# Supplementary material for: A bibliometric study of global trends in diabetes and gut flora research from 2011 to 2021
Source: Front Endocrinol (Lausanne). 2022 Oct 21;13:990133. doi: 10.3389/fendo.2022.990133 (PMC9633665; doi:10.3389/fendo.2022.990133)
Supplement: Supplementary file 1 [file DataSheet_1.zip]

Archive with 12 entries (11 files):
- data/
- data/download_1-500.txt
- data/download_1001-1500.txt
- data/download_1501-2000.txt
- data/download_2001-2500.txt
- data/download_2501-3000.txt
- data/download_3001-3500.txt
- data/download_3501-4000.txt
- data/download_4001-4500.txt
- data/download_4501-4834.txt
- data/download_501-1000.txt
- data/errors.log.txt
