# Supplementary material for: A bibliometric study of global trends in diabetes and gut flora research from 2011 to 2021
Source: Front Endocrinol (Lausanne). 2022 Oct 21;13:990133. doi: 10.3389/fendo.2022.990133 (PMC9633665; doi:10.3389/fendo.2022.990133)
Supplement: Supplementary file 1 [file DataSheet_1.zip › data/download_1-500.txt]

FN Clarivate Analytics Web of Science
VR 1.0
PT J
AU Rajpal, DK
   Brown, JR
AF Rajpal, Deepak K.
   Brown, James R.
TI The Microbiome as a Therapeutic Target for Metabolic Diseases
SO DRUG DEVELOPMENT RESEARCH
LA English
DT Article
DE microbiome; metabolic disease; drug discovery
ID HUMAN GUT MICROBIOTA; DIET-INDUCED OBESITY; PROBIOTICS; OLIGOFRUCTOSE;
   ANTIBIOTICS; INULIN; INFLAMMATION; MODULATION; MECHANISMS; DIVERSITY
AB Abstract
   Metabolic diseases, especially type 2 diabetes and obesity, are growing global health-care concerns. New therapeutic approaches are urgently needed to address the emerging epidemic of obesity and diabetes. Recent studies have highlighted the role of gastrointestinal microbial communities in metabolic health and disease. The microbiome, the collective genomic and metabolic potential of the gut microbiota, may have a key role in many chronic diseases through its mitigation of immune-inflammatory responses. Here we provide an overview of present knowledge about the gut microbiome, its putative role in metabolic diseases and the potential for microbiome focused treatments involving either modulation of the microbial ecosystem or influencing microbiota-human host cross-talk pathways.
C1 [Rajpal, Deepak K.] GlaxoSmithKline, Computat Biol, Res Triangle Pk, NC 27709 USA.
   [Brown, James R.] GlaxoSmithKline, Computat Biol, Collegeville, PA 19426 USA.
RP Brown, JR (corresponding author), GlaxoSmithKline, Computat Biol, 1250 South Collegeville Rd,UP1230,POB 5089, Collegeville, PA 19426 USA.
EM james.r.brown@gsk.com
CR Aron-Wisnewsky J, 2013, CLIN MICROBIOL INFEC, V19, P338, DOI 10.1111/1469-0691.12140
   Aron-Wisnewsky J, 2012, NAT REV GASTRO HEPAT, V9, P590, DOI 10.1038/nrgastro.2012.161
   Arslanoglu S, 2007, J NUTR, V137, P2420, DOI 10.1093/jn/137.11.2420
   Atarashi K, 2011, SCIENCE, V331, P337, DOI 10.1126/science.1198469
   Backhed F, 2005, SCIENCE, V307, P1915, DOI 10.1126/science.1104816
   Bajaj JS, 2013, PLOS ONE, V8, DOI 10.1371/journal.pone.0060042
   Bernardo D, 2012, PLOS ONE, V7, DOI 10.1371/journal.pone.0036262
   Black S, 2004, J BIOL CHEM, V279, P48487, DOI 10.1074/jbc.R400025200
   Blaser M, 2011, NATURE, V476, P393, DOI 10.1038/476393a
   Caesar R, 2012, GUT, V61, P1701, DOI 10.1136/gutjnl-2011-301689
   Cani PD, 2007, DIABETOLOGIA, V50, P2374, DOI 10.1007/s00125-007-0791-0
   Cani PD, 2012, CLIN MICROBIOL INFEC, V18, P50, DOI 10.1111/j.1469-0691.2012.03866.x
   Cani PD, 2010, ACTA GASTRO-ENT BELG, V73, P267
   Cani PD, 2008, DIABETES, V57, P1470, DOI 10.2337/db07-1403
   Cani PD, 2012, GUT MICROBES, V3, P279, DOI 10.4161/gmic.19625
   Cani PD, 2011, PHARMACOL THERAPEUT, V130, P202, DOI 10.1016/j.pharmthera.2011.01.012
   Delzenne NM, 2007, J NUTR, V137, p2547S, DOI 10.1093/jn/137.11.2547S
   Delzenne NM, 2005, BRIT J NUTR, V93, pS157, DOI 10.1079/BJN20041342
   Derosa G, 2012, EXPERT OPIN DRUG SAF, V11, P459, DOI 10.1517/14740338.2012.675326
   Derrien M, 2010, GUT MICROBES, V1, P254, DOI 10.4161/gmic.1.4.12778
   Dethlefsen L, 2008, PLOS BIOL, V6, P2383, DOI 10.1371/journal.pbio.0060280
   Di Dalmazi G, 2013, ENDOCRINE
   Dobson PD, 2009, DRUG DISCOV TODAY, V14, P31, DOI 10.1016/j.drudis.2008.10.011
   Eckburg PB, 2005, SCIENCE, V308, P1635, DOI 10.1126/science.1110591
   Ellrott K, 2010, PLOS COMPUT BIOL, V6, DOI 10.1371/journal.pcbi.1000798
   Everard A, 2013, P NATL ACAD SCI USA, V110, P9066, DOI 10.1073/pnas.1219451110
   Feria-Gervasio D, 2011, APPL MICROBIOL BIOT, V91, P1425, DOI 10.1007/s00253-011-3462-5
   Finkelstein EA, 2009, HEALTH AFFAIR, V28, pW822, DOI 10.1377/hlthaff.28.5.w822
   Friedman SL, 2013, NAT REV GASTRO HEPAT, V10, P71, DOI 10.1038/nrgastro.2012.256
   Graessler J, 2012, PHARMACOGENOMICS J, DOI [10.1038/tpj.2012.43, 10. 1038/tpj. 2012. 43]
   Greenway FL, 2010, CURR DIABETES REP, V10, P108, DOI 10.1007/s11892-010-0096-4
   Henao-Mejia J, 2013, ADV IMMUNOL, V117, P73, DOI 10.1016/B978-0-12-410524-9.00003-7
   Henao-Mejia J, 2012, NATURE, V482, P179, DOI 10.1038/nature10809
   Hickson M, 2007, BMJ-BRIT MED J, V335, P80, DOI 10.1136/bmj.39231.599815.55
   Kaplan LM, 2010, GASTROENTEROL CLIN N, V39, P69, DOI 10.1016/j.gtc.2010.01.001
   Kim HJ, 2012, LAB CHIP, V12, P2165, DOI 10.1039/c2lc40074j
   Knight P, 2008, BRIT MED BULL, V88, P95, DOI 10.1093/bmb/ldn038
   Kootte RS, 2012, DIABETES OBES METAB, V14, P112, DOI 10.1111/j.1463-1326.2011.01483.x
   Larsen N, 2010, PLOS ONE, V5, DOI 10.1371/journal.pone.0009085
   Ley RE, 2005, P NATL ACAD SCI USA, V102, P11070, DOI 10.1073/pnas.0504978102
   Ley RE, 2006, NATURE, V444, P1022, DOI 10.1038/4441022a
   Liou AP, 2013, SCI TRANSL MED, V5, DOI 10.1126/scitranslmed.3005687
   Mazmanian SK, 2008, NATURE, V453, P620, DOI 10.1038/nature07008
   Membrez M, 2008, FASEB J, V22, P2416, DOI 10.1096/fj.07-102723
   Meyer D, 2009, EUR J CLIN NUTR, V63, P1277, DOI 10.1038/ejcn.2009.64
   Million M, 2013, CLIN MICROBIOL INFEC, V19, P305, DOI 10.1111/1469-0691.12172
   Murphy Eileen F, 2012, Gastroenterology, V142, P399, DOI 10.1053/j.gastro.2011.12.027
   Nicholson JK, 2012, SCIENCE, V336, P1262, DOI 10.1126/science.1223813
   O'Brien PE, 2010, J GASTROEN HEPATOL, V25, P1358, DOI 10.1111/j.1440-1746.2010.06391.x
   O'Neil PM, 2012, OBESITY, V20, P1426, DOI 10.1038/oby.2012.66
   Payne DJ, 2007, NAT REV DRUG DISCOV, V6, P29, DOI 10.1038/nrd2201
   Preidis GA, 2012, FASEB J, V26, P1960, DOI 10.1096/fj.10-177980
   Preidis GA, 2009, GASTROENTEROLOGY, V136, P2015, DOI 10.1053/j.gastro.2009.01.072
   Proal AD, 2011, CELL MOL IMMUNOL, V8, P213, DOI 10.1038/cmi.2010.77
   Qin JJ, 2012, NATURE, V490, P55, DOI 10.1038/nature11450
   Quigley EMM, 2011, CURR OPIN PHARMACOL, V11, P593, DOI 10.1016/j.coph.2011.09.010
   Round JL, 2009, NAT REV IMMUNOL, V9, P313, DOI 10.1038/nri2515
   Saleh M, 2011, NAT REV IMMUNOL, V11, P9, DOI 10.1038/nri2891
   Schachtschneider KM, 2013, PLOS ONE, V8, DOI 10.1371/journal.pone.0053969
   Sekirov I, 2010, PHYSIOL REV, V90, P859, DOI 10.1152/physrev.00045.2009
   Shanahan F, 2012, CLIN GASTROENTEROL H, V10, P1220, DOI 10.1016/j.cgh.2012.09.020
   Shenderov BA, 2011, ANAEROBE, V17, P490, DOI 10.1016/j.anaerobe.2011.05.009
   Smith MI, 2013, SCIENCE, V339, P548, DOI 10.1126/science.1229000
   Sweeney TE, 2013, JAMA SURG, V148, P563, DOI 10.1001/jamasurg.2013.5
   Trehan I, 2013, NEW ENGL J MED, V368, P425, DOI 10.1056/NEJMoa1202851
   Tremaroli V, 2012, NATURE, V489, P242, DOI 10.1038/nature11552
   Turnbaugh PJ, 2008, CELL HOST MICROBE, V3, P213, DOI 10.1016/j.chom.2008.02.015
   Turnbaugh PJ, 2006, NATURE, V444, P1027, DOI 10.1038/nature05414
   Turnbaugh PJ, 2009, NATURE, V457, P480, DOI 10.1038/nature07540
   van Nood E, 2013, NEW ENGL J MED, V368, P407, DOI 10.1056/NEJMoa1205037
   VANPASSEL MWJ, 2011, PLOS ONE, V6
   Williams S, 2012, MED PRIN PRACT, V21, P301, DOI 10.1159/000334480
   Wong D, 2012, NAT REV DRUG DISCOV, V11, P669, DOI 10.1038/nrd3830
   Zaneveld J, 2008, CURR OPIN CHEM BIOL, V12, P109, DOI 10.1016/j.cbpa.2008.01.015
   Zhang HS, 2009, P NATL ACAD SCI USA, V106, P2365, DOI 10.1073/pnas.0812600106
NR 75
TC 0
Z9 1
U1 4
U2 56
PU WILEY
PI HOBOKEN
PA 111 RIVER ST, HOBOKEN 07030-5774, NJ USA
SN 0272-4391
EI 1098-2299
J9 DRUG DEVELOP RES
JI Drug Dev. Res.
PD SEP
PY 2013
VL 74
IS 6
SI SI
BP 376
EP 384
DI 10.1002/ddr.21088
PG 9
WC Chemistry, Medicinal; Pharmacology & Pharmacy
WE Science Citation Index Expanded (SCI-EXPANDED)
SC Pharmacology & Pharmacy
GA 218CP
UT WOS:000324410500006
DA 2022-07-02
ER

PT J
AU Zhang, LL
   Chu, JJ
   Hao, WH
   Zhang, JJ
   Li, HB
   Yang, CJ
   Yang, JH
   Chen, XH
   Wang, HG
AF Zhang, Lili
   Chu, Jinjin
   Hao, Wenhao
   Zhang, Jiaojiao
   Li, Haibo
   Yang, Chunjuan
   Yang, Jinghan
   Chen, Xiaohua
   Wang, Honggang
TI Gut Microbiota and Type 2 Diabetes Mellitus: Association, Mechanism, and
   Translational Applications
SO MEDIATORS OF INFLAMMATION
LA English
DT Review
ID CHAIN FATTY-ACIDS; GLUCAGON-LIKE PEPTIDE-1; INTESTINAL MICROBIOTA;
   AKKERMANSIA-MUCINIPHILA; DIETARY FIBER; AMINO-ACIDS; INFLAMMATORY
   CYTOKINES; INSULIN SENSITIVITY; GLUCOSE-METABOLISM; METFORMIN ALTERS
AB Gut microbiota has attracted widespread attention due to its crucial role in disease pathophysiology, including type 2 diabetes mellitus (T2DM). Metabolites and bacterial components of gut microbiota affect the initiation and progression of T2DM by regulating inflammation, immunity, and metabolism. Short-chain fatty acids, secondary bile acid, imidazole propionate, branched-chain amino acids, and lipopolysaccharide are the main molecules related to T2DM. Many studies have investigated the role of gut microbiota in T2DM, particularly those butyrate-producing bacteria. Increasing evidence has demonstrated that fecal microbiota transplantation and probiotic capsules are useful strategies in preventing diabetes. In this review, we aim to elucidate the complex association between gut microbiota and T2DM inflammation, metabolism, and immune disorders, the underlying mechanisms, and translational applications of gut microbiota. This review will provide novel insight into developing individualized therapy for T2DM patients based on gut microbiota immunometabolism.
C1 [Zhang, Lili; Chu, Jinjin; Zhang, Jiaojiao; Li, Haibo] Weifang Peoples Hosp, Cent Lab, Weifang 261000, Peoples R China.
   [Hao, Wenhao] Weifang Peoples Hosp, Dept Sci Res Management, Weifang 261000, Peoples R China.
   [Yang, Chunjuan; Yang, Jinghan] Weifang Med Univ, Affiliated Hosp 1, Cent Lab, Weifang 261000, Peoples R China.
   [Chen, Xiaohua] Weifang Peoples Hosp, Dept Nucl Med, Weifang 261000, Peoples R China.
   [Wang, Honggang] Weifang Peoples Hosp, Clin Lab, Weifang 261000, Peoples R China.
RP Chen, XH (corresponding author), Weifang Peoples Hosp, Dept Nucl Med, Weifang 261000, Peoples R China.; Wang, HG (corresponding author), Weifang Peoples Hosp, Clin Lab, Weifang 261000, Peoples R China.
EM 2760370581@qq.com; wf661188@163.com
OI Wang, Honggang/0000-0002-1170-6805
FU Shandong Natural Science Foundation [ZR2020KC001]; Shandong Science and
   Technology Development Program [2016WS0657]; Science and Technology
   Development Program of Weifang [2020TX084]
FX We acknowledge funds from Shandong Natural Science Foundation
   (ZR2020KC001), Shandong Science and Technology Development Program
   (2016WS0657), and the Science and Technology Development Program of
   Weifang (2020TX084). We thank very much Professor Lili Lu for her great
   help for revising the manuscript.
CR Agarwal P, 2014, PHARM RES-DORDR, V31, P3404, DOI 10.1007/s11095-014-1430-3
   Allin KH, 2018, DIABETOLOGIA, V61, P810, DOI 10.1007/s00125-018-4550-1
   Ansaldo E, 2019, SCIENCE, V364, P1179, DOI 10.1126/science.aaw7479
   Antushevich H, 2020, CLIN CHIM ACTA, V503, P90, DOI 10.1016/j.cca.2019.12.010
   Ardeshirlarijani E, 2019, DARU, V27, P827, DOI 10.1007/s40199-019-00302-2
   Arpaia N, 2013, NATURE, V504, P451, DOI 10.1038/nature12726
   Asghari G, 2018, J DIABETES, V10, P357, DOI 10.1111/1753-0407.12639
   Backhed F, 2004, P NATL ACAD SCI USA, V101, P15718, DOI 10.1073/pnas.0407076101
   Bauer PV, 2018, CELL METAB, V27, P101, DOI 10.1016/j.cmet.2017.09.019
   Burger-van Paassen N, 2009, BIOCHEM J, V420, P211, DOI 10.1042/BJ20082222
   Byndloss MX, 2017, SCIENCE, V357, P570, DOI 10.1126/science.aam9949
   Candela M, 2016, BRIT J NUTR, V116, P80, DOI 10.1017/S0007114516001045
   Cani PD, 2012, GUT MICROBES, V3, P279, DOI 10.4161/gmic.19625
   Chen TL, 2016, SCI REP-UK, V6, DOI 10.1038/srep20594
   Cheng D, 2021, J APPL MICROBIOL, V130, P1813, DOI 10.1111/jam.14911
   Clarke SF, 2014, GUT, V63, P1913, DOI 10.1136/gutjnl-2013-306541
   Creely SJ, 2007, AM J PHYSIOL-ENDOC M, V292, pE740, DOI 10.1152/ajpendo.00302.2006
   Cui BT, 2015, J GASTROEN HEPATOL, V30, P51, DOI 10.1111/jgh.12727
   CUMMINGS JH, 1987, GUT, V28, P1221, DOI 10.1136/gut.28.10.1221
   Dao MC, 2016, GUT, V65, P426, DOI 10.1136/gutjnl-2014-308778
   de Groot P, 2020, GUT, V69, P502, DOI 10.1136/gutjnl-2019-318320
   de la Cuesta-Zuluaga J, 2017, DIABETES CARE, V40, P54, DOI 10.2337/dc16-1324
   De Vadder F, 2014, CELL, V156, P84, DOI 10.1016/j.cell.2013.12.016
   Depommier C, 2019, NAT MED, V25, P1096, DOI 10.1038/s41591-019-0495-2
   Desai MS, 2016, CELL, V167, P1339, DOI 10.1016/j.cell.2016.10.043
   Everard A, 2013, P NATL ACAD SCI USA, V110, P9066, DOI 10.1073/pnas.1219451110
   Fallucca F, 2014, DIABETES-METAB RES, V30, P48, DOI 10.1002/dmrr.2518
   Fiorucci S, 2015, TRENDS MOL MED, V21, P702, DOI 10.1016/j.molmed.2015.09.001
   Forslund K, 2015, NATURE, V528, P262, DOI 10.1038/nature15766
   Furusawa Y, 2013, NATURE, V504, P446, DOI 10.1038/nature12721
   Gala TD, 2018, DIABETES-METAB RES, V34, DOI 10.1002/dmrr.3063
   Gomes JMG, 2017, METABOLISM, V68, P133, DOI 10.1016/j.metabol.2016.12.009
   Giesbertz P, 2016, CURR OPIN CLIN NUTR, V19, P48, DOI 10.1097/MCO.0000000000000235
   Gough E, 2011, CLIN INFECT DIS, V53, P994, DOI 10.1093/cid/cir632
   Gu YY, 2017, NAT COMMUN, V8, DOI 10.1038/s41467-017-01682-2
   Gurung M, 2020, EBIOMEDICINE, V51, DOI 10.1016/j.ebiom.2019.11.051
   Hamasaki H, 2018, WORLD J DIABETES, V9, P138, DOI 10.4239/wjd.v9.i8.138
   Hansen CHF, 2012, DIABETOLOGIA, V55, P2285, DOI 10.1007/s00125-012-2564-7
   Horton F, 2014, DIABETIC MED, V31, P559, DOI 10.1111/dme.12360
   Hu Y, 2020, BMJ-BRIT MED J, V370, DOI 10.1136/bmj.m2206
   Jandhyala SM, 2015, WORLD J GASTROENTERO, V21, P8787, DOI 10.3748/wjg.v21.i29.8787
   Jayashree B, 2014, MOL CELL BIOCHEM, V388, P203, DOI 10.1007/s11010-013-1911-4
   Jenkins DW, 2017, J FOOT ANKLE SURG, V56, P968, DOI 10.1053/j.jfas.2017.06.019
   Kaji L, 2014, DIGESTION, V89, P31, DOI 10.1159/000356211
   Kakiyama G, 2013, J HEPATOL, V58, P949, DOI 10.1016/j.jhep.2013.01.003
   Karlsson FH, 2013, NATURE, V498, P99, DOI 10.1038/nature12198
   Katsanos CS, 2006, AM J PHYSIOL-ENDOC M, V291, pE381, DOI 10.1152/ajpendo.00488.2005
   Kawaguchi T, 2011, HEPATOLOGY, V54, P1063, DOI 10.1002/hep.24412
   Kerry RG, 2018, J FOOD DRUG ANAL, V26, P927, DOI 10.1016/j.jfda.2018.01.002
   Knowler WC, 2002, NEW ENGL J MED, V346, P393, DOI 10.1056/NEJMoa012512
   Koh A, 2020, CELL METAB, V32, P643, DOI 10.1016/j.cmet.2020.07.012
   Koh A, 2018, CELL, V175, P947, DOI 10.1016/j.cell.2018.09.055
   Koh A, 2016, CELL, V165, P1332, DOI 10.1016/j.cell.2016.05.041
   Kootte RS, 2017, CELL METAB, V26, P611, DOI 10.1016/j.cmet.2017.09.008
   Kovatcheva-Datchary P, 2015, CELL METAB, V22, P971, DOI 10.1016/j.cmet.2015.10.001
   Larsen N, 2010, PLOS ONE, V5, DOI 10.1371/journal.pone.0009085
   Li WZ, 2020, WORLD J DIABETES, V11, P293, DOI 10.4239/wjd.v11.i7.293
   Lin HV, 2012, PLOS ONE, V7, DOI 10.1371/journal.pone.0035240
   Liu Y, 2020, CELL METAB, V31, P77, DOI 10.1016/j.cmet.2019.11.001
   Mannucci E, 2004, DIABETES NUTR METAB, V17, P336
   Martin AM, 2019, P NATL ACAD SCI USA, V116, P19802, DOI 10.1073/pnas.1909311116
   McCreight LJ, 2016, DIABETOLOGIA, V59, P426, DOI 10.1007/s00125-015-3844-9
   McRae MP, 2018, J CHIROPR MED, V17, P44, DOI 10.1016/j.jcm.2017.11.002
   Molinaro A, 2020, NAT COMMUN, V11, DOI 10.1038/s41467-020-19589-w
   Motiani KK, 2020, MED SCI SPORT EXER, V52, P94, DOI 10.1249/MSS.0000000000002112
   Newgard CB, 2009, CELL METAB, V9, P311, DOI 10.1016/j.cmet.2009.02.002
   Nie QX, 2019, CRIT REV FOOD SCI, V59, P848, DOI 10.1080/10408398.2018.1536646
   O'Hara AM, 2006, EMBO REP, V7, P688, DOI 10.1038/sj.embor.7400731
   Pedersen HK, 2016, NATURE, V535, P376, DOI 10.1038/nature18646
   Plovier H, 2017, NAT MED, V23, P107, DOI 10.1038/nm.4236
   Psichas A, 2015, INT J OBESITY, V39, P424, DOI 10.1038/ijo.2014.153
   Pussinen PJ, 2011, DIABETES CARE, V34, P392, DOI 10.2337/dc10-1676
   Qin JJ, 2012, NATURE, V490, P55, DOI 10.1038/nature11450
   Rodes L, 2013, J MICROBIOL BIOTECHN, V23, P518, DOI 10.4014/jmb.1205.05018
   Saeedi P, 2019, DIABETES RES CLIN PR, V157, DOI 10.1016/j.diabres.2019.107843
   Salamon D, 2018, POL ARCH INTERN MED, V128, P336, DOI 10.20452/pamw.4246
   Sanna S, 2019, NAT GENET, V51, P600, DOI 10.1038/s41588-019-0350-x
   Sayin SI, 2013, CELL METAB, V17, P225, DOI 10.1016/j.cmet.2013.01.003
   Schloissnig S, 2013, NATURE, V493, P45, DOI 10.1038/nature11711
   Shapiro H, 2018, J EXP MED, V215, P383, DOI 10.1084/jem.20171965
   Sharma S, 2019, J NUTR BIOCHEM, V63, P101, DOI 10.1016/j.jnutbio.2018.10.003
   Singh VP, 2013, J PAK MED ASSOC, V63, P253
   Smith PM, 2013, SCIENCE, V341, P569, DOI 10.1126/science.1241165
   Su BL, 2015, J DIABETES, V7, P729, DOI 10.1111/1753-0407.12232
   Sun J, 2016, BRIT J NUTR, V115, P1167, DOI 10.1017/S0007114516000076
   Sun LL, 2018, NAT MED, V24, P1919, DOI 10.1038/s41591-018-0222-4
   Sun ZK, 2020, CRIT REV FOOD SCI, V60, P670, DOI 10.1080/10408398.2018.1547268
   Suzuki T, 2008, BRIT J NUTR, V100, P297, DOI 10.1017/S0007114508888733
   Swann JR, 2011, P NATL ACAD SCI USA, V108, P4523, DOI 10.1073/pnas.1006734107
   Takahashi D, 2020, EBIOMEDICINE, V58, DOI 10.1016/j.ebiom.2020.102913
   Tao YW, 2020, J TRANSL MED, V18, DOI 10.1186/s12967-020-02213-2
   Teich T, 2019, DIABETES TECHNOL THE, V21, pS112, DOI 10.1089/dia.2019.2509
   Tian JX, 2019, DIABETES OBES METAB, V21, P1801, DOI 10.1111/dom.13760
   Tolhurst G, 2012, DIABETES, V61, P364, DOI 10.2337/db11-1019
   Tong XL, 2018, MBIO, V9, DOI 10.1128/mBio.02392-17
   Trabelsi MS, 2015, NAT COMMUN, V6, DOI 10.1038/ncomms8629
   Trompette A, 2014, NAT MED, V20, P159, DOI 10.1038/nm.3444
   Turnbaugh PJ, 2006, NATURE, V444, P1027, DOI 10.1038/nature05414
   Valdes AM, 2018, BMJ-BRIT MED J, V361, DOI 10.1136/bmj.j2179
   Velazquez-Lopez L, 2016, J DIABETES RES, V2016, DOI 10.1155/2016/2980406
   Vrieze A, 2012, GASTROENTEROLOGY, V143, P913, DOI 10.1053/j.gastro.2012.06.031
   Wang HB, 2012, DIGEST DIS SCI, V57, P3126, DOI 10.1007/s10620-012-2259-4
   Wang JK, 2020, BIOMED PHARMACOTHER, V121, DOI 10.1016/j.biopha.2019.109565
   Wang TJ, 2011, NAT MED, V17, P448, DOI 10.1038/nm.2307
   Wu H, 2020, CELL METAB, V32, P379, DOI 10.1016/j.cmet.2020.06.011
   Wu H, 2017, NAT MED, V23, P850, DOI 10.1038/nm.4345
   Xu J, 2015, ISME J, V9, P552, DOI 10.1038/ismej.2014.177
   Xu JH, 2020, J DIABETES, V12, P224, DOI 10.1111/1753-0407.12986
   Zhai QX, 2019, CRIT REV FOOD SCI, V59, P3227, DOI 10.1080/10408398.2018.1517725
   Zhang XY, 2017, DIABETES THER, V8, P293, DOI 10.1007/s13300-017-0226-y
   Zhang YF, 2020, NAT COMMUN, V11, DOI 10.1038/s41467-020-18414-8
   Zhao LP, 2018, SCIENCE, V359, P1151, DOI 10.1126/science.aao5774
   Zhao SQ, 2017, J MOL ENDOCRINOL, V58, P1, DOI 10.1530/JME-16-0054
   Zheng XJ, 2021, CELL METAB, V33, P791, DOI 10.1016/j.cmet.2020.11.017
   Zheng Y, 2016, INT J EPIDEMIOL, V45, P1482, DOI 10.1093/ije/dyw143
NR 115
TC 2
Z9 2
U1 12
U2 26
PU HINDAWI LTD
PI LONDON
PA ADAM HOUSE, 3RD FLR, 1 FITZROY SQ, LONDON, W1T 5HF, ENGLAND
SN 0962-9351
EI 1466-1861
J9 MEDIAT INFLAMM
JI Mediat. Inflamm.
PD AUG 17
PY 2021
VL 2021
AR 5110276
DI 10.1155/2021/5110276
PG 12
WC Cell Biology; Immunology
WE Science Citation Index Expanded (SCI-EXPANDED)
SC Cell Biology; Immunology
GA UJ2AP
UT WOS:000691095200001
PM 34447287
OA Green Published, gold
DA 2022-07-02
ER

PT J
AU Caricilli, AM
   Saad, MJA
AF Caricilli, Andrea M.
   Saad, Mario J. A.
TI Gut microbiota composition and its effects on obesity and insulin
   resistance
SO CURRENT OPINION IN CLINICAL NUTRITION AND METABOLIC CARE
LA English
DT Review
DE gut microbiota; insulin resistance; obesity
ID BODY-MASS INDEX; METABOLIC SYNDROME; INTESTINAL MICROBIOTA; BILE-ACID;
   BACTERIA; LOCI; INFLAMMATION; HOMEOSTASIS; VARIANTS; RICHNESS
AB Purpose of review
   Rising evidence suggest that variation in the gut microbiome at gene and species levels defines subsets of individuals who have increased risk of obesity-related metabolic disorders, including insulin resistance and type 2 diabetes, which is influenced by diet and genetic profile of the host. Our goal in this review is gathering the newest findings concerning gut microbiota composition and effects on host's metabolism.
   Recent findings
   Dietary changes have been shown as the most prominent shaper of gut microbiota composition, reflecting major phenotypes, which can also be transmitted to other individuals, in spite of genetic variances. Gut microbiota composition has also been presented as diversity, which may have important implications in metabolite production and consequent interference with inflammatory activation, insulin resistance, and obesity.
   Summary
   Specific approaches made it possible to comprehend some of the interactions between certain bacterial strains and their host, and how their metabolites may interfere with host's cell signaling, changing its metabolic profile. Herein, we discuss some of the mechanisms by which alterations in the gut microbiota composition may contribute to the pathophysiology of obesity and its related co-morbities.
C1 [Caricilli, Andrea M.; Saad, Mario J. A.] Univ Estadual Campinas, Dept Internal Med, Sao Paulo, Brazil.
RP Saad, MJA (corresponding author), FCM UNICAMP, Dept Clin Med, Cidade Univ Zeferino Vaz, BR-13081970 Campinas, SP, Brazil.
EM msaad@fcm.unicamp.br
RI Saad, Mario/ABD-8262-2020
FU Sao Paulo Research Foundation (FAPESP)
FX A.M.C. and M.J.A.S. are supported by Sao Paulo Research Foundation
   (FAPESP).
CR Arpaia N, 2013, NATURE, V504, P451, DOI 10.1038/nature12726
   Cani PD, 2007, DIABETES, V56, P1761, DOI 10.2337/db06-1491
   Caricilli AM, 2011, PLOS BIOL, V9, DOI 10.1371/journal.pbio.1001212
   Carvalho BM, 2012, DIABETOLOGIA, V55, P2823, DOI 10.1007/s00125-012-2648-4
   Chang PV, 2014, P NATL ACAD SCI USA, V111, P2247, DOI 10.1073/pnas.1322269111
   Cotillard A, 2013, NATURE, V500, P585, DOI 10.1038/nature12480
   David LA, 2014, NATURE, V505, P559, DOI 10.1038/nature12820
   Devillard E, 2007, J BACTERIOL, V189, P2566, DOI 10.1128/JB.01359-06
   Duncan SH, 2007, APPL ENVIRON MICROB, V73, P1073, DOI 10.1128/AEM.02340-06
   Frayling TM, 2007, SCIENCE, V316, P889, DOI 10.1126/science.1141634
   Furet JP, 2010, DIABETES, V59, P3049, DOI 10.2337/db10-0253
   Glass CK, 2012, CELL METAB, V15, P635, DOI 10.1016/j.cmet.2012.04.001
   Heid IM, 2010, NAT GENET, V42, P949, DOI 10.1038/ng.685
   Himes RW, 2010, FASEB J, V24, P731, DOI 10.1096/fj.09-141929
   Hooper LV, 2010, NAT REV IMMUNOL, V10, P159, DOI 10.1038/nri2710
   Islam KBMS, 2011, GASTROENTEROLOGY, V141, P1773, DOI 10.1053/j.gastro.2011.07.046
   Jernberg C, 2007, ISME J, V1, P56, DOI 10.1038/ismej.2007.3
   Johnson MTJ, 2007, TRENDS ECOL EVOL, V22, P250, DOI 10.1016/j.tree.2007.01.014
   Joossens M, 2011, GUT, V60, P631, DOI 10.1136/gut.2010.223263
   Kellermayer R, 2011, FASEB J, V25, P1449, DOI 10.1096/fj.10-172205
   Kuo LH, 2011, DIABETOLOGIA, V54, P168, DOI 10.1007/s00125-010-1931-5
   Le Chatelier E, 2013, NATURE, V500, P541, DOI 10.1038/nature12506
   Ley RE, 2006, NATURE, V444, P1022, DOI 10.1038/4441022a
   Lindgren CM, 2009, PLOS GENET, V5, DOI 10.1371/journal.pgen.1000508
   Loos RJF, 2008, NAT GENET, V40, P768, DOI 10.1038/ng.140
   Maslowski KM, 2009, NATURE, V461, P1282, DOI 10.1038/nature08530
   Murphy EF, 2013, GUT, V62, P220, DOI 10.1136/gutjnl-2011-300705
   Png CW, 2010, AM J GASTROENTEROL, V105, P2420, DOI 10.1038/ajg.2010.281
   Pols TWH, 2011, DIGEST DIS, V29, P37, DOI 10.1159/000324126
   Prawitt J, 2011, CURR DIABETES REP, V11, P160, DOI 10.1007/s11892-011-0187-x
   Ridaura VK, 2013, SCIENCE, V341, P1079, DOI 10.1126/science.1241214
   Schwiertz A, 2010, OBESITY, V18, P190, DOI 10.1038/oby.2009.167
   Smith PM, 2013, SCIENCE, V341, P569, DOI 10.1126/science.1241165
   Sokol H, 2008, P NATL ACAD SCI USA, V105, P16731, DOI 10.1073/pnas.0804812105
   Speliotes EK, 2010, NAT GENET, V42, P937, DOI 10.1038/ng.686
   Spor A, 2011, NAT REV MICROBIOL, V9, P279, DOI 10.1038/nrmicro2540
   Thorleifsson G, 2009, NAT GENET, V41, P18, DOI 10.1038/ng.274
   Thuny F, 2010, PLOS ONE, V5, DOI 10.1371/journal.pone.0009074
   Tilg H, 2010, J CLIN GASTROENTEROL, V44, pS16, DOI 10.1097/MCG.0b013e3181dd8b64
   Turnbaugh PJ, 2008, CELL HOST MICROBE, V3, P213, DOI 10.1016/j.chom.2008.02.015
   Turnbaugh PJ, 2006, NATURE, V444, P1027, DOI 10.1038/nature05414
   Turnbaugh PJ, 2009, SCI TRANSL MED, V1, DOI 10.1126/scitranslmed.3000322
   Turnbaugh PJ, 2009, NATURE, V457, P480, DOI 10.1038/nature07540
   Vijay-Kumar M, 2010, SCIENCE, V328, P228, DOI 10.1126/science.1179721
   Vrieze A, 2014, J HEPATOL, V60, P824, DOI 10.1016/j.jhep.2013.11.034
   Willer CJ, 2009, NAT GENET, V41, P25, DOI 10.1038/ng.287
NR 46
TC 40
Z9 43
U1 2
U2 100
PU LIPPINCOTT WILLIAMS & WILKINS
PI PHILADELPHIA
PA TWO COMMERCE SQ, 2001 MARKET ST, PHILADELPHIA, PA 19103 USA
SN 1363-1950
EI 1473-6519
J9 CURR OPIN CLIN NUTR
JI Curr. Opin. Clin. Nutr. Metab. Care
PD JUL
PY 2014
VL 17
IS 4
BP 312
EP 318
DI 10.1097/MCO.0000000000000067
PG 7
WC Endocrinology & Metabolism; Nutrition & Dietetics
WE Science Citation Index Expanded (SCI-EXPANDED)
SC Endocrinology & Metabolism; Nutrition & Dietetics
GA AI9TV
UT WOS:000337282500003
PM 24848531
DA 2022-07-02
ER

PT J
AU Caesar, R
AF Caesar, Robert
TI Pharmacologic and Nonpharmacologic Therapies for the Gut Microbiota in
   Type 2 Diabetes
SO CANADIAN JOURNAL OF DIABETES
LA English
DT Review
DE diabetes; glucose metabolism; gut microbiota; metagenome; metformin;
   short-chain fatty acids
ID INTESTINAL MICROBIOTA; DIETARY FIBER; BILE-ACIDS;
   AKKERMANSIA-MUCINIPHILA; INSULIN SENSITIVITY; METABOLIC SYNDROME;
   METFORMIN ALTERS; GLUCOSE; IMPACT; BARRIER
AB The gut microbiota is an important regulator of host metabolism. Metagenome analyses have demonstrated that the gut microbiota differs between patients with type 2 diabetes and healthy subjects, and several studies have shown that impaired glucose metabolism is associated with decreased levels of butyrate-producing bacteria. Gut microbiota-produced metabolites, such as short-chain fatty acids, amino acid derivatives and secondary bile acids, participate in metabolic and immunologic processes and, hence, pose putative links between the gut microbiota and glucose homeostasis. Strategies to prevent and treat type 2 diabetes through manipulation of the gut microbiota are being developed. These include replacement of the gut microbiota by fecal transplantation, consumption of fibres to promote the function and growth of beneficial bacteria and treatment with probiotic bacterial strains. Furthermore, it has been shown that many drugs, including drugs used for treatment of diabetes, have major impacts on gut microbiota and, thereby, potentially on glucose metabolism. In particular, the commonly used drug metformin has been shown to influence the functional capacity of the gut microbiota, and recent evidence indicates that this may contribute to the antidiabetes effect of metformin. (C) 2019 Canadian Diabetes Association.
C1 [Caesar, Robert] Univ Gothenburg, Dept Mol & Clin Med, Wallenberg Lab, S-41345 Gothenburg, Sweden.
RP Caesar, R (corresponding author), Univ Gothenburg, Dept Mol & Clin Med, Wallenberg Lab, S-41345 Gothenburg, Sweden.
EM Robert.Caesar@wlab.gu.se
RI Caesar, Robert/AAX-3205-2020
FU Swedish Research Council Formas [2017-02001]
FX I thank A. Wahlstrom, V. Tremaroli and K. Krautkramer for reading and
   commenting on the manuscript. I also thank A. Hallen for her assistance
   with figures and artwork. Work in the authors' laboratory is supported
   by The Swedish Research Council Formas (2017-02001).
CR Agarwal P, 2014, PHARM RES-DORDR, V31, P3404, DOI 10.1007/s11095-014-1430-3
   Allin KH, 2018, DIABETOLOGIA, V61, P810, DOI 10.1007/s00125-018-4550-1
   Bauer PV, 2018, CELL METAB, V27, P101, DOI 10.1016/j.cmet.2017.09.019
   Burcelin R, 2016, MOL METAB, V5, P771, DOI 10.1016/j.molmet.2016.05.016
   Byndloss MX, 2017, SCIENCE, V357, P570, DOI 10.1126/science.aam9949
   Caesar R, 2015, CELL METAB, V22, P658, DOI 10.1016/j.cmet.2015.07.026
   Caesar R, 2012, GUT, V61, P1701, DOI 10.1136/gutjnl-2011-301689
   Chandalia M, 2000, NEW ENGL J MED, V342, P1392, DOI 10.1056/NEJM200005113421903
   Chang PV, 2014, P NATL ACAD SCI USA, V111, P2247, DOI 10.1073/pnas.1322269111
   Chen HQ, 2010, AM J PHYSIOL-GASTR L, V299, pG1287, DOI 10.1152/ajpgi.00196.2010
   Creely SJ, 2007, AM J PHYSIOL-ENDOC M, V292, pE740, DOI 10.1152/ajpendo.00302.2006
   Dao MC, 2016, GUT, V65, P426, DOI 10.1136/gutjnl-2014-308778
   de la Cuesta-Zuluaga J, 2017, DIABETES CARE, V40, P54, DOI 10.2337/dc16-1324
   DeFronzo RA, 2016, DIABETOLOGIA, V59, P1645, DOI 10.1007/s00125-016-3992-6
   Desai MS, 2016, CELL, V167, P1339, DOI 10.1016/j.cell.2016.10.043
   Donaldson GP, 2016, NAT REV MICROBIOL, V14, P20, DOI 10.1038/nrmicro3552
   Everard A, 2013, P NATL ACAD SCI USA, V110, P9066, DOI 10.1073/pnas.1219451110
   Flint HJ, 2012, NAT REV GASTRO HEPAT, V9, P577, DOI 10.1038/nrgastro.2012.156
   Flowers SA, 2017, PHARMACOTHERAPY, V37, P261, DOI 10.1002/phar.1890
   Forslund K, 2015, NATURE, V528, P262, DOI 10.1038/nature15766
   Gu YY, 2017, NAT COMMUN, V8, DOI 10.1038/s41467-017-01682-2
   Henao-Mejia J, 2012, NATURE, V482, P179, DOI 10.1038/nature10809
   Huang F, 2018, INT J FOOD SCI NUTR, V69, P729, DOI 10.1080/09637486.2017.1408059
   Imhann F, 2016, GUT, V65, P740, DOI 10.1136/gutjnl-2015-310376
   Jandhyala SM, 2015, WORLD J GASTROENTERO, V21, P8787, DOI 10.3748/wjg.v21.i29.8787
   Karlsson FH, 2013, NATURE, V498, P99, DOI 10.1038/nature12198
   Koh A, 2018, CELL, V175, P947, DOI 10.1016/j.cell.2018.09.055
   Koh A, 2016, CELL, V165, P1332, DOI 10.1016/j.cell.2016.05.041
   Kootte RS, 2017, CELL METAB, V26, P611, DOI 10.1016/j.cmet.2017.09.008
   Kovatcheva-Datchary P, 2015, CELL METAB, V22, P971, DOI 10.1016/j.cmet.2015.10.001
   Larsen N, 2010, PLOS ONE, V5, DOI 10.1371/journal.pone.0009085
   Lee H, 2014, APPL ENVIRON MICROB, V80, P5935, DOI 10.1128/AEM.01357-14
   Li JH, 2014, NAT BIOTECHNOL, V32, P834, DOI 10.1038/nbt.2942
   Liu B, 2014, PLOS ONE, V9, DOI 10.1371/journal.pone.0106184
   Maier L, 2018, NATURE, V555, P623, DOI 10.1038/nature25979
   Makki K, 2018, CELL HOST MICROBE, V23, P705, DOI 10.1016/j.chom.2018.05.012
   Meng XM, 2017, EUR REV MED PHARMACO, V21, P2232
   Montandon SA, 2017, GENES-BASEL, V8, DOI 10.3390/genes8100250
   Napolitano A, 2014, PLOS ONE, V9, DOI 10.1371/journal.pone.0100778
   Natividad JMM, 2013, PHARMACOL RES, V69, P42, DOI 10.1016/j.phrs.2012.10.007
   Parnell JA, 2017, OBESITY, V25, P510, DOI 10.1002/oby.21763
   Pedersen HK, 2016, NATURE, V535, P376, DOI 10.1038/nature18646
   Plovier H, 2017, NAT MED, V23, P107, DOI 10.1038/nm.4236
   Portune KJ, 2016, TRENDS FOOD SCI TECH, V57, P213, DOI 10.1016/j.tifs.2016.08.011
   Pyra KA, 2012, J NUTR, V142, P213, DOI 10.3945/jn.111.147132
   Qin JJ, 2012, NATURE, V490, P55, DOI 10.1038/nature11450
   Qin JJ, 2010, NATURE, V464, P59, DOI 10.1038/nature08821
   Rajilic-Stojanovic M, 2014, FEMS MICROBIOL REV, V38, P996, DOI 10.1111/1574-6976.12075
   Reunanen J, 2015, APPL ENVIRON MICROB, V81, P3655, DOI 10.1128/AEM.04050-14
   Ridaura VK, 2013, SCIENCE, V341, P1079, DOI 10.1126/science.1241214
   Rogers MAM, 2016, CLIN MICROBIOL INFEC, V22, DOI 10.1016/j.cmi.2015.10.003
   Rowland I, 2018, EUR J NUTR, V57, P1, DOI 10.1007/s00394-017-1445-8
   Sayin SI, 2013, CELL METAB, V17, P225, DOI 10.1016/j.cmet.2013.01.003
   Scarpello JHB, 1998, DIABETIC MED, V15, P651, DOI 10.1002/(SICI)1096-9136(199808)15:8<651::AID-DIA628>3.3.CO;2-1
   Shapiro H, 2018, J EXP MED, V215, P383, DOI 10.1084/jem.20171965
   Shin NR, 2014, GUT, V63, P727, DOI 10.1136/gutjnl-2012-303839
   Soret R, 2010, GASTROENTEROLOGY, V138, P1772, DOI 10.1053/j.gastro.2010.01.053
   Su BL, 2015, J DIABETES, V7, P729, DOI 10.1111/1753-0407.12232
   Sun J, 2016, BRIT J NUTR, V115, P1167, DOI 10.1017/S0007114516000076
   Turnbaugh PJ, 2006, NATURE, V444, P1027, DOI 10.1038/nature05414
   Varyukhina S, 2012, MICROBES INFECT, V14, P273, DOI 10.1016/j.micinf.2011.10.007
   Vijay-Kumar M, 2010, SCIENCE, V328, P228, DOI 10.1126/science.1179721
   Vrieze A, 2012, GASTROENTEROLOGY, V143, P913, DOI 10.1053/j.gastro.2012.06.031
   Wahlstrom A, 2016, CELL METAB, V24, P41, DOI 10.1016/j.cmet.2016.05.005
   Wang HB, 2012, DIGEST DIS SCI, V57, P3126, DOI 10.1007/s10620-012-2259-4
   Wang L, 2016, SCI REP-UK, V6, DOI [10.1038/srep33251, 10.1038/srep38380]
   Wrzosek L, 2013, BMC BIOL, V11, DOI 10.1186/1741-7007-11-61
   Wu H, 2017, NAT MED, V23, P850, DOI 10.1038/nm.4345
   Wu HJ, 2012, GUT MICROBES, V3, P4, DOI 10.4161/gmic.19320
   Yoon MS, 2016, NUTRIENTS, V8, DOI 10.3390/nu8070405
   Zaneveld JR, 2017, NAT MICROBIOL, V2, DOI 10.1038/nmicrobiol.2017.121
   Zeevi D, 2015, CELL, V163, P1079, DOI 10.1016/j.cell.2015.11.001
   Zhang X, 2015, SCI REP-UK, V5, DOI [10.1038/srep09940, 10.1038/srep09803]
   Zhang XY, 2017, DIABETES THER, V8, P293, DOI 10.1007/s13300-017-0226-y
   Zhou ZY, 2016, ACTA PHARMACOL SIN, V37, P1063, DOI 10.1038/aps.2016.21
NR 75
TC 17
Z9 21
U1 15
U2 48
PU ELSEVIER
PI AMSTERDAM
PA RADARWEG 29, 1043 NX AMSTERDAM, NETHERLANDS
SN 1499-2671
J9 CAN J DIABETES
JI Can. J. Diabetes
PD APR
PY 2019
VL 43
IS 3
BP 224
EP 231
DI 10.1016/j.jcjd.2019.01.007
PG 8
WC Endocrinology & Metabolism
WE Science Citation Index Expanded (SCI-EXPANDED)
SC Endocrinology & Metabolism
GA HQ7SW
UT WOS:000462623200014
PM 30929665
DA 2022-07-02
ER

PT J
AU Chan, YK
   Estaki, M
   Gibson, DL
AF Chan, Yee Kwan
   Estaki, Mehrbod
   Gibson, Deanna L.
TI Clinical Consequences of Diet-Induced Dysbiosis
SO ANNALS OF NUTRITION AND METABOLISM
LA English
DT Article
DE Intestinal microbiota; Dysbiosis; Nutrition; Inflammation; Disease
   susceptibility; Bacteriotherapy
ID GUT MICROBIOTA; INTESTINAL MICROBIOTA; FECAL MICROBIOTA; CHILDREN;
   BACTERIA; IMPACT; ACID; ATHEROSCLEROSIS; ASSOCIATIONS; DIVERSITY
AB Various disease states are associated with an imbalance of protective and pathogenic bacteria in the gut, termed dysbiosis. Current evidence reveals that dietary factors affect the microbial ecosystem in the gut. Changes to community structure of the intestinal microbiota are not without consequence considering the wide effects that the microbes have on both local and systemic immunity. The goal of this review is to give insight into the importance of gut microbiota in disease development and the possible therapeutic interventions in clinical settings. We introduce the complex tripartite relationship between diet, microbes and the gut epithelium. This is followed by a summary of clinical evidence of dietinduced dysbiosis as a contributing factor in the development of gastrointestinal diseases like inflammatory bowel disease, irritable bowel syndrome and colorectal cancer, as well as systemic diseases like obesity, diabetes, atherosclerosis and nonalcoholic fatty liver disease. Finally, the current dietary and microbial interventions to promote a healthy microbial profile will be reviewed. (C) 2013 S. Karger AG, Basel
C1 [Chan, Yee Kwan; Estaki, Mehrbod; Gibson, Deanna L.] Univ British Columbia Okanagan, Dept Biol, Kelowna, BC V1V 1V7, Canada.
RP Gibson, DL (corresponding author), Univ British Columbia Okanagan, Dept Biol, Irving K Barber Sch Arts & Sci, ASC 368,3333 Univ Way, Kelowna, BC V1V 1V7, Canada.
EM deanna.gibson@ubc.ca
RI Gibson, Deanna L/CAF-4166-2022
OI Gibson, Deanna L/0000-0003-0052-7550
CR Adler CJ, 2013, NAT GENET, V45, P450, DOI 10.1038/ng.2536
   Anderson JL, 2012, ALIMENT PHARM THER, V36, P503, DOI 10.1111/j.1365-2036.2012.05220.x
   Arnold GL, 2002, INFLAMM BOWEL DIS, V8, P10, DOI 10.1097/00054725-200201000-00002
   Arumugam M, 2011, NATURE, V473, P174, DOI 10.1038/nature09944
   Backhed F, 2004, P NATL ACAD SCI USA, V101, P15718, DOI 10.1073/pnas.0407076101
   Brown K, 2012, NUTRIENTS, V4, P1095, DOI [10.3390/nu4081095, 10.3390/nu4111552]
   Cani PD, 2012, GUT MICROBES, V3, P279, DOI 10.4161/gmic.19625
   Carroll IM, 2010, GUT PATHOG, V2, DOI 10.1186/1757-4749-2-19
   Chen HM, 2013, AM J CLIN NUTR, V97, P1044, DOI 10.3945/ajcn.112.046607
   Davis LMG, 2011, PLOS ONE, V6, DOI 10.1371/journal.pone.0025200
   De Filippo C, 2010, P NATL ACAD SCI USA, V107, P14691, DOI 10.1073/pnas.1005963107
   de Vos WM, 2013, MICROB BIOTECHNOL, V6, P316, DOI 10.1111/1751-7915.12047
   Devkota S, 2012, NATURE, V487, P104, DOI 10.1038/nature11225
   Donohoe M, 2010, J AM BOARD FAM MED, V23, P687, DOI 10.3122/jabfm.2010.05.100115
   Donovan SM, 2012, ADV NUTR, V3, p450S, DOI 10.3945/an.112.001859
   Duboc H, 2012, NEUROGASTROENT MOTIL, V24, P513, DOI 10.1111/j.1365-2982.2012.01893.x
   Everard A, 2013, P NATL ACAD SCI USA, V110, P9066, DOI 10.1073/pnas.1219451110
   Ferrer M, 2013, ENVIRON MICROBIOL, V15, P211, DOI 10.1111/j.1462-2920.2012.02845.x
   Ghosh S, 2013, BRIT J NUTR, V110, P515, DOI 10.1017/S0007114512005326
   Ghosh S, 2013, PLOS ONE, V8, DOI 10.1371/journal.pone.0055468
   Gomez-Llorente C, 2013, J PEDIAT GASTROENTER
   IJssennagger N, 2012, PLOS ONE, V7, DOI [10.1371/journal.pone.0043260, 10.1371/journal.pone.0049868]
   Islam KBMS, 2011, GASTROENTEROLOGY, V141, P1773, DOI 10.1053/j.gastro.2011.07.046
   Jeffery IB, 2012, GUT, V61, P997, DOI 10.1136/gutjnl-2011-301501
   Jernberg C, 2007, ISME J, V1, P56, DOI 10.1038/ismej.2007.3
   Jumpertz R, 2011, AM J CLIN NUTR, V94, P58, DOI 10.3945/ajcn.110.010132
   Kang S, 2010, INFLAMM BOWEL DIS, V16, P2034, DOI 10.1002/ibd.21319
   Karlsson CLJ, 2012, OBESITY, V20, P2257, DOI 10.1038/oby.2012.110
   Karlsson FH, 2012, NAT COMMUN, V3, DOI 10.1038/ncomms2266
   Kashyap PC, 2013, GASTROENTEROLOGY, V144, P967, DOI 10.1053/j.gastro.2013.01.047
   Koenig JE, 2011, P NATL ACAD SCI USA, V108, P4578, DOI 10.1073/pnas.1000081107
   Koren O, 2011, P NATL ACAD SCI USA, V108, P4592, DOI 10.1073/pnas.1011383107
   Kronman MP, 2012, PEDIATRICS, V130, pE794, DOI 10.1542/peds.2011-3886
   Kuda T, 2012, FOOD CHEM, V134, P1719, DOI 10.1016/j.foodchem.2012.03.031
   Larsen N, 2010, PLOS ONE, V5, DOI 10.1371/journal.pone.0009085
   Le Kim-Anne, 2012, Front Physiol, V3, P496, DOI 10.3389/fphys.2012.00496
   Lepage P, 2011, GASTROENTEROLOGY, V141, P227, DOI 10.1053/j.gastro.2011.04.011
   Ley RE, 2006, CELL, V124, P837, DOI 10.1016/j.cell.2006.02.017
   Ley RE, 2006, NATURE, V444, P1022, DOI 10.1038/4441022a
   Liszt K, 2009, ANN NUTR METAB, V54, P253, DOI 10.1159/000229505
   Liu Z, 2011, ALIMENT PHARM THER, V33, P50, DOI 10.1111/j.1365-2036.2010.04492.x
   Mai V, 2009, NUTR J, V8, DOI 10.1186/1475-2891-8-49
   Manichanh C, 2006, GUT, V55, P205, DOI 10.1136/gut.2005.073817
   Michail S, 2012, INFLAMM BOWEL DIS, V18, P1799, DOI 10.1002/ibd.22860
   Michelsen KS, 2004, P NATL ACAD SCI USA, V101, P10679, DOI 10.1073/pnas.0403249101
   Miele L, 2009, HEPATOLOGY, V49, P1877, DOI 10.1002/hep.22848
   Munukka E, 2012, OBESITY, V20, P1082, DOI 10.1038/oby.2012.8
   Nielsen S, 2007, J PEDIATR GASTR NUTR, V44, P613, DOI 10.1097/MPG.0b013e3180406a11
   Ong DK, 2010, J GASTROEN HEPATOL, V25, P1366, DOI 10.1111/j.1440-1746.2010.06370.x
   Payne AN, 2011, NUTR DIABETES, V1, DOI 10.1038/nutd.2011.8
   Ponnusamy K, 2011, J MED MICROBIOL, V60, P817, DOI 10.1099/jmm.0.028126-0
   Poroyko V, 2011, NUTR HOSP, V26, P1283, DOI [10.3305/nh.2011.26.6.5362, 10.1590/S0212-16112011000600015]
   Qin JJ, 2012, NATURE, V490, P55, DOI 10.1038/nature11450
   Quigley EMM, 2013, J HEPATOL, V58, P1020, DOI 10.1016/j.jhep.2012.11.023
   Rigsbee L, 2012, AM J GASTROENTEROL, V107, P1740, DOI 10.1038/ajg.2012.287
   Rowan F, 2010, DIS COLON RECTUM, V53, P1530, DOI 10.1007/DCR.0b013e3181f1e620
   Sabate JM, 2008, OBES SURG, V18, P371, DOI 10.1007/s11695-007-9398-2
   Shen Q, 2012, EUR J NUTR, V51, P693, DOI 10.1007/s00394-011-0248-6
   Smith MI, 2013, SCIENCE, V339, P548, DOI 10.1126/science.1229000
   Spencer MD, 2011, GASTROENTEROLOGY, V140, P976, DOI 10.1053/j.gastro.2010.11.049
   Taubes G, 2008, SCIENCE, V321, P356, DOI 10.1126/science.321.5887.356
   Tjonneland A, 2009, GUT, V58, P1606, DOI 10.1136/gut.2008.169078
   Turnbaugh PJ, 2009, SCI TRANSL MED, V1, DOI 10.1126/scitranslmed.3000322
   Varela E, 2013, ALIMENT PHARM THER, V38, P151, DOI 10.1111/apt.12365
   Verdam FJ, 2011, J CLIN GASTROENTEROL, V45, P149, DOI 10.1097/MCG.0b013e3181e12c24
   Vernocchi P, 2012, FRONT CELL INFECT MI, V2, DOI 10.3389/fcimb.2012.00156
   Vrieze A, 2012, GASTROENTEROLOGY, V143, P913, DOI 10.1053/j.gastro.2012.06.031
   Walker AW, 2011, ISME J, V5, P220, DOI 10.1038/ISMEJ.2010.118
   Wang TT, 2012, ISME J, V6, P320, DOI 10.1038/ismej.2011.109
   Wang ZN, 2011, NATURE, V472, P57, DOI 10.1038/nature09922
   Wu GD, 2011, SCIENCE, V334, P105, DOI 10.1126/science.1208344
   Xu PR, 2012, BMC MICROBIOL, V12, DOI 10.1186/1471-2180-12-283
   YOSHIOKA H, 1983, PEDIATRICS, V72, P317
   Zhu LX, 2013, HEPATOLOGY, V57, P601, DOI 10.1002/hep.26093
NR 74
TC 70
Z9 80
U1 1
U2 44
PU KARGER
PI BASEL
PA ALLSCHWILERSTRASSE 10, CH-4009 BASEL, SWITZERLAND
SN 0250-6807
EI 1421-9697
J9 ANN NUTR METAB
JI Ann. Nutr. Metab.
PY 2013
VL 63
SU 2
BP 28
EP 40
DI 10.1159/000354902
PG 13
WC Endocrinology & Metabolism; Nutrition & Dietetics
WE Science Citation Index Expanded (SCI-EXPANDED)
SC Endocrinology & Metabolism; Nutrition & Dietetics
GA 254RQ
UT WOS:000327185100004
PM 24217034
OA Bronze
DA 2022-07-02
ER

PT J
AU Bell, ET
   Suchodolski, JS
   Isaiah, A
   Fleeman, LM
   Cook, AK
   Steiner, JM
   Mansfield, CS
AF Bell, Erin T.
   Suchodolski, Jan S.
   Isaiah, Anitha
   Fleeman, Linda M.
   Cook, Audrey K.
   Steiner, Joerg M.
   Mansfield, Caroline S.
TI Faecal Microbiota of Cats with Insulin-Treated Diabetes Mellitus
SO PLOS ONE
LA English
DT Article
ID RNA GENE ANALYSIS; GUT MICROBIOTA; INTESTINAL MICROBIOTA; BACTERIAL
   MICROBIOTA; HEALTHY DOGS; WEIGHT-LOSS; OBESITY; DIET; PH; METABOLISM
AB Microorganisms within the gastrointestinal tract significantly influence metabolic processes within their mammalian host, and recently several groups have sought to characterise the gastrointestinal microbiota of individuals affected by metabolic disease. Differences in the composition of the gastrointestinal microbiota have been reported in mouse models of type 2 diabetes mellitus, as well as in human patients. Diabetes mellitus in cats has many similarities to type 2 diabetes in humans. No studies of the gastrointestinal microbiota of diabetic cats have been previously published. The objectives of this study were to compare the composition of the faecal microbiota of diabetic and non-diabetic cats, and secondarily to determine if host signalment and dietary factors influence the composition of the faecal microbiota in cats. Faecal samples were collected from insulin-treated diabetic and non-diabetic cats, and Illumina sequencing of the 16S rRNA gene and quantitative PCR were performed on each sample. ANOSIM based on the unweighted UniFrac distance metric identified no difference in the composition of the faecal microbiota between diabetic and non-diabetic cats, and no significant differences in the proportions of dominant bacteria by phylum, class, order, family or genus as determined by 16S rRNA gene sequencing were identified between diabetic and non-diabetic cats. qPCR identified a decrease in Faecalibacterium spp. in cats aged over ten years. Cat breed or gender, dietary carbohydrate, protein or fat content, and dietary formulation (wet versus dry food) did not affect the composition of the faecal microbiota. In conclusion, the composition of the faecal microbiota was not altered by the presence of diabetes mellitus in cats. Additional studies that compare the functional products of the microbiota in diabetic and non-diabetic cats are warranted to further investigate the potential impact of the gastrointestinal microbiota on metabolic diseases such as diabetes mellitus in cats.
C1 [Bell, Erin T.; Mansfield, Caroline S.] Univ Melbourne, Fac Vet Sci, TRACTS Grp, Melbourne, Vic, Australia.
   [Suchodolski, Jan S.; Isaiah, Anitha; Steiner, Joerg M.] Texas A&M Univ, Coll Vet Med & Biomed Sci, Gastrointestinal Lab, College Stn, TX USA.
   [Fleeman, Linda M.] Anim Diabet Australia, Melbourne, Vic, Australia.
   [Cook, Audrey K.] Texas A&M Univ, Coll Vet Med & Biomed Sci, Dept Small Anim Clin Sci, College Stn, TX USA.
RP Bell, ET (corresponding author), Univ Melbourne, Fac Vet Sci, TRACTS Grp, Melbourne, Vic, Australia.
EM belle@unimelb.edu.au
OI Isaiah, Anitha/0000-0001-7118-4124; Cook, Audrey/0000-0002-2840-6497
FU Hills Pet Nutrition
FX This work was supported by a grant from Hills Pet Nutrition,
   www.hillspet.com.au. The funders had no role in study design, data
   collection and analysis, decision to publish, or preparation of the
   manuscript. This does not alter the authors' adherence to all the PLOS
   ONE policies on sharing data and materials.
CR Abecia L., 2010, International Journal of Probiotics and Prebiotics, V5, P61
   Baral R., 2003, J VET INTERN MED, V17, P433
   Biagi E, 2010, PLOS ONE, V5, DOI 10.1371/journal.pone.0010667
   Brosey BP, 2000, AM J VET RES, V61, P359, DOI 10.2460/ajvr.2000.61.359
   Caporaso JG, 2010, NAT METHODS, V7, P335, DOI 10.1038/nmeth.f.303
   Cerf-Bensussan N, 2010, NAT REV IMMUNOL, V10, P735, DOI 10.1038/nri2850
   CUMMINGS JH, 1991, J APPL BACTERIOL, V70, P443, DOI 10.1111/j.1365-2672.1991.tb02739.x
   Desai AR, 2009, VET MICROBIOL, V137, P120, DOI 10.1016/j.vetmic.2008.12.019
   Devillard E, 2007, J BACTERIOL, V189, P2566, DOI 10.1128/JB.01359-06
   Duncan SH, 2008, INT J OBESITY, V32, P1720, DOI 10.1038/ijo.2008.155
   Edgar RC, 2010, BIOINFORMATICS, V26, P2460, DOI 10.1093/bioinformatics/btq461
   Elia M, 2007, EUR J CLIN NUTR, V61, pS40, DOI 10.1038/sj.ejcn.1602938
   Endesfelder D, 2014, DIABETES, V63, P2006, DOI 10.2337/db13-1676
   Feitoza AB, 2009, NUTR HOSP, V24, P422
   Furet JP, 2010, DIABETES, V59, P3049, DOI 10.2337/db10-0253
   Garcia-Mazcorro JF, 2012, FEMS MICROBIOL ECOL, V80, P624, DOI 10.1111/j.1574-6941.2012.01331.x
   Giongo A, 2011, ISME J, V5, P82, DOI 10.1038/ismej.2010.92
   Handl S, 2011, FEMS MICROBIOL ECOL, V76, P301, DOI 10.1111/j.1574-6941.2011.01058.x
   Hewitt KM, 2013, PLOS ONE, V8, DOI 10.1371/journal.pone.0054703
   Hopkins MJ, 2002, DIGEST LIVER DIS, V34, pS12, DOI 10.1016/S1590-8658(02)80157-8
   Jia J, 2011, LETT APPL MICROBIOL, V53, P288, DOI 10.1111/j.1472-765X.2011.03105.x
   Jia J, 2011, FEMS MICROBIOL ECOL, V78, P395, DOI 10.1111/j.1574-6941.2011.01172.x
   Larsen N, 2010, PLOS ONE, V5, DOI 10.1371/journal.pone.0009085
   Lauber CL, 2009, APPL ENVIRON MICROB, V75, P5111, DOI 10.1128/AEM.00335-09
   Ley RE, 2005, P NATL ACAD SCI USA, V102, P11070, DOI 10.1073/pnas.0504978102
   Ley RE, 2006, NATURE, V444, P1022, DOI 10.1038/4441022a
   Lubbs DC, 2009, J ANIM PHYSIOL AN N, V93, P113, DOI 10.1111/j.1439-0396.2007.00788.x
   LUPTON JR, 1985, AM J PHYSIOL, V249, pG382, DOI 10.1152/ajpgi.1985.249.3.G382
   Malinen E, 2005, AM J GASTROENTEROL, V100, P373, DOI 10.1111/j.1572-0241.2005.40312.x
   McDonald D, 2012, ISME J, V6, P610, DOI 10.1038/ismej.2011.139
   Minamoto Yasushi, 2012, Animal Health Research Reviews, V13, P64, DOI 10.1017/S1466252312000060
   Murphy EF, 2010, GUT, V59, P1635, DOI 10.1136/gut.2010.215665
   Nicholson JK, 2005, NAT REV MICROBIOL, V3, P431, DOI 10.1038/nrmicro1152
   Ott SJ, 2004, DIAGN MICR INFEC DIS, V50, P237, DOI 10.1016/j.diagmicrobio.2004.08.012
   Qin JJ, 2012, NATURE, V490, P55, DOI 10.1038/nature11450
   Ridlon JM, 2006, J LIPID RES, V47, P241, DOI 10.1194/jlr.R500013-JLR200
   Ritchie LE, 2008, FEMS MICROBIOL ECOL, V66, P590, DOI 10.1111/j.1574-6941.2008.00609.x
   Ritchie LE, 2010, VET MICROBIOL, V144, P140, DOI 10.1016/j.vetmic.2009.12.045
   Scheen AJ, 2003, ACTA CLIN BELG, V58, P335, DOI 10.1179/acb.2003.58.6.001
   Schwiertz A, 2010, OBESITY, V18, P190, DOI 10.1038/oby.2009.167
   Serino M, 2012, GUT, V61, P543, DOI 10.1136/gutjnl-2011-301012
   Suchodolski JS, 2008, FEMS MICROBIOL ECOL, V66, P567, DOI 10.1111/j.1574-6941.2008.00521.x
   Suchodolski JS, 2011, VET CLIN N AM-SMALL, V41, P261, DOI 10.1016/j.cvsm.2010.12.006
   Tiihonen K, 2010, AGEING RES REV, V9, P107, DOI 10.1016/j.arr.2009.10.004
   Turnbaugh PJ, 2008, CELL HOST MICROBE, V3, P213, DOI 10.1016/j.chom.2008.02.015
   van Tongeren SP, 2005, APPL ENVIRON MICROB, V71, P6438, DOI 10.1128/AEM.71.10.6438-6442.2005
   Woodmansey EJ, 2004, APPL ENVIRON MICROB, V70, P6113, DOI 10.1128/AEM.70.10.6113-6122.2004
   Wu XK, 2010, CURR MICROBIOL, V61, P69, DOI 10.1007/s00284-010-9582-9
NR 48
TC 7
Z9 7
U1 2
U2 21
PU PUBLIC LIBRARY SCIENCE
PI SAN FRANCISCO
PA 1160 BATTERY STREET, STE 100, SAN FRANCISCO, CA 94111 USA
SN 1932-6203
J9 PLOS ONE
JI PLoS One
PD OCT 3
PY 2014
VL 9
IS 10
AR e108729
DI 10.1371/journal.pone.0108729
PG 12
WC Multidisciplinary Sciences
WE Science Citation Index Expanded (SCI-EXPANDED)
SC Science & Technology - Other Topics
GA AQ3DZ
UT WOS:000342670800027
PM 25279695
OA gold, Green Submitted, Green Published
DA 2022-07-02
ER

PT J
AU Hakkak, R
   Korourian, S
   Foley, SL
   Erickson, BD
AF Hakkak, Reza
   Korourian, Soheila
   Foley, Steven L.
   Erickson, Bruce D.
TI Assessment of gut microbiota populations in lean and obese Zucker rats
SO PLOS ONE
LA English
DT Article
ID AKKERMANSIA-MUCINIPHILA; INTESTINAL MICROBIOTA; FATTY; INFLAMMATION;
   MUTATION; INSULIN; GROWTH; DNA
AB Obesity has been on the rise in the US and worldwide for the last several decades. Obesity has been associated with chronic disease development, such as certain types of cancer, type 2 diabetes, cardiovascular disease, and liver diseases. Previously, we reported that obesity promotes DMBA-induced mammary tumor development using the obese Zucker rat model. The intestinal microbiota is composed of a diverse population of obligate and facultative anaerobic microorganisms, and these organisms carry out a broad range of metabolic activities. Obesity has been linked to changes in the intestinal microbiota, but the composition of the bacterial populations in lean and obese Zucker rats not been carefully studied. Therefore, the objective of this study was to determine the effects of obesity on the gut microbiota in this model. Lean and obese female Zucker rats (n = 16) were fed an AIN-93Glike diet for 8 weeks. Rats were weighed twice weekly, and fecal samples were collected at the beginning and end of the experiment. 16S rRNA gene sequencing was used to evaluate the composition of the fecal bacterial populations. At the outset of the study, the lean rats exhibited much lower ratios of the Firmicutes to Bacteroidetes phyla than the obese rats, but after 60 days, this ratio in the lean rats exceeded that of the obese. This shift was associated with reductions in the Bacteroidaceae, S24-7 and Paraprevotellaceae families in the lean rats. Obese rats also showed increased levels of the genus Akkermansia at day 60. PCoA plots of beta diversity showed clustering of the different test groups, indicating clear differences in intestinal microbiota populations associated with both the time point of the study and the lean or obese status in the Zucker rat model for obesity.
C1 [Hakkak, Reza] Univ Arkansas Med Sci, Dept Dietet & Nutr, Little Rock, AR 72205 USA.
   [Hakkak, Reza] Univ Arkansas Med Sci, Dept Pediat, Little Rock, AR 72205 USA.
   [Hakkak, Reza] Arkansas Childrens Res Inst, Little Rock, AR 72202 USA.
   [Korourian, Soheila] Univ Arkansas Med Sci, Dept Pathol, Little Rock, AR 72205 USA.
   [Foley, Steven L.; Erickson, Bruce D.] US FDA, Natl Ctr Toxicol Res, Jefferson, AR 72079 USA.
RP Hakkak, R (corresponding author), Univ Arkansas Med Sci, Dept Dietet & Nutr, Little Rock, AR 72205 USA.; Hakkak, R (corresponding author), Univ Arkansas Med Sci, Dept Pediat, Little Rock, AR 72205 USA.; Hakkak, R (corresponding author), Arkansas Childrens Res Inst, Little Rock, AR 72202 USA.
EM HakkakReza@uams.edu
OI Foley, Steven/0000-0003-3146-4548; Hakkak, Reza/0000-0003-4829-8478
FU Arkansas Children's Research Institute; Arkansas Biosciences Institute;
   UAMS Children's University Medical Group
FX This work was supported by the Arkansas Children's Research Institute
   and the Arkansas Biosciences Institute and a grant from the UAMS
   Children's University Medical Group.
CR Andersson R, 2017, J PHARMACOKINET PHAR, V44, P203, DOI 10.1007/s10928-017-9512-6
   BRAY GA, 1989, VITAM HORM, V45, P1
   BRAY GA, 1977, FED PROC, V36, P148
   Caporaso JG, 2011, P NATL ACAD SCI USA, V108, P4516, DOI 10.1073/pnas.1000080107
   Caporaso JG, 2010, NAT METHODS, V7, P335, DOI 10.1038/nmeth.f.303
   Chua SC, 1996, SCIENCE, V271, P994, DOI 10.1126/science.271.5251.994
   Chua SC, 1996, DIABETES, V45, P1141, DOI 10.2337/diabetes.45.8.1141
   Cole JR, 2009, NUCLEIC ACIDS RES, V37, pD141, DOI 10.1093/nar/gkn879
   Dao MC, 2016, GUT, V65, P426, DOI 10.1136/gutjnl-2014-308778
   Devaraj S, 2012, EXP DIABETES RES, DOI 10.1155/2012/585018
   Everard A, 2013, P NATL ACAD SCI USA, V110, P9066, DOI 10.1073/pnas.1219451110
   Finucane MM, 2014, PLOS ONE, V9, DOI 10.1371/journal.pone.0084689
   Flegal KM, 2016, JAMA-J AM MED ASSOC, V315, P2284, DOI 10.1001/jama.2016.6458
   Gil-Cardoso K, 2017, BRIT J NUTR, V117, P218, DOI 10.1017/S0007114516004608
   Goldszmid RS, 2012, NAT IMMUNOL, V13, P932, DOI 10.1038/ni.2422
   Gu CY, 2016, ONCOTARGET, V7, P48941, DOI 10.18632/oncotarget.10597
   Guo X, 2008, LETT APPL MICROBIOL, V47, P367, DOI 10.1111/j.1472-765X.2008.02408.x
   Hakkak R, 2005, BREAST CANCER RES, V7, pR627, DOI 10.1186/bcr1263
   Hakkak R, 2012, GENES NUTR, V7, P549, DOI 10.1007/s12263-012-0294-6
   Lees H, 2014, PLOS ONE, V9, DOI 10.1371/journal.pone.0100916
   Ley RE, 2005, P NATL ACAD SCI USA, V102, P11070, DOI 10.1073/pnas.0504978102
   Ley RE, 2008, NAT REV MICROBIOL, V6, P776, DOI 10.1038/nrmicro1978
   Ley RE, 2006, NATURE, V444, P1022, DOI 10.1038/4441022a
   Li L, 2016, OBES REV, V17, P510, DOI 10.1111/obr.12407
   Masella AP, 2012, BMC BIOINFORMATICS, V13, DOI 10.1186/1471-2105-13-31
   Meyer F, 2008, BMC BIOINFORMATICS, V9, DOI 10.1186/1471-2105-9-386
   Molloy MJ, 2012, SEMIN IMMUNOL, V24, P58, DOI 10.1016/j.smim.2011.11.008
   Peng X, 2013, J MICROBIOL METH, V95, P455, DOI 10.1016/j.mimet.2013.07.015
   Roopchand DE, 2015, DIABETES, V64, P2847, DOI 10.2337/db14-1916
   Ruiz-Hurtado G, 2017, FRONT PHYSIOL, V8, DOI 10.3389/fphys.2017.00042
   Schneeberger M, 2015, SCI REP-UK, V5, DOI 10.1038/srep16643
   Segata N, 2011, GENOME BIOL, V12, DOI 10.1186/gb-2011-12-6-r60
   Shin NR, 2014, GUT, V63, P727, DOI 10.1136/gutjnl-2012-303839
   Tagliabue A, 2013, NUTR METAB CARDIOVAS, V23, P160, DOI 10.1016/j.numecd.2012.09.002
   Tremaroli V, 2012, NATURE, V489, P242, DOI 10.1038/nature11552
   Turnbaugh PJ, 2008, CELL HOST MICROBE, V3, P213, DOI 10.1016/j.chom.2008.02.015
   Turnbaugh PJ, 2009, SCI TRANSL MED, V1, DOI 10.1126/scitranslmed.3000322
   Vrieze A, 2012, GASTROENTEROLOGY, V143, P913, DOI 10.1053/j.gastro.2012.06.031
   Wesolowska-Andersen A, 2014, MICROBIOME, V2, DOI 10.1186/2049-2618-2-19
   World Health Organization, OB OV
   ZUCKER LM, 1972, ENDOCRINOLOGY, V90, P1320, DOI 10.1210/endo-90-5-1320
   ZUCKER LM, 1961, J HERED, V52, P275, DOI 10.1093/oxfordjournals.jhered.a107093
   ZUCKER TF, 1963, J NUTR, V80, P6, DOI 10.1093/jn/80.1.6
NR 43
TC 23
Z9 25
U1 2
U2 18
PU PUBLIC LIBRARY SCIENCE
PI SAN FRANCISCO
PA 1160 BATTERY STREET, STE 100, SAN FRANCISCO, CA 94111 USA
SN 1932-6203
J9 PLOS ONE
JI PLoS One
PD JUL 13
PY 2017
VL 12
IS 7
AR e0181451
DI 10.1371/journal.pone.0181451
PG 14
WC Multidisciplinary Sciences
WE Science Citation Index Expanded (SCI-EXPANDED)
SC Science & Technology - Other Topics
GA FA7TL
UT WOS:000405649700133
PM 28704522
OA Green Published, gold
DA 2022-07-02
ER

PT J
AU Doumatey, AP
   Adeyemo, A
   Zhou, J
   Lei, L
   Adebamowo, SN
   Adebamowo, C
   Rotimi, CN
AF Doumatey, Ayo P.
   Adeyemo, Adebowale
   Zhou, Jie
   Lei, Lin
   Adebamowo, Sally N.
   Adebamowo, Clement
   Rotimi, Charles N.
TI Gut Microbiome Profiles Are Associated With Type 2 Diabetes in Urban
   Africans
SO FRONTIERS IN CELLULAR AND INFECTION MICROBIOLOGY
LA English
DT Article
DE gut microbiome; type 2 diabetes; urban Africans; 16S V4 rRNA sequencing;
   microbial composition
ID INTESTINAL MICROBIOTA; HEALTH; IMPACT; PREVENTION; FIBER; RISK; DIET
AB Gut dysbiosis has been associated with several disease outcomes including diabetes in human populations. Currently, there are no studies of the gut microbiome composition in relation to type 2 diabetes (T2D) in Africans. Here, we describe the profile of the gut microbiome in non-diabetic adults (controls) and investigate the association between gut microbiota and T2D in urban West Africans. Gut microbiota composition was determined in 291 Nigerians (98 cases, 193 controls) using fecal 16S V4 rRNA gene sequencing done on the Illumina MiSeq platform. Data analysis of operational taxonomic units (OTU) was conducted to describe microbiome composition and identify differences between T2D and controls. The most abundant phyla were Firmicutes, Actinobacteria, and Bacteroidetes. Clostridiaceae, and Peptostreptococcaceaea were significantly lower in cases than controls (p < 0.001). Feature selection analysis identified a panel of 18 OTUs enriched in cases that included Desulfovibrio piger, Prevotella, Peptostreptococcus, and Eubacterium. A panel of 17 OTUs that was enriched in the controls included Collinsella, Ruminococcus lactaris, Anaerostipes, and Clostridium. OTUs with strain-level annotation showing the largest fold-change included Cellulosilyticum ruminicola (log(2)FC = -3.1; p = 4.2 x 10(-5)), Clostridium paraputrificum (log(2)FC = -2.5; p = 0.005), and Clostridium butyricum (log(2)FC = -1.76; p = 0.01), all lower in cases. These findings are notable because supplementation with Clostridium butyricum and Desulfovibrio piger has been shown to improve hyperglycemia and reduce insulin resistance in murine models. This first investigation of gut microbiome and diabetes in urban Africans shows that T2D is associated with compositional changes in gut microbiota highlighting the possibility of developing strategies to improve glucose control by modifying bacterial composition in the gut.
C1 [Doumatey, Ayo P.; Adeyemo, Adebowale; Zhou, Jie; Lei, Lin; Rotimi, Charles N.] NHGRI, Ctr Res Genom & Global Hlth, NIH, Bethesda, MD 20892 USA.
   [Adebamowo, Sally N.; Adebamowo, Clement] Univ Maryland, Sch Med, Dept Epidemiol & Publ Hlth, Baltimore, MD 21201 USA.
   [Adebamowo, Sally N.; Adebamowo, Clement] Univ Maryland, Sch Med, Greenebaum Comprehens Canc Ctr, Baltimore, MD 21201 USA.
   [Adebamowo, Sally N.; Adebamowo, Clement] Ctr Bioeth & Res, Ibadan, Nigeria.
   [Adebamowo, Clement] Univ Maryland, Sch Med, Inst Human Virol, Baltimore, MD 21201 USA.
RP Rotimi, CN (corresponding author), NHGRI, Ctr Res Genom & Global Hlth, NIH, Bethesda, MD 20892 USA.
EM rotimic@mail.nih.gov
FU NIH from the National Institute on Minority Health and Health
   Disparities [3T37TW00041-03S2]; Intramural Research Program of the
   Center for Research on Genomics and Global Health; NHGRI; NIDDK
FX The Africa America Diabetes Mellitus (AADM) study was supported by NIH
   Grant No. 3T37TW00041-03S2 from the National Institute on Minority
   Health and Health Disparities. This study was also supported by the
   Intramural Research Program of the Center for Research on Genomics and
   Global Health with funding from NHGRI and NIDDK.
CR Adeyemo AA, 2015, FRONT GENET, V6, DOI 10.3389/fgene.2015.00335
   Bech-Nielsen GV, 2012, RES VET SCI, V92, P501, DOI 10.1016/j.rvsc.2011.04.005
   BENJAMINI Y, 1995, J R STAT SOC B, V57, P289, DOI 10.1111/j.2517-6161.1995.tb02031.x
   Binda C, 2018, DIGEST LIVER DIS, V50, P421, DOI 10.1016/j.dld.2018.02.012
   BRAY JR, 1957, ECOL MONOGR, V27, P326, DOI 10.2307/1942268
   Broca C, 2014, PLOS ONE, V9, DOI 10.1371/journal.pone.0092066
   Brunkwall L, 2017, DIABETOLOGIA, V60, P943, DOI 10.1007/s00125-017-4278-3
   Cassir N, 2016, CLIN MICROBIOL INFEC, V22, P37, DOI 10.1016/j.cmi.2015.10.014
   Cheung YB, 2016, TROP MED INT HEALTH, V21, P283, DOI 10.1111/tmi.12650
   Costea PI, 2018, NAT MICROBIOL, V3, DOI 10.1038/s41564-017-0072-8
   Davis JCC, 2017, SCI REP-UK, V7, DOI 10.1038/srep40466
   De Filippo C, 2017, FRONT MICROBIOL, V8, DOI 10.3389/fmicb.2017.01979
   De Filippo C, 2010, P NATL ACAD SCI USA, V107, P14691, DOI 10.1073/pnas.1005963107
   Dhariwal A, 2017, NUCLEIC ACIDS RES, V45, pW180, DOI 10.1093/nar/gkx295
   Dominguez-Bello MG, 2019, GUT, V68, P1108, DOI 10.1136/gutjnl-2018-317503
   Edgar RC, 2013, NAT METHODS, V10, P996, DOI [10.1038/nmeth.2604, 10.1038/NMETH.2604]
   Forslund K, 2015, NATURE, V528, P262, DOI 10.1038/nature15766
   Gao ZG, 2009, DIABETES, V58, P1509, DOI 10.2337/db08-1637
   Gomez-Arango LF, 2018, GUT MICROBES, V9, P189, DOI 10.1080/19490976.2017.1406584
   Grzeskowiak L, 2012, J PEDIATR GASTR NUTR, V54, P812, DOI 10.1097/MPG.0b013e318249039c
   Han JL, 2014, WORLD J GASTROENTERO, V20, P17737, DOI 10.3748/wjg.v20.i47.17737
   Hansen MEB, 2019, GENOME BIOL, V20, DOI 10.1186/s13059-018-1616-9
   Huttenhower C, 2012, NATURE, V486, P207, DOI 10.1038/nature11234
   Iebba V, 2016, J INFECT DEV COUNTR, V10, P1035, DOI 10.3855/jidc.8179
   Iwai S, 2016, PLOS ONE, V11, DOI 10.1371/journal.pone.0166104
   Jia LL, 2017, SCI REP-UK, V7, DOI 10.1038/s41598-017-07335-0
   Kataoka K, 2016, J MED INVESTIG, V63, P27, DOI 10.2152/jmi.63.27
   Komaroff AL, 2018, JAMA-J AM MED ASSOC, V319, P2381, DOI 10.1001/jama.2018.5240
   Komaroff AL, 2017, JAMA-J AM MED ASSOC, V317, P355, DOI 10.1001/jama.2016.20099
   Lambeth Stacey M, 2015, J Diabetes Obes, V2, P1
   Larsen N, 2010, PLOS ONE, V5, DOI 10.1371/journal.pone.0009085
   Liu GM, 2018, MOL NUTR FOOD RES, V62, DOI 10.1002/mnfr.201700954
   Love MI, 2014, GENOME BIOL, V15, DOI 10.1186/s13059-014-0550-8
   Lynch SV, 2016, NEW ENGL J MED, V375, P2369, DOI 10.1056/NEJMra1600266
   Mahdavinia M, 2017, ANN ALLERG ASTHMA IM, V118, P742, DOI 10.1016/j.anai.2017.04.011
   McDonald D, 2012, ISME J, V6, P610, DOI 10.1038/ismej.2011.139
   McMurdie PJ, 2014, PLOS COMPUT BIOL, V10, DOI 10.1371/journal.pcbi.1003531
   McMurdie PJ, 2013, PLOS ONE, V8, DOI 10.1371/journal.pone.0061217
   Morton ER, 2015, PLOS GENET, V11, DOI 10.1371/journal.pgen.1005658
   Pascale A, 2018, ENDOCRINE, V61, P357, DOI 10.1007/s12020-018-1605-5
   Pedersen HK, 2016, NATURE, V535, P376, DOI 10.1038/nature18646
   Pichette J, 2017, ENDOCRINOLOGY, V158, P3416, DOI 10.1210/en.2017-00391
   Qin JJ, 2012, NATURE, V490, P55, DOI 10.1038/nature11450
   Rampelli S, 2015, CURR BIOL, V25, P1682, DOI 10.1016/j.cub.2015.04.055
   Riviere A, 2016, FRONT MICROBIOL, V7, DOI 10.3389/fmicb.2016.00979
   Rotimi CN, 2001, ANN EPIDEMIOL, V11, P51, DOI 10.1016/S1047-2797(00)00180-0
   Schnorr SL, 2014, NAT COMMUN, V5, DOI 10.1038/ncomms4654
   SHANNON CE, 1948, BELL SYST TECH J, V27, P623, DOI 10.1002/j.1538-7305.1948.tb00917.x
   Sharma S, 2019, J NUTR BIOCHEM, V63, P101, DOI 10.1016/j.jnutbio.2018.10.003
   Smits SA, 2017, SCIENCE, V357, P802, DOI 10.1126/science.aan4834
   Tang WHW, 2017, CIRC RES, V120, P1183, DOI 10.1161/CIRCRESAHA.117.309715
   Upadhyaya S, 2015, GUT MICROBES, V6, P85, DOI 10.1080/19490976.2015.1024918
   Vangay P, 2018, CELL, V175, P962, DOI 10.1016/j.cell.2018.10.029
   Wang TJ, 2011, NAT MED, V17, P448, DOI 10.1038/nm.2307
   Weickert MO, 2018, J NUTR, V148, P7, DOI 10.1093/jn/nxx008
   Yatsunenko T, 2012, NATURE, V486, P222, DOI 10.1038/nature11053
   Zhang CH, 2010, ISME J, V4, P232, DOI 10.1038/ismej.2009.112
   Zhang XY, 2013, PLOS ONE, V8, DOI 10.1371/journal.pone.0071108
NR 58
TC 40
Z9 41
U1 5
U2 11
PU FRONTIERS MEDIA SA
PI LAUSANNE
PA AVENUE DU TRIBUNAL FEDERAL 34, LAUSANNE, CH-1015, SWITZERLAND
SN 2235-2988
J9 FRONT CELL INFECT MI
JI Front. Cell. Infect. Microbiol.
PD FEB 25
PY 2020
VL 10
AR 63
DI 10.3389/fcimb.2020.00063
PG 13
WC Immunology; Microbiology
WE Science Citation Index Expanded (SCI-EXPANDED)
SC Immunology; Microbiology
GA LB5VH
UT WOS:000524703200001
PM 32158702
OA Green Published, gold
DA 2022-07-02
ER

PT J
AU Meijnikman, AS
   Gerdes, VE
   Nieuwdorp, M
   Herrema, H
AF Meijnikman, Abraham S.
   Gerdes, Victor E.
   Nieuwdorp, Max
   Herrema, Hilde
TI Evaluating Causality of Gut Microbiota in Obesity and Diabetes in Humans
SO ENDOCRINE REVIEWS
LA English
DT Review
ID CHAIN FATTY-ACIDS; Y GASTRIC BYPASS; TRIMETHYLAMINE-N-OXIDE;
   DIET-INDUCED OBESITY; PROTEIN-COUPLED RECEPTOR; GLUCAGON-LIKE PEPTIDE-1;
   BILE-ACID; INTESTINAL MICROBIOTA; FECAL MICROBIOTA; INSULIN SENSITIVITY
AB The pathophysiology of obesity and obesity-related diseases such as type 2 diabetes mellitus (T2DM) is complex and driven by many factors. One of the most recently identified factors in development of these metabolic pathologies is the gut microbiota. The introduction of affordable, high-throughput sequencing technologies has substantially expanded our understanding of the role of the gut microbiome in modulation of host metabolism and (cardio) metabolic disease development. Nevertheless, evidence for a role of the gut microbiome as a causal, driving factor in disease development mainly originates from studies in mouse models: data showing causality in humans are scarce. In this review, we will discuss the quality of evidence supporting a causal role for the gut microbiome in the development of obesity and diabetes, in particular T2DM, in humans. Considering overlap in potential mechanisms, the role of the gut microbiome in type 1 diabetes mellitus will also be addressed. We will elaborate on factors that drive microbiome composition in humans and discuss how alterations in microbial composition or microbial metabolite production contribute to disease development. Challenging aspects in determining causality in humans will be postulated together with strategies that might hold potential to overcome these challenges. Furthermore, we will discuss means to modify gut microbiome composition in humans to help establish causality and discuss systems biology approaches that might hold the key to unravelling the role of the gut microbiome in obesity and T2DM.
C1 [Meijnikman, Abraham S.; Gerdes, Victor E.; Nieuwdorp, Max; Herrema, Hilde] Acad Med Ctr, Dept Vasc Med, Room G1-149,Meibergdreef 9, NL-1105 AZ Amsterdam, Netherlands.
   [Meijnikman, Abraham S.; Gerdes, Victor E.] MC Slotervaart, Dept Internal Med, NL-1066 EC Amsterdam, Netherlands.
   [Nieuwdorp, Max] Univ Gothenburg, Sahlgrenska Univ Hosp, Wallenberg Lab, SE-41345 Gothenburg, Sweden.
   [Nieuwdorp, Max] Acad Med Ctr, Dept Internal Med, NL-1105 AZ Amsterdam, Netherlands.
   [Nieuwdorp, Max] Vrije Univ Amsterdam, Med Ctr, Dept Internal Med, Diabet Ctr, NL-1007 MB Amsterdam, Netherlands.
   [Nieuwdorp, Max] Vrije Univ Amsterdam, Med Ctr, ICAR, NL-1007 MB Amsterdam, Netherlands.
RP Herrema, H (corresponding author), Acad Med Ctr, Dept Vasc Med, Room G1-149,Meibergdreef 9, NL-1105 AZ Amsterdam, Netherlands.
EM stijn.meijnikman@slz.nl; h.j.herrema@amc.uva.nl
OI Herrema, Hilde/0000-0002-0112-6348
FU ZONMW-VIDI Grant [016.146.327]; CVON Young Talent Grant; CVON Grant
   (IN-CONTROL) [2012-03]
FX M.N. is supported by a ZONMW-VIDI Grant 2013 (016.146.327) and CVON
   Young Talent Grant 2012. H.H. is supported by a CVON 2012 Grant
   (IN-CONTROL) (2012-03).
CR Adrian TE, 2012, DIABETOLOGIA, V55, P2343, DOI 10.1007/s00125-012-2593-2
   Ahmad NN, 2013, INT J OBESITY, V37, P1553, DOI 10.1038/ijo.2013.38
   Amar J, 2011, DIABETOLOGIA, V54, P3055, DOI 10.1007/s00125-011-2329-8
   Arnold JW, 2016, TRENDS MICROBIOL, V24, P887, DOI 10.1016/j.tim.2016.06.008
   Aron-Wisnewsky J, 2014, CURR ATHEROSCLER REP, V16, DOI 10.1007/s11883-014-0454-9
   Arpaia N, 2013, NATURE, V504, P451, DOI 10.1038/nature12726
   Atkinson MA, 2014, LANCET, V383, P69, DOI 10.1016/S0140-6736(13)60591-7
   Bach J. F., 2012, COLD SPRING HARB PER, V2
   Bach JF, 2002, NEW ENGL J MED, V347, P911, DOI 10.1056/NEJMra020100
   Backhed F, 2004, P NATL ACAD SCI USA, V101, P15718, DOI 10.1073/pnas.0407076101
   Backhed F, 2007, P NATL ACAD SCI USA, V104, P979, DOI 10.1073/pnas.0605374104
   Bashan A, 2016, NATURE, V534, P259, DOI 10.1038/nature18301
   Blanton D, 2011, DIABETES, V60, P2566, DOI 10.2337/db11-0576
   Blaschitz C, 2010, J CLIN IMMUNOL, V30, P196, DOI 10.1007/s10875-010-9368-7
   Bluestone JA, 2010, NATURE, V464, P1293, DOI 10.1038/nature08933
   Bonder MJ, 2016, NAT GENET, V48, P1407, DOI 10.1038/ng.3663
   Bosi E, 2006, DIABETOLOGIA, V49, P2824, DOI 10.1007/s00125-006-0465-3
   Brugman S, 2006, DIABETOLOGIA, V49, P2105, DOI 10.1007/s00125-006-0334-0
   Buchwald H, 2013, OBES SURG, V23, P427, DOI 10.1007/s11695-012-0864-0
   Candon S, 2015, PLOS ONE, V10, DOI 10.1371/journal.pone.0125448
   Cani PD, 2007, DIABETOLOGIA, V50, P2374, DOI 10.1007/s00125-007-0791-0
   Cani PD, 2009, GUT, V58, P1091, DOI 10.1136/gut.2008.165886
   Cani PD, 2008, DIABETES, V57, P1470, DOI 10.2337/db07-1403
   Cani PD, 2007, DIABETES, V56, P1761, DOI 10.2337/db06-1491
   Chambers ES, 2015, GUT, V64, P1744, DOI 10.1136/gutjnl-2014-307913
   Chang PV, 2014, P NATL ACAD SCI USA, V111, P2247, DOI 10.1073/pnas.1322269111
   Chassaing B, 2015, NATURE, V519, P92, DOI 10.1038/nature14232
   Clooney AG, 2016, PLOS ONE, V11, DOI 10.1371/journal.pone.0148028
   Cooper JD, 2011, DIABETES, V60, P1624, DOI 10.2337/db10-1656
   Cotillard A, 2013, NATURE, V500, P585, DOI 10.1038/nature12480
   Craig ME, 2017, DIABETES CARE, V40, P1034, DOI 10.2337/dc16-2508
   Dabelea D, 2009, LANCET, V373, P1999, DOI 10.1016/S0140-6736(09)60874-6
   Dambrova M, 2016, EXP CLIN ENDOCR DIAB, V124, P251, DOI 10.1055/s-0035-1569330
   Dao MC, 2016, GUT, V65, P426, DOI 10.1136/gutjnl-2014-308778
   David LA, 2014, NATURE, V505, P559, DOI 10.1038/nature12820
   Davie JR, 2003, J NUTR, V133, p2485S, DOI 10.1093/jn/133.7.2485S
   De Filippo C, 2010, P NATL ACAD SCI USA, V107, P14691, DOI 10.1073/pnas.1005963107
   de Goffau MC, 2013, DIABETES, V62, P1238, DOI 10.2337/db12-0526
   De Vadder F, 2014, CELL, V156, P84, DOI 10.1016/j.cell.2013.12.016
   DEFRONZO RA, 1988, DIABETES, V37, P667, DOI 10.2337/diab.37.6.667
   DeFronzo RA, 2009, DIABETES, V58, P773, DOI 10.2337/db09-9028
   Delmee E, 2006, LIFE SCI, V79, P1007, DOI 10.1016/j.lfs.2006.05.013
   den Besten G, 2013, AM J PHYSIOL-GASTR L, V305, pG900, DOI 10.1152/ajpgi.00265.2013
   Denou E, 2015, EMBO MOL MED, V7, P259, DOI 10.15252/emmm.201404169
   Doerner KC, 1997, APPL ENVIRON MICROB, V63, P1185, DOI 10.1128/AEM.63.3.1185-1188.1997
   Donath MY, 2013, DIABETES OBES METAB, V15, P193, DOI 10.1111/dom.12172
   Donia MS, 2015, SCIENCE, V349, DOI 10.1126/science.1254766
   Duncan SH, 2008, INT J OBESITY, V32, P1720, DOI 10.1038/ijo.2008.155
   Earle KA, 2015, CELL HOST MICROBE, V18, P478, DOI 10.1016/j.chom.2015.09.002
   Eckburg PB, 2005, SCIENCE, V308, P1635, DOI 10.1126/science.1110591
   EISEMAN B, 1958, SURGERY, V44, P854
   Eisenbarth GS, 2007, J CLIN ENDOCR METAB, V92, P2403, DOI 10.1210/jc.2007-0339
   Eisenstein EM, 2009, PEDIATR RES, V65, p26R, DOI 10.1203/PDR.0b013e31819e76c7
   Endesfelder D, 2014, DIABETES, V63, P2006, DOI 10.2337/db13-1676
   Evrensel A, 2016, CLIN PSYCHOPHARM NEU, V14, P231, DOI 10.9758/cpn.2016.14.3.231
   Fava S, 2014, CURR DIABETES REV, V10, P302, DOI 10.2174/1573399810666141030125830
   Finegold SM, 2010, ANAEROBE, V16, P444, DOI 10.1016/j.anaerobe.2010.06.008
   Finucane MM, 2014, PLOS ONE, V9, DOI 10.1371/journal.pone.0084689
   Flynn CR, 2015, NAT COMMUN, V6, DOI 10.1038/ncomms8715
   Foca A, 2015, MEDIAT INFLAMM, V2015, DOI 10.1155/2015/326032
   Forslund K, 2015, NATURE, V528, P262, DOI 10.1038/nature15766
   Forslund K, 2013, GENOME RES, V23, P1163, DOI 10.1101/gr.155465.113
   Franzosa EA, 2014, P NATL ACAD SCI USA, V111, pE2329, DOI 10.1073/pnas.1319284111
   Freedberg DE, 2015, GASTROENTEROLOGY, V149, P883, DOI 10.1053/j.gastro.2015.06.043
   Friedman JM, 2004, NAT MED, V10, P563, DOI 10.1038/nm0604-563
   Frost G, 2014, NAT COMMUN, V5, DOI 10.1038/ncomms4611
   Furusawa Y, 2013, NATURE, V504, P446, DOI 10.1038/nature12721
   Gaudier E, 2004, AM J PHYSIOL-GASTR L, V287, pG1168, DOI 10.1152/ajpgi.00219.2004
   Gill SR, 2006, SCIENCE, V312, P1355, DOI 10.1126/science.1124234
   Giongo A, 2011, ISME J, V5, P82, DOI 10.1038/ismej.2010.92
   Glassing A, 2016, GUT PATHOG, V8, DOI 10.1186/s13099-016-0103-7
   Goodrich JK, 2014, CELL, V159, P789, DOI 10.1016/j.cell.2014.09.053
   Gorus FK, 2017, DIABETES CARE, V40, P1065, DOI 10.2337/dc16-2228
   Gosalbes MJ, 2013, CLIN EXP ALLERGY, V43, P198, DOI 10.1111/cea.12063
   Groen AK, 2017, EMBO MOL MED, V9, P1, DOI 10.15252/emmm.201607035
   Hackfort BT, 2016, AM J PHYSIOL-HEART C, V310, pH802, DOI 10.1152/ajpheart.00660.2015
   Hattersley A, 2009, PEDIATR DIABETES, V10, P33, DOI 10.1111/j.1399-5448.2009.00571.x
   He XY, 2016, INT J MOL SCI, V17, DOI 10.3390/ijms17030300
   Herrema H, 2017, DIABETOLOGIA, V60, P613, DOI 10.1007/s00125-016-4192-0
   Hollister EB, 2015, MICROBIOME, V3, DOI 10.1186/s40168-015-0101-x
   Holmes E, 2012, CELL METAB, V16, P559, DOI 10.1016/j.cmet.2012.10.007
   Holodniy M, 2011, PLOS ONE, V6, DOI [10.1371/journal.pone.0014764, 10.1371/journal.pone.0025792]
   HOTAMISLIGIL GS, 1993, SCIENCE, V259, P87, DOI 10.1126/science.7678183
   Hoyles L, 2009, FEMS MICROBIOL LETT, V299, P175, DOI 10.1111/j.1574-6968.2009.01741.x
   Hummel S, 2011, DIABETES CARE, V34, P1301, DOI 10.2337/dc10-2456
   Huttenhower C, 2012, NATURE, V486, P207, DOI 10.1038/nature11234
   IDF, 2015, IDF DIABETES ATLAS, DOI [10.1289/image.ehp.v119.i03, DOI 10.1289/IMAGE.EHP.V119.I03]
   Isbell JM, 2010, DIABETES CARE, V33, P1438, DOI 10.2337/dc09-2107
   Jackness C, 2013, DIABETES, V62, P3027, DOI 10.2337/db12-1762
   Kadooka Y, 2010, EUR J CLIN NUTR, V64, P636, DOI 10.1038/ejcn.2010.19
   Kahn HS, 2009, DIABETES CARE, V32, P2010, DOI 10.2337/dc09-0891
   Karlsson FH, 2013, NATURE, V498, P99, DOI 10.1038/nature12198
   Kemppainen KM, 2015, DIABETES CARE, V38, P329, DOI 10.2337/dc14-0850
   Knip M, 2016, NAT REV ENDOCRINOL, V12, P154, DOI 10.1038/nrendo.2015.218
   Knip M, 2010, AM J CLIN NUTR, V91, p1506S, DOI 10.3945/ajcn.2010.28701C
   Kohli R, 2013, J CLIN ENDOCR METAB, V98, pE708, DOI 10.1210/jc.2012-3736
   Kolmeder CA, 2015, PROTEOMICS, V15, P3544, DOI 10.1002/pmic.201500049
   Kootte RS, 2017, CELL METAB, V26, P611, DOI 10.1016/j.cmet.2017.09.008
   Koren O, 2012, CELL, V150, P470, DOI 10.1016/j.cell.2012.07.008
   Korpela K, 2016, NAT COMMUN, V7, DOI 10.1038/ncomms10410
   Kostic AD, 2015, CELL HOST MICROBE, V17, P260, DOI 10.1016/j.chom.2015.01.001
   Kovatcheva-Datchary P, 2015, CELL METAB, V22, P971, DOI 10.1016/j.cmet.2015.10.001
   Lassenius MI, 2011, DIABETES CARE, V34, P1809, DOI 10.2337/dc10-2197
   Le Chatelier E, 2013, NATURE, V500, P541, DOI 10.1038/nature12506
   Lever M, 2014, PLOS ONE, V9, DOI 10.1371/journal.pone.0114969
   Ley RE, 2006, NATURE, V444, P1022, DOI 10.1038/4441022a
   LI F, 2013, NAT COMMUN, V0004
   Li SS, 2016, SCIENCE, V352, P586, DOI 10.1126/science.aad8852
   Linden DR, 2014, ANTIOXID REDOX SIGN, V20, P818, DOI 10.1089/ars.2013.5312
   Liou AP, 2013, SCI TRANSL MED, V5, DOI 10.1126/scitranslmed.3005687
   Liu SR, 2016, CELL HOST MICROBE, V19, P32, DOI 10.1016/j.chom.2015.12.005
   Livanos AE, 2016, NAT MICROBIOL, V1, DOI [10.1038/NMICROBIOL.2016.140, 10.1038/nmicrobiol.2016.140]
   Lopez Joanna, 2016, Gastroenterol Hepatol (N Y), V12, P374
   Lu YY, 2016, SCI REP-UK, V6, DOI 10.1038/srep37589
   Maffeis C, 2016, DIABETES-METAB RES, V32, P700, DOI 10.1002/dmrr.2790
   Magouliotis DE, 2017, OBES SURG, V27, P1345, DOI 10.1007/s11695-017-2595-8
   Maier T, 2011, MOL SYST BIOL, V7, DOI 10.1038/msb.2011.38
   Maldonado-Gomez MX, 2016, CELL HOST MICROBE, V20, P515, DOI 10.1016/j.chom.2016.09.001
   Marino E, 2017, NAT IMMUNOL, V18, P552, DOI 10.1038/ni.3713
   Marques RE, 2016, FRONT IMMUNOL, V7, DOI 10.3389/fimmu.2016.00125
   Maurice CF, 2013, CELL, V152, P39, DOI 10.1016/j.cell.2012.10.052
   Megli C, 2016, AM J OBSTET GYNECOL, V214, pS271, DOI 10.1016/j.ajog.2015.10.540
   Methe BA, 2012, NATURE, V486, P215, DOI 10.1038/nature11209
   Meyer TW, 2012, KIDNEY INT, V81, P949, DOI 10.1038/ki.2011.504
   Miao J, 2015, NAT COMMUN, V6, DOI 10.1038/ncomms7498
   Miao L, 2016, SCI REP-UK, V6, DOI 10.1038/srep22363
   Miras AD, 2013, NAT REV GASTRO HEPAT, V10, P575, DOI 10.1038/nrgastro.2013.119
   Moltchanova EV, 2009, DIABETIC MED, V26, P673, DOI 10.1111/j.1464-5491.2009.02743.x
   Murri M, 2013, BMC MED, V11, DOI 10.1186/1741-7015-11-46
   Newgard CB, 2017, CELL METAB, V25, P43, DOI 10.1016/j.cmet.2016.09.018
   O'Neil DA, 1999, J IMMUNOL, V163, P6718
   Ojetti V, 2009, EXPERT OPIN DRUG MET, V5, P675, DOI 10.1517/17425250902973695
   Ostman E, 2005, EUR J CLIN NUTR, V59, P983, DOI 10.1038/sj.ejcn.1602197
   Palermo A, 2014, DIABETES-METAB RES, V30, P4, DOI 10.1002/dmrr.2513
   Palmer C, 2007, PLOS BIOL, V5, P1556, DOI 10.1371/journal.pbio.0050177
   Pan LL, 2017, FRONT PHARMACOL, V8, DOI 10.3389/fphar.2017.00686
   Park DY, 2013, PLOS ONE, V8
   Parnell JA, 2009, AM J CLIN NUTR, V89, P1751, DOI 10.3945/ajcn.2009.27465
   Patti ME, 2009, OBESITY, V17, P1671, DOI 10.1038/oby.2009.102
   Paun A, 2017, J IMMUNOL, V198, P590, DOI 10.4049/jimmunol.1601519
   Penders J, 2006, PEDIATRICS, V118, P511, DOI 10.1542/peds.2005-2824
   Perry RJ, 2016, NATURE, V534, P213, DOI 10.1038/nature18309
   Pitcher MCL, 2000, GUT, V46, P64, DOI 10.1136/gut.46.1.64
   PORIES WJ, 1995, ANN SURG, V222, P339, DOI 10.1097/00000658-199509000-00011
   PRINZ P, 2015, FRONT NEUROSCI SWITZ, V9
   Pussinen PJ, 2011, DIABETES CARE, V34, P392, DOI 10.2337/dc10-1676
   Putignani L, 2014, PEDIATR RES, V76, P2, DOI 10.1038/pr.2014.49
   Qin JJ, 2012, NATURE, V490, P55, DOI 10.1038/nature11450
   Qin JJ, 2010, NATURE, V464, P59, DOI 10.1038/nature08821
   Ranjan R, 2016, BIOCHEM BIOPH RES CO, V469, P967, DOI 10.1016/j.bbrc.2015.12.083
   Reed MA, 2011, J CLIN ENDOCR METAB, V96, P2525, DOI 10.1210/jc.2011-0165
   Reijnders D, 2016, CELL METAB, V24, P63, DOI [10.1016/j.cmet.2016.06.016, 10.1016/j.cmet.2016.07.008]
   Reyesa A, 2015, P NATL ACAD SCI USA, V112, P11941, DOI 10.1073/pnas.1514285112
   Reyes A, 2010, NATURE, V466, P334, DOI 10.1038/nature09199
   Ridaura VK, 2013, SCIENCE, V341, P1079, DOI 10.1126/science.1241214
   Ridlon JM, 2006, J LIPID RES, V47, P241, DOI 10.1194/jlr.R500013-JLR200
   Robertson MD, 2005, AM J CLIN NUTR, V82, P559, DOI 10.1093/ajcn/82.3.559
   Rooks MG, 2016, NAT REV IMMUNOL, V16, P341, DOI 10.1038/nri.2016.42
   Russell DW, 2003, ANNU REV BIOCHEM, V72, P137, DOI 10.1146/annurev.biochem.72.121801.161712
   Rutherford ST, 2012, CSH PERSPECT MED, V2, DOI 10.1101/cshperspect.a012427
   Ryan KK, 2014, NATURE, V509, P183, DOI 10.1038/nature13135
   Sakaguchi S, 2005, NAT IMMUNOL, V6, P345, DOI 10.1038/ni1178
   Samuel BS, 2008, P NATL ACAD SCI USA, V105, P16767, DOI 10.1073/pnas.0808567105
   SAVAGE DC, 1977, ANNU REV MICROBIOL, V31, P107, DOI 10.1146/annurev.mi.31.100177.000543
   Sayin SI, 2013, CELL METAB, V17, P225, DOI 10.1016/j.cmet.2013.01.003
   Schauer PR, 2017, NEW ENGL J MED, V376, P641, DOI 10.1056/NEJMoa1600869
   Scheithauer TPM, 2016, MOL METAB, V5, P759, DOI 10.1016/j.molmet.2016.06.002
   Schwartz RF, 2007, DIABETOLOGIA, V50, P220, DOI 10.1007/s00125-006-0526-7
   Schwiertz A, 2010, OBESITY, V18, P190, DOI 10.1038/oby.2009.167
   Selinger DW, 2003, GENOME RES, V13, P216, DOI 10.1101/gr.912603
   Sender R, 2016, CELL, V164, P337, DOI 10.1016/j.cell.2016.01.013
   Simon MC, 2015, DIABETES CARE, V38, P1827, DOI 10.2337/dc14-2690
   Sinal CJ, 2000, CELL, V102, P731, DOI 10.1016/S0092-8674(00)00062-3
   Sjostrom L, 2007, NEW ENGL J MED, V357, P741, DOI 10.1056/NEJMoa066254
   Smith PM, 2013, SCIENCE, V341, P569, DOI 10.1126/science.1241165
   Soltesz G, 2007, PEDIATR DIABETES, V8, P6, DOI 10.1111/j.1399-5448.2007.00280.x
   Sonnenburg JL, 2016, NATURE, V535, P56, DOI 10.1038/nature18846
   Stronks K, 2013, BMC PUBLIC HEALTH, V13, DOI 10.1186/1471-2458-13-402
   Suez J, 2014, NATURE, V514, P181, DOI 10.1038/nature13793
   Tang WHW, 2017, CIRC RES, V120, P1183, DOI 10.1161/CIRCRESAHA.117.309715
   Tang WHW, 2017, TRANSL RES, V179, P108, DOI 10.1016/j.trsl.2016.07.007
   Tang WHW, 2014, J AM COLL CARDIOL, V64, P1908, DOI 10.1016/j.jacc.2014.02.617
   Thaiss CA, 2016, CELL, V167, P1495, DOI 10.1016/j.cell.2016.11.003
   Nguyen TLA, 2015, DIS MODEL MECH, V8, P1, DOI 10.1242/dmm.017400
   Thomas C, 2009, CELL METAB, V10, P167, DOI 10.1016/j.cmet.2009.08.001
   Thorburn AN, 2015, NAT COMMUN, V6, DOI 10.1038/ncomms8320
   Tigchelaar EF, 2016, GUT, V65, P540, DOI 10.1136/gutjnl-2015-310328
   Tigchelaar EF, 2015, BMJ OPEN, V5, DOI 10.1136/bmjopen-2014-006772
   Tlaskalova-Hogenova H, 2011, CELL MOL IMMUNOL, V8, P110, DOI 10.1038/cmi.2010.67
   Todd JA, 2010, IMMUNITY, V32, P457, DOI 10.1016/j.immuni.2010.04.001
   Tolhurst G, 2012, DIABETES, V61, P364, DOI 10.2337/db11-1019
   Tomasova L, 2016, MOLECULES, V21, DOI 10.3390/molecules21111558
   Tremaroli V, 2015, CELL METAB, V22, P228, DOI 10.1016/j.cmet.2015.07.009
   Treuting PM., 2012, COMP ANATOMY HISTOLO, V1st, DOI DOI 10.1016/B978-0-12-381361-9.00012-3
   Trompette A, 2014, NAT MED, V20, P159, DOI 10.1038/nm.3444
   Troseid M, 2013, DIABETES CARE, V36, P3627, DOI 10.2337/dc13-0451
   Turley SJ, 2005, P NATL ACAD SCI USA, V102, P17729, DOI 10.1073/pnas.0509006102
   Turnbaugh PJ, 2006, NATURE, V444, P1027, DOI 10.1038/nature05414
   Turnbaugh PJ, 2009, NATURE, V457, P480, DOI 10.1038/nature07540
   Turpin W, 2016, NAT GENET, V48, P1413, DOI 10.1038/ng.3693
   Vallim TQD, 2013, CELL METAB, V17, P657, DOI 10.1016/j.cmet.2013.03.013
   van Nood E, 2013, NEW ENGL J MED, V368, P407, DOI 10.1056/NEJMoa1205037
   Vatanen T, 2016, CELL, V165, P842, DOI 10.1016/j.cell.2016.04.007
   Vincent RP, 2013, ANN CLIN BIOCHEM, V50, P360, DOI 10.1177/0004563212473450
   Vogel C, 2012, NAT REV GENET, V13, P227, DOI 10.1038/nrg3185
   Vrieze A, 2014, J HEPATOL, V60, P824, DOI 10.1016/j.jhep.2013.11.034
   Vrieze A, 2012, GASTROENTEROLOGY, V143, P913, DOI 10.1053/j.gastro.2012.06.031
   Wahlstrom A, 2016, CELL METAB, V24, P41, DOI 10.1016/j.cmet.2016.05.005
   Walker AW, 2011, ISME J, V5, P220, DOI 10.1038/ISMEJ.2010.118
   Wallace JL, 2007, GASTROENTEROLOGY, V132, P261, DOI 10.1053/j.gastro.2006.11.042
   Wang XH, 2013, CELL SIGNAL, V25, P2255, DOI 10.1016/j.cellsig.2013.07.010
   Watanabe M, 2006, NATURE, V439, P484, DOI 10.1038/nature04330
   Watanabe M, 2011, J BIOL CHEM, V286, P26913, DOI 10.1074/jbc.M111.248203
   Wehkamp J, 2005, J LEUKOCYTE BIOL, V77, P460, DOI 10.1189/jlb.0904543
   Wen L, 2008, NATURE, V455, P1109, DOI 10.1038/nature07336
   Willemsen LEM, 2003, GUT, V52, P1442, DOI 10.1136/gut.52.10.1442
   WOSTMANN BS, 1983, LAB ANIM SCI, V33, P46
   Wu GD, 2011, SCIENCE, V334, P105, DOI 10.1126/science.1208344
   Wu H, 2017, NAT MED, V23, P850, DOI 10.1038/nm.4345
   Yamaguchi Y, 2016, DIGESTION, V94, P66, DOI 10.1159/000447690
   Yeung WCG, 2011, BMJ-BRIT MED J, V342, DOI 10.1136/bmj.d35
   Yoshimoto S, 2013, NATURE, V499, P97, DOI 10.1038/nature12347
   Zamboni N, 2015, MOL CELL, V58, P699, DOI 10.1016/j.molcel.2015.04.021
   Zeevi D, 2015, CELL, V163, P1079, DOI 10.1016/j.cell.2015.11.001
   Zhang FM, 2012, AM J GASTROENTEROL, V107, P1755, DOI 10.1038/ajg.2012.251
   Zhang HS, 2009, P NATL ACAD SCI USA, V106, P2365, DOI 10.1073/pnas.0812600106
   Zheng XJ, 2013, METABOLOMICS, V9, P818, DOI 10.1007/s11306-013-0500-6
   Zhernakova A, 2016, SCIENCE, V352, P565, DOI 10.1126/science.aad3369
   Zhu WF, 2016, CELL, V165, P111, DOI 10.1016/j.cell.2016.02.011
NR 229
TC 127
Z9 141
U1 13
U2 133
PU ENDOCRINE SOC
PI WASHINGTON
PA 2055 L ST NW, SUITE 600, WASHINGTON, DC 20036 USA
SN 0163-769X
EI 1945-7189
J9 ENDOCR REV
JI Endocr. Rev.
PD APR
PY 2018
VL 39
IS 2
BP 133
EP 153
DI 10.1210/er.2017-00192
PG 21
WC Endocrinology & Metabolism
WE Science Citation Index Expanded (SCI-EXPANDED)
SC Endocrinology & Metabolism
GA GC0HG
UT WOS:000429457600002
PM 29309555
OA Bronze
DA 2022-07-02
ER

PT J
AU Denou, E
   Marcinko, K
   Surette, MG
   Steinberg, GR
   Schertzer, JD
AF Denou, Emmanuel
   Marcinko, Katarina
   Surette, Michael G.
   Steinberg, Gregory R.
   Schertzer, Jonathan D.
TI High-intensity exercise training increases the diversity and metabolic
   capacity of the mouse distal gut microbiota during diet-induced obesity
SO AMERICAN JOURNAL OF PHYSIOLOGY-ENDOCRINOLOGY AND METABOLISM
LA English
DT Article
DE gut microbiome; exercise and oxidative metabolism; obesity; insulin
   resistance; diabetes
ID SKELETAL-MUSCLE; INTESTINAL MICROBIOTA; INDUCED INFLAMMATION;
   INSULIN-RESISTANCE; VOLUNTARY; DYSBIOSIS; IMMUNITY; ALTERS; AMPK;
   RESPONSES
AB Diet and exercise underpin the risk of obesity-related metabolic disease. Diet alters the gut microbiota, which contributes to aspects of metabolic disease during obesity. Repeated exercise provides metabolic benefits during obesity. We assessed whether exercise could oppose changes in the taxonomic and predicted metagenomic characteristics of the gut microbiota during diet-induced obesity. We hypothesized that high-intensity interval training (HIIT) would counteract high-fat diet (HFD)-induced changes in the microbiota without altering obesity in mice. Compared with chow-fed mice, an obesity-causing HFD decreased the Bacteroidetes-to-Firmicutes ratio and decreased the genetic capacity in the fecal microbiota for metabolic pathways such as the tricarboxylic acid (TCA) cycle. After HFD-induced obesity was established, a subset of mice were HIIT for 6 wk, which increased host aerobic capacity but did not alter body or adipose tissue mass. The effects of exercise training on the microbiota were gut segment dependent and more extensive in the distal gut. HIIT increased the alpha diversity and Bacteroidetes/Firmicutes ratio of the distal gut and fecal microbiota during diet-induced obesity. Exercise training increased the predicted genetic capacity related to the TCA cycle among other aspects of metabolism. Strikingly, the same microbial metabolism indexes that were increased by exercise were all decreased in HFD-fed vs. chow diet-fed mice. Therefore, exercise training directly opposed some of the obesity-related changes in gut microbiota, including lower metagenomic indexes of metabolism. Some host and microbial pathways appeared similarly affected by exercise. These exercise- and diet-induced microbiota interactions can be captured in feces.
C1 [Denou, Emmanuel; Surette, Michael G.; Steinberg, Gregory R.; Schertzer, Jonathan D.] McMaster Univ, Dept Biochem & Biomed Sci, Hamilton, ON L8N 3Z5, Canada.
   [Marcinko, Katarina; Surette, Michael G.; Steinberg, Gregory R.] McMaster Univ, Dept Med, Hamilton, ON, Canada.
   [Surette, Michael G.; Schertzer, Jonathan D.] McMaster Univ, Farncombe Family Digest Hlth Res Inst, Hamilton, ON, Canada.
RP Schertzer, JD (corresponding author), McMaster Univ, Dept Biochem & Biomed Sci, Fac Hlth Sci, HSC 4H30D,1200 Main St West, Hamilton, ON L8N 3Z5, Canada.
EM schertze@mcmaster.ca
RI Schertzer, Jonathan/P-3395-2017
OI Schertzer, Jonathan/0000-0002-1547-5856; Steinberg,
   Gregory/0000-0001-5425-8275
FU Natural Sciences and Engineering Research Council (NSERC); NSERC; CIHR
   New Investigator awards [MSH-136665]
FX This study was supported by an operating grant to J. D. Schertzer from
   the Natural Sciences and Engineering Research Council (NSERC) and an
   operating GRS from NSERC. J. D. Schertzer holds CDA Scholar
   (SC-5-12-3891-JS) and CIHR New Investigator awards (MSH-136665). M. G.
   Surette is a Canada Research Chair in Interdisciplinary Microbiome
   Research; G. R. Steinberg is a Canada Research Chair in Metabolism and
   Obesity and the J. Bruce Duncan Chair in Metabolic Diseases.
CR Allen JM, 2015, J APPL PHYSIOL, V118, P1059, DOI 10.1152/japplphysiol.01077.2014
   Brown K, 2016, ISME J, V10, P321, DOI 10.1038/ismej.2015.114
   Brown K, 2012, NUTRIENTS, V4, P1095, DOI [10.3390/nu4081095, 10.3390/nu4111552]
   Cani PD, 2008, DIABETES, V57, P1470, DOI 10.2337/db07-1403
   Cani PD, 2013, CURR OPIN PHARMACOL, V13, P935, DOI 10.1016/j.coph.2013.09.008
   Caporaso JG, 2010, NAT METHODS, V7, P335, DOI 10.1038/nmeth.f.303
   Carmody RN, 2015, CELL HOST MICROBE, V17, P72, DOI 10.1016/j.chom.2014.11.010
   Cavallari JF, 2016, GUT MICROBES, V7, P82, DOI 10.1080/19490976.2015.1127481
   Chan YK, 2013, ANN NUTR METAB, V63, P28, DOI 10.1159/000354902
   Chi W, 2014, PLOS ONE, V9, DOI 10.1371/journal.pone.0097675
   Cho I, 2012, NATURE, V488, P621, DOI 10.1038/nature11400
   Clarke SF, 2014, GUT, V63, P1913, DOI 10.1136/gutjnl-2013-306541
   Cook MD, 2016, IMMUNOL CELL BIOL, V94, P158, DOI 10.1038/icb.2015.108
   Cook MD, 2013, BRAIN BEHAV IMMUN, V33, P46, DOI 10.1016/j.bbi.2013.05.005
   Cox LM, 2014, CELL, V158, P705, DOI 10.1016/j.cell.2014.05.052
   Delzenne NM, 2011, NAT REV ENDOCRINOL, V7, P639, DOI 10.1038/nrendo.2011.126
   Denou E, 2015, EMBO MOL MED, V7, P259, DOI 10.15252/emmm.201404169
   DeSantis TZ, 2006, APPL ENVIRON MICROB, V72, P5069, DOI 10.1128/AEM.03006-05
   Dzamko N, 2008, J PHYSIOL-LONDON, V586, P5819, DOI 10.1113/jphysiol.2008.159814
   Evans CC, 2014, PLOS ONE, V9, DOI 10.1371/journal.pone.0092193
   Everard A, 2013, P NATL ACAD SCI USA, V110, P9066, DOI 10.1073/pnas.1219451110
   Fullerton MD, 2013, MOL CELL ENDOCRINOL, V366, P224, DOI 10.1016/j.mce.2012.02.004
   Ghosh S, 2013, BRIT J NUTR, V110, P515, DOI 10.1017/S0007114512005326
   Ghosh S, 2013, PLOS ONE, V8, DOI 10.1371/journal.pone.0055468
   Gillen JB, 2013, OBESITY, V21, P2249, DOI 10.1002/oby.20379
   Gisolfi CV, 2000, NEWS PHYSIOL SCI, V15, P114
   HARRIS A, 1991, J APPL PHYSIOL, V70, P1550, DOI 10.1152/jappl.1991.70.4.1550
   HOLLOSZY JO, 1970, BIOCHEM BIOPH RES CO, V40, P1368, DOI 10.1016/0006-291X(70)90017-3
   HOLLOSZY JO, 1984, J APPL PHYSIOL, V56, P831, DOI 10.1152/jappl.1984.56.4.831
   Queipo-Ortuno MI, 2013, PLOS ONE, V8, DOI 10.1371/journal.pone.0065465
   Jorgensen SB, 2013, DIABETES, V62, P56, DOI 10.2337/db12-0443
   Kamada N, 2013, NAT IMMUNOL, V14, P685, DOI 10.1038/ni.2608
   Kang SS, 2014, MOL NEURODEGENER, V9, DOI 10.1186/1750-1326-9-36
   Lambert JE, 2015, APPL PHYSIOL NUTR ME, V40, P749, DOI 10.1139/apnm-2014-0452
   Langille MGI, 2013, NAT BIOTECHNOL, V31, P814, DOI 10.1038/nbt.2676
   Ley RE, 2005, P NATL ACAD SCI USA, V102, P11070, DOI 10.1073/pnas.0504978102
   Little JP, 2011, J APPL PHYSIOL, V111, P1554, DOI 10.1152/japplphysiol.00921.2011
   Lukens JR, 2014, NATURE, V516, P246, DOI 10.1038/nature13788
   Marcinko K, 2015, MOL METAB, V4, P903, DOI 10.1016/j.molmet.2015.09.006
   Martin M., 2011, EMBNET J, V17, P10, DOI 10.14806/ej.17.1.200
   Masella AP, 2012, BMC BIOINFORMATICS, V13, DOI 10.1186/1471-2105-13-31
   Matsumoto M, 2008, BIOSCI BIOTECH BIOCH, V72, P572, DOI 10.1271/bbb.70474
   McPhee JB, 2015, CLIN SCI, V129, P1083, DOI 10.1042/CS20150431
   Mika A, 2015, PLOS ONE, V10, DOI 10.1371/journal.pone.0125889
   Musch TI, 2004, J APPL PHYSIOL, V96, P81, DOI 10.1152/japplphysiol.00729.2003
   MUSCH TI, 1987, J APPL PHYSIOL, V62, P1724, DOI 10.1152/jappl.1987.62.4.1724
   Nishida Y, 2010, INT J SPORTS MED, V31, P656, DOI 10.1055/s-0030-1255065
   O'Sullivan O, 2015, GUT MICROBES, P1
   Ridaura VK, 2013, SCIENCE, V341, P1079, DOI 10.1126/science.1241214
   Schertzer JD, 2011, DIABETES, V60, P2206, DOI 10.2337/db11-0004
   SEGAL KR, 1991, J APPL PHYSIOL, V71, P2402, DOI 10.1152/jappl.1991.71.6.2402
   Sekirov I, 2008, INFECT IMMUN, V76, P4726, DOI 10.1128/IAI.00319-08
   Steinberg GR, 2014, IMMUNOL CELL BIOL, V92, P340, DOI 10.1038/icb.2014.11
   Steinberg GR, 2010, J BIOL CHEM, V285, P37198, DOI 10.1074/jbc.M110.102434
   Tamrakar AK, 2010, ENDOCRINOLOGY, V151, P5624, DOI 10.1210/en.2010-0437
   Turnbaugh PJ, 2008, CELL HOST MICROBE, V3, P213, DOI 10.1016/j.chom.2008.02.015
   Turnbaugh PJ, 2006, NATURE, V444, P1027, DOI 10.1038/nature05414
   Turnbaugh PJ, 2009, NATURE, V457, P480, DOI 10.1038/nature07540
   Ye Y., 2011, P IEEE INT C BIOINFO, V2010, P153, DOI DOI 10.1109/BIBM.2010.5706555
NR 59
TC 122
Z9 130
U1 5
U2 69
PU AMER PHYSIOLOGICAL SOC
PI BETHESDA
PA 9650 ROCKVILLE PIKE, BETHESDA, MD 20814 USA
SN 0193-1849
EI 1522-1555
J9 AM J PHYSIOL-ENDOC M
JI Am. J. Physiol.-Endocrinol. Metab.
PD JUN 1
PY 2016
VL 310
IS 11
BP E982
EP E993
DI 10.1152/ajpendo.00537.2015
PG 12
WC Endocrinology & Metabolism; Physiology
WE Science Citation Index Expanded (SCI-EXPANDED)
SC Endocrinology & Metabolism; Physiology
GA DN9WN
UT WOS:000377431500012
PM 27117007
OA Green Published, Bronze
DA 2022-07-02
ER

PT J
AU Nishitsuji, K
   Xiao, JZ
   Nagatomo, R
   Umemoto, H
   Morimoto, Y
   Akatsu, H
   Inoue, K
   Tsuneyama, K
AF Nishitsuji, Kazuchika
   Xiao, Jinzhong
   Nagatomo, Ryosuke
   Umemoto, Hitomi
   Morimoto, Yuki
   Akatsu, Hiroyasu
   Inoue, Koichi
   Tsuneyama, Koichi
TI Analysis of the gut microbiome and plasma short-chain fatty acid
   profiles in a spontaneous mouse model of metabolic syndrome
SO SCIENTIFIC REPORTS
LA English
DT Article
ID OBESE-DIABETIC MOUSE; NONALCOHOLIC STEATOHEPATITIS; INTESTINAL
   MICROBIOTA; ADIPOSE-TISSUE; HOST GENETICS; LIVER-DISEASE; BILE-ACIDS;
   INFLAMMATION; DIET; DYSBIOSIS
AB Male Tsumura Suzuki obese diabetes (TSOD) mice spontaneously develop obesity and obesity-related metabolic syndrome. Gut dysbiosis, an imbalance of gut microbiota, has been implicated in the pathogenesis of metabolic syndrome, but its mechanisms are unknown. Short-chain fatty acids (SCFAs) are the main fermentation products of gut microbiota and a link between the gut microbiota and the host's physiology. Here, we investigated a correlation among gut dysbiosis, SCFAs, and metabolic syndrome in TSOD mice. We detected enriched levels of Gram-positive bacteria and corresponding decreases in Gram-negative bacteria in 24-wk-old metabolic syndrome-affected TSOD mice compared with age-matched controls. The abundance of Bacteroidetes species decreased, the abundance of Firmicutes species increased, and nine genera of bacteria were altered in 24-wk-old TSOD mice. The total plasma SCFA level was significantly lower in the TSOD mice than in controls. The major plasma SCFA-acetate-decreased in TSOD mice, whereas propionate and butyrate increased. TSOD mice had no minor SCFAs (valerate and hexanoate) but normal mice did. We thus concluded that gut dysbiosis and consequent disruptions in plasma SCFA profiles occurred in metabolic syndrome-affected TSOD mice. We also propose that the TSOD mouse is a useful model to study gut dysbiosis, SCFAs, and metabolic syndrome.
C1 [Nishitsuji, Kazuchika] Tokushima Univ, Grad Sch Biomed Sci, Dept Mol Pathol, 3-18-15 Kuramoto Cho, Tokushima 7708503, Japan.
   [Xiao, Jinzhong] Morinaga Milk Ind Co Ltd, Next Generat Sci Inst, 5-1-83 Higashihara, Kanagawa 2528583, Japan.
   [Nagatomo, Ryosuke; Inoue, Koichi] Ritsumeikan Univ, Coll Pharmaceut Sci, Lab Clin & Analyt Chem, 1-1-1 Nojihigashi, Shiga 5258577, Japan.
   [Umemoto, Hitomi] Tokushima Univ, Educ Support Room Anat, 3-18-15 Kuramoto Cho, Tokushima 7708503, Japan.
   [Morimoto, Yuki; Tsuneyama, Koichi] Tokushima Univ, Grad Sch Biomed Sci, Dept Pathol & Lab Med, 3-18-15 Kuramoto Cho, Tokushima 7708503, Japan.
   [Akatsu, Hiroyasu] Nagoya City Univ, Grad Sch Med Sci, Dept Med Aging Pl & Community Based Med Ed, Mizuho Ku, 1 Kawasumi,Mizuho Cho, Nagoya, Aichi 4678601, Japan.
RP Tsuneyama, K (corresponding author), Tokushima Univ, Grad Sch Biomed Sci, Dept Pathol & Lab Med, 3-18-15 Kuramoto Cho, Tokushima 7708503, Japan.
EM tsuneyama.koichi@tokushima-u.ac.jp
OI Tsuneyama, Koichi/0000-0002-0670-9868
FU JSPS KAKENHI [24390181, 25340121, 15K15098]; Grants-in-Aid for
   Scientific Research [15K00879] Funding Source: KAKEN
FX The authors would like to thank the Support Center for Advanced Medical
   Sciences, Institute of Biomedical Sciences, Tokushima University
   Graduate School. This work was supported by JSPS KAKENHI Grant-in-Aid
   for Scientific Research (B) Number 24390181, (C) Number 25340121 and
   Grant-in-Aid for challenging Exploratory Research Number 15K15098 to
   K.T.
CR Abu-Shanab A, 2010, NAT REV GASTRO HEPAT, V7, P691, DOI 10.1038/nrgastro.2010.172
   Allen K, 2011, AM J PATHOL, V178, P175, DOI 10.1016/j.ajpath.2010.11.026
   Backhed F, 2004, P NATL ACAD SCI USA, V101, P15718, DOI 10.1073/pnas.0407076101
   Belenguer A, 2006, APPL ENVIRON MICROB, V72, P3593, DOI 10.1128/AEM.72.5.3593-3599.2006
   Berasain C, 2009, ANN NY ACAD SCI, V1155, P206, DOI 10.1111/j.1749-6632.2009.03704.x
   Borre YE, 2014, TRENDS MOL MED, V20, P509, DOI 10.1016/j.molmed.2014.05.002
   Boulange CL, 2016, GENOME MED, V8, DOI 10.1186/s13073-016-0303-2
   Boursier J, 2015, PLOS PATHOG, V11, DOI 10.1371/journal.ppat.1004559
   Cai SY, 2017, JCI INSIGHT, V2, DOI 10.1172/jci.insight.90780
   Canani RB, 2012, CLIN EPIGENETICS, V4, DOI 10.1186/1868-7083-4-4
   Cani PD, 2008, DIABETES, V57, P1470, DOI 10.2337/db07-1403
   Cani PD, 2007, CURR OPIN CLIN NUTR, V10, P729, DOI 10.1097/MCO.0b013e3282efdebb
   Chassaing B, 2014, TOXICOL PATHOL, V42, P49, DOI 10.1177/0192623313508481
   CHEN YDI, 1993, DIABETES METAB, V19, P348
   David LA, 2014, NATURE, V505, P559, DOI 10.1038/nature12820
   De Angelis M, 2013, PLOS ONE, V8, DOI 10.1371/journal.pone.0076993
   DeMinicis S, 2014, HEPATOLOGY, V59, P1738, DOI 10.1002/hep.26695
   DeGruttola AK, 2016, INFLAMM BOWEL DIS, V22, P1137, DOI 10.1097/MIB.0000000000000750
   Demehri FR, 2016, J PEDIATR SURG, V51, P81, DOI 10.1016/j.jpedsurg.2015.10.012
   den Besten G, 2013, J LIPID RES, V54, P2325, DOI 10.1194/jlr.R036012
   Devkota S, 2015, DIGEST DIS, V33, P351, DOI 10.1159/000371687
   Devkota S, 2012, NATURE, V487, P104, DOI 10.1038/nature11225
   Di Cagno R, 2011, BMC MICROBIOL, V11, DOI 10.1186/1471-2180-11-219
   Dimova LG, 2017, NUTR METAB, V14, DOI 10.1186/s12986-017-0170-x
   Dinh DM, 2015, J INFECT DIS, V211, P19, DOI 10.1093/infdis/jiu409
   Dumas ME, 2006, P NATL ACAD SCI USA, V103, P12511, DOI 10.1073/pnas.0601056103
   Duncan SH, 2007, APPL ENVIRON MICROB, V73, P1073, DOI 10.1128/AEM.02340-06
   Everard A, 2014, ISME J, V8, P2116, DOI 10.1038/ismej.2014.45
   Finegold SM, 2010, ANAEROBE, V16, P444, DOI 10.1016/j.anaerobe.2010.06.008
   Forbes JD, 2016, FRONT MICROBIOL, V7, DOI 10.3389/fmicb.2016.01081
   Fukuda S, 2011, NATURE, V469, P543, DOI 10.1038/nature09646
   Fung TC, 2017, NAT NEUROSCI, V20, P145, DOI 10.1038/nn.4476
   Grundy SM, 2005, CIRCULATION, V112, P2735, DOI 10.1161/CIRCULATIONAHA.105.169404
   Ha CWY, 2014, WORLD J GASTROENTERO, V20, P16498, DOI 10.3748/wjg.v20.i44.16498
   Higashi T, 2010, J PHARMACEUT BIOMED, V52, P809, DOI 10.1016/j.jpba.2010.03.001
   Holzapfel WH, 1998, INT J FOOD MICROBIOL, V41, P85, DOI 10.1016/S0168-1605(98)00044-0
   Hsieh CY, 2015, PHYSIOL REP, V3, DOI 10.14814/phy2.12327
   Jeffery IB, 2012, GUT, V61, P997, DOI 10.1136/gutjnl-2011-301501
   Jiang WW, 2015, SCI REP-UK, V5, DOI 10.1038/srep08096
   Kaur J, 2014, CARDIOL RES PRACT, V2014, DOI 10.1155/2014/943162
   Kern PA, 2001, AM J PHYSIOL-ENDOC M, V280, pE745
   Kimura I, 2013, NAT COMMUN, V4, DOI 10.1038/ncomms2852
   Koh A, 2016, CELL, V165, P1332, DOI 10.1016/j.cell.2016.05.041
   Krogius-Kurikka L, 2009, BMC GASTROENTEROL, V9, DOI 10.1186/1471-230X-9-95
   Ktsoyan ZA, 2016, FRONT MICROBIOL, V7, DOI 10.3389/fmicb.2016.00776
   Ktsoyan ZA, 2013, FRONT CELL INFECT MI, V3, DOI 10.3389/fcimb.2013.00002
   Larsen N, 2010, PLOS ONE, V5, DOI 10.1371/journal.pone.0009085
   Leone V, 2013, J GASTROENTEROL, V48, P315, DOI 10.1007/s00535-013-0777-2
   Ley RE, 2005, P NATL ACAD SCI USA, V102, P11070, DOI 10.1073/pnas.0504978102
   Ley RE, 2006, NATURE, V444, P1022, DOI 10.1038/4441022a
   Li M, 2008, P NATL ACAD SCI USA, V105, P2117, DOI 10.1073/pnas.0712038105
   Liu W, 2016, J CANCER, V7, P1780, DOI 10.7150/jca.15792
   LOVEJOY J, 1990, INT J OBESITY, V14, P843
   Matteoni CA, 1999, GASTROENTEROLOGY, V116, P1413, DOI 10.1016/S0016-5085(99)70506-8
   Miura T, 2001, EUR J ENDOCRINOL, V145, P785, DOI 10.1530/eje.0.1450785
   Mouzaki M, 2013, HEPATOLOGY, V58, P120, DOI 10.1002/hep.26319
   Nathan C, 2008, MOL MED, V14, P485, DOI 10.2119/2008-00038.Nathan
   Neves AL, 2015, CURR OPIN PHARMACOL, V25, P36, DOI 10.1016/j.coph.2015.09.013
   Nicholson JK, 2012, SCIENCE, V336, P1262, DOI 10.1126/science.1223813
   Nicholson JK, 2005, NAT REV MICROBIOL, V3, P431, DOI 10.1038/nrmicro1152
   Nishida T, 2013, LAB INVEST, V93, P230, DOI 10.1038/labinvest.2012.155
   Odamaki T, 2016, BMC MICROBIOL, V16, DOI 10.1186/s12866-016-0708-5
   Puddu A, 2014, MEDIAT INFLAMM, V2014, DOI 10.1155/2014/162021
   Qin JJ, 2012, NATURE, V490, P55, DOI 10.1038/nature11450
   Rajilic-Stojanovic M, 2011, GASTROENTEROLOGY, V141, P1792, DOI 10.1053/j.gastro.2011.07.043
   Raman M, 2013, CLIN GASTROENTEROL H, V11, P868, DOI 10.1016/j.cgh.2013.02.015
   Ridaura VK, 2013, SCIENCE, V341, P1079, DOI 10.1126/science.1241214
   Ridlon JM, 2014, CURR OPIN GASTROEN, V30, P332, DOI 10.1097/MOG.0000000000000057
   Rooks MG, 2016, NAT REV IMMUNOL, V16, P341, DOI 10.1038/nri.2016.42
   Scarpa M, 2011, SURGERY, V150, P56, DOI 10.1016/j.surg.2011.02.009
   Scher JU, 2013, ELIFE, V2, DOI 10.7554/eLife.01202
   Schwiertz A, 2010, OBESITY, V18, P190, DOI 10.1038/oby.2009.167
   Sekirov I, 2010, PHYSIOL REV, V90, P859, DOI 10.1152/physrev.00045.2009
   Semova I, 2012, CELL HOST MICROBE, V12, P277, DOI 10.1016/j.chom.2012.08.003
   Sommer F, 2013, NAT REV MICROBIOL, V11, P227, DOI 10.1038/nrmicro2974
   Sun MM, 2017, J GASTROENTEROL, V52, P1, DOI 10.1007/s00535-016-1242-9
   Takahashi A, 2006, METABOLISM, V55, P1664, DOI 10.1016/j.metabol.2006.08.007
   Takahashi T, 2016, MOL CLIN ONCOL, V5, P267, DOI 10.3892/mco.2016.924
   Tedelind S, 2007, WORLD J GASTROENTERO, V13, P2826, DOI 10.3748/wjg.v13.i20.2826
   Tilg H, 2010, HEPATOLOGY, V52, P1836, DOI 10.1002/hep.24001
   Tjellstrom B, 2005, AM J GASTROENTEROL, V100, P2784, DOI 10.1111/j.1572-0241.2005.00313.x
   Tolhurst G, 2012, DIABETES, V61, P364, DOI 10.2337/db11-1019
   Turnbaugh PJ, 2006, NATURE, V444, P1027, DOI 10.1038/nature05414
   Wilson PWF, 2005, CIRCULATION, V112, P3066, DOI 10.1161/CIRCULATIONAHA.105.539528
   Wu GD, 2011, SCIENCE, V334, P105, DOI 10.1126/science.1208344
   Wu H, 2015, TRENDS ENDOCRIN MET, V26, P758, DOI 10.1016/j.tem.2015.09.011
   Wu Y, 2016, MEDIAT INFLAMM, V2016, DOI 10.1155/2016/6456018
   Yoshimoto S, 2013, NATURE, V499, P97, DOI 10.1038/nature12347
   Zhang CH, 2010, ISME J, V4, P232, DOI 10.1038/ismej.2009.112
   Zhong YD, 2015, MOL NUTR FOOD RES, V59, P2066, DOI 10.1002/mnfr.201500187
   Zhu LX, 2013, HEPATOLOGY, V57, P601, DOI 10.1002/hep.26093
NR 91
TC 52
Z9 52
U1 2
U2 33
PU NATURE PUBLISHING GROUP
PI LONDON
PA MACMILLAN BUILDING, 4 CRINAN ST, LONDON N1 9XW, ENGLAND
SN 2045-2322
J9 SCI REP-UK
JI Sci Rep
PD NOV 20
PY 2017
VL 7
AR 15876
DI 10.1038/s41598-017-16189-5
PG 10
WC Multidisciplinary Sciences
WE Science Citation Index Expanded (SCI-EXPANDED)
SC Science & Technology - Other Topics
GA FN0TM
UT WOS:000415692800048
PM 29158587
OA Green Published, gold
DA 2022-07-02
ER

PT J
AU Paun, A
   Yau, C
   Danska, JS
AF Paun, Alexandra
   Yau, Christopher
   Danska, Jayne S.
TI The Influence of the Microbiome on Type 1 Diabetes
SO JOURNAL OF IMMUNOLOGY
LA English
DT Review
ID CLOSTRIDIUM-DIFFICILE INFECTION; HL-A ANTIGENS; GUT MICROBIOME;
   HIGH-RISK; INTESTINAL MICROBIOTA; AUTOIMMUNE; CHILDREN; AUTOANTIBODIES;
   SUSCEPTIBILITY; ASSOCIATION
AB Type 1 diabetes (T1D) is characterized by the autoimmune destruction of pancreatic beta cells. The rapid rise in T1D incidence during the past 50 y suggests environmental factors contribute to the disease. The trillion symbiotic microorganisms inhabiting the mammalian gastrointestinal tract (i.e., the microbiota) influence numerous aspects of host physiology. In this study we review the evidence linking perturbations of the gut microbiome to pancreatic autoimmunity. We discuss data from rodent models demonstrating the essential role of the gut microbiota on the development and function of the host's mucosal and systemic immune systems. Furthermore, we review findings from human longitudinal cohort studies examining the influence of environmental and lifestyle factors on microbiota composition and pancreatic autoimmunity. Taken together, these data underscore the requirement for mechanistic studies to identify bacterial components and metabolites interacting with the innate and adaptive immune system, which would set the basis for preventative or therapeutic strategies in T1D.
C1 [Paun, Alexandra; Yau, Christopher; Danska, Jayne S.] Hosp Sick Children, Program Genet & Genome Biol, Toronto, ON M5G 0A4, Canada.
   [Yau, Christopher; Danska, Jayne S.] Univ Toronto, Dept Immunol, Toronto, ON M5S 1A8, Canada.
   [Danska, Jayne S.] Univ Toronto, Dept Med Biophys, Toronto, ON M5G 1L7, Canada.
RP Danska, JS (corresponding author), Hosp Sick Children, Peter Gilgan Res Tower,686 Bay St, Toronto, ON M5G, Canada.
EM jayne.danska@sickkids.ca
FU Canadian Institutes of Health Research [272636]; Juvenile Diabetes
   Research Foundation International [17-2011-520, 2-SRA-2015-307-Q-R]
FX This work was supported by the Canadian Institutes of Health Research
   (Grant 272636 to J.S.D.) and the Juvenile Diabetes Research Foundation
   International (Grants 17-2011-520 and 2-SRA-2015-307-Q-R to J.S.D).
CR ACHAORBEA H, 1987, P NATL ACAD SCI USA, V84, P2435, DOI 10.1073/pnas.84.8.2435
   Bach JF, 2002, NEW ENGL J MED, V347, P911, DOI 10.1056/NEJMra020100
   Barrett JC, 2009, NAT GENET, V41, P703, DOI 10.1038/ng.381
   Bessaoud K, 2006, DIABETIC MED, V23, P857, DOI 10.1111/j.1464-5491.2006.01925.x
   BINGLEY PJ, 1989, DIABETES CARE, V12, P289, DOI 10.2337/diacare.12.4.289
   Burrows MP, 2015, P NATL ACAD SCI USA, V112, P9973, DOI 10.1073/pnas.1508740112
   Candon S, 2015, PLOS ONE, V10, DOI 10.1371/journal.pone.0125448
   Concannon P, 2009, NEW ENGL J MED, V360, P1646, DOI 10.1056/NEJMra0808284
   Cox LM, 2014, CELL, V158, P705, DOI 10.1016/j.cell.2014.05.052
   CUDWORTH AG, 1974, LANCET, V2, P1153
   Davis-Richardson AG, 2014, FRONT MICROBIOL, V5, DOI 10.3389/fmicb.2014.00678
   de Aguero MG, 2016, SCIENCE, V351, P1296, DOI 10.1126/science.aad2571
   de Goffau MC, 2013, DIABETES, V62, P1238, DOI 10.2337/db12-0526
   Dominguez-Bello MG, 2010, P NATL ACAD SCI USA, V107, P11971, DOI 10.1073/pnas.1002601107
   Endesfelder D, 2014, DIABETES, V63, P2006, DOI 10.2337/db13-1676
   Gale EAM, 2002, DIABETES, V51, P3353, DOI 10.2337/diabetes.51.12.3353
   GHOSH S, 1993, NAT GENET, V4, P404, DOI 10.1038/ng0893-404
   Gruhn M, 2011, JOVE-J VIS EXP, DOI 10.3791/2629
   Hagopian WA, 2011, PEDIATR DIABETES, V12, P733, DOI 10.1111/j.1399-5448.2011.00774.x
   Hensgens MPM, 2012, CLIN MICROBIOL INFEC, V18, P635, DOI 10.1111/j.1469-0691.2012.03853.x
   Heusipp G, 2007, INT J MED MICROBIOL, V297, P1, DOI 10.1016/j.ijmm.2006.10.002
   Hooper LV, 2012, SCIENCE, V336, P1268, DOI 10.1126/science.1223490
   Hooper LV, 2010, NAT REV IMMUNOL, V10, P159, DOI 10.1038/nri2710
   Kemppainen KM, 2015, DIABETES CARE, V38, P329, DOI 10.2337/dc14-0850
   Kimpimaki T, 2001, J CLIN ENDOCR METAB, V86, P4782, DOI 10.1210/jc.86.10.4782
   Knip M, 2010, NEW ENGL J MED, V363, P1900, DOI 10.1056/NEJMoa1004809
   Koenig JE, 2011, P NATL ACAD SCI USA, V108, P4578, DOI 10.1073/pnas.1000081107
   Kondrashova A, 2013, APMIS, V121, P478, DOI 10.1111/apm.12023
   Kostic AD, 2015, CELL HOST MICROBE, V17, P260, DOI 10.1016/j.chom.2015.01.001
   Krischer JP, 2015, DIABETOLOGIA, V58, P980, DOI 10.1007/s00125-015-3514-y
   KURTZ Z, 1988, LANCET, V2, P89
   Leonard MT, 2014, FRONT MICROBIOL, V5, DOI 10.3389/fmicb.2014.00361
   Livanos AE, 2016, NAT MICROBIOL, V1, DOI [10.1038/NMICROBIOL.2016.140, 10.1038/nmicrobiol.2016.140]
   Loo VG, 2011, NEW ENGL J MED, V365, P1693, DOI 10.1056/NEJMoa1012413
   Markle JGM, 2013, SCIENCE, V339, P1084, DOI 10.1126/science.1233521
   Miao DM, 2007, FRONT BIOSCI-LANDMRK, V12, P1889, DOI 10.2741/2195
   NERUP J, 1974, LANCET, V2, P864
   Onkamo P, 1999, DIABETOLOGIA, V42, P1395, DOI 10.1007/s001250051309
   Palmer C, 2007, PLOS BIOL, V5, P1556, DOI 10.1371/journal.pbio.0050177
   Parikka V, 2012, DIABETOLOGIA, V55, P1926, DOI 10.1007/s00125-012-2523-3
   POZZILLI P, 1993, IMMUNOL TODAY, V14, P193, DOI 10.1016/0167-5699(93)90160-M
   Ronningen KS, 2001, DIABETOLOGIA, V44, pB51, DOI 10.1007/PL00002955
   Schweiger DS, 2016, AUTOIMMUNITY, V49, P240, DOI 10.3109/08916934.2016.1164144
   Sun J, 2015, IMMUNITY, V43, P304, DOI 10.1016/j.immuni.2015.07.013
   Thayer TC, 2010, ENDOCRIN METAB CLIN, V39, P541, DOI 10.1016/j.ecl.2010.05.001
   TODD JA, 1987, NATURE, V329, P599, DOI 10.1038/329599a0
   Todd JA, 2001, IMMUNITY, V15, P387, DOI 10.1016/S1074-7613(01)00202-3
   Uusitalo U, 2016, JAMA PEDIATR, V170, P20, DOI 10.1001/jamapediatrics.2015.2757
   Vaarala O, 2006, ANN NY ACAD SCI, V1079, P350, DOI 10.1196/annals.1375.054
   Vaarala O, 2012, ARCH PEDIAT ADOL MED, V166, P608, DOI 10.1001/archpediatrics.2011.1559
   Vatanen T, 2016, CELL, V165, P842, DOI 10.1016/j.cell.2016.04.007
   Wen L, 2008, NATURE, V455, P1109, DOI 10.1038/nature07336
   Wicker LS, 2005, J AUTOIMMUN, V25, P29, DOI 10.1016/j.jaut.2005.09.009
   WICKER LS, 1995, ANNU REV IMMUNOL, V13, P179, DOI 10.1146/annurev.iy.13.040195.001143
   Yurkovetskiy L, 2013, IMMUNITY, V39, P400, DOI 10.1016/j.immuni.2013.08.013
   Ziegler AG, 2012, DIABETOLOGIA, V55, P1937, DOI 10.1007/s00125-012-2472-x
   Ziegler AG, 2010, IMMUNITY, V32, P468, DOI 10.1016/j.immuni.2010.03.018
NR 57
TC 74
Z9 77
U1 2
U2 38
PU AMER ASSOC IMMUNOLOGISTS
PI BETHESDA
PA 9650 ROCKVILLE PIKE, BETHESDA, MD 20814 USA
SN 0022-1767
EI 1550-6606
J9 J IMMUNOL
JI J. Immunol.
PD JAN 15
PY 2017
VL 198
IS 2
BP 590
EP 595
DI 10.4049/jimmunol.1601519
PG 6
WC Immunology
WE Science Citation Index Expanded (SCI-EXPANDED)
SC Immunology
GA EI3PZ
UT WOS:000392405000006
PM 28069754
OA Bronze
DA 2022-07-02
ER

PT J
AU Aydin, O
   Nieuwdorp, M
   Gerdes, V
AF Aydin, Omrum
   Nieuwdorp, Max
   Gerdes, Victor
TI The Gut Microbiome as a Target for the Treatment of Type 2 Diabetes
SO CURRENT DIABETES REPORTS
LA English
DT Review
DE Diabetes; Gutmicrobiota; Metabolism; Obesity; Personalized medicine
ID CHAIN FATTY-ACIDS; PROTEIN-COUPLED RECEPTOR; INSULIN SENSITIVITY;
   BILE-ACIDS; INTESTINAL MICROBIOTA; GASTRIC BYPASS; METABOLIC SYNDROME;
   BARIATRIC SURGERY; NUCLEAR RECEPTORS; ENERGY-BALANCE
AB The objective of this review is to critically assess the contributing role of the gut microbiota in human obesity and type 2 diabetes (T2D).
   Experiments in animal and human studies have produced growing evidence for the causality of the gut microbiome in developing obesity and T2D. The introduction of high-throughput sequencing technologies has provided novel insight into the interpersonal differences in microbiome composition and function.
   The intestinal microbiota is known to be associated with metabolic syndrome and related comorbidities. Associated diseases including obesity, T2D, and fatty liver disease (NAFLD/NASH) all seem to be linked to altered microbial composition; however, causality has not been proven yet. Elucidating the potential causal and personalized role of the human gut microbiota in obesity and T2D is highly prioritized.
C1 [Aydin, Omrum; Gerdes, Victor] MC Slotervaart, Dept Internal Med, Amsterdam, Netherlands.
   [Aydin, Omrum; Nieuwdorp, Max; Gerdes, Victor] AMC UVA, Dept Internal Med, Amsterdam, Netherlands.
   [Nieuwdorp, Max] Vrije Univ Amsterdam Med Ctr, Dept Internal Med, Ctr Diabet, Amsterdam, Netherlands.
   [Nieuwdorp, Max] Univ Gothenberg, Wallenberg Lab, Gothenburg, Sweden.
RP Gerdes, V (corresponding author), MC Slotervaart, Dept Internal Med, Amsterdam, Netherlands.; Gerdes, V (corresponding author), AMC UVA, Dept Internal Med, Amsterdam, Netherlands.
EM v.e.gerdes@amc.uva.nl
FU Le Ducq consortium [17CVD01]; Novo Nordisk Foundation GUT-MMM;
   ZONMW-VIDI [016.146.327]; CVON Young Talent grant
FX This paper was supported by Le Ducq consortium grant 17CVD01 and a Novo
   Nordisk Foundation GUT-MMM grant. M. Nieuwdorp is supported by a
   ZONMW-VIDI grant 2013 (016.146.327) and CVON Young Talent grant 2012.
CR Adams TD, 2017, NEW ENGL J MED, V377, P1143, DOI 10.1056/NEJMoa1700459
   Ahima RS, 2008, ENDOCRIN METAB CLIN, V37, P811, DOI 10.1016/j.ecl.2008.08.005
   Ahmed Farid E., 2009, Cancer Genomics & Proteomics, V6, P281
   Apovian CM, 2008, ARTERIOSCL THROM VAS, V28, P1654, DOI 10.1161/ATVBAHA.108.170316
   Apovian CM, 2015, OBESITY, V23, pS1, DOI 10.1002/oby.21140
   Arumugam M, 2011, NATURE, V473, P174, DOI 10.1038/nature09944
   Backhed F, 2004, P NATL ACAD SCI USA, V101, P15718, DOI 10.1073/pnas.0407076101
   Backhed F, 2005, SCIENCE, V307, P1915, DOI 10.1126/science.1104816
   Biasucci G, 2010, EARLY HUM DEV, V86, pS13, DOI 10.1016/j.earlhumdev.2010.01.004
   Bokulich NA, 2016, SCI TRANSL MED, V8, DOI 10.1126/scitranslmed.aad7121
   Botschuijver S, 2017, GASTROENTEROLOGY, V153, P1026, DOI 10.1053/j.gastro.2017.06.004
   Bouter KE, 2017, GASTROENTEROLOGY, V152, P1671, DOI 10.1053/j.gastro.2016.12.048
   Brown AJ, 2005, DNA CELL BIOL, V24, P54, DOI 10.1089/dna.2005.24.54
   Cani PD, 2008, DIABETES, V57, P1470, DOI 10.2337/db07-1403
   Cani PD, 2007, CURR OPIN CLIN NUTR, V10, P729, DOI 10.1097/MCO.0b013e3282efdebb
   Cani PD, 2007, DIABETES, V56, P1761, DOI 10.2337/db06-1491
   Cani PD, 2016, MOL METAB, V5, P743, DOI 10.1016/j.molmet.2016.05.011
   Cani PD, 2009, AM J CLIN NUTR, V90, P1236, DOI 10.3945/ajcn.2009.28095
   Cani PD, 2006, DIABETES, V55, P1484, DOI 10.2337/db05-1360
   Cani PD, 2004, BRIT J NUTR, V92, P521, DOI 10.1079/BJN20041225
   Chawla A, 2001, SCIENCE, V294, P1866, DOI 10.1126/science.294.5548.1866
   Chiang JYL, 2009, J LIPID RES, V50, P1955, DOI 10.1194/jlr.R900010-JLR200
   Cho I, 2012, NATURE, V488, P621, DOI 10.1038/nature11400
   Clarke TB, 2010, NAT MED, V16, P228, DOI 10.1038/nm.2087
   Cotillard A, 2013, NATURE, V500, P585, DOI 10.1038/nature12480
   Creely SJ, 2007, AM J PHYSIOL-ENDOC M, V292, pE740, DOI 10.1152/ajpendo.00302.2006
   David LA, 2014, NATURE, V505, P559, DOI 10.1038/nature12820
   De Vadder F, 2014, CELL, V156, P84, DOI 10.1016/j.cell.2013.12.016
   de Vos WM, 2013, NATURE, V498, P48, DOI 10.1038/nature12251
   DeFronzo RA, 2009, DIABETES, V58, P773, DOI 10.2337/db09-9028
   Delaere F, 2013, MOL METAB, V2, P47, DOI 10.1016/j.molmet.2012.11.003
   Dethlefsen L, 2006, TRENDS ECOL EVOL, V21, P517, DOI 10.1016/j.tree.2006.06.013
   Donaldson GP, 2016, NAT REV MICROBIOL, V14, P20, DOI 10.1038/nrmicro3552
   Donohoe DR, 2011, CELL METAB, V13, P517, DOI 10.1016/j.cmet.2011.02.018
   Dostal A, 2012, J NUTR, V142, P271, DOI 10.3945/jn.111.148643
   Dufer M, 2012, DIABETES, V61, P1479, DOI 10.2337/db11-0815
   Duraffourd C, 2012, CELL, V150, P377, DOI 10.1016/j.cell.2012.05.039
   Eckburg PB, 2005, SCIENCE, V308, P1635, DOI 10.1126/science.1110591
   Eckel RH, 2005, LANCET, V365, P1415, DOI 10.1016/S0140-6736(05)66378-7
   Eckel RH, 2010, LANCET, V375, P181, DOI 10.1016/S0140-6736(09)61794-3
   Fabbrini E, 2010, GASTROENTEROLOGY, V139, P448, DOI 10.1053/j.gastro.2010.04.056
   Faith JJ, 2013, SCIENCE, V341, P44, DOI 10.1126/science.1237439
   Falony G, 2016, SCIENCE, V352, P560, DOI 10.1126/science.aad3503
   Finucane MM, 2014, PLOS ONE, V9, DOI 10.1371/journal.pone.0084689
   Forslund K, 2015, NATURE, V528, P262, DOI 10.1038/nature15766
   Freedberg DE, 2015, GASTROENTEROLOGY, V149, P883, DOI 10.1053/j.gastro.2015.06.043
   Gao ZG, 2009, DIABETES, V58, P1509, DOI 10.2337/db08-1637
   Ge HF, 2008, ENDOCRINOLOGY, V149, P4519, DOI 10.1210/en.2008-0059
   Gesta S, 2006, P NATL ACAD SCI USA, V103, P6676, DOI 10.1073/pnas.0601752103
   Glass CK, 2006, NAT REV IMMUNOL, V6, P44, DOI 10.1038/nri1748
   Griffin NW, 2017, CELL HOST MICROBE, V21, P84, DOI 10.1016/j.chom.2016.12.006
   Gu SH, 2013, PLOS ONE, V8, DOI 10.1371/journal.pone.0074957
   Hayes MT, 2011, OBES SURG, V21, P759, DOI 10.1007/s11695-011-0380-7
   Holmes E, 2012, CELL METAB, V16, P559, DOI 10.1016/j.cmet.2012.10.007
   Hooper LV, 2012, SCIENCE, V336, P1268, DOI 10.1126/science.1223490
   Hotamisligil GS, 2006, NATURE, V444, P860, DOI 10.1038/nature05485
   Jakobsson HE, 2014, GUT, V63, P559, DOI 10.1136/gutjnl-2012-303249
   Jandhyala SM, 2015, WORLD J GASTROENTERO, V21, P8787, DOI 10.3748/wjg.v21.i29.8787
   Jorgensen NB, 2015, J CLIN ENDOCR METAB, V100, pE396, DOI 10.1210/jc.2014-1658
   Kadooka Y, 2010, EUR J CLIN NUTR, V64, P636, DOI 10.1038/ejcn.2010.19
   Karlsson FH, 2013, NATURE, V498, P99, DOI 10.1038/nature12198
   Kimura I, 2013, NAT COMMUN, V4, DOI 10.1038/ncomms2852
   Klein S, 2004, NEW ENGL J MED, V350, P2549, DOI 10.1056/NEJMoa033179
   Koeth RA, 2013, NAT MED, V19, P576, DOI 10.1038/nm.3145
   Kootte RS, 2018, JAHA
   Kootte RS, 2017, CELL METAB, V26, P611, DOI 10.1016/j.cmet.2017.09.008
   Le Chatelier E, 2013, NATURE, V500, P541, DOI 10.1038/nature12506
   Le Poul E, 2003, J BIOL CHEM, V278, P25481, DOI 10.1074/jbc.M301403200
   Lee YK, 2010, SCIENCE, V330, P1768, DOI 10.1126/science.1195568
   Lerner A, 2017, FRONT IMMUNOL, V8, DOI 10.3389/fimmu.2017.01630
   Ley RE, 2005, P NATL ACAD SCI USA, V102, P11070, DOI 10.1073/pnas.0504978102
   Ley RE, 2008, NAT REV MICROBIOL, V6, P776, DOI 10.1038/nrmicro1978
   Li Z.-S., 2017, GEOTECHNIQUE, P1
   Link A, 2012, PLOS ONE, V7, DOI 10.1371/journal.pone.0042933
   Liu SR, 2016, MICROB CELL, V3, DOI 10.15698/mic2016.04.492
   Liu SR, 2016, CELL HOST MICROBE, V19, P32, DOI 10.1016/j.chom.2015.12.005
   Macpherson AJ, 2004, NAT REV IMMUNOL, V4, P478, DOI 10.1038/nri1373
   Malin SK, 2014, INT J OBESITY, V38, P364, DOI 10.1038/ijo.2013.196
   Malin SK, 2016, SURG OBES RELAT DIS, V12, P1213, DOI 10.1016/j.soard.2016.02.035
   Mandal RS, 2015, GENOM PROTEOM BIOINF, V13, P148, DOI 10.1016/j.gpb.2015.02.005
   Meijnikman AS, 2017, ENDOCR REV
   Methe BA, 2012, NATURE, V486, P215, DOI 10.1038/nature11209
   Mithieux G, 2005, CELL METAB, V2, P321, DOI 10.1016/j.cmet.2005.09.010
   Mithieux G, 2009, CURR OPIN CLIN NUTR, V12, P419, DOI 10.1097/MCO.0b013e32832c4d6a
   Nohr MK, 2013, ENDOCRINOLOGY, V154, P3552, DOI 10.1210/en.2013-1142
   Patti ME, 2009, OBESITY, V17, P1671, DOI 10.1038/oby.2009.102
   Pedersen HK, 2016, NATURE, V535, P376, DOI 10.1038/nature18646
   Pillot B, 2009, ENDOCRINOLOGY, V150, P616, DOI 10.1210/en.2008-0601
   Plovier H, 2017, NAT MED, V23, P107, DOI 10.1038/nm.4236
   Pournaras DJ, 2012, ENDOCRINOLOGY, V153, P3613, DOI 10.1210/en.2011-2145
   Qin JJ, 2012, NATURE, V490, P55, DOI 10.1038/nature11450
   Qin JJ, 2010, NATURE, V464, P59, DOI 10.1038/nature08821
   Rajilic-Stojanovic M, 2014, FEMS MICROBIOL REV, V38, P996, DOI 10.1111/1574-6976.12075
   Reijnders D, 2016, CELL METAB, V24, P63, DOI [10.1016/j.cmet.2016.06.016, 10.1016/j.cmet.2016.07.008]
   Ridaura VK, 2013, SCIENCE, V341, P1079, DOI 10.1126/science.1241214
   Robertson MD, 2012, J CLIN ENDOCR METAB, V97, P3326, DOI 10.1210/jc.2012-1513
   Robertson MD, 2003, DIABETOLOGIA, V46, P659, DOI 10.1007/s00125-003-1081-0
   Rocchini AP, 2002, NEW ENGL J MED, V346, P854, DOI 10.1056/NEJM200203143461112
   Rothschild D, 2018, NATURE, V555, P210, DOI 10.1038/nature25973
   Roy Claude C, 2006, Nutr Clin Pract, V21, P351, DOI 10.1177/0115426506021004351
   Samuel BS, 2008, P NATL ACAD SCI USA, V105, P16767, DOI 10.1073/pnas.0808567105
   Scheithauer TPM, 2016, MOL METAB, V5, P759, DOI 10.1016/j.molmet.2016.06.002
   Schloissnig S, 2013, NATURE, V493, P45, DOI 10.1038/nature11711
   Schoeller DA, 2008, INT J OBESITY, V32, pS72, DOI 10.1038/ijo.2008.241
   Schwiertz A, 2010, OBESITY, V18, P190, DOI 10.1038/oby.2009.167
   Semenkovich CF, 2006, J CLIN INVEST, V116, P1813, DOI 10.1172/JCI29024
   Sender R, 2016, CELL, V164, P337, DOI 10.1016/j.cell.2016.01.013
   Shapiro H, 2017, J DIABETES, V9, P226, DOI 10.1111/1753-0407.12501
   Sonnenburg JL, 2016, NATURE, V535, P56, DOI 10.1038/nature18846
   Spencer MD, 2011, GASTROENTEROLOGY, V140, P976, DOI 10.1053/j.gastro.2010.11.049
   Steinert RE, 2013, OBESITY, V21, pE660, DOI 10.1002/oby.20522
   Swidsinski A, 2005, WORLD J GASTROENTERO, V11, P1131, DOI 10.3748/wjg.v11.i8.1131
   Swinburn BA, 2011, LANCET, V378, P804, DOI 10.1016/S0140-6736(11)60813-1
   Nguyen TLA, 2015, DIS MODEL MECH, V8, P1, DOI 10.1242/dmm.017400
   Thomas C, 2009, CELL METAB, V10, P167, DOI 10.1016/j.cmet.2009.08.001
   Tilg H, 2014, GUT, V63, P1513, DOI 10.1136/gutjnl-2014-306928
   Tolhurst G, 2012, DIABETES, V61, P364, DOI 10.2337/db11-1019
   Troy S, 2008, CELL METAB, V8, P201, DOI 10.1016/j.cmet.2008.08.008
   Turnbaugh PJ, 2006, NATURE, V444, P1027, DOI 10.1038/nature05414
   Turnbaugh PJ, 2009, J PHYSIOL-LONDON, V587, P4153, DOI 10.1113/jphysiol.2009.174136
   Turnbaugh PJ, 2009, NATURE, V457, P480, DOI 10.1038/nature07540
   Vijay-Kumar M, 2010, SCIENCE, V328, P228, DOI 10.1126/science.1179721
   Vrieze A, 2014, J HEPATOL, V60, P824, DOI 10.1016/j.jhep.2013.11.034
   Vrieze A, 2012, GASTROENTEROLOGY, V143, P913, DOI 10.1053/j.gastro.2012.06.031
   Wang ZN, 2011, NATURE, V472, P57, DOI 10.1038/nature09922
   Wellen KE, 2005, J CLIN INVEST, V115, P1111, DOI 10.1172/JCI200525102
   Whitman WB, 1998, P NATL ACAD SCI USA, V95, P6578, DOI 10.1073/pnas.95.12.6578
   Wu GD, 2016, GUT, V65, P63, DOI 10.1136/gutjnl-2014-308209
   Wu GD, 2011, SCIENCE, V334, P105, DOI 10.1126/science.1208344
   Wu H, 2017, NAT MED, V23, P850, DOI 10.1038/nm.4345
   Yatsunenko T, 2012, NATURE, V486, P222, DOI 10.1038/nature11053
   Zeevi D, 2015, CELL, V163, P1079, DOI 10.1016/j.cell.2015.11.001
   Zhernakova A, 2016, SCIENCE, V352, P565, DOI 10.1126/science.aad3369
NR 133
TC 56
Z9 60
U1 8
U2 51
PU CURRENT MEDICINE GROUP
PI PHILADELPHIA
PA 400 MARKET STREET, STE 700, PHILADELPHIA, PA 19106 USA
SN 1534-4827
EI 1539-0829
J9 CURR DIABETES REP
JI Curr. Diabetes Rep.
PD AUG
PY 2018
VL 18
IS 8
AR 55
DI 10.1007/s11892-018-1020-6
PG 11
WC Endocrinology & Metabolism
WE Science Citation Index Expanded (SCI-EXPANDED)
SC Endocrinology & Metabolism
GA GK3JE
UT WOS:000436039100001
PM 29931613
OA hybrid, Green Published
DA 2022-07-02
ER

PT J
AU Duncan, SH
   Flint, HJ
AF Duncan, Sylvia H.
   Flint, Harry J.
TI Probiotics and prebiotics and health in ageing populations
SO MATURITAS
LA English
DT Review
DE Gut microbiota; Bifidobacteria; Faecalibacterium prausnitzii;
   Probiotics; Prebiotics; Butyrate; Elderly
ID NONSTEROIDAL ANTIINFLAMMATORY DRUGS; BUTYRATE-PRODUCING BACTERIA; HUMAN
   COLONIC MICROBIOTA; FORMULA-FED INFANTS; GUT MICROBIOTA; INTESTINAL
   MICROBIOTA; FECAL MICROBIOTA; DISEASE; BIFIDOBACTERIA; DIVERSITY
AB In healthy adults microbial communities that colonise different regions of the human colon contribute nutrients and energy to the host via the fermentation of non-digestible dietary components in the large intestine. A delicate balance of microbial species is required to maintain healthy metabolism and immune function. Disturbance in this microbial balance can have negative consequences for health resulting in elevated inflammation and infection, that are contributory factors in diabetes and cancer. There is a growing awareness that the microbial balance in the colon may become increasingly perturbed with aging and therefore hasten the onset of certain diseases. Societal and dietary factors influence microbial community composition both in the short and long term in the elderly (>65 years old) whilst immunosenescence may also be linked to a perturbed distal gut microbiota and frailty in the elderly. Significant progress has been made in defining some of the dominant members of the microbial community in the healthy large intestine and in identifying their roles in metabolism. There is therefore an urgent need for better awareness of the impact of diet, prebiotic and probiotic strategies in driving human colonic microbial composition in order to understand the possibilities for maintaining healthy gut function and well-being in an increasingly elderly population. Here we review gut microbial changes associated with aging and how diet, prebiotics and probiotics may modulate the gut microbiota to maintain health in the elderly. (C) 2013 Elsevier Ireland Ltd. All rights reserved.
C1 [Duncan, Sylvia H.; Flint, Harry J.] Rowett Inst Nutr & Hlth, Microbial Ecol Grp, Aberdeen AB21 9SB, Scotland.
RP Duncan, SH (corresponding author), Rowett Inst Nutr & Hlth, Microbial Ecol Grp, Greenburn Rd, Aberdeen AB21 9SB, Scotland.
EM Sylvia.duncan@abdn.ac.uk
FU Scottish Government Rural and Environment Science and Analysis Service
FX Funding information: The authors gratefully receive support from the
   Scottish Government Rural and Environment Science and Analysis Service.
CR Allen-Vercoe E, 2012, ANAEROBE, V18, P523, DOI 10.1016/j.anaerobe.2012.09.002
   Apajalahti JHA, 2002, APPL ENVIRON MICROB, V68, P4986, DOI 10.1128/AEM.68.10.4986-4995.2002
   Arumugam M, 2011, NATURE, V473, P174, DOI 10.1038/nature09944
   Attene-Ramos MS, 2006, MOL CANCER RES, V4, P9, DOI 10.1158/1541-7786.MCR-05-0126
   Belenguer A, 2007, APPL ENVIRON MICROB, V73, P6526, DOI 10.1128/AEM.00508-07
   Biasucci G, 2010, EARLY HUM DEV, V86, pS13, DOI 10.1016/j.earlhumdev.2010.01.004
   Bjarnason I, 2009, J GASTROENTEROL, V44, P23, DOI 10.1007/s00535-008-2266-6
   Borody TJ, 2012, NAT REV GASTRO HEPAT, V9, P88, DOI 10.1038/nrgastro.2011.244
   Bouhnik Y, 2004, AM J CLIN NUTR, V80, P1658, DOI 10.1093/ajcn/80.6.1658
   Cho I, 2012, NAT REV GENET, V13, P260, DOI 10.1038/nrg3182
   CHRISCHILLES EA, 1992, J GERONTOL, V47, pM137, DOI 10.1093/geronj/47.5.M137
   Claesson MJ, 2012, NATURE, V488, P178, DOI 10.1038/nature11319
   Claesson MJ, 2011, P NATL ACAD SCI USA, V108, P4586, DOI 10.1073/pnas.1000097107
   Davis LMG, 2011, PLOS ONE, V6, DOI 10.1371/journal.pone.0025200
   De Filippo C, 2010, P NATL ACAD SCI USA, V107, P14691, DOI 10.1073/pnas.1005963107
   Desbonnet L, 2008, J PSYCHIATR RES, V43, P164, DOI 10.1016/j.jpsychires.2008.03.009
   Dominguez-Bello MG, 2010, P NATL ACAD SCI USA, V107, P11971, DOI 10.1073/pnas.1002601107
   Duncan SH, 2007, LETT APPL MICROBIOL, V44, P343, DOI 10.1111/j.1472-765X.2007.02129.x
   Duncan SH, 2002, APPL ENVIRON MICROB, V68, P5186, DOI 10.1128/AEM.68.10.5186-5190.2002
   Duncan SH, 2004, APPL ENVIRON MICROB, V70, P5810, DOI 10.1128/AEM.70.10.5810-5817.2004
   Duncan SH, 2007, APPL ENVIRON MICROB, V73, P1073, DOI 10.1128/AEM.02340-06
   Duncan SH, 2009, ENVIRON MICROBIOL, V11, P2112, DOI 10.1111/j.1462-2920.2009.01931.x
   Flint HJ, 2008, NAT REV MICROBIOL, V6, P121, DOI 10.1038/nrmicro1817
   Flint HJ, 2007, ENVIRON MICROBIOL, V9, P1101, DOI 10.1111/j.1462-2920.2007.01281.x
   Flint HJ, 2011, J CLIN GASTROENTEROL, V45, pS128, DOI 10.1097/MCG.0b013e31821f44c4
   Flint HJ, 2012, GUT MICROBES
   Florin THJ, 2000, AM J GASTROENTEROL, V95, P2872, DOI 10.1016/S0002-9270(00)01111-4
   Franceschi C, 2000, EXP GERONTOL, V35, P879, DOI 10.1016/S0531-5565(00)00172-8
   Frank DN, 2007, P NATL ACAD SCI USA, V104, P13780, DOI 10.1073/pnas.0706625104
   Fuller R., 1998, CLIN MICROBIOL INFEC, V4, P477, DOI DOI 10.1111/j.1469-0691.1998.tb00401.x
   Gareau MG, 2010, NAT REV GASTRO HEPAT, V7, P503, DOI 10.1038/nrgastro.2010.117
   Guigoz Y, 2008, CURR OPIN CLIN NUTR, V11, P13, DOI 10.1097/MCO.0b013e3282f2bfdf
   Hamer HM, 2008, ALIMENT PHARM THER, V27, P104, DOI 10.1111/j.1365-2036.2007.03562.x
   Harmsen HJM, 2000, J PEDIATR GASTR NUTR, V30, P61, DOI 10.1097/00005176-200001000-00019
   Heavey PM, 2003, BRIT J NUTR, V89, P509, DOI 10.1079/BJN2002814
   Heijtza RD, 2011, P NATL ACAD SCI USA, V108, P3047, DOI 10.1073/pnas.1010529108
   HERTOG MGL, 1993, LANCET, V342, P1007, DOI 10.1016/0140-6736(93)92876-U
   Jeffery IB, 2012, GUT, V61, P997, DOI 10.1136/gutjnl-2011-301501
   Karlstrom O, 1998, CLIN INFECT DIS, V26, P141, DOI 10.1086/516277
   Kleerebezem M, 2009, ANNU REV MICROBIOL, V63, P269, DOI 10.1146/annurev.micro.091208.073341
   Kleessen B, 1997, AM J CLIN NUTR, V65, P1397, DOI 10.1093/ajcn/65.5.1397
   Kruse HP, 1999, BRIT J NUTR, V82, P375, DOI 10.1017/S0007114599001622
   Laurin D, 1994, J Can Dent Assoc, V60, P443
   Lawley TD, 2012, PLOS PATHOG, V8, DOI 10.1371/journal.ppat.1002995
   Lewis SJ, 1997, GUT, V41, P245, DOI 10.1136/gut.41.2.245
   Ley RE, 2008, NAT REV MICROBIOL, V6, P776, DOI 10.1038/nrmicro1978
   Lopez-Siles M, 2012, APPL ENVIRON MICROB, V78, P420, DOI 10.1128/AEM.06858-11
   Lovat LB, 1996, GUT, V38, P306, DOI 10.1136/gut.38.3.306
   Macfarlane GT, 2008, J APPL MICROBIOL, V104, P305, DOI 10.1111/j.1365-2672.2007.03520.x
   Macfarlane S, 2006, ALIMENT PHARM THER, V24, P701, DOI 10.1111/j.1365-2036.2006.03042.x
   Makivuokko H, 2010, BRIT J NUTR, V103, P227, DOI 10.1017/S0007114509991553
   Marquet P, 2009, FEMS MICROBIOL LETT, V299, P128, DOI 10.1111/j.1574-6968.2009.01750.x
   MCNEIL NI, 1984, AM J CLIN NUTR, V39, P338, DOI 10.1093/ajcn/39.2.338
   Mihajlovski A, 2010, ENV MICROBIOL REP, V2, P272, DOI 10.1111/j.1758-2229.2009.00116.x
   Nava GM, 2012, ISME J, V6, P57, DOI 10.1038/ismej.2011.90
   O'Toole PW, 2010, INT DAIRY J, V20, P281, DOI 10.1016/j.idairyj.2009.11.010
   Oudshoom C, 2009, BRIT J NUTR, V101, P1597, DOI 10.1017/S0007114509338842
   Ouwehand AC, 2008, FEMS IMMUNOL MED MIC, V53, P18, DOI 10.1111/j.1574-695X.2008.00392.x
   Pappagallo M, 2001, AM J SURG, V182, p11S, DOI 10.1016/S0002-9610(01)00782-6
   Pimentel M, 2006, AM J PHYSIOL-GASTR L, V290, pG1089, DOI 10.1152/ajpgi.00574.2004
   Pryde SE, 2002, FEMS MICROBIOL LETT, V217, P133, DOI 10.1111/j.1574-6968.2002.tb11467.x
   Ramirez-Farias C, 2009, BRIT J NUTR, V101, P541, DOI 10.1017/S0007114508019880
   Roberts CL, 2010, GUT, V59, P1331, DOI 10.1136/gut.2009.195370
   Russell WR, 2013, MOL NUTR FOOD RES, V57, P523, DOI 10.1002/mnfr.201200594
   Russell WR, 2013, P NUTR SOC, V72, P178, DOI 10.1017/S0029665112002881
   Russell WR, 2011, AM J CLIN NUTR, V93, P1062, DOI 10.3945/ajcn.110.002188
   Sanchez JI, 2009, MICROB BIOTECHNOL, V2, P101, DOI 10.1111/j.1751-7915.2008.00064.x
   Sartor RB, 2008, P NATL ACAD SCI USA, V105, P16413, DOI 10.1073/pnas.0809363105
   Schiffrin EJ, 2007, J NUTR HEALTH AGING, V11, P475
   Sekirov I, 2010, PHYSIOL REV, V90, P859, DOI 10.1152/physrev.00045.2009
   Sleeth ML, 2010, NUTR RES REV, V23, P135, DOI 10.1017/S0954422410000089
   Sokol H, 2008, P NATL ACAD SCI USA, V105, P16731, DOI 10.1073/pnas.0804812105
   Tap J, 2009, ENVIRON MICROBIOL, V11, P2574, DOI 10.1111/j.1462-2920.2009.01982.x
   Tiihonen K, 2008, BRIT J NUTR, V100, P130, DOI 10.1017/S000711450888871X
   Tiihonen K, 2010, AGEING RES REV, V9, P107, DOI 10.1016/j.arr.2009.10.004
   Toward RE, 2012, GUT MICROBES, V3, P57, DOI 10.4161/gmic.19411
   van Tongeren SP, 2005, APPL ENVIRON MICROB, V71, P6438, DOI 10.1128/AEM.71.10.6438-6442.2005
   VERNIA P, 1988, GASTROENTEROLOGY, V95, P1564, DOI 10.1016/S0016-5085(88)80078-7
   Walker AW, 2011, ISME J, V5, P220, DOI 10.1038/ISMEJ.2010.118
   Walton GE, 2012, NUTR J, V11, DOI 10.1186/1475-2891-11-36
   Williams C, 2006, ALIMENT PHARM THER, V23, P3, DOI 10.1111/j.1365-2036.2006.02707.x
   Woodmansey EJ, 2007, J APPL MICROBIOL, V102, P1178, DOI 10.1111/j.1365-2672.2007.03400.x
   Wu GD, 2011, SCIENCE, V334, P105, DOI 10.1126/science.1208344
   Yu ZT, 2013, GLYCOBIOLOGY, V23, P169, DOI 10.1093/glycob/cws138
   Ze XL, 2012, ISME J, V6, P1535, DOI 10.1038/ismej.2012.4
NR 85
TC 114
Z9 119
U1 1
U2 135
PU ELSEVIER IRELAND LTD
PI CLARE
PA ELSEVIER HOUSE, BROOKVALE PLAZA, EAST PARK SHANNON, CO, CLARE, 00000,
   IRELAND
SN 0378-5122
EI 1873-4111
J9 MATURITAS
JI Maturitas
PD MAY
PY 2013
VL 75
IS 1
BP 44
EP 50
DI 10.1016/j.maturitas.2013.02.004
PG 7
WC Geriatrics & Gerontology; Obstetrics & Gynecology
WE Science Citation Index Expanded (SCI-EXPANDED)
SC Geriatrics & Gerontology; Obstetrics & Gynecology
GA 136VW
UT WOS:000318392500007
PM 23489554
DA 2022-07-02
ER

PT J
AU Cheru, L
   Saylor, CF
   Lo, J
AF Cheru, Lediya
   Saylor, Charles F.
   Lo, Janet
TI Gastrointestinal Barrier Breakdown and Adipose Tissue Inflammation
SO CURRENT OBESITY REPORTS
LA English
DT Article
DE Gastrointestinal tract; Adipose tissue; Inflammation; Intestinal
   microbiota; Intestinal permeability
ID HIGH-FAT DIET; INTESTINAL ALKALINE-PHOSPHATASE; REGULATORY T-CELLS; GUT
   MICROBIOTA; CROHNS-DISEASE; BOWEL-DISEASE; BACTERIAL TRANSLOCATION;
   METABOLIC SYNDROME; INSULIN-RECEPTOR; DOUBLE-BLIND
AB Purpose of ReviewObesity is a state of chronic inflammation. This review aims to summarize recent data supporting the role of the intestinal mucosal barrier and the microbiome in causing adipose tissue inflammation as well as metabolic factors that can affect the intestinal barrier.Recent FindingsObesity and its metabolic consequences, such as diabetes mellitus, are associated with disruption of the intestinal barrier function. Intestinal microbiota and diet play a key role in the maintenance of a healthy intestinal epithelium. Intestinal barrier dysfunction can lead to heightened inflammation, which in turn can further damage the intestinal barrier through the disruption of tight junction proteins.SummaryIntestinal barrier breakdown is associated with adipose tissue inflammation in different disease states, such as obesity, diabetes mellitus, HIV, and inflammatory bowel disease. Future therapeutic strategies to ameliorate intestinal barrier function may help reduce inflammation in obesity and other chronic conditions of increased intestinal permeability.
C1 [Cheru, Lediya; Saylor, Charles F.; Lo, Janet] Massachusetts Gen Hosp, 55 Fruit St,LON 207, Boston, MA 02114 USA.
   [Cheru, Lediya; Saylor, Charles F.; Lo, Janet] Harvard Med Sch, 55 Fruit St,LON 207, Boston, MA 02114 USA.
RP Lo, J (corresponding author), Massachusetts Gen Hosp, 55 Fruit St,LON 207, Boston, MA 02114 USA.; Lo, J (corresponding author), Harvard Med Sch, 55 Fruit St,LON 207, Boston, MA 02114 USA.
EM jlo@mgh.harvard.edu
FU NIDDK NIH HHS [P30 DK040561] Funding Source: Medline
CR Al-Sadi R, 2016, AM J PATHOL, V186, P1151, DOI 10.1016/j.ajpath.2015.12.016
   Asmuth DM, 2013, AIDS, V27, P2207, DOI 10.1097/QAD.0b013e328362e54c
   Bates JM, 2007, CELL HOST MICROBE, V2, P371, DOI 10.1016/j.chom.2007.10.010
   Bernini LJ, 2016, NUTRITION, V32, P716, DOI 10.1016/j.nut.2015.11.001
   Borgeraas H, 2018, OBES REV, V19, P219, DOI 10.1111/obr.12626
   Borley NR, 2000, J PATHOL, V190, P196
   Boutens L, 2018, DIABETOLOGIA, V61, P942, DOI 10.1007/s00125-017-4526-6
   Brenchley JM, 2006, NAT MED, V12, P1365, DOI 10.1038/nm1511
   Britton GJ, 2019, IMMUNITY, V50, P212, DOI 10.1016/j.immuni.2018.12.015
   Burrows MP, 2015, P NATL ACAD SCI USA, V112, P9973, DOI 10.1073/pnas.1508740112
   Caesar R, 2015, CELL METAB, V22, P658, DOI 10.1016/j.cmet.2015.07.026
   Campbell CL, 2019, DIABET METAB SYND OB, V12, P97, DOI 10.2147/DMSO.S192228
   Cani PD, 2009, GUT, V58, P1091, DOI 10.1136/gut.2008.165886
   Cani PD, 2008, DIABETES, V57, P1470, DOI 10.2337/db07-1403
   Cani PD, 2007, DIABETES, V56, P1761, DOI 10.2337/db06-1491
   Chang CC, 2019, INT J MED SCI, V16, P167, DOI 10.7150/ijms.24068
   Chang J, 2017, GASTROENTEROLOGY, V153, P723, DOI 10.1053/j.gastro.2017.05.056
   Cheru LT, 2018, OPEN FORUM INFECT DI, V5, DOI 10.1093/ofid/ofy288
   Chung HJ, 2016, FEBS OPEN BIO, V6, P64, DOI 10.1002/2211-5463.12024
   Cotillard A, 2013, NATURE, V500, P585, DOI 10.1038/nature12480
   Deng J, 2018, J CELL MOL MED, V22, P546, DOI 10.1111/jcmm.13342
   Desreumaux P, 1999, GASTROENTEROLOGY, V117, P73, DOI 10.1016/S0016-5085(99)70552-4
   Dillon SM, 2017, AIDS, V31, P510, DOI 10.1097/QAD.0000000000001366
   Donohoe DR, 2011, CELL METAB, V13, P517, DOI 10.1016/j.cmet.2011.02.018
   Engin A, 2017, ADV EXP MED BIOL, V960, P221, DOI 10.1007/978-3-319-48382-5_9
   F Heidarian, 2019, CURR RES TRANSL MED, V23
   Forslund K, 2015, NATURE, V528, P262, DOI 10.1038/nature15766
   Genser L, 2018, J PATHOL, V246, P217, DOI 10.1002/path.5134
   Ghanim H, 2009, DIABETES CARE, V32, P2281, DOI 10.2337/dc09-0979
   Gregor MF, 2011, ANNU REV IMMUNOL, V29, P415, DOI 10.1146/annurev-immunol-031210-101322
   HOTAMISLIGIL GS, 1994, J CLIN INVEST, V94, P1543, DOI 10.1172/JCI117495
   Jankowski JAZ, 1998, LAB INVEST, V78, P1155
   Jones GR, 2018, FRONT IMMUNOL, V9, DOI 10.3389/fimmu.2018.02764
   Jung SP, 2013, KOREAN J FAM MED, V34, P80, DOI 10.4082/kjfm.2013.34.2.80
   Kadooka Y, 2010, EUR J CLIN NUTR, V64, P636, DOI 10.1038/ejcn.2010.19
   Karayiannakis AJ, 1998, J PATHOL, V185, P413
   Kiss EA, 2011, SCIENCE, V334, P1561, DOI 10.1126/science.1214914
   Koffert JP, 2017, DIABETES RES CLIN PR, V131, P208, DOI 10.1016/j.diabres.2017.07.015
   Kosovac K, 2010, INFLAMM BOWEL DIS, V16, P1311, DOI 10.1002/ibd.21223
   Larsen N, 2010, PLOS ONE, V5, DOI 10.1371/journal.pone.0009085
   Maioli TU, 2016, INFLAMM RES, V65, P169, DOI 10.1007/s00011-015-0902-1
   Malo MS, 2015, EBIOMEDICINE, V2, P2016, DOI 10.1016/j.ebiom.2015.11.027
   Reyes LM, 2016, INT J FOOD SCI NUTR, V67, P470, DOI 10.3109/09637486.2016.1162770
   Meyer LK, 2013, ADIPOCYTE, V2, P217, DOI 10.4161/adip.24953
   Nishimura S, 2009, NAT MED, V15, P914, DOI 10.1038/nm.1964
   Okouchi R, 2019, NUTRIENTS, V21, P11
   Pendyala S, 2012, GASTROENTEROLOGY, V142, P1100, DOI 10.1053/j.gastro.2012.01.034
   Peyrin-Biroulet L, 2012, GUT, V61, P78, DOI 10.1136/gutjnl-2011-300370
   Pussinen PJ, 2011, DIABETES CARE, V34, P392, DOI 10.2337/dc10-1676
   Qin JJ, 2012, NATURE, V490, P55, DOI 10.1038/nature11450
   Rehman A, 2011, GUT, V60, P1354, DOI 10.1136/gut.2010.216259
   Ridaura VK, 2013, SCIENCE, V341, P1079, DOI 10.1126/science.1241214
   ROEDIGER WEW, 1980, GUT, V21, P793, DOI 10.1136/gut.21.9.793
   Sabio G, 2008, SCIENCE, V322, P1539, DOI 10.1126/science.1160794
   Sahebekhtiari N, 2019, PROTEOM CLIN APPL, V27
   Sandler NG, 2012, NAT REV MICROBIOL, V10, P655, DOI 10.1038/nrmicro2848
   Sartor RB, 2006, NAT CLIN PRACT GASTR, V3, P390, DOI 10.1038/ncpgasthep0528
   Sharafedtinov KK, 2013, NUTR J, V12, DOI 10.1186/1475-2891-12-138
   Singh RK, 2017, J TRANSL MED, V15, DOI 10.1186/s12967-017-1175-y
   Steed H, 2009, OBESITY FACTS, V2, P370, DOI 10.1159/000262276
   Stephens JM, 1997, J BIOL CHEM, V272, P971, DOI 10.1074/jbc.272.2.971
   Strober W, 2007, J CLIN INVEST, V117, P514, DOI 10.1172/JCI30587
   Suenaert P, 2002, AM J GASTROENTEROL, V97, P2000
   Sun M, 2015, MUCOSAL IMMUNOL, V8, P969, DOI 10.1038/mi.2015.49
   Tanoue T, 2010, GUT MICROBES, V1, P224, DOI 10.4161/gmic.1.4.12613
   Thaiss CA, 2018, SCIENCE, V359, P1376, DOI 10.1126/science.aar3318
   Uko V, 2014, INFLAMM BOWEL DIS, V20, P2286, DOI 10.1097/MIB.0000000000000200
   Villar-Garcia J, 2015, JAIDS-J ACQ IMM DEF, V68, P256, DOI 10.1097/QAI.0000000000000468
   Wells JM, 2017, AM J PHYSIOL-GASTR L, V312, pG171, DOI 10.1152/ajpgi.00048.2015
   Wen L, 2008, NATURE, V455, P1109, DOI 10.1038/nature07336
   Wild GE, 2003, ALIMENT PHARM THER, V18, P309, DOI 10.1046/j.1365-2036.2003.01611.x
   Wolf AM, 2004, BIOCHEM BIOPH RES CO, V323, P630, DOI 10.1016/j.bbrc.2004.08.145
   Zhang XY, 2013, PLOS ONE, V8, DOI 10.1371/journal.pone.0071108
   Zhang YZ, 2014, WORLD J GASTROENTERO, V20, P91, DOI 10.3748/wjg.v20.i1.91
   Zhao T, 2005, CELL IMMUNOL, V238, P19, DOI 10.1016/j.cellimm.2005.12.002
   Zhu H, 2017, EUR REV MED PHARMACO, V21, P5239, DOI 10.26355/eurrev_201711_13847
NR 76
TC 18
Z9 21
U1 19
U2 43
PU SPRINGER
PI NEW YORK
PA 233 SPRING ST, NEW YORK, NY 10013 USA
SN 2162-4968
J9 CURR OBES REP
JI Curr. Obes. Rep.
PD JUN
PY 2019
VL 8
IS 2
BP 165
EP 174
DI 10.1007/s13679-019-00332-6
PG 10
WC Endocrinology & Metabolism; Nutrition & Dietetics
WE Science Citation Index Expanded (SCI-EXPANDED)
SC Endocrinology & Metabolism; Nutrition & Dietetics
GA HY5ED
UT WOS:000468149200011
PM 30847735
DA 2022-07-02
ER

PT J
AU Zandani, G
   Anavi-Cohen, S
   Tsybina-Shimshilashvili, N
   Sela, N
   Nyska, A
   Madar, Z
AF Zandani, Gil
   Anavi-Cohen, Sarit
   Tsybina-Shimshilashvili, Nina
   Sela, Noa
   Nyska, Abraham
   Madar, Zecharia
TI Broccoli Florets Supplementation Improves Insulin Sensitivity and Alters
   Gut Microbiome Population-A Steatosis Mice Model Induced by High-Fat
   Diet
SO FRONTIERS IN NUTRITION
LA English
DT Article
DE broccoli; NAFLD; gut microbiome; insulin sensitivity; lipid metabolism;
   high-fat diet
ID LIVER-DISEASE; INDUCED OBESITY; INTESTINAL MICROBIOTA;
   GLUCOSE-PRODUCTION; LIPID-METABOLISM; GLUCORAPHANIN; GLUCONEOGENESIS;
   SULFORAPHANE; ACTIVATION; PREVENTION
AB Nonalcoholic fatty liver disease (NAFLD) is linked to obesity, type 2 diabetes, hyperlipidemia, and gut dysbiosis. Gut microbiota profoundly affects the host energy homeostasis, which, in turn, is affected by a high-fat diet (HFD) through the liver-gut axis, among others. Broccoli contains beneficial bioactive compounds and may protect against several diseases. This study aimed to determine the effects of broccoli supplementation to an HFD on metabolic parameters and gut microbiome in mice. Male (7-8 weeks old) C57BL/J6 mice were divided into four groups: normal diet (ND), high-fat diet (HFD), high-fat diet+10% broccoli florets (HFD + F), and high-fat diet + 10% broccoli stalks (HFD + S). Liver histology and serum biochemical factors were evaluated. Alterations in protein and gene expression of the key players in lipid and carbohydrate metabolism as well as in gut microbiota alterations were also investigated. Broccoli florets addition to the HFD significantly reduced serum insulin levels, HOMA-IR index, and upregulated adiponectin receptor expression. Conversely, no significant difference was found in the group supplemented with broccoli stalks. Both broccoli stalks and florets did not affect fat accumulation, carbohydrate, or lipid metabolism-related parameters. Modifications in diversity and in microbial structure of proteobacteria strains, Akermansia muciniphila and Mucispirillum schaedleri were observed in the broccoli-supplemented HFD-fed mice. The present study suggests that dietary broccoli alters parameters related to insulin sensitivity and modulates the intestinal environment. More studies are needed to confirm the results of this study and to investigate the mechanisms underlying these beneficial effects.
C1 [Zandani, Gil; Tsybina-Shimshilashvili, Nina; Madar, Zecharia] Hebrew Univ Jerusalem, Fac Agr Food & Environm, Rehovot, Israel.
   [Anavi-Cohen, Sarit] Peres Acad Ctr, Rehovot, Israel.
   [Sela, Noa] Volcani Ctr, Dept Plant Pathol & Weed Res, Rishon Leziyyon, Israel.
   [Nyska, Abraham] Tel Aviv Univ, Sackler Sch Med, Tel Aviv, Israel.
RP Madar, Z (corresponding author), Hebrew Univ Jerusalem, Fac Agr Food & Environm, Rehovot, Israel.
EM zecharia.madar@mail.huji.ac.il
RI Sela, Noa/C-5133-2008
OI Sela, Noa/0000-0002-8282-215X
FU Israeli Plants Production and Marketing Board
FX This research was partly supported by the Israeli Plants Production and
   Marketing Board.
CR Aborehab NM, 2016, BMC COMPLEM ALTERN M, V16, DOI 10.1186/s12906-016-1203-0
   Aranaz P, 2019, J FUNCT FOODS, V59, P319, DOI 10.1016/j.jff.2019.05.054
   Araujo AR, 2018, LIVER INT, V38, P47, DOI 10.1111/liv.13643
   Armah CN, 2015, MOL NUTR FOOD RES, V59, P918, DOI 10.1002/mnfr.201400863
   Bagherniya M, 2018, PHARMACOL RES, V130, P213, DOI 10.1016/j.phrs.2017.12.020
   Bahadoran Z, 2012, INT J FOOD SCI NUTR, V63, P767, DOI 10.3109/09637486.2012.665043
   Bajaj JK, 2016, J CLIN DIAGN RES, V10, pFE1, DOI 10.7860/JCDR/2016/15195.7092
   Biddinger SB, 2005, DIABETES, V54, P1314, DOI 10.2337/diabetes.54.5.1314
   Bunney PE, 2017, PHYSIOL BEHAV, V176, P139, DOI 10.1016/j.physbeh.2017.03.040
   Cani PD, 2013, BRIEF FUNCT GENOMICS, V12, P381, DOI 10.1093/bfgp/elt014
   Chelakkot C, 2018, EXP MOL MED, V50, DOI 10.1038/emm.2017.282
   Chen YJ, 2016, J NUTR, V146, P542, DOI 10.3945/jn.115.228148
   Commerford SR, 2002, AM J PHYSIOL-ENDOC M, V283, pE545, DOI 10.1152/ajpendo.00120.2002
   Cotter TG, 2020, GASTROENTEROLOGY, V158, P1851, DOI 10.1053/j.gastro.2020.01.052
   Daniel H, 2014, ISME J, V8, P295, DOI 10.1038/ismej.2013.155
   Ding YF, 2019, PHARMACOL RES, V141, P521, DOI 10.1016/j.phrs.2019.01.029
   El Aidy S, 2014, BENEF MICROBES, V5, P67, DOI 10.3920/BM2013.0018
   Everard A, 2011, DIABETES, V60, P2775, DOI 10.2337/db11-0227
   FOLCH J, 1957, J BIOL CHEM, V226, P497
   Friedman SL, 2018, NAT MED, V24, P908, DOI 10.1038/s41591-018-0104-9
   Gomez-Zorita S, 2019, NUTRIENTS, V11, DOI 10.3390/nu11092156
   Greer RL, 2016, NAT COMMUN, V7, DOI 10.1038/ncomms13329
   Gruben N, 2014, BBA-MOL BASIS DIS, V1842, P2329, DOI 10.1016/j.bbadis.2014.08.004
   Guo LP, 2014, J FUNCT FOODS, V9, P70, DOI 10.1016/j.jff.2014.04.015
   Hara A, 2018, J CLIN BIOCHEM NUTR, V63, P224, DOI 10.3164/jcbn.18-16
   Heikkinen S., 2007, CURR PROTOC MOL BIOL, DOI DOI 10.1002/0471142727.MB29B03S77
   Herp S, 2019, CELL HOST MICROBE, V25, P681, DOI 10.1016/j.chom.2019.03.004
   Herzig S, 2018, NAT REV MOL CELL BIO, V19, P121, DOI 10.1038/nrm.2017.95
   Hiippala K, 2016, FRONT MICROBIOL, V7, DOI 10.3389/fmicb.2016.01706
   Jeffery EH, 2009, PHYTOCHEM REV, V8, P283, DOI 10.1007/s11101-008-9106-4
   Jin ES, 2013, METABOLISM, V62, P152, DOI 10.1016/j.metabol.2012.07.012
   Kaczmarek JL, 2019, J NUTR BIOCHEM, V63, P27, DOI 10.1016/j.jnutbio.2018.09.015
   Kellingray L, 2017, MOL NUTR FOOD RES, V61, DOI 10.1002/mnfr.201600992
   Kim KA, 2012, PLOS ONE, V7, DOI 10.1371/journal.pone.0047713
   Latte KP, 2011, FOOD CHEM TOXICOL, V49, P3287, DOI 10.1016/j.fct.2011.08.019
   Lei P, 2019, MOL NUTR FOOD RES, V63, DOI 10.1002/mnfr.201800795
   Li F, 2009, J NUTR, V139, P1685, DOI 10.3945/jn.109.108191
   Liu JP, 2016, WORLD J GASTROENTERO, V22, P7353, DOI 10.3748/wjg.v22.i32.7353
   Liu XJ, 2017, NUTRIENTS, V9, DOI 10.3390/nu9030262
   Loy A, 2017, MSYSTEMS, V2, DOI 10.1128/mSystems.00171-16
   Contreras-Zentella ML, 2016, OXID MED CELL LONGEV, V2016, DOI 10.1155/2016/3529149
   Mackenzie RWA, 2014, DIABETES METAB SYNDR, V7, P55, DOI 10.2147/DMSO.S48260
   Marz W, 2017, CLIN RES CARDIOL, V106, P663, DOI 10.1007/s00392-017-1106-1
   Matsuda Satoru, 2013, ISRN Endocrinol, V2013, P472432, DOI 10.1155/2013/472432
   Murphy EA, 2015, CURR OPIN CLIN NUTR, V18, P515, DOI 10.1097/MCO.0000000000000209
   Neuman MG, 2014, CAN J GASTROENTEROL, V28, P607, DOI 10.1155/2014/757929
   Plovier H, 2017, NAT MED, V23, P107, DOI 10.1038/nm.4236
   Podrini C, 2013, MAMM GENOME, V24, P240, DOI 10.1007/s00335-013-9456-0
   Porras D, 2017, FREE RADICAL BIO MED, V102, P188, DOI 10.1016/j.freeradbiomed.2016.11.037
   Rinninella E, 2019, MICROORGANISMS, V7, DOI 10.3390/microorganisms7010014
   Ritter MJ, 2020, HEPATOLOGY, V72, P742, DOI 10.1002/hep.31296
   Ruan H, 2016, J MOL CELL BIOL, V8, P101, DOI 10.1093/jmcb/mjw014
   Sanlier N., 2018, J HUMAN HLTH RES, V1, P104
   Schafer KA, 2018, TOXICOL PATHOL, V46, P256, DOI 10.1177/0192623318761348
   Song SM, 2001, AM J PHYSIOL-ENDOC M, V281, pE275, DOI 10.1152/ajpendo.2001.281.2.E275
   Stefka AT, 2014, P NATL ACAD SCI USA, V111, P13145, DOI 10.1073/pnas.1412008111
   Sun DW, 2017, LIPIDS HEALTH DIS, V16, DOI 10.1186/s12944-017-0601-8
   Thompson KJ, 2013, SURG ENDOSC, V27, P246, DOI 10.1007/s00464-012-2429-7
   Tilg H, 2014, GUT, V63, P1513, DOI 10.1136/gutjnl-2014-306928
   Ullah R, 2019, INT J BIOL SCI, V15, P265, DOI 10.7150/ijbs.30121
   Vanduchova A, 2019, J MED FOOD, V22, P121, DOI 10.1089/jmf.2018.0024
   Velagapudi VR, 2010, J LIPID RES, V51, P1101, DOI 10.1194/jlr.M002774
   Wang CC, 2017, FOOD NUTR RES, V61, DOI 10.1080/16546628.2017.1379861
   WHO, 2010, UNAIDS, V116, P1, DOI [10.1172/JCI29126.1784, DOI 10.1172/JCI29126.1784]
   Wong VWS, 2018, ADV EXP MED BIOL, V1061, P149, DOI 10.1007/978-981-10-8684-7_12
   Wu CM, 2019, MAR DRUGS, V17, DOI 10.3390/md17010038
   Wu YF, 2019, INT J FOOD SCI NUTR, V70, P585, DOI 10.1080/09637486.2018.1554624
   Xu L, 2018, ADIPOCYTE, V7, P218, DOI 10.1080/21623945.2018.1474669
   Xu XX, 2020, J FUNCT FOODS, V68, DOI 10.1016/j.jff.2020.103858
   Younossi ZM, 2019, J HEPATOL, V70, P531, DOI 10.1016/j.jhep.2018.10.033
   Zhang T, 2019, MICROB BIOTECHNOL, V12, P1109, DOI 10.1111/1751-7915.13410
   Zhu LX, 2015, PEDIATR RES, V77, P245, DOI 10.1038/pr.2014.157
   Zou J, 2018, CELL HOST MICROBE, V23, P41, DOI 10.1016/j.chom.2017.11.003
NR 73
TC 2
Z9 2
U1 11
U2 22
PU FRONTIERS MEDIA SA
PI LAUSANNE
PA AVENUE DU TRIBUNAL FEDERAL 34, LAUSANNE, CH-1015, SWITZERLAND
SN 2296-861X
J9 FRONT NUTR
JI Front. Nutr.
PD JUL 28
PY 2021
VL 8
AR 680241
DI 10.3389/fnut.2021.680241
PG 14
WC Nutrition & Dietetics
WE Science Citation Index Expanded (SCI-EXPANDED)
SC Nutrition & Dietetics
GA TY1SP
UT WOS:000683566400001
PM 34395490
OA Green Published, gold
DA 2022-07-02
ER

PT J
AU Yamaguchi, Y
   Adachi, K
   Sugiyama, T
   Shimozato, A
   Ebi, M
   Ogasawara, N
   Funaki, Y
   Goto, C
   Sasaki, M
   Kasugai, K
AF Yamaguchi, Yoshiharu
   Adachi, Kazunori
   Sugiyama, Tomoya
   Shimozato, Akihiro
   Ebi, Masahide
   Ogasawara, Naotaka
   Funaki, Yasushi
   Goto, Chiho
   Sasaki, Makoto
   Kasugai, Kunio
TI Association of Intestinal Microbiota with Metabolic Markers and Dietary
   Habits in Patients with Type 2 Diabetes
SO DIGESTION
LA English
DT Article
DE Type 2 diabetes; Dietary habits; Gut microbiota; Low-carbohydrate diet;
   Low-protein diet
ID CARDIOVASCULAR RISK-FACTORS; GUT-MICROBIOTA; DOUBLE-BLIND; WEIGHT-LOSS;
   FAT; BACTERIA; WOMEN; TRANSGLUCOSIDASE; METAGENOME; DYSBIOSIS
AB Background/Aims: Evidence suggests that intestinal micro biota, along with factors such as diet and host genetics, contributes to obesity, metabolic dysfunction and diabetes. Therefore, we examined the relationship between gut microbiota, blood metabolic markers, dietary habits and fecal short-chain fatty acids (SCFAs) in patients with type 2 diabetes mellitus (T2DM). Methods: Dietary habits, blood and fecal samples from 59 T2DM patients were recruited, and the association of intestinal microbiota with metabolic markers and dietary habits was analyzed. Results: Total energy intake was 1,692 380 kcal/day. Carbohydrate, fat and protein intakes were 57.5 +/- 5.2, 23.2 +/- 5.3 and 13.2 +/- 2.2%, respectively. Dietary habits high carbohydrate, fat, and protein intake were associated with increased counts of Clostridium clusters IV and XI and decreased counts of Bifidobacterium spp., order Lactobacillales and Clostridium cluster IV. Protein intake was negatively correlated with fecal acetate and total SCFAs. Total SCFAs, propionate and acetate were negatively correlated with blood insulin levels and the homeostasis model of insulin resistance. Conclusion: Diets low in protein and carbohydrates favor a healthy gut microbiome and improve glucose tolerance in T2DM patients, although further elucidation of the role of the gut microbiome could lead to better therapies and prophylaxes. (C) 2016 S. Karger AG, Basel
C1 [Yamaguchi, Yoshiharu; Adachi, Kazunori; Sugiyama, Tomoya; Shimozato, Akihiro; Ebi, Masahide; Ogasawara, Naotaka; Funaki, Yasushi; Sasaki, Makoto; Kasugai, Kunio] Aichi Med Univ, Sch Med, Dept Gastroenterol, 1-1 Yazakokarimata, Nagakute, Aichi 4801195, Japan.
   [Goto, Chiho] Nagoya Bunri Univ, Fac Hlth & Human Life, Dept Hlth & Nutr, Inazawa, Japan.
RP Sasaki, M (corresponding author), Aichi Med Univ, Sch Med, Dept Gastroenterol, 1-1 Yazakokarimata, Nagakute, Aichi 4801195, Japan.
EM msasaki@aichi-med-u.ac.jp
FU AstraZeneca K.K.; Daiich Sankyo Co., Ltd.; Takeda Pharmaceutical Co.,
   Ltd.
FX K.K. received a research grant from AstraZeneca K.K., Daiich Sankyo Co.,
   Ltd., and Takeda Pharmaceutical Co., Ltd.; and lecture fees from
   AstraZeneca K.K., Daiich Sankyo Co., Ltd., and Takeda Pharmaceutical
   Co., Ltd. There are no other conflicts of interest to declare.
CR Backhed F, 2004, P NATL ACAD SCI USA, V101, P15718, DOI 10.1073/pnas.0407076101
   BERGMAN EN, 1990, PHYSIOL REV, V70, P567, DOI 10.1152/physrev.1990.70.2.567
   Blaut Michael, 2012, Handb Exp Pharmacol, P251, DOI 10.1007/978-3-642-24716-3_11
   Cani PD, 2007, DIABETOLOGIA, V50, P2374, DOI 10.1007/s00125-007-0791-0
   Cotillard A, 2013, NATURE, V500, P585, DOI 10.1038/nature12480
   Diamant M, 2011, OBES REV, V12, P272, DOI 10.1111/j.1467-789X.2010.00797.x
   Duncan SH, 2007, APPL ENVIRON MICROB, V73, P1073, DOI 10.1128/AEM.02340-06
   Higashimura Y, 2016, AM J PHYSIOL-GASTR L, V310, pG367, DOI 10.1152/ajpgi.00324.2015
   Kabeerdoss J, 2012, BRIT J NUTR, V108, P953, DOI 10.1017/S0007114511006362
   Karlsson FH, 2013, NATURE, V498, P99, DOI 10.1038/nature12198
   Larsen N, 2010, PLOS ONE, V5, DOI 10.1371/journal.pone.0009085
   Lau E, 2015, BIOMED RES INT, V2015, DOI 10.1155/2015/979515
   Le Chatelier E, 2013, NATURE, V500, P541, DOI 10.1038/nature12506
   Lee H, 2014, APPL ENVIRON MICROB, V80, P5935, DOI 10.1128/AEM.01357-14
   Macfarlane S, 2003, P NUTR SOC, V62, P67, DOI 10.1079/PNS2002207
   Nagashima K, 2003, APPL ENVIRON MICROB, V69, P1251, DOI 10.1128/AEM.69.2.1251-1262.2003
   Qin JJ, 2012, NATURE, V490, P55, DOI 10.1038/nature11450
   Robertson MD, 2003, DIABETOLOGIA, V46, P659, DOI 10.1007/s00125-003-1081-0
   Sacks FM, 2009, NEW ENGL J MED, V360, P859, DOI 10.1056/NEJMoa0804748
   Sasaki M, 2012, DIABETES OBES METAB, V14, P379, DOI 10.1111/j.1463-1326.2011.01539.x
   Sasaki M, 2007, DIG ABSORP, V30, P20
   Sasaki M, 2013, BMC GASTROENTEROL, V13, DOI 10.1186/1471-230X-13-81
   Sato J, 2014, DIABETES CARE, V37, P2343, DOI 10.2337/dc13-2817
   Schwiertz A, 2010, OBESITY, V18, P190, DOI 10.1038/oby.2009.167
   Shin NR, 2014, GUT, V63, P727, DOI 10.1136/gutjnl-2012-303839
   Teixeira TFS, 2013, BRIT J NUTR, V109, P914, DOI 10.1017/S0007114512002723
   Tokudome Shinkan, 2004, Asian Pac J Cancer Prev, V5, P40
   Tremaroli V, 2012, NATURE, V489, P242, DOI 10.1038/nature11552
   Vernon G, 2011, ALIMENT PHARM THER, V34, P274, DOI 10.1111/j.1365-2036.2011.04724.x
   Wing RR, 2011, DIABETES CARE, V34, P1481, DOI 10.2337/dc10-2415
   Wong JMW, 2007, J NUTR, V137, p2539S, DOI 10.1093/jn/137.11.2539S
   ZHU H, 1993, NUCLEIC ACIDS RES, V21, P5279, DOI 10.1093/nar/21.22.5279
NR 32
TC 58
Z9 64
U1 4
U2 28
PU KARGER
PI BASEL
PA ALLSCHWILERSTRASSE 10, CH-4009 BASEL, SWITZERLAND
SN 0012-2823
EI 1421-9867
J9 DIGESTION
JI Digestion
PY 2016
VL 94
IS 2
BP 66
EP 72
DI 10.1159/000447690
PG 7
WC Gastroenterology & Hepatology
WE Science Citation Index Expanded (SCI-EXPANDED)
SC Gastroenterology & Hepatology
GA EA2HK
UT WOS:000386413200002
PM 27504897
DA 2022-07-02
ER

PT J
AU Knip, M
   Siljander, H
AF Knip, Mikael
   Siljander, Heli
TI The role of the intestinal microbiota in type 1 diabetes mellitus
SO NATURE REVIEWS ENDOCRINOLOGY
LA English
DT Review
ID GUT MICROBIOTA; DIETARY INTERVENTION; HYGIENE HYPOTHESIS; ALLERGIC
   DISEASES; FECAL MICROBIOTA; INFANT NUTRITION; SEX-DIFFERENCES;
   ANIMAL-MODELS; BODY HABITATS; HIGH-RISK
AB Type 1 diabetes mellitus (T1DM) is a chronic immune-mediated disease with a subclinical prodromal period, characterized by selective loss of insulin-producing-beta cells in the pancreatic islets of genetically susceptible individuals. The incidence of T1DM has increased several fold in most developed countries since World War II, in conjunction with other immune-mediated diseases. Rapid environmental changes and modern lifestyles are probably the driving factors that underlie this increase. These effects might be mediated by changes in the human microbiota, particularly the intestinal microbiota. Research on the gut microbiome of individuals at risk of developing T1DM and in patients with established disease is still in its infancy, but initial findings indicate that the intestinal microbiome of individuals with prediabetes or diabetes mellitus is different to that of healthy individuals. The gut microbiota in individuals with preclinical T1DM is characterized by Bacteroidetes dominating at the phylum level, a dearth of butyrate-producing bacteria, reduced bacterial and functional diversity and low community stability. However, these changes seem to emerge after the appearance of autoantibodies that are predictive of T1DM, which suggests that the intestinal microbiota might be involved in the progression from beta-cell autoimmunity to clinical disease rather than in the initiation of the disease process.
C1 [Knip, Mikael] Univ Helsinki, Childrens Hosp, POB 22, FI-00014 Helsinki, Finland.
   [Knip, Mikael] Helsinki Univ Hosp, POB 22, FI-00014 Helsinki, Finland.
RP Knip, M (corresponding author), Univ Helsinki, Childrens Hosp, POB 22, FI-00014 Helsinki, Finland.; Knip, M (corresponding author), Helsinki Univ Hosp, POB 22, FI-00014 Helsinki, Finland.
EM mikael.knip@helsinki.fi
RI Knip, Mikael/AAL-3773-2020
OI Knip, Mikael/0000-0003-0474-0033
FU Finnish Centre of Excellence in Molecular Systems Immunology and
   Physiology Research (Academy of Finland) [250114]
FX M.K. and H.S. acknowledge support from the Finnish Centre of Excellence
   in Molecular Systems Immunology and Physiology Research 2012-17 (Academy
   of Finland, Decision No. 250114).
CR Aagaard K, 2014, SCI TRANSL MED, V6, DOI 10.1126/scitranslmed.3008599
   Abubucker S, 2012, PLOS COMPUT BIOL, V8, DOI 10.1371/journal.pcbi.1002358
   Alam C, 2010, DIABETES, V59, P2237, DOI 10.2337/db10-0147
   Alkanani AK, 2015, DIABETES, V64, P3510, DOI 10.2337/db14-1847
   Arumugam M, 2011, NATURE, V473, P174, DOI 10.1038/nature09944
   Arumugam M, 2010, BIOINFORMATICS, V26, P2977, DOI 10.1093/bioinformatics/btq536
   Atkinson MA, 2014, LANCET, V383, P69, DOI 10.1016/S0140-6736(13)60591-7
   Ballard O, 2013, PEDIATR CLIN N AM, V60, P49, DOI 10.1016/j.pcl.2012.10.002
   Bateman A, 2004, NUCLEIC ACIDS RES, V32, pD138, DOI [10.1093/nar/gkh121, 10.1093/nar/gkr1065, 10.1093/nar/gkp985]
   Biasucci G, 2008, J NUTR, V138, p1796S, DOI 10.1093/jn/138.9.1796S
   Booijink CCGM, 2010, ENVIRON MICROBIOL, V12, P3213, DOI 10.1111/j.1462-2920.2010.02294.x
   Borre YE, 2014, ADV EXP MED BIOL, V817, P373, DOI 10.1007/978-1-4939-0897-4_17
   Cantarel BL, 2009, NUCLEIC ACIDS RES, V37, pD233, DOI 10.1093/nar/gkn663
   Caporaso JG, 2010, NAT METHODS, V7, P335, DOI 10.1038/nmeth.f.303
   Costello EK, 2009, SCIENCE, V326, P1694, DOI 10.1126/science.1177486
   Davis-Richardson AG, 2014, FRONT MICROBIOL, V5, DOI 10.3389/fmicb.2014.00678
   De Filippo C, 2010, P NATL ACAD SCI USA, V107, P14691, DOI 10.1073/pnas.1005963107
   de Goffau MC, 2014, DIABETOLOGIA, V57, P1569, DOI 10.1007/s00125-014-3274-0
   de Goffau MC, 2013, DIABETES, V62, P1238, DOI 10.2337/db12-0526
   DeSantis TZ, 2006, APPL ENVIRON MICROB, V72, P5069, DOI 10.1128/AEM.03006-05
   Doll HM, 2013, BMC MICROBIOL, V13, DOI 10.1186/1471-2180-13-259
   Dominguez-Bello MG, 2010, P NATL ACAD SCI USA, V107, P11971, DOI 10.1073/pnas.1002601107
   Dominguez-Bello MG, 2011, GASTROENTEROLOGY, V140, P1713, DOI 10.1053/j.gastro.2011.02.011
   Donnet-Hughes A, 2010, P NUTR SOC, V69, P407, DOI 10.1017/S0029665110001898
   Dunne JL, 2014, CLIN EXP IMMUNOL, V177, P30, DOI 10.1111/cei.12321
   Ege MJ, 2011, NEW ENGL J MED, V364, P701, DOI 10.1056/NEJMoa1007302
   El Aidy S, 2015, CURR OPIN BIOTECH, V32, P14, DOI 10.1016/j.copbio.2014.09.005
   Elenberg Y, 2014, FRONT PEDIATR, V2, DOI 10.3389/fped.2014.00073
   Emani R, 2015, SCAND J IMMUNOL, V81, P102, DOI 10.1111/sji.12253
   Endesfelder D, 2014, DIABETES, V63, P2006, DOI 10.2337/db13-1676
   Mejia-Leon ME, 2014, SCI REP-UK, V4, DOI 10.1038/srep03814
   Fraher MH, 2012, NAT REV GASTRO HEPAT, V9, P312, DOI 10.1038/nrgastro.2012.44
   Franzosa EA, 2015, NAT REV MICROBIOL, V13, P360, DOI 10.1038/nrmicro3451
   Franzosa EA, 2014, P NATL ACAD SCI USA, V111, pE2329, DOI 10.1073/pnas.1319284111
   Gale EAM, 2001, DIABETOLOGIA, V44, P3, DOI 10.1007/s001250051573
   GARCHON HJ, 1991, NATURE, V353, P260, DOI 10.1038/353260a0
   Garn H, 2013, J ALLERGY CLIN IMMUN, V131, P1465, DOI 10.1016/j.jaci.2013.04.031
   Garrido D, 2012, ADV NUTR, V3, p415S, DOI 10.3945/an.111.001586
   Giongo A, 2011, ISME J, V5, P82, DOI 10.1038/ismej.2010.92
   Gonzalez A, 1997, IMMUNITY, V7, P873, DOI 10.1016/S1074-7613(00)80405-7
   Goodrich JK, 2014, CELL, V158, P250, DOI 10.1016/j.cell.2014.06.037
   Greiner TU, 2014, PLOS ONE, V9, DOI 10.1371/journal.pone.0110359
   Gronlund MM, 2011, GUT MICROBES, V2, P227, DOI 10.4161/gmic.2.4.16799
   Hague A, 1996, P NUTR SOC, V55, P937, DOI 10.1079/PNS19960090
   Hansen CHF, 2012, DIABETOLOGIA, V55, P2285, DOI 10.1007/s00125-012-2564-7
   Hansen CHF, 2014, J IMMUNOL, V193, P1213, DOI 10.4049/jimmunol.1400085
   Hansen CHF, 2014, DIABETES, V63, P2821, DOI 10.2337/db13-1612
   Hanski I, 2012, P NATL ACAD SCI USA, V109, P8334, DOI 10.1073/pnas.1205624109
   Harjutsalo V, 2013, JAMA-J AM MED ASSOC, V310, P427, DOI 10.1001/jama.2013.8399
   Hollister EB, 2014, GASTROENTEROLOGY, V146, P1449, DOI 10.1053/j.gastro.2014.01.052
   Holodniy M, 2011, PLOS ONE, V6, DOI [10.1371/journal.pone.0014764, 10.1371/journal.pone.0025792]
   Hooper LV, 2012, SCIENCE, V336, P1268, DOI 10.1126/science.1223490
   Hummel S, 2011, DIABETES CARE, V34, P1301, DOI 10.2337/dc10-2456
   Huson DH, 2007, GENOME RES, V17, P377, DOI 10.1101/gr.5969107
   Jakobsson HE, 2014, GUT, V63, P559, DOI 10.1136/gutjnl-2012-303249
   Jeffery IB, 2012, GUT, V61, P997, DOI 10.1136/gutjnl-2011-301501
   Jost T, 2014, ENVIRON MICROBIOL, V16, P2891, DOI 10.1111/1462-2920.12238
   Kallionpaa H, 2014, CLIN IMMUNOL, V155, P136, DOI 10.1016/j.clim.2014.09.009
   Kanehisa M, 2010, NUCLEIC ACIDS RES, V38, pD355, DOI 10.1093/nar/gkp896
   Karlsson FH, 2013, NATURE, V498, P99, DOI 10.1038/nature12198
   Kemppainen KM, 2015, DIABETES CARE, V38, P329, DOI 10.2337/dc14-0850
   KHAFIPOUR E, 2013, J IMMUNOL CLIN RES, V1, P1004
   Kimpimaki T, 2001, J CLIN ENDOCR METAB, V86, P4782, DOI 10.1210/jc.86.10.4782
   King C, 2011, PLOS ONE, V6, DOI 10.1371/journal.pone.0017049
   Knip M, 2005, DIABETES, V54, pS125, DOI 10.2337/diabetes.54.suppl_2.S125
   Knip M, 2011, HORM RES PAEDIAT, V76, P57, DOI 10.1159/000329169
   Knip M, 2010, NEW ENGL J MED, V363, P1900, DOI 10.1056/NEJMoa1004809
   Kondrashova A, 2013, APMIS, V121, P478, DOI 10.1111/apm.12023
   Koren O, 2012, CELL, V150, P470, DOI 10.1016/j.cell.2012.07.008
   Kostic AD, 2015, CELL HOST MICROBE, V17, P260, DOI 10.1016/j.chom.2015.01.001
   Kramer Michael S, 2011, Ann Nutr Metab, V59 Suppl 1, P20, DOI 10.1159/000334148
   Kriegel MA, 2011, P NATL ACAD SCI USA, V108, P11548, DOI 10.1073/pnas.1108924108
   Krischer J, 2007, PEDIATR DIABETES, V8, P286
   Krischer JP, 2015, DIABETOLOGIA, V58, P980, DOI 10.1007/s00125-015-3514-y
   Kultima JR, 2012, PLOS ONE, V7, DOI 10.1371/journal.pone.0047656
   Kupila A, 2001, DIABETOLOGIA, V44, P290, DOI 10.1007/s001250051616
   Langille MGI, 2013, NAT BIOTECHNOL, V31, P814, DOI 10.1038/nbt.2676
   Lee CK, 2012, PLOS ONE, V7, DOI 10.1371/journal.pone.0044224
   Lee S, 2011, APPL ENVIRON MICROB, V77, P7433, DOI 10.1128/AEM.05490-11
   Leonard MT, 2014, FRONT MICROBIOL, V5, DOI 10.3389/fmicb.2014.00361
   Li RQ, 2010, GENOME RES, V20, P265, DOI 10.1101/gr.097261.109
   Lozupone CA, 2013, GENOME RES, V23, P1704, DOI 10.1101/gr.151803.112
   Lozupone CA, 2012, NATURE, V489, P220, DOI 10.1038/nature11550
   Luo CW, 2015, NAT BIOTECHNOL, V33, P1045, DOI 10.1038/nbt.3319
   Mackie RI, 1999, AM J CLIN NUTR, V69, p1035S, DOI 10.1093/ajcn/69.5.1035s
   Marietta EV, 2013, PLOS ONE, V8, DOI 10.1371/journal.pone.0078687
   Markle JGM, 2013, SCIENCE, V339, P1084, DOI 10.1126/science.1233521
   Markowitz VM, 2008, NUCLEIC ACIDS RES, V36, pD534, DOI 10.1093/nar/gkm869
   Martin J, 2012, PLOS ONE, V7, DOI 10.1371/journal.pone.0036427
   Matamoros S, 2013, TRENDS MICROBIOL, V21, P167, DOI 10.1016/j.tim.2012.12.001
   Maurice CF, 2013, CELL, V152, P39, DOI 10.1016/j.cell.2012.10.052
   Meyer F, 2008, BMC BIOINFORMATICS, V9, DOI 10.1186/1471-2105-9-386
   Morgan XC, 2014, GASTROENTEROLOGY, V146, P1437, DOI 10.1053/j.gastro.2014.01.049
   Mueller S, 2006, APPL ENVIRON MICROB, V72, P1027, DOI 10.1128/AEM.72.2.1027-1033.2006
   Murri M, 2013, BMC MED, V11, DOI 10.1186/1741-7015-11-46
   Namiki T, 2012, NUCLEIC ACIDS RES, V40, DOI 10.1093/nar/gks678
   Neu J, 2011, CLIN PERINATOL, V38, P321, DOI 10.1016/j.clp.2011.03.008
   Okada H, 2010, CLIN EXP IMMUNOL, V160, P1, DOI 10.1111/j.1365-2249.2010.04139.x
   Ottman N, 2012, FRONT CELL INFECT MI, V2, DOI 10.3389/fcimb.2012.00104
   Parikka V, 2012, DIABETOLOGIA, V55, P1926, DOI 10.1007/s00125-012-2523-3
   Patil KR, 2011, NAT METHODS, V8, P191, DOI 10.1038/nmeth0311-191
   Penders J, 2013, J ALLERGY CLIN IMMUN, V132, P601, DOI 10.1016/j.jaci.2013.05.043
   Peng J, 2014, J AUTOIMMUN, V53, P85, DOI 10.1016/j.jaut.2014.03.005
   Peng LY, 2009, J NUTR, V139, P1619, DOI 10.3945/jn.109.104638
   Pruesse E, 2007, NUCLEIC ACIDS RES, V35, P7188, DOI 10.1093/nar/gkm864
   Qin JJ, 2010, NATURE, V464, P59, DOI 10.1038/nature08821
   Quercia S, 2014, FRONT MICROBIOL, V5, DOI 10.3389/fmicb.2014.00587
   Rajilic-Stojanovic M, 2009, ENVIRON MICROBIOL, V11, P1736, DOI 10.1111/j.1462-2920.2009.01900.x
   REDDY S, 1988, DIABETOLOGIA, V31, P322
   Renz H, 2012, NAT REV IMMUNOL, V12, P9, DOI 10.1038/nri3112
   Robinson S, 2012, NUTRIENTS, V4, P859, DOI 10.3390/nu4080859
   Roep BO, 2004, DIABETOLOGIA, V47, P1650, DOI 10.1007/s00125-004-1517-1
   Sanli K, 2013, BMC BIOINFORMATICS, V14, DOI 10.1186/1471-2105-14-38
   Schloss PD, 2009, APPL ENVIRON MICROB, V75, P7537, DOI 10.1128/AEM.01541-09
   Segata N, 2012, NAT METHODS, V9, P811, DOI [10.1038/NMETH.2066, 10.1038/nmeth.2066]
   Serreze DV, 2005, TRENDS IMMUNOL, V26, P603, DOI 10.1016/j.it.2005.08.012
   Seshadri R, 2007, PLOS BIOL, V5, P394, DOI 10.1371/journal.pbio.0050075
   Shimada A, 1996, DIABETES, V45, P1063, DOI 10.2337/diabetes.45.8.1063
   Sjogren YM, 2009, CLIN EXP ALLERGY, V39, P518, DOI 10.1111/j.1365-2222.2008.03156.x
   Sommer F, 2013, NAT REV MICROBIOL, V11, P227, DOI 10.1038/nrmicro2974
   Song SJ, 2013, ELIFE, V2, DOI 10.7554/eLife.00458
   STARK PL, 1982, J MED MICROBIOL, V15, P189, DOI 10.1099/00222615-15-2-189
   Sul WJ, 2011, P NATL ACAD SCI USA, V108, P14637, DOI 10.1073/pnas.1111435108
   Tannock GW, 2000, APPL ENVIRON MICROB, V66, P2578, DOI 10.1128/AEM.66.6.2578-2588.2000
   Tatusov RL, 2003, BMC BIOINFORMATICS, V4, DOI 10.1186/1471-2105-4-41
   TISCH R, 1993, NATURE, V366, P72, DOI 10.1038/366072a0
   Toivonen RK, 2014, DIABETOLOGIA, V57, P2183, DOI 10.1007/s00125-014-3325-6
   Vaarala O, 2008, DIABETES, V57, P2555, DOI 10.2337/db08-0331
   Vaarala O, 2012, ARCH PEDIAT ADOL MED, V166, P608, DOI 10.1001/archpediatrics.2011.1559
   Vaarala O, 2012, IMMUNOL CELL BIOL, V90, P271, DOI 10.1038/icb.2011.115
   Vanhoutte T, 2004, FEMS MICROBIOL ECOL, V48, P437, DOI 10.1016/j.femsec.2004.03.001
   von Hertzen L, 2015, ANN MED, V47, P218, DOI 10.3109/07853890.2015.1010226
   Ward DV, 2012, PLOS ONE, V7, DOI 10.1371/journal.pone.0039315
   Wen L, 2008, NATURE, V455, P1109, DOI 10.1038/nature07336
   West CE, 2015, CLIN EXP ALLERGY, V45, P43, DOI 10.1111/cea.12332
   West CE, 2015, J ALLERGY CLIN IMMUN, V135, P3, DOI 10.1016/j.jaci.2014.11.012
   Whitacre CC, 2001, NAT IMMUNOL, V2, P777, DOI 10.1038/ni0901-777
   Wolf KJ, 2014, J HISTOCHEM CYTOCHEM, V62, P237, DOI 10.1369/0022155413519650
   Wong FS, 1999, NAT MED, V5, P1026, DOI 10.1038/12465
   Wu GD, 2011, SCIENCE, V334, P105, DOI 10.1126/science.1208344
   Yatsunenko T, 2012, NATURE, V486, P222, DOI 10.1038/nature11053
   Yurkovetskiy L, 2013, IMMUNITY, V39, P400, DOI 10.1016/j.immuni.2013.08.013
   Zerbino DR, 2008, GENOME RES, V18, P821, DOI 10.1101/gr.074492.107
   Zhao JC, 2014, SCI REP-UK, V4, DOI 10.1038/srep04345
   Zivkovic AM, 2011, P NATL ACAD SCI USA, V108, P4653, DOI 10.1073/pnas.1000083107
NR 145
TC 218
Z9 228
U1 7
U2 168
PU NATURE PORTFOLIO
PI BERLIN
PA HEIDELBERGER PLATZ 3, BERLIN, 14197, GERMANY
SN 1759-5029
EI 1759-5037
J9 NAT REV ENDOCRINOL
JI Nat. Rev. Endocrinol.
PD MAR
PY 2016
VL 12
IS 3
BP 154
EP 167
DI 10.1038/nrendo.2015.218
PG 14
WC Endocrinology & Metabolism
WE Science Citation Index Expanded (SCI-EXPANDED)
SC Endocrinology & Metabolism
GA DE2RP
UT WOS:000370474800007
PM 26729037
DA 2022-07-02
ER

PT J
AU Yu, YR
   Liu, QP
   Li, HC
   Wen, CP
   He, ZX
AF Yu, Yiran
   Liu, Qiuping
   Li, Haichang
   Wen, Chengping
   He, Zhixing
TI Alterations of the Gut Microbiome Associated With the Treatment o f
   Hyperuricaemia in Male Rats
SO FRONTIERS IN MICROBIOLOGY
LA English
DT Article
DE hyperuricaemia; gut microbiome; allopurinol; benzbromarone; Illumine
   MiSeq
ID URIC-ACID; HYPERTENSION; PROGRESSION; MARKER; RISK
AB Hyperuricaemia is an important risk factor for many diseases including gout, hypertension, and type II diabetes. The gut microbiota is associated with hyperuricaemia and has also been demonstrated to play significant roles in the effects of drug therapy. This study used Illumina MiSeq sequencing to explore alterations of the gut microbiome associated with allopurinol and benzbromarone treatment in the male rat with hyperuricaemia. After drug treatment, both allopurinol and benzbromarone caused an increase of the genera Bifidobacterium and Collinsella and a decrease of the genera Adlercreutzia and Anaerostipes. In addition, allopurinol and benzbromarone caused respective unique changes in genera. The genera Bilophila, Morganella, and Desulfovibrio specifically decreased due to allopurinol treatment. Decreased Butyricimonas and Ruminococcus and increased Proteus were caused by benzbromarone treatment. The PICRUST analysis indicated that allopurinol renovated the disorder of nucleotide metabolism and benzbromarone renovated the disorder of lipid metabolism in the gut microbiota of male rats with hyperuricaemia. These findings demonstrated that the gut microbiota may be altered by the treatment of hyperuricaemia with allopurinol and benzbromarone in male rats. Such alterations of the gut microbiota could be considered as indicators of the effectiveness of drug therapy.
C1 [Yu, Yiran; Liu, Qiuping; Li, Haichang; Wen, Chengping; He, Zhixing] Zhejiang Chinese Med Univ, Coll Basic Med Sci, Inst Basic Res Clin Med, Hangzhou, Zhejiang, Peoples R China.
RP Wen, CP; He, ZX (corresponding author), Zhejiang Chinese Med Univ, Coll Basic Med Sci, Inst Basic Res Clin Med, Hangzhou, Zhejiang, Peoples R China.
EM wengcp@yeah.net; hzx452871069@yeah.net
FU National Natural Science Foundation of China [81703864]
FX This study was financially supported by National Natural Science
   Foundation of China (No. 81703864).
CR Ananthakrishnan AN, 2017, CELL HOST MICROBE, V21, P603, DOI 10.1016/j.chom.2017.04.010
   Bardin T, 2014, CURR OPIN RHEUMATOL, V26, P186, DOI 10.1097/BOR.0000000000000028
   Barsoum R, 2017, J ADV RES, V8, P471, DOI 10.1016/j.jare.2017.06.001
   Cao T, 2017, BIOMED RES-INDIA, V28, P2244
   Caporaso JG, 2010, NAT METHODS, V7, P335, DOI 10.1038/nmeth.f.303
   Edgar RC, 2010, BIOINFORMATICS, V26, P2460, DOI 10.1093/bioinformatics/btq461
   Feng Z, 2017, GUT PATHOG, V9, DOI 10.1186/s13099-017-0208-7
   FRANK O, 1974, WIEN KLIN WOCHENSCHR, V86, P252
   Guo Z, 2016, SCI REP-UK, V6, DOI 10.1038/srep20602
   Halfvarson J, 2017, NAT MICROBIOL, V2, DOI 10.1038/nmicrobiol.2017.4
   Hartstra AV, 2015, DIABETES CARE, V38, P159, DOI 10.2337/dc14-0769
   Hosomi A, 2012, PLOS ONE, V7, DOI 10.1371/journal.pone.0030456
   Jose PA, 2015, CURR OPIN NEPHROL HY, V24, P403, DOI 10.1097/MNH.0000000000000149
   Karbach S, 2016, CARDIOVASC RES, V111, pS53
   KARLSSON JL, 1949, J BIOL CHEM, V178, P891
   Kim SC, 2015, AM J MED, V128, DOI 10.1016/j.amjmed.2015.01.013
   Krypotou E, 2015, FUNGAL GENET BIOL, V75, P56, DOI 10.1016/j.fgb.2015.01.009
   Kunishima C, 2007, PPAR RES, V2007, DOI 10.1155/2007/36092
   Langille MGI, 2013, NAT BIOTECHNOL, V31, P814, DOI 10.1038/nbt.2676
   Li M, 2014, ATHEROSCLEROSIS, V232, P265, DOI 10.1016/j.atherosclerosis.2013.11.051
   Li S, 2016, SCI REP-UK, V6, DOI 10.1038/srep33082
   Lima WG, 2015, BIOCHIMIE, V116, P17, DOI 10.1016/j.biochi.2015.06.025
   Mantovani A, 2016, J ENDOCRINOL INVEST, V39, P159, DOI 10.1007/s40618-015-0354-z
   Mardinoglu A, 2016, CELL METAB, V23, P10, DOI 10.1016/j.cmet.2015.12.012
   Marinello E, 1978, Quad Sclavo Diagn, V14, P1
   MEAD GC, 1974, J GEN MICROBIOL, V82, P421, DOI 10.1099/00221287-82-2-421
   Nieuwdorp M, 2014, GASTROENTEROLOGY, V146, P1525, DOI 10.1053/j.gastro.2014.02.008
   Ogawa Y, 2018, ANN LAB MED, V38, P71, DOI 10.3343/alm.2018.38.1.71
   Parks DH, 2014, BIOINFORMATICS, V30, P3123, DOI 10.1093/bioinformatics/btu494
   Peng T, 2015, BIOMED RES INT, V2015, DOI 10.1155/2015/735056
   Quast Christian, 2013, Nucleic Acids Res, V41, pD590, DOI 10.1093/nar/gks1219
   Rooks MG, 2014, ISME J, V8, P1403, DOI 10.1038/ismej.2014.3
   Roxon J J, 1966, Food Cosmet Toxicol, V4, P419, DOI 10.1016/S0015-6264(66)80583-7
   Sayers EW, 2012, NUCLEIC ACIDS RES, V40, pD13, DOI [10.1093/nar/gkr1184, 10.1093/nar/gks1189, 10.1093/nar/gky1069, 10.1093/nar/gkx1095, 10.1093/nar/gkv1290]
   Segata N, 2011, GENOME BIOL, V12, DOI 10.1186/gb-2011-12-6-r60
   Shao TJ, 2017, FRONT MICROBIOL, V8, DOI 10.3389/fmicb.2017.00268
   Smith E, 2015, ARTHRITIS RHEUMATOL, V67
   SORENSEN LB, 1975, NEPHRON, V14, P7, DOI 10.1159/000180432
   Talaat KM, 2007, AM J NEPHROL, V27, P435, DOI 10.1159/000105142
   Bui TPN, 2014, INT J SYST EVOL MICR, V64, P787, DOI 10.1099/ijs.0.055061-0
   Wilson ID, 2017, TRANSL RES, V179, P204, DOI 10.1016/j.trsl.2016.08.002
   Xu K, 2017, SCI REP-UK, V7, DOI 10.1038/srep41718
   Yamada N, 2016, NUCLEOS NUCLEOT NUCL, V35, P670, DOI 10.1080/15257770.2015.1125000
   Yang JH, 2017, CELL HOST MICROBE, V22, P757, DOI 10.1016/j.chom.2017.10.020
   Yang T, 2012, METABOLISM, V61, P1747, DOI 10.1016/j.metabol.2012.05.006
NR 45
TC 37
Z9 44
U1 13
U2 46
PU FRONTIERS MEDIA SA
PI LAUSANNE
PA AVENUE DU TRIBUNAL FEDERAL 34, LAUSANNE, CH-1015, SWITZERLAND
EI 1664-302X
J9 FRONT MICROBIOL
JI Front. Microbiol.
PD SEP 19
PY 2018
VL 9
AR 2233
DI 10.3389/fmicb.2018.02233
PG 10
WC Microbiology
WE Science Citation Index Expanded (SCI-EXPANDED)
SC Microbiology
GA GU1IS
UT WOS:000445013800002
PM 30283432
OA Green Published, gold
DA 2022-07-02
ER

PT J
AU Tang, WHW
   Kitai, T
   Hazen, SL
AF Tang, W. H. Wilson
   Kitai, Takeshi
   Hazen, Stanley L.
TI Gut Microbiota in Cardiovascular Health and Disease
SO CIRCULATION RESEARCH
LA English
DT Review
DE cardiovascular diseases; diabetes mellitus, type 2; gastrointestinal
   microbiome; microbiota; trimethylamine N-oxide
ID TRIMETHYLAMINE-N-OXIDE; Y GASTRIC BYPASS; GLUCAGON-LIKE PEPTIDE-1;
   CHRONIC KIDNEY-DISEASE; FARNESOID-X-RECEPTOR; P-CRESYL SULFATE;
   FLAVIN-CONTAINING MONOOXYGENASE; SYMPATHETIC-NERVE ACTIVITY;
   PROTEIN-COUPLED RECEPTOR; CHRONIC HEART-FAILURE
AB Significant interest in recent years has focused on gut microbiota-host interaction because accumulating evidence has revealed that intestinal microbiota play an important role in human health and disease, including cardiovascular diseases. Changes in the composition of gut microbiota associated with disease, referred to as dysbiosis, have been linked to pathologies such as atherosclerosis, hypertension, heart failure, chronic kidney disease, obesity, and type 2 diabetes mellitus. In addition to alterations in gut microbiota composition, the metabolic potential of gut microbiota has been identified as a contributing factor in the development of diseases. Recent studies revealed that gut microbiota can elicit a variety of effects on the host. Indeed, the gut microbiome functions like an endocrine organ, generating bioactive metabolites, that can impact host physiology. Microbiota interact with the host through many pathways, including the trimethylamine/trimethylamine N-oxide pathway, short-chain fatty acids pathway, and primary and secondary bile acids pathways. In addition to these metabolism-dependent pathways, metabolism-independent processes are suggested to also potentially contribute to cardiovascular disease pathogenesis. For example, heart failure-associated splanchnic circulation congestion, bowel wall edema, and impaired intestinal barrier function are thought to result in bacterial translocation, the presence of bacterial products in the systemic circulation and heightened inflammatory state. These are thought to also contribute to further progression of heart failure and atherosclerosis. The purpose of the current review is to highlight the complex interplay between microbiota, their metabolites, and the development and progression of cardiovascular diseases. We will also discuss the roles of gut microbiota in normal physiology and the potential of modulating intestinal microbial inhabitants as novel therapeutic targets.
C1 [Tang, W. H. Wilson; Hazen, Stanley L.] Cleveland Clin, Dept Cellular & Mol Med, Lerner Res Inst, Cleveland, OH 44106 USA.
   [Tang, W. H. Wilson; Kitai, Takeshi] Cleveland Clin, Dept Cardiovasc Med, Inst Heart & Vasc, Cleveland, OH 44106 USA.
   [Tang, W. H. Wilson] Cleveland Clin, Ctr Clin Genom, Cleveland, OH 44106 USA.
RP Tang, WHW (corresponding author), 9500 Euclid Ave,Desk J3-4, Cleveland, OH 44195 USA.
EM tangw@ccf.org
RI Tang, Wai Hong Wilson/I-1238-2013; Hazen, Stanley L/ABD-5845-2021
OI Tang, W. H. Wilson/0000-0002-8335-735X
FU National Institutes of Health; Office of Dietary Supplements
   [R01HL103866, P20HL113452, R01DK106000, R01HL126827]; NATIONAL HEART,
   LUNG, AND BLOOD INSTITUTE [P20HL113452, R01HL126827, R01HL103866]
   Funding Source: NIH RePORTER; NATIONAL INSTITUTE OF DIABETES AND
   DIGESTIVE AND KIDNEY DISEASES [R01DK106000] Funding Source: NIH RePORTER
FX Drs Tang and Hazen are supported by grants from the National Institutes
   of Health and the Office of Dietary Supplements (R01HL103866,
   P20HL113452, R01DK106000, and R01HL126827) related to the content of
   this paper. Dr Hazen was partially supported by a gift from the Leonard
   Krieger endowment.
CR Adnan S, 2017, PHYSIOL GENOMICS, V49, P96, DOI 10.1152/physiolgenomics.00081.2016
   Ahmad NN, 2013, INT J OBESITY, V37, P1553, DOI 10.1038/ijo.2013.38
   Appel LJ, 1997, NEW ENGL J MED, V336, P1117, DOI 10.1056/NEJM199704173361601
   Backhed F, 2004, P NATL ACAD SCI USA, V101, P15718, DOI 10.1073/pnas.0407076101
   Backhed F, 2005, SCIENCE, V307, P1915, DOI 10.1126/science.1104816
   Backhed F, 2007, P NATL ACAD SCI USA, V104, P979, DOI 10.1073/pnas.0605374104
   Barreto FC, 2009, CLIN J AM SOC NEPHRO, V4, P1551, DOI 10.2215/CJN.03980609
   Bennett BJ, 2013, CELL METAB, V17, P49, DOI 10.1016/j.cmet.2012.12.011
   Brand MW, 2015, ILAR J, V56, P169, DOI 10.1093/ilar/ilv012
   Brandt LJ, 2013, AM J GASTROENTEROL, V108, P1367, DOI 10.1038/ajg.2013.165
   Brandt LJ, 2012, AM J GASTROENTEROL, V107, P1079, DOI 10.1038/ajg.2012.60
   Brown JM, 2015, ANNU REV MED, V66, P343, DOI 10.1146/annurev-med-060513-093205
   Cani PD, 2007, DIABETOLOGIA, V50, P2374, DOI 10.1007/s00125-007-0791-0
   Cani PD, 2009, GUT, V58, P1091, DOI 10.1136/gut.2008.165886
   Cani PD, 2007, DIABETES, V56, P1761, DOI 10.2337/db06-1491
   Carmody RN, 2015, CELL HOST MICROBE, V17, P72, DOI 10.1016/j.chom.2014.11.010
   Chambers ES, 2015, GUT, V64, P1744, DOI 10.1136/gutjnl-2014-307913
   Chen Y, 2011, P NATL ACAD SCI USA, V108, P17791, DOI 10.1073/pnas.1112928108
   Chen ZY, 2014, J CLIN INVEST, V124, P3391, DOI 10.1172/JCI72517
   Cho I, 2012, NATURE, V488, P621, DOI 10.1038/nature11400
   Colman RJ, 2014, J CROHNS COLITIS, V8, P1569, DOI 10.1016/j.crohns.2014.08.006
   Craciun S, 2012, P NATL ACAD SCI USA, V109, P21307, DOI 10.1073/pnas.1215689109
   David LA, 2014, NATURE, V505, P559, DOI 10.1038/nature12820
   De Leon LM, 2013, CLIN GASTROENTEROL H, V11, P1036, DOI 10.1016/j.cgh.2013.04.045
   De Vadder F, 2014, CELL, V156, P84, DOI 10.1016/j.cell.2013.12.016
   den Besten G, 2015, DIABETES, V64, P2398, DOI 10.2337/db14-1213
   Devlin AS, 2016, CELL HOST MICROBE, V20, P709, DOI 10.1016/j.chom.2016.10.021
   Dewulf EM, 2013, GUT, V62, P1112, DOI 10.1136/gutjnl-2012-303304
   Donohoe DR, 2012, PLOS ONE, V7, DOI 10.1371/journal.pone.0046589
   Donohoe DR, 2011, CELL METAB, V13, P517, DOI 10.1016/j.cmet.2011.02.018
   Downes M, 2003, MOL CELL, V11, P1079, DOI 10.1016/S1097-2765(03)00104-7
   Duncan SH, 2008, INT J OBESITY, V32, P1720, DOI 10.1038/ijo.2008.155
   Duncan SH, 2007, APPL ENVIRON MICROB, V73, P1073, DOI 10.1128/AEM.02340-06
   Estruch R, 2013, NEW ENGL J MED, V368, P1279, DOI 10.1056/NEJMoa1200303
   Evans JM, 2013, J ENDOCRINOL, V218, pR37, DOI 10.1530/JOE-13-0131
   Everard A, 2011, DIABETES, V60, P2775, DOI 10.2337/db11-0227
   Fak F, 2015, ATHEROSCLEROSIS, V243, P573, DOI 10.1016/j.atherosclerosis.2015.10.097
   Fak F, 2012, PLOS ONE, V7, DOI 10.1371/journal.pone.0046837
   Fava S, 2014, CURR DIABETES REV, V10, P302, DOI 10.2174/1573399810666141030125830
   Foye OT, 2012, FEMS IMMUNOL MED MIC, V65, P467, DOI 10.1111/j.1574-695X.2012.00978.x
   Freeland KR, 2010, BRIT J NUTR, V103, P460, DOI 10.1017/S0007114509991863
   Frost G, 2014, NAT COMMUN, V5, DOI 10.1038/ncomms4611
   Fu JY, 2015, CIRC RES, V117, P817, DOI 10.1161/CIRCRESAHA.115.306807
   Fu Q, 2016, AM J CARDIOL, V118, P1311, DOI 10.1016/j.amjcard.2016.07.071
   Furusawa Y, 2013, NATURE, V504, P446, DOI 10.1038/nature12721
   Gan XT, 2014, CIRC-HEART FAIL, V7, P491, DOI 10.1161/CIRCHEARTFAILURE.113.000978
   Gansevoort RT, 2013, LANCET, V382, P339, DOI 10.1016/S0140-6736(13)60595-4
   Gao ZG, 2009, DIABETES, V58, P1509, DOI 10.2337/db08-1637
   Gomez-Arango LF, 2016, HYPERTENSION, V68, P974, DOI 10.1161/HYPERTENSIONAHA.116.07910
   Gomez-Guzman M, 2015, MOL NUTR FOOD RES, V59, P2326, DOI 10.1002/mnfr.201500290
   Goodrich JK, 2014, CELL, V159, P789, DOI 10.1016/j.cell.2014.09.053
   Gregory JC, 2015, J BIOL CHEM, V290, P5647, DOI 10.1074/jbc.M114.618249
   Heijtza RD, 2011, P NATL ACAD SCI USA, V108, P3047, DOI 10.1073/pnas.1010529108
   Holmes E, 2012, CELL METAB, V16, P559, DOI 10.1016/j.cmet.2012.10.007
   HONOUR J, 1982, ENDOCRINOLOGY, V110, P285, DOI 10.1210/endo-110-1-285
   Hylemon PB, 2009, J LIPID RES, V50, P1509, DOI 10.1194/jlr.R900007-JLR200
   Hyvarinen K, 2012, ATHEROSCLEROSIS, V223, P478, DOI 10.1016/j.atherosclerosis.2012.05.021
   Islam KBMS, 2011, GASTROENTEROLOGY, V141, P1773, DOI 10.1053/j.gastro.2011.07.046
   Jiang CT, 2015, J CLIN INVEST, V125, P386, DOI 10.1172/JCI76738
   Jones ML, 2012, EUR J CLIN NUTR, V66, P1234, DOI 10.1038/ejcn.2012.126
   Karbach SH, 2016, J AM HEART ASSOC, V5, DOI 10.1161/JAHA.116.003698
   Karlsson C, 2010, ATHEROSCLEROSIS, V208, P228, DOI 10.1016/j.atherosclerosis.2009.06.019
   Karlsson FH, 2013, NATURE, V498, P99, DOI 10.1038/nature12198
   Karlsson FH, 2012, NAT COMMUN, V3, DOI 10.1038/ncomms2266
   Kawase M, 2000, J DAIRY SCI, V83, P255, DOI 10.3168/jds.S0022-0302(00)74872-7
   Khalesi S, 2014, HYPERTENSION, V64, P897, DOI 10.1161/HYPERTENSIONAHA.114.03469
   Kimura I, 2013, NAT COMMUN, V4, DOI 10.1038/ncomms2852
   Koeth RA, 2014, CELL METAB, V20, P799, DOI 10.1016/j.cmet.2014.10.006
   Koeth RA, 2013, NAT MED, V19, P576, DOI 10.1038/nm.3145
   Kohli R, 2013, J CLIN ENDOCR METAB, V98, pE708, DOI 10.1210/jc.2012-3736
   Koppe L, 2013, J AM SOC NEPHROL, V24, P88, DOI 10.1681/ASN.2012050503
   Koren O, 2011, P NATL ACAD SCI USA, V108, P4592, DOI 10.1073/pnas.1011383107
   Krack A, 2004, EUR J HEART FAIL, V6, P403, DOI 10.1016/j.ejheart.2004.03.002
   Kurdi P, 2006, J BACTERIOL, V188, P1979, DOI 10.1128/JB.188.5.1979-1986.2006
   Lalles JP, 2010, NUTR REV, V68, P323, DOI 10.1111/j.1753-4887.2010.00292.x
   Lam Vy, 2016, PLoS One, V11, pe0160840, DOI 10.1371/journal.pone.0160840
   Lam V, 2012, FASEB J, V26, P1727, DOI 10.1096/fj.11-197921
   Larsen N, 2010, PLOS ONE, V5, DOI 10.1371/journal.pone.0009085
   Larsson E, 2012, GUT, V61, P1124, DOI 10.1136/gutjnl-2011-301104
   le Roux CW, 2005, J CLIN ENDOCR METAB, V90, P591, DOI 10.1210/jc.2004-2211
   Lefebvre P, 2009, PHYSIOL REV, V89, P147, DOI 10.1152/physrev.00010.2008
   Ley RE, 2005, P NATL ACAD SCI USA, V102, P11070, DOI 10.1073/pnas.0504978102
   Ley RE, 2006, NATURE, V444, P1022, DOI 10.1038/4441022a
   Li F, 2013, NAT COMMUN, V4, DOI 10.1038/ncomms3384
   Li M, 2008, P NATL ACAD SCI USA, V105, P2117, DOI 10.1073/pnas.0712038105
   Li XSM, 2017, EUR HEART J, V38, P814, DOI 10.1093/eurheartj/ehw582
   Lin CJ, 2011, J CLIN LAB ANAL, V25, P191, DOI 10.1002/jcla.20456
   Ma K, 2006, J CLIN INVEST, V116, P1102, DOI 10.1172/JCI25604
   Marques FZ, 2017, CIRCULATION, V135, P964, DOI [10.1161/CIRCULATIONAHA.116.024545, 10.1161/circulationaha.116.024545]
   Maslowski KM, 2009, NATURE, V461, P1282, DOI 10.1038/nature08530
   MATTILA KJ, 1989, BRIT MED J, V298, P779, DOI 10.1136/bmj.298.6676.779
   Mazmanian SK, 2005, CELL, V122, P107, DOI 10.1016/j.cell.2005.05.007
   Medzhitov R, 2007, NATURE, V449, P819, DOI 10.1038/nature06246
   Meijers BKI, 2010, CLIN J AM SOC NEPHRO, V5, P1182, DOI 10.2215/CJN.07971109
   Mell B, 2015, PHYSIOL GENOMICS, V47, P187, DOI 10.1152/physiolgenomics.00136.2014
   Meyer TW, 2012, KIDNEY INT, V81, P949, DOI 10.1038/ki.2011.504
   MIDTVEDT T, 1974, AM J CLIN NUTR, V27, P1341, DOI 10.1093/ajcn/27.11.1341
   Miras AD, 2013, NAT REV GASTRO HEPAT, V10, P575, DOI 10.1038/nrgastro.2013.119
   Mozaffarian D, 2016, CIRCULATION, V133, pE38, DOI 10.1161/CIR.0000000000000350
   Naghavi M, 2015, LANCET, V385, P117, DOI 10.1016/S0140-6736(14)61682-2
   Nakatani H, 2009, METABOLISM, V58, P1400, DOI 10.1016/j.metabol.2009.05.006
   Nallu A, 2017, TRANSL RES, V179, P24, DOI 10.1016/j.trsl.2016.04.007
   Neish AS, 2009, GASTROENTEROLOGY, V136, P65, DOI 10.1053/j.gastro.2008.10.080
   Niebauer J, 1999, LANCET, V353, P1838, DOI 10.1016/S0140-6736(98)09286-1
   Ojetti V, 2009, EXPERT OPIN DRUG MET, V5, P675, DOI 10.1517/17425250902973695
   Organ CL, 2016, CIRC-HEART FAIL, V9, DOI 10.1161/CIRCHEARTFAILURE.115.002314
   Ott SJ, 2006, CIRCULATION, V113, P929, DOI 10.1161/CIRCULATIONAHA.105.579979
   PALSSON J, 1988, CIRC SHOCK, V24, P133
   Parnell JA, 2009, AM J CLIN NUTR, V89, P1751, DOI 10.3945/ajcn.2009.27465
   Pasini E, 2016, JACC-HEART FAIL, V4, P220, DOI 10.1016/j.jchf.2015.10.009
   Patti ME, 2009, OBESITY, V17, P1671, DOI 10.1038/oby.2009.102
   Perry RJ, 2016, NATURE, V534, P213, DOI 10.1038/nature18309
   Pluznick JL, 2014, GUT MICROBES, V5, P202, DOI 10.4161/gmic.27492
   Pluznick JL, 2013, AM J PHYSIOL-RENAL, V305, pF439, DOI 10.1152/ajprenal.00252.2013
   Pluznick JL, 2013, P NATL ACAD SCI USA, V110, P4410, DOI 10.1073/pnas.1215927110
   Pols TWH, 2011, CELL METAB, V14, P747, DOI 10.1016/j.cmet.2011.11.006
   Pournaras DJ, 2012, ENDOCRINOLOGY, V153, P3613, DOI 10.1210/en.2011-2145
   Qi YF, 2015, INT J CARDIOL, V201, P157, DOI 10.1016/j.ijcard.2015.07.078
   Qin JJ, 2012, NATURE, V490, P55, DOI 10.1038/nature11450
   Qin JJ, 2010, NATURE, V464, P59, DOI 10.1038/nature08821
   Rakoff-Nahoum S, 2004, CELL, V118, P229, DOI 10.1016/j.cell.2004.07.002
   Ravussin Y, 2012, OBESITY, V20, P738, DOI 10.1038/oby.2011.111
   Rhee EP, 2013, J AM SOC NEPHROL, V24, P1330, DOI 10.1681/ASN.2012101006
   Robertson MD, 2005, AM J CLIN NUTR, V82, P559, DOI 10.1093/ajcn/82.3.559
   Ronco C, 2008, J AM COLL CARDIOL, V52, P1527, DOI 10.1016/j.jacc.2008.07.051
   Russell DW, 2003, ANNU REV BIOCHEM, V72, P137, DOI 10.1146/annurev.biochem.72.121801.161712
   Ryan KK, 2014, NATURE, V509, P183, DOI 10.1038/nature13135
   Salonen A, 2014, ISME J, V8, P2218, DOI 10.1038/ismej.2014.63
   Samuel BS, 2008, P NATL ACAD SCI USA, V105, P16767, DOI 10.1073/pnas.0808567105
   Sandek A, 2007, J AM COLL CARDIOL, V50, P1561, DOI 10.1016/j.jacc.2007.07.016
   Sandek A, 2014, J AM COLL CARDIOL, V64, P1092, DOI 10.1016/j.jacc.2014.06.1179
   Santisteban MM, 2017, CIRC RES, V120, P312, DOI 10.1161/CIRCRESAHA.116.309006
   SAVAGE DC, 1970, AM J CLIN NUTR, V23, P1495
   Sayin SI, 2013, CELL METAB, V17, P225, DOI 10.1016/j.cmet.2013.01.003
   Schnabel R, 2007, CIRCULATION, V116, P1338, DOI 10.1161/CIRCULATIONAHA.107.728394
   Schwiertz A, 2010, OBESITY, V18, P190, DOI 10.1038/oby.2009.167
   Sekirov I, 2010, PHYSIOL REV, V90, P859, DOI 10.1152/physrev.00045.2009
   Seldin MM, 2016, J AM HEART ASSOC, V5, DOI 10.1161/JAHA.115.002767
   Senthong V, 2016, J AM HEART ASSOC, V5, DOI 10.1161/JAHA.116.004237
   Silva WSE, 2014, PLOS ONE, V9, DOI 10.1371/journal.pone.0109761
   Sharkey KA, 2014, AUTON NEUROSCI-BASIC, V181, P94, DOI 10.1016/j.autneu.2013.12.006
   Sharma M, 2012, GASTROENTEROLOGY, V143, pE7, DOI 10.1053/j.gastro.2012.01.053
   Shi KH, 2014, DIGEST DIS SCI, V59, P2109, DOI 10.1007/s10620-014-3202-7
   Shih DM, 2015, J LIPID RES, V56, P22, DOI 10.1194/jlr.M051680
   Shoaie S, 2015, CELL METAB, V22, P320, DOI 10.1016/j.cmet.2015.07.001
   Simenhoff ML, 1996, MINER ELECTROL METAB, V22, P92
   Simon MC, 2015, DIABETES CARE, V38, P1827, DOI 10.2337/dc14-2690
   Simonen M, 2012, OBES SURG, V22, P1473, DOI 10.1007/s11695-012-0673-5
   Stepankova R, 2010, J ATHEROSCLER THROMB, V17, P796, DOI 10.5551/jat.3285
   Straub RH, 2005, J INFECT DIS, V192, P560, DOI 10.1086/432134
   Stubbs JR, 2016, J AM SOC NEPHROL, V27, P305, DOI 10.1681/ASN.2014111063
   Suzuki T, 2017, CLIN CHEM, V63, P420, DOI 10.1373/clinchem.2016.264853
   Szeto CC, 2008, CLIN J AM SOC NEPHRO, V3, P431, DOI 10.2215/CJN.03600807
   Tachon S, 2014, ENVIRON MICROBIOL, V16, P2915, DOI 10.1111/1462-2920.12297
   Tamburini S, 2016, NAT MED, V22, P713, DOI 10.1038/nm.4142
   Tang WHW, 2017, CLIN CHEM, V63, P297, DOI 10.1373/clinchem.2016.263640
   Tang WHW, 2015, J CARD FAIL, V21, P91, DOI 10.1016/j.cardfail.2014.11.006
   Tang WHW, 2015, CIRC RES, V116, P448, DOI 10.1161/CIRCRESAHA.116.305360
   Tang WHW, 2014, J AM COLL CARDIOL, V64, P1908, DOI 10.1016/j.jacc.2014.02.617
   Tang WHW, 2014, J CLIN INVEST, V124, P4204, DOI 10.1172/JCI72331
   Tang WHW, 2013, NEW ENGL J MED, V368, P1575, DOI 10.1056/NEJMoa1109400
   Tanida M, 2005, NEUROSCI LETT, V389, P109, DOI 10.1016/j.neulet.2005.07.036
   Thomas C, 2008, NAT REV DRUG DISCOV, V7, P678, DOI 10.1038/nrd2619
   Thomas C, 2009, CELL METAB, V10, P167, DOI 10.1016/j.cmet.2009.08.001
   Tolhurst G, 2012, DIABETES, V61, P364, DOI 10.2337/db11-1019
   Trasande L, 2013, INT J OBESITY, V37, P16, DOI 10.1038/ijo.2012.132
   Tremaroli V, 2015, CELL METAB, V22, P228, DOI 10.1016/j.cmet.2015.07.009
   Tremaroli V, 2012, NATURE, V489, P242, DOI 10.1038/nature11552
   Turnbaugh PJ, 2006, NATURE, V444, P1027, DOI 10.1038/nature05414
   Turnbaugh PJ, 2009, J PHYSIOL-LONDON, V587, P4153, DOI 10.1113/jphysiol.2009.174136
   Turnbaugh PJ, 2009, NATURE, V457, P480, DOI 10.1038/nature07540
   Ufnal M, 2014, CAN J CARDIOL, V30, P1700, DOI 10.1016/j.cjca.2014.09.010
   van Nood E, 2013, NEW ENGL J MED, V368, P407, DOI 10.1056/NEJMoa1205037
   Vaziri ND, 2013, KIDNEY INT, V83, P308, DOI 10.1038/ki.2012.345
   Voreades N, 2014, FRONT MICROBIOL, V5, DOI 10.3389/fmicb.2014.00494
   Vrieze A, 2014, J HEPATOL, V60, P824, DOI 10.1016/j.jhep.2013.11.034
   Vrieze A, 2012, GASTROENTEROLOGY, V143, P913, DOI 10.1053/j.gastro.2012.06.031
   WALSER M, 1959, J CLIN INVEST, V38, P1617, DOI 10.1172/JCI103940
   Wang CP, 2010, ATHEROSCLEROSIS, V211, P579, DOI 10.1016/j.atherosclerosis.2010.03.036
   Wang ZN, 2015, CELL, V163, P1585, DOI 10.1016/j.cell.2015.11.055
   Wang ZN, 2014, EUR HEART J, V35, P904, DOI 10.1093/eurheartj/ehu002
   Wang ZN, 2011, NATURE, V472, P57, DOI 10.1038/nature09922
   Warrier M, 2015, CELL REP, V10, P326, DOI 10.1016/j.celrep.2014.12.036
   Watanabe H, 2013, KIDNEY INT, V83, P582, DOI 10.1038/ki.2012.448
   Watanabe M, 2006, NATURE, V439, P484, DOI 10.1038/nature04330
   Wong J, 2014, AM J NEPHROL, V39, P230, DOI 10.1159/000360010
   Wu IW, 2011, NEPHROL DIAL TRANSPL, V26, P938, DOI 10.1093/ndt/gfq580
   Xiao SM, 2014, FEMS MICROBIOL ECOL, V87, P357, DOI 10.1111/1574-6941.12228
   Xu ZJ, 2015, BRIT J NUTR, V113, pS1, DOI 10.1017/S0007114514004127
   Yamashiro K, 2017, PLOS ONE, V12, DOI 10.1371/journal.pone.0171521
   Yang T, 2015, HYPERTENSION, V65, P1331, DOI 10.1161/HYPERTENSIONAHA.115.05315
   Zeevi D, 2015, CELL, V163, P1079, DOI 10.1016/j.cell.2015.11.001
   Zhu WF, 2016, CELL, V165, P111, DOI 10.1016/j.cell.2016.02.011
NR 193
TC 625
Z9 650
U1 33
U2 424
PU LIPPINCOTT WILLIAMS & WILKINS
PI PHILADELPHIA
PA TWO COMMERCE SQ, 2001 MARKET ST, PHILADELPHIA, PA 19103 USA
SN 0009-7330
EI 1524-4571
J9 CIRC RES
JI Circ.Res.
PD MAR 31
PY 2017
VL 120
IS 7
BP 1183
EP 1196
DI 10.1161/CIRCRESAHA.117.309715
PG 14
WC Cardiac & Cardiovascular Systems; Hematology; Peripheral Vascular
   Disease
WE Science Citation Index Expanded (SCI-EXPANDED)
SC Cardiovascular System & Cardiology; Hematology
GA EQ0WP
UT WOS:000397791600023
PM 28360349
OA Green Accepted, Bronze
DA 2022-07-02
ER

PT J
AU Brahe, LK
   Astrup, A
   Larsen, LH
AF Brahe, Lena K.
   Astrup, Arne
   Larsen, Lesli H.
TI Can We Prevent Obesity-Related Metabolic Diseases by Dietary Modulation
   of the Gut Microbiota?
SO ADVANCES IN NUTRITION
LA English
DT Review
DE gut microbiota; diet; prebiotics; probiotics; obesity-related diseases
ID HIGH-FAT-DIET; LIPOPOLYSACCHARIDE-BINDING PROTEIN; BODY-MASS INDEX;
   INTESTINAL PERMEABILITY; CARDIOVASCULAR-DISEASE; LACTOBACILLUS-REUTERI;
   FECAL MICROBIOTA; GLYCEMIC INDEX; WEIGHT-LOSS; ENDOTOXEMIA
AB Obesity increases the risk of type 2 diabetes, cardiovascular diseases, and certain cancers, which are among the leading causes of death worldwide. Obesity and obesity-related metabolic diseases are characterized by specific alterations in the human gut microbiota. Experimental studies with gut microbiota transplantations in mice and in humans indicate that a specific gut microbiota composition can be the cause and not just the consequence of the obese state and metabolic disease, which suggests a potential for gut microbiota modulation in prevention and treatment of obesity-related metabolic diseases. In addition, dietary intervention studies have suggested that modulation of the gut microbiota can improve metabolic risk markers in humans, but a causal role of the gut microbiota in such studies has not yet been established. Here, we review and discuss the role of the gut microbiota in obesity-related metabolic diseases and the potential of dietary modulation of the gut microbiota in metabolic disease prevention and treatment.
C1 [Brahe, Lena K.; Astrup, Arne; Larsen, Lesli H.] Univ Copenhagen, Fac Sci, Dept Nutr Exercise & Sports, Copenhagen, Denmark.
RP Brahe, LK (corresponding author), Univ Copenhagen, Fac Sci, Dept Nutr Exercise & Sports, Copenhagen, Denmark.
EM lekila@nexs.ku.dk
RI Larsen, Lesli H/D-2252-2011; Astrup, Arne/B-1407-2015
OI Larsen, Lesli H/0000-0001-8827-7992; Astrup, Arne/0000-0001-8968-8996
FU Cargill; DNA Genotek; Arla Foods amba; Danish Dairy Board
FX LK Brahe is currently receiving funding and materials from Cargill and
   DNA Genotek for studies of the human gut microbiota. A Astrup is a
   consultant or member of advisory boards for BioCare Copenhagen, DK;
   McCain, Canada; McDonalds; Weight Watchers; and Global Dairy Platform.
   LH Larsen is currently receiving funding from Arla Foods amba, the
   Danish Dairy Board, and Cargill.
CR Amar J, 2008, AM J CLIN NUTR, V87, P1219, DOI 10.1093/ajcn/87.5.1219
   Amati L, 2003, CURR PHARM DESIGN, V9, P1937, DOI 10.2174/1381612033454324
   Armougom F, 2009, PLOS ONE, V4, DOI 10.1371/journal.pone.0007125
   Arumugam M, 2011, NATURE, V473, P174, DOI 10.1038/nature09944
   Azad MB, 2013, CAN MED ASSOC J, V185, P385, DOI 10.1503/cmaj.121189
   Backhed F, 2004, P NATL ACAD SCI USA, V101, P15718, DOI 10.1073/pnas.0407076101
   Backhed F, 2007, P NATL ACAD SCI USA, V104, P979, DOI 10.1073/pnas.0605374104
   Backhed F, 2010, BBA-MOL CELL BIOL L, V1801, P240, DOI 10.1016/j.bbalip.2009.09.009
   Baquero F, 2012, CLIN MICROBIOL INFEC, V18, P2, DOI 10.1111/j.1469-0691.2012.03916.x
   Begley M, 2006, APPL ENVIRON MICROB, V72, P1729, DOI 10.1128/AEM.72.3.1729-1738.2006
   Blaut M, 2007, J NUTR, V137, p751S, DOI 10.1093/jn/137.3.751S
   Bluher M, 2012, CURR OPIN ENDOCRINOL, V19, P341, DOI 10.1097/MED.0b013e328357f0a3
   Brahe LK, 2015, NUTR DIABETES, V5, DOI 10.1038/nutd.2015.9
   Brahe LK, 2013, OBES REV, V14, P950, DOI 10.1111/obr.12068
   Brahe LK, 2015, BR J NUTR, V114, P1
   Cani PD, 2007, DIABETOLOGIA, V50, P2374, DOI 10.1007/s00125-007-0791-0
   Cani PD, 2007, DIABETES, V56, P1761, DOI 10.2337/db06-1491
   Cani PD, 2011, PHARMACOL THERAPEUT, V130, P202, DOI 10.1016/j.pharmthera.2011.01.012
   Cani PD, 2009, CURR PHARM DESIGN, V15, P1546, DOI 10.2174/138161209788168164
   Cotillard A, 2013, NATURE, V500, P585, DOI 10.1038/nature12480
   Creely SJ, 2007, AM J PHYSIOL-ENDOC M, V292, pE740, DOI 10.1152/ajpendo.00302.2006
   CUMMINGS JH, 1991, J APPL BACTERIOL, V70, P443, DOI 10.1111/j.1365-2672.1991.tb02739.x
   Cummings JH, 2001, AM J CLIN NUTR, V73, p415S, DOI 10.1093/ajcn/73.2.415s
   David LA, 2014, NATURE, V505, P559, DOI 10.1038/nature12820
   Davis C, 2014, J MICROBIOL METH, V103, P9, DOI 10.1016/j.mimet.2014.04.012
   de Kort S, 2011, OBES REV, V12, P449, DOI 10.1111/j.1467-789X.2010.00845.x
   de Vrese M, 2008, ADV BIOCHEM ENG BIOT, V111, P1, DOI 10.1007/10_2008_097
   Delzenne NM, 2007, J NUTR, V137, p2547S, DOI 10.1093/jn/137.11.2547S
   Denamur E, 2006, MOL MICROBIOL, V60, P820, DOI 10.1111/j.1365-2958.2006.05150.x
   Dewulf EM, 2013, GUT, V62, P1112, DOI 10.1136/gutjnl-2012-303304
   Dikeman CL, 2006, CRIT REV FOOD SCI, V46, P649, DOI 10.1080/10408390500511862
   Dominguez-Bello MG, 2010, P NATL ACAD SCI USA, V107, P11971, DOI 10.1073/pnas.1002601107
   Due A, 2004, INT J OBESITY, V28, P1283, DOI 10.1038/sj.ijo.0802767
   Duncan SH, 2007, APPL ENVIRON MICROB, V73, P1073, DOI 10.1128/AEM.02340-06
   Durban A, 2012, FEMS MICROBIOL ECOL, V81, P427, DOI 10.1111/j.1574-6941.2012.01368.x
   Eckburg PB, 2005, SCIENCE, V308, P1635, DOI 10.1126/science.1110591
   Faith JJ, 2013, SCIENCE, V341, P44, DOI 10.1126/science.1237439
   FAO/WHO, 1997, 66 FAOWHO
   Finkelstein EA, 2012, AM J PREV MED, V42, P563, DOI 10.1016/j.amepre.2011.10.026
   Flegal KM, 2010, JAMA-J AM MED ASSOC, V303, P235, DOI 10.1001/jama.2009.2014
   Food and Agriculture Organization of the United Nations, 2008, FAO TECHN M PREB 200
   Forsythe P, 2010, IMMUNOL INVEST, V39, P429, DOI 10.3109/08820131003667978
   Fraher MH, 2012, NAT REV GASTRO HEPAT, V9, P312, DOI 10.1038/nrgastro.2012.44
   Fuentes MC, 2013, BRIT J NUTR, V109, P1866, DOI 10.1017/S000711451200373X
   Ghoshal S, 2009, J LIPID RES, V50, P90, DOI 10.1194/jlr.M800156-JLR200
   GIBSON GR, 1995, J NUTR, V125, P1401, DOI 10.1093/jn/125.6.1401
   Gogebakan O, 2011, CIRCULATION, V124, P2829, DOI 10.1161/CIRCULATIONAHA.111.033274
   Gordon JI, 2012, SCIENCE, V336, P1251, DOI 10.1126/science.1224686
   Gosalbes MJ, 2012, CLIN MICROBIOL INFEC, V18, P47, DOI 10.1111/j.1469-0691.2012.03865.x
   Human Microbiome Project Consortium, 2012, Nature, V486, P207, DOI 10.1038/nature11234
   International Diabetes Federation, 2006, IDF CONS WORLDW DEF
   Jackson KG, 1999, BRIT J NUTR, V82, P23, DOI 10.1017/S0007114599001087
   Jones ML, 2012, EUR J CLIN NUTR, V66, P1234, DOI 10.1038/ejcn.2012.126
   Kaczmarczyk MM, 2012, METABOLISM, V61, P1058, DOI 10.1016/j.metabol.2012.01.017
   Kadooka Y, 2013, BRIT J NUTR, V110, P1696, DOI 10.1017/S0007114513001037
   Kalliomaki M, 2008, AM J CLIN NUTR, V87, P534, DOI 10.1093/ajcn/87.3.534
   Karlsson FH, 2013, NATURE, V498, P99, DOI 10.1038/nature12198
   Karlsson FH, 2012, NAT COMMUN, V3, DOI 10.1038/ncomms2266
   Khaodhiar L, 2009, CURR DIABETES REP, V9, P348, DOI 10.1007/s11892-009-0055-0
   Koenig JE, 2011, P NATL ACAD SCI USA, V108, P4578, DOI 10.1073/pnas.1000081107
   Koeppen B.M., 2008, BERNE LEVY PHYSL, V6th
   Koren O, 2012, CELL, V150, P470, DOI 10.1016/j.cell.2012.07.008
   Kuczynski J, 2012, NAT REV GENET, V13, P47, DOI 10.1038/nrg3129
   Larsen N, 2010, PLOS ONE, V5, DOI 10.1371/journal.pone.0009085
   Larsen Thomas Meinert, 2010, N Engl J Med, V363, P2102, DOI 10.1056/NEJMoa1007137
   Le Chatelier E, 2013, NATURE, V500, P541, DOI 10.1038/nature12506
   Le Leu RK, 2015, BRIT J NUTR, V114, P220, DOI 10.1017/S0007114515001750
   Lecerf JM, 2012, BRIT J NUTR, V108, P1847, DOI 10.1017/S0007114511007252
   Lee H, 2014, APPL ENVIRON MICROB, V80, P5935, DOI 10.1128/AEM.01357-14
   Lewis SJ, 2005, EUR J CLIN NUTR, V59, P776, DOI 10.1038/sj.ejcn.1602139
   Ley RE, 2005, P NATL ACAD SCI USA, V102, P11070, DOI 10.1073/pnas.0504978102
   Ley RE, 2006, NATURE, V444, P1022, DOI 10.1038/4441022a
   Li JH, 2014, NAT BIOTECHNOL, V32, P834, DOI 10.1038/nbt.2942
   Lozupone CA, 2012, NATURE, V489, P220, DOI 10.1038/nature11550
   Macfarlane S, 2003, P NUTR SOC, V62, P67, DOI 10.1079/PNS2002207
   Marchesini G, 2008, J CLIN ENDOCR METAB, V93, pS74, DOI 10.1210/jc.2008-1399
   Menard S, 2010, MUCOSAL IMMUNOL, V3, P247, DOI 10.1038/mi.2010.5
   Microbiome-standards.org, 2015, INT HUM MICR STAND
   Million M, 2012, INT J OBESITY, V36, P817, DOI 10.1038/ijo.2011.153
   Million M, 2012, MICROB PATHOGENESIS, V53, P100, DOI 10.1016/j.micpath.2012.05.007
   Moreno-Navarrete JM, 2012, INT J OBESITY, V36, P1442, DOI 10.1038/ijo.2011.256
   Muegge BD, 2011, SCIENCE, V332, P970, DOI 10.1126/science.1198719
   Neyrinck AM, 2012, J NUTR BIOCHEM, V23, P51, DOI 10.1016/j.jnutbio.2010.10.008
   Odenwald MA, 2013, CLIN GASTROENTEROL H, V11, P1075, DOI 10.1016/j.cgh.2013.07.001
   Pajunen P, 2010, DIABETES METAB, V36, P395, DOI 10.1016/j.diabet.2010.04.003
   Piche T, 2003, GASTROENTEROLOGY, V124, P894, DOI 10.1053/gast.2003.50159
   Poirier P, 2006, ARTERIOSCL THROM VAS, V26, P968, DOI 10.1161/01.ATV.0000216787.85457.f3
   Pussinen PJ, 2011, DIABETES CARE, V34, P392, DOI 10.2337/dc10-1676
   Qin JJ, 2012, NATURE, V490, P55, DOI 10.1038/nature11450
   Qin JJ, 2010, NATURE, V464, P59, DOI 10.1038/nature08821
   Rabot S, 2010, FASEB J, V24, P4948, DOI 10.1096/fj.10-164921
   Raman M, 2013, CLIN GASTROENTEROL H, V11, P868, DOI 10.1016/j.cgh.2013.02.015
   Renehan AG, 2008, LANCET, V371, P569, DOI 10.1016/S0140-6736(08)60269-X
   Roberfroid M, 2010, BRIT J NUTR, V104, pS1, DOI 10.1017/S0007114510003363
   Rokholm B, 2010, OBES REV, V11, P835, DOI 10.1111/j.1467-789X.2010.00810.x
   Romani J, 2013, CLIN EXP DERMATOL, V38, P81, DOI 10.1111/ced.12007
   Rosenbaum M, 1997, NEW ENGL J MED, V337, P396, DOI 10.1056/NEJM199708073370606
   Rowland I, 2010, GUT MICROBES, V1, P436, DOI 10.4161/gmic.1.6.13610
   Roy Claude C, 2006, Nutr Clin Pract, V21, P351, DOI 10.1177/0115426506021004351
   Russell WR, 2011, AM J CLIN NUTR, V93, P1062, DOI 10.3945/ajcn.110.002188
   Salonen A, 2012, CLIN MICROBIOL INFEC, V18, P16, DOI 10.1111/j.1469-0691.2012.03855.x
   Schwiertz A, 2010, OBESITY, V18, P190, DOI 10.1038/oby.2009.167
   Serino M, 2009, DIABETES METAB, V35, P262, DOI 10.1016/j.diabet.2009.03.003
   Shin NR, 2014, GUT, V63, P727, DOI 10.1136/gutjnl-2012-303839
   Simoes CD, 2013, J NUTR, V143, P417, DOI 10.3945/jn.112.166322
   Sonnenburg JL, 2004, NAT IMMUNOL, V5, P569, DOI 10.1038/ni1079
   Stsepetova J, 2011, BRIT J NUTR, V105, P1235, DOI 10.1017/S0007114510004770
   Sun LA, 2010, DIABETES CARE, V33, P1925, DOI 10.2337/dc10-0340
   Tailford LE, 2015, FRONT GENET, V6, DOI 10.3389/fgene.2015.00081
   Tehrani AB, 2012, NEUROGASTROENT MOTIL, V24, P305, DOI 10.1111/j.1365-2982.2012.01895.x
   Thomas Torsten, 2012, Microb Inform Exp, V2, P3, DOI 10.1186/2042-5783-2-3
   Tremaroli V, 2012, NATURE, V489, P242, DOI 10.1038/nature11552
   Tripolt NJ, 2013, J DAIRY SCI, V96, P89, DOI 10.3168/jds.2012-5863
   Turnbaugh PJ, 2006, NATURE, V444, P1027, DOI 10.1038/nature05414
   Turnbaugh PJ, 2009, NATURE, V457, P480, DOI 10.1038/nature07540
   Ul-Haq Z, 2013, OBESITY, V21, pE322, DOI 10.1002/oby.20107
   Van den Abbeele P, 2011, FEMS MICROBIOL REV, V35, P681, DOI 10.1111/j.1574-6976.2011.00270.x
   VandePeer Y, 1996, NUCLEIC ACIDS RES, V24, P3381, DOI 10.1093/nar/24.17.3381
   Vrieze A, 2012, GASTROENTEROLOGY, V143, P913, DOI 10.1053/j.gastro.2012.06.031
   Vulevic J, 2013, J NUTR, V143, P324, DOI 10.3945/jn.112.166132
   Walker AW, 2005, APPL ENVIRON MICROB, V71, P3692, DOI 10.1128/AEM.71.7.3692-3700.2005
   Wang YW, 2010, APPL MICROBIOL BIOT, V88, P1333, DOI 10.1007/s00253-010-2921-8
   Windey K, 2012, MOL NUTR FOOD RES, V56, P184, DOI 10.1002/mnfr.201100542
   World Health Organization, 2012, WORLD HLTH STAT 2012
   Wu GD, 2011, SCIENCE, V334, P105, DOI 10.1126/science.1208344
   Wu XK, 2010, CURR MICROBIOL, V61, P69, DOI 10.1007/s00284-010-9582-9
   Yatsunenko T, 2012, NATURE, V486, P222, DOI 10.1038/nature11053
   Zoetendal EG, 2002, APPL ENVIRON MICROB, V68, P3401, DOI 10.1128/AEM.68.7.3401-3407.2002
NR 128
TC 59
Z9 62
U1 12
U2 70
PU OXFORD UNIV PRESS
PI OXFORD
PA GREAT CLARENDON ST, OXFORD OX2 6DP, ENGLAND
SN 2161-8313
EI 2156-5376
J9 ADV NUTR
JI Adv. Nutr.
PD JAN
PY 2016
VL 7
IS 1
BP 90
EP 101
DI 10.3945/an.115.010587
PG 12
WC Nutrition & Dietetics
WE Science Citation Index Expanded (SCI-EXPANDED)
SC Nutrition & Dietetics
GA DC3HX
UT WOS:000369111500009
PM 26773017
OA Green Published, Bronze
DA 2022-07-02
ER

PT J
AU Murphy, K
   O'Donovan, AN
   Caplice, NM
   Ross, RP
   Stanton, C
AF Murphy, Kiera
   O'Donovan, Aoife N.
   Caplice, Noel M.
   Ross, R. Paul
   Stanton, Catherine
TI Exploring the Gut Microbiota and Cardiovascular Disease
SO METABOLITES
LA English
DT Review
DE cardiovascular disease; gut microbiota; metabolites; probiotics; faecal
   microbiota transplantation
ID TRIMETHYLAMINE-N-OXIDE; BLOOD-PRESSURE; INTESTINAL MICROBIOTA; METABOLIC
   SYNDROME; PROBIOTIC YOGURT; FERMENTED MILK; NUTRIENT ABSORPTION; INSULIN
   SENSITIVITY; MONOOXYGENASE 3; LIPID PROFILE
AB Cardiovascular disease (CVD) has been classified as one of the leading causes of morbidity and mortality worldwide. CVD risk factors include smoking, hypertension, dyslipidaemia, obesity, inflammation and diabetes. The gut microbiota can influence human health through multiple interactions and community changes are associated with the development and progression of numerous disease states, including CVD. The gut microbiota are involved in the production of several metabolites, such as short-chain fatty acids (SCFAs), bile acids and trimethylamine-N-oxide (TMAO). These products of microbial metabolism are important modulatory factors and have been associated with an increased risk of CVD. Due to its association with CVD development, the gut microbiota has emerged as a target for therapeutic approaches. In this review, we summarise the current knowledge on the role of the gut microbiome in CVD development, and associated microbial communities, functions, and metabolic profiles. We also discuss CVD therapeutic interventions that target the gut microbiota such as probiotics and faecal microbiota transplantation.
C1 [Murphy, Kiera; O'Donovan, Aoife N.; Stanton, Catherine] Teagasc Food Res Ctr, Moorepark P61 C996, Cork, Ireland.
   [Murphy, Kiera; O'Donovan, Aoife N.; Caplice, Noel M.; Ross, R. Paul; Stanton, Catherine] Univ Coll Cork, Biosci Inst, APC Microbiome Ireland, Cork T12 YT20, Ireland.
   [O'Donovan, Aoife N.; Stanton, Catherine] TEAGASC, VistaMilk SFI Res Ctr, Moorepark P61 C996, Cork, Ireland.
   [Caplice, Noel M.] Univ Coll Cork, Biosci Inst, Ctr Res Vasc Biol, Cork T12 YT20, Ireland.
RP Stanton, C (corresponding author), Teagasc Food Res Ctr, Moorepark P61 C996, Cork, Ireland.; Stanton, C (corresponding author), Univ Coll Cork, Biosci Inst, APC Microbiome Ireland, Cork T12 YT20, Ireland.; Stanton, C (corresponding author), TEAGASC, VistaMilk SFI Res Ctr, Moorepark P61 C996, Cork, Ireland.
EM kiera.healy@teagasc.ie; aoife.odonovan@teagasc.ie; n.caplice@ucc.ie;
   p.ross@ucc.ie; catherine.stanton@teagasc.ie
RI Ross, Paul/A-7584-2015
OI Ross, Paul/0000-0003-4876-8839; Murphy, Kiera/0000-0002-6543-5158
FU Science Foundation Ireland [SFI/12/RC/2273-P2, SFI16/RC/3835]
FX The authors are supported in part by Science Foundation Ireland in the
   form of a centre grant for APC Microbiome Ireland Grant No.
   SFI/12/RC/2273-P2 and VistaMilk Grant No. SFI16/RC/3835.
CR Ahmad AF, 2019, AM J PHYSIOL-HEART C, V317, pH923, DOI 10.1152/ajpheart.00376.2019
   Aihara K, 2005, J AM COLL NUTR, V24, P257, DOI 10.1080/07315724.2005.10719473
   Allegretti JR, 2020, CLIN GASTROENTEROL H, V18, P855, DOI 10.1016/j.cgh.2019.07.006
   [Anonymous], 2018, HUM MICROBIOME J ELS
   Asemi Z, 2012, J MATERN-FETAL NEO M, V25, P1552, DOI 10.3109/14767058.2011.640372
   Backhed F, 2004, P NATL ACAD SCI USA, V101, P15718, DOI 10.1073/pnas.0407076101
   Backhed F, 2007, P NATL ACAD SCI USA, V104, P979, DOI 10.1073/pnas.0605374104
   Bale BF, 2017, POSTGRAD MED J, V93, P215, DOI 10.1136/postgradmedj-2016-134279
   Bervoets L, 2013, GUT PATHOG, V5, DOI 10.1186/1757-4749-5-10
   Borges NA, 2019, PROBIOTICS ANTIMICRO, V11, P648, DOI 10.1007/s12602-018-9411-1
   Boutagy NE, 2015, OBESITY, V23, P2357, DOI 10.1002/oby.21212
   Brown JM, 2018, NAT REV MICROBIOL, V16, P171, DOI 10.1038/nrmicro.2017.149
   Cai HY, 2021, NUTR METAB, V18, DOI 10.1186/s12986-021-00595-8
   Cai HY, 2020, APPL MICROBIOL BIOT, V104, P5959, DOI 10.1007/s00253-020-10620-0
   Callejo M, 2018, SCI REP-UK, V8, DOI 10.1038/s41598-018-27682-w
   Christiansen CB, 2018, AM J PHYSIOL-GASTR L, V315, pG53, DOI 10.1152/ajpgi.00346.2017
   Collado MC, 2008, AM J CLIN NUTR, V88, P894, DOI 10.1093/ajcn/88.4.894
   Companys J, 2021, NUTRIENTS, V13, DOI 10.3390/nu13062032
   Cotillard A, 2013, NATURE, V500, P585, DOI 10.1038/nature12480
   Cui X, 2018, SCI REP-UK, V8, DOI 10.1038/s41598-017-18756-2
   Davis SC, 2017, MICROBIOLOGYOPEN, V6, DOI 10.1002/mbo3.476
   Guimaraes KSD, 2020, FOOD FUNCT, V11, P8939, DOI [10.1039/d0fo01718c, 10.1039/D0FO01718C]
   Deledda A, 2021, ANTIOXIDANTS-BASEL, V10, DOI 10.3390/antiox10050708
   Depommier C, 2019, NAT MED, V25, P1096, DOI 10.1038/s41591-019-0495-2
   Dixon A, 2020, CURR HYPERTENS REP, V22, DOI 10.1007/s11906-020-01080-y
   Duncan SH, 2008, INT J OBESITY, V32, P1720, DOI 10.1038/ijo.2008.155
   Durgan DJ, 2016, HYPERTENSION, V67, P469, DOI 10.1161/HYPERTENSIONAHA.115.06672
   Ehlers PI, 2011, BRIT J NUTR, V106, P1353, DOI 10.1017/S0007114511001723
   EISEMAN B, 1958, SURGERY, V44, P854
   Ejtahed HS, 2012, NUTRITION, V28, P539, DOI 10.1016/j.nut.2011.08.013
   Emoto T, 2021, INT J CARDIOL, V338, P138, DOI 10.1016/j.ijcard.2021.06.003
   Emoto T, 2016, J ATHEROSCLER THROMB, V23, P908, DOI 10.5551/jat.32672
   Fan Y, 2021, NAT REV MICROBIOL, V19, P55, DOI 10.1038/s41579-020-0433-9
   Feng Q, 2016, SCI REP-UK, V6, DOI 10.1038/srep22525
   Feng T, 2020, GUT MICROBES, V12, DOI 10.1080/19490976.2020.1801944
   Fennema D, 2016, DRUG METAB DISPOS, V44, P1839, DOI 10.1124/dmd.116.070615
   Friques AGF, 2015, J TRANSL MED, V13, DOI 10.1186/s12967-015-0759-7
   Fu JY, 2015, CIRC RES, V117, P817, DOI 10.1161/CIRCRESAHA.115.306807
   Gerdes V, 2020, ATHEROSCLEROSIS, V311, P124, DOI 10.1016/j.atherosclerosis.2020.08.028
   Ghanim H, 2010, AM J CLIN NUTR, V91, P940, DOI 10.3945/ajcn.2009.28584
   Gomez-Guzman M, 2015, MOL NUTR FOOD RES, V59, P2326, DOI 10.1002/mnfr.201500290
   Gregory JC, 2015, J BIOL CHEM, V290, P5647, DOI 10.1074/jbc.M114.618249
   Hariri M, 2015, ARYA ATHEROSCLER, V11, P74
   Hayashi T, 2019, CIRC J, V83, P182, DOI 10.1253/circj.CJ-18-0468
   Hill CJ, 2017, MICROBIOME, V5, DOI 10.1186/s40168-016-0213-y
   Hill C, 2014, NAT REV GASTRO HEPAT, V11, P506, DOI 10.1038/nrgastro.2014.66
   Hong Y, 2020, FRONT PHARMACOL, V11, DOI 10.3389/fphar.2020.00833
   Hoppu U, 2014, NUTRITION, V30, P159, DOI 10.1016/j.nut.2013.07.009
   Hu XF, 2019, PHARMACOL RES, V139, P412, DOI 10.1016/j.phrs.2018.11.042
   Hyvarinen K, 2012, ATHEROSCLEROSIS, V223, P478, DOI 10.1016/j.atherosclerosis.2012.05.021
   Ishimwe N, 2015, MOL NUTR FOOD RES, V59, P94, DOI 10.1002/mnfr.201400548
   Ivey KL, 2015, NUTR METAB CARDIOVAS, V25, P46, DOI 10.1016/j.numecd.2014.07.012
   Jie ZY, 2017, NAT COMMUN, V8, DOI 10.1038/s41467-017-00900-1
   Joung H, 2021, APPL MICROBIOL BIOT, V105, P1203, DOI 10.1007/s00253-020-11060-6
   Jumpertz R, 2011, AM J CLIN NUTR, V94, P58, DOI 10.3945/ajcn.110.010132
   Kadooka Y, 2013, BRIT J NUTR, V110, P1696, DOI 10.1017/S0007114513001037
   Kalliomaki M, 2008, AM J CLIN NUTR, V87, P534, DOI 10.1093/ajcn/87.3.534
   Karlsson FH, 2013, NATURE, V498, P99, DOI 10.1038/nature12198
   Karlsson FH, 2012, NAT COMMUN, V3, DOI 10.1038/ncomms2266
   Kasahara K, 2019, CURR OPIN MICROBIOL, V50, P64, DOI 10.1016/j.mib.2019.09.007
   Kelly TN, 2016, CIRC RES, V119, P956, DOI 10.1161/CIRCRESAHA.116.309219
   Khan MY, 2018, EUR J GASTROEN HEPAT, V30, P1309, DOI 10.1097/MEG.0000000000001243
   Kim S, 2018, CLIN SCI, V132, P701, DOI [10.1042/CS20180087, 10.1042/cs20180087]
   Kim TT, 2018, AM J PHYSIOL-ENDOC M, V315, pE511, DOI 10.1152/ajpendo.00471.2017
   Koay YC, 2021, CARDIOVASC RES, V117, P435, DOI 10.1093/cvr/cvaa094
   Koeth RA, 2019, J CLIN INVEST, V129, P373, DOI 10.1172/JCI94601
   Koeth RA, 2013, NAT MED, V19, P576, DOI 10.1038/nm.3145
   Kootte RS, 2017, CELL METAB, V26, P611, DOI 10.1016/j.cmet.2017.09.008
   Koren O, 2011, P NATL ACAD SCI USA, V108, P4592, DOI 10.1073/pnas.1011383107
   Korpela K, 2018, ANNU REV FOOD SCI T, V9, P65, DOI 10.1146/annurev-food-030117-012830
   Krajmalnik-Brown R, 2012, NUTR CLIN PRACT, V27, P201, DOI 10.1177/0884533611436116
   Kumar M, 2012, EXP DIABETES RES, DOI 10.1155/2012/902917
   Lavelle A, 2020, NAT REV GASTRO HEPAT, V17, P223, DOI 10.1038/s41575-019-0258-z
   LeBlanc JG, 2011, J BIOTECHNOL, V151, P287, DOI 10.1016/j.jbiotec.2010.11.008
   Ley RE, 2005, P NATL ACAD SCI USA, V102, P11070, DOI 10.1073/pnas.0504978102
   Ley RE, 2006, NATURE, V444, P1022, DOI 10.1038/4441022a
   Li J, 2017, MICROBIOME, V5, DOI 10.1186/s40168-016-0222-x
   Li JH, 2014, NAT BIOTECHNOL, V32, P834, DOI 10.1038/nbt.2942
   Liang HJ, 2021, EXP ANIM TOKYO, V70, P73, DOI 10.1538/expanim.20-0094
   Linton M.F., 2019, ENDOTEXT
   Liu HG, 2020, CURR ATHEROSCLER REP, V22, DOI 10.1007/s11883-020-00892-2
   Liu YR, 2020, MEDIAT INFLAMM, V2020, DOI 10.1155/2020/4634172
   London LEE, 2014, J NUTR, V144, P1956, DOI 10.3945/jn.114.191627
   Malik M, 2018, CIRC RES, V123, P1091, DOI 10.1161/CIRCRESAHA.118.313565
   Marques FZ, 2017, CIRCULATION, V135, P964, DOI [10.1161/CIRCULATIONAHA.116.024545, 10.1161/circulationaha.116.024545]
   Martinez-Guryn K, 2018, CELL HOST MICROBE, V23, P458, DOI 10.1016/j.chom.2018.03.011
   Matsumoto M, 2017, J FUNCT FOODS, V36, P94, DOI 10.1016/j.jff.2017.06.032
   McCarville JL, 2020, ANNU REV IMMUNOL, V38, P147, DOI 10.1146/annurev-immunol-071219-125715
   Medina DA, 2019, FRONT MICROBIOL, V10, DOI 10.3389/fmicb.2019.02346
   Medina DA, 2017, PEERJ, V5, DOI 10.7717/peerj.3443
   Mell B, 2015, PHYSIOL GENOMICS, V47, P187, DOI 10.1152/physiolgenomics.00136.2014
   Mitra S, 2015, MICROBIOME, V3, DOI 10.1186/s40168-015-0100-y
   Mo R, 2019, MED CLIN-BARCELONA, V152, P473, DOI 10.1016/j.medcli.2018.09.007
   Moghadamrad S, 2015, HEPATOLOGY, V61, P1685, DOI 10.1002/hep.27698
   Mu QH, 2017, FRONT IMMUNOL, V8, DOI 10.3389/fimmu.2017.00598
   Muzio M, 2000, EUR CYTOKINE NETW, V11, P489
   Novakovic M, 2020, WORLD J CARDIOL, V12, P110, DOI 10.4330/wjc.v12.i4.110
   Osborne G, 2020, GUT MICROBES, V11, P63, DOI 10.1080/19490976.2019.1614394
   Ozato N, 2019, NPJ BIOFILMS MICROBI, V5, DOI 10.1038/s41522-019-0101-x
   Palleja A, 2016, GENOME MED, V8, DOI 10.1186/s13073-016-0312-1
   Palmu J, 2020, J AM HEART ASSOC, V9, DOI 10.1161/JAHA.120.016641
   Pereira DIA, 2002, APPL ENVIRON MICROB, V68, P4689, DOI 10.1128/AEM.68.9.4689-4693.2002
   Pluznick JL, 2014, GUT MICROBES, V5, P202, DOI 10.4161/gmic.27492
   Pluznick JL, 2013, P NATL ACAD SCI USA, V110, P4410, DOI 10.1073/pnas.1215927110
   Psichas A, 2015, INT J OBESITY, V39, P424, DOI 10.1038/ijo.2014.153
   Qi D, 2020, LIPIDS HEALTH DIS, V19, DOI 10.1186/s12944-020-01259-x
   Qin JJ, 2010, NATURE, V464, P59, DOI 10.1038/nature08821
   Qiu L, 2018, FOOD FUNCT, V9, P4299, DOI 10.1039/c8fo00349a
   Rebolledo C, 2017, BIOMED RES INT, V2017, DOI 10.1155/2017/8127814
   Rerksuppaphol S, 2015, J CLIN DIAGN RES, V9, pKC01, DOI 10.7860/JCDR/2015/11867.5728
   Ridlon JM, 2016, GUT MICROBES, V7, P22, DOI 10.1080/19490976.2015.1127483
   Roncal C, 2019, SCI REP-UK, V9, DOI 10.1038/s41598-019-52082-z
   Ryan PM, 2017, MICROBIOME, V5, DOI 10.1186/s40168-017-0246-x
   Sanchez M, 2014, BRIT J NUTR, V111, P1507, DOI 10.1017/S0007114513003875
   Schiattarella GG, 2019, TRENDS CARDIOVAS MED, V29, P141, DOI 10.1016/j.tcm.2018.08.003
   Schneeberger M, 2015, SCI REP-UK, V5, DOI 10.1038/srep16643
   Schwiertz A, 2010, OBESITY, V18, P190, DOI 10.1038/oby.2009.167
   Seck EH, 2019, INT J OBESITY, V43, P862, DOI 10.1038/s41366-018-0201-3
   Senthong V, 2016, J AM HEART ASSOC, V5, DOI 10.1161/JAHA.115.002816
   Seppo L, 2003, AM J CLIN NUTR, V77, P326, DOI 10.1093/ajcn/77.2.326
   Shakerian M, 2015, J FOOD SCI TECH MYS, V52, P2428, DOI 10.1007/s13197-013-1202-9
   Sharafedtinov KK, 2013, NUTR J, V12, DOI 10.1186/1475-2891-12-138
   Sina C, 2009, J IMMUNOL, V183, P7514, DOI 10.4049/jimmunol.0900063
   Sirisinha S, 2016, ASIAN PAC J ALLERGY, V34, P249, DOI 10.12932/AP0803
   Smits LP, 2018, J AM HEART ASSOC, V7, DOI 10.1161/JAHA.117.008342
   Stanislawski MA, 2019, NPJ BIOFILMS MICROBI, V5, DOI 10.1038/s41522-019-0091-8
   Stevens RB, 2021, AM HEART J, V239, P27, DOI 10.1016/j.ahj.2021.05.002
   Stewart J, 2017, JRSM CARDIOVASC DIS, V6, DOI 10.1177/2048004016687211
   Sun J, 2015, ANN MED, V47, P430, DOI 10.3109/07853890.2015.1071872
   Tang WHW, 2017, CIRC RES, V120, P1183, DOI 10.1161/CIRCRESAHA.117.309715
   Tang WHW, 2013, NEW ENGL J MED, V368, P1575, DOI 10.1056/NEJMoa1109400
   Tenore GC, 2019, NUTRIENTS, V11, DOI 10.3390/nu11010122
   Tims S, 2013, ISME J, V7, P707, DOI 10.1038/ismej.2012.146
   Tindall AM, 2018, J NUTR, V148, P1402, DOI 10.1093/jn/nxy141
   Toral M, 2019, FRONT PHYSIOL, V10, DOI 10.3389/fphys.2019.00231
   Tran HQ, 2019, MOL CELL PROTEOMICS, V18, P1864, DOI 10.1074/mcp.RA119.001623
   Tripolt NJ, 2015, ATHEROSCLEROSIS, V242, P141, DOI 10.1016/j.atherosclerosis.2015.05.005
   Tsai Cheng-Chih, 2014, ScientificWorldJournal, V2014, P690752, DOI 10.1155/2014/690752
   Turnbaugh PJ, 2007, NATURE, V449, P804, DOI 10.1038/nature06244
   Turnbaugh PJ, 2009, NATURE, V457, P480, DOI 10.1038/nature07540
   Cavallini DCU, 2016, NUTRIENTS, V8, DOI 10.3390/nu8010052
   Valdes AM, 2018, BMJ-BRIT MED J, V361, DOI 10.1136/bmj.j2179
   van Nood E, 2013, NEW ENGL J MED, V368, P407, DOI 10.1056/NEJMoa1205037
   Velmurugan G, 2020, TRENDS ENDOCRIN MET, V31, P835, DOI 10.1016/j.tem.2020.01.013
   Wang P, 2021, BMC MICROBIOL, V21, DOI 10.1186/s12866-021-02195-1
   Wang ZN, 2011, NATURE, V472, P57, DOI 10.1038/nature09922
   Warrier M, 2015, CELL REP, V10, P326, DOI 10.1016/j.celrep.2014.12.036
   Wiedermann CJ, 1999, J AM COLL CARDIOL, V34, P1975, DOI 10.1016/S0735-1097(99)00448-9
   World Health Organization, CHALL CARD DIS QUICK
   Xin JG, 2014, APPL MICROBIOL BIOT, V98, P6817, DOI 10.1007/s00253-014-5752-1
   Yang T, 2015, HYPERTENSION, V65, P1331, DOI 10.1161/HYPERTENSIONAHA.115.05315
   Yu EW, 2020, PLOS MED, V17, DOI 10.1371/journal.pmed.1003051
   Yusuf S, 2004, LANCET, V364, P937, DOI 10.1016/S0140-6736(04)17018-9
   Zhang HS, 2009, P NATL ACAD SCI USA, V106, P2365, DOI 10.1073/pnas.0812600106
   Zhang X, 2021, GUT, V70, P761, DOI 10.1136/gutjnl-2019-319664
   Zhou Q, 2020, NUTR METAB, V17, DOI 10.1186/s12986-020-00516-1
   Zhou X, 2018, MICROBIOME, V6, DOI 10.1186/s40168-018-0441-4
   Zhu Q, 2018, PHYSIOL GENOMICS, V50, P893, DOI 10.1152/physiolgenomics.00070.2018
NR 158
TC 2
Z9 2
U1 9
U2 15
PU MDPI
PI BASEL
PA ST ALBAN-ANLAGE 66, CH-4052 BASEL, SWITZERLAND
EI 2218-1989
J9 METABOLITES
JI Metabolites
PD AUG
PY 2021
VL 11
IS 8
AR 493
DI 10.3390/metabo11080493
PG 23
WC Biochemistry & Molecular Biology
WE Science Citation Index Expanded (SCI-EXPANDED)
SC Biochemistry & Molecular Biology
GA UG9MB
UT WOS:000689565800001
PM 34436434
OA Green Published, gold
DA 2022-07-02
ER

PT J
AU Aydin, S
   Ozkul, C
   Yucel, NT
   Karaca, H
AF Aydin, Sinem
   Ozkul, Ceren
   Yucel, Nazli Turan
   Karaca, Hulya
TI Gut Microbiome Alteration after Reboxetine Administration in Type-1
   Diabetic Rats
SO MICROORGANISMS
LA English
DT Article
DE gut microbiome; antidepressant; reboxetine; type-1 diabetes
ID DEPRESSION; ANTIDEPRESSANTS; DISEASE; EPIDEMIOLOGY; INHIBITION;
   BEHAVIOR; IMPACT
AB Antidepressants are drugs commonly used in clinical settings. However, there are very limited studies on the effects of these drugs on the gut microbiota. Herein, we evaluated the effect of reboxetine (RBX), a selective norepinephrine (noradrenaline) reuptake inhibitor (NRI), on gut microbiota in both diabetic and non-diabetic rats. This is the first report of relation between reboxetine use and the gut microbiota to our knowledge. In this study, type-1 diabetes induced by using streptozotocin (STZ) and RBX was administered to diabetic rats and healthy controls for 14 days. At the end of the treatment, stool samples were collected. Following DNA extraction, amplicon libraries for the V3-V4 region were prepared and sequenced with the Illumina Miseq platform. QIIME was used for preprocessing and analysis of the data. As a result, RBX had a significant effect on gut microbiota structure and composition in diabetic and healthy rats. For example, RBX exposure had a pronounced microbial signature in both groups, with a low Firmicutes/Bacteroidetes ratio and low Lactobacillus levels. While another abundance phylum after exposure to RBX was Proteabacteria, other notable taxa in the diabetic group included Flavobacterium, Desulfovibrionaceae, Helicobacteriaceae, Campylobacterales, and Pasteurellacae when compared to the untreated group.
C1 [Aydin, Sinem; Karaca, Hulya] Anadolu Univ, Fac Pharm, Dept Pharmaceut Microbiol, TR-26471 Eskisehir, Turkey.
   [Ozkul, Ceren] Hacettepe Univ, Fac Pharm, Dept Pharmaceut Microbiol, TR-06230 Ankara, Turkey.
   [Yucel, Nazli Turan] Anadolu Univ, Fac Pharm, Dept Pharmacol, TR-26471 Eskisehir, Turkey.
RP Karaca, H (corresponding author), Anadolu Univ, Fac Pharm, Dept Pharmaceut Microbiol, TR-26471 Eskisehir, Turkey.
EM sinemtekinkoca@gmail.com.tr; cerenozkul@hacettepe.edu.tr;
   nazlituran@anadolu.edu.tr; hulyakaraca@anadolu.edu.tr
RI Ozkul, Ceren/AAA-9155-2020; Karaca, Hulya/M-4306-2017
OI Ozkul, Ceren/0000-0002-0921-5863; TURAN YUCEL,
   NAZLI/0000-0002-0371-2703; Karaca, Hulya/0000-0002-6578-1341
FU Anadolu University Scientific Research Projects Commission [1702S049,
   2105S052]
FX This research was funded by Anadolu University Scientific Research
   Projects Commission (Project no: 1702S049 and 2105S052).
CR Ackermann RT, 2005, GEN HOSP PSYCHIAT, V27, P338, DOI 10.1016/j.genhosppsych.2005.05.009
   Allison DJ, 2019, PHYSIOL BEHAV, V207, P104, DOI 10.1016/j.physbeh.2019.05.006
   Amrami-Weizman A, 2013, PSYCHOPHARMACOLOGY, V230, P23, DOI 10.1007/s00213-013-3199-1
   Aydin TH, 2016, FUND CLIN PHARMACOL, V30, P549, DOI 10.1111/fcp.12224
   Barbaros MB, 2018, MOLECULES, V23, DOI 10.3390/molecules23082072
   Bravo JA, 2011, P NATL ACAD SCI USA, V108, P16050, DOI 10.1073/pnas.1102999108
   Cani PD, 2013, BRIEF FUNCT GENOMICS, V12, P381, DOI 10.1093/bfgp/elt014
   Caporaso JG, 2010, NAT METHODS, V7, P335, DOI 10.1038/nmeth.f.303
   Cegielska-Perun K, 2014, PHARMACOL REP, V66, P228, DOI 10.1016/j.pharep.2013.09.003
   Chen YR, 2019, LETT APPL MICROBIOL, V68, P553, DOI 10.1111/lam.13149
   Cussotto S, 2019, PSYCHOPHARMACOLOGY, V236, P1671, DOI 10.1007/s00213-018-5006-5
   De Berardis D, 2010, INT J IMMUNOPATH PH, V23, P417, DOI 10.1177/039463201002300204
   Dong C, 2016, PHARMACOL BIOCHEM BE, V144, P7, DOI 10.1016/j.pbb.2016.02.005
   Eyding D, 2010, BMJ-BRIT MED J, V341, DOI 10.1136/bmj.c4737
   Foegeding NJ, 2019, INFECT IMMUN, V87, DOI 10.1128/IAI.00783-18
   Forslund K, 2015, NATURE, V528, P262, DOI 10.1038/nature15766
   Galecki P, 2018, PROG NEURO-PSYCHOPH, V80, P291, DOI 10.1016/j.pnpbp.2017.03.016
   Guarner F, 2003, LANCET, V361, P512, DOI 10.1016/S0140-6736(03)12489-0
   Gurung M, 2020, EBIOMEDICINE, V51, DOI 10.1016/j.ebiom.2019.11.051
   Hajos M, 2004, CNS DRUG REV, V10, P23
   Hasan N, 2019, PEERJ, V7, DOI 10.7717/peerj.7502
   Holt RIG, 2014, CURR DIABETES REP, V14, DOI 10.1007/s11892-014-0491-3
   Jackson MA, 2016, GUT, V65, P749, DOI 10.1136/gutjnl-2015-310861
   Kekkonen RA, 2008, WORLD J GASTROENTERO, V14, P2029, DOI 10.3748/wjg.14.2029
   Kessler RC, 2013, ANNU REV PUBL HEALTH, V34, P119, DOI 10.1146/annurev-publhealth-031912-114409
   Khanam R, 2005, FUND CLIN PHARMACOL, V19, P657, DOI 10.1111/j.1472-8206.2005.00373.x
   Kumar A, 2015, AM J PHYSIOL-GASTR L, V309, pG602, DOI 10.1152/ajpgi.00186.2015
   Lass-Florl C, 2001, J ANTIMICROB CHEMOTH, V48, P775, DOI 10.1093/jac/48.6.775
   Lee SM, 2019, SCI REP-UK, V9, DOI 10.1038/s41598-019-43112-x
   Lucidi L, 2021, INT J MOL SCI, V22, DOI 10.3390/ijms22073723
   Maier L, 2018, NATURE, V555, P623, DOI 10.1038/nature25979
   Markowitz SM, 2011, PSYCHOSOMATICS, V52, P1, DOI 10.1016/j.psym.2010.11.007
   MCNEIL NI, 1978, GUT, V19, P819, DOI 10.1136/gut.19.9.819
   Meng H, 2019, INDIAN J PHARM SCI, V81, P188, DOI 10.4172/pharmaceutical-sciences.1000498
   Miele L, 2009, HEPATOLOGY, V49, P1877, DOI 10.1002/hep.22848
   Mu QH, 2018, FRONT MICROBIOL, V9, DOI 10.3389/fmicb.2018.00757
   Ohtake K, 2007, NITRIC OXIDE-BIOL CH, V17, P75, DOI 10.1016/j.niox.2007.06.004
   Ozkul C, 2020, BENEF MICROBES, V11, P227, DOI 10.3920/BM2019.0039
   Ozkul C, 2020, GENOME MED, V12, DOI 10.1186/s13073-020-00764-z
   Palm NW, 2014, CELL, V158, P1000, DOI 10.1016/j.cell.2014.08.006
   Venegas DP, 2019, FRONT IMMUNOL, V10, DOI 10.3389/fimmu.2019.00277
   Paslakis G, 2011, EUR ARCH PSY CLIN N, V261, P173, DOI 10.1007/s00406-010-0164-4
   Patterson E, 2015, MICROBIOL-SGM, V161, P182, DOI 10.1099/mic.0.082610-0
   Pedersen LH, 2005, PSYCHOPHARMACOLOGY, V182, P551, DOI 10.1007/s00213-005-0120-6
   Rinninella E, 2019, MICROORGANISMS, V7, DOI 10.3390/microorganisms7010014
   Rizzatti G, 2017, BIOMED RES INT, V2017, DOI 10.1155/2017/9351507
   Rooks MG, 2014, ISME J, V8, P1403, DOI 10.1038/ismej.2014.3
   Roubaud-Baudron C, 2019, MBIO, V10, DOI 10.1128/mBio.02820-19
   Roy T, 2012, J AFFECT DISORDERS, V142, pS8, DOI 10.1016/S0165-0327(12)70004-6
   Sahin E, 2019, ACTA HISTOCHEM, V121, P289, DOI 10.1016/j.acthis.2019.01.007
   Schroeder B, 2016, NAT MED, V22, P1079, DOI 10.1038/nm.4185
   Shin J, 2016, SCI REP-UK, V6, DOI 10.1038/srep29681
   Skalska S, 2008, GEN PHYSIOL BIOPHYS, V27, P106
   Surono IS, 2020, NUTR METAB, V17, DOI 10.1186/s12986-020-00496-2
   Turnbaugh PJ, 2006, NATURE, V444, P1027, DOI 10.1038/nature05414
   Vasseur MV, 2014, ANTIMICROB AGENTS CH, V58, P1744, DOI 10.1128/AAC.02135-13
   Vila AV, 2020, NAT COMMUN, V11, DOI 10.1038/s41467-019-14177-z
   Vital M, 2014, MBIO, V5, DOI 10.1128/mBio.00889-14
   Wirth R, 2014, PLOS ONE, V9, DOI 10.1371/journal.pone.0110440
   Wong EHF, 2000, BIOL PSYCHIAT, V47, P818, DOI 10.1016/S0006-3223(99)00291-7
   Yan JE, 2012, NEUROSCI LETT, V526, P54, DOI 10.1016/j.neulet.2012.08.012
   Yang C, 2017, TRANSL PSYCHIAT, V7, DOI 10.1038/s41398-017-0031-4
   Yucel NT, 2020, PSYCHOPHARMACOLOGY, V237, P1131, DOI 10.1007/s00213-019-05443-5
   Zhao ZX, 2018, THERANOSTICS, V8, P5945, DOI 10.7150/thno.28068
   Zheng PL, 2018, DIABETES-METAB RES, V34, DOI 10.1002/dmrr.3043
NR 65
TC 0
Z9 0
U1 4
U2 10
PU MDPI
PI BASEL
PA ST ALBAN-ANLAGE 66, CH-4052 BASEL, SWITZERLAND
EI 2076-2607
J9 MICROORGANISMS
JI Microorganisms
PD SEP
PY 2021
VL 9
IS 9
AR 1948
DI 10.3390/microorganisms9091948
PG 12
WC Microbiology
WE Science Citation Index Expanded (SCI-EXPANDED)
SC Microbiology
GA UY5BV
UT WOS:000701540100001
PM 34576843
OA Green Published, gold
DA 2022-07-02
ER

PT J
AU Khanna, S
AF Khanna, Sahil
TI Microbiota Replacement Therapies: Innovation in Gastrointestinal Care
SO CLINICAL PHARMACOLOGY & THERAPEUTICS
LA English
DT Article
ID CLOSTRIDIUM-DIFFICILE INFECTION; INFLAMMATORY-BOWEL-DISEASE;
   GASTRIC-ACID SUPPRESSION; FECAL MICROBIOTA; GUT MICROBIOTA; LONG-TERM;
   INTESTINAL MICROBIOTA; ULCERATIVE-COLITIS; TRANSPLANT FMT; RECURRENT
AB There has been an increasing interest in the association between human disease and altered gut microbiota, and therapeutics to modulate microbiota to treat disease. Healthy human gastrointestinal microbiota is highly diverse and rich, and harbors between 500 and 2,000 species. Diseases associated with dysbiotic microbiota include antibiotic-associated diarrhea, Clostridium difficile infection, multidrug-resistant organisms, inflammatory bowel disease, obesity, metabolic syndrome, diabetes mellitus, neuropsychiatric diseases, and systemic autoimmune diseases. Microbiota replacement therapies have shown immense promise in treatment of recurrent C. difficile infection and are being studied for other indications. Microbiota replacement therapies for indications other than C. difficile infection should be performed only in research settings. There is an immense need for standardized microbiota replacement therapies for C. difficile infection. Studies are needed to elucidate long-term safety and adverse events from these therapies.
C1 [Khanna, Sahil] Mayo Clin, Div Gastroenterol & Hepatol, Rochester, MN 55905 USA.
RP Khanna, S (corresponding author), Mayo Clin, Div Gastroenterol & Hepatol, Rochester, MN 55905 USA.
EM khanna.sahil@mayo.edu
FU Rebiotix, Inc.
FX S.K. receives research support from Rebiotix, Inc., and serves as a
   consultant to Rebiotix, Inc. (paid directly to Mayo Clinic). S.K. serves
   as a consultant to Assembly biosciences, Probio Tech, LLC, and Shire
   Pharmaceuticals.
CR Agrawal M, 2016, J CLIN GASTROENTEROL, V50, P403, DOI 10.1097/MCG.0000000000000410
   Alang N, 2015, OPEN FORUM INFECT DI, V2, DOI 10.1093/ofid/ofv004
   Backhed F, 2004, P NATL ACAD SCI USA, V101, P15718, DOI 10.1073/pnas.0407076101
   Bafeta A, 2017, ANN INTERN MED, V167, P34, DOI 10.7326/M16-2810
   Bajaj JS, 2017, HEPATOLOGY, V66, P1727, DOI 10.1002/hep.29306
   Barnes Danielle, 2017, Curr Gastroenterol Rep, V19, P10, DOI 10.1007/s11894-017-0548-y
   Baxter M, 2016, J HOSP INFECT, V92, P117, DOI 10.1016/j.jhin.2015.10.024
   Bilinski J, 2017, CLIN INFECT DIS, V65, P364, DOI 10.1093/cid/cix252
   Borody TJ, 2014, CURR OPIN GASTROEN, V30, P97, DOI 10.1097/MOG.0000000000000027
   Brandt LJ, 2015, J CLIN GASTROENTEROL, V49, pS65, DOI 10.1097/MCG.0000000000000346
   Brandt LJ, 2013, AM J GASTROENTEROL, V108, P177, DOI 10.1038/ajg.2012.450
   Brandt LJ, 2012, AM J GASTROENTEROL, V107, P1079, DOI 10.1038/ajg.2012.60
   Cammarota G, 2017, GUT, V66, P569, DOI 10.1136/gutjnl-2016-313017
   Colman RJ, 2014, J CROHNS COLITIS, V8, P1569, DOI 10.1016/j.crohns.2014.08.006
   Colombel JF, 2014, NAT REV GASTRO HEPAT, V11, P652, DOI 10.1038/nrgastro.2014.170
   Dave M, 2012, TRANSL RES, V160, P246, DOI 10.1016/j.trsl.2012.05.003
   de Souza HSP, 2016, NAT REV GASTRO HEPAT, V13, P13, DOI [10.1038/nrgastro.2016.186, 10.1038/nrgastro.2015.186]
   Dubberke ER, 2016, OPEN FORUM INFECT DI, V3, DOI 10.1093/ofid/ofw133
   EISEMAN B, 1958, SURGERY, V44, P854
   Gupta Arjun, 2017, JAMA, V318, P102, DOI 10.1001/jama.2017.6466
   Gupta A, 2017, J NATL COMPR CANC NE, V15, P466, DOI 10.6004/jnccn.2017.0046
   Gupta A, 2016, JAMA-J AM MED ASSOC, V316, P2422, DOI 10.1001/jama.2016.17173
   Halkjaer SI, 2017, WORLD J GASTROENTERO, V23, P4112, DOI 10.3748/wjg.v23.i22.4112
   Hu MY, 2009, GASTROENTEROLOGY, V136, P1206, DOI 10.1053/j.gastro.2008.12.038
   Kassam Z, 2013, AM J GASTROENTEROL, V108, P500, DOI 10.1038/ajg.2013.59
   Kassinen A, 2007, GASTROENTEROLOGY, V133, P24, DOI 10.1053/j.gastro.2007.04.005
   Kelly CR, 2016, ANN INTERN MED, V165, P609, DOI 10.7326/M16-0271
   Kelly CR, 2015, GASTROENTEROLOGY, V149, P223, DOI 10.1053/j.gastro.2015.05.008
   Kelly CR, 2014, AM J GASTROENTEROL, V109, P1065, DOI 10.1038/ajg.2014.133
   Khanna S, 2017, GASTROENTEROL CLIN N, V46, P481, DOI 10.1016/j.gtc.2017.05.004
   Khanna S, 2017, GASTROENTEROLOGY, V152, pS46, DOI 10.1016/S0016-5085(17)30518-8
   Khanna S, 2017, MICROBIOME, V5, DOI 10.1186/s40168-017-0269-3
   Khanna S, 2016, INTERN EMERG MED, V11, P657, DOI 10.1007/s11739-015-1366-6
   Khanna S, 2016, EXPERT REV GASTROENT, V10, P1145, DOI 10.1586/17474124.2016.1158097
   Khanna S, 2016, J INFECT DIS, V214, P173, DOI 10.1093/infdis/jiv766
   Khanna S, 2014, THER ADV GASTROENTER, V7, P72, DOI 10.1177/1756283X13508519
   Khanna S, 2014, MAYO CLIN PROC, V89, P107, DOI 10.1016/j.mayocp.2013.10.011
   Khanna S, 2013, CLIN INFECT DIS, V56, P1401, DOI 10.1093/cid/cit075
   Khanna S, 2012, MAYO CLIN PROC, V87, P1106, DOI 10.1016/j.mayocp.2012.07.016
   Khanna S, 2012, MAYO CLIN PROC, V87, P636, DOI 10.1016/j.mayocp.2011.12.021
   Khanna S, 2012, AM J GASTROENTEROL, V107, P89, DOI 10.1038/ajg.2011.398
   Khoruts A, 2016, CLIN GASTROENTEROL H, V14, P1433, DOI 10.1016/j.cgh.2016.02.018
   Kulecka M, 2016, NUTR METAB, V13, DOI 10.1186/s12986-016-0116-8
   Kumar R, 2017, NPJ BIOFILMS MICROBI, V3, DOI 10.1038/s41522-017-0020-7
   Kumar R, 2016, BMC MICROBIOL, V16, DOI 10.1186/s12866-015-0622-2
   Law CCY, 2017, ALIMENT PHARM THER, V45, P1011, DOI 10.1111/apt.13972
   Lee CH, 2016, JAMA-J AM MED ASSOC, V315, P142, DOI 10.1001/jama.2015.18098
   Ley RE, 2005, P NATL ACAD SCI USA, V102, P11070, DOI 10.1073/pnas.0504978102
   Loo VG, 2011, NEW ENGL J MED, V365, P1693, DOI 10.1056/NEJMoa1012413
   Moayyedi P, 2016, CURR OPIN GASTROEN, V32, P282, DOI 10.1097/MOG.0000000000000285
   Moayyedi P, 2015, GASTROENTEROLOGY, V149, P102, DOI 10.1053/j.gastro.2015.04.001
   Moss EL, 2017, PLOS ONE, V12, DOI 10.1371/journal.pone.0182585
   Ohman Lena, 2013, Curr Gastroenterol Rep, V15, P323, DOI 10.1007/s11894-013-0323-7
   Orenstein R, 2016, CLIN INFECT DIS, V62, P596, DOI 10.1093/cid/civ938
   Ott SJ, 2017, GASTROENTEROLOGY, V152, P799, DOI 10.1053/j.gastro.2016.11.010
   Paramsothy S, 2017, J CROHNS COLITIS, V11, P1180, DOI 10.1093/ecco-jcc/jjx063
   Qin JJ, 2010, NATURE, V464, P59, DOI 10.1038/nature08821
   Quera R, 2014, J CROHNS COLITIS, V8, P252, DOI 10.1016/j.crohns.2013.10.002
   Ray A, 2016, FUTURE MICROBIOL, V11, P611, DOI 10.2217/fmb.16.10
   Rossen NG, 2015, GASTROENTEROLOGY, V149, P110, DOI 10.1053/j.gastro.2015.03.045
   Saffouri G, 2016, AM J GASTROENTEROL, V111, pS103, DOI 10.14309/00000434-201610001-00216
   SCHWAN A, 1983, LANCET, V2, P845
   Sender R, 2016, PLOS BIOL, V14, DOI 10.1371/journal.pbio.1002533
   Shankar V, 2014, MICROBIOME, V2, DOI 10.1186/2049-2618-2-13
   Shen TCD, 2017, NESTLE NUTR WORKS SE, V88, P117, DOI 10.1159/000455220
   Shen TCD, 2015, J CLIN INVEST, V125, P2841, DOI 10.1172/JCI79214
   Song Y, 2013, PLOS ONE, V8, DOI [10.1371/journal.pone.0081330, 10.1371/journal.pone.0075729]
   Staley C, 2016, MBIO, V7, DOI 10.1128/mBio.01965-16
   Suskind DL, 2015, INFLAMM BOWEL DIS, V21, P556, DOI 10.1097/MIB.0000000000000307
   Tariq R., 2016, J CLIN GASTROENTEROL
   Tariq R, 2017, CLIN INFECT DIS, V65, P1745, DOI 10.1093/cid/cix618
   Tariq R, 2017, JAMA INTERN MED, V177, P784, DOI 10.1001/jamainternmed.2017.0212
   Tariq R, 2016, AM J GASTROENTEROL, V111, P751, DOI 10.1038/ajg.2016.67
   Tlaskalova-Hogenova H, 2011, CELL MOL IMMUNOL, V8, P110, DOI 10.1038/cmi.2010.67
   Tosh PK, 2012, CLIN INFECT DIS, V54, P707, DOI 10.1093/cid/cir899
   Turnbaugh PJ, 2006, NATURE, V444, P1027, DOI 10.1038/nature05414
   van Nood E, 2013, NEW ENGL J MED, V368, P407, DOI 10.1056/NEJMoa1205037
   von Martels JZH, 2017, ANAEROBE, V44, P3, DOI 10.1016/j.anaerobe.2017.01.001
   Vrieze A, 2012, GASTROENTEROLOGY, V143, P913, DOI 10.1053/j.gastro.2012.06.031
   Wang SA, 2016, PLOS ONE, V11, DOI 10.1371/journal.pone.0161174
   Youngster I, 2016, BMC MED, V14, DOI 10.1186/s12916-016-0680-9
   Zhang FM, 2012, AM J GASTROENTEROL, V107, P1755, DOI 10.1038/ajg.2012.251
NR 82
TC 39
Z9 43
U1 1
U2 33
PU WILEY
PI HOBOKEN
PA 111 RIVER ST, HOBOKEN 07030-5774, NJ USA
SN 0009-9236
EI 1532-6535
J9 CLIN PHARMACOL THER
JI Clin. Pharmacol. Ther.
PD JAN
PY 2018
VL 103
IS 1
BP 102
EP 111
DI 10.1002/cpt.923
PG 10
WC Pharmacology & Pharmacy
WE Science Citation Index Expanded (SCI-EXPANDED)
SC Pharmacology & Pharmacy
GA FQ4UX
UT WOS:000418354800023
PM 29071710
DA 2022-07-02
ER

PT J
AU Sankar, SA
   Lagier, JC
   Pontarotti, P
   Raoult, D
   Fournier, PE
AF Sankar, Senthil Alias
   Lagier, Jean-Christophe
   Pontarotti, Pierre
   Raoult, Didier
   Fournier, Pierre-Edouard
TI The human gut microbiome, a taxonomic conundrum
SO SYSTEMATIC AND APPLIED MICROBIOLOGY
LA English
DT Article
DE Human microbiome; Gut microbiota; Diversity; Culture; Metagenomics
ID 16S RIBOSOMAL-RNA; HUMAN GASTROINTESTINAL-TRACT; FINISHED GENOME
   SEQUENCE; IN-SITU HYBRIDIZATION; HUMAN FECAL SAMPLES;
   GEL-ELECTROPHORESIS ANALYSIS; HUMAN INTESTINAL MICROBIOTA; PHYLOGENETIC
   CLASSIFICATION; BACTERIAL COMMUNITY; HUMAN FECES
AB From culture to metagenomics, within only 130 years, our knowledge of the human microbiome has considerably improved. With >1000 microbial species identified to date, the gastro-intestinal microbiota is the most complex of human biotas. It is composed of a majority of Bacteroidetes and Firmicutes and, although exhibiting great inter-individual variations according to age, geographic origin, disease or antibiotic uptake, it is stable over time. Metagenomic studies have suggested associations between specific gut microbiota compositions and a variety of diseases, including irritable bowel syndrome, Crohn's disease, colon cancer, type 2 diabetes and obesity. However, these data remain method-dependent, as no consensus strategy has been defined to decipher the complexity of the gut microbiota, High-throughput culture-independent techniques have highlighted the limitations of culture by showing the importance of uncultured species, whereas modern culture methods have demonstrated that metagenomics underestimates the microbial diversity by ignoring minor populations. In this review, we highlight the progress and challenges that pave the way to a complete understanding of the human gastrointestinal microbiota and its influence on human health. (C) 2015 Elsevier GmbH. All rights reserved.
C1 [Sankar, Senthil Alias; Lagier, Jean-Christophe; Raoult, Didier; Fournier, Pierre-Edouard] Aix Marseille Univ, Inst Hosp Univ Mediterranee Infect, URMITE, UM63,CNRS7278,IRD198,InsermU1095, Marseille, France.
   [Pontarotti, Pierre] Aix Marseille Univ, Evolutionary Biol & Modeling Grp, LATP UMR 7373, Marseille, France.
RP Fournier, PE (corresponding author), Aix Marseille Univ, Inst Hosp Univ Mediterranee Infect, URMITE, UM63,CNRS7278,IRD198,InsermU1095, Marseille, France.
EM pierre-edouard.fournier@univ-amu.fr
RI RAOULT, Didier/A-8434-2008; Fournier, Pierre-Edouard/AAC-6155-2021;
   Lagier, Jean-Christophe/AAY-3837-2021; , pontarotti/ABB-1753-2021
OI RAOULT, Didier/0000-0002-0633-5974; Fournier,
   Pierre-Edouard/0000-0001-8463-8885; Lagier,
   Jean-Christophe/0000-0003-0771-8245; Pierre,
   Pontarotti/0000-0001-7202-3648
CR Albertsen M, 2013, NAT BIOTECHNOL, V31, P533, DOI 10.1038/nbt.2579
   Alneberg J, 2014, NAT METHODS, V11, P1144, DOI [10.1038/NMETH.3103, 10.1038/nmeth.3103]
   AMANN RI, 1995, MICROBIOL REV, V59, P143, DOI 10.1128/MMBR.59.1.143-169.1995
   Andersson AF, 2008, PLOS ONE, V3, DOI 10.1371/journal.pone.0002836
   Armougom F, 2009, PLOS ONE, V4, DOI 10.1371/journal.pone.0007125
   Arumugam M, 2011, NATURE, V473, P174, DOI 10.1038/nature09944
   Bartosch S, 2004, APPL ENVIRON MICROB, V70, P3575, DOI 10.1128/AEM.70.6.3575-3581.2004
   Baumann P., 1977, ANTON LEEUW INT J G, V72, P39
   BENNO Y, 1992, J VET MED SCI, V54, P1039, DOI 10.1292/jvms.54.1039
   Benson DA, 2007, NUCLEIC ACIDS RES, V35, pD21, DOI [10.1093/nar/gkt1030, 10.1093/nar/gkq1079, 10.1093/nar/gkp1024, 10.1093/nar/gks1195, 10.1093/nar/gkw1070, 10.1093/nar/gkx1094, 10.1093/nar/gkr1202, 10.1093/nar/gkn723]
   Biesbroek G, 2012, PLOS ONE, V7, DOI 10.1371/journal.pone.0032942
   Brady A, 2009, NAT METHODS, V6, P673, DOI [10.1038/NMETH.1358, 10.1038/nmeth.1358]
   Campbell AG, 2014, ENVIRON MICROBIOL, V16, P2635, DOI 10.1111/1462-2920.12461
   Caporaso JG, 2010, NAT METHODS, V7, P335, DOI 10.1038/nmeth.f.303
   Cash HL, 2005, ASM NEWS, V71, P77
   Chan CKK, 2008, BMC BIOINFORMATICS, V9, DOI 10.1186/1471-2105-9-215
   Cho I, 2012, NAT REV GENET, V13, P260, DOI 10.1038/nrg3182
   Claesson MJ, 2011, P NATL ACAD SCI USA, V108, P4586, DOI 10.1073/pnas.1000097107
   Clemente JC, 2010, BIOCOMPUT-PAC SYM, P3
   Cole JR, 2009, NUCLEIC ACIDS RES, V37, pD141, DOI 10.1093/nar/gkn879
   Costello EK, 2013, MBIO, V4, DOI 10.1128/mBio.00782-13
   Costello EK, 2009, SCIENCE, V326, P1694, DOI 10.1126/science.1177486
   D'Auria G, 2013, SCI REP-UK, V3, DOI 10.1038/srep03515
   De Filippo C, 2010, P NATL ACAD SCI USA, V107, P14691, DOI 10.1073/pnas.1005963107
   Delmont TO, 2011, J MICROBIOL METH, V86, P397, DOI 10.1016/j.mimet.2011.06.013
   DeSantis TZ, 2006, APPL ENVIRON MICROB, V72, P5069, DOI 10.1128/AEM.03006-05
   Dewhirst FE, 2010, J BACTERIOL, V192, P5002, DOI 10.1128/JB.00542-10
   Diaz NN, 2009, BMC BIOINFORMATICS, V10, DOI 10.1186/1471-2105-10-56
   Dubourg G, 2013, EUR J CLIN MICROBIOL, V32, P637, DOI 10.1007/s10096-012-1787-3
   Dubourg G, 2014, INT J ANTIMICROB AG, V44, P117, DOI 10.1016/j.ijantimicag.2014.04.020
   Eckburg PB, 2005, SCIENCE, V308, P1635, DOI 10.1126/science.1110591
   Edouard S., 2014, STAND GENOMIC SCI, V9, P866, DOI DOI 10.4056/SIGS.5631022
   Perez-Cobas AE, 2013, PLOS ONE, V8, DOI 10.1371/journal.pone.0080201
   Faith JJ, 2013, SCIENCE, V341, P44, DOI 10.1126/science.1237439
   Finegold S.M., 1983, HUMAN INTESTINAL MIC, Vfirst, P3
   FINEGOLD SM, 1977, AM J CLIN NUTR, V30, P1781, DOI 10.1093/ajcn/30.11.1781
   Fournier PE, 2014, GENOME MED, V6, DOI 10.1186/s13073-014-0114-2
   Franks AH, 1998, APPL ENVIRON MICROB, V64, P3336
   Fukuda S, 2011, NATURE, V469, P543, DOI 10.1038/nature09646
   Garmendia L, 2012, CLIN MICROBIOL INFEC, V18, P27, DOI 10.1111/j.1469-0691.2012.03868.x
   Goodrich JK, 2014, CELL, V159, P789, DOI 10.1016/j.cell.2014.09.053
   Gosalbes MJ, 2012, CLIN MICROBIOL INFEC, V18, P47, DOI 10.1111/j.1469-0691.2012.03865.x
   GOSSLING J, 1974, INFECT IMMUN, V9, P719, DOI 10.1128/IAI.9.4.719-729.1974
   Greenblum S, 2012, P NATL ACAD SCI USA, V109, P594, DOI 10.1073/pnas.1116053109
   Grice EA, 2009, SCIENCE, V324, P1190, DOI 10.1126/science.1171700
   Gueimonde M, 2012, CLIN MICROBIOL INFEC, V18, P32, DOI 10.1111/j.1469-0691.2012.03873.x
   Hamady M, 2010, ISME J, V4, P17, DOI 10.1038/ismej.2009.97
   Harmsen HJM, 2012, CLIN VACCINE IMMUNOL, V19, P515, DOI 10.1128/CVI.05517-11
   Huddleston JR, 2014, INFECT DRUG RESIST, V7, P167, DOI 10.2147/IDR.S48820
   Huson DH, 2007, GENOME RES, V17, P377, DOI 10.1101/gr.5969107
   Huttenhower C, 2012, NATURE, V486, P207, DOI 10.1038/nature11234
   Ivanov II, 2009, CELL, V139, P485, DOI 10.1016/j.cell.2009.09.033
   Janda JM, 2007, J CLIN MICROBIOL, V45, P2761, DOI 10.1128/JCM.01228-07
   Johnson R., 2007, APPL MULTIVARIATE ST
   Kassinen A, 2007, GASTROENTEROLOGY, V133, P24, DOI 10.1053/j.gastro.2007.04.005
   Kim Mincheol, 2013, Genomics & Informatics, V11, P102, DOI 10.5808/GI.2013.11.3.102
   Konstantinidis KT, 2007, CURR OPIN MICROBIOL, V10, P504, DOI 10.1016/j.mib.2007.08.006
   Krause L, 2008, NUCLEIC ACIDS RES, V36, P2230, DOI 10.1093/nar/gkn038
   Kurokawa K, 2007, DNA RES, V14, P169, DOI 10.1093/dnares/dsm018
   Lagier JC, 2012, CLIN MICROBIOL INFEC, V18, P1185, DOI 10.1111/1469-0691.12023
   Lagier JC, 2013, STAND GENOMIC SCI, V7, P399, DOI 10.4056/sigs.3396830
   Lagier JC, 2012, FRONT CELL INFECT MI, V2, DOI 10.3389/fcimb.2012.00136
   LANE DJ, 1985, P NATL ACAD SCI USA, V82, P6955, DOI 10.1073/pnas.82.20.6955
   LANGENDIJK PS, 1995, APPL ENVIRON MICROB, V61, P3069, DOI 10.1128/AEM.61.8.3069-3075.1995
   Larsen N, 2010, PLOS ONE, V5, DOI 10.1371/journal.pone.0009085
   Lasken RS, 2012, NAT REV MICROBIOL, V10, P631, DOI 10.1038/nrmicro2857
   Le Chatelier E, 2013, NATURE, V500, P541, DOI 10.1038/nature12506
   Leung HCM, 2011, BIOINFORMATICS, V27, P1489, DOI 10.1093/bioinformatics/btr186
   Ley RE, 2006, CELL, V124, P837, DOI 10.1016/j.cell.2006.02.017
   Ley RE, 2005, P NATL ACAD SCI USA, V102, P11070, DOI 10.1073/pnas.0504978102
   Ley RE, 2006, NATURE, V444, P1022, DOI 10.1038/4441022a
   Ley RE, 2010, CURR OPIN GASTROEN, V26, P5, DOI 10.1097/MOG.0b013e328333d751
   Li JH, 2014, NAT BIOTECHNOL, V32, P834, DOI 10.1038/nbt.2942
   Li QR, 2012, PLOS ONE, V7, DOI 10.1371/journal.pone.0034939
   Liefting LW, 1996, APPL ENVIRON MICROB, V62, P3133, DOI 10.1128/AEM.62.9.3133-3139.1996
   Liu L, 2012, GENOMICS, V100, P265, DOI 10.1016/j.ygeno.2012.07.012
   Lozupone C, 2005, APPL ENVIRON MICROB, V71, P8228, DOI 10.1128/AEM.71.12.8228-8235.2005
   Luo CW, 2014, NUCLEIC ACIDS RES, V42, DOI 10.1093/nar/gku169
   Malinen E, 2010, WORLD J GASTROENTERO, V16, P4532, DOI 10.3748/wjg.v16.i36.4532
   Manichanh C, 2006, GUT, V55, P205, DOI 10.1136/gut.2005.073817
   Marcy Y, 2007, P NATL ACAD SCI USA, V104, P11889, DOI 10.1073/pnas.0704662104
   Mariat D, 2009, BMC MICROBIOL, V9, DOI 10.1186/1471-2180-9-123
   Markowitz VM, 2008, NUCLEIC ACIDS RES, V36, pD534, DOI 10.1093/nar/gkm869
   MATA LJ, 1969, APPL MICROBIOL, V17, P596, DOI 10.1128/AEM.17.4.596-602.1969
   McHardy AC, 2007, NAT METHODS, V4, P63, DOI 10.1038/NMETH976
   Methe BA, 2012, NATURE, V486, P215, DOI 10.1038/nature11209
   Meyer F, 2008, BMC BIOINFORMATICS, V9, DOI 10.1186/1471-2105-9-386
   Million M, 2013, CLIN MICROBIOL INFEC, V19, P305, DOI 10.1111/1469-0691.12172
   Million M, 2012, INT J OBESITY, V36, P817, DOI 10.1038/ijo.2011.153
   Mishra AK, 2012, STAND GENOMIC SCI, V6, P386, DOI 10.4056/sigs.2766062
   Mohammed MH, 2011, BIOINFORMATICS, V27, P22, DOI 10.1093/bioinformatics/btq608
   Monzoorul HM, 2009, BIOINFORMATICS, V25, P1722
   MOORE WEC, 1974, AM J CLIN NUTR, V27, P1450, DOI 10.1093/ajcn/27.12.1450
   MOORE WEC, 1974, APPL MICROBIOL, V27, P961, DOI 10.1128/AEM.27.5.961-979.1974
   Morgan XC, 2012, PLOS COMPUT BIOL, V8, DOI 10.1371/journal.pcbi.1002808
   Moter A, 2000, J MICROBIOL METH, V41, P85, DOI 10.1016/S0167-7012(00)00152-4
   MUYZER G, 1993, APPL ENVIRON MICROB, V59, P695, DOI 10.1128/AEM.59.3.695-700.1993
   MYLVAGANAM S, 1992, GENETICS, V130, P399
   O'Toole PW, 2012, CLIN MICROBIOL INFEC, V18, P44, DOI 10.1111/j.1469-0691.2012.03867.x
   Oren A, 2014, INT J SYST EVOL MICR, V64, P8, DOI 10.1099/ijs.0.060301-0
   Oren A, 2014, ANTON LEEUW INT J G, V106, P43, DOI 10.1007/s10482-013-0084-1
   Paliy O, 2009, APPL ENVIRON MICROB, V75, P3572, DOI 10.1128/AEM.02764-08
   Palmer C, 2007, PLOS BIOL, V5, P1556, DOI 10.1371/journal.pbio.0050177
   Pei AY, 2010, APPL ENVIRON MICROB, V76, P3886, DOI 10.1128/AEM.02953-09
   Pfleiderer A, 2013, EUR J CLIN MICROBIOL, V32, P1471, DOI 10.1007/s10096-013-1900-2
   Pinto AJ, 2012, PLOS ONE, V7, DOI 10.1371/journal.pone.0043093
   Ponnusamy K, 2011, J MED MICROBIOL, V60, P817, DOI 10.1099/jmm.0.028126-0
   Prakash S, 2011, BIOL-TARGETS THER, V5, P71, DOI 10.2147/BTT.S19099
   Pruesse E, 2007, NUCLEIC ACIDS RES, V35, P7188, DOI 10.1093/nar/gkm864
   Qin JJ, 2012, NATURE, V490, P55, DOI 10.1038/nature11450
   Qin JJ, 2010, NATURE, V464, P59, DOI 10.1038/nature08821
   Qin N, 2014, NATURE, V513, P59, DOI 10.1038/nature13568
   Rajilic-Stojanovic M, 2007, ENVIRON MICROBIOL, V9, P2125, DOI 10.1111/j.1462-2920.2007.01369.x
   Rajilic-Stojanovic M, 2014, FEMS MICROBIOL REV, V38, P996, DOI 10.1111/1574-6976.12075
   Rajilic-Stojanovic M, 2009, ENVIRON MICROBIOL, V11, P1736, DOI 10.1111/j.1462-2920.2009.01900.x
   Ramasamy D, 2014, INT J SYST EVOL MICR, V64, P384, DOI 10.1099/ijs.0.057091-0
   Ramasamy D, 2013, STAND GENOMIC SCI, V8, P336, DOI 10.4056/sigs.3567059
   Raoult D, 2010, EUR J CLIN MICROBIOL, V29, P1049, DOI 10.1007/s10096-010-0977-0
   Ravel J, 2011, P NATL ACAD SCI USA, V108, P4680, DOI 10.1073/pnas.1002611107
   RELMAN DA, 1992, NEW ENGL J MED, V327, P293, DOI 10.1056/NEJM199207303270501
   Roediger WEW, 2002, J APPL MICROBIOL, V92, P377, DOI 10.1046/j.1365-2672.2002.01531.x
   Rosen GL, 2011, BIOINFORMATICS, V27, P127, DOI 10.1093/bioinformatics/btq619
   ROSENBAUM V, 1987, BIOPHYS CHEM, V26, P235, DOI 10.1016/0301-4622(87)80026-1
   Rossello-Mora R, 2001, FEMS MICROBIOL REV, V25, P39, DOI 10.1111/j.1574-6976.2001.tb00571.x
   Sartor RB, 2010, GASTROENTEROLOGY, V139, P1816, DOI 10.1053/j.gastro.2010.10.036
   Sartor RB, 2012, AM J GASTROENTEROL S, V1, P15, DOI DOI 10.1038/AJGSUP.2012.4
   Scanlan PD, 2008, ENVIRON MICROBIOL, V10, P789, DOI 10.1111/j.1462-2920.2007.01503.x
   Schloss PD, 2010, PLOS COMPUT BIOL, V6, DOI 10.1371/journal.pcbi.1000844
   Schloss PD, 2009, APPL ENVIRON MICROB, V75, P7537, DOI 10.1128/AEM.01541-09
   Schloss PD, 2005, APPL ENVIRON MICROB, V71, P1501, DOI 10.1128/AEM.71.3.1501-1506.2005
   Schwiertz A, 2000, APPL ENVIRON MICROB, V66, P375, DOI 10.1128/AEM.66.1.375-382.2000
   Schwiertz A, 2010, OBESITY, V18, P190, DOI 10.1038/oby.2009.167
   Si JM, 2004, WORLD J GASTROENTERO, V10, P1802
   Siggers RH, 2008, J NUTR, V138, P1437, DOI 10.1093/jn/138.8.1437
   Simmering R, 1999, APPL ENVIRON MICROB, V65, P3705
   Smillie CS, 2011, NATURE, V480, P241, DOI 10.1038/nature10571
   Sobhani I, 2011, PLOS ONE, V6, DOI 10.1371/journal.pone.0016393
   Sogin ML, 2006, P NATL ACAD SCI USA, V103, P12115, DOI 10.1073/pnas.0605127103
   Suau A, 1999, APPL ENVIRON MICROB, V65, P4799
   Sullivan A, 2001, Lancet Infect Dis, V1, P101, DOI 10.1016/S1473-3099(01)00066-4
   Sunagawa S, 2013, NAT METHODS, V10, P1196, DOI [10.1038/NMETH.2693, 10.1038/nmeth.2693]
   Tap J, 2009, ENVIRON MICROBIOL, V11, P2574, DOI 10.1111/j.1462-2920.2009.01982.x
   Teeling H, 2012, BRIEF BIOINFORM, V13, P728, DOI 10.1093/bib/bbs039
   Tottey W, 2013, PLOS ONE, V8, DOI 10.1371/journal.pone.0062544
   Tseng Huei-Hun Elizabeth, 2013, Metagenomics (Cairo), V2, P235646
   Turnbaugh PJ, 2007, NATURE, V449, P804, DOI 10.1038/nature06244
   Turnbaugh PJ, 2010, P NATL ACAD SCI USA, V107, P7503, DOI 10.1073/pnas.1002355107
   Turnbaugh PJ, 2009, NATURE, V457, P480, DOI 10.1038/nature07540
   Ukhanova M, 2012, CLIN MICROBIOL INFEC, V18, P62, DOI 10.1111/j.1469-0691.2012.03859.x
   Valles Y, 2012, CLIN MICROBIOL INFEC, V18, P21, DOI 10.1111/j.1469-0691.2012.03876.x
   Venter JC, 2004, SCIENCE, V304, P66, DOI 10.1126/science.1093857
   Walter J, 2011, ANNU REV MICROBIOL, V65, P411, DOI 10.1146/annurev-micro-090110-102830
   Wang Q, 2007, APPL ENVIRON MICROB, V73, P5261, DOI 10.1128/AEM.00062-07
   Wang TT, 2012, ISME J, V6, P320, DOI 10.1038/ismej.2011.109
   Wang Y, 1997, J BACTERIOL, V179, P3270, DOI 10.1128/jb.179.10.3270-3276.1997
   Wilson KH, 1996, APPL ENVIRON MICROB, V62, P2273, DOI 10.1128/AEM.62.7.2273-2278.1996
   WILSON KH, 1991, LANCET, V338, P474, DOI 10.1016/0140-6736(91)90545-Z
   WILSON KH, 1994, CLIN INFECT DIS, V18, P958, DOI 10.1093/clinids/18.6.958
   WOESE CR, 1990, P NATL ACAD SCI USA, V87, P4576, DOI 10.1073/pnas.87.12.4576
   WOESE CR, 1987, MICROBIOL REV, V51, P221, DOI 10.1128/MMBR.51.2.221-271.1987
   Yarza P, 2014, NAT REV MICROBIOL, V12, P635, DOI 10.1038/nrmicro3330
   Yatsunenko T, 2012, NATURE, V486, P222, DOI 10.1038/nature11053
   Yuan SQ, 2012, PLOS ONE, V7, DOI 10.1371/journal.pone.0033865
   Zoetendal EG, 2002, APPL ENVIRON MICROB, V68, P3401, DOI 10.1128/AEM.68.7.3401-3407.2002
   Zoetendal EG, 1998, APPL ENVIRON MICROB, V64, P3854
   Zoetendal Erwin G., 2001, Microbial Ecology in Health and Disease, V13, P129, DOI 10.1080/089106001750462669
NR 166
TC 66
Z9 76
U1 8
U2 102
PU ELSEVIER GMBH
PI MUNICH
PA HACKERBRUCKE 6, 80335 MUNICH, GERMANY
SN 0723-2020
EI 1618-0984
J9 SYST APPL MICROBIOL
JI Syst. Appl. Microbiol.
PD JUN
PY 2015
VL 38
IS 4
BP 276
EP 286
DI 10.1016/j.syapm.2015.03.004
PG 11
WC Biotechnology & Applied Microbiology; Microbiology
WE Science Citation Index Expanded (SCI-EXPANDED)
SC Biotechnology & Applied Microbiology; Microbiology
GA CL0PP
UT WOS:000356644900010
PM 25864640
DA 2022-07-02
ER

PT J
AU Salgaco, MK
   Oliveira, LGS
   Costa, GN
   Bianchi, F
   Sivieri, K
AF Salgaco, Mateus Kawata
   Segura Oliveira, Liliane Garcia
   Costa, Giselle Nobre
   Bianchi, Fernanda
   Sivieri, Katia
TI Relationship between gut microbiota, probiotics, and type 2 diabetes
   mellitus
SO APPLIED MICROBIOLOGY AND BIOTECHNOLOGY
LA English
DT Review
DE Type 2 diabetes; Gut microbiota; Probiotic; Chronic disease
ID CHAIN FATTY-ACIDS; INSULIN SENSITIVITY; INTESTINAL MICROBIOTA;
   MOLECULAR-MECHANISMS; LACTOBACILLUS-CASEI; GLUCOSE-TOLERANCE; OXIDATIVE
   STRESS; GLYCEMIC CONTROL; ADIPOSE-TISSUE; RISK-FACTORS
AB The worldwide prevalence of type 2 diabetes mellitus (T2DM) is constantly increasing, and it has become a major concern, with several implications for public health, economy, and social well-being. It is well-known that several factors such as lifestyle, increased intake of fat and sugar-rich foods, and host genetics can lead to T2DM. Some recent studies have suggested that the composition of the intestinal microbiota can trigger T2DM. Since then, considerable effort has been made to understand the link between the composition of intestinal microbiota and T2DM, as well as the role of probiotics in modulation of intestinal microbiota. This mini-review summarizes the major findings and discusses the close relationship between intestinal microbiota, probiotics, and T2DM.
C1 [Salgaco, Mateus Kawata; Bianchi, Fernanda; Sivieri, Katia] State Univ Sao Paulo UNESP, Sch Pharmaceut Sci, Dept Food & Nutr, Araraquara, SP, Brazil.
   [Segura Oliveira, Liliane Garcia; Costa, Giselle Nobre; Sivieri, Katia] Univ Pitagoras Unopar, Program Master Degree Sci & Technol Milk & Dairy, Londrina, PR, Brazil.
RP Sivieri, K (corresponding author), State Univ Sao Paulo UNESP, Sch Pharmaceut Sci, Dept Food & Nutr, Araraquara, SP, Brazil.; Sivieri, K (corresponding author), Univ Pitagoras Unopar, Program Master Degree Sci & Technol Milk & Dairy, Londrina, PR, Brazil.
EM katia.sivieri@unesp.br
RI Costa, Giselle Nobre/N-2541-2013
OI Costa, Giselle Nobre/0000-0001-6231-9445; Kawata salgaco,
   Mateus/0000-0002-6822-1294
FU Coordenacao de Aperfeicoamento de Pessoal de Nivel Superior (CAPES);
   Conselho Nacional de Desenvolvimento Cientifico e Tecnologico (CNPq)
FX This work was supported by Coordenacao de Aperfeicoamento de Pessoal de
   Nivel Superior (CAPES) and Conselho Nacional de Desenvolvimento
   Cientifico e Tecnologico (CNPq).
CR AholaAJ, 2017, J PROB HLTH, V5, DOI [10.4172/2329-8901.1000188, DOI 10.4172/2329-8901.1000188]
   Alexander C, 2019, ADV NUTR, V10, P576, DOI 10.1093/advances/nmz004
   Amar J, 2011, EMBO MOL MED, V3, P559, DOI 10.1002/emmm.201100159
   Amer Diabet Assoc, 2012, DIABETES CARE, V35, pS64, DOI [10.2337/dc12-S064, 10.2337/dc09-S062, 10.2337/dc11-S011]
   April K. T., 2012, PLoS ONE, V7, pe39611, DOI 10.1371/journal.pone.0039611
   Asemi Z, 2013, ANN NUTR METAB, V63, P1, DOI 10.1159/000349922
   Bagarolli RA, 2017, J NUTR BIOCHEM, V50, P16, DOI 10.1016/j.jnutbio.2017.08.006
   Balakumar M, 2018, EUR J NUTR, V57, P279, DOI 10.1007/s00394-016-1317-7
   Battson ML, 2018, J NUTR BIOCHEM, V56, P1, DOI 10.1016/j.jnutbio.2017.12.010
   Baxter NT, 2019, MSPHERE, V4, DOI [10.1128/mSphere.00528-18, 10.1128/msphere.00528-18]
   Aponte GB, 2010, COCHRANE DB SYST REV, DOI 10.1002/14651858.CD007401.pub2
   Bervoets L, 2013, GUT PATHOG, V5, DOI 10.1186/1757-4749-5-10
   Bianchi F, 2019, APPL MICROBIOL BIOT, V103, P1081, DOI 10.1007/s00253-018-9570-8
   Blaut M, 2007, J NUTR, V137, p751S, DOI 10.1093/jn/137.3.751S
   Brandao ABP, 2018, DIABETES, V67, DOI 10.2337/db18-2365-PUB
   Campbell SC, 2016, PLOS ONE, V11, DOI 10.1371/journal.pone.0150502
   Caricilli AM, 2013, NUTRIENTS, V5, P829, DOI 10.3390/nu5030829
   Creely SJ, 2007, AM J PHYSIOL-ENDOC M, V292, pE740, DOI 10.1152/ajpendo.00302.2006
   Dahiya DK, 2017, FRONT MICROBIOL, V8, DOI 10.3389/fmicb.2017.00563
   Dang FF, 2018, FOOD FUNCT, V9, P3630, DOI [10.1039/C8FO00081F, 10.1039/c8fo00081f]
   David LA, 2014, NATURE, V505, P559, DOI 10.1038/nature12820
   Dugas LR, 2018, BMC PUBLIC HEALTH, V18, DOI 10.1186/s12889-018-5879-6
   Edwards-Ingram L, 2007, APPL ENVIRON MICROB, V73, P2458, DOI 10.1128/AEM.02201-06
   Ejtahed HS, 2012, NUTRITION, V28, P539, DOI 10.1016/j.nut.2011.08.013
   Evans CC, 2014, PLOS ONE, V9, DOI 10.1371/journal.pone.0092193
   Fijan S, 2014, INT J ENV RES PUB HE, V11, P4745, DOI 10.3390/ijerph110504745
   Firouzi S, 2017, EUR J NUTR, V56, P1535, DOI 10.1007/s00394-016-1199-8
   Gao ZG, 2009, DIABETES, V58, P1509, DOI 10.2337/db08-1637
   Hegde S, 2018, SCI REP-UK, V8, DOI 10.1038/s41598-018-31033-0
   Hill C, 2014, NAT REV GASTRO HEPAT, V11, P506, DOI 10.1038/nrgastro.2014.66
   Huttenhower C, 2012, NATURE, V486, P207, DOI 10.1038/nature11234
   IDF, 2017, DIABETES ATLAS, V8th
   Kalinkovich A, 2019, SEMIN ARTHRITIS RHEU, V49, P474, DOI 10.1016/j.semarthrit.2019.05.007
   Karlsson FH, 2013, NATURE, V498, P99, DOI 10.1038/nature12198
   Khalili Leila, 2019, Iranian Biomedical Journal, V23, P68, DOI [10.29252/.23.1.68, 10.29252/ibj.23.1.68]
   Kobyliak N, 2018, DIABETES METAB SYND, V12, P617, DOI 10.1016/j.dsx.2018.04.015
   Kobyliak N, 2016, NUTR METAB, V13, DOI 10.1186/s12986-016-0067-0
   Larsen N, 2010, PLOS ONE, V5, DOI 10.1371/journal.pone.0009085
   Lee E, 2018, NUTRIENTS, V10, DOI 10.3390/nu10050643
   Li X, 2017, BENEF MICROBES, V8, P421, DOI 10.3920/BM2016.0167
   Lim SM, 2016, NUTR RES, V36, P337, DOI 10.1016/j.nutres.2015.12.001
   Lu YY, 2016, SCI REP-UK, V6, DOI 10.1038/srep37589
   Lyssenko V, 2008, NEW ENGL J MED, V359, P2220, DOI 10.1056/NEJMoa0801869
   Martin D, 2011, SOUTH MED J, V104, P831, DOI 10.1097/SMJ.0b013e318236c263
   Martinell M, 2016, J DIABETES COMPLICAT, V30, P1456, DOI 10.1016/j.jdiacomp.2016.08.009
   Matsumoto M, 2008, BIOSCI BIOTECH BIOCH, V72, P572, DOI 10.1271/bbb.70474
   Reyes LM, 2016, INT J FOOD SCI NUTR, V67, P470, DOI 10.3109/09637486.2016.1162770
   McFarland LV, 2018, FRONT MED-LAUSANNE, V5, DOI 10.3389/fmed.2018.00124
   Medina-Vera I, 2019, DIABETES METAB, V45, P122, DOI 10.1016/j.diabet.2018.09.004
   Methe BA, 2012, NATURE, V486, P215, DOI 10.1038/nature11209
   Mobini R, 2017, DIABETES OBES METAB, V19, P579, DOI 10.1111/dom.12861
   Newsholme P, 2016, BIOCHEM J, V473, P4527, DOI 10.1042/BCJ20160503C
   Nyunt Ohn, 2009, Clin Biochem Rev, V30, P67
   O'Connor S, 2017, MATURITAS, V104, P11, DOI 10.1016/j.maturitas.2017.07.005
   Opazo MC, 2018, FRONT MICROBIOL, V9, DOI 10.3389/fmicb.2018.00432
   Panwar H, 2013, DIABETES-METAB RES, V29, P103, DOI 10.1002/dmrr.2376
   Park KY, 2015, J CLIN BIOCHEM NUTR, V56, P240, DOI 10.3164/jcbn.14-116
   Patterson E, 2016, POSTGRAD MED J, V92, P286, DOI 10.1136/postgradmedj-2015-133285
   Peters BA, 2018, SCI REP-UK, V8, DOI 10.1038/s41598-018-28126-1
   Qin JJ, 2012, NATURE, V490, P55, DOI 10.1038/nature11450
   Rad AH, 2017, CURR DIABETES REV, V13, P582, DOI 10.2174/1573399812666161014112515
   Razmpoosh E, 2019, DIABETES METAB SYND, V13, P175, DOI 10.1016/j.dsx.2018.08.008
   Rios-Covian D, 2016, FRONT MICROBIOL, V7, DOI 10.3389/fmicb.2016.00185
   Ritchie ML, 2012, PLOS ONE, V7, DOI 10.1371/journal.pone.0034938
   Roager HM, 2019, GUT, V68, P83, DOI 10.1136/gutjnl-2017-314786
   Sabatino A, 2017, CURR DIABETES REP, V17, DOI 10.1007/s11892-017-0841-z
   Sato J, 2017, SCI REP-UK, V7, DOI 10.1038/s41598-017-12535-9
   Schwiertz A, 2010, OBESITY, V18, P190, DOI 10.1038/oby.2009.167
   Seuring T, 2015, PHARMACOECONOMICS, V33, P811, DOI 10.1007/s40273-015-0268-9
   Sgritta M, 2019, NEURON, V101, P246, DOI 10.1016/j.neuron.2018.11.018
   Stensel D, 2010, ANN NUTR METAB, V57, P36, DOI 10.1159/000322702
   Tolhurst G, 2012, DIABETES, V61, P364, DOI 10.2337/db11-1019
   Troseid M, 2013, DIABETES CARE, V36, P3627, DOI 10.2337/dc13-0451
   Van de Wiele T, 2004, FEMS MICROBIOL ECOL, V51, P143, DOI 10.1016/j.femsec.2004.07.014
   Van de Wiele T, 2016, NAT REV RHEUMATOL, V12, P398, DOI 10.1038/nrrheum.2016.85
   Vancamelbeke M, 2017, EXPERT REV GASTROENT, V11, P821, DOI 10.1080/17474124.2017.1343143
   von Scholten BJ, 2013, PUBLIC HEALTH NUTR, V16, P27, DOI 10.1017/S1368980012000894
   Wang G, 2017, FOOD FUNCT, V8, P3155, DOI 10.1039/c7fo00593h
   Wang XK, 2015, SCI REP-UK, V5, DOI 10.1038/srep12676
   White MF, 2002, AM J PHYSIOL-ENDOC M, V283, pE413, DOI 10.1152/ajpendo.00514.2001
   WHO, 2016, GLOB REP PSOR, DOI DOI 10.1093/eurheartj/ehab128
   Wiesner P, 2010, CIRC RES, V107, P56, DOI 10.1161/CIRCRESAHA.110.218420
   Xiang YF, 2015, ACTA DIABETOL, V52, P1121, DOI 10.1007/s00592-015-0799-8
NR 83
TC 36
Z9 39
U1 6
U2 57
PU SPRINGER
PI NEW YORK
PA ONE NEW YORK PLAZA, SUITE 4600, NEW YORK, NY, UNITED STATES
SN 0175-7598
EI 1432-0614
J9 APPL MICROBIOL BIOT
JI Appl. Microbiol. Biotechnol.
PD DEC
PY 2019
VL 103
IS 23-24
BP 9229
EP 9238
DI 10.1007/s00253-019-10156-y
EA OCT 2019
PG 10
WC Biotechnology & Applied Microbiology
WE Science Citation Index Expanded (SCI-EXPANDED)
SC Biotechnology & Applied Microbiology
GA KF8ZB
UT WOS:000493260400001
PM 31664483
DA 2022-07-02
ER

PT J
AU Seitz, J
   Trinh, S
   Herpertz-Dahlmann, B
AF Seitz, Jochen
   Trinh, Stefanie
   Herpertz-Dahlmann, Beate
TI The Microbiome and Eating Disorders
SO PSYCHIATRIC CLINICS OF NORTH AMERICA
LA English
DT Article
DE Microbiome; Anorexia nervosa; Inflammation; Gut permeability;
   Autoantibodies; Gut-brain interaction; Psychobiotics; Nutrition
ID ACTIVITY-BASED ANOREXIA; GUT MICROBIOTA; INTESTINAL MICROBIOTA; NERVOSA;
   BRAIN; ADOLESCENT; IMPACT; PERMEABILITY; METAANALYSIS; ANXIETY
AB Growing interest exists in the association of gut bacteria with diseases, such as diabetes, obesity, inflammatory bowel disease, and psychiatric disorders. Gut microbiota influence the fermentation of nutrients, body weight regulation, gut permeability, hormones, inflammation, immunology, and behavior (gut-brain axis). Regarding anorexia nervosa (AN), altered microbial diversity and taxa abundance were found and associated with depressive, anxious, and eating disorder symptoms. Potential mechanisms involve increased gut permeability, low-grade inflammation, autoantibodies, and reduced brain cell neogenesis and learning. Gut microbiome is strongly influenced by refeeding practices. Microbiota-modulating strategies like nutritional interventions or psychobiotics application could become relevant additions to AN treatment.
C1 [Seitz, Jochen; Herpertz-Dahlmann, Beate] Rhein Westfal TH Aachen, Univ Hosp, Dept Child & Adolescent Psychiat Psychotherapy &, Neuenhofer Weg 21, D-52074 Aachen, Germany.
   [Trinh, Stefanie] Rhein Westfal TH Aachen, Univ Hosp, Inst Neuroanat, Wendlingweg 2, D-52074 Aachen, Germany.
RP Herpertz-Dahlmann, B (corresponding author), Rhein Westfal TH Aachen, Univ Hosp, Dept Child & Adolescent Psychiat Psychotherapy &, Neuenhofer Weg 21, D-52074 Aachen, Germany.
EM jseitz@ukaachen.de
RI Seitz, Jochen/AAE-7363-2019
OI Seitz, Jochen/0000-0002-0110-7980
CR Armougom F, 2009, PLOS ONE, V4, DOI 10.1371/journal.pone.0007125
   Asano Y, 2012, AM J PHYSIOL-GASTR L, V303, pG1288, DOI 10.1152/ajpgi.00341.2012
   Bagga D, 2018, EUR J NUTR
   Bagga D, 2018, GUT MICROBES, V9, P486, DOI 10.1080/19490976.2018.1460015
   Bambury A, 2018, BRIT J PHARMACOL, V175, P4430, DOI 10.1111/bph.14127
   Belmonte L, 2016, SCI REP-UK, V6, DOI 10.1038/srep35813
   Borgo F, 2017, PLOS ONE, V12, DOI 10.1371/journal.pone.0179739
   Breton J, 2016, INT J EAT DISORDER, V49, P805, DOI 10.1002/eat.22531
   Carr J, 2016, EXPERT REV GASTROENT, V10, P565, DOI 10.1586/17474124.2016.1166953
   Clavel T, 2016, EXPERT REV MOL DIAGN, V16, P795, DOI 10.1080/14737159.2016.1184574
   Cryan JF, 2012, NAT REV NEUROSCI, V13, P701, DOI 10.1038/nrn3346
   Dai C, 2013, MOL CELL BIOCHEM, V374, P1, DOI 10.1007/s11010-012-1488-3
   Dalton B, 2018, J PSYCHIATR RES, V103, P252, DOI 10.1016/j.jpsychires.2018.06.002
   David LA, 2014, NATURE, V505, P559, DOI 10.1038/nature12820
   Dinan TG, 2013, BIOL PSYCHIAT, V74, P720, DOI 10.1016/j.biopsych.2013.05.001
   Fasano A, 2000, LANCET, V355, P1518, DOI 10.1016/S0140-6736(00)02169-3
   Fetissov SO, 2017, NAT REV ENDOCRINOL, V13, P11, DOI 10.1038/nrendo.2016.150
   Flores R, 2012, J TRANSL MED, V10, DOI 10.1186/1479-5876-10-253
   Francois M, 2016, NUTRITION, V32, P709, DOI 10.1016/j.nut.2015.12.034
   Geirnaert A, 2017, SCI REP-UK, V7, DOI 10.1038/s41598-017-11734-8
   Grenham S, 2011, FRONT PHYSIOL, V2, DOI 10.3389/fphys.2011.00094
   Herpertz-Dahlmann B, 2017, EUR CHILD ADOLES PSY, V26, P1031, DOI 10.1007/s00787-017-0945-7
   Herpertz-Dahlmann B, 2015, CHILD ADOL PSYCH CL, V24, P177, DOI 10.1016/j.chc.2014.08.003
   Holzer P, 2014, ADV EXP MED BIOL, V817, P195, DOI 10.1007/978-1-4939-0897-4_9
   Queipo-Ortuno MI, 2013, PLOS ONE, V8, DOI 10.1371/journal.pone.0065465
   Jesus P, 2014, CLIN NUTR, V33, P1046, DOI 10.1016/j.clnu.2013.11.006
   Kelly JR, 2017, FRONT NEUROSCI-SWITZ, V11, DOI 10.3389/fnins.2017.00490
   Kelly JR, 2017, BRAIN BEHAV IMMUN, V61, P50, DOI 10.1016/j.bbi.2016.11.018
   Kelly JR, 2015, FRONT CELL NEUROSCI, V9, DOI 10.3389/fncel.2015.00392
   Kleiman SC, 2017, EUR EAT DISORD REV, V25, P423, DOI 10.1002/erv.2524
   Kleiman SC, 2015, PSYCHOSOM MED, V77, P969, DOI 10.1097/PSY.0000000000000247
   Kostic AD, 2014, GASTROENTEROLOGY, V146, P1489, DOI 10.1053/j.gastro.2014.02.009
   Ley RE, 2005, P NATL ACAD SCI USA, V102, P11070, DOI 10.1073/pnas.0504978102
   Luczynski P, 2016, INT J NEUROPSYCHOPH, V19, DOI [10.1007/s00018-017-2674-y, DOI 10.1007/S00018-017-2674-Y]
   Mack I, 2018, CURR NEUROPHARMACOL, V16, P1131, DOI 10.2174/1570159X16666180118101354
   Mack I, 2016, SCI REP-UK, V6, DOI 10.1038/srep26752
   Maier L, 2018, NATURE, V555, P623, DOI 10.1038/nature25979
   Marzola E, 2013, BMC PSYCHIATRY, V13, DOI 10.1186/1471-244X-13-290
   Messaoudi M, 2011, BRIT J NUTR, V105, P755, DOI 10.1017/S0007114510004319
   Million M, 2013, INT J OBESITY, V37, P1460, DOI 10.1038/ijo.2013.20
   Mohle L, 2016, CELL REP, V15, P1945, DOI 10.1016/j.celrep.2016.04.074
   Morkl S, 2019, FORTSCHR NEUROL PSYC, V87, P39, DOI 10.1055/s-0043-123826
   Morkl S, 2017, INT J EAT DISORDER, V50, P1421, DOI 10.1002/eat.22801
   Monteleone P, 2004, MOL PSYCHIATR, V9, P76, DOI 10.1038/sj.mp.4001374
   Morita C, 2015, PLOS ONE, V10, DOI 10.1371/journal.pone.0145274
   Neuman H, 2015, FEMS MICROBIOL REV, V39, P509, DOI 10.1093/femsre/fuu010
   Paulukat L, 2016, WORLD J BIOL PSYCHIA, V17, P274, DOI 10.3109/15622975.2016.1173725
   Petra AI, 2014, EXPERT REV CLIN IMMU, V10, P729, DOI 10.1586/1744666X.2014.906302
   Pirbaglou M, 2016, NUTR RES, V36, P889, DOI 10.1016/j.nutres.2016.06.009
   Raevuori A, 2014, PLOS ONE, V9, DOI 10.1371/journal.pone.0104845
   Ridaura VK, 2013, SCIENCE, V341, P1079, DOI 10.1126/science.1241214
   Roshchina VV, 2010, MICROBIAL ENDOCRINOLOGY: INTERKINGDOM SIGNALING IN INFECTIOUS DISEASE AND HEALTH, P17, DOI 10.1007/978-1-4419-5576-0_2
   Santoro A, 2018, CELL MOL LIFE SCI, V75, P129, DOI 10.1007/s00018-017-2674-y
   Schorr M, 2017, NAT REV ENDOCRINOL, V13, P174, DOI 10.1038/nrendo.2016.175
   Seitz J, 2016, J NEURAL TRANSM, V123, P949, DOI 10.1007/s00702-016-1567-9
   Seitz J, EATING DISORDERS OBE
   Seitz J, 2015, J PSYCHIATR RES, V68, P228, DOI 10.1016/j.jpsychires.2015.06.019
   Sender R, 2016, PLOS BIOL, V14, DOI 10.1371/journal.pbio.1002533
   Sherwin E, 2016, CURR OPIN GASTROEN, V32, P96, DOI 10.1097/MOG.0000000000000244
   Smith MI, 2013, SCIENCE, V339, P548, DOI 10.1126/science.1229000
   Solmi M, 2015, PSYCHONEUROENDOCRINO, V51, P237, DOI 10.1016/j.psyneuen.2014.09.031
   Sturgeon C, 2016, TISSUE BARRIERS, V4, DOI 10.1080/21688370.2016.1251384
   Tennoune N, 2014, TRANSL PSYCHIAT, V4, DOI 10.1038/tp.2014.98
   Trehan I, 2013, NEW ENGL J MED, V368, P425, DOI 10.1056/NEJMoa1202851
   Tremaroli V, 2015, CELL METAB, V22, P228, DOI 10.1016/j.cmet.2015.07.009
   Turnbaugh PJ, 2006, NATURE, V444, P1027, DOI 10.1038/nature05414
   Vanuytsel T, 2014, GUT, V63, P1293, DOI 10.1136/gutjnl-2013-305690
   Vieira AT, 2016, CLIN TRANSL IMMUNOL, V5, DOI 10.1038/cti.2016.38
   Wikoff WR, 2009, P NATL ACAD SCI USA, V106, P3698, DOI 10.1073/pnas.0812874106
   Wostmann B., 1996, GERMFREE GNOTOBIOTIC, P43
   Zhou W, 2015, GENET MOL RES, V14, P11505, DOI 10.4238/2015.September.28.2
   Zwipp J, 2014, PROG NEURO-PSYCHOPH, V54, P163, DOI 10.1016/j.pnpbp.2014.05.006
NR 72
TC 40
Z9 41
U1 4
U2 43
PU W B SAUNDERS CO-ELSEVIER INC
PI PHILADELPHIA
PA 1600 JOHN F KENNEDY BOULEVARD, STE 1800, PHILADELPHIA, PA 19103-2899 USA
SN 0193-953X
EI 1558-3147
J9 PSYCHIAT CLIN N AM
JI Psychiatr. Clin. North Amer.
PD MAR
PY 2019
VL 42
IS 1
BP 93
EP +
DI 10.1016/j.psc.2018.10.004
PN 1
PG 13
WC Psychiatry
WE Social Science Citation Index (SSCI)
SC Psychiatry
GA HN3LA
UT WOS:000460083700009
PM 30704642
DA 2022-07-02
ER

PT J
AU Kumbhare, SV
   Patangia, DV
   Patil, RH
   Shouche, YS
   Patil, NP
AF Kumbhare, Shreyas V.
   Patangia, Dhrati V.
   Patil, Ravindra H.
   Shouche, Yogesh S.
   Patil, Nitinkumar P.
TI Factors influencing the gut microbiome in children: from infancy to
   childhood
SO JOURNAL OF BIOSCIENCES
LA English
DT Review
DE Birth mode; infants; maternal health; microbiome
ID ANTIBIOTIC-ASSOCIATED DIARRHEA; EXCESSIVE WEIGHT-GAIN;
   INTENSIVE-CARE-UNIT; FORMULA-FED INFANTS; INTESTINAL MICROBIOTA;
   BACTERIAL VAGINOSIS; PRETERM INFANTS; MATERNAL OBESITY; DELIVERY MODE;
   DOUBLE-BLIND
AB The human microbiota plays a crucial role in educating the immune system and influencing host health right since birth. Various maternal factors along with the vertical microbial transfer from the mother, as well as the horizontal environmental transmission and internal factors relating to the infant, play a crucial role in modulating the gut microbiota. The early life microflora is highly unstable and undergoes dynamic changes during the first few years, converging towards a more stabilized adult microbiota by co-evolving with the host by the age of 3-4 years. Microbiota studies have underlined the role of dysbiosis in developing several metabolic disorders like obesity, diabetes and immune-related disorders like asthma, to name a few. Thus, understanding early life microbial composition and various factors affecting the microbial community will provide a platform for developing strategies/techniques to maintain host health by restoring gut microbial flora. This review focuses on the factors that affect the microbial composition of the foetus in utero, during birth, infancy through childhood.
C1 [Kumbhare, Shreyas V.; Patangia, Dhrati V.; Shouche, Yogesh S.] Savitribai Phule Univ, Natl Ctr Cell Sci, Pune Campus, Pune 411007, Maharashtra, India.
   [Kumbhare, Shreyas V.; Patil, Ravindra H.] RC Patel Arts Sci & Commerce Coll, Dept Microbiol, Shirpur 425405, Maharashtra, India.
   [Patil, Nitinkumar P.] Smt Chandibai Himathmal Mansukhani Coll, Dept Microbiol, Thana 421003, Maharashtra, India.
RP Patil, NP (corresponding author), Smt Chandibai Himathmal Mansukhani Coll, Dept Microbiol, Thana 421003, Maharashtra, India.
EM nitinkumarpatil1@gmail.com
RI Kumbhare, Shreyas Vivek/ABB-3751-2020
OI Kumbhare, Shreyas Vivek/0000-0001-9650-0963
FU Indian Council of Medical Research (ICMR) [3/1/2/27/15-RCH]
FX The author SVK acknowledges the Indian Council of Medical Research
   (ICMR) for the Senior Research Fellowship (SRF) grant (No.
   3/1/2/27/15-RCH).
CR Aagaard K, 2012, PLOS ONE, V7, DOI 10.1371/journal.pone.0036466
   Adlerberth I, 2009, ACTA PAEDIATR, V98, P229, DOI 10.1111/j.1651-2227.2008.01060.x
   Adlercreutz EH, 2015, ACTA PAEDIATR, V104, P178, DOI 10.1111/apa.12836
   Ajslev TA, 2011, INT J OBESITY, V35, P522, DOI 10.1038/ijo.2011.27
   Akobeng AK, 2006, ARCH DIS CHILD, V91, P39, DOI 10.1136/adc.2005.082016
   Al-Hertani W, 2007, CLIN INVEST MED, V30, pE44
   Alexander VN, 2011, J PEDIATR-US, V159, P392, DOI 10.1016/j.jpeds.2011.02.035
   [Anonymous], 2010, HUM MOL GENET, V19, P3468, DOI [10.1093/hmg/ddq248, DOI 10.1093/HMG/DDQ248]
   Arboleya S, 2012, FEMS MICROBIOL ECOL, V79, P763, DOI 10.1111/j.1574-6941.2011.01261.x
   Atasoglu C, 1998, APPL ENVIRON MICROB, V64, P2836
   Azad MB, 2013, CAN MED ASSOC J, V185, P385, DOI 10.1503/cmaj.121189
   Bager P, 2008, CLIN EXP ALLERGY, V38, P634, DOI 10.1111/j.1365-2222.2008.02939.x
   Bailey LC, 2018, JAMA PEDIAT, P1063
   Ball TM, 2000, NEW ENGL J MED, V343, P538, DOI 10.1056/NEJM200008243430803
   Bassols J, 2016, PEDIATR RES, V80, P777, DOI 10.1038/pr.2016.155
   Baumann-Dudenhoeffer AM, 2018, NAT MED, V24, P1822, DOI 10.1038/s41591-018-0216-2
   Beaugerie L, 2003, ALIMENT PHARM THER, V17, P905, DOI 10.1046/j.1365-2036.2003.01531.x
   Bengtsson-Palme J, 2015, ANTIMICROB AGENTS CH, V59, P6551, DOI 10.1128/AAC.00933-15
   BENNO Y, 1984, MICROBIOL IMMUNOL, V28, P975, DOI 10.1111/j.1348-0421.1984.tb00754.x
   Bertelsen RJ, 2014, J ALLERGY CLIN IMMUN, V133, P165, DOI 10.1016/j.jaci.2013.07.032
   Biasucci G, 2008, J NUTR, V138, p1796S, DOI 10.1093/jn/138.9.1796S
   Bisgaard H, 2011, J ALLERGY CLIN IMMUN, V128, P646, DOI 10.1016/j.jaci.2011.04.060
   Boehm G, 2008, J NUTR, V138, p1818S, DOI 10.1093/jn/138.9.1818S
   Brower-Sinning R, 2014, PLOS ONE, V9, DOI 10.1371/journal.pone.0105046
   Brown KA, 2013, ANTIMICROB AGENTS CH, V57, P2326, DOI 10.1128/AAC.02176-12
   Brown RG, 2018, BMC MED, V16, DOI 10.1186/s12916-017-0999-x
   Cabrera-Rubio R, 2012, AM J CLIN NUTR, V96, P544, DOI 10.3945/ajcn.112.037382
   Cardwell CR, 2008, DIABETOLOGIA, V51, P726, DOI 10.1007/s00125-008-0941-z
   Collado MC, 2012, PEDIATR RES, V72, P77, DOI 10.1038/pr.2012.42
   Collado MC, 2010, AM J CLIN NUTR, V92, P1023, DOI 10.3945/ajcn.2010.29877
   Cenit MC, 2014, BBA-MOL BASIS DIS, V1842, P1981, DOI 10.1016/j.bbadis.2014.05.023
   Challier JC, 2008, PLACENTA, V29, P274, DOI 10.1016/j.placenta.2007.12.010
   Chen JJ, 2007, CLIN NUTR, V26, P559, DOI 10.1016/j.clnu.2007.03.003
   Cho I, 2012, NATURE, V488, P621, DOI 10.1038/nature11400
   Chu DM, 2016, GUT MICROBES, V7, P459, DOI 10.1080/19490976.2016.1241357
   Chu DM, 2017, NAT MED
   Chu SY, 2017, PLOS ONE, V12, DOI 10.1371/journal.pone.0184920
   Clark RH, 2006, PEDIATRICS, V117, P1979, DOI 10.1542/peds.2005-1707
   Collado MC, 2008, AM J CLIN NUTR, V88, P894, DOI 10.1093/ajcn/88.4.894
   Combellick JL, 2018, SCI REP-UK, V8, DOI 10.1038/s41598-018-33995-7
   Cong X., 2016, PLOS ONE, V11, P1
   David LA, 2014, NATURE, V505, P559, DOI 10.1038/nature12820
   De Filippis F, 2016, GUT, P1
   De Filippo C, 2010, P NATL ACAD SCI USA, V107, P14691, DOI 10.1073/pnas.1005963107
   De Palma G, 2012, PLOS ONE, V7, DOI 10.1371/journal.pone.0030791
   Deierlein AL, 2011, DIABETES CARE, V34, P480, DOI 10.2337/dc10-1766
   Dethlefsen L, 2011, P NATL ACAD SCI USA, V108, P4554, DOI 10.1073/pnas.1000087107
   Dethlefsen L, 2008, PLOS BIOL, V6, P2383, DOI 10.1371/journal.pbio.0060280
   DiGiulio DB, 2015, P NATL ACAD SCI USA, V112, P11060, DOI 10.1073/pnas.1502875112
   DiGiulio DB, 2008, PLOS ONE, V3, DOI 10.1371/journal.pone.0003056
   Diriba L., 2016, INT J MOD CHEM APPL, V3, P287
   Ditchfield AM, 2015, INT J OBESITY, V39, P557, DOI 10.1038/ijo.2014.212
   Dogra S, 2015, MBIO, V6, DOI 10.1128/mBio.02419-14
   Dolatkhah N, 2015, J HEALTH POPUL NUTR, V33, DOI 10.1186/s41043-015-0034-9
   Dominguez-Bello MG, 2016, NAT MED, V22, P250, DOI 10.1038/nm.4039
   Dominguez-Bello MG, 2010, P NATL ACAD SCI USA, V107, P11971, DOI 10.1073/pnas.1002601107
   Donders GGG, 2000, AM J OBSTET GYNECOL, V183, P431, DOI 10.1067/mob.2000.105738
   Dore J, 2013, UNITED EUR GASTROENT, V1, P311, DOI 10.1177/2050640613502477
   Dubinkina VB, 2017, MICROBIOME, V5, DOI 10.1186/s40168-017-0359-2
   Eggesbo M, 2003, J ALLERGY CLIN IMMUN, V112, P420, DOI 10.1067/mai.2003.1610
   Embleton ND, 2017, FRONT NUTR, V4, DOI 10.3389/fnut.2017.00014
   Fallani M, 2010, J PEDIATR GASTR NUTR, V51, P77, DOI 10.1097/MPG.0b013e3181d1b11e
   Fanaro S, 2003, ACTA PAEDIATR, V92, P48
   Faraji R, 2012, AFR J MICROBIOL RES, V6, P2773, DOI 10.5897/AJMR11.1443
   Fardini Y, 2010, INFECT IMMUN, V78, P1789, DOI 10.1128/IAI.01395-09
   Flynn CA, 1999, J FAM PRACTICE, V48, P885
   Forni D, 2014, J CROHNS COLITIS, V8, P489, DOI 10.1016/j.crohns.2013.10.014
   Freitas AC, 2017, SCI REP-UK, V7, DOI 10.1038/s41598-017-07790-9
   Fricke WF, 2014, J PEDIATR-US, V165, P8, DOI 10.1016/j.jpeds.2014.03.022
   Gaillard R, 2013, OBESITY, V21, P1046, DOI 10.1002/oby.20088
   Galley JD, 2014, PLOS ONE, V9, DOI 10.1371/journal.pone.0113026
   GERRARD JW, 1976, ANN ALLERGY, V37, P91
   Gervassi Ana L, 2014, Virology (Auckl), V2014, P1, DOI 10.4137/vrt.s12248
   Gewolb IH, 1999, ARCH DIS CHILD-FETAL, V80, pF167, DOI 10.1136/fn.80.3.F167
   Gibson DL, 2015, GUT MICROBES, V6, P24, DOI 10.1080/19490976.2014.997610
   Gibson MK, 2016, NAT MICROBIOL, V1, DOI [10.1038/NMICROBIOL.2016.24, 10.1038/nmicrobiol.2016.24]
   Gohir W, 2015, GUT MICROBES, V6, P310, DOI 10.1080/19490976.2015.1086056
   Gomez A, 2016, CELL REP, V14, P2142, DOI 10.1016/j.celrep.2016.02.013
   Gomez-Arango LF, 2017, SCI REP, V7, P1, DOI DOI 10.1038/S41598-017-03066-4
   Gomez-Arango LF, 2016, DIABETES, V65, P2214, DOI 10.2337/db16-0278
   Gonzalez-Perez G, 2016, J IMMUNOL, V196, P3768, DOI 10.4049/jimmunol.1502322
   Goodrich JK, 2014, CELL, V159, P789, DOI 10.1016/j.cell.2014.09.053
   Greenwood C, 2014, J PEDIATR-US, V165, P23, DOI 10.1016/j.jpeds.2014.01.010
   Gritz EC, 2015, FRONT PEDIATR, V3, DOI 10.3389/fped.2015.00017
   Gronlund MM, 1999, J PEDIATR GASTR NUTR, V28, P19, DOI 10.1097/00005176-199901000-00007
   Guaraldi F, 2012, FRONT CELL INFECT MI, V2, DOI 10.3389/fcimb.2012.00094
   Hansen R, 2015, PLOS ONE, V10, DOI 10.1371/journal.pone.0133320
   Harmsen HJM, 2000, J PEDIATR GASTR NUTR, V30, P61, DOI 10.1097/00005176-200001000-00019
   HAY PE, 1994, BRIT MED J, V308, P295, DOI 10.1136/bmj.308.6924.295
   Hill CJ, 2017, MICROBIOME, V5, DOI 10.1186/s40168-016-0213-y
   Hillier SL, 1995, NEW ENGL J MED, V333, P1737, DOI 10.1056/NEJM199512283332604
   Hoddinott P, 2008, BMJ-BRIT MED J, V336, P881, DOI 10.1136/bmj.39521.566296.BE
   Horta B., 2007, EVIDENCE LONG TERM E, P1
   Hourigan SK, 2016, CLIN THER, V38, P747, DOI 10.1016/j.clinthera.2016.02.014
   Hu JZ, 2013, PLOS ONE, V8, DOI 10.1371/journal.pone.0078257
   Hugg TT, 2008, ENV HLTH, V7, P1
   Hussen HI, 2015, DIABETOLOGIA, V58, P1464, DOI 10.1007/s00125-015-3580-1
   Huurre A, 2008, NEONATOLOGY, V93, P236, DOI 10.1159/000111102
   Hviid A, 2011, GUT, V60, P49, DOI 10.1136/gut.2010.219683
   Imhann F, 2016, GUT, P1
   Itani T, 2017, ANAEROBE, V43, P4, DOI 10.1016/j.anaerobe.2016.11.001
   Jafarnejad S, 2016, J NUTR METAB, V2016, DOI 10.1155/2016/5190846
   Jernberg C, 2007, ISME J, V1, P56, DOI 10.1038/ismej.2007.3
   Johnson CC, 2005, J ALLERGY CLIN IMMUN, V115, P1218, DOI 10.1016/j.jaci.2005.04.020
   Jost T, 2015, NUTR REV, V73, P426, DOI 10.1093/nutrit/nuu016
   Jost T, 2012, PLOS ONE, V7, DOI 10.1371/journal.pone.0044595
   Karamali M, 2016, DIABETES METAB, V42, P234, DOI 10.1016/j.diabet.2016.04.009
   Koda Y, 2000, HUM GENET, V106, P80, DOI 10.1007/s004390051013
   Koenig JE, 2011, P NATL ACAD SCI USA, V108, P4578, DOI 10.1073/pnas.1000081107
   Korpela K, 2018, CURR OPIN MICROBIOL, V44, P70, DOI 10.1016/j.mib.2018.06.003
   Korpela K, 2016, NAT COMMUN, V7, DOI 10.1038/ncomms10410
   Kudo T, 1996, J BIOL CHEM, V271, P9830, DOI 10.1074/jbc.271.16.9830
   Kuhle S, 2017, BMJ-BRIT MED J, V170
   Kumbhare SV, 2017, SCI REP, V7, P1
   Kuntz S, 2008, BRIT J NUTR, V99, P462, DOI 10.1017/S0007114507824068
   Kuppala VS, 2011, J PEDIATR-US, V159, P720, DOI 10.1016/j.jpeds.2011.05.033
   Labrecque MT, 2016, J PREGNANCY CHILD HL, V2, P1
   Laitinen K, 2009, BRIT J NUTR, V101, P1679, DOI 10.1017/S0007114508111461
   LARSSON PG, 1992, AM J OBSTET GYNECOL, V166, P100, DOI 10.1016/0002-9378(92)91838-2
   Leitich H, 2007, BEST PRACT RES CL OB, V21, P375, DOI 10.1016/j.bpobgyn.2006.12.005
   LESTER SC, 1990, NEW ENGL J MED, V323, P285, DOI 10.1056/NEJM199008023230501
   Li JF, 2017, FRONT PHYSIOL, V8, DOI 10.3389/fphys.2017.00015
   Lin AY, 2013, PLOS ONE, V8, DOI 10.1371/journal.pone.0063550
   Lindsay KL, 2015, AM J OBSTET GYNECOL, V212, DOI 10.1016/j.ajog.2015.02.008
   Lindsay KL, 2014, AM J CLIN NUTR, V99, P1432, DOI 10.3945/ajcn.113.079723
   Liu D, 2015, J PEDIATR GASTR NUTR, V60, P240, DOI 10.1097/MPG.0000000000000606
   Lukic A, 2017, EUR REV MED PHARMACO, V21, P2303
   Lundgren SN, 2018, MICROBIOME, V109, P1
   Luoto R, 2010, BRIT J NUTR, V103, P1792, DOI 10.1017/S0007114509993898
   Ma J, 2014, NAT COMMUN, V5, DOI 10.1038/ncomms4889
   Magne F, 2006, FEMS MICROBIOL ECOL, V57, P128, DOI 10.1111/j.1574-6941.2006.00097.x
   Magnusdottir S, 2015, FRONT GENET, V6, DOI 10.3389/fgene.2015.00148
   Gallardo JM, 2015, OBESITY, V23, P1650, DOI 10.1002/oby.21159
   Marcobal A, 2012, CLIN MICROBIOL INFEC, V18, P12, DOI 10.1111/j.1469-0691.2012.03863.x
   Marild K, 2013, BMC GASTROENTEROL, V13, DOI 10.1186/1471-230X-13-109
   McKeever TM, 2002, J ALLERGY CLIN IMMUN, V109, P43, DOI 10.1067/mai.2002.121016
   Megha Sharma, 2014, International Journal of Current Microbiology and Applied Sciences, V3, P605
   Megli C, 2016, AM J OBSTET GYNECOL, V214, pS271, DOI 10.1016/j.ajog.2015.10.540
   Mehta SH, 2012, J MATERN-FETAL NEO M, V25, P41, DOI 10.3109/14767058.2012.626927
   Metges CC, 1999, AM J PHYSIOL-ENDOC M, V277, pE597, DOI 10.1152/ajpendo.1999.277.4.E597
   Meyer KM, 2017, AM J OBSTET GYNECOL, V216, pS15, DOI 10.1016/j.ajog.2016.11.911
   Miralles O, 2006, OBESITY, V14, P1371, DOI 10.1038/oby.2006.155
   Mitra A, 2015, SCI REP-UK, V5, DOI 10.1038/srep16865
   Miyake Y, 2014, BMC PREGNANCY CHILDB, V14, DOI 10.1186/1471-2393-14-79
   Miyoshi J, 2017, CELL REP, V20, P491, DOI 10.1016/j.celrep.2017.06.060
   Moles L, 2013, PLOS ONE, V8, DOI 10.1371/journal.pone.0066986
   Monira S, 2017, GUT PATHOG, V9, P4
   Morgan XC, 2012, GENOME BIOL, V13, DOI 10.1186/gb-2012-13-9-r79
   Myhre R, 2011, AM J CLIN NUTR, V93, P151, DOI 10.3945/ajcn.110.004085
   Nakayama J, 2017, FRONT MICROBIOL, V8, DOI 10.3389/fmicb.2017.00197
   Negele K, 2004, PEDIAT ALLERG IMM-UK, V15, P48, DOI 10.1046/j.0905-6157.2003.00101.x
   Neu Josef, 2015, Matern Health Neonatol Perinatol, V1, P6, DOI 10.1186/s40748-015-0007-4
   Noverr MC, 2005, CLIN EXP ALLERGY, V35, P1511, DOI 10.1111/j.1365-2222.2005.02379.x
   Nowakowska D, 2004, ACTA OBSTET GYN SCAN, V83, P251, DOI 10.1111/j.0001-6349.2004.0361.x
   O'Hanlon DE, 2013, PLOS ONE, V8, DOI 10.1371/journal.pone.0080074
   Odamaki T, 2016, BMC MICROBIOL, V16, DOI 10.1186/s12866-016-0708-5
   Oddy WH, 2017, ANN NUTR METAB, V70, P26, DOI 10.1159/000457920
   Ottman N, 2012, FRONT CELL INFECT MI, V2, DOI 10.3389/fcimb.2012.00104
   OUELLETTE EM, 1977, NEW ENGL J MED, V297, P528, DOI 10.1056/NEJM197709082971003
   Panda S, 2014, PLOS ONE, V9, DOI 10.1371/journal.pone.0095476
   Pandey PK, 2012, J BIOSCIENCES, V37, P989, DOI 10.1007/s12038-012-9268-5
   Patel SJ, 2009, PEDIATR INFECT DIS J, V28, P1047, DOI 10.1097/INF.0b013e3181b12484
   Patten DA, 2013, MICROBIOL-SGM, V159, P1535, DOI 10.1099/mic.0.064717-0
   Penders J, 2006, PEDIATRICS, V118, P511, DOI 10.1542/peds.2005-2824
   Pereira PF, 2014, J PEDIAT-BRAZIL, V90, P7, DOI 10.1016/j.jped.2013.02.024
   Perez-Munoz ME, 2017, MICROBIOME, V5, DOI 10.1186/s40168-017-0268-4
   Pettitt DJ, 1998, DIABETES CARE, V21, pB138
   Piddock LJV, 2012, LANCET INFECT DIS, V12, P249, DOI 10.1016/S1473-3099(11)70316-4
   Pirkola J, 2010, DIABETES CARE, V33, P1115, DOI 10.2337/dc09-1871
   Putignani L, 2014, PEDIATR RES, V76, P2, DOI 10.1038/pr.2014.49
   Rachel R, 2017, OPEN FORUM INFECT DI, V4, pS232
   Radiya-Dixit E, 2017, SCI REP-UK, V7, DOI 10.1038/s41598-017-10324-y
   Rashid MU, 2015, CLIN INFECT DIS, V60, pS77, DOI 10.1093/cid/civ137
   Rausch P, 2011, P NATL ACAD SCI USA, V108, P19030, DOI 10.1073/pnas.1106408108
   Romero R, 2014, MICROBIOME, V2, P1
   Rouge C, 2010, ANAEROBE, V16, P362, DOI 10.1016/j.anaerobe.2010.06.002
   Rutayisire E, 2016, BMC GASTROENTEROL, V16, DOI 10.1186/s12876-016-0498-0
   Salminen S, 2004, GUT, V53, P1388, DOI 10.1136/gut.2004.041640
   Santacruz A, 2010, BRIT J NUTR, V104, P83, DOI 10.1017/S0007114510000176
   Savage JH, 2018, J PEDIATR-US, V203, P47, DOI 10.1016/j.jpeds.2018.07.066
   Scholtens PAMJ, 2012, ANNU REV FOOD SCI T, V3, P425, DOI 10.1146/annurev-food-022811-101120
   Schwandner R, 1999, J BIOL CHEM, V274, P17406, DOI 10.1074/jbc.274.25.17406
   Schwiertz A, 2003, PEDIATR RES, V54, P393, DOI 10.1203/01.PDR.0000078274.74607.7A
   Sela DA, 2008, P NATL ACAD SCI USA, V105, P18964, DOI 10.1073/pnas.0809584105
   Singh S, 2017, CURR DIABETES REP, V17, DOI 10.1007/s11892-017-0836-9
   Smid MC, 2018, AM J PERINAT, V35, P24, DOI 10.1055/s-0037-1604412
   Song Hyun Joo, 2008, Korean Journal of Internal Medicine, V23, P9, DOI 10.3904/kjim.2008.23.1.9
   Song SJ, 2013, CAN MED ASSOC J, V185, P373, DOI 10.1503/cmaj.130147
   Stanislawski MA, 2018, MBIO, V9, DOI [10.1128/mBio.01751-18, 10.1128/mbio.01751-18]
   STARK PL, 1982, J MED MICROBIOL, V15, P189, DOI 10.1099/00222615-15-2-189
   Stevens V, 2011, CLIN INFECT DIS, V53, P42, DOI 10.1093/cid/cir301
   Stewart CJ, 2018, NATURE, V562, P583, DOI 10.1038/s41586-018-0617-x
   Stewart JA, 2005, J MED MICROBIOL, V54, P1239, DOI 10.1099/jmm.0.46189-0
   STRACHAN DP, 1989, BRIT MED J, V299, P1259, DOI 10.1136/bmj.299.6710.1259
   Strachan DP, 1996, ARCH DIS CHILD, V74, P422, DOI 10.1136/adc.74.5.422
   Strand TA, 2012, PLOS ONE, V7, DOI 10.1371/journal.pone.0036436
   Takkouche B, 2008, ALLERGY, V63, P857, DOI 10.1111/j.1398-9995.2008.01732.x
   Tanaka M, 2017, ALLERGOL INT, V66, P515, DOI 10.1016/j.alit.2017.07.010
   Tanaka S, 2009, FEMS IMMUNOL MED MIC, V56, P80, DOI 10.1111/j.1574-695X.2009.00553.x
   Tannock G, 1994, ACQUISITION NORMAL M, P1
   Thurl S, 2010, BRIT J NUTR, V104, P1261, DOI 10.1017/S0007114510002072
   Timmerman HM, 2017, SCI REP, V7, P1
   Tojo R, 2014, WORLD J GASTROENTERO, V20, P15163, DOI 10.3748/wjg.v20.i41.15163
   Tong M, 2014, ISME J, V8, P2193, DOI 10.1038/ismej.2014.64
   Tormo-Badia N, 2014, SCAND J IMMUNOL, V80, P250, DOI 10.1111/sji.12205
   Trasande L, 2013, INT J OBESITY, V37, P16, DOI 10.1038/ijo.2012.132
   Tremaroli V, 2012, NATURE, V489, P242, DOI 10.1038/nature11552
   Turnbaugh PJ, 2009, SCI TRANSL MED, V1, DOI 10.1126/scitranslmed.3000322
   Turnbaugh PJ, 2009, NATURE, V457, P480, DOI 10.1038/nature07540
   Urushiyama D, 2017, SCI REP, V7, P1
   Vaishampayan PA, 2010, GENOME BIOL EVOL, V2, P53, DOI 10.1093/gbe/evp057
   van Nimwegen FA, 2011, J ALLERGY CLIN IMMUN, V128, P948, DOI 10.1016/j.jaci.2011.07.027
   Walker A, 2010, J PEDIATR-US, V156, pS3, DOI 10.1016/j.jpeds.2009.11.021
   Walther-Antonio MRS, 2014, PLOS ONE, V9, DOI 10.1371/journal.pone.0098514
   Wang QL, 2001, INFECT IMMUN, V69, P2270, DOI 10.1128/IAI.69.4.2270-2276.2001
   Weiss PAM, 2000, DIABETES CARE, V23, P905, DOI 10.2337/diacare.23.7.905
   Whitaker RC, 2004, PEDIATRICS, V114, pE29, DOI 10.1542/peds.114.1.e29
   WHITT DD, 1975, APPL MICROBIOL, V30, P609, DOI 10.1128/AEM.30.4.609-615.1975
   Xiao L, 2017, FRONT IMMUNOL, V8, DOI 10.3389/fimmu.2017.01219
   Yan SR, 2004, INFECT IMMUN, V72, P1223, DOI 10.1128/IAI.72.3.1223-1229.2004
   Yassour M, 2016, SCI TRANSL MED, V8, DOI 10.1126/scitranslmed.aad0917
   Young VB, 2004, J CLIN MICROBIOL, V42, P1203, DOI 10.1128/JCM.42.3.1203-1206.2004
   Young-Ah Y, 2016, JMM CASE REP, V3, P2016
   Zhang L, 2011, APPL ENVIRON MICROB, V77, P7134, DOI 10.1128/AEM.05087-11
   Zheng J, 2018, PLOS ONE, V13, DOI 10.1371/journal.pone.0197771
   Zivkovic AM, 2011, P NATL ACAD SCI USA, V108, P4653, DOI 10.1073/pnas.1000083107
   Zoetendal Erwin G., 2001, Microbial Ecology in Health and Disease, V13, P129, DOI 10.1080/089106001750462669
   2012, ANTIMICROB AGENTS CH, V56, P5811, DOI DOI 10.1128/AAC.00789-12
   2014, APPL ENVIRON MICROB, V80, P2889, DOI DOI 10.1128/AEM.00342-14
   1996, HUM REPROD, V11, P1575
   1999, CLIN EXP ALLERGY, V29, P342
   2015, CELL HOST MICROBE, V17, P690, DOI DOI 10.1016/J.CHOM.2015.04.004
   2012, GASTROENTEROLOGY, V142, P39, DOI DOI 10.1053/J.GASTRO.2011.09.047
   2005, J CLIN MICROBIOL, V43, P5588, DOI DOI 10.1128/JCM.43.11.5588-5592.2005
   2014, GUT, V63, P559, DOI DOI 10.1136/GUTJNL-2012-303249
   2009, J ALLERGY CLIN IMMUN, V124, P1031, DOI DOI 10.1016/J.JACI.2009.06.052
NR 236
TC 27
Z9 28
U1 3
U2 50
PU INDIAN ACAD SCIENCES
PI BANGALORE
PA C V RAMAN AVENUE, SADASHIVANAGAR, P B #8005, BANGALORE 560 080, INDIA
SN 0250-5991
EI 0973-7138
J9 J BIOSCIENCES
JI J. Biosci.
PD JUN
PY 2019
VL 44
IS 2
AR 49
DI 10.1007/s12038-019-9860-z
PG 19
WC Biology
WE Science Citation Index Expanded (SCI-EXPANDED)
SC Life Sciences & Biomedicine - Other Topics
GA HU7XL
UT WOS:000465496800002
PM 31180062
DA 2022-07-02
ER

PT J
AU Amini, ME
   Shomali, N
   Bakhshi, A
   Rezaei, S
   Hemmatzadeh, M
   Hosseinzadeh, R
   Eslami, S
   Babaie, F
   Aslani, S
   Torkamandi, S
   Mohammadi, H
AF Amini, Mohammad Esmaeil
   Shomali, Navid
   Bakhshi, Arash
   Rezaei, Somaye
   Hemmatzadeh, Maryam
   Hosseinzadeh, Ramin
   Eslami, Solat
   Babaie, Farhad
   Aslani, Saeed
   Torkamandi, Shahram
   Mohammadi, Hamed
TI Gut microbiome and multiple sclerosis: New insights and perspective
SO INTERNATIONAL IMMUNOPHARMACOLOGY
LA English
DT Article
DE Multiple sclerosis; Gut microbiota; Immunomodulation; Treatment
ID EXPERIMENTAL AUTOIMMUNE ENCEPHALOMYELITIS; TIGHT JUNCTION PROTEINS;
   INNATE LYMPHOID-CELLS; BODY-MASS INDEX; QUALITY-OF-LIFE; T-CELLS; FECAL
   MICROBIOTA; VITAMIN-D; INTERNATIONAL SAMPLE; COMMENSAL MICROBIOTA
AB The human gastrointestinal microbiota, also known as the gut microbiota living in the human gastrointestinal tract, has been shown to have a significant impact on several human disorders including rheumatoid arthritis, diabetes, obesity, and multiple sclerosis (MS). MS is an inflammatory disease characterized by the destruction of the spinal cord and nerve cells in the brain due to an attack of immune cells, causing a wide range of harmful symptoms related to inflammation in the central nervous system (CNS). Despite extensive studies on MS that have shown that many external and genetic factors are involved in its pathogenesis, the exact role of external factors in the pathophysiology of MS is still unclear. Recent studies on MS and experimental autoimmune encephalomyelitis (EAE), an animal model of encephalitis, have shown that intestinal microbiota may play a key role in the pathogenesis of MS. Therefore, modification of the intestinal microbiome could be a promising strategy for the future treatment of MS. In this study, the characteristics of intestinal microbiota, the relationship between intestine and brain despite the blood-brain barrier, various factors involved in intestinal microbiota modification, changes in intestinal microbial composition in MS, intestinal microbiome modification strategies, and possible use of intestinal microbiome and factors affecting it have been discussed.
C1 [Amini, Mohammad Esmaeil] Guilan Univ Med Sci, Sch Med, Dept Microbiol, Rasht, Iran.
   [Amini, Mohammad Esmaeil; Bakhshi, Arash] Guilan Univ Med Sci, Student Res Comm, Rasht, Iran.
   [Shomali, Navid; Hemmatzadeh, Maryam] Tabriz Univ Med Sci, Student Res Comm, Tabriz, Iran.
   [Shomali, Navid; Hemmatzadeh, Maryam] Tabriz Univ Med Sci, Sch Med, Dept Immunol, Tabriz, Iran.
   [Rezaei, Somaye] Urmia Univ Med Sci, Imam Khomeini Hosp, Dept Neurol, Orumiyeh, Iran.
   [Hosseinzadeh, Ramin; Aslani, Saeed] Univ Tehran Med Sci, Sch Med, Dept Med Immunol, Tehran, Iran.
   [Eslami, Solat] Alborz Univ Med Sci, Dietary Supplements & Probiot Res Ctr, Karaj, Iran.
   [Babaie, Farhad; Torkamandi, Shahram] Urmia Univ Med Sci, Fac Med, Dept Med Genet & Immunol, Orumiyeh, Iran.
   [Mohammadi, Hamed] Alborz Univ Med Sci, Noncommunicable Dis Res Ctr, Karaj, Iran.
   [Mohammadi, Hamed] Alborz Univ Med Sci, Sch Med, Dept Immunol, Karaj, Iran.
RP Torkamandi, S (corresponding author), Urmia Univ Med Sci, Fac Med, Dept Med Genet & Immunol, Orumiyeh, Iran.; Mohammadi, H (corresponding author), Alborz Univ Med Sci, Sch Med, Dept Immunol, Alborz, Iran.
EM Torkamandi.shahram@yahoo.co.uk; h.mohammadi@abzums.ac.ir
RI Babaie, Farhad/AAK-7521-2021; Babaie, Farhad/O-2807-2019; Amini,
   Mohammad Esmaeil/ABA-5484-2021; Mohammadi, Hamed/J-8382-2016; Shomali,
   Navid/AAM-4488-2021; eslami, solat/S-3127-2017
OI Babaie, Farhad/0000-0002-7170-5994; Amini, Mohammad
   Esmaeil/0000-0001-7991-3539; Mohammadi, Hamed/0000-0002-0736-6211;
   Shomali, Navid/0000-0003-4679-9658; eslami, solat/0000-0002-4205-7780
CR Abdolahi M, 2015, J MOL NEUROSCI, V57, P605, DOI 10.1007/s12031-015-0643-1
   Adamczyk-Sowa M, 2017, J IMMUNOL RES, V2017, DOI 10.1155/2017/7904821
   Afraei S, 2015, ACTA NEUROL BELG, V115, P259, DOI 10.1007/s13760-014-0392-x
   Afshar B, 2019, J NEUROIMMUNOL, V337, DOI 10.1016/j.jneuroim.2019.577061
   Allen JM, 2018, GUT MICROBES, V9, P115, DOI 10.1080/19490976.2017.1372077
   Allen JE, 2011, NAT REV IMMUNOL, V11, P375, DOI 10.1038/nri2992
   Arnold JW, 2016, TRENDS MICROBIOL, V24, P887, DOI 10.1016/j.tim.2016.06.008
   Aslani S, 2017, NEUROMOL MED, V19, P11, DOI 10.1007/s12017-016-8422-x
   Atarashi K, 2013, NATURE, V500, P232, DOI 10.1038/nature12331
   Babaie F, 2018, IMMUNOL LETT, V196, P52, DOI 10.1016/j.imlet.2018.01.014
   Babbe H, 2000, J EXP MED, V192, P393, DOI 10.1084/jem.192.3.393
   Backhed F, 2005, SCIENCE, V307, P1915, DOI 10.1126/science.1104816
   Backhed F, 2015, CELL HOST MICROBE, V17, P690, DOI [10.1016/j.chom.2015.04.004, 10.1016/j.chom.2015.05.012]
   Bashinskaya VV, 2015, HUM GENET, V134, P1143, DOI 10.1007/s00439-015-1601-2
   Baum K., 2015, MULT SCLER J, P458
   Ben-Nun A, 2014, J AUTOIMMUN, V54, P33, DOI 10.1016/j.jaut.2014.06.004
   Berer K, 2017, P NATL ACAD SCI USA, V114, P10719, DOI 10.1073/pnas.1711233114
   Berer K, 2011, NATURE, V479, P538, DOI 10.1038/nature10554
   Bergstrom JH, 2016, P NATL ACAD SCI USA, V113, P13833, DOI 10.1073/pnas.1611400113
   Bhargava P, 2014, CURR NEUROL NEUROSCI, V14, DOI 10.1007/s11910-014-0492-2
   Boosalis MG, 2008, NUTR CLIN PRACT, V23, P152, DOI 10.1177/0884533608314532
   Borody T., 2011, AM J GASTROENTEROL, V106
   Bottacini F., MICROB CELL FACT S1, V13
   Bredholt M, 2016, ASN NEURO, V8, DOI 10.1177/1759091416651511
   Bron PA, 2017, BRIT J NUTR, V117, P93, DOI 10.1017/S0007114516004037
   Buscarinu MC, 2019, FRONT IMMUNOL, V10, DOI 10.3389/fimmu.2019.01916
   Buscarinu MC, 2017, MULT SCLER J, V23, P442, DOI 10.1177/1352458516652498
   Bykerk V.P., 2012, J RHEUMATOL, V39
   Camara-Lemarroy CR, 2018, BRAIN, V141, P1900, DOI 10.1093/brain/awy131
   Cantarel BL, 2015, J INVEST MED, V63, P729, DOI 10.1097/JIM.0000000000000192
   Carding Simon, 2015, Microbial Ecology in Health and Disease, V26, P26191, DOI 10.3402/mehd.v26.26191
   Castillo Alvarez FPM, 2016, MULT SCLER J, V22, P88
   Cekanaviciute E, 2016, MULT SCLER J, V22, P58
   Chan BK, 2013, FUTURE MICROBIOL, V8, P769, DOI [10.2217/FMB.13.47, 10.2217/fmb.13.47]
   Chastain EML, 2012, IMMUNOL REV, V245, P227, DOI 10.1111/j.1600-065X.2011.01076.x
   Cheng JW, 2016, SCI REP-UK, V6, DOI 10.1038/srep18919
   Cheng JJ, 2016, SCI REP-UK, V6, DOI 10.1038/srep21808
   Chiurchiu V, 2013, ANN NEUROL, V73, P626, DOI 10.1002/ana.23875
   Choi HW, 2015, MOL IMMUNOL, V63, P74, DOI 10.1016/j.molimm.2014.02.006
   Choi HH, 2016, CLIN ENDOSC, V49, P257, DOI 10.5946/ce.2015.117
   Clauw DJ, 2017, LANCET, V390, P335, DOI 10.1016/S0140-6736(17)30577-9
   Colpitts SL, 2017, GUT MICROBES, V8, P561, DOI 10.1080/19490976.2017.1353843
   Cooke A, 1999, PARASITE IMMUNOL, V21, P169, DOI 10.1046/j.1365-3024.1999.00213.x
   Correale J, 2015, ACTA NEUROL SCAND, V132, P46, DOI 10.1111/ane.12431
   Correale J, 2007, ANN NEUROL, V61, P97, DOI 10.1002/ana.21067
   Correale J, 2011, J NEUROIMMUNOL, V233, P6, DOI 10.1016/j.jneuroim.2011.01.002
   Cukrowska B, 2001, IMMUNOBIOLOGY, V204, P425, DOI 10.1078/0171-2985-00052
   D'Aversa TG, 2013, NEUROPATH APPL NEURO, V39, P270, DOI 10.1111/j.1365-2990.2012.01279.x
   Derrien M, 2010, GUT MICROBES, V1, P254, DOI 10.4161/gmic.1.4.12778
   Dethlefsen L, 2011, P NATL ACAD SCI USA, V108, P4554, DOI 10.1073/pnas.1000087107
   DiGiulio DB, 2008, PLOS ONE, V3, DOI 10.1371/journal.pone.0003056
   Dominguez-Bello MG, 2010, P NATL ACAD SCI USA, V107, P11971, DOI 10.1073/pnas.1002601107
   Donaldson GP, 2016, NAT REV MICROBIOL, V14, P20, DOI 10.1038/nrmicro3552
   Dopkins N, 2018, IMMUNOLOGY, V154, P178, DOI 10.1111/imm.12903
   Drago L, 2012, J CLIN GASTROENTEROL, V46, pS81, DOI 10.1097/MCG.0b013e3182693982
   Dutta R, 2014, CURR OPIN NEUROL, V27, P271, DOI 10.1097/WCO.0000000000000094
   Emamgholipour S, 2013, PLOS ONE, V8, DOI 10.1371/journal.pone.0076555
   Erny D, 2017, IMMUNOLOGY, V150, P7, DOI 10.1111/imm.12645
   Ezendam J, 2008, CLIN EXP IMMUNOL, V154, P424, DOI 10.1111/j.1365-2249.2008.03788.x
   Ezendam J, 2008, BRIT J NUTR, V99, P83, DOI 10.1017/S0007114507803412
   Fallingborg J, 1999, DAN MED BULL, V46, P183
   Farez MF, 2015, J NEUROL NEUROSUR PS, V86, P26, DOI 10.1136/jnnp-2014-307928
   Fenni S, 2017, MOL NUTR FOOD RES, V61, DOI 10.1002/mnfr.201601083
   Fleming J, 2007, ANN NEUROL, V61, P85, DOI 10.1002/ana.21092
   Fleming JO, 2006, NEUROLOGY, V67, P2085, DOI 10.1212/01.wnl.0000247663.40297.2d
   Fletcher JM, 2010, CLIN EXP IMMUNOL, V162, P1, DOI 10.1111/j.1365-2249.2010.04143.x
   Fraune S, 2010, BIOESSAYS, V32, P571, DOI 10.1002/bies.200900192
   Freedman SN, 2018, NEUROTHERAPEUTICS, V15, P109, DOI 10.1007/s13311-017-0588-x
   Friedman-Korn T, 2018, DIGEST DIS SCI, V63, P198, DOI 10.1007/s10620-017-4833-2
   Furusawa Y, 2015, SEMIN IMMUNOPATHOL, V37, P17, DOI 10.1007/s00281-014-0455-3
   Geva-Zatorsky N, 2017, CELL, V168, P928, DOI 10.1016/j.cell.2017.01.022
   Ghaderian SM, 2020, J NEUROIMMUNOL, V347, DOI 10.1016/j.jneuroim.2020.577347
   Glenn JD, 2016, J INTERF CYTOK RES, V36, P347, DOI 10.1089/jir.2015.0177
   Goodin DS, 2016, HAND CLINIC, V138, P173, DOI 10.1016/B978-0-12-802973-2.00011-2
   Gorski A, 2012, ADV VIRUS RES, V83, P41, DOI 10.1016/B978-0-12-394438-2.00002-5
   Gorvitovskaia A, 2016, MICROBIOME, V4, DOI 10.1186/s40168-016-0160-7
   Griffin NW, 2017, CELL HOST MICROBE, V21, P84, DOI 10.1016/j.chom.2016.12.006
   Grifka-Walk HM, 2015, EUR J IMMUNOL, V45, P2780, DOI 10.1002/eji.201545800
   Grudniak AM, 2015, POL J MICROBIOL, V64, P279, DOI 10.5604/01.3001.0009.2123
   Haase S, 2018, IMMUNOLOGY, V154, P230, DOI 10.1111/imm.12933
   Hadgkiss EJ, 2015, NUTR NEUROSCI, V18, P125, DOI 10.1179/1476830514Y.0000000117
   Haghikia A., 2016, AAN ENTERPRISES
   Haghikia A, 2016, IMMUNITY, V44, P951, DOI 10.1016/j.immuni.2016.04.006
   Haghikia A, 2015, IMMUNITY, V43, P817, DOI 10.1016/j.immuni.2015.09.007
   Hase K, 2009, NATURE, V462, P226, DOI 10.1038/nature08529
   Hedstrom AK, 2012, MULT SCLER J, V18, P1334, DOI 10.1177/1352458512436596
   Hedstrom AK, 2014, NEUROLOGY, V82, P865, DOI 10.1212/WNL.0000000000000203
   Helmby H, 2015, BMC IMMUNOL, V16, DOI 10.1186/s12865-015-0074-3
   Hill MJ, 1997, EUR J CANCER PREV, V6, pS43, DOI 10.1097/00008469-199703001-00009
   Hofstetter HH, 2005, CELL IMMUNOL, V237, P123, DOI 10.1016/j.cellimm.2005.11.002
   Hollenbach JA, 2015, J AUTOIMMUN, V64, P13, DOI 10.1016/j.jaut.2015.06.010
   Huber AK, 2014, NEUROLOGY, V83, P1500, DOI 10.1212/WNL.0000000000000908
   Ivanov II, 2009, CELL, V139, P485, DOI 10.1016/j.cell.2009.09.033
   Jahns AC, 2016, ANAEROBE, V38, P47, DOI 10.1016/j.anaerobe.2015.11.011
   Jandhyala SM, 2015, WORLD J GASTROENTERO, V21, P8787, DOI 10.3748/wjg.v21.i29.8787
   Jangi S, 2016, NAT COMMUN, V7, DOI 10.1038/ncomms12015
   Jiang Q, 2014, FREE RADICAL BIO MED, V72, P76, DOI 10.1016/j.freeradbiomed.2014.03.035
   Jin DP, 2015, CLIN THER, V37, P996, DOI 10.1016/j.clinthera.2015.04.004
   Jorg S., 2016, CELL MOL LIFE SCI CM, V73
   Josefowicz SZ, 2012, ANNU REV IMMUNOL, V30, P531, DOI 10.1146/annurev.immunol.25.022106.141623
   Josefowicz SZ, 2012, NATURE, V482, P395, DOI 10.1038/nature10772
   Josefowicz SZ, 2009, IMMUNITY, V30, P616, DOI 10.1016/j.immuni.2009.04.009
   Kamada N, 2013, NAT REV IMMUNOL, V13, P321, DOI 10.1038/nri3430
   Kelly CR, 2015, GASTROENTEROLOGY, V149, P223, DOI 10.1053/j.gastro.2015.05.008
   Kim DY, 2012, PLOS ONE, V7, DOI 10.1371/journal.pone.0035476
   Kinross JM, 2011, GENOME MED, V3, DOI 10.1186/gm228
   Kleinewietfeld M, 2013, NATURE, V496, P518, DOI 10.1038/nature11868
   Koch-Henriksen N, 2010, LANCET NEUROL, V9, P520, DOI 10.1016/S1474-4422(10)70064-8
   Koenig JE, 2011, P NATL ACAD SCI USA, V108, P4578, DOI 10.1073/pnas.1000081107
   Konturek PC, 2015, J PHYSIOL PHARMACOL, V66, P483
   Koskey AM, 2014, ENV MICROBIOL REP, V6, P696, DOI 10.1111/1758-2229.12189
   Kouchaki E, 2017, CLIN NUTR, V36, P1245, DOI 10.1016/j.clnu.2016.08.015
   Krumbeck JA, 2016, CURR OPIN GASTROEN, V32, P110, DOI 10.1097/MOG.0000000000000249
   Kubinak JL, 2016, NAT REV IMMUNOL, V16, P767, DOI 10.1038/nri.2016.114
   Kumar D.S., 2010, MED POTENCY MOMORDIC
   La Cava A, 2004, NAT REV IMMUNOL, V4, P371, DOI 10.1038/nri1350
   La Flamme AC, 2003, INFECT IMMUN, V71, P4996, DOI 10.1128/IAI.71.9.4996-5004.2003
   Lavasani S, 2010, PLOS ONE, V5, DOI 10.1371/journal.pone.0009009
   Le Chatelier E, 2013, NATURE, V500, P541, DOI 10.1038/nature12506
   Lee YK, 2011, P NATL ACAD SCI USA, V108, P4615, DOI 10.1073/pnas.1000082107
   Ley RE, 2006, NATURE, V444, P1022, DOI 10.1038/4441022a
   Lobionda S, 2019, MICROORGANISMS, V7, DOI 10.3390/microorganisms7080271
   Lopetuso LR, 2013, GUT PATHOG, V5, DOI 10.1186/1757-4749-5-23
   Luo AN, 2017, FRONT IMMUNOL, V8, DOI 10.3389/fimmu.2017.00417
   Maassen C.B., 2003, VACCINE, V21
   Maes M, 2012, J AFFECT DISORDERS, V141, P55, DOI 10.1016/j.jad.2012.02.023
   Magliozzi R, 2018, ANN NEUROL, V83, P739, DOI 10.1002/ana.25197
   Mancera P, 2017, NUTRIENTS, V9, DOI 10.3390/nu9070681
   Mandel I, 2012, J CELL MOL MED, V16, P765, DOI 10.1111/j.1582-4934.2011.01380.x
   Mangalam A, 2017, CELL REP, V20, P1269, DOI 10.1016/j.celrep.2017.07.031
   Maslowski KM, 2011, NAT IMMUNOL, V12, P5, DOI 10.1038/ni0111-5
   Mastronardi FG, 2004, J IMMUNOL, V172, P6418, DOI 10.4049/jimmunol.172.10.6418
   Mattozzi C, 2016, EUR REV MED PHARMACO, V20, P1675
   Mayer EA, 2015, J CLIN INVEST, V125, P926, DOI 10.1172/JCI76304
   Mazmanian SK, 2005, CELL, V122, P107, DOI 10.1016/j.cell.2005.05.007
   McKay KA, 2015, BIOMED RES INT, V2015, DOI 10.1155/2015/817238
   Merabishvili M, 2009, PLOS ONE, V4, DOI 10.1371/journal.pone.0004944
   Miller DH, 2014, MULT SCLER J, V20, P527, DOI 10.1177/1352458513519840
   Mirza A, 2017, CLIN IMMUNOL, V183, P213, DOI 10.1016/j.clim.2017.03.001
   Miyake S, 2015, PLOS ONE, V10, DOI 10.1371/journal.pone.0137429
   Modi SR, 2013, NATURE, V499, P219, DOI 10.1038/nature12212
   Mohammadi H, 2018, J CELL PHYSIOL, V233, P4512, DOI 10.1002/jcp.26250
   Mokhtarzade M, 2017, ENDOCRINE, V57, P262, DOI 10.1007/s12020-017-1337-y
   Mueller S, 2006, APPL ENVIRON MICROB, V72, P1027, DOI 10.1128/AEM.72.2.1027-1033.2006
   Mukhopadhya I, 2015, MICROBES INFECT, V17, P304, DOI 10.1016/j.micinf.2014.12.001
   Munger KL, 2013, MULT SCLER J, V19, P1323, DOI 10.1177/1352458513483889
   Naddafi Fatemeh, 2013, Innov Clin Neurosci, V10, P20
   Nicholson JK, 2012, SCIENCE, V336, P1262, DOI 10.1126/science.1223813
   Norman JM, 2015, CELL, V160, P447, DOI 10.1016/j.cell.2015.01.002
   Ochoa-Reparaz J, 2010, MUCOSAL IMMUNOL, V3, P487, DOI 10.1038/mi.2010.29
   Ochoa-Reparaz J., 2009, J IMMUNOLOGY BALTIMO, V183
   Ochoa-Reparaz J, 2018, CSH PERSPECT MED, V8, DOI 10.1101/cshperspect.a029017
   Ochoa-Reparaz J, 2011, ANN NEUROL, V69, P240, DOI 10.1002/ana.22344
   Olsson T, 2017, NAT REV NEUROL, V13, P25, DOI 10.1038/nrneurol.2016.187
   Palmer C, 2007, PLOS BIOL, V5, P1556, DOI 10.1371/journal.pbio.0050177
   Penberthy WT, 2009, CURR PHARM DESIGN, V15, P64, DOI 10.2174/138161209787185751
   Pescovitz MD, 2011, J ALLERGY CLIN IMMUN, V128, P1295, DOI 10.1016/j.jaci.2011.08.008
   Peterson DA, 2007, CELL HOST MICROBE, V2, P328, DOI 10.1016/j.chom.2007.09.013
   Petrof EO, 2013, MICROBIOME, V1, DOI 10.1186/2049-2618-1-3
   Pham OH, 2017, PLOS PATHOG, V13, DOI 10.1371/journal.ppat.1006566
   Pierson ER, 2014, J IMMUNOL, V192, P929, DOI 10.4049/jimmunol.1302171
   Poroyko VA, 2016, SCI REP-UK, V6, DOI 10.1038/srep35405
   Probstel AK, 2018, NEUROTHERAPEUTICS, V15, P126, DOI 10.1007/s13311-017-0587-y
   Prsteng KE, 2013, MICROB ECOL, V66, P840, DOI 10.1007/s00248-013-0279-z
   Qin JJ, 2010, NATURE, V464, P59, DOI 10.1038/nature08821
   Quigley Eamonn M M, 2013, Gastroenterol Hepatol (N Y), V9, P560
   Rea K, 2020, NEUROPSYCHOBIOLOGY, V79, P50, DOI 10.1159/000504495
   Rescigno M, 2001, NAT IMMUNOL, V2, P361, DOI 10.1038/86373
   Riccio P, 2011, COMPLEMENT THER MED, V19, P228, DOI 10.1016/j.ctim.2011.06.006
   Riccio P, 2018, NEUROTHERAPEUTICS, V15, P75, DOI 10.1007/s13311-017-0581-4
   Riccio P, 2015, ASN NEURO, V7, DOI 10.1177/1759091414568185
   Rooks MG, 2016, NAT REV IMMUNOL, V16, P341, DOI 10.1038/nri.2016.42
   Ross RT, 1997, CAN J NEUROL SCI, V24, P137, DOI 10.1017/S0317167100021478
   Rosser EC, 2014, NAT MED, V20, P1334, DOI 10.1038/nm.3680
   Round J.L., 2010, PNAS, V107
   Rumah KR, 2017, FRONT CELL INFECT MI, V7, DOI 10.3389/fcimb.2017.00011
   Rumah KR, 2013, PLOS ONE, V8, DOI 10.1371/journal.pone.0076359
   Sabol RA, 2017, CANCER MED-US, V6, P1541, DOI 10.1002/cam4.1098
   Sampson TR, 2016, CELL, V167, P1469, DOI 10.1016/j.cell.2016.11.018
   Samuelson DR, 2017, PLOS PATHOG, V13, DOI 10.1371/journal.ppat.1006426
   Sato T, 2011, NATURE, V469, P415, DOI 10.1038/nature09637
   Sauls R.S., 2019, T CELL LYMPHOCYTE ST
   Scheiman J, 2019, NAT MED, V25, P1104, DOI 10.1038/s41591-019-0485-4
   Schepici G, 2019, CELL TRANSPLANT, V28, P1507, DOI 10.1177/0963689719873890
   Shomali N., 2020, HARMFUL EFFECTS HIGH
   Simren M, 2013, GUT, V62, P159, DOI 10.1136/gutjnl-2012-302167
   Sriram Venkataraman, 1999, Russ J Immunol, V4, P131
   Stinissen P, 1997, CRIT REV IMMUNOL, V17, P33, DOI 10.1615/CritRevImmunol.v17.i1.20
   Swidsinski A, 2005, WORLD J GASTROENTERO, V11, P1131, DOI 10.3748/wjg.v11.i8.1131
   Takewaki D, 2020, P NATL ACAD SCI USA, V117, P22402, DOI 10.1073/pnas.2011703117
   Tan DX, 2013, J PINEAL RES, V54, P127, DOI 10.1111/jpi.12026
   Telesford KM, 2015, GUT MICROBES, V6, P234, DOI 10.1080/19490976.2015.1056973
   Terrazas C, 2017, SCI REP-UK, V7, DOI 10.1038/srep40814
   Totsch SK, 2017, SCAND J PAIN, V17, P316, DOI 10.1016/j.sjpain.2017.08.009
   Tremlett H, 2016, EUR J NEUROL, V23, P1308, DOI 10.1111/ene.13026
   Tremlett H, 2018, MULT SCLER J, V24, P64, DOI 10.1177/1352458517737369
   Tremlett H, 2016, BMC NEUROL, V16, DOI 10.1186/s12883-016-0703-3
   Tremlett H, 2016, J NEUROL SCI, V363, P153, DOI 10.1016/j.jns.2016.02.042
   Turnbaugh PJ, 2009, SCI TRANSL MED, V1, DOI 10.1126/scitranslmed.3000322
   Turnbaugh PJ, 2009, NATURE, V457, P480, DOI 10.1038/nature07540
   Uchiyama K, 2019, PHARMACOL THERAPEUT, V199, P164, DOI 10.1016/j.pharmthera.2019.03.006
   van den Bogert B, 2014, PLOS ONE, V9, DOI 10.1371/journal.pone.0114277
   van den Hoogen WJ, 2017, FRONT IMMUNOL, V8, DOI 10.3389/fimmu.2017.01081
   Voet S, 2019, TRENDS MOL MED, V25, P112, DOI 10.1016/j.molmed.2018.11.005
   Walter J, 2015, CELL HOST MICROBE, V17, P3, DOI 10.1016/j.chom.2014.12.004
   Wang HG, 2016, J CROHNS COLITIS, V10, P1076, DOI 10.1093/ecco-jcc/jjw065
   Wang HY, 2016, J NEUROGASTROENTEROL, V22, P589, DOI 10.5056/jnm16018
   Wang SA, 2016, PLOS ONE, V11, DOI 10.1371/journal.pone.0161174
   Wang YJ, 2014, GASTROENTEROLOGY, V146, P1775, DOI 10.1053/j.gastro.2014.02.036
   Weiland TJ, 2014, J NEUROL SCI, V336, P211, DOI 10.1016/j.jns.2013.10.046
   Weinstock-Guttman B, 2005, PROSTAG LEUKOTR ESS, V73, P397, DOI 10.1016/j.plefa.2005.05.024
   Wekerle H, 2013, CURR OPIN IMMUNOL, V25, P683, DOI 10.1016/j.coi.2013.09.009
   Wells JM, 2017, AM J PHYSIOL-GASTR L, V312, pG171, DOI 10.1152/ajpgi.00048.2015
   Welzl H, 2001, BEHAV BRAIN RES, V125, P205, DOI 10.1016/S0166-4328(01)00302-3
   Westfall S, 2017, CELL MOL LIFE SCI, V74, P3769, DOI 10.1007/s00018-017-2550-9
   Willing BP, 2011, NAT REV MICROBIOL, V9, P233, DOI 10.1038/nrmicro2536
   Winter G, 2018, REV NEUROSCIENCE, V29, P629, DOI 10.1515/revneuro-2017-0072
   Wright A, 2009, CLIN OTOLARYNGOL, V34, P349, DOI 10.1111/j.1749-4486.2009.01973.x
   Wu C, 2013, NATURE, V496, P513, DOI 10.1038/nature11984
   Wu GD, 2011, SCIENCE, V334, P105, DOI 10.1126/science.1208344
   Wu GF, 2011, NEUROL CLIN, V29, P257, DOI 10.1016/j.ncl.2010.12.009
   Xu MQ, 2015, WORLD J GASTROENTERO, V21, P102, DOI 10.3748/wjg.v21.i1.102
   Yang Q, 2016, CELL DEATH DIFFER, V23, P1850, DOI 10.1038/cdd.2016.71
   Yassour M, 2016, SCI TRANSL MED, V8, DOI 10.1126/scitranslmed.aad0917
   Yazdani R, 2015, CELL IMMUNOL, V298, P66, DOI 10.1016/j.cellimm.2015.09.006
   Yip KH, 2014, J ALLERGY CLIN IMMUN, V133, P1356, DOI 10.1016/j.jaci.2013.11.030
   Yokote H, 2008, AM J PATHOL, V173, P1714, DOI 10.2353/ajpath.2008.080622
   Zhang CH, 2015, EBIOMEDICINE, V2, P968, DOI 10.1016/j.ebiom.2015.07.007
   Zhu S, 2020, J HYDROL ENG, V25, DOI 10.1061/(ASCE)HE.1943-5584.0001901
   Zoetendal E.G., 2001, MICROBIAL ECOLOGY HL, V13
   Zoledziewska M, 2019, AUTOIMMUN REV, V18, P814, DOI 10.1016/j.autrev.2019.03.016
NR 231
TC 8
Z9 8
U1 4
U2 11
PU ELSEVIER
PI AMSTERDAM
PA RADARWEG 29a, 1043 NX AMSTERDAM, NETHERLANDS
SN 1567-5769
EI 1878-1705
J9 INT IMMUNOPHARMACOL
JI Int. Immunopharmacol.
PD NOV
PY 2020
VL 88
AR 107024
DI 10.1016/j.intimp.2020.107024
PG 15
WC Immunology; Pharmacology & Pharmacy
WE Science Citation Index Expanded (SCI-EXPANDED)
SC Immunology; Pharmacology & Pharmacy
GA OP6AD
UT WOS:000588166300146
PM 33182024
DA 2022-07-02
ER

PT J
AU Sharma, M
   Li, YY
   Stoll, ML
   Tollefsbol, TO
AF Sharma, Manvi
   Li, Yuanyuan
   Stoll, Matthew L.
   Tollefsbol, Trygve O.
TI The Epigenetic Connection Between the Gut Microbiome in Obesity and
   Diabetes
SO FRONTIERS IN GENETICS
LA English
DT Review
DE epigenetic; gut microbiome; diet; metabolic; obesity; diabetes
ID TRIMETHYLAMINE N-OXIDE; T-CELL DEVELOPMENT; INTESTINAL MICROBIOTA;
   BUTYRATE; DIET; INFLAMMATION; RECEPTOR; IMPACT; MODEL; ACID
AB Metabolic diseases are becoming an alarming health issue due to elevated incidences of these diseases over the past few decades. Various environmental factors are associated with a number of metabolic diseases and often play a crucial role in this process. Amongst the factors, diet is the most important factor that can regulate these diseases via modulation of the gut microbiome. The gut microbiome participates in multiple metabolic processes in the human body and is mainly responsible for regulation of host metabolism. The alterations in function and composition of the gut microbiota have been known to be involved in the pathogenesis of metabolic diseases via induction of epigenetic changes such as DNA methylation, histone modifications and regulation by noncoding RNAs. These induced epigenetic modifications can also be regulated by metabolites produced by the gut microbiota including short-chain fatty acids, folates, biotin and trimethylamine-N-oxide. In addition, studies have elucidated the potential role of these microbial-produced metabolites in the pathophysiology of obesity and diabetes. Hence, this review focuses on the interactions between the gut microbiome and epigenetic processes in the regulation and development of obesity and diabetes, which may have potential as a novel preventive or therapeutic approach for several metabolic and other human diseases.
C1 [Sharma, Manvi; Tollefsbol, Trygve O.] Univ Alabama Birmingham, Dept Biol, Birmingham, AL 35294 USA.
   [Li, Yuanyuan] Univ Alabama Birmingham, Dept Pharmacol & Toxicol, Birmingham, AL USA.
   [Li, Yuanyuan; Tollefsbol, Trygve O.] Univ Alabama Birmingham, Comprehens Canc Ctr, Birmingham, AL 35294 USA.
   [Li, Yuanyuan; Tollefsbol, Trygve O.] Univ Alabama Birmingham, Nutr Obes Res Ctr, Birmingham, AL 35294 USA.
   [Stoll, Matthew L.] Univ Alabama Birmingham, Div Pediat Rheumatol, Birmingham, AL USA.
   [Tollefsbol, Trygve O.] Univ Alabama Birmingham, Comprehens Ctr Hlth Aging, Birmingham, AL 35294 USA.
   [Tollefsbol, Trygve O.] Univ Alabama Birmingham, Comprehens Diabet Ctr, Birmingham, AL 35294 USA.
RP Tollefsbol, TO (corresponding author), Univ Alabama Birmingham, Dept Biol, Birmingham, AL 35294 USA.; Tollefsbol, TO (corresponding author), Univ Alabama Birmingham, Comprehens Canc Ctr, Birmingham, AL 35294 USA.; Tollefsbol, TO (corresponding author), Univ Alabama Birmingham, Nutr Obes Res Ctr, Birmingham, AL 35294 USA.; Tollefsbol, TO (corresponding author), Univ Alabama Birmingham, Comprehens Ctr Hlth Aging, Birmingham, AL 35294 USA.; Tollefsbol, TO (corresponding author), Univ Alabama Birmingham, Comprehens Diabet Ctr, Birmingham, AL 35294 USA.
EM trygve@uab.edu
OI Sharma, Manvi/0000-0003-3625-3977; Tollefsbol,
   Trygve/0000-0002-0284-1511
FU National Institute of Health [NCI R01CA178441, NCI R01CA204346, NCCIH
   K01AT009373, NIDDK P30DK056336]; NATIONAL CANCER INSTITUTE [P30CA013148,
   R01CA178441, R01CA204346] Funding Source: NIH RePORTER; National Center
   for Complementary & Integrative Health [K01AT009373] Funding Source: NIH
   RePORTER; NATIONAL INSTITUTE OF DIABETES AND DIGESTIVE AND KIDNEY
   DISEASES [P30DK056336, P30DK079626] Funding Source: NIH RePORTER
FX This work was supported in part by grants from the National Institute of
   Health (NCI R01CA178441, NCI R01CA204346, NCCIH K01AT009373, and NIDDK
   P30DK056336).
CR Alkanani AK, 2015, DIABETES, V64, P3510, DOI 10.2337/db14-1847
   Allin KH, 2015, EUR J ENDOCRINOL, V172, pR167, DOI 10.1530/EJE-14-0874
   Azad MA, 2018, BIOMED RES INT, V2018, DOI 10.1155/2018/9478630
   BAKER J, 1960, BIOCHIM BIOPHYS ACTA, V41, P548, DOI 10.1016/0006-3002(60)90062-7
   Bernstein BE, 2007, CELL, V128, P669, DOI 10.1016/j.cell.2007.01.033
   Bokulich NA, 2016, SCI TRANSL MED, V8, DOI 10.1126/scitranslmed.aad7121
   Brahe LK, 2013, OBES REV, V14, P950, DOI 10.1111/obr.12068
   Camilleri M, 2019, AM J PHYSIOL-GASTR L, V317, pG17, DOI 10.1152/ajpgi.00063.2019
   Cani PD, 2007, DIABETES, V56, P1761, DOI 10.2337/db06-1491
   Chen L, 2012, NAT REV ENDOCRINOL, V8, P228, DOI 10.1038/nrendo.2011.183
   Claussnitzer M, 2015, NEW ENGL J MED, V373, P895, DOI 10.1056/NEJMoa1502214
   Cotillard A, 2013, NATURE, V500, P585, DOI 10.1038/nature12480
   Crider KS, 2012, ADV NUTR, V3, P21, DOI 10.3945/an.111.000992
   Davalos A, 2011, P NATL ACAD SCI USA, V108, P9232, DOI 10.1073/pnas.1102281108
   David LA, 2014, NATURE, V505, P559, DOI 10.1038/nature12820
   Dayeh T, 2014, PLOS GENET, V10, DOI 10.1371/journal.pgen.1004160
   De Filippo C, 2010, P NATL ACAD SCI USA, V107, P14691, DOI 10.1073/pnas.1005963107
   Demehri FR, 2016, J PEDIATR SURG, V51, P81, DOI 10.1016/j.jpedsurg.2015.10.012
   Dempsey J, 2018, BMC GENOMICS, V19, DOI 10.1186/s12864-018-5235-3
   Devaux CA, 2018, FRONT MICROBIOL, V9, DOI 10.3389/fmicb.2018.01379
   Dominguez-Bello MG, 2010, P NATL ACAD SCI USA, V107, P11971, DOI 10.1073/pnas.1002601107
   Donohoe DR, 2014, CANCER DISCOV, V4, P1387, DOI 10.1158/2159-8290.CD-14-0501
   Eslami M, 2019, J CELL PHYSIOL, V234, P17127, DOI 10.1002/jcp.28473
   Fani L, 2014, INT J OBESITY, V38, P163, DOI 10.1038/ijo.2013.80
   Favier CF, 2002, APPL ENVIRON MICROB, V68, P219, DOI 10.1128/AEM.68.1.219-226.2002
   Fennema D, 2016, DRUG METAB DISPOS, V44, P1839, DOI 10.1124/dmd.116.070615
   Franckhauser S, 2002, DIABETES, V51, P624, DOI 10.2337/diabetes.51.3.624
   Furusawa Y, 2013, NATURE, V504, P446, DOI 10.1038/nature12721
   Gao ZG, 2009, DIABETES, V58, P1509, DOI 10.2337/db08-1637
   Gianani R, 2005, IMMUNOL REV, V204, P232, DOI 10.1111/j.0105-2896.2005.00248.x
   Gill SR, 2006, SCIENCE, V312, P1355, DOI 10.1126/science.1124234
   Giongo A, 2011, ISME J, V5, P82, DOI 10.1038/ismej.2010.92
   Gronlund MM, 1999, J PEDIATR GASTR NUTR, V28, P19, DOI 10.1097/00005176-199901000-00007
   Hamon MA, 2007, P NATL ACAD SCI USA, V104, P13467, DOI 10.1073/pnas.0702729104
   Holodniy M, 2011, PLOS ONE, V6, DOI [10.1371/journal.pone.0014764, 10.1371/journal.pone.0025792]
   Hori S, 2003, SCIENCE, V299, P1057, DOI 10.1126/science.1079490
   Hwang I, 2015, FASEB J, V29, P2397, DOI 10.1096/fj.14-265983
   Janssen AWF, 2017, J LIPID RES, V58, P1399, DOI 10.1194/jlr.M075713
   Karlsson FH, 2013, NATURE, V498, P99, DOI 10.1038/nature12198
   Kimura I, 2013, NAT COMMUN, V4, DOI 10.1038/ncomms2852
   Koenig JE, 2011, P NATL ACAD SCI USA, V108, P4578, DOI 10.1073/pnas.1000081107
   Kok DEG, 2015, CLIN EPIGENETICS, V7, DOI 10.1186/s13148-015-0154-5
   Kopelman PG, 2000, NATURE, V404, P635, DOI 10.1038/35007508
   Kovacheva VP, 2007, J BIOL CHEM, V282, P31777, DOI 10.1074/jbc.M705539200
   Krautkramer KA, 2016, MOL CELL, V64, P982, DOI 10.1016/j.molcel.2016.10.025
   Kumar H, 2014, MBIO, V5, DOI 10.1128/mBio.02113-14
   Larsen N, 2010, PLOS ONE, V5, DOI 10.1371/journal.pone.0009085
   Ley RE, 2006, NATURE, V444, P1022, DOI 10.1038/4441022a
   Li B, 2017, NAT BIOMED ENG, V1, DOI 10.1038/s41551-017-0066
   Liang LX, 2015, SCI REP-UK, V5, DOI 10.1038/srep11763
   Lieber AD, 2019, FASEB J, V33, P1098, DOI [10.1096/fj.201701586R, 10.1096/fj.201701586r]
   Lin CC, 2009, BMC PUBLIC HEALTH, V9, DOI 10.1186/1471-2458-9-484
   Lin HV, 2012, PLOS ONE, V7, DOI 10.1371/journal.pone.0035240
   Liu LZ, 2019, J MOL CELL CARDIOL, V128, P26, DOI 10.1016/j.yjmcc.2019.01.011
   Lofgren JL, 2011, GASTROENTEROLOGY, V140, P210, DOI 10.1053/j.gastro.2010.09.048
   Lu YC, 2016, SCI REP-UK, V6, DOI 10.1038/srep18985
   Lukovac S, 2014, MBIO, V5, DOI 10.1128/mBio.01438-14
   Maeda Y, 2017, J CLIN MED, V6, DOI 10.3390/jcm6060060
   Mahmoud AM, 2019, NUTRIENTS, V11, DOI 10.3390/nu11030608
   Mahowald MA, 2009, P NATL ACAD SCI USA, V106, P5859, DOI 10.1073/pnas.0901529106
   Marlene R., 2016, ENDOCR METAB IMMUNE, V16, P99, DOI [10.2174/1871530316666160831093813, DOI 10.2174/1871530316666160831093813]
   Marlicz W, 2018, THER ADV GASTROENTER, V11, DOI 10.1177/1756284818769076
   Marques-Vidal P, 2012, OBESITY FACTS, V5, P734, DOI 10.1159/000345045
   Mehta RS, 2018, NAT MICROBIOL, V3, P347, DOI 10.1038/s41564-017-0096-0
   Mischke M, 2013, AM J PHYSIOL-REG I, V304, pR1065, DOI 10.1152/ajpregu.00551.2012
   Mojica L, 2015, PLANT FOOD HUM NUTR, V70, P105, DOI 10.1007/s11130-015-0477-6
   Mu QH, 2017, FRONT IMMUNOL, V8, DOI 10.3389/fimmu.2017.00598
   Murri M, 2013, BMC MED, V11, DOI 10.1186/1741-7015-11-46
   Nagpal R, 2017, BENEF MICROBES, V8, P353, DOI 10.3920/BM2016.0216
   Nagpal R, 2016, FRONT MICROBIOL, V7, DOI 10.3389/fmicb.2016.01997
   Nakata K, 2017, J BIOL CHEM, V292, P15426, DOI 10.1074/jbc.M117.788596
   Neu J, 2018, SEMIN FETAL NEONAT M, V23, P400, DOI 10.1016/j.siny.2018.08.001
   Nicholson JK, 2012, SCIENCE, V336, P1262, DOI 10.1126/science.1223813
   Nishimura S, 2009, NAT MED, V15, P914, DOI 10.1038/nm.1964
   Noren T, 2010, METHODS MOL BIOL, V646, P9, DOI 10.1007/978-1-60327-365-7_2
   Mendez-Salazar EO, 2018, FRONT MICROBIOL, V9, DOI 10.3389/fmicb.2018.02494
   Orouji E, 2018, CLIN EPIGENETICS, V10, DOI 10.1186/s13148-018-0583-z
   Avila JGO, 2015, NUTR REV, V73, P12, DOI 10.1093/nutrit/nuu001
   Pascal V, 2017, GUT, V66, P813, DOI 10.1136/gutjnl-2016-313235
   Paul B, 2015, CLIN EPIGENETICS, V7, DOI 10.1186/s13148-015-0144-7
   Philippe D, 2011, WORLD J GASTROENTERO, V17, P459, DOI 10.3748/wjg.v17.i4.459
   Pluznick JL, 2014, GUT MICROBES, V5, P202, DOI 10.4161/gmic.27492
   Pluznick JL, 2013, P NATL ACAD SCI USA, V110, P4410, DOI 10.1073/pnas.1215927110
   Qi CJ, 2016, CHINESE MED J-PEKING, V129, P1298, DOI 10.4103/0366-6999.182841
   Qi QB, 2015, DIABETES, V64, P2467, DOI 10.2337/db14-1629
   Qian H, 2017, J CLIN INVEST, V127, P1353, DOI 10.1172/JCI85963
   Qin JJ, 2012, NATURE, V490, P55, DOI 10.1038/nature11450
   Qin JJ, 2010, NATURE, V464, P59, DOI 10.1038/nature08821
   Qin YF, 2018, J BIOCHEM, V163, P105, DOI 10.1093/jb/mvx080
   Ramos-Molinau B, 2019, FRONT GENET, V10, DOI 10.3389/fgene.2019.00613
   Rea Domenica, 2018, Oncotarget, V9, P17915, DOI 10.18632/oncotarget.24681
   Remely M, 2014, BENEF MICROBES, V5, P33, DOI 10.3920/BM2013.006
   Romano KA, 2018, LAB ANIMAL, V47, P240, DOI 10.1038/s41684-018-0129-1
   Romano KA, 2017, CELL HOST MICROBE, V22, P279, DOI 10.1016/j.chom.2017.07.021
   Romano KA, 2015, MBIO, V6, DOI 10.1128/mBio.02481-14
   Romano-Keeler J, 2012, CURR OPIN ENDOCRINOL, V19, P73, DOI 10.1097/MED.0b013e3283514d43
   Rossi M, 2011, NUTRIENTS, V3, P118, DOI 10.3390/nu3010118
   Roth SY, 2001, ANNU REV BIOCHEM, V70, P81, DOI 10.1146/annurev.biochem.70.1.81
   Rovite V, 2014, MOL BIOL REP, V41, P1491, DOI 10.1007/s11033-013-2994-4
   Ruchat SM, 2009, ACTA DIABETOL, V46, P217, DOI 10.1007/s00592-008-0080-5
   Samad A, 2018, J RHEUMATOL, V45, P411, DOI 10.3899/jrheum.170598
   Sarkar S, 2011, ANTICANCER RES, V31, P2723
   Sasaki M, 2013, BMC GASTROENTEROL, V13, DOI 10.1186/1471-230X-13-81
   Schillaci G, 2004, J AM COLL CARDIOL, V43, P1817, DOI 10.1016/j.jacc.2003.12.049
   Schlaeppi K, 2015, MOL PLANT MICROBE IN, V28, P212, DOI 10.1094/MPMI-10-14-0334-FI
   Schroeder B, 2016, NAT MED, V22, P1079, DOI 10.1038/nm.4185
   Sender R, 2016, PLOS BIOL, V14, DOI 10.1371/journal.pbio.1002533
   Soliman ML, 2011, MOL CELL BIOCHEM, V352, P173, DOI 10.1007/s11010-011-0751-3
   Stewart CJ, 2018, NATURE, V562, P583, DOI 10.1038/s41586-018-0617-x
   Strozzi GP, 2008, J CLIN GASTROENTEROL, V42, pS179, DOI 10.1097/MCG.0b013e31818087d8
   Sun XL, 2016, BIOCHEM BIOPH RES CO, V481, P63, DOI 10.1016/j.bbrc.2016.11.017
   Tang WHW, 2017, TRANSL RES, V179, P108, DOI 10.1016/j.trsl.2016.07.007
   Tateishi K, 2009, NATURE, V458, P757, DOI 10.1038/nature07777
   Trajkovski M, 2011, NATURE, V474, P649, DOI 10.1038/nature10112
   Tsuji H, 2012, BENEF MICROBES, V3, P113, DOI 10.3920/BM2011.0038
   Turnbaugh PJ, 2009, J PHYSIOL-LONDON, V587, P4153, DOI 10.1113/jphysiol.2009.174136
   Vahamiko S, 2019, EUR J NUTR, V58, P367, DOI 10.1007/s00394-017-1601-1
   Velasquez MT, 2016, TOXINS, V8, DOI 10.3390/toxins8110326
   Virtue AT, 2019, SCI TRANSL MED, V11, DOI 10.1126/scitranslmed.aav1892
   Voravuthikunchai SP, 2006, ANAEROBE, V12, P221, DOI 10.1016/j.anaerobe.2006.06.003
   Wang J, 2020, EUR J NUTR, V59, P699, DOI 10.1007/s00394-019-01938-1
   Wang LQ, 2015, J CLIN INVEST, V125, P1111, DOI 10.1172/JCI77088
   Wang XY, 2019, FOOD FUNCT, V10, P479, DOI [10.1039/c8fo02438c, 10.1039/C8FO02438C]
   Whitt J, 2018, GASTROENTEROLOGY, V155, P501, DOI 10.1053/j.gastro.2018.04.017
   Wu SG, 2009, NAT MED, V15, P1016, DOI 10.1038/nm.2015
   Yatsunenko T, 2012, NATURE, V486, P222, DOI 10.1038/nature11053
   Yoshimoto S, 2013, NATURE, V499, P97, DOI 10.1038/nature12347
   Yu TC, 2017, CELL, V170, P548, DOI 10.1016/j.cell.2017.07.008
   Yuille S, 2018, PLOS ONE, V13, DOI 10.1371/journal.pone.0201073
   Zeisel SH, 2017, NUTRIENTS, V9, DOI 10.3390/nu9050445
   Zhang S, 2017, ANAEROBE, V48, P184, DOI 10.1016/j.anaerobe.2017.08.017
   Zhang X, 2015, SCI REP-UK, V5, DOI [10.1038/srep09940, 10.1038/srep09803]
   Zhang XY, 2013, PLOS ONE, V8, DOI 10.1371/journal.pone.0071108
   Zhou B, 2016, LANCET, V387, P1513, DOI 10.1016/S0140-6736(16)00618-8
NR 134
TC 35
Z9 35
U1 2
U2 17
PU FRONTIERS MEDIA SA
PI LAUSANNE
PA AVENUE DU TRIBUNAL FEDERAL 34, LAUSANNE, CH-1015, SWITZERLAND
EI 1664-8021
J9 FRONT GENET
JI Front. Genet.
PD JAN 15
PY 2020
VL 10
AR 1329
DI 10.3389/fgene.2019.01329
PG 15
WC Genetics & Heredity
WE Science Citation Index Expanded (SCI-EXPANDED)
SC Genetics & Heredity
GA KG4JE
UT WOS:000509910400001
PM 32010189
OA Green Published, gold
DA 2022-07-02
ER

PT J
AU Lyu, M
   Wang, YF
   Fan, GW
   Wang, XY
   Xu, SY
   Zhu, Y
AF Lyu, Ming
   Wang, Yue-fei
   Fan, Guan-wei
   Wang, Xiao-ying
   Xu, Shuang-yong
   Zhu, Yan
TI Balancing Herbal Medicine and Functional Food for Prevention and
   Treatment of Cardiometabolic Diseases through Modulating Gut Microbiota
SO FRONTIERS IN MICROBIOLOGY
LA English
DT Article
DE herbal medicine; functional food; cardiovascular disease; metabolic
   disease; intestinal microbiota
ID TRIMETHYLAMINE-N-OXIDE; GLUCAGON-LIKE PEPTIDE-1; DIET-INDUCED OBESITY;
   ENDOTOXEMIA-INDUCED INFLAMMATION; PROTEIN-COUPLED RECEPTOR; BILE-ACID
   METABOLISM; FATTY LIVER-DISEASE; INTESTINAL MICROBIOTA;
   AKKERMANSIA-MUCINIPHILA; INSULIN-RESISTANCE
AB It has become apparent that gut microbiota is closely associated with cardiometabolic diseases (CMDs), and alteration in microbiome compositions is also linked to the host environment. Next generation sequencing (NGS) has facilitated in-depth studies on the effects of herbal medicine and functional food on gut microbiota. Both herbal medicine and functional food contain fiber, polyphenols and polysaccharides, exerting prebiotics-like activities in the prevention and treatment of CMDs. The administrations of herbal medicine and functional food lead to increased the abundance of phylum Bacteroidetes, and genus Akkermansia, Bifidobacteria, Lactobacillus, Bacteroides and Prevotella, while reducing phylum Firmicutes and Firmicutes/Bacteroidetes ratio in gut. Both herbal medicine and functional food interact with gut microbiome and alter the microbial metabolites including short-chain fatty acids (SCFAs), bile acids (BAs) and lipopolysaccharides (LPS), which are now correlated with metabolic diseases such as type 2 diabetes (T2D), obesity and non-alcoholic fatty liver disease (NAFLD). In addition, trimethylamine (TMA)-N-oxide (TMAO) is recently linked to atherosclerosis (AS) and cardiovascular disease (CVD) risks. Moreover, gut-organs axes may serve as the potential strategy for treating CMDs with the intervention of herbal medicine and functional food. In summary, a balance between herbal medicine and functional food rich in fiber, polyphenols and polysaccharides plays a vital role in modulating gut microbiota (phylum Bacteroidetes, Firmicutes and Firmicutes/Bacteroidetes ratio, and genus Akkermansia, Bifidobacteria, Lactobacillus, Bacteroides and Prevotella) through SCFAs, BAs, LPS and TMAO signaling regarding CMDs. Targeting gut-organs axes may serve as a new therapeutic strategy for CMDs by herbal medicine and functional food in the future. This review aims to summarize the balance between herbal medicine and functional food utilized for the prevention and treatment of CMDs through modulating gut microbiota.
C1 [Lyu, Ming; Wang, Yue-fei; Fan, Guan-wei; Wang, Xiao-ying; Zhu, Yan] Tianjin Univ Tradit Chinese Med, Tianjin State Key Lab Modern Chinese Med, Tianjin, Peoples R China.
   [Lyu, Ming; Wang, Yue-fei; Fan, Guan-wei; Zhu, Yan] Tianjin Int Joint Acad Biotechnol & Med, Res & Dev Ctr TCM, Tianjin, Peoples R China.
   [Fan, Guan-wei] Tianjin Univ Tradit Chinese Med, Med Expt Ctr, Teaching Hosp 1, Tianjin, Peoples R China.
   [Wang, Xiao-ying] Harvard Med Sch, Massachusetts Gen Hosp, Dept Neurol & Radiol, Neurosci Program,Neuroprotect Res Lab, Boston, MA USA.
   [Xu, Shuang-yong] New England Biolabs Inc, Ipswich, MA USA.
RP Zhu, Y (corresponding author), Tianjin Univ Tradit Chinese Med, Tianjin State Key Lab Modern Chinese Med, Tianjin, Peoples R China.; Zhu, Y (corresponding author), Tianjin Int Joint Acad Biotechnol & Med, Res & Dev Ctr TCM, Tianjin, Peoples R China.
EM yanzhu.harvard@iCloud.com
RI Zhu, Yan/A-1548-2017; Lyu, Ming/E-7411-2017; guanwei, fan/M-8193-2019
OI Zhu, Yan/0000-0002-3197-7936; Lyu, Ming/0000-0002-4550-4312; 
FU National Science and Technology Major Projects for "Major New Drugs
   Innovation and Development" [2013ZX09201020, 2015ZX09J15102-004-004];
   National Science Foundation of China [NSFC 81274128]; International
   Cooperation Project of MOST, China [2013DFA31620]
FX This study was supported by grants from National Science and Technology
   Major Projects for "Major New Drugs Innovation and Development" (Nos.
   2013ZX09201020 and 2015ZX09J15102-004-004), the National Science
   Foundation of China (NSFC 81274128), and the International Cooperation
   Project of MOST, China (2013DFA31620). We thank John Orgah for his
   expert editorial assistance.
CR Anhe FF, 2015, GUT, V64, P872, DOI 10.1136/gutjnl-2014-307142
   Arboleya S, 2016, FRONT MICROBIOL, V7, DOI 10.3389/fmicb.2016.01204
   Aron-Wisnewsky J, 2016, NAT REV NEPHROL, V12, P169, DOI 10.1038/nrneph.2015.191
   Baldwin J, 2016, J NUTR BIOCHEM, V27, P123, DOI 10.1016/j.jnutbio.2015.08.027
   Baur JA, 2006, NAT REV DRUG DISCOV, V5, P493, DOI 10.1038/nrd2060
   Bennett BJ, 2013, CELL METAB, V17, P49, DOI 10.1016/j.cmet.2012.12.011
   Bindels LB, 2015, NAT REV GASTRO HEPAT, V12, P303, DOI 10.1038/nrgastro.2015.47
   Bordin M, 2004, MOL CANCER RES, V2, P692
   Budden KF, 2017, NAT REV MICROBIOL, V15, P55, DOI 10.1038/nrmicro.2016.142
   Buglioni A, 2013, NAT MED, V19, P534, DOI 10.1038/nm.3196
   Burokas A, 2017, BIOL PSYCHIAT, V82, P472, DOI 10.1016/j.biopsych.2016.12.031
   Canfora EE, 2015, NAT REV ENDOCRINOL, V11, P577, DOI 10.1038/nrendo.2015.128
   Cani PD, 2008, DIABETES, V57, P1470, DOI 10.2337/db07-1403
   Cani PD, 2007, DIABETES, V56, P1761, DOI 10.2337/db06-1491
   Cao Y, 2016, ARCH IRAN MED, V19, P197, DOI 0161903/AIM.008
   Carroll SP, 2014, SCIENCE, V346, P313, DOI 10.1126/science.1245993
   Chen ML, 2016, MBIO, V7, DOI 10.1128/mBio.02210-15
   Chen XS, 2011, EXP DIABETES RES, DOI 10.1155/2011/853501
   Chen YM, 2016, SCI REP-UK, V6, DOI 10.1038/srep19076
   Cho I, 2012, NATURE, V488, P621, DOI 10.1038/nature11400
   Claus SP, 2017, CELL METAB, V26, P6, DOI 10.1016/j.cmet.2017.06.009
   Craciun S, 2014, ACS CHEM BIOL, V9, P1408, DOI 10.1021/cb500113p
   Craciun S, 2012, P NATL ACAD SCI USA, V109, P21307, DOI 10.1073/pnas.1215689109
   Creely SJ, 2007, AM J PHYSIOL-ENDOC M, V292, pE740, DOI 10.1152/ajpendo.00302.2006
   Cuervo A, 2015, NUTRIENTS, V7, P1301, DOI 10.3390/nu7021301
   Dambrova M, 2016, EXP CLIN ENDOCR DIAB, V124, P251, DOI 10.1055/s-0035-1569330
   de Clercq NC, 2017, PSYCHOSOM MED, V79, P874, DOI 10.1097/PSY.0000000000000495
   Dinan TG, 2017, NAT REV GASTRO HEPAT, V14, P69, DOI 10.1038/nrgastro.2016.200
   Dong JL, 2016, J FUNCT FOODS, V25, P408, DOI 10.1016/j.jff.2016.06.025
   Eslinger AJ, 2014, NUTR RES, V34, P714, DOI 10.1016/j.nutres.2014.07.016
   Eteberria U, 2015, J NUTR BIOCHEM, V26, P651, DOI 10.1016/j.jnutbio.2015.01.002
   Etxeberria U, 2017, MOL NUTR FOOD RES, V61, DOI 10.1002/mnfr.201500906
   Etxeberria U, 2015, FOOD FUNCT, V6, P2758, DOI [10.1039/C5FO00473J, 10.1039/c5fo00473j]
   Everard A, 2013, P NATL ACAD SCI USA, V110, P9066, DOI 10.1073/pnas.1219451110
   Fang W., 2016, J CLIN TRAILS, V6, P270, DOI [10.4172/2167-0870.1000270, DOI 10.4172/2167-0870.1000270]
   Feng Q, 2017, ONCOTARGET, V8, P27820, DOI 10.18632/oncotarget.15482
   Foster MT, 2016, MOL NUTR FOOD RES, V60, P1213, DOI 10.1002/mnfr.201500654
   Ghosh SS, 2014, PLOS ONE, V9, DOI 10.1371/journal.pone.0108577
   Grasset E, 2017, CELL METAB, V26, P278, DOI 10.1016/j.cmet.2017.06.003
   Greenhill C, 2015, NAT REV ENDOCRINOL, V13, P249, DOI [10.1038/nrendo.2017.38, 10.1038/nrendo.2015.40]
   Greenhill C, 2017, NAT REV ENDOCRINOL, V13, P64, DOI 10.1038/nrendo.2016.207
   Guarner F, 2003, LANCET, V361, P512, DOI 10.1016/S0140-6736(03)12489-0
   Guo MZ, 2015, J ETHNOPHARMACOL, V162, P7, DOI 10.1016/j.jep.2014.12.029
   Han K, 2015, FOOD FUNCT, V6, P2684, DOI 10.1039/c5fo00232j
   Hansen TH, 2015, GENOME MED, V7, DOI 10.1186/s13073-015-0157-z
   Heianza Y, 2017, J AM HEART ASSOC, V6, DOI 10.1161/JAHA.116.004947
   Hennessy EJ, 2010, NAT REV DRUG DISCOV, V9, P293, DOI 10.1038/nrd3203
   Henning SM, 2017, SCI REP-UK, V7, DOI 10.1038/s41598-017-02200-6
   Heo J, 2016, SCI REP-UK, V6, DOI 10.1038/srep33566
   Hernandez JB, 2015, NAT COMMUN, V6, DOI [10.1038/ncomms8216, 10.1038/ncomms8489]
   Heyman-Linden L, 2016, FOOD NUTR RES, V60, DOI 10.3402/fnr.v60.29993
   Hu YY, 2015, FOOD FUNCT, V6, P3359, DOI 10.1039/c5fo00581g
   Hussain A, 2016, PLOS ONE, V11, DOI 10.1371/journal.pone.0165483
   Inagaki T, 2005, CELL METAB, V2, P217, DOI 10.1016/j.cmet.2005.09.001
   Ishizaki K, 2005, HEPATOL RES, V33, P174, DOI 10.1016/j.hepres.2005.09.029
   Janssen AWF, 2015, FASEB J, V29, P3111, DOI 10.1096/fj.14-269514
   Jiang TT, 2016, NUTRIENTS, V8, DOI 10.3390/nu8030126
   Jorgensen PS, 2016, NATURE, V537, P159, DOI 10.1038/537159a
   Kafantaris I, 2017, J ANIM PHYSIOL AN N, V101, pe108, DOI 10.1111/jpn.12569
   Kang C, 2017, MBIO, V8, DOI [10.1128/mBio.00470-17, 10.1128/mBio.00900-17, 10.1128/mbio.00470-17]
   Kang YE, 2016, PLOS ONE, V11, DOI 10.1371/journal.pone.0154003
   Katagiri D, 2013, J AM SOC NEPHROL, V24, P2034, DOI 10.1681/ASN.2013020134
   Kieffer DA, 2016, J NUTR, V146, P2445, DOI 10.3945/jn.116.238923
   Kimura I, 2013, NAT COMMUN, V4, DOI 10.1038/ncomms2852
   Kitai T, 2017, REV ESP CARDIOL, V70, P799, DOI [10.1016/j.rec.2017.04.007, 10.1016/j.recesp.2017.04.003]
   Klinder A, 2016, FOOD FUNCT, V7, P1788, DOI [10.1039/c5fo01096a, 10.1039/C5FO01096A]
   Ko SJ, 2014, J MED FOOD, V17, P76, DOI 10.1089/jmf.2013.3054
   Koeth RA, 2013, NAT MED, V19, P576, DOI 10.1038/nm.3145
   Koopen AM, 2016, CURR OPIN LIPIDOL, V27, P615, DOI 10.1097/MOL.0000000000000357
   Koutsos A, 2015, NUTRIENTS, V7, P3959, DOI 10.3390/nu7063959
   Laparra JM, 2010, PHARMACOL RES, V61, P219, DOI 10.1016/j.phrs.2009.11.001
   Laxminarayan R, 2016, LANCET, V387, P168, DOI 10.1016/S0140-6736(15)00474-2
   Ley RE, 2006, NATURE, V444, P1022, DOI 10.1038/4441022a
   Li F, 2013, NAT COMMUN, V4, DOI 10.1038/ncomms3384
   Li J, 2016, CIRCULATION, V133, P2434, DOI 10.1161/CIRCULATIONAHA.115.019645
   Li TJ, 2017, FRONT PHYSIOL, V8, DOI 10.3389/fphys.2017.00350
   Li XSM, 2017, EUR HEART J, V38, P814, DOI 10.1093/eurheartj/ehw582
   Li XF, 2016, SCI REP-UK, V6, DOI 10.1038/srep32953
   Li YC, 2016, NUTRIENTS, V8, DOI 10.3390/nu8070420
   Liao ZL, 2016, FRONT NUTR, V3, DOI 10.3389/fnut.2016.00042
   Liu JP, 2016, WORLD J GASTROENTERO, V22, P7353, DOI 10.3748/wjg.v22.i32.7353
   Liu TW, 2016, J NUTR, V146, P949, DOI 10.3945/jn.115.227504
   Liu W, 2017, MOL NUTR FOOD RES, V61, DOI 10.1002/mnfr.201601082
   Liu ZB, 2016, FOOD FUNCT, V7, P4869, DOI 10.1039/c6fo01439a
   Ma GH, 2017, BIOSCIENCE REP, V37, DOI 10.1042/BSR20160244
   Makishima M, 1999, SCIENCE, V284, P1362, DOI 10.1126/science.284.5418.1362
   Leal-Diaz AM, 2016, SCI REP-UK, V6, DOI 10.1038/srep34242
   Marques FZ, 2017, CIRCULATION, V135, P964, DOI [10.1161/CIRCULATIONAHA.116.024545, 10.1161/circulationaha.116.024545]
   Martel J, 2017, NAT REV ENDOCRINOL, V13, P149, DOI 10.1038/nrendo.2016.142
   Maruyama T, 2002, BIOCHEM BIOPH RES CO, V298, P714, DOI 10.1016/S0006-291X(02)02550-0
   Masumoto S, 2016, SCI REP-UK, V6, DOI 10.1038/srep31208
   Mayerhofer CCK, 2017, J CARD FAIL, V23, P666, DOI 10.1016/j.cardfail.2017.06.007
   McFadden RMT, 2015, INFLAMM BOWEL DIS, V21, P2483, DOI 10.1097/MIB.0000000000000522
   Mei L, 2015, PLOS ONE, V10, DOI 10.1371/journal.pone.0138078
   Methe BA, 2012, NATURE, V486, P215, DOI 10.1038/nature11209
   Meyer KA, 2016, CURR DIABETES REP, V16, DOI 10.1007/s11892-016-0791-x
   Micha R, 2017, JAMA-J AM MED ASSOC, V317, P912, DOI 10.1001/jama.2017.0947
   MIDTVEDT T, 1974, AM J CLIN NUTR, V27, P1341, DOI 10.1093/ajcn/27.11.1341
   Moreno-Indias I, 2014, FRONT MICROBIOL, V5, DOI 10.3389/fmicb.2014.00190
   Most J, 2017, EUR J CLIN NUTR, V71, P1040, DOI 10.1038/ejcn.2017.89
   Muccioli GG, 2010, MOL SYST BIOL, V6, DOI 10.1038/msb.2010.46
   Mueller M, 2015, J HEPATOL, V62, P1398, DOI 10.1016/j.jhep.2014.12.034
   Neyrinck AM, 2011, PLOS ONE, V6, DOI 10.1371/journal.pone.0020944
   Nguyen SG, 2016, FOOD FUNCT, V7, P4193, DOI [10.1039/C6FO00929H, 10.1039/c6fo00929h]
   Oellgaard J, 2017, CURR PHARM DESIGN, V23, P3699, DOI 10.2174/1381612823666170622095324
   Organ CL, 2016, CIRC-HEART FAIL, V9, DOI 10.1161/CIRCHEARTFAILURE.115.002314
   Parks DJ, 1999, SCIENCE, V284, P1365, DOI 10.1126/science.284.5418.1365
   Parseus A, 2017, GUT, V66, P429, DOI 10.1136/gutjnl-2015-310283
   Pastori D, 2017, J AM HEART ASSOC, V6, DOI 10.1161/JAHA.117.005784
   Peng LY, 2007, PEDIATR RES, V61, P37, DOI 10.1203/01.pdr.0000250014.92242.f3
   Plovier H, 2017, NAT MED, V23, P107, DOI 10.1038/nm.4236
   Poggi M, 2007, DIABETOLOGIA, V50, P1267, DOI 10.1007/s00125-007-0654-8
   Qiao Y, 2014, FOOD FUNCT, V5, P1241, DOI 10.1039/c3fo60630a
   Qin JJ, 2010, NATURE, V464, P59, DOI 10.1038/nature08821
   Robbins GR, 2014, MOL CELL, V54, P297, DOI 10.1016/j.molcel.2014.03.029
   Romano KA, 2015, MBIO, V6, DOI 10.1128/mBio.02481-14
   Roopchand DE, 2015, DIABETES, V64, P2847, DOI 10.2337/db14-1916
   Saad MJA, 2016, PHYSIOLOGY, V31, P283, DOI 10.1152/physiol.00041.2015
   Samuel BS, 2008, P NATL ACAD SCI USA, V105, P16767, DOI 10.1073/pnas.0808567105
   Sanchez-Tapia M, 2017, SCI REP-UK, V7, DOI 10.1038/s41598-017-05096-4
   SAVAGE DC, 1977, ANNU REV MICROBIOL, V31, P107, DOI 10.1146/annurev.mi.31.100177.000543
   Sayin SI, 2013, CELL METAB, V17, P225, DOI 10.1016/j.cmet.2013.01.003
   Schroeder B, 2016, NAT MED, V22, P1079, DOI 10.1038/nm.4185
   Schugar RC, 2017, CELL REP, V19, P2451, DOI 10.1016/j.celrep.2017.05.077
   Seldin MM, 2016, J AM HEART ASSOC, V5, DOI 10.1161/JAHA.115.002767
   Senthong V, 2016, J AM HEART ASSOC, V5, DOI 10.1161/JAHA.116.004237
   Senthong V, 2016, J AM HEART ASSOC, V5, DOI 10.1161/JAHA.115.002816
   Senthong V, 2016, J AM COLL CARDIOL, V67, P2620, DOI 10.1016/j.jacc.2016.03.546
   Shang QS, 2016, FOOD FUNCT, V7, P3224, DOI [10.1039/C6FO00309E, 10.1039/c6fo00309e]
   Shi H, 2006, J CLIN INVEST, V116, P3015, DOI 10.1172/JCI28898
   Shi Lin-lin, 2015, Zhongguo Zhong Yao Za Zhi, V40, P716
   Shin NR, 2014, GUT, V63, P727, DOI 10.1136/gutjnl-2012-303839
   SIMON GL, 1984, GASTROENTEROLOGY, V86, P174
   Simpson HL, 2015, ALIMENT PHARM THER, V42, P158, DOI 10.1111/apt.13248
   Singh DP, 2017, PHARMACOL RES, V123, P103, DOI 10.1016/j.phrs.2017.06.015
   Sonnenburg JL, 2016, NATURE, V535, P56, DOI 10.1038/nature18846
   Sun H, 2016, APPL MICROBIOL BIOT, V100, P8105, DOI 10.1007/s00253-016-7619-0
   Sun XL, 2016, BIOCHEM BIOPH RES CO, V481, P63, DOI 10.1016/j.bbrc.2016.11.017
   Suzuki T, 2017, CLIN CHEM, V63, P420, DOI 10.1373/clinchem.2016.264853
   Sweeney TE, 2013, JAMA SURG, V148, P563, DOI 10.1001/jamasurg.2013.5
   Tang WHW, 2017, CLIN CHEM, V63, P297, DOI 10.1373/clinchem.2016.263640
   Tang WHW, 2015, J CARD FAIL, V21, P91, DOI 10.1016/j.cardfail.2014.11.006
   Tang WHW, 2015, CIRC RES, V116, P448, DOI 10.1161/CIRCRESAHA.116.305360
   Tang WHW, 2014, J AM COLL CARDIOL, V64, P1908, DOI 10.1016/j.jacc.2014.02.617
   Tang WHW, 2013, NEW ENGL J MED, V368, P1575, DOI 10.1056/NEJMoa1109400
   Thomas C, 2008, NAT REV DRUG DISCOV, V7, P678, DOI 10.1038/nrd2619
   Thomas C, 2009, CELL METAB, V10, P167, DOI 10.1016/j.cmet.2009.08.001
   Tolhurst G, 2012, DIABETES, V61, P364, DOI 10.2337/db11-1019
   Trabelsi MS, 2015, NAT COMMUN, V6, DOI 10.1038/ncomms8629
   Troseid M, 2015, J INTERN MED, V277, P717, DOI 10.1111/joim.12328
   Troseid M, 2016, METAB SYNDR RELAT D, V14, P197, DOI 10.1089/met.2015.0120
   Turnbaugh PJ, 2007, NATURE, V449, P804, DOI 10.1038/nature06244
   Vijay-Kumar M, 2010, SCIENCE, V328, P228, DOI 10.1126/science.1179721
   Wahlstrom A, 2016, CELL METAB, V24, P41, DOI 10.1016/j.cmet.2016.05.005
   Walker J, 2014, FOOD FUNCT, V5, P74, DOI 10.1039/c3fo60236b
   Wang HB, 1999, MOL CELL, V3, P543, DOI 10.1016/S1097-2765(00)80348-2
   Wang J, 2017, AM J PHYSIOL-CELL PH, V312, pC438, DOI 10.1152/ajpcell.00235.2016
   Wang QY, 2015, INT J FOOD SCI NUTR, V66, P783, DOI 10.3109/09637486.2015.1088941
   Wang S., 2016, J NANOMATER, V2016, P10, DOI DOI 10.12989/GAE.2016.10.2.225
   Wang S, 2017, INT J BIOL MACROMOL, V99, P282, DOI 10.1016/j.ijbiomac.2017.02.074
   Wang X.D., 2014, J APPL MATH, V2014, P9, DOI DOI 10.1371/J0URNAL.P0NE.0086117
   Wang Y, 2017, METABOLISM, V70, P72, DOI 10.1016/j.metabol.2017.02.003
   Wang YA, 2016, FRONT MICROBIOL, V7, DOI 10.3389/fmicb.2016.00129
   Wang Y, 2014, MOL MED REP, V9, P2352, DOI 10.3892/mmr.2014.2126
   Wang ZN, 2015, CELL, V163, P1585, DOI 10.1016/j.cell.2015.11.055
   Wang ZN, 2011, NATURE, V472, P57, DOI 10.1038/nature09922
   Wiest R, 2017, J HEPATOL, V67, P1084, DOI 10.1016/j.jhep.2017.05.007
   Wilson A, 2016, CURR OPIN LIPIDOL, V27, P148, DOI 10.1097/MOL.0000000000000274
   Wink Michael, 2015, Medicines (Basel), V2, P251, DOI 10.3390/medicines2030251
   Woodside JV, 2013, P NUTR SOC, V72, P399, DOI 10.1017/S0029665113003029
   Woting A, 2016, NUTRIENTS, V8, DOI 10.3390/nu8040202
   Wu W, 2017, MUCOSAL IMMUNOL, V10, P946, DOI 10.1038/mi.2016.114
   Xiao MM, 2017, APPL MICROBIOL BIOT, V101, P3077, DOI 10.1007/s00253-017-8215-7
   Xie WD, 2011, PLOS ONE, V6, DOI 10.1371/journal.pone.0024520
   Xu J, 2015, ISME J, V9, P552, DOI 10.1038/ismej.2014.177
   Xu JH, 2017, MOL MED REP, V15, P2765, DOI 10.3892/mmr.2017.6321
   Xu J, 2017, MED RES REV, V37, P1140, DOI 10.1002/med.21431
   Xu KY, 2017, SCI REP-UK, V7, DOI 10.1038/s41598-017-01387-y
   Xu PF, 2017, J PINEAL RES, V62, DOI 10.1111/jpi.12399
   Yan HL, 2017, PHYTOMEDICINE, V26, P45, DOI 10.1016/j.phymed.2017.01.007
   Yang Y, 2017, ONCOTARGET, V8, P48863, DOI 10.18632/oncotarget.16458
   Young RP, 2016, AM J RESP CELL MOL, V54, P161, DOI 10.1165/rcmb.2015-0250PS
   Yu HN, 2016, AMINO ACIDS, V48, P1601, DOI 10.1007/s00726-016-2219-y
   Zhang XH, 2012, NUTR RES PRACT, V6, P286, DOI 10.4162/nrp.2012.6.4.286
   Zhang X, 2012, PLOS ONE, V7, DOI [10.1371/journal.pone.0035700, 10.1371/journal.pone.0035991]
   Zhang X, 2015, SCI REP-UK, V5, DOI [10.1038/srep09940, 10.1038/srep09803]
   Zhou J, 2015, DRUG METAB DISPOS, V43, P1590, DOI 10.1124/dmd.115.064386
   Zhou SS, 2016, SCI REP-UK, V6, DOI 10.1038/srep22474
   Zhu WF, 2017, CIRCULATION, V135, P1671, DOI 10.1161/CIRCULATIONAHA.116.025338
   Zhu WF, 2016, CELL, V165, P111, DOI 10.1016/j.cell.2016.02.011
   Zhu YJ, 2014, P NATL ACAD SCI USA, V111, P4268, DOI 10.1073/pnas.1316569111
NR 191
TC 98
Z9 106
U1 13
U2 97
PU FRONTIERS MEDIA SA
PI LAUSANNE
PA AVENUE DU TRIBUNAL FEDERAL 34, LAUSANNE, CH-1015, SWITZERLAND
EI 1664-302X
J9 FRONT MICROBIOL
JI Front. Microbiol.
PD NOV 8
PY 2017
VL 8
AR 2146
DI 10.3389/fmicb.2017.02146
PG 21
WC Microbiology
WE Science Citation Index Expanded (SCI-EXPANDED)
SC Microbiology
GA FM0BO
UT WOS:000414624000001
PM 29167659
OA gold, Green Published
DA 2022-07-02
ER

PT J
AU Safari, Z
   Gerard, P
AF Safari, Zahra
   Gerard, Philippe
TI The links between the gut microbiome and non-alcoholic fatty liver
   disease (NAFLD)
SO CELLULAR AND MOLECULAR LIFE SCIENCES
LA English
DT Review
DE Gut microbiota; Non-alcoholic fatty liver disease; Germ-free animals;
   Dysbiosis; Metabolic syndrome; Bile acids; Intestinal permeability;
   Antibiotics; Probiotics; Prebiotics
ID ALLEVIATES HEPATIC STEATOSIS; BILE-ACID METABOLISM; INTESTINAL
   MICROBIOTA; BACTERIAL OVERGROWTH; OBESE CHILDREN; DOUBLE-BLIND;
   SYNBIOTIC SUPPLEMENTATION; COMMENSAL MICROBIOTA; FECAL MICROBIOTA;
   DIETARY-FAT
AB NAFLD is currently the main cause of chronic liver disease in developed countries, and the number of NAFLD patients is growing worldwide. NAFLD often has similar symptoms to other metabolic disorders, including type 2 diabetes and obesity. Recently, the role of the gut microbiota in the pathophysiology of many diseases has been revealed. Regarding NAFLD, experiments using gut microbiota transplants to germ-free animal models showed that fatty liver disease development is determined by gut bacteria. Moreover, the perturbation of the composition of the gut microbiota has been observed in patients suffering from NAFLD. Numerous mechanisms relating the gut microbiome to NAFLD have been proposed, including the dysbiosis-induced dysregulation of gut endothelial barrier function that allows for the translocation of bacterial components and leads to hepatic inflammation. In addition, the various metabolites produced by the gut microbiota may impact the liver and thus modulate NAFLD susceptibility. Therefore, the manipulation of the gut microbiome by probiotics, prebiotics or synbiotics was shown to improve liver phenotype in NAFLD patients as well as in rodent models. Hence, further knowledge about the interactions among dysbiosis, environmental factors, and diet and their impacts on the gut-liver axis can improve the treatment of this life-threatening liver disease and its related disorders.
C1 [Safari, Zahra; Gerard, Philippe] Univ Paris Saclay, Micalis Inst, INRA, AgroParisTech,Equipe AMIPEM,UMR1319, Bldg 442, F-78350 Jouy En Josas, France.
   [Safari, Zahra] Med Univ Graz, Inst Pathol, Graz, Austria.
RP Gerard, P (corresponding author), Univ Paris Saclay, Micalis Inst, INRA, AgroParisTech,Equipe AMIPEM,UMR1319, Bldg 442, F-78350 Jouy En Josas, France.
EM philippe.gerard@inra.fr
RI Gérard, Philippe/H-8138-2019
OI Gérard, Philippe/0000-0001-9521-0067; Safari, Zahra/0000-0002-9592-4219
FU Austrian Science Fund (FWF); Doctoral School "DK Metabolic and
   Cardiovascular Disease"
FX This work was supported by Austrian Science Fund (FWF) Projects and the
   Doctoral School "DK Metabolic and Cardiovascular Disease".
CR Abenavoli L, 2018, EXPERT REV GASTROENT, V12, P873, DOI 10.1080/17474124.2018.1503947
   Al Rajabi A, 2014, J NUTR, V144, P252, DOI 10.3945/jn.113.185389
   Alisi A, 2014, ALIMENT PHARM THER, V39, P1276, DOI 10.1111/apt.12758
   Alisi A, 2010, J PEDIATR GASTR NUTR, V50, P645, DOI 10.1097/MPG.0b013e3181c7bdf1
   Aller R, 2011, EUR REV MED PHARMACO, V15, P1090
   Backhed F, 2004, P NATL ACAD SCI USA, V101, P15718, DOI 10.1073/pnas.0407076101
   Backhed F, 2007, P NATL ACAD SCI USA, V104, P979, DOI 10.1073/pnas.0605374104
   Bajaj JS, 2012, AM J PHYSIOL-GASTR L, V303, pG675, DOI 10.1152/ajpgi.00152.2012
   Bajaj JS, 2012, AM J PHYSIOL-GASTR L, V302, pG168, DOI 10.1152/ajpgi.00190.2011
   Benson AK, 2010, P NATL ACAD SCI USA, V107, P18933, DOI 10.1073/pnas.1007028107
   Bergheim I, 2008, J HEPATOL, V48, P983, DOI 10.1016/j.jhep.2008.01.035
   Bieghs Veerle, 2014, Hepatobiliary Surg Nutr, V3, P377, DOI 10.3978/j.issn.2304-3881.2014.12.04
   Bjorkholm B, 2009, PLOS ONE, V4, DOI 10.1371/journal.pone.0006958
   Boccuto Luigi, 2017, Eur J Gastroenterol Hepatol, V29, P1102, DOI 10.1097/MEG.0000000000000917
   Bomhof MR, 2014, OBESITY, V22, P763, DOI 10.1002/oby.20632
   Boulange CL, 2016, GENOME MED, V8, DOI 10.1186/s13073-016-0303-2
   Boursier J, 2016, HEPATOLOGY, V63, P764, DOI 10.1002/hep.28356
   Brown CT, 2013, MICROBIOME, V1, DOI 10.1186/2049-2618-1-30
   Browning JD, 2004, HEPATOLOGY, V40, P1387, DOI 10.1002/hep.20466
   Cani PD, 2007, DIABETES, V56, P1761, DOI 10.2337/db06-1491
   Cani PD, 2009, CURR PHARM DESIGN, V15, P1546, DOI 10.2174/138161209788168164
   Carmody RN, 2015, CELL HOST MICROBE, V17, P72, DOI 10.1016/j.chom.2014.11.010
   Celaj S, 2014, LAB INVEST, V94, P938, DOI 10.1038/labinvest.2014.93
   Chen YF, 2011, HEPATOLOGY, V54, P562, DOI 10.1002/hep.24423
   Clemente JC, 2012, CELL, V148, P1258, DOI 10.1016/j.cell.2012.01.035
   Compare D, 2012, NUTR METAB CARDIOVAS, V22, P471, DOI 10.1016/j.numecd.2012.02.007
   Cope K, 2000, GASTROENTEROLOGY, V119, P1340, DOI 10.1053/gast.2000.19267
   Csak T, 2011, AM J PHYSIOL-GASTR L, V300, pG433, DOI 10.1152/ajpgi.00163.2009
   Daubioul CA, 2005, EUR J CLIN NUTR, V59, P723, DOI 10.1038/sj.ejcn.1602127
   Daubioul CA, 2000, J NUTR, V130, P1314, DOI 10.1093/jn/130.5.1314
   Day CP, 1998, GASTROENTEROLOGY, V114, P842, DOI 10.1016/S0016-5085(98)70599-2
   DeMinicis S, 2014, HEPATOLOGY, V59, P1738, DOI 10.1002/hep.26695
   de Wit N, 2012, AM J PHYSIOL-GASTR L, V303, pG589, DOI 10.1152/ajpgi.00488.2011
   Del Chierico F, 2017, HEPATOLOGY, V65, P451, DOI 10.1002/hep.28572
   Delzenne NM, 2002, CURR OPIN LIPIDOL, V13, P61, DOI 10.1097/00041433-200202000-00009
   Delzenne NM, 2001, AM J CLIN NUTR, V73, p456S, DOI 10.1093/ajcn/73.2.456s
   Dethlefsen L, 2008, PLOS BIOL, V6, P2383, DOI 10.1371/journal.pbio.0060280
   DRENICK EJ, 1982, GASTROENTEROLOGY, V82, P535
   Dumas ME, 2006, P NATL ACAD SCI USA, V103, P12511, DOI 10.1073/pnas.0601056103
   Eslamparast T, 2015, WORLD J HEPATOL, V7, P204, DOI 10.4254/wjh.v7.i2.204
   Eslamparast T, 2014, AM J CLIN NUTR, V99, P535, DOI 10.3945/ajcn.113.068890
   Famouri F, 2017, J PEDIATR GASTR NUTR, V64, P413, DOI 10.1097/MPG.0000000000001422
   Ferolla SM, 2015, WORLD J HEPATOL, V7, P559, DOI 10.4254/wjh.v7.i3.559
   FIORDALISO M, 1995, LIPIDS, V30, P163, DOI 10.1007/BF02538270
   Fleissner CK, 2010, BRIT J NUTR, V104, P919, DOI 10.1017/S0007114510001303
   Frank DN, 2011, INFLAMM BOWEL DIS, V17, P179, DOI 10.1002/ibd.21339
   Cano PG, 2013, OBESITY, V21, P2310, DOI 10.1002/oby.20330
   Cano PG, 2012, PLOS ONE, V7, DOI 10.1371/journal.pone.0041079
   Gerard P, 2016, CELL MOL LIFE SCI, V73, P147, DOI 10.1007/s00018-015-2061-5
   Gerard Philippe, 2013, Pathogens, V3, P14, DOI 10.3390/pathogens3010014
   Gillespie JJ, 2011, INFECT IMMUN, V79, P4286, DOI 10.1128/IAI.00207-11
   Giorgio V, 2014, DIGEST LIVER DIS, V46, P556, DOI 10.1016/j.dld.2014.02.010
   Gonzalez FJ, 2016, GASTROENTEROLOGY, V151, P845, DOI 10.1053/j.gastro.2016.08.057
   Hekmatdoost Azita, 2008, Indian J Gastroenterol, V27, P186
   Henao-Mejia J, 2013, J AUTOIMMUN, V46, P66, DOI 10.1016/j.jaut.2013.07.001
   Henao-Mejia J, 2012, NATURE, V482, P179, DOI 10.1038/nature10809
   Hirschfield GM, 2015, GASTROENTEROLOGY, V148, P751, DOI 10.1053/j.gastro.2014.12.005
   Hofmann AF, 2010, J LIPID RES, V51, P226, DOI 10.1194/jlr.R000042
   Hollister EB, 2014, GASTROENTEROLOGY, V146, P1449, DOI 10.1053/j.gastro.2014.01.052
   Human Microbiome Project Consortium, 2012, Nature, V486, P207, DOI 10.1038/nature11234
   Ipar N, 2015, BENEF MICROBES, V6, P775, DOI 10.3920/BM2015.0011
   Jandhyala SM, 2015, WORLD J GASTROENTERO, V21, P8787, DOI 10.3748/wjg.v21.i29.8787
   Janssen AWF, 2017, J LIPID RES, V58, P1399, DOI 10.1194/jlr.M075713
   Jiang CT, 2015, J CLIN INVEST, V125, P386, DOI 10.1172/JCI76738
   Jones RB, 2018, PEDIATR OBES, V13, P705, DOI 10.1111/ijpo.12273
   Khachatryan ZA, 2008, PLOS ONE, V3, DOI 10.1371/journal.pone.0003064
   Kleiner DE, 2016, CLIN LIVER DIS, V20, P293, DOI 10.1016/j.cld.2015.10.011
   Kok N, 1996, METABOLISM, V45, P1547, DOI 10.1016/S0026-0495(96)90186-9
   Kovacs A, 2011, MICROB ECOL, V61, P423, DOI 10.1007/s00248-010-9787-2
   Kp L, 2016, FEC MICR TRANSPL FMT
   Krajmalnik-Brown R, 2012, NUTR CLIN PRACT, V27, P201, DOI 10.1177/0884533611436116
   Larsen N, 2010, PLOS ONE, V5, DOI 10.1371/journal.pone.0009085
   Le Roy T, 2013, GUT, V62, P1787, DOI 10.1136/gutjnl-2012-303816
   Ley RE, 2006, NATURE, V444, P1022, DOI 10.1038/4441022a
   Ley RE, 2010, CURR OPIN GASTROEN, V26, P5, DOI 10.1097/MOG.0b013e328333d751
   Li ZP, 2003, HEPATOLOGY, V37, P343, DOI 10.1053/jhep.2003.50048
   LICHTMAN SN, 1991, GASTROENTEROLOGY, V100, P513, DOI 10.1016/0016-5085(91)90224-9
   Loomba R, 2017, CELL METAB, V25, P1054, DOI 10.1016/j.cmet.2017.04.001
   Lu HF, 2011, MICROB ECOL, V61, P693, DOI 10.1007/s00248-010-9801-8
   Luther J, 2015, CELL MOL GASTROENTER, V1, P222, DOI 10.1016/j.jcmgh.2015.01.001
   Macfarlane S, 2006, ALIMENT PHARM THER, V24, P701, DOI 10.1111/j.1365-2036.2006.03042.x
   Macpherson AJ, 2017, NAT REV IMMUNOL, V17, P508, DOI 10.1038/nri.2017.58
   Madrid AM, 2001, AM J GASTROENTEROL, V96, P1251
   Malaguarnera M, 2012, DIGEST DIS SCI, V57, P545, DOI 10.1007/s10620-011-1887-4
   Mazagova M, 2015, FASEB J, V29, P1043, DOI 10.1096/fj.14-259515
   Michail S, 2015, FEMS MICROBIOL ECOL, V91, DOI 10.1093/femsec/fiu002
   Miele L, 2009, HEPATOLOGY, V49, P1877, DOI 10.1002/hep.22848
   Miura K, 2010, GASTROENTEROLOGY, V139, P323, DOI 10.1053/j.gastro.2010.03.052
   Mouzaki M, 2016, PLOS ONE, V11, DOI 10.1371/journal.pone.0151829
   Mouzaki M, 2013, HEPATOLOGY, V58, P120, DOI 10.1002/hep.26319
   Murphy EF, 2013, GUT, V62, P220, DOI 10.1136/gutjnl-2011-300705
   Neyrinck AM, 2012, J NUTR BIOCHEM, V23, P51, DOI 10.1016/j.jnutbio.2010.10.008
   Nie YF, 2015, J ZHEJIANG UNIV-SC B, V16, P436, DOI 10.1631/jzus.B1400327
   Okubo H, 2013, AM J PHYSIOL-GASTR L, V305, pG911, DOI 10.1152/ajpgi.00225.2013
   Pachikian BD, 2013, MOL NUTR FOOD RES, V57, P347, DOI 10.1002/mnfr.201200364
   Pedra JHF, 2009, CURR OPIN IMMUNOL, V21, P10, DOI 10.1016/j.coi.2009.01.006
   Petnicki-Ocwieja T, 2009, P NATL ACAD SCI USA, V106, P15813, DOI 10.1073/pnas.0907722106
   Qin JJ, 2012, NATURE, V490, P55, DOI 10.1038/nature11450
   Rabot S, 2010, FASEB J, V24, P4948, DOI 10.1096/fj.10-164921
   Rahimlou M, 2015, WORLD J HEPATOL, V7, P2597, DOI 10.4254/wjh.v7.i25.2597
   Raman M, 2013, CLIN GASTROENTEROL H, V11, P868, DOI 10.1016/j.cgh.2013.02.015
   Ritze Y, 2014, PLOS ONE, V9, P1, DOI DOI 10.1371/J0URNAL.P0NE.0080169
   Roberfroid M, 2007, J NUTR, V137, p830S, DOI 10.1093/jn/137.3.830S
   Saab S, 2016, CLIN GASTROENTEROL H, V14, P5, DOI 10.1016/j.cgh.2015.05.001
   Safavi M, 2013, INT J FOOD SCI NUTR, V64, P687, DOI 10.3109/09637486.2013.775224
   Samuel BS, 2008, P NATL ACAD SCI USA, V105, P16767, DOI 10.1073/pnas.0808567105
   Sawas T, 2015, CLIN GASTROENTEROL H, V13, P1567, DOI 10.1016/j.cgh.2015.05.027
   Sayin SI, 2013, CELL METAB, V17, P225, DOI 10.1016/j.cmet.2013.01.003
   SCHEPPACH W, 1992, JPEN-PARENTER ENTER, V16, P43, DOI 10.1177/014860719201600143
   Shavakhi A, 2013, INT J PREVENTIVE MED, V4, P531
   Shen W, 2014, J NUTR BIOCHEM, V25, P270, DOI 10.1016/j.jnutbio.2013.09.009
   Silverman M, 2016, TRANSPLANTATION MICR, VNCT02496390
   Smallwood T, 2016, CURR OPIN LIPIDOL, V27, P33, DOI 10.1097/MOL.0000000000000259
   Smits LP, 2013, GASTROENTEROLOGY, V145, P946, DOI 10.1053/j.gastro.2013.08.058
   Song JN, 2005, FASEB J, V19, P1266, DOI 10.1096/fj.04-3580com
   Sookoian S, 2009, J LIPID RES, V50, P2111, DOI 10.1194/jlr.P900013-JLR200
   Spencer MD, 2011, GASTROENTEROLOGY, V140, P976, DOI 10.1053/j.gastro.2010.11.049
   Spruss A, 2009, HEPATOLOGY, V50, P1094, DOI 10.1002/hep.23122
   Sugatani J, 2006, DRUG METAB DISPOS, V34, P1677, DOI 10.1124/dmd.106.010645
   Swann JR, 2011, P NATL ACAD SCI USA, V108, P4523, DOI 10.1073/pnas.1006734107
   Swidsinski A, 2005, WORLD J GASTROENTERO, V11, P1131, DOI 10.3748/wjg.v11.i8.1131
   Takeuchi O, 2010, CELL, V140, P805, DOI 10.1016/j.cell.2010.01.022
   Tarantino G, 2015, FUTURE MICROBIOL, V10, P889, DOI [10.2217/FMB.15.13, 10.2217/fmb.15.13]
   Thuy S, 2008, J NUTR, V138, P1452, DOI 10.1093/jn/138.8.1452
   Turnbaugh PJ, 2006, NATURE, V444, P1027, DOI 10.1038/nature05414
   Turnbaugh PJ, 2009, SCI TRANSL MED, V1, DOI 10.1126/scitranslmed.3000322
   Vaahtovuo J, 2003, FEMS MICROBIOL ECOL, V44, P131, DOI 10.1016/S0168-6496(02)00460-9
   Vajro P, 2011, J PEDIATR GASTR NUTR, V52, P740, DOI 10.1097/MPG.0b013e31821f9b85
   Verbeke L, 2016, SCI REP-UK, V6, DOI 10.1038/srep33453
   Verdam FJ, 2011, J CLIN GASTROENTEROL, V45, P149, DOI 10.1097/MCG.0b013e3181e12c24
   Volynets V, 2013, EUR J NUTR, V52, P527, DOI 10.1007/s00394-012-0355-z
   Vos MB, 2013, HEPATOLOGY, V57, P2525, DOI 10.1002/hep.26299
   Vrieze A, 2012, GASTROENTEROLOGY, V143, P913, DOI 10.1053/j.gastro.2012.06.031
   WACKLIN P, 2014, WACKLIN P, V9, DOI DOI 10.1371/JOURNAL.PONE.0094863
   Wahlstrom A, 2016, CELL METAB, V24, P41, DOI 10.1016/j.cmet.2016.05.005
   Waite KA, 2002, J NUTR, V132, P68, DOI 10.1093/jn/132.1.68
   Walkey CJ, 1998, J BIOL CHEM, V273, P27043, DOI 10.1074/jbc.273.42.27043
   Wang BH, 2016, SCI REP-UK, V6, DOI 10.1038/srep32002
   Wang ZN, 2011, NATURE, V472, P57, DOI 10.1038/nature09922
   Wigg AJ, 2001, GUT, V48, P206, DOI 10.1136/gut.48.2.206
   Wong VWS, 2013, PLOS ONE, V8, DOI 10.1371/journal.pone.0062885
   Wong VWS, 2013, ANN HEPATOL, V12, P256, DOI 10.1016/S1665-2681(19)31364-X
   Wu WR, 2017, FRONT MICROBIOL, V8, DOI 10.3389/fmicb.2017.01804
   Wu ZW, 2012, MICROB ECOL, V63, P929, DOI 10.1007/s00248-011-9945-1
   Xu M, 2012, MICROB ECOL, V63, P304, DOI 10.1007/s00248-011-9925-5
   Yang SQ, 1997, P NATL ACAD SCI USA, V94, P2557, DOI 10.1073/pnas.94.6.2557
   Yari Z, 2016, INT J FOOD SCI NUTR, V67, P461, DOI 10.3109/09637486.2016.1161011
   Yatsunenko T, 2012, NATURE, V486, P222, DOI 10.1038/nature11053
   Ye DW, 2012, GUT, V61, P1058, DOI 10.1136/gutjnl-2011-300269
   Yin XC, 2013, SYST APPL MICROBIOL, V36, P188, DOI 10.1016/j.syapm.2012.12.009
   Younossi ZM, 2016, HEPATOLOGY, V64, P73, DOI 10.1002/hep.28431
   Zatloukal K, 2007, EXP CELL RES, V313, P2033, DOI 10.1016/j.yexcr.2007.04.024
   ZEISEL SH, 1989, J NUTR, V119, P800, DOI 10.1093/jn/119.5.800
   Zeng HW, 2013, J NUTR, V143, P627, DOI 10.3945/jn.112.172460
   Zhang CH, 2010, ISME J, V4, P232, DOI 10.1038/ismej.2009.112
   Zhou D, 2017, SCI REP-UK, V7, DOI 10.1038/s41598-017-01751-y
   Zhou X, 2014, PLOS ONE, V9, DOI 10.1371/journal.pone.0115148
   Zhu LX, 2013, HEPATOLOGY, V57, P601, DOI 10.1002/hep.26093
NR 158
TC 143
Z9 150
U1 13
U2 75
PU SPRINGER BASEL AG
PI BASEL
PA PICASSOPLATZ 4, BASEL, 4052, SWITZERLAND
SN 1420-682X
EI 1420-9071
J9 CELL MOL LIFE SCI
JI Cell. Mol. Life Sci.
PD APR
PY 2019
VL 76
IS 8
BP 1541
EP 1558
DI 10.1007/s00018-019-03011-w
PG 18
WC Biochemistry & Molecular Biology; Cell Biology
WE Science Citation Index Expanded (SCI-EXPANDED)
SC Biochemistry & Molecular Biology; Cell Biology
GA HQ9MG
UT WOS:000462751100007
PM 30683985
DA 2022-07-02
ER

PT J
AU Janeiro, MH
   Ramirez, MJ
   Solas, M
AF Janeiro, Manuel H.
   Ramirez, Maria J.
   Solas, Maite
TI Dysbiosis and Alzheimer's Disease: Cause or Treatment Opportunity?
SO CELLULAR AND MOLECULAR NEUROBIOLOGY
LA English
DT Review
DE Gut microbiota; Alzheimer&#8217; s disease; Neuroinflammation;
   Blood-brain barrier; Beta-amyloid
ID GUT-BRAIN AXIS; HIGH-FAT DIET; CENTRAL-NERVOUS-SYSTEM; BODY-MASS INDEX;
   REAL-TIME PCR; COGNITIVE IMPAIRMENT; NEUROPATHOLOGIC ASSESSMENT;
   ASSOCIATION GUIDELINES; COLONIC DYSFUNCTION; NATIONAL INSTITUTE
AB Recent investigations have increased the interest on the connection between the microorganisms inhabiting the gut (gut microbiota) and human health. An imbalance of the intestinal bacteria representation (dysbiosis) could lead to different diseases, ranging from obesity and diabetes, to neurological disorders including Alzheimer's disease (AD). The term "gut-brain axis" refers to a crosstalk between the brain and the gut involving multiple overlapping pathways, including the autonomic, neuroendocrine, and immune systems as well as bacterial metabolites and neuromodulatory molecules. Through this pathway, microbiota can influence the onset and progression of neuropathologies such as AD. This review discusses the possible interaction between the gut microbiome and AD, focusing on the role of gut microbiota in neuroinflammation, cerebrovascular degeneration and A beta clearance.
C1 [Janeiro, Manuel H.; Ramirez, Maria J.; Solas, Maite] Univ Navarra, Dept Pharmacol & Toxicol, Pamplona, Spain.
   [Janeiro, Manuel H.; Ramirez, Maria J.; Solas, Maite] Navarra Inst Hlth Res, IdISNA, Pamplona, Spain.
RP Solas, M (corresponding author), Univ Navarra, Dept Pharmacol & Toxicol, Pamplona, Spain.; Solas, M (corresponding author), Navarra Inst Hlth Res, IdISNA, Pamplona, Spain.
EM msolaszu@unav.es
FU Ministerio de Ciencia, Innovacion y Universidades (FPU)
FX MH Janeiro is a recipient of a fellowship from Ministerio de Ciencia,
   Innovacion y Universidades (FPU).
CR Abraham D, 2019, EXP GERONTOL, V115, P122, DOI 10.1016/j.exger.2018.12.005
   Allen JM, 2018, MED SCI SPORT EXER, V50, P747, DOI [10.1249/MSS.0000000000001495, 10.1249/mss.0000000000001495]
   Anstey KJ, 2011, OBES REV, V12, pe426, DOI 10.1111/j.1467-789X.2010.00825.x
   Arboleya S, 2016, FRONT MICROBIOL, V7, DOI 10.3389/fmicb.2016.01204
   Asti A, 2014, J ALZHEIMERS DIS, V39, P169, DOI 10.3233/JAD-131394
   Barreau F, 2006, BRAIN BEHAV IMMUN, V20, P254, DOI 10.1016/j.bbi.2005.07.003
   Barreau F, 2004, GUT, V53, P501, DOI 10.1136/gut.2003.024174
   Bartosch S, 2004, APPL ENVIRON MICROB, V70, P3575, DOI 10.1128/AEM.70.6.3575-3581.2004
   Bermon S, 2015, EXERC IMMUNOL REV, V21, P70
   Bhattacharjee S, 2016, PLOS ONE, V11, DOI 10.1371/journal.pone.0150211
   Bonfili L, 2018, MOL NEUROBIOL, V55, P7987, DOI 10.1007/s12035-018-0973-4
   Bonfili L, 2017, SCI REP-UK, V7, DOI 10.1038/s41598-017-02587-2
   Bostanciklioglu M, 2019, J APPL MICROBIOL, V127, P954, DOI 10.1111/jam.14264
   Bostanciklioglu M, 2018, NEUROPHYSIOLOGY+, V50, P140, DOI 10.1007/s11062-018-9728-0
   Brandscheid C, 2017, J ALZHEIMERS DIS, V56, P775, DOI 10.3233/JAD-160926
   Bressa C, 2017, PLOS ONE, V12, DOI 10.1371/journal.pone.0171352
   Burokas A, 2015, ADV APPL MICROBIOL, V91, P1, DOI 10.1016/bs.aambs.2015.02.001
   Calsolaro V, 2016, ALZHEIMERS DEMENT, V12, P719, DOI 10.1016/j.jalz.2016.02.010
   Cani PD, 2008, DIABETES, V57, P1470, DOI 10.2337/db07-1403
   Cani PD, 2007, DIABETES, V56, P1761, DOI 10.2337/db06-1491
   Carabotti M, 2015, ANN GASTROENTEROL, V28, P203
   Cenit MC, 2017, WORLD J GASTROENTERO, V23, P5486, DOI 10.3748/wjg.v23.i30.5486
   Carmody RN, 2015, CELL HOST MICROBE, V17, P72, DOI 10.1016/j.chom.2014.11.010
   Cattaneo A, 2017, NEUROBIOL AGING, V49, P60, DOI 10.1016/j.neurobiolaging.2016.08.019
   Chen DL, 2017, FRONT AGING NEUROSCI, V9, DOI 10.3389/fnagi.2017.00403
   Chunchai T, 2018, J NEUROINFLAMM, V15, DOI 10.1186/s12974-018-1055-2
   CUMMINGS JH, 1987, GUT, V28, P1221, DOI 10.1136/gut.28.10.1221
   David LA, 2014, NATURE, V505, P559, DOI 10.1038/nature12820
   de la Monte SM, 2005, J ALZHEIMERS DIS, V7, P45
   Elias Merrill F, 2005, Neurobiol Aging, V26 Suppl 1, P11, DOI 10.1016/j.neurobiolaging.2005.08.019
   Enzinger C, 2005, NEUROLOGY, V64, P1704, DOI 10.1212/01.WNL.0000161871.83614.BB
   Erny D, 2015, NAT NEUROSCI, V18, P965, DOI 10.1038/nn.4030
   Eskelinen MH, 2008, INT J GERIATR PSYCH, V23, P741, DOI 10.1002/gps.1969
   Fenesi B, 2017, J ALZHEIMERS DIS, V56, P297, DOI 10.3233/JAD-160424
   Fernandez DM, 2018, FRONT PHYSIOL, V9, DOI 10.3389/fphys.2018.00763
   Gareau MG, 2007, GUT, V56, P1522, DOI 10.1136/gut.2006.117176
   Gareau MG, 2014, ADV EXP MED BIOL, V817, P357, DOI 10.1007/978-1-4939-0897-4_16
   Gareau MG, 2011, GUT, V60, P307, DOI 10.1136/gut.2009.202515
   Gareau MG, 2006, PEDIATR RES, V59, P83, DOI 10.1203/01.pdr.0000190577.62426.45
   Gavini Francoise, 2001, Microbial Ecology in Health and Disease, V13, P40, DOI 10.1080/089106001750071690
   Gonzalez-Muniesa P, 2017, NAT REV DIS PRIMERS, V3, DOI 10.1038/nrdp.2017.34
   Grant WB, 2014, J ALZHEIMERS DIS, V38, P611, DOI 10.3233/JAD-130719
   Griffiths EA, 2004, DIGEST DIS SCI, V49, P579, DOI 10.1023/B:DDAS.0000026302.92898.ae
   Harach T, 2017, SCI REP-UK, V7, DOI 10.1038/srep41802
   Hauss-Wegrzyniak B, 2002, NEUROSCI LETT, V322, P75, DOI 10.1016/S0304-3940(02)00087-3
   He F, 2001, CURR MICROBIOL, V43, P351, DOI 10.1007/s002840010315
   Ho L, 2018, EXPERT REV NEUROTHER, V18, P83, DOI 10.1080/14737175.2018.1400909
   Hopkins MJ, 2002, J MED MICROBIOL, V51, P448, DOI 10.1099/0022-1317-51-5-448
   Hyman BT, 2012, ALZHEIMERS DEMENT, V8, P1, DOI 10.1016/j.jalz.2011.10.007
   Ishikawa Rie, 2019, Neuropsychopharmacology Reports, V39, P140, DOI 10.1002/npr2.12054
   Jacka FN, 2015, BMC MED, V13, DOI 10.1186/s12916-015-0461-x
   Jaeger LB, 2009, BRAIN BEHAV IMMUN, V23, P507, DOI 10.1016/j.bbi.2009.01.017
   Janeiro MH, 2018, NUTRIENTS, V10, DOI 10.3390/nu10101398
   Jiang CM, 2017, J ALZHEIMERS DIS, V58, P1, DOI 10.3233/JAD-161141
   Kahn MS, 2012, BEHAV BRAIN RES, V229, P176, DOI 10.1016/j.bbr.2012.01.010
   Kelly JR, 2015, FRONT CELL NEUROSCI, V9, DOI 10.3389/fncel.2015.00392
   Kobayashi Y, 2017, SCI REP-UK, V7, DOI 10.1038/s41598-017-13368-2
   Koutrolos M, 2014, ACTA NEUROPATHOL COM, V2, DOI 10.1186/s40478-014-0163-1
   Kowalski K, 2019, J NEUROGASTROENTEROL, V25, P48, DOI 10.5056/jnm18087
   Larsen N, 2010, PLOS ONE, V5, DOI 10.1371/journal.pone.0009085
   Layton A, 2006, APPL ENVIRON MICROB, V72, P4214, DOI 10.1128/AEM.01036-05
   Leigh SJ, 2020, BBA-MOL BASIS DIS, V1866, DOI 10.1016/j.bbadis.2020.165767
   Louveau A, 2015, NATURE, V523, P337, DOI 10.1038/nature14432
   Luca M, 2015, OXID MED CELL LONGEV, V2015, DOI 10.1155/2015/504678
   Macfarlane GT, 2012, J AOAC INT, V95, P50, DOI 10.5740/jaoacint.SGE_Macfarlane
   Martins I. J., 2014, Food and Nutrition Sciences, V5, P410
   Menzies FM, 2015, NAT REV NEUROSCI, V16, P345, DOI 10.1038/nrn3961
   Minter MR, 2016, SCI REP-UK, V6, DOI 10.1038/srep30028
   Montine TJ, 2012, ACTA NEUROPATHOL, V123, P1, DOI 10.1007/s00401-011-0910-3
   Nagpal Ravinder, 2018, Nutr Healthy Aging, V4, P267, DOI 10.3233/NHA-170030
   Nam KN, 2017, SCI REP-UK, V7, DOI 10.1038/s41598-017-04412-2
   O'Callaghan A, 2016, FRONT MICROBIOL, V7, DOI 10.3389/fmicb.2016.00925
   O'Mahony SM, 2009, BIOL PSYCHIAT, V65, P263, DOI 10.1016/j.biopsych.2008.06.026
   O'Toole PW, 2015, SCIENCE, V350, P1214, DOI 10.1126/science.aac8469
   Okubo H, 2017, NUTR J, V16, DOI 10.1186/s12937-017-0273-2
   Ott A, 1999, NEUROLOGY, V53, P1937, DOI 10.1212/WNL.53.9.1937
   Owen N, 2010, MAYO CLIN PROC, V85, P1138, DOI 10.4065/mcp.2010.0444
   Parashar A, 2017, PARKINSONISM RELAT D, V38, P1, DOI 10.1016/j.parkreldis.2017.02.002
   Petra AI, 2015, CLIN THER, V37, P984, DOI 10.1016/j.clinthera.2015.04.002
   Pistollato F, 2016, NUTR REV, V74, P624, DOI 10.1093/nutrit/nuw023
   Profenno LA, 2010, BIOL PSYCHIAT, V67, P505, DOI 10.1016/j.biopsych.2009.02.013
   Qin JJ, 2010, NATURE, V464, P59, DOI 10.1038/nature08821
   Quigley EMM, 2017, CURR NEUROL NEUROSCI, V17, DOI 10.1007/s11910-017-0802-6
   Rajilic-Stojanovic M, 2014, FEMS MICROBIOL REV, V38, P996, DOI 10.1111/1574-6976.12075
   Rawlings AM, 2014, ANN INTERN MED, V161, P785, DOI 10.7326/M14-0737
   Rincon D, 2014, LIVER INT, V34, P1504, DOI 10.1111/liv.12539
   Romo-Araiza A, 2018, FRONT AGING NEUROSCI, V10, DOI 10.3389/fnagi.2018.00416
   Romond MB, 2008, ANAEROBE, V14, P43, DOI 10.1016/j.anaerobe.2007.09.003
   Rothhammer V, 2016, NAT MED, V22, P586, DOI 10.1038/nm.4106
   Sabia S, 2009, AM J CLIN NUTR, V89, P601, DOI 10.3945/ajcn.2008.26482
   Sah SK, 2017, BIOCHEM BIOPH RES CO, V493, P731, DOI 10.1016/j.bbrc.2017.08.122
   Saksida T, 2018, J ALZHEIMERS DIS, V61, P619, DOI 10.3233/JAD-170538
   Salazar N, 2017, GUT MICROBES, V8, P82, DOI 10.1080/19490976.2016.1256525
   Samieri C, 2013, J NUTR, V143, P493, DOI 10.3945/jn.112.169896
   Sanguinetti E, 2018, SCI REP-UK, V8, DOI 10.1038/s41598-018-23261-1
   Savignac HM, 2015, BEHAV BRAIN RES, V287, P59, DOI 10.1016/j.bbr.2015.02.044
   Sherwin E, 2018, ANN NY ACAD SCI, V1420, P5, DOI 10.1111/nyas.13416
   Shivappa N, 2015, BRIT J NUTR, V113, P665, DOI 10.1017/S000711451400395X
   Spielman LJ, 2018, NEUROCHEM INT, V120, P149, DOI 10.1016/j.neuint.2018.08.005
   Studzinski CM, 2009, J NEUROCHEM, V108, P860, DOI 10.1111/j.1471-4159.2008.05798.x
   Tasnim N, 2017, FRONT MICROBIOL, V8, DOI 10.3389/fmicb.2017.01935
   Underwood MA, 2015, PEDIATR RES, V77, P229, DOI 10.1038/pr.2014.156
   van Praag Henriette, 2018, Brain Plast, V4, P1, DOI 10.3233/BPL-120418
   Vogt NM, 2017, SCI REP-UK, V7, DOI 10.1038/s41598-017-13601-y
   Wang HX, 2016, CHINESE MED J-PEKING, V129, P2373, DOI 10.4103/0366-6999.190667
   Wang IK, 2015, BENEF MICROBES, V6, P423, DOI 10.3920/BM2014.0088
   Wang S, 2017, SCI REP-UK, V7, DOI 10.1038/s41598-017-12156-2
   Wang ZT, 2006, J TRAUMA, V61, P650, DOI 10.1097/01.ta.0000196574.70614.27
   Wekerle H, 2016, RHEUMATOLOGY, V55, P68, DOI 10.1093/rheumatology/kew353
   Wheeler Michael J, 2017, Alzheimers Dement (N Y), V3, P291, DOI 10.1016/j.trci.2017.04.001
   Wu J, 2019, AM J CLIN NUTR, V110, P912, DOI 10.1093/ajcn/nqz150
   Wu SH, 2018, HEALTH PSYCHOL, V37, P1059, DOI 10.1037/hea0000646
   Wu SC, 2017, NAT COMMUN, V8, DOI 10.1038/s41467-017-00040-6
   Xu R, 2016, BMC SYST BIOL, V10, DOI 10.1186/s12918-016-0307-y
   Zapata HJ, 2015, J AM GERIATR SOC, V63, P776, DOI 10.1111/jgs.13310
   Zareie M, 2006, GUT, V55, P1553, DOI 10.1136/gut.2005.080739
   Zhang R, 2009, J NEUROIMMUNOL, V206, P121, DOI 10.1016/j.jneuroim.2008.09.017
   Zhao YH, 2018, MOL NEUROBIOL, V55, P9100, DOI 10.1007/s12035-018-1015-y
   Zhao YH, 2017, FRONT IMMUNOL, V8, DOI 10.3389/fimmu.2017.01064
   Zhao YH, 2017, FRONT CELL INFECT MI, V7, DOI 10.3389/fcimb.2017.00318
   Zhuang ZQ, 2018, J ALZHEIMERS DIS, V63, P1337, DOI 10.3233/JAD-180176
NR 121
TC 6
Z9 6
U1 1
U2 12
PU SPRINGER/PLENUM PUBLISHERS
PI NEW YORK
PA 233 SPRING ST, NEW YORK, NY 10013 USA
SN 0272-4340
EI 1573-6830
J9 CELL MOL NEUROBIOL
JI Cell. Mol. Neurobiol.
PD MAR
PY 2022
VL 42
IS 2
SI SI
BP 377
EP 387
DI 10.1007/s10571-020-01024-9
EA JAN 2021
PG 11
WC Cell Biology; Neurosciences
WE Science Citation Index Expanded (SCI-EXPANDED); Social Science Citation Index (SSCI)
SC Cell Biology; Neurosciences & Neurology
GA YT8SX
UT WOS:000605104000002
PM 33400081
DA 2022-07-02
ER

PT J
AU Geurts, L
   Lazarevic, V
   Derrien, M
   Everard, A
   Van Roye, M
   Knauf, C
   Valet, P
   Girard, M
   Muccioli, GG
   Francois, P
   de Vos, WM
   Schrenzel, J
   Delzenne, NM
   Cani, PD
AF Geurts, Lucie
   Lazarevic, Vladimir
   Derrien, Muriel
   Everard, Amandine
   Van Roye, Marie
   Knauf, Claude
   Valet, Philippe
   Girard, Myriam
   Muccioli, Giulio G.
   Francois, Patrice
   de Vos, Willem M.
   Schrenzel, Jacques
   Delzenne, Nathalie M.
   Cani, Patrice D.
TI Altered gut microbiota and endocannabinoid system tone in obese and
   diabetic leptin-resistant mice: impact on apelin regulation in adipose
   tissue
SO FRONTIERS IN MICROBIOLOGY
LA English
DT Article
DE gut microbiota; type 2 diabetes; inflammation; LPS; endocannabinoid;
   apelin; APJ; metabolic endotoxemia
ID DIET-INDUCED OBESITY; PHYLOGENETIC MICROARRAY; INSULIN-RESISTANCE; FAT;
   INFLAMMATION; DYSREGULATION; ANANDAMIDE; PATHOGENESIS; MACROPHAGES;
   EXPRESSION
AB Growing evidence supports the role of gut microbiota in the development of obesity, type 2 diabetes, and low-grade inflammation. The endocrine activity of adipose tissue has been found to contribute to the regulation of glucose homeostasis and low-grade inflammation. Among the key hormones produced by this tissue, apelin has been shown to regulate glucose homeostasis. Recently, it has been proposed that gut microbiota participate in adipose tissue metabolism via the endocannabinoid system (eCB) and gut microbiota-derived compounds, namely lipopolysaccharide (LPS). We have investigated gut microbiota composition in obese and diabetic leptin-resistant mice (db/db) by combining pyrosequencing and phylogenetic microarray analysis of 16S ribosomal RNA gene sequences. We observed a significant higher abundance of Firmicutes, Proteobacteria, and Fibrobacteres phyla in dbldb mice compared to lean mice. The abundance of 10 genera was significantly affected by the genotype. We identified the roles of the eCB and LPS in the regulation of apelinergic system tone (apelin and APJ mRNA expression) in genetic obese and diabetic mice. By using in vivo and in vitro models, we have demonstrated that both the eCB and low-grade inflammation differentially regulate apelin and APJ mRNA expression in adipose tissue. Finally, deep-gut microbiota profiling revealed that the gut microbial community of type 2 diabetic mice is significantly different from that of their lean counterparts. This indicates specific relationships between the gut microbiota and the regulation of the apelinergic system. However, the exact roles of specific bacteria in shaping the phenotype of dbldb mice remain to be determined.
C1 [Geurts, Lucie; Everard, Amandine; Van Roye, Marie; Delzenne, Nathalie M.; Cani, Patrice D.] Catholic Univ Louvain, Louvain Drug Res Inst, Metab & Nutr Res Grp, B-1200 Brussels, Belgium.
   [Lazarevic, Vladimir; Girard, Myriam; Francois, Patrice; Schrenzel, Jacques] Univ Hosp Geneva, Genom Res Lab, Geneva, Switzerland.
   [Derrien, Muriel; de Vos, Willem M.] Wageningen Univ, Microbiol Lab, NL-6700 AP Wageningen, Netherlands.
   [Knauf, Claude; Valet, Philippe] Univ Toulouse 3, INSERM, U1048, Team 3,Inst Malad Metab & Cardiovasc, Toulouse, France.
   [Muccioli, Giulio G.] Catholic Univ Louvain, Louvain Drug Res Inst, Bioanal & Pharmacol Bioact Lipids Lab, B-1200 Brussels, Belgium.
   [de Vos, Willem M.] Univ Helsinki, Dept Vet Biosci, Helsinki, Finland.
   [Schrenzel, Jacques] Univ Hosp Geneva, Bacteriol Lab, Geneva, Switzerland.
RP Cani, PD (corresponding author), Catholic Univ Louvain, Louvain Drug Res Inst, Metab & Nutr Res Grp, Ave E Mounier,73 B1-73-.11, B-1200 Brussels, Belgium.
EM patrice.cani@uclouvain.be
RI Delzenne, Nathalie/AAC-4628-2019; D., Cani Patrice/M-8055-2016; Valet,
   Philippe/N-7472-2017; francois, patrice/AAL-5583-2020; Derrien,
   Muriel/AAS-6845-2021; Schrenzel, Jacques/P-8525-2017; Schrenzel,
   Jacques/AAC-5685-2021
OI Delzenne, Nathalie/0000-0003-2115-6082; D., Cani
   Patrice/0000-0003-2040-2448; Valet, Philippe/0000-0001-6520-7393;
   Derrien, Muriel/0000-0001-8841-9153; Schrenzel,
   Jacques/0000-0001-5464-7764; Schrenzel, Jacques/0000-0001-5464-7764;
   Lazarevic, Vladimir/0000-0002-6839-2536; Muccioli,
   Giulio/0000-0002-1600-9259; Everard, Amandine/0000-0001-8925-8144;
   Knauf, Claude/0000-0001-5213-5378; francois, patrice/0000-0002-0540-750X
FU Swiss National Science Foundation [31003A-124717/1, 3100A0-116075]; FSR;
   FRSM
FX Patrice D. Cani is a research associate from the FRS-FNRS (Fonds de la
   Recherche Scientitique) in Belgium. Jacques Schrenzel and Patrice
   Francois were supported by grants from the Swiss National Science
   Foundation, #31003A-124717/1 and 3100A0-116075, respectively Nathalie M.
   Delzenne and Patrice D. Cani are recipients of FSR and FRSM grants
   (Fonds speciaux de recherches, DU, Belgium; Fonds de la recherche
   scientifique medicale, Belgium).
CR Backhed F, 2004, P NATL ACAD SCI USA, V101, P15718, DOI 10.1073/pnas.0407076101
   Bluher M, 2006, DIABETES, V55, P3053, DOI 10.2337/db06-0812
   Brun P, 2007, AM J PHYSIOL-GASTR L, V292, pG518, DOI 10.1152/ajpgi.00024.2006
   Cani PD, 2007, DIABETOLOGIA, V50, P2374, DOI 10.1007/s00125-007-0791-0
   Cani PD, 2009, GUT, V58, P1091, DOI 10.1136/gut.2008.165886
   Cani PD, 2008, DIABETES, V57, P1470, DOI 10.2337/db07-1403
   Cani PD, 2007, DIABETES, V56, P1761, DOI 10.2337/db06-1491
   Cani PD, 2011, PHARMACOL THERAPEUT, V130, P202, DOI 10.1016/j.pharmthera.2011.01.012
   Claesson MJ, 2009, PLOS ONE, V4, DOI 10.1371/journal.pone.0006669
   Cole JR, 2009, NUCLEIC ACIDS RES, V37, pD141, DOI 10.1093/nar/gkn879
   Cote M, 2007, INT J OBESITY, V31, P692, DOI 10.1038/sj.ijo.0803539
   Cravatt BF, 1996, NATURE, V384, P83, DOI 10.1038/384083a0
   D'Eon TM, 2008, DIABETES, V57, P1262, DOI 10.2337/db07-1186
   Daviaud D, 2006, FASEB J, V20, P1528, DOI 10.1096/fj.05-5243fje
   de La Serre CB, 2010, AM J PHYSIOL-GASTR L, V299, pG440, DOI 10.1152/ajpgi.00098.2010
   Deng YF, 2010, ANN NY ACAD SCI, V1212, pE1, DOI 10.1111/j.1749-6632.2010.05875.x
   DEVANE WA, 1992, SCIENCE, V258, P1946, DOI 10.1126/science.1470919
   Dinh TP, 2002, P NATL ACAD SCI USA, V99, P10819, DOI 10.1073/pnas.152334899
   Dray C, 2008, CELL METAB, V8, P437, DOI 10.1016/j.cmet.2008.10.003
   Dray C, 2010, AM J PHYSIOL-ENDOC M, V298, pE1161, DOI 10.1152/ajpendo.00598.2009
   Duparc T, 2011, ANTIOXID REDOX SIGN, V15, P1477, DOI 10.1089/ars.2010.3454
   Duparc T, 2011, ANTIOXID REDOX SIGN, V14, P415, DOI 10.1089/ars.2010.3330
   Edgar RC, 2004, NUCLEIC ACIDS RES, V32, P1792, DOI 10.1093/nar/gkh340
   Engeli S, 2005, DIABETES, V54, P2838, DOI 10.2337/diabetes.54.10.2838
   Erdem G, 2008, EXP CLIN ENDOCR DIAB, V116, P289, DOI 10.1055/s-2007-1004564
   Federico A, 2010, WORLD J GASTROENTERO, V16, P4762, DOI 10.3748/wjg.v16.i38.4762
   Hamady M, 2008, NAT METHODS, V5, P235, DOI 10.1038/NMETH.1184
   Han S, 2008, AM J PHYSIOL-GASTR L, V295, pG1068, DOI 10.1152/ajpgi.90493.2008
   Han S, 2008, AM J PHYSIOL-REG I, V294, pR1832, DOI 10.1152/ajpregu.00083.2008
   Heinonen MV, 2005, REGUL PEPTIDES, V130, P7, DOI 10.1016/j.regpep.2005.05.003
   Hellmann J, 2011, FASEB J, V25, P2399, DOI 10.1096/fj.10-178657
   Hildebrandt MA, 2009, GASTROENTEROLOGY, V137, P1716, DOI 10.1053/j.gastro.2009.08.042
   Huang Y, 2010, BIOINFORMATICS, V26, P680, DOI 10.1093/bioinformatics/btq003
   Izzo AA, 2009, BRIT J PHARMACOL, V158, P451, DOI 10.1111/j.1476-5381.2009.00183.x
   Kathuria S, 2003, NAT MED, V9, P76, DOI 10.1038/nm803
   Lambert DM, 2007, CURR OPIN CLIN NUTR, V10, P735, DOI 10.1097/MCO.0b013e3282f00061
   Lazarevic V, 2010, BMC GENOMICS, V11, DOI 10.1186/1471-2164-11-523
   Ley RE, 2005, P NATL ACAD SCI USA, V102, P11070, DOI 10.1073/pnas.0504978102
   Ley RE, 2006, NATURE, V444, P1022, DOI 10.1038/4441022a
   Liu J, 2003, J BIOL CHEM, V278, P45034, DOI 10.1074/jbc.M306062200
   Lozupone C, 2006, BMC BIOINFORMATICS, V7, DOI 10.1186/1471-2105-7-371
   Maenhaut N, 2011, BMC MED, V9, DOI 10.1186/1741-7015-9-25
   Martin FPJ, 2008, MOL SYST BIOL, V4, DOI 10.1038/msb.2008.40
   Martinez I, 2009, APPL ENVIRON MICROB, V75, P4175, DOI 10.1128/AEM.00380-09
   Matias I, 2006, J CLIN ENDOCR METAB, V91, P3171, DOI 10.1210/jc.2005-2679
   Melgar-Lesmes P, 2011, GUT, V60, P1404, DOI 10.1136/gut.2010.234690
   Meyer F, 2008, BMC BIOINFORMATICS, V9, DOI 10.1186/1471-2105-9-386
   Mihara M, 2010, ENDOCRINOLOGY, V151, P513, DOI 10.1210/en.2009-0661
   Muccio GG, 2008, ANAL BIOCHEM, V373, P220, DOI 10.1016/j.ab.2007.09.030
   Muccioli GG, 2010, MOL SYST BIOL, V6, DOI 10.1038/msb.2010.46
   Muccioli GG, 2010, DRUG DISCOV TODAY, V15, P474, DOI 10.1016/j.drudis.2010.03.007
   Olefsky JM, 2010, ANNU REV PHYSIOL, V72, P219, DOI 10.1146/annurev-physiol-021909-135846
   Price MN, 2009, MOL BIOL EVOL, V26, P1641, DOI 10.1093/molbev/msp077
   Rajilic-Stojanovic M, 2009, ENVIRON MICROBIOL, V11, P1736, DOI 10.1111/j.1462-2920.2009.01900.x
   Soriguer F, 2009, OBES SURG, V19, P1574, DOI 10.1007/s11695-009-9955-y
   Sorli SC, 2006, DRUG DISCOV TODAY, V11, P1100, DOI 10.1016/j.drudis.2006.10.011
   Starowicz KM, 2008, OBESITY, V16, P553, DOI 10.1038/oby.2007.106
   Turnbaugh PJ, 2008, CELL HOST MICROBE, V3, P213, DOI 10.1016/j.chom.2008.02.015
   Turnbaugh PJ, 2006, NATURE, V444, P1027, DOI 10.1038/nature05414
   Turnbaugh PJ, 2009, SCI TRANSL MED, V1, DOI 10.1126/scitranslmed.3000322
   van den Bogert B, 2011, APPL ENVIRON MICROB, V77, P2071, DOI 10.1128/AEM.02477-10
   Vijay-Kumar M, 2010, SCIENCE, V328, P228, DOI 10.1126/science.1179721
   Wang Q, 2007, APPL ENVIRON MICROB, V73, P5261, DOI 10.1128/AEM.00062-07
NR 63
TC 218
Z9 234
U1 0
U2 29
PU FRONTIERS MEDIA SA
PI LAUSANNE
PA AVENUE DU TRIBUNAL FEDERAL 34, LAUSANNE, CH-1015, SWITZERLAND
SN 1664-302X
J9 FRONT MICROBIOL
JI Front. Microbiol.
PY 2011
VL 2
DI 10.3389/fmicb.2011.00149
PG 17
WC Microbiology
WE Science Citation Index Expanded (SCI-EXPANDED)
SC Microbiology
GA V31DE
UT WOS:000208863500159
PM 21808634
OA Green Published, gold
DA 2022-07-02
ER

PT J
AU Chen, YX
   Wang, MA
AF Chen, Yanxia
   Wang, Mian
TI New Insights of Anti-Hyperglycemic Agents and Traditional Chinese
   Medicine on Gut Microbiota in Type 2 Diabetes
SO DRUG DESIGN DEVELOPMENT AND THERAPY
LA English
DT Review
DE gut microbiota; anti-hyperglycemic agents; traditional Chinese medicine;
   type 2 diabetes mellitus
ID TRIMETHYLAMINE N-OXIDE; DIET-INDUCED OBESITY; CHAIN FATTY-ACIDS;
   METABOLIC ENDOTOXEMIA; RECEPTOR AGONISTS; BARRIER FUNCTION;
   DOUBLE-BLIND; METFORMIN; INFLAMMATION; BERBERINE
AB Type 2 diabetes mellitus (T2DM) is a widespread metabolic disease characterized by chronic hyperglycemia. Human microbiota, which is regarded as a "hidden organ", plays an important role in the initiation and development of T2DM. In addition, anti hyperglycemic agents and traditional Chinese medicine may affect the composition of gut microbiota and consequently improve glucose metabolism. However, the relationship between gut microbiota, T2DM and anti-hyperglycemic agents or traditional Chinese medicine is poorly understood. In this review, we summarized pre-clinical and clinical studies to elucidate the possible underlying mechanism. Some anti-hyperglycemic agents and traditional Chinese medicine may partly exert hypoglycemic effects by altering the gut microbiota composition in ways that reduce metabolic endotoxemia, maintain the integrity of intestinal mucosal barrier, promote the production of short-chain fatty acids (SCFAs), decrease trimethylamine-N-oxide (TMAO) and regulate bile acid metabolism. In conclusion, gut micro biota may provide some new therapeutic targets for treatment of patients with diabetes mellitus.
C1 [Chen, Yanxia; Wang, Mian] Hebei Med Univ, Hosp 2, Dept Endocrinol, 215 Hepingxi Rd, Shijiazhuang 050051, Hebei, Peoples R China.
RP Wang, MA (corresponding author), Hebei Med Univ, Hosp 2, Dept Endocrinol, 215 Hepingxi Rd, Shijiazhuang 050051, Hebei, Peoples R China.
EM wangmian66@sina.com
FU Natural Science Foundation of Hebei Province (CN) [2020206108]
FX This study was funded by Natural Science Foundation of Hebei Province
   (CN) 2020206108.
CR Gonzalez-Regueiro JA, 2017, ANN HEPATOL, V16, pS15, DOI [10.5604/01.3001.0010.5672, 10.5604/01.3001.0010.5494]
   Ali AH, 2015, ANN TRANSL MED, V3, DOI 10.3978/j.issn.2305-5839.2014.12.06
   Alkanani AK, 2014, DIABETES, V63, P619, DOI 10.2337/db13-1007
   Allin KH, 2015, EUR J ENDOCRINOL, V172, pR167, DOI 10.1530/EJE-14-0874
   Baxter NT, 2019, MSPHERE, V4, DOI [10.1128/mSphere.00528-18, 10.1128/msphere.00528-18]
   Boulange CL, 2016, GENOME MED, V8, DOI 10.1186/s13073-016-0303-2
   Bouter KE, 2017, GASTROENTEROLOGY, V152, P1671, DOI 10.1053/j.gastro.2016.12.048
   Bryrup T, 2019, DIABETOLOGIA, V62, P1024, DOI 10.1007/s00125-019-4848-7
   Cani PD, 2012, CLIN MICROBIOL INFEC, V18, P50, DOI 10.1111/j.1469-0691.2012.03866.x
   Cani PD, 2009, GUT, V58, P1091, DOI 10.1136/gut.2008.165886
   Cani PD, 2008, DIABETES, V57, P1470, DOI 10.2337/db07-1403
   Cani PD, 2012, GUT MICROBES, V3, P279, DOI 10.4161/gmic.19625
   Cao MT, 2021, TRANSPLANTATION, V105, P1980, DOI 10.1097/TP.0000000000003603
   Chen C, 2018, FOOD FUNCT, V9, P3732, DOI [10.1039/c7fo01346a, 10.1039/C7FO01346A]
   Chen Jian, 2010, Diabetes Ther, V1, P57, DOI 10.1007/s13300-010-0006-4
   Chen LC, 2019, FOOD FUNCT, V10, P4372, DOI [10.1039/C9FO00406H, 10.1039/c9fo00406h]
   Chen MY, 2018, NUTR METAB, V15, DOI 10.1186/s12986-018-0246-2
   Chen YY, 2019, BBA-MOL BASIS DIS, V1865, P2576, DOI 10.1016/j.bbadis.2019.06.016
   Cheng Y, 2019, INT J BIOL MACROMOL, V131, P1162, DOI 10.1016/j.ijbiomac.2019.04.040
   Christiansen CB, 2018, AM J PHYSIOL-GASTR L, V315, pG53, DOI 10.1152/ajpgi.00346.2017
   de la Cuesta-Zuluaga J, 2017, DIABETES CARE, V40, P54, DOI 10.2337/dc16-1324
   Deacon CF, 2020, NAT REV ENDOCRINOL, V16, P642, DOI 10.1038/s41574-020-0399-8
   Deane AM, 2010, J CLIN ENDOCR METAB, V95, P215, DOI 10.1210/jc.2009-1503
   Deutschmann K, 2018, BBA-MOL BASIS DIS, V1864, P1319, DOI 10.1016/j.bbadis.2017.08.021
   Ding L, 2018, LIPIDS HEALTH DIS, V17, DOI 10.1186/s12944-018-0939-6
   Dou YX, 2021, BIOMED PHARMACOTHER, V137, DOI 10.1016/j.biopha.2021.111312
   Drucker DJ, 2006, LANCET, V368, P1696, DOI 10.1016/S0140-6736(06)69705-5
   Du FY, 2018, J PHARMACOL EXP THER, V365, P676, DOI 10.1124/jpet.118.248575
   Duca FA, 2015, NAT MED, V21, P506, DOI 10.1038/nm.3787
   Eckburg PB, 2005, SCIENCE, V308, P1635, DOI 10.1126/science.1110591
   Elbere I, 2020, PLOS ONE, V15, DOI 10.1371/journal.pone.0241338
   Elbere I, 2018, PLOS ONE, V13, DOI 10.1371/journal.pone.0204317
   Fajas L, 1997, J BIOL CHEM, V272, P18779, DOI 10.1074/jbc.272.30.18779
   Feng YH, 2018, CELL PHYSIOL BIOCHEM, V49, P190, DOI 10.1159/000492853
   Forslund K, 2015, NATURE, V528, P262, DOI 10.1038/nature15766
   Fuke N, 2019, NUTRIENTS, V11, DOI 10.3390/nu11102277
   Gao BB, 2020, BMC PREGNANCY CHILDB, V20, DOI 10.1186/s12884-020-02961-5
   Gao J, 2018, MED RES REV, V38, P556, DOI 10.1002/med.21447
   Garcia-Beltran C, 2021, PEDIATR OBES, V16, DOI 10.1111/ijpo.12734
   Gomes JMG, 2017, METABOLISM, V68, P133, DOI 10.1016/j.metabol.2016.12.009
   Gilbert MP, 2020, FRONT ENDOCRINOL, V11, DOI 10.3389/fendo.2020.00178
   Govindarajulu M, 2020, FRONT MOL NEUROSCI, V13, DOI 10.3389/fnmol.2020.00138
   Grice EA, 2012, ANNU REV GENOM HUM G, V13, P151, DOI 10.1146/annurev-genom-090711-163814
   Gu YY, 2017, NAT COMMUN, V8, DOI 10.1038/s41467-017-01682-2
   Habtemariam S, 2020, PHARMACOL RES, V155, DOI 10.1016/j.phrs.2020.104722
   Hare KJ, 2010, DIABETES, V59, P1765, DOI 10.2337/db09-1414
   Heiss CN, 2018, J INNATE IMMUN, V10, P163, DOI 10.1159/000481519
   Herat LY, 2020, WORLD J GASTROENTERO, V26, DOI 10.3748/wjg.v26.i23.3225
   Hur KY, 2015, J DIABETES INVEST, V6, P600, DOI 10.1111/jdi.12328
   Katsuma S, 2005, BIOCHEM BIOPH RES CO, V329, P386, DOI 10.1016/j.bbrc.2005.01.139
   Kikuchi K, 2019, NAT COMMUN, V10, DOI 10.1038/s41467-019-09735-4
   Kim JJ, 2010, GASTROENT RES PRACT, V2010, DOI 10.1155/2010/212563
   Koeth RA, 2013, NAT MED, V19, P576, DOI 10.1038/nm.3145
   Kuka J, 2020, SCI REP-UK, V10, DOI 10.1038/s41598-020-71470-4
   Kuo GH, 2018, BIOORG MED CHEM LETT, V28, P1182, DOI 10.1016/j.bmcl.2018.02.057
   Kyriachenko Y, 2019, WORLD J DIABETES, V10, P154, DOI 10.4239/wjd.v10.i3.154
   Lee DM, 2018, CARDIOVASC DIABETOL, V17, DOI 10.1186/s12933-018-0708-x
   Lee H, 2014, APPL ENVIRON MICROB, V80, P5935, DOI 10.1128/AEM.01357-14
   Lent-Schochet D, 2018, HORM MOL BIOL CLIN I, V35, DOI 10.1515/hmbci-2018-0015
   Lever M, 2010, CLIN BIOCHEM, V43, P732, DOI 10.1016/j.clinbiochem.2010.03.009
   Li JN, 2021, FRONT CARDIOVASC MED, V8, DOI 10.3389/fcvm.2021.628471
   Li M, 2020, BIOMED PHARMACOTHER, V132, DOI 10.1016/j.biopha.2020.110953
   Li XX, 2021, NPJ BIOFILMS MICROBI, V7, DOI 10.1038/s41522-021-00205-8
   Li XSM, 2017, EUR HEART J, V38, P814, DOI 10.1093/eurheartj/ehw582
   Liao XY, 2019, EBIOMEDICINE, V44, P665, DOI 10.1016/j.ebiom.2019.03.057
   Liu D, 2018, EXP CLIN ENDOCR DIAB, V126, P513, DOI 10.1055/s-0043-125066
   Liu GM, 2018, INT J BIOL MACROMOL, V115, P711, DOI 10.1016/j.ijbiomac.2018.04.127
   Liu YD, 2021, J FOOD SCI, V86, P546, DOI 10.1111/1750-3841.15575
   Liu ZY, 2017, CHEMMEDCHEM, V12, P819, DOI 10.1002/cmdc.201700216
   Madsen MSA, 2021, BIOMED PHARMACOTHER, V133, DOI 10.1016/j.biopha.2020.110966
   Madsen MSA, 2019, SCI REP-UK, V9, DOI 10.1038/s41598-019-52103-x
   Martens EC, 2018, NAT REV MICROBIOL, V16, P457, DOI 10.1038/s41579-018-0036-x
   Maruta K, 2020, DIGEST DIS SCI, V65, P2605, DOI 10.1007/s10620-020-06097-6
   Matsumoto M, 2012, AM J OPHTHALMOL, V153, P896, DOI 10.1016/j.ajo.2011.10.006
   McCreight LJ, 2016, DIABETOLOGIA, V59, P426, DOI 10.1007/s00125-015-3844-9
   McGlone ER, 2019, ANN CLIN BIOCHEM, V56, P326, DOI 10.1177/0004563218817798
   Meier JJ, 2012, NAT REV ENDOCRINOL, V8, P728, DOI 10.1038/nrendo.2012.140
   Montandon SA, 2017, GENES-BASEL, V8, DOI 10.3390/genes8100250
   Moran TH, 2005, AM J PHYSIOL-REG I, V288, pR384, DOI 10.1152/ajpregu.00535.2004
   Moreira GV, 2018, J NUTR BIOCHEM, V62, P143, DOI 10.1016/j.jnutbio.2018.07.009
   Nakajima H, 2020, LIFE-BASEL, V10, DOI 10.3390/life10090195
   Nanjan MJ, 2018, BIOORG CHEM, V77, P548, DOI 10.1016/j.bioorg.2018.02.009
   Olivares M, 2018, DIABETOLOGIA, V61, P1838, DOI 10.1007/s00125-018-4647-6
   Pascale A, 2018, ENDOCRINE, V61, P357, DOI 10.1007/s12020-018-1605-5
   Poulsen SB, 2015, CURR OPIN NEPHROL HY, V24, P463, DOI 10.1097/MNH.0000000000000152
   Priyadarshini M, 2018, ENDOCRINOLOGY, V159, P2495, DOI 10.1210/en.2018-00296
   Qin XF, 2005, AM J PHYSIOL-GASTR L, V288, pG943, DOI 10.1152/ajpgi.00303.2004
   Rajani C, 2018, FRONT MED-PRC, V12, P608, DOI 10.1007/s11684-018-0644-x
   Randrianarisoa E, 2016, SCI REP-UK, V6, DOI 10.1038/srep26745
   Romano KA, 2015, MBIO, V6, DOI 10.1128/mBio.02481-14
   Saad MJA, 2016, PHYSIOLOGY, V31, P283, DOI 10.1152/physiol.00041.2015
   Sansome DJ, 2020, DIABETES OBES METAB, V22, P141, DOI 10.1111/dom.13869
   Shang JJ, 2021, PEERJ, V9, DOI 10.7717/peerj.11128
   Shin NR, 2020, AM J PHYSIOL-ENDOC M, V318, pE52, DOI 10.1152/ajpendo.00221.2019
   Smith BJ, 2019, BMC MICROBIOL, V19, DOI 10.1186/s12866-019-1494-7
   Soccio RE, 2014, CELL METAB, V20, P573, DOI 10.1016/j.cmet.2014.08.005
   Su BL, 2015, J DIABETES, V7, P729, DOI 10.1111/1753-0407.12232
   Sun LL, 2018, NAT MED, V24, P1919, DOI 10.1038/s41591-018-0222-4
   Sun XL, 2016, BIOCHEM BIOPH RES CO, V481, P63, DOI 10.1016/j.bbrc.2016.11.017
   Tai NW, 2015, REV ENDOCR METAB DIS, V16, P55, DOI 10.1007/s11154-015-9309-0
   Thaiss CA, 2018, SCIENCE, V359, P1376, DOI 10.1126/science.aar3318
   Thursby E, 2017, BIOCHEM J, V474, P1823, DOI 10.1042/BCJ20160510
   Tian JX, 2019, DIABETES OBES METAB, V21, P1801, DOI 10.1111/dom.13760
   Tilg H, 2020, NAT REV IMMUNOL, V20, P40, DOI 10.1038/s41577-019-0198-4
   Trabelsi MS, 2015, NAT COMMUN, V6, DOI 10.1038/ncomms8629
   van Bommel EJM, 2020, DIABETES METAB, V46, P164, DOI 10.1016/j.diabet.2019.11.005
   van Bommel EJM, 2017, CLIN J AM SOC NEPHRO, V12, P700, DOI 10.2215/CJN.06080616
   van de Peppel IP, 2020, AM J PHYSIOL-GASTR L, V319, pG619, DOI 10.1152/ajpgi.00308.2020
   Wang K, 2017, DRUG METAB REV, V49, P139, DOI 10.1080/03602532.2017.1306544
   Wang Y, 2021, FRONT ENDOCRINOL, V12, DOI 10.3389/fendo.2021.609134
   Wismann P, 2018, PHYSIOL BEHAV, V192, P72, DOI 10.1016/j.physbeh.2018.03.004
   Wu M, 2020, FRONT PHARMACOL, V11, DOI 10.3389/fphar.2020.00223
   Wu TZ, 2016, HANDB EXP PHARMACOL, V233, P137, DOI 10.1007/164_2015_9
   Xiao SW, 2020, APPL MICROBIOL BIOT, V104, P303, DOI 10.1007/s00253-019-10174-w
   Xie C, 2021, NUTRIENTS, V13, DOI 10.3390/nu13041104
   Xie C, 2020, PHARMACEUTICS, V12, DOI 10.3390/pharmaceutics12090790
   Xing HL, 2014, BMC PLANT BIOL, V14, DOI 10.1186/s12870-014-0327-y
   Xu GD, 2018, BIOL PHARM BULL, V41, P1024, DOI 10.1248/bpb.b17-00978
   Xu PF, 2017, BBA-GEN SUBJECTS, V1861, P2690, DOI 10.1016/j.bbagen.2017.07.013
   Yan XF, 2016, J DIABETES RES, V2016, DOI 10.1155/2016/2093171
   Yang GL, 2019, J AGR FOOD CHEM, V67, P6169, DOI 10.1021/acs.jafc.9b01270
   Yang HJ, 2020, ENDOCR METAB IMMUNE, V20, P1262, DOI 10.2174/1871530320666200628024500
   Yang QY, 2020, FRONT IMMUNOL, V11, DOI 10.3389/fimmu.2020.590685
   Zhang BX, 2020, EVID-BASED COMPL ALT, V2020, DOI 10.1155/2020/4568629
   Zhang CH, 2019, J ETHNOPHARMACOL, V237, P202, DOI 10.1016/j.jep.2019.02.040
   Zhang NJ, 2020, BIOMED RES INT, V2020, DOI 10.1155/2020/2947549
   Zhang Q, 2018, EXP BIOL MED, V243, P34, DOI 10.1177/1535370217743765
   Zhang RZ, 2020, FRONT PHARMACOL, V11, DOI 10.3389/fphar.2020.00538
   Zhang W, 2019, BIOMED PHARMACOTHER, V118, DOI 10.1016/j.biopha.2019.109131
   Zhang XY, 2017, DIABETES THER, V8, P293, DOI 10.1007/s13300-017-0226-y
   Zhang X, 2012, PLOS ONE, V7, DOI 10.1371/journal.pone.0042529
   Zhang YF, 2020, NAT COMMUN, V11, DOI 10.1038/s41467-020-18414-8
   Zhao FQ, 2020, FOOD CHEM TOXICOL, V135, DOI 10.1016/j.fct.2019.110886
   Zhao L, 2018, FRONT ENDOCRINOL, V9, DOI 10.3389/fendo.2018.00233
   Zheng Y, 2018, NAT REV ENDOCRINOL, V14, P88, DOI 10.1038/nrendo.2017.151
   Zheng YJ, 2021, PHYTOMEDICINE, V88, DOI 10.1016/j.phymed.2020.153455
   Zhong HZ, 2019, EBIOMEDICINE, V47, P373, DOI 10.1016/j.ebiom.2019.08.048
   Zhu L, 2018, ATHEROSCLEROSIS, V268, P117, DOI 10.1016/j.atherosclerosis.2017.11.023
NR 138
TC 1
Z9 1
U1 7
U2 10
PU DOVE MEDICAL PRESS LTD
PI ALBANY
PA PO BOX 300-008, ALBANY, AUCKLAND 0752, NEW ZEALAND
SN 1177-8881
J9 DRUG DES DEV THER
JI Drug Des. Dev. Ther.
PY 2021
VL 15
BP 4849
EP 4863
DI 10.2147/DDDT.S334325
PG 15
WC Chemistry, Medicinal; Pharmacology & Pharmacy
WE Science Citation Index Expanded (SCI-EXPANDED)
SC Pharmacology & Pharmacy
GA XH5WY
UT WOS:000725505700005
PM 34876807
OA Green Published, gold
DA 2022-07-02
ER

PT J
AU Alvarez-Cilleros, D
   Ramos, S
   Lopez-Oliva, ME
   Escriva, F
   Alvarez, C
   Fernandez-Millan, E
   Martin, MA
AF Alvarez-Cilleros, David
   Ramos, Sonia
   Elvira Lopez-Oliva, Maria
   Escriva, Fernando
   Alvarez, Carmen
   Fernandez-Millan, Elisa
   Angeles Martin, Maria
TI Cocoa diet modulates gut microbiota composition and improves intestinal
   health in Zucker diabetic rats
SO FOOD RESEARCH INTERNATIONAL
LA English
DT Article
DE Diabetes type 2; Cocoa flavanols; Gut microbiota; Gut barrier; Gut
   inflammation; Glucose homeostasis
ID OXIDATIVE STRESS; RESVERATROL; POLYPHENOLS; GRAPE; HOMEOSTASIS;
   DYSBIOSIS; SEQUENCES; PROFILES; STRAINS; BARRIER
AB Cocoa supplementation improves glucose metabolism in Zucker diabetic fatty (ZDF) rats via multiple mechanisms. Furthermore, cocoa rich-diets modify the intestinal microbiota composition both in humans and rats in healthy conditions. Accordingly, we hypothesized that cocoa could interact with the gut microbiota (GM) in ZDF rats, contributing to their antidiabetic effects. Therefore, here we investigate the effect of cocoa intake on gut health and GM in ZDF diabetic rats.
   Male ZDF rats were fed with standard (ZDF-C) or 10% cocoa-rich diet (ZDF-Co) during 10 weeks. Zucker Lean animals (ZL) received the standard diet. Colon tissues were obtained to determine the barrier integrity and the inflammatory status of the intestine and faeces were analysed for microbial composition, short-chain fatty acids (SCFA) and lactate levels. We found that cocoa supplementation up-regulated the levels of the tight junction protein Zonula occludens-1 (ZO-1) and the mucin glycoprotein and reduced the expression of pro-inflammatory cytokines such as tumour necrosis factor-alpha (TNF-alpha), interleukin-6 (IL-6) and monocyte chemoattractant protein 1 (MCP-1) in the colon of ZDF diabetic animals. Additionally, cocoa modulated the microbial composition of the ZDF rats to values similar to those of the lean group. Importantly, cocoa treatment increased the relative abundance of acetate-producing bacteria such as Blautia and prevented the increase in the relative amount of lactate-producing bacteria (mainly Enterococcus and Lactobacillus genera) in ZDF diabetic animals. Accordingly, the total levels of SCFA (mainly acetate) increased significantly in the faeces of ZDF-Co diabetic rats. Finally, modified GM was closely associated with improved biochemical parameters related to glucose homeostasis and intestinal integrity and inflammation.
   These findings demonstrate for the first time that cocoa intake modifies intestinal bacteria composition towards a healthier microbial profile in diabetic animals and suggest that these changes could be associated with the improved glucose homeostasis and gut health induced by cocoa in ZDF diabetic rats.
C1 [Alvarez-Cilleros, David; Ramos, Sonia; Angeles Martin, Maria] CSIC, ICTAN, Jose Antonio Novais 10, E-28040 Madrid, Spain.
   [Elvira Lopez-Oliva, Maria] Univ Complutense Madrid, Dept Fisiol Fac Farm, Madrid, Spain.
   [Escriva, Fernando; Alvarez, Carmen; Fernandez-Millan, Elisa] Univ Complutense Madrid, Fac Farm, Dept Bioquim & Biol Mol, Ciudad Univ S-N, E-28040 Madrid, Spain.
   [Escriva, Fernando; Alvarez, Carmen; Fernandez-Millan, Elisa; Angeles Martin, Maria] ISCIII, CIBER Diabet & Enfermedades Metabol Asociadas CIB, Madrid, Spain.
RP Martin, MA (corresponding author), CSIC, ICTAN, Jose Antonio Novais 10, E-28040 Madrid, Spain.; Fernandez-Millan, E (corresponding author), Univ Complutense Madrid, Fac Farm, Dept Bioquim & Biol Mol, Ciudad Univ S-N, E-28040 Madrid, Spain.
EM elfernan@ucm.es; amartina@ictan.csic.es
RI Martín, Maria Angeles/C-5768-2014; López-Oliva, Elvira ELO/L-1660-2014;
   Ramos, Sonia/K-4594-2012; FERNANDEZ MILLAN, ELISA/B-2674-2015; Alvarez,
   Carmen/B-2582-2015
OI Martín, Maria Angeles/0000-0001-8173-4521; López-Oliva, Elvira
   ELO/0000-0002-0615-9149; Ramos, Sonia/0000-0003-2649-2616; FERNANDEZ
   MILLAN, ELISA/0000-0002-2807-3776; Alvarez, Carmen/0000-0003-1874-1045;
   Alvarez-Cilleros, David/0000-0002-5002-492X
FU MINECO/FEDER, UE from the Spanish Ministry of Science and Innovation
   (MINECO) [AGL2015-67087-R, BFU201677931-R, RTI2018-095059-B-I00]; MINECO
   [BES2016-076721]
FX This work was supported by grants AGL2015-67087-R, BFU201677931-R and
   RTI2018-095059-B-I00 (MINECO/FEDER, UE) from the Spanish Ministry of
   Science and Innovation (MINECO). D. AlvarezCilleros is a FPI fellow from
   the predoctoral program of MINECO (BES2016-076721).
CR Allen-Vercoe E, 2014, IMMUNOL LETT, V162, P54, DOI 10.1016/j.imlet.2014.05.014
   Alvarez-Cilleros D, 2019, MOL NUTR FOOD RES, V63, DOI 10.1002/mnfr.201900044
   Amer Diabet Assoc, 2010, DIABETES CARE, V33, pS11, DOI 10.2337/dc10-S011
   Martin MA, 2016, MOL NUTR FOOD RES, V60, P1756, DOI 10.1002/mnfr.201500961
   Anhe FF, 2016, GUT MICROBES, V7, P146, DOI 10.1080/19490976.2016.1142036
   Araujo FD, 2019, FOOD RES INT, V122, P199, DOI 10.1016/j.foodres.2019.04.012
   Balakumar M, 2018, EUR J NUTR, V57, P279, DOI 10.1007/s00394-016-1317-7
   Caporaso JG, 2011, P NATL ACAD SCI USA, V108, P4516, DOI 10.1073/pnas.1000080107
   Danneskiold-Samsoe NB, 2019, FOOD RES INT, V115, P23, DOI 10.1016/j.foodres.2018.07.043
   Del Chierico F, 2017, HEPATOLOGY, V65, P451, DOI 10.1002/hep.28572
   Dhar P, 2019, FRONT CELL INFECT MI, V9, DOI 10.3389/fcimb.2019.00117
   Edgar RC, 2015, BIOINFORMATICS, V31, P3476, DOI 10.1093/bioinformatics/btv401
   Ge YT, 2019, EUR J NUTR, V58, P2625, DOI 10.1007/s00394-018-1810-2
   Gonzalez-Sarrias A, 2017, TRENDS FOOD SCI TECH, V69, P281, DOI 10.1016/j.tifs.2017.07.010
   Gu JF, 2017, J FUNCT FOODS, V36, P362, DOI 10.1016/j.jff.2017.06.010
   Inoue R, 2017, J CLIN BIOCHEM NUTR, V61, P217, DOI 10.3164/jcbn.17-44
   Jang S, 2016, J NUTR, V146, P673, DOI 10.3945/jn.115.222968
   Kawabata K, 2019, MOLECULES, V24, DOI 10.3390/molecules24020370
   Li X, 2017, FRONT IMMUNOL, V8, DOI 10.3389/fimmu.2017.01882
   Liu GM, 2018, MOL NUTR FOOD RES, V62, DOI 10.1002/mnfr.201700954
   Lo Presti A, 2019, FRONT MICROBIOL, V10, DOI 10.3389/fmicb.2019.01655
   Magistrelli D, 2016, J AGR FOOD CHEM, V64, P2046, DOI 10.1021/acs.jafc.5b05732
   Marchesi JR, 2016, GUT, V65, P330, DOI 10.1136/gutjnl-2015-309990
   Martin-Pelaez S, 2017, MOL NUTR FOOD RES, V61, DOI 10.1002/mnfr.201700238
   Massot-Cladera M, 2014, BRIT J NUTR, V112, P1944, DOI 10.1017/S0007114514003080
   Massot-Cladera M, 2012, ARCH BIOCHEM BIOPHYS, V527, P105, DOI 10.1016/j.abb.2012.05.015
   Maurer LH, 2019, FOOD RES INT, V123, P425, DOI 10.1016/j.foodres.2019.04.068
   Morales-Cano D, 2019, PLOS ONE, V14, DOI 10.1371/journal.pone.0211281
   Morrison DJ, 2016, GUT MICROBES, V7, P189, DOI 10.1080/19490976.2015.1134082
   Nash V, 2018, FOOD RES INT, V113, P277, DOI 10.1016/j.foodres.2018.07.019
   Nie QX, 2019, CRIT REV FOOD SCI, V59, P848, DOI 10.1080/10408398.2018.1536646
   Nishitsuji K, 2017, SCI REP-UK, V7, DOI 10.1038/s41598-017-16189-5
   Venegas DP, 2019, FRONT IMMUNOL, V10, DOI 10.3389/fimmu.2019.00277
   Peng YJ, 2020, FOOD RES INT, V130, DOI 10.1016/j.foodres.2019.108952
   Andrade MER, 2015, CLIN NUTR, V34, P1080, DOI 10.1016/j.clnu.2015.01.012
   Rondanelli M, 2015, WORLD J CLIN CASES, V3, P156, DOI 10.12998/wjcc.v3.i2.156
   Shin NR, 2015, TRENDS BIOTECHNOL, V33, P496, DOI 10.1016/j.tibtech.2015.06.011
   Singh AK, 2019, NUTRIENTS, V11, DOI 10.3390/nu11092216
   Solano-Aguilar GI, 2018, CURR DEV NUTR, V2, DOI 10.1093/cdn/nzy011
   Sung MM, 2017, DIABETES, V66, P418, DOI 10.2337/db16-0680
   Sze MA, 2016, MBIO, V7, DOI 10.1128/mBio.01018-16
   Tomas-Barberan FA, 2019, ANNU REV FOOD SCI T, V10, P221, DOI 10.1146/annurev-food-032818-121615
   Tzounis X, 2011, AM J CLIN NUTR, V93, P62, DOI 10.3945/ajcn.110.000075
   Vallianou N, 2019, CURR OBES REP, V8, P317, DOI 10.1007/s13679-019-00352-2
   Van Hul M, 2018, AM J PHYSIOL-ENDOC M, V314, pE334, DOI 10.1152/ajpendo.00107.2017
   Van Treuren W, 2020, ANNU REV PATHOL-MECH, V15, P345, DOI 10.1146/annurev-pathol-020117-043559
   Wang Q, 2007, APPL ENVIRON MICROB, V73, P5261, DOI 10.1128/AEM.00062-07
   WHO, 2016, GLOB REP PSOR, DOI DOI 10.1093/eurheartj/ehab128
   Wu Y, 2016, MEDIAT INFLAMM, V2016, DOI 10.1155/2016/6456018
   Yang C, 2019, FOOD RES INT, V116, P1202, DOI 10.1016/j.foodres.2018.10.003
   Zeng HW, 2013, J NUTR, V143, P627, DOI 10.3945/jn.112.172460
   Zhao L, 2017, FOOD FUNCT, V8, P4644, DOI [10.1039/C7FO01383C, 10.1039/c7fo01383c]
   Zhou HW, 2011, ISME J, V5, P741, DOI 10.1038/ismej.2010.160
NR 53
TC 26
Z9 26
U1 5
U2 41
PU ELSEVIER
PI AMSTERDAM
PA RADARWEG 29a, 1043 NX AMSTERDAM, NETHERLANDS
SN 0963-9969
EI 1873-7145
J9 FOOD RES INT
JI Food Res. Int.
PD JUN
PY 2020
VL 132
AR 109058
DI 10.1016/j.foodres.2020.109058
PG 14
WC Food Science & Technology
WE Science Citation Index Expanded (SCI-EXPANDED)
SC Food Science & Technology
GA LG7CN
UT WOS:000528254400020
PM 32331673
[truncated: 4,925,341 more chars]
