# Supplementary material for: A bibliometric study of global trends in diabetes and gut flora research from 2011 to 2021
Source: Front Endocrinol (Lausanne). 2022 Oct 21;13:990133. doi: 10.3389/fendo.2022.990133 (PMC9633665; doi:10.3389/fendo.2022.990133)
Supplement: Supplementary file 1 [file DataSheet_1.zip › data/download_1001-1500.txt]

FN Clarivate Analytics Web of Science
VR 1.0
PT J
AU Bubnov, RV
   Spivak, MY
   Lazarenko, LM
   Bomba, A
   Boyko, NV
AF Bubnov, Rostyslav V.
   Spivak, Mykola Ya
   Lazarenko, Liudmyla M.
   Bomba, Alojz
   Boyko, Nadiya V.
TI Probiotics and immunity: provisional role for personalized diets and
   disease prevention
SO EPMA JOURNAL
LA English
DT Review
DE Predictive, Preventive, and personalized medicine; Gut microbiota;
   Lactobacillus; Bifidobacterium; Gut-brain axis; Microbiome; Cancer;
   Immune disorders; Dietary biomarkers; Healthy diet; Nutrition; Fecal
   microbiota transplantation; Pattern recognition receptors
ID LACTOBACILLUS-KEFIRANOFACIENS M1; FECAL MICROBIOTA TRANSPLANTATION;
   CLOSTRIDIUM-DIFFICILE INFECTION; HUMAN COLONIC MICROBIOTA; GUT
   MICROBIOTA; GASTROINTESTINAL MOTILITY; RHEUMATOID-ARTHRITIS; GOLD
   NANOPARTICLES; FAT ACCUMULATION; INNATE IMMUNITY
AB There is great interest in the interaction between diet and immune system and concomitantly in the potential of probiotic bacteria, especially given recent advances in understanding of gut microbiota effects on health in the context of microbiome research. Following our recent study on bacterial wall elasticity as a predictive measure of phagocytic cellular reactions and related outcomes, a question was raised regarding the scope of the application of these findings in various medical conditions in the context of predictive, preventive, and personalized medicine (PPPM). This summarizing review of the data describes the contributions, both observed and potential, of probiotics to the gut-brain axis and various medical conditions, including immune and atopic states, metabolic and inflammatory diseases-including liver disease and diabetes mellitus-cancer, and more. It also suggests novel insights for a number of beneficial applications of probiotics and advances in development of novel probiotic-based treatments and personalized diets, as well as application of sophisticated imaging techniques and nanobiotechnologies that can be adopted in the near future by innovative medical experts, warranting further research and practical translation.
C1 [Bubnov, Rostyslav V.; Spivak, Mykola Ya; Lazarenko, Liudmyla M.; Boyko, Nadiya V.] Natl Acad Sci Ukraine, Zabolotny Inst Microbiol & Virol, 154 Zabolotny St, UA-03680 Kiev, Ukraine.
   [Bubnov, Rostyslav V.] State Affairs Dept, Clin Hosp Pheophania, UA-03680 Kiev, Ukraine.
   [Spivak, Mykola Ya] LCL Diaprof, UA-04123 Kiev, Ukraine.
   [Bomba, Alojz; Boyko, Nadiya V.] Cassovia Life Sci, Kosice 04011, Slovakia.
   [Bomba, Alojz] Safarik Univ, Fac Med, Inst Expt Med, Kosice 04011, Slovakia.
RP Bubnov, RV (corresponding author), Natl Acad Sci Ukraine, Zabolotny Inst Microbiol & Virol, 154 Zabolotny St, UA-03680 Kiev, Ukraine.
EM rostbubnov@gmail.com
RI Boyko, Nadiya/AAD-3778-2019; Lazarenko, Liudmyla/ABG-9649-2020; Bubnov,
   Rostyslav/E-8395-2013
OI Boyko, Nadiya/0000-0002-2467-7513; Bubnov,
   Rostyslav/0000-0003-3148-9884; Spivak, Mykola/0000-0002-4394-7275;
   Spivak, Mykola/0000-0002-9148-990X
CR Albuquerque TG, 2013, J SCI FOOD AGR, V93, P3535, DOI 10.1002/jsfa.6164
   Backhed F, 2010, CLIN EXP IMMUNOL, V160, P80, DOI 10.1111/j.1365-2249.2010.04123.x
   Bakken JS, 2011, CLIN GASTROENTEROL H, V9, P1044, DOI 10.1016/j.cgh.2011.08.014
   Belikoff BG, 2012, J IMMUNOL, V189, P3707, DOI 10.4049/jimmunol.1201207
   Berger M, 2009, ANNU REV MED, V60, P355, DOI 10.1146/annurev.med.60.042307.110802
   Berthelot JM, 2010, JOINT BONE SPINE, V77, P537, DOI 10.1016/j.jbspin.2010.04.015
   Bomba A, 2012, BIOLOGIA, V67, P1, DOI 10.2478/s11756-011-0155-6
   Bonifacio E, 2015, JAMA-J AM MED ASSOC, V313, P1541, DOI 10.1001/jama.2015.2928
   Borre YE, 2014, ADV EXP MED BIOL, V817, P373, DOI 10.1007/978-1-4939-0897-4_17
   Brusca SB, 2014, CURR OPIN RHEUMATOL, V26, P101, DOI 10.1097/BOR.0000000000000008
   Bubnov R, 2013, MED ULTRASON, V15, P101, DOI 10.11152/mu.2013.2066.152.rb1vy2
   Bubnov RV, 2012, EPMA J, V3, DOI 10.1186/1878-5085-3-13
   Cakir T, 2006, MOL SYST BIOL, V2, DOI 10.1038/msb4100085
   Cammarota G, 2014, J CLIN GASTROENTEROL, V48, P693, DOI 10.1097/MCG.0000000000000046
   Cani PD, 2015, CURR OPIN BIOTECH, V32, P21, DOI 10.1016/j.copbio.2014.10.006
   Centeno C, 2014, ORTHOPEDICS 2 0 REGE
   Chen YP, 2012, J DAIRY SCI, V95, P63, DOI 10.3168/jds.2011-4696
   Clifford A, 2015, CURR OPIN RHEUMATOL, V27, P397, DOI 10.1097/BOR.0000000000000184
   Crane JD, 2015, NAT MED, V21, P166, DOI 10.1038/nm.3766
   Cryan JF, 2012, NAT REV NEUROSCI, V13, P701, DOI 10.1038/nrn3346
   Cua DJ, 2010, NAT REV IMMUNOL, V10, P479, DOI 10.1038/nri2800
   Degirolamo C, 2014, CELL REP, V7, P12, DOI 10.1016/j.celrep.2014.02.032
   Demoruelle MK, 2012, ARTHRITIS RHEUM-US, V64, P1756, DOI 10.1002/art.34344
   Di Bella S, 2015, J INFECT CHEMOTHER, V21, P230, DOI 10.1016/j.jiac.2015.01.011
   Drucker E, 2013, EPMA J, V4, DOI 10.1186/1878-5085-4-7
   Esteve E, 2011, CURR OPIN CLIN NUTR, V14, P483, DOI 10.1097/MCO.0b013e328348c06d
   Everard A, 2013, P NATL ACAD SCI USA, V110, P9066, DOI 10.1073/pnas.1219451110
   Fiorentino PM, 2008, ARTHRITIS RHEUM, V58, P3100, DOI 10.1002/art.23866
   Fooladi AAI, 2013, HEPAT MON, V13, DOI 10.5812/hepatmon.7521
   Fukata M, 2007, BIOCHEM SOC T, V35, P1473, DOI 10.1042/BST0351473
   Garrote GL, 2001, J DAIRY RES, V68, P639, DOI 10.1017/S0022029901005210
   Gibson GR, 2004, NUTR RES REV, V17, P259, DOI 10.1079/NRR200479
   GIBSON GR, 1995, J NUTR, V125, P1401, DOI 10.1093/jn/125.6.1401
   Golubnitschaja O, 2014, EPMA J, V5, DOI [10.1186/s13167-015-0026-2, 10.1186/1878-5085-5-6]
   Golubnitschaja O, 2012, EPMA J, V3, DOI 10.1186/1878-5085-3-14
   Gomes AC, 2014, NUTR J, V13, DOI 10.1186/1475-2891-13-60
   Goncharenko VM, 2013, EPMA J, V4, DOI 10.1186/1878-5085-4-24
   Gratz SW, 2010, WORLD J GASTROENTERO, V16, P403, DOI 10.3748/wjg.v16.i4.403
   Grech G, 2015, EPMA J, V6, DOI 10.1186/s13167-015-0030-6
   Haghshenas B, 2015, J APPL MICROBIOL, V118, P1048, DOI 10.1111/jam.12762
   Hedrick VE, 2012, NUTR J, V11, DOI 10.1186/1475-2891-11-109
   Hijova E, 2012, ACTA BIOCHIM POL, V59, P271
   Hirabara SM, 2012, J BIOMED BIOTECHNOL, DOI 10.1155/2012/379024
   Hirayama K, 2000, MICROBES INFECT, V2, P681, DOI 10.1016/S1286-4579(00)00357-9
   Hirsch BE, 2015, BMC INFECT DIS, V15, DOI 10.1186/s12879-015-0930-z
   Holscher HD, 2015, AM J CLIN NUTR, V101, P55, DOI 10.3945/ajcn.114.092064
   Hong WS, 2011, J AGR FOOD CHEM, V59, P9022, DOI 10.1021/jf201913x
   Ianiro G, 2014, MEDICINE, V93, DOI 10.1097/MD.0000000000000097
   Iida N, 2013, SCIENCE, V342, P967, DOI 10.1126/science.1240527
   Isolauri E, 2008, J CLIN GASTROENTEROL, V42, pS91, DOI 10.1097/MCG.0b013e3181639a98
   Iwasaki A, 2004, NAT IMMUNOL, V5, P987, DOI 10.1038/ni1112
   Jenab M, 2009, HUM GENET, V125, P507, DOI 10.1007/s00439-009-0662-5
   Kadooka Y, 2010, EUR J CLIN NUTR, V64, P636, DOI 10.1038/ejcn.2010.19
   Khan WI, 2010, CLIN EXP IMMUNOL, V161, P19, DOI 10.1111/j.1365-2249.2010.04150.x
   Kimura I, 2013, NAT COMMUN, V4, DOI 10.1038/ncomms2852
   Kinross JM, 2011, GENOME MED, V3, DOI 10.1186/gm228
   Kobyliak NM, 2015, EPMA J, V6, DOI 10.1186/s13167-015-0034-2
   Konieczka K, 2014, EPMA J, V5, DOI 10.1186/1878-5085-5-11
   Kumar K.S., 2015, J CANC SCI THER, V7, P81
   Lee YT, 2013, CYTOKINE, V61, P237, DOI 10.1016/j.cyto.2012.09.024
   Li ZS, 2011, J NEUROSCI, V31, P8998, DOI 10.1523/JNEUROSCI.6684-10.2011
   Luoto R, 2010, INT J OBESITY, V34, P1531, DOI 10.1038/ijo.2010.50
   Ma B, 2012, ANNU REV MICROBIOL, V66, P371, DOI 10.1146/annurev-micro-092611-150157
   MacIntyre DA, 2015, SCI REP-UK, V5, DOI 10.1038/srep08988
   Mandar R, 2015, RES MICROBIOL, V166, P440, DOI 10.1016/j.resmic.2015.03.009
   Mann DL, 2011, CIRC RES, V108, P1133, DOI 10.1161/CIRCRESAHA.110.226936
   Maslowski KM, 2011, NAT IMMUNOL, V12, P5, DOI 10.1038/ni0111-5
   Mattila E, 2012, GASTROENTEROLOGY, V142, P490, DOI 10.1053/j.gastro.2011.11.037
   Metchnikoff E., 1907, PROLONGATION LIFE OP, P161
   Moloney RD, 2014, MAMM GENOME, V25, P49, DOI 10.1007/s00335-013-9488-5
   Okrozub VV, 2015, EPMA J, V6, DOI 10.1186/s13167-015-0035-1
   Ono T, 2010, BRIT J NUTR, V104, P1688, DOI 10.1017/S0007114510002734
   Rafter JJ, 2002, BRIT J NUTR, V88, pS219, DOI 10.1079/BJN2002686
   Reardon S, 2014, NATURE, V515, P175, DOI 10.1038/515175a
   Ricciardolo FLM, 2013, THORAX, V68, P803, DOI 10.1136/thoraxjnl-2012-202741
   Rossen NG, 2015, GASTROENTEROLOGY, V149, P110, DOI 10.1053/j.gastro.2015.03.045
   Saenz SA, 2008, IMMUNOL REV, V226, P172, DOI 10.1111/j.1600-065X.2008.00713.x
   Savcheniuk O, 2014, BMC COMPLEM ALTERN M, V14, DOI 10.1186/1472-6882-14-247
   Savcheniuk Oleksandr A, 2014, EPMA J, V5, P2, DOI 10.1186/1878-5085-5-2
   Schultz MJ, 2011, CRIT CARE, V15, DOI 10.1186/cc9963
   Scotece M, 2012, MEDIAT INFLAMM, V2012, DOI 10.1155/2012/125458
   Shapira Niva, 2013, EPMA J, V4, P1, DOI 10.1186/1878-5085-4-1
   Sherman MP, 2015, PEDIATR RES, V77, P127, DOI 10.1038/pr.2014.161
   Shin NR, 2014, GUT, V63, P727, DOI 10.1136/gutjnl-2012-303839
   Shinkai K, 2002, NATURE, V420, P825, DOI 10.1038/nature01202
   Skyler JS, 2015, JAMA-J AM MED ASSOC, V313, P1520, DOI 10.1001/jama.2015.2054
   Spivak MY, 2013, EPMA J, V4, DOI [10.1186/1878-5085-4-20, 10.1186/1878-5085-4-18]
   Spivak N.Y., 2012, NANOBIOMEDICINE ENG, V4, P188, DOI DOI 10.5101/NBE.V4I4.P188-194
   Spor A, 2011, NAT REV MICROBIOL, V9, P279, DOI 10.1038/nrmicro2540
   Starovoitova S A, 2012, Mikrobiol Z, V74, P78
   STRACHAN DP, 1989, BRIT MED J, V299, P1259, DOI 10.1136/bmj.299.6710.1259
   Toh ZQ, 2012, FRONT PHARMACOL, V3, DOI 10.3389/fphar.2012.00171
   Trovato FM, 2014, EPMA J, V5, DOI 10.1186/1878-5085-5-21
   Trovato GM, 2012, EPMA J, V3, DOI 10.1007/s13167-012-0141-2
   Turnbaugh PJ, 2007, NATURE, V449, P804, DOI 10.1038/nature06244
   Vaahtovuo J, 2008, J RHEUMATOL, V35, P1500
   VANDENBROEK MF, 1992, CLIN EXP IMMUNOL, V88, P313
   Viaud S, 2013, SCIENCE, V342, P971, DOI 10.1126/science.1240537
   Vitetta L, 2013, PATHOGENS, V2, P606, DOI 10.3390/pathogens2040606
   Wills-Karp M, 2014, NAT REV IMMUNOL, V106, P751
   Wu CT, J MICROBIOL IMMUNOL
   Yazdanbakhsh M, 2002, SCIENCE, V296, P490, DOI 10.1126/science.296.5567.490
   Yefimenko OY, 2015, EPMA J, V6, DOI 10.1186/s13167-015-0029-z
   Yeoh N, 2013, CURR RHEUMATOL REP, V15, DOI 10.1007/s11926-012-0314-y
   Yu J, 2010, ALLERGY ASTHMA IMMUN, V2, P199, DOI 10.4168/aair.2010.2.3.199
   Yu Y, 2015, J DRUGS DERMATOL, V14, P461
   Zeuthen LH, 2008, IMMUNOLOGY, V124, P489, DOI 10.1111/j.1365-2567.2007.02800.x
   Zhao LP, 2013, NAT REV MICROBIOL, V11, P639, DOI 10.1038/nrmicro3089
   Zholobak N., 2014, EPMA J, V5, pA136, DOI DOI 10.1186/1878-5085-5-S1-A136
NR 109
TC 41
Z9 42
U1 2
U2 42
PU SPRINGER INTERNATIONAL PUBLISHING AG
PI CHAM
PA GEWERBESTRASSE 11, CHAM, CH-6330, SWITZERLAND
SN 1878-5077
EI 1878-5085
J9 EPMA J
JI EPMA J.
PD JUL 14
PY 2015
VL 6
AR 14
DI 10.1186/s13167-015-0036-0
PG 11
WC Medicine, General & Internal; Medicine, Research & Experimental
WE Science Citation Index Expanded (SCI-EXPANDED)
SC General & Internal Medicine; Research & Experimental Medicine
GA CU6LC
UT WOS:000363642500001
PM 26221192
OA Green Published, Bronze
DA 2022-07-02
ER

PT B
AU Tanisawa, K
   Higuchi, M
AF Tanisawa, Kumpei
   Higuchi, Mitsuru
BE Patel, VB
TI Nutrigenomics and personalized nutrition for the prevention of
   hyperglycemia and type 2 diabetes mellitus
SO MOLECULAR NUTRITION: CARBOHYDRATES
SE Molecular Nutrition
LA English
DT Article; Book Chapter
ID GENOME-WIDE ASSOCIATION; BETA-CELL DYSFUNCTION; INSULIN-RESISTANCE;
   DIETARY-FAT; GLUCOSE-TOLERANCE; HUMAN MICROBIOME; GUT MICROBIOTA;
   GLYCEMIC INDEX; RISK VARIANT; WHOLE GRAIN
C1 [Tanisawa, Kumpei; Higuchi, Mitsuru] Waseda Univ, Fac Sport Sci, Tokorozawa, Saitama, Japan.
   [Tanisawa, Kumpei; Higuchi, Mitsuru] Inst Adv Act Aging Res, Tokorozawa, Saitama, Japan.
RP Tanisawa, K (corresponding author), Waseda Univ, Fac Sport Sci, Tokorozawa, Saitama, Japan.; Tanisawa, K (corresponding author), Inst Adv Act Aging Res, Tokorozawa, Saitama, Japan.
OI Tanisawa, Kumpei/0000-0002-9334-7104
CR Altshuler D, 2010, NATURE, V467, P1061, DOI 10.1038/nature09534
   [Anonymous], 2014, NAT GENET, V46, P234
   Arendt J, 2003, J NEUROENDOCRINOL, V15, P427, DOI 10.1046/j.1365-2826.2003.00987.x
   Arumugam M, 2011, NATURE, V473, P174, DOI 10.1038/nature09944
   Aune D, 2013, EUR J EPIDEMIOL, V28, P845, DOI 10.1007/s10654-013-9852-5
   Bouatia-Naji N, 2009, NAT GENET, V41, P89, DOI 10.1038/ng.277
   Cagnacci A, 2001, CLIN ENDOCRINOL, V54, P339, DOI 10.1046/j.1365-2265.2001.01232.x
   Cho I, 2012, NAT REV GENET, V13, P260, DOI 10.1038/nrg3182
   Cho YS, 2012, NAT GENET, V44, P67, DOI 10.1038/ng.1019
   Cornelis MC, 2009, AM J CLIN NUTR, V89, P1256, DOI 10.3945/ajcn.2008.27058
   De Filippo C, 2010, P NATL ACAD SCI USA, V107, P14691, DOI 10.1073/pnas.1005963107
   de Koning L, 2011, AM J CLIN NUTR, V93, P1321, DOI 10.3945/ajcn.110.007922
   de Munter JSL, 2007, PLOS MED, V4, P1385, DOI 10.1371/journal.pmed.0040261
   DESOUZA RJ, 2015, BMJ-BRIT MED J, V351, DOI DOI 10.1136/BMJ.H3978
   Dodd D, 2011, MOL MICROBIOL, V79, P292, DOI 10.1111/j.1365-2958.2010.07473.x
   Dupuis J, 2010, NAT GENET, V42, P105, DOI 10.1038/ng.520
   Fisher E, 2009, BRIT J NUTR, V101, P478, DOI 10.1017/S0007114508020369
   Florez JC, 2008, DIABETOLOGIA, V51, P1100, DOI 10.1007/s00125-008-1025-9
   Foster-Powell K, 2002, AM J CLIN NUTR, V76, P5, DOI 10.1093/ajcn/76.1.5
   Gibbs RA, 2003, NATURE, V426, P789, DOI 10.1038/nature02168
   Grant SFA, 2006, NAT GENET, V38, P320, DOI 10.1038/ng1732
   Hindy G, 2012, DIABETOLOGIA, V55, P2646, DOI 10.1007/s00125-012-2634-x
   Hu EA, 2012, BMJ-BRIT MED J, V344, DOI 10.1136/bmj.e1454
   Hu FB, 2011, DIABETES CARE, V34, P1249, DOI 10.2337/dc11-0442
   Janket SJ, 2003, DIABETES CARE, V26, P1008, DOI 10.2337/diacare.26.4.1008
   JENKINS DJA, 1981, AM J CLIN NUTR, V34, P362, DOI 10.1093/ajcn/34.3.362
   Jeru I, 2017, EUR J HUM GENET, V25, DOI 10.1038/ejhg.2016.102
   Kahn SE, 2003, DIABETOLOGIA, V46, P3, DOI 10.1007/s00125-002-1009-0
   KAPRIO J, 1992, DIABETOLOGIA, V35, P1060, DOI 10.1007/BF02221682
   Kooner JS, 2011, NAT GENET, V43, P984, DOI 10.1038/ng.921
   Korem T, 2017, CELL METAB, V25, P1243, DOI 10.1016/j.cmet.2017.05.002
   Kovatcheva-Datchary P, 2015, CELL METAB, V22, P971, DOI 10.1016/j.cmet.2015.10.001
   Lane JM, 2016, DIABETES, V65, P1741, DOI 10.2337/db15-0999
   Le Pabic P, 2014, PLOS GENET, V10, DOI 10.1371/journal.pgen.1004726
   Lee CC, 2016, DIABETES CARE, V39, P582, DOI 10.2337/dc15-2284
   Lotta LA, 2017, NAT GENET, V49, P17, DOI 10.1038/ng.3714
   Lyssenko V, 2007, J CLIN INVEST, V117, P2155, DOI 10.1172/JCI30706
   Lyssenko V, 2009, NAT GENET, V41, P82, DOI 10.1038/ng.288
   Malik VS, 2016, AM J EPIDEMIOL, V183, P715, DOI 10.1093/aje/kwv268
   Malik VS, 2010, DIABETES CARE, V33, P2477, DOI 10.2337/dc10-1079
   Marchini J, 2007, NAT GENET, V39, P906, DOI 10.1038/ng2088
   Meyer KA, 2001, DIABETES CARE, V24, P1528, DOI 10.2337/diacare.24.9.1528
   Nanri A, 2015, PLOS ONE, V10, DOI 10.1371/journal.pone.0118377
   Ogurtsova K, 2017, DIABETES RES CLIN PR, V128, P40, DOI 10.1016/j.diabres.2017.03.024
   Pan A, 2011, AM J CLIN NUTR, V94, P1088, DOI 10.3945/ajcn.111.018978
   Pedersen HK, 2016, NATURE, V535, P376, DOI 10.1038/nature18646
   Prokopenko I, 2009, NAT GENET, V41, P77, DOI 10.1038/ng.290
   Qin JJ, 2012, NATURE, V490, P55, DOI 10.1038/nature11450
   REPPERT SM, 1995, P NATL ACAD SCI USA, V92, P8734, DOI 10.1073/pnas.92.19.8734
   Rubio-Sastre P, 2014, SLEEP, V37, P1715, DOI 10.5665/sleep.4088
   Salmeron J, 1997, JAMA-J AM MED ASSOC, V277, P472, DOI 10.1001/jama.277.6.472
   Salmeron J, 2001, AM J CLIN NUTR, V73, P1019
   Schnorr SL, 2014, NAT COMMUN, V5, DOI 10.1038/ncomms4654
   Scott LJ, 2007, SCIENCE, V316, P1341, DOI 10.1126/science.1142382
   Scott RA, 2014, DIABETES, V63, P4378, DOI 10.2337/db14-0319
   Scott RA, 2012, NAT GENET, V44, P991, DOI 10.1038/ng.2385
   Sham PC, 2014, NAT REV GENET, V15, P335, DOI 10.1038/nrg3706
   Shanahan F, 2002, BEST PRACT RES CL GA, V16, P915, DOI 10.1053/bega.2002.0342
   Shu L, 2008, DIABETES, V57, P645, DOI 10.2337/db07-0847
   Sladek R, 2007, NATURE, V445, P881, DOI 10.1038/nature05616
   Tian S, 2017, NUTRIENTS, V9, DOI 10.3390/nu9090982
   Turnbaugh PJ, 2007, NATURE, V449, P804, DOI 10.1038/nature06244
   Unnikrishnan R, 2017, DIABETES, V66, P1432, DOI 10.2337/db16-0766
   van Dam RM, 2002, DIABETES CARE, V25, P417, DOI 10.2337/diacare.25.3.417
   Visscher PM, 2012, AM J HUM GENET, V90, P7, DOI 10.1016/j.ajhg.2011.11.029
   Voight BF, 2010, NAT GENET, V42, P579, DOI 10.1038/ng.609
   Wang TJ, 2011, NAT MED, V17, P448, DOI 10.1038/nm.2307
   Wu GD, 2011, SCIENCE, V334, P105, DOI 10.1126/science.1208344
   Yang WY, 2018, DIABETES CARE, V41, P917, DOI 10.2337/dci18-0007
   Yatsunenko T, 2012, NATURE, V486, P222, DOI 10.1038/nature11053
   Yi FH, 2005, J BIOL CHEM, V280, P1457, DOI 10.1074/jbc.M411487200
   Zeevi D, 2015, CELL, V163, P1079, DOI 10.1016/j.cell.2015.11.001
NR 72
TC 1
Z9 1
U1 0
U2 1
PU ACADEMIC PRESS LTD-ELSEVIER SCIENCE LTD
PI LONDON
PA 125 LONDON WALL, LONDON EC2Y 5AS, ENGLAND
BN 978-0-12-849874-3; 978-0-12-849886-6
J9 MOLEC NUTRITION
JI Molec. Nutrit.
PY 2019
BP 339
EP 352
DI 10.1016/B978-0-12-849886-6.00009-4
D2 10.1016/C2016-0-02102-2
PG 14
WC Biochemistry & Molecular Biology; Nutrition & Dietetics
WE Book Citation Index – Science (BKCI-S)
SC Biochemistry & Molecular Biology; Nutrition & Dietetics
GA BP0US
UT WOS:000537308800022
DA 2022-07-02
ER

PT J
AU Yuan, Y
   Zhou, JH
   Zheng, YF
   Xu, ZC
   Li, YQ
   Zhou, S
   Zhang, CS
AF Yuan, Yuan
   Zhou, Jinhui
   Zheng, Yanfen
   Xu, Zongchang
   Li, Yiqiang
   Zhou, San
   Zhang, Chengsheng
TI Beneficial effects of polysaccharide-rich extracts from Apocynum venetum
   leaves on hypoglycemic and gut microbiota in type 2 diabetic mice
SO BIOMEDICINE & PHARMACOTHERAPY
LA English
DT Article
DE Polysaccharide; Apocynum venetum; Diabetes; Hypoglycemic; Gut microbiota
ID CHAIN FATTY-ACIDS; OXIDATIVE STRESS; DIET; STREPTOZOTOCIN; L.;
   ASSOCIATION; JAPONICA; LUOBUMA; PROTECT; FIBER
AB Diabetes is one of the most concerned metabolic diseases worldwide and threaten public health. In the present work, two polysaccharide-rich extracts from Apocynum venetum leaves were extracted using distilled water and alkaline solution (0.05 M NaOH), and fully characterized. Hypoglycemic and hypolipidemic effects of two polysaccharide-rich extracts on high-fat diet and streptozocin-induced type 2 diabetic mice were investigated. Treatment of alkaline extracted polysaccharide-rich products significantly decreased the levels of fasting blood glucose, serum insulin, glycated serum protein, as well as serum lipids profiles including total cholesterol, triacylglycerols, low-density lipoprotein cholesterol, and nonesterified fatty acid. Meanwhile, the reduced glycogen contents in liver were prominently improved, and the oxidative damage were markedly ameliorated by alkaline extracted polysaccharide products in diabetic mice. Furthermore, both polysaccharide-rich extracts could reverse the gut microbiota dysbiosis in diabetic mice by increasing the abundance of genera Odoribacter, Anaeroplasma, Parasutterella, and Muribaculum; while by decreasing the abundance of genera Enterococcus, Klebsiella, and Aerococcus. This study provides new sights for exploitation of Apocynum venetum extracts as a promising anti-diabetic nutraceutical for the treatment of type 2 diabetes and metabolic syndrome.
C1 [Yuan, Yuan; Zhou, Jinhui; Zheng, Yanfen; Xu, Zongchang; Li, Yiqiang; Zhang, Chengsheng] Chinese Acad Agr Sci, Marine Agr Res Ctr, Tobacco Res Inst, Qingdao 266101, Peoples R China.
   [Zhou, Jinhui; Zhou, San] Qingdao Univ, Sch Pharm, Dept Pharmcognosy, Qingdao 266021, Peoples R China.
RP Zhang, CS (corresponding author), Chinese Acad Agr Sci, Marine Agr Res Ctr, Tobacco Res Inst, Qingdao 266101, Peoples R China.; Zhou, S (corresponding author), Qingdao Univ, Sch Pharm, Dept Pharmcognosy, Qingdao 266021, Peoples R China.
EM zhousan3@163.com; Zhangchengsheng@caas.cn
FU Doctor Foundation of Shandong [ZR2019BC073]; National Science Foundation
   of China [31900276]; Agricultural Science and Technology Innovation
   Program of China [ASTIP-TRIC07]
FX This work was supported by the Doctor Foundation of Shandong
   (ZR2019BC073), by the National Science Foundation of China (31900276),
   by the Agricultural Science and Technology Innovation Program of China
   (ASTIP-TRIC07).
CR Abdel-Latif A, 2017, PLANT METHODS, V13, DOI 10.1186/s13007-016-0152-4
   Aydin O, 2018, CURR DIABETES REP, V18, DOI 10.1007/s11892-018-1020-6
   Beller A, 2019, ANN RHEUM DIS, V78, pA45, DOI 10.1136/annrheumdis-2018-EWRR2019.92
   Canfora EE, 2015, NAT REV ENDOCRINOL, V11, P577, DOI 10.1038/nrendo.2015.128
   Chen GJ, 2018, MOL NUTR FOOD RES, V62, DOI 10.1002/mnfr.201700485
   Chen HH, 2019, J AGR FOOD CHEM, V67, P5278, DOI 10.1021/acs.jafc.9b01192
   Chen Hong-yan, 2010, Yaoxue Xuebao, V45, P26
   Chen Z.Q., 2020, BIOMEDICINE PHARMACO, V127
   den Besten G, 2015, DIABETES, V64, P2398, DOI 10.2337/db14-1213
   Do MH, 2018, NUTRIENTS, V10, DOI 10.3390/nu10060761
   Fu XD, 2019, CRIT REV FOOD SCI, V59, pS130, DOI 10.1080/10408398.2018.1542587
   Guo CR, 2014, PHYTOMEDICINE, V21, P807, DOI 10.1016/j.phymed.2014.02.007
   Hernandez JB, 2015, NAT COMMUN, V6, DOI [10.1038/ncomms8216, 10.1038/ncomms8489]
   Irie K, 2009, J NAT MED, V63, P111, DOI 10.1007/s11418-008-0296-2
   Irimia JM, 2017, J BIOL CHEM, V292, P10455, DOI 10.1074/jbc.M117.786525
   Ju TT, 2019, ISME J, V13, P1520, DOI 10.1038/s41396-019-0364-5
   Ke HL, 2012, NAT PROD RES, V26, P1022, DOI 10.1080/14786419.2010.546796
   Kim JI, 2018, FOOD SCI BIOTECHNOL, V27, P1467, DOI 10.1007/s10068-018-0390-5
   Koh A, 2016, CELL, V165, P1332, DOI 10.1016/j.cell.2016.05.041
   Le Chatelier E, 2013, NATURE, V500, P541, DOI 10.1038/nature12506
   Li L, 2018, CELL PHYSIOL BIOCHEM, V45, P2021, DOI 10.1159/000487980
   Li XT, 2018, BIOMED PHARMACOTHER, V100, P394, DOI 10.1016/j.biopha.2018.01.137
   Liu IM, 2012, EVID-BASED COMPL ALT, V2012, DOI 10.1155/2012/140103
   Michelsen CF, 2014, POLAR BIOL, V37, P61, DOI 10.1007/s00300-013-1410-9
   Morrison DJ, 2016, GUT MICROBES, V7, P189, DOI 10.1080/19490976.2015.1134082
   Neyrinck AM, 2012, J NUTR BIOCHEM, V23, P51, DOI 10.1016/j.jnutbio.2010.10.008
   Neyrinck AM, 2011, PLOS ONE, V6, DOI 10.1371/journal.pone.0020944
   Oyenihi AB, 2015, BIOMED RES INT, V2015, DOI 10.1155/2015/515042
   Pitout JDD, 2015, ANTIMICROB AGENTS CH, V59, P5873, DOI 10.1128/AAC.01019-15
   Qiao Y, 2013, APPL MICROBIOL BIOT, V97, P1689, DOI 10.1007/s00253-012-4323-6
   Qin JJ, 2012, NATURE, V490, P55, DOI 10.1038/nature11450
   Radenkovic M, 2016, J PHARMACOL TOX MET, V78, P13, DOI 10.1016/j.vascn.2015.11.004
   Rasmussen M, 2016, CLIN MICROBIOL INFEC, V22, P22, DOI 10.1016/j.cmi.2015.09.026
   Ren HL, 2008, N HORT, V7, P87
   Rios-Covian D, 2016, FRONT MICROBIOL, V7, DOI 10.3389/fmicb.2016.00185
   Robertson RP, 2004, J BIOL CHEM, V279, P42351, DOI 10.1074/jbc.R400019200
   Shang QS, 2017, J FUNCT FOODS, V28, P138, DOI 10.1016/j.jff.2016.11.002
   Sikalidis AK, 2020, BIOMEDICINES, V8, DOI 10.3390/biomedicines8010008
   Su NN, 2018, J FUNCT FOODS, V43, P234, DOI 10.1016/j.jff.2018.02.017
   SUN GD, 2016, J DIABETES RES, V2016, DOI DOI 10.1155/2016/5749857
   Thevs N, 2012, J APPL BOT FOOD QUAL, V85, P159
   Upadhyaya S, 2015, GUT MICROBES, V6, P85, DOI 10.1080/19490976.2015.1024918
   Ussar S, 2016, MOL METAB, V5, P795, DOI 10.1016/j.molmet.2016.07.004
   Wang DY, 2017, INT J BIOL MACROMOL, V102, P396, DOI 10.1016/j.ijbiomac.2017.04.056
   Wen L, 2017, NAT IMMUNOL, V18, P484, DOI 10.1038/ni.3730
   WHO, 2016, GLOB REP PSOR, DOI DOI 10.1093/eurheartj/ehab128
   Xie WY, 2012, J ETHNOPHARMACOL, V141, P1, DOI 10.1016/j.jep.2012.02.003
   Xiong QB, 2000, PLANTA MED, V66, P127, DOI 10.1055/s-2000-11135
   Xu JL, 2018, FOOD FUNCT, V9, P3330, DOI 10.1039/c8fo00095f
   Yokozawa T, 2004, FOOD CHEM TOXICOL, V42, P975, DOI 10.1016/j.fct.2004.02.010
   Yuan Y, 2018, FOOD RES INT, V113, P288, DOI 10.1016/j.foodres.2018.07.021
   Zha XQ, 2012, FOOD CHEM, V134, P244, DOI 10.1016/j.foodchem.2012.02.129
   Zhao LP, 2018, SCIENCE, V359, P1151, DOI 10.1126/science.aao5774
   Zheng XJ, 2013, METABOLOMICS, V9, P818, DOI 10.1007/s11306-013-0500-6
   Zhou JH, 2020, J FOOD MEAS CHARACT, V14, P244, DOI 10.1007/s11694-019-00286-2
NR 55
TC 24
Z9 26
U1 19
U2 72
PU ELSEVIER FRANCE-EDITIONS SCIENTIFIQUES MEDICALES ELSEVIER
PI ISSY-LES-MOULINEAUX
PA 65 RUE CAMILLE DESMOULINS, CS50083, 92442 ISSY-LES-MOULINEAUX, FRANCE
SN 0753-3322
EI 1950-6007
J9 BIOMED PHARMACOTHER
JI Biomed. Pharmacother.
PD JUL
PY 2020
VL 127
AR 110182
DI 10.1016/j.biopha.2020.110182
PG 9
WC Medicine, Research & Experimental; Pharmacology & Pharmacy
WE Science Citation Index Expanded (SCI-EXPANDED)
SC Research & Experimental Medicine; Pharmacology & Pharmacy
GA MC7WW
UT WOS:000543493200064
PM 32361160
OA gold
DA 2022-07-02
ER

PT J
AU Li, XF
   Xu, Q
   Jiang, T
   Fang, SG
   Wang, G
   Zhao, JX
   Zhang, H
   Chen, W
AF Li, Xiangfei
   Xu, Qi
   Jiang, Tian
   Fang, Shuguang
   Wang, Gang
   Zhao, Jianxin
   Zhang, Hao
   Chen, Wei
TI A comparative study of the antidiabetic effects exerted by live and dead
   multi-strain probiotics in the type 2 diabetes model of mice
SO FOOD & FUNCTION
LA English
DT Article
ID HIGH-FAT DIET; LACTOBACILLUS-PLANTARUM NCU116; GUT MICROBIOTA; METABOLIC
   SYNDROME; GLUCOSE-TOLERANCE; CASEI; MODULATION; SECRETION; FERMENTUM;
   REUTERI
AB Type 2 diabetes is a metabolic syndrome characterized by insulin resistance and relative insulin deficiency. In this study, the anti-diabetic effects of live and dead multi-strain probiotics were explored and compared in a high-fat and streptozotocin-induced model of type 2 diabetes in mice. Either live or dead probiotics were daily administered orally to the mice over 10 weeks. Both live and dead multi-strain probiotics reduced HbA1C and leptin levels, improved glucose tolerance, and protected against the impairment of the pancreas, while the live probiotic showed a greater ability to reduce fasting and postprandial blood glucose levels. In addition, the live multi-strain probiotic exerted the beneficial effect of ameliorating insulin resistance. This effect was associated with the gut microbiota, butyrate production, and the inflammatory response, and was more effective for the live probiotic than the dead probiotic. These findings showed that the viable probiotic more effectively relieved hypoglycemic symptoms in the host by ameliorating insulin resistance. Furthermore, a pathway related to insulin resistance, i. e., the gut microbiotabutyrate- inflammatory axis, provided a promising rationale for further research into preventing or treating type 2 diabetes.
C1 [Li, Xiangfei; Xu, Qi; Wang, Gang; Zhao, Jianxin; Zhang, Hao; Chen, Wei] Jiangnan Univ, State Key Lab Food Sci & Technol, Sch Food Sci Technol, Wuxi 214122, Peoples R China.
   [Li, Xiangfei; Xu, Qi; Wang, Gang; Zhao, Jianxin; Zhang, Hao; Chen, Wei] Jiangnan Univ, Int Joint Res Lab Probiot, Wuxi 214122, Peoples R China.
   [Jiang, Tian; Fang, Shuguang] Jiangsu Wecare Biotechnol Co Ltd, Wujiang 215200, Peoples R China.
   [Chen, Wei] Beijing Technol & Business Univ, Beijing Innovat Ctr Food Nutr & Human Hlth, Beijing 100048, Peoples R China.
RP Wang, G; Chen, W (corresponding author), Jiangnan Univ, State Key Lab Food Sci & Technol, Sch Food Sci Technol, Wuxi 214122, Peoples R China.; Wang, G; Chen, W (corresponding author), Jiangnan Univ, Int Joint Res Lab Probiot, Wuxi 214122, Peoples R China.; Chen, W (corresponding author), Beijing Technol & Business Univ, Beijing Innovat Ctr Food Nutr & Human Hlth, Beijing 100048, Peoples R China.
EM wanggang@jiangnan.edu.cn; chenwei66@jiangnan.edu.cn
RI Wang, Gang/AEO-7822-2022
OI Wang, Gang/0000-0003-2007-2143
FU National Natural Science Foundation of China [31301407]; Key Projects in
   the National Science and Technology Pillar Program during the 12th
   Five-Year Plan [2012BAD12B08]; National Basic Research Program of China
   (973 Program) [2012CB720802]; Program of Introducing Talents of
   Discipline to Universities [B07029]; Fundamental Research Funds for the
   Central Universities [JUSRP51501]; Priority Academic Program Development
   of Jiangsu Higher Education Institutions; Program of the Collaborative
   Innovation Center of Food Safety and Quality Control in Jiangsu Province
FX This work was supported by the National Natural Science Foundation of
   China (No. 31301407), the Key Projects in the National Science and
   Technology Pillar Program during the 12th Five-Year Plan (No.
   2012BAD12B08), the National Basic Research Program of China (973 Program
   No. 2012CB720802), the Program of Introducing Talents of Discipline to
   Universities (B07029), the Fundamental Research Funds for the Central
   Universities (JUSRP51501), a project funded by the Priority Academic
   Program Development of Jiangsu Higher Education Institutions and the
   Program of the Collaborative Innovation Center of Food Safety and
   Quality Control in Jiangsu Province.
CR Almada G, 2015, IMMUNOBIOLOGY, V220, P109, DOI 10.1016/j.imbio.2014.08.013
   Baggio LL, 2007, GASTROENTEROLOGY, V132, P2131, DOI 10.1053/j.gastro.2007.03.054
   Calcinaro F, 2005, DIABETOLOGIA, V48, P1565, DOI 10.1007/s00125-005-1831-2
   Chen P, 2014, J FUNCT FOODS, V10, P318, DOI 10.1016/j.jff.2014.06.014
   Chen P, 2014, NUTRITION, V30, P1061, DOI 10.1016/j.nut.2014.03.022
   Cheng MC, 2015, FOOD FUNCT, V6, P3522, DOI [10.1039/c5fo00531k, 10.1039/C5FO00531K]
   Daoudi M, 2011, GASTROENTEROLOGY, V140, P1564, DOI 10.1053/j.gastro.2011.01.045
   De Vadder F, 2014, CELL, V156, P84, DOI 10.1016/j.cell.2013.12.016
   Ejtahed HS, 2012, NUTRITION, V28, P539, DOI 10.1016/j.nut.2011.08.013
   Fang SB, 2014, SUPPORT CARE CANCER, V22, P1647, DOI 10.1007/s00520-014-2137-z
   Gao YF, 2015, J AGR FOOD CHEM, V63, P6019, DOI 10.1021/acs.jafc.5b01238
   Gao ZG, 2009, DIABETES, V58, P1509, DOI 10.2337/db08-1637
   Haffner SM, 2002, CIRCULATION, V106, P679, DOI 10.1161/01.CIR.0000025403.20953.23
   Hsieh FC, 2016, FOOD FUNCT, V7, P2374, DOI [10.1039/c5fo01396h, 10.1039/C5FO01396H]
   Hsieh FC, 2013, NUTR METAB, V10, DOI 10.1186/1743-7075-10-35
   Kautzky-Willer A, 2016, WIEN KLIN WOCHENSCHR, V128, pS103, DOI 10.1007/s00508-015-0941-1
   Kim H, 2010, DIABETES OBES METAB, V12, P70
   Li C, 2014, J AGR FOOD CHEM, V62, P11884, DOI 10.1021/jf503681r
   Li C, 2014, J FUNCT FOODS, V8, P340, DOI 10.1016/j.jff.2014.03.031
   Li XF, 2016, RSC ADV, V6, P63536, DOI 10.1039/c6ra10858j
   Louis P, 2007, J APPL MICROBIOL, V102, P1197, DOI 10.1111/j.1365-2672.2007.03322.x
   Lutgendorff F, 2008, AM J PHYSIOL-GASTR L, V295, pG1111, DOI 10.1152/ajpgi.00603.2007
   Mao BY, 2015, J AGR FOOD CHEM, V63, P856, DOI 10.1021/jf505156h
   Marazza JA, 2013, J FUNCT FOODS, V5, P1848, DOI 10.1016/j.jff.2013.09.005
   Marques TM, 2016, BENEF MICROBES, V7, P409, DOI 10.3920/BM2015.0154
   Peran L, 2007, BRIT J NUTR, V97, P96, DOI 10.1017/S0007114507257770
   Puddu A, 2014, MEDIAT INFLAMM, V2014, DOI 10.1155/2014/162021
   Qin JJ, 2012, NATURE, V490, P55, DOI 10.1038/nature11450
   Rodriguez-Nogales A, 2015, FOOD FUNCT, V6, P1176, DOI [10.1039/c4fo00938j, 10.1039/C4FO00938J]
   Shin NR, 2014, GUT, V63, P727, DOI 10.1136/gutjnl-2012-303839
   Tabuchi M, 2003, BIOSCI BIOTECH BIOCH, V67, P1421, DOI 10.1271/bbb.67.1421
   Vijay-Kumar M, 2010, SCIENCE, V328, P228, DOI 10.1126/science.1179721
   Vilahur G, 2015, EUR J NUTR, V54, P1161, DOI 10.1007/s00394-014-0794-9
   Wang JJ, 2015, ISME J, V9, P1, DOI 10.1038/ismej.2014.99
   Wang JT, 2016, RSC ADV, V6, P14457, DOI 10.1039/c5ra24491a
   Yadav H, 2013, J BIOL CHEM, V288, P25088, DOI 10.1074/jbc.M113.452516
   Yu YL, 2009, J ETHNOPHARMACOL, V124, P444, DOI 10.1016/j.jep.2009.05.027
   Zhang X, 2015, SCI REP-UK, V5, DOI 10.1038/srep14405
   Zhang Y, 2014, EUR J NUTR, V53, P221, DOI 10.1007/s00394-013-0519-5
NR 39
TC 35
Z9 38
U1 2
U2 48
PU ROYAL SOC CHEMISTRY
PI CAMBRIDGE
PA THOMAS GRAHAM HOUSE, SCIENCE PARK, MILTON RD, CAMBRIDGE CB4 0WF, CAMBS,
   ENGLAND
SN 2042-6496
EI 2042-650X
J9 FOOD FUNCT
JI Food Funct.
PY 2016
VL 7
IS 12
BP 4851
EP 4860
DI 10.1039/c6fo01147k
PG 10
WC Biochemistry & Molecular Biology; Food Science & Technology
WE Science Citation Index Expanded (SCI-EXPANDED)
SC Biochemistry & Molecular Biology; Food Science & Technology
GA EM5TJ
UT WOS:000395375900013
PM 27812581
DA 2022-07-02
ER

PT J
AU Wang, GF
   Cong, DY
   Ju, HY
   Sun, JB
   Li, CZ
   Zhang, ZP
   Chu, YJ
   Wu, XQ
AF Wang, Gaofeng
   Cong, Deyu
   Ju, Hongyu
   Sun, Jiabao
   Li, Chaozheng
   Zhang, Zepeng
   Chu, Yunjie
   Wu, Xingquan
TI Community intervention study of viscera massage in overweight/obese type
   2 diabetes high-risk population
SO MEDICINE
LA English
DT Article
DE abdominal massage; community intervention study; gut microbiota;
   prediabetes; viscera massage
ID GUT MICROBIOTA; MECHANICAL MASSAGE; ABDOMINAL MASSAGE; MANAGEMENT
AB Background: Prediabetes is an intermediate metabolic state between normoglycemia and diabetes. Without intervention, prediabetes often progresses to diabetes and prediabetes is associated with increased risk of cardiovascular disease, cancer, renal disease, and dementia. Lifestyle modification play a major role in controlling prediabetes. But lifestyle interventions are often with poor compliance and side effects of drugs are often be dislike by people. As a non-invasive therapy with no side effects, abdominal massage (AM), also called viscera massage in China, has been used to treat prediabetes and obesity-associated diseases. The gut microbiota has been recognized as an important factor in the development of metabolic diseases. Individuals with prediabetes have aberrant intestinal microbiota character. Colonic transport time and stool consistency are strongly associated with gut microbiota. Viscera massage can ease constipation by reducing colonic transport time and promoting intestinal motility. We can infer that viscera massage can modulate composition of gut microbiota affects human metabolism. So, in this trial, we will explore the mechanism of viscera massage on prediabetes from the perspective of intestinal microbiota. Methods and design: Eighty prediabetes individuals will be recruited for this study. Eighty prediabetes individuals will be divided into lifestyle intervention group and viscera massage + lifestyle intervention group by a simple random method. Each group will have 40 individuals. The manipulation of the viscera massage + lifestyle intervention group will be mainly carried out through rubbing the abdomen, kneading abdomen, vibrating abdomen, and pressing the abdomen, 30 minutes per time, once a day, with 2 days off every 5 days. Lifestyle interventions will be performed by combining pushing healthy lifestyle guidance information through Wechat application and giving face-to-face advice together daily. The lifestyle intervention group will receive healthy lifestyle intervention only. All the intervention will be conducted for 4 weeks. Weight, body mass index (BMI), waist circumference, waist-to-hip ratio, and waist-to-height ratio will be measured at the last day of every week. Triglycerides, total cholesterol, low-density lipoprotein cholesterol, high-density lipoprotein cholesterol, fasting blood-glucose, 2-hour post-meal blood glucose (2hPG) and glycosylated hemoglobin, fasting insulin and insulin resistance index will be tested at the first day and last day of the intervention course. The fecal samples of subjects will be gathered at the first day and last day of the intervention course and will be performed 16S rRNA gene sequencing and metagenomic detection. Finally, the effect and potential mechanism of viscera massage on prediabetes will be discussed in combination with all the results. Discussion: The results of this study will be used to verify the effect of AM on prediabetes and explore the mechanism of AM on prediabetes from the perspective of gut microbiota.
C1 [Wang, Gaofeng; Sun, Jiabao; Zhang, Zepeng] Changchun Univ Chinese Med, Coll Acupuncture & Tuina, Changchun, Jilin, Peoples R China.
   [Wang, Gaofeng] Baicheng Med Coll, Dept Hlth Management, Baicheng, Jilin, Peoples R China.
   [Cong, Deyu; Chu, Yunjie; Wu, Xingquan] Changchun Univ Chinese Med, Dept Tuina, Affiliated Hosp, Changchun, Jilin, Peoples R China.
   [Ju, Hongyu] Baicheng Municipal Hosp, Dept Endocrine & Metab Dis, Baicheng, Jilin, Peoples R China.
   [Li, Chaozheng] Changchun Univ Chinese Med, Coll Tradit Chinese Med, Changchun, Jilin, Peoples R China.
RP Wu, XQ (corresponding author), Changchun Univ Chinese Med, Dept Tuina, Affiliated Hosp, Changchun, Jilin, Peoples R China.; Wu, XQ (corresponding author), Changchun Univ Chinese Med, Jilin Prov Hosp Chinese Med, Affiliated Hosp 1, Changchun, Peoples R China.
EM wuxingquan2005@163.com
FU National Key Research and Development Program [2019YFC1709904];
   Education Department of Jilin Province [JJKH20210959KJ]; Health and
   Health Technology Innovation Project of Jilin Province [2020J065];
   Postdoctoral Research program of Jilin Province [[2020]498]; Science and
   Technology Development Plan of Jilin Province [20200403124SF]
FX Ethical approval and participation License: The proposal was approved by
   the Ethics Committee of Affiliated Hospital of Changchun University of
   Traditional Chinese Medicine (CCZYFYLL2021 Standard word -002), and this
   project was funded by National Key Research and Development Program
   (2019YFC1709904), Education Department of Jilin Province
   (JJKH20210959KJ), Health and Health Technology Innovation Project of
   Jilin Province (2020J065), Postdoctoral Research program of Jilin
   Province ([2020]498), and Science and Technology Development Plan of
   Jilin Province (20200403124SF).
CR Allen JM, 2018, MED SCI SPORT EXER, V50, P747, DOI [10.1249/MSS.0000000000001495, 10.1249/mss.0000000000001495]
   Allin KH, 2018, DIABETOLOGIA, V61, P810, DOI 10.1007/s00125-018-4550-1
   [Anonymous], 2021, INT J CLIN PRACT, V75
   Boey GE, 2014, LASER SURG MED, V46, P20, DOI 10.1002/lsm.22209
   Brightman L, 2009, LASER SURG MED, V41, P791, DOI 10.1002/lsm.20872
   Busnelli M, 2018, NUTRIENTS, V10, DOI 10.3390/nu10091249
   Canfora EE, 2019, NAT REV ENDOCRINOL, V15, P261, DOI 10.1038/s41574-019-0156-z
   Chen XP, 2018, CURR DIABETES REP, V18, DOI 10.1007/s11892-018-1104-3
   Dehghan M, 2020, COMPLEMENT THER MED, V54, DOI 10.1016/j.ctim.2020.102553
   Edwards CM, 2016, ENDOCRIN METAB CLIN, V45, P751, DOI 10.1016/j.ecl.2016.06.007
   Ferrannini E, 2011, MED CLIN N AM, V95, P327, DOI 10.1016/j.mcna.2010.11.005
   Foster KW, 2008, J DRUGS DERMATOL, V7, P113
   Gomes AC, 2018, GUT MICROBES, V9, P308, DOI 10.1080/19490976.2018.1465157
   Guariguata L, 2014, DIABETES RES CLIN PR, V103, P137, DOI 10.1016/j.diabres.2013.11.002
   Guevara-Cruz M, 2019, J AM HEART ASSOC, V8, DOI 10.1161/JAHA.119.012401
   [国生 Guo Sheng], 2019, [中华中医药杂志, China Journal of Traditional Chinese Medicine and Pharmacy], V34, P861
   Huang YL, 2016, BMJ-BRIT MED J, V355, DOI 10.1136/bmj.i5953
   Lamas K, 2009, INT J NURS STUD, V46, P759, DOI 10.1016/j.ijnurstu.2009.01.007
   Lee KJ, 2021, ANN MED SURG, V63, DOI 10.1016/j.amsu.2021.01.005
   Li GW, 2008, LANCET, V371, P1783, DOI 10.1016/S0140-6736(08)60766-7
   Mirasol R, 2017, J ASEAN FED ENDOCR S, V32, P6, DOI 10.15605/jafes.032.01.02
   Patterson E, 2016, POSTGRAD MED J, V92, P286, DOI 10.1136/postgradmedj-2015-133285
   Roager HM, 2016, NAT MICROBIOL, V1, DOI [10.1038/NMICROBIOL.2016.93, 10.1038/nmicrobiol.2016.93]
   Tabak AG, 2012, LANCET, V379, P2279, DOI 10.1016/S0140-6736(12)60283-9
   Tunay VB, 2010, J EUR ACAD DERMATOL, V24, P138, DOI 10.1111/j.1468-3083.2009.03355.x
   Vandeputte D, 2016, GUT, V65, P57, DOI 10.1136/gutjnl-2015-309618
   Vikram NK, 2016, METAB SYNDR RELAT D, V14, P492, DOI 10.1089/met.2016.0041
   Wang K., 2017, GLOBAL TRAD CHIN MED, V10, P1324
   Wang K., 2018, WORLD J TRAD CHIN ME, V13, P3108
   Wasserman DH, 2018, CIRC RES, V122, P1135, DOI 10.1161/CIRCRESAHA.118.311912
   Xue T., 2019, EFF ABD MASS THER IN
   Zhou WY, 2019, NATURE, V569, P663, DOI 10.1038/s41586-019-1236-x
   中华医学会内分泌学分会, 2020, [中华内分泌代谢杂志, Chinese Journal of Endocrinology and Metabolism], V36, P371
NR 33
TC 1
Z9 1
U1 5
U2 5
PU LIPPINCOTT WILLIAMS & WILKINS
PI PHILADELPHIA
PA TWO COMMERCE SQ, 2001 MARKET ST, PHILADELPHIA, PA 19103 USA
SN 0025-7974
EI 1536-5964
J9 MEDICINE
JI Medicine (Baltimore)
PD DEC 3
PY 2021
VL 100
IS 48
AR e27932
DI 10.1097/MD.0000000000027932
PG 6
WC Medicine, General & Internal
WE Science Citation Index Expanded (SCI-EXPANDED)
SC General & Internal Medicine
GA XH9CB
UT WOS:000725722600056
PM 35049196
OA gold, Green Published
DA 2022-07-02
ER

PT J
AU Jiang, YM
   Zhang, N
   Zhou, W
   Zhou, ZK
   Bai, Y
   Strappe, P
   Blanchard, C
AF Jiang, Yumei
   Zhang, Na
   Zhou, Yawen
   Zhou, Zhongkai
   Bai, Yu
   Strappe, Padraig
   Blanchard, Chris
TI Manipulations of glucose/lipid metabolism and gut microbiota of
   resistant starch encapsulated Ganoderma lucidum spores in T2DM rats
SO FOOD SCIENCE AND BIOTECHNOLOGY
LA English
DT Article
DE Ganoderma lucidum spores; Resistant starch; Encapsulation; Diabetes; Gut
   microbiota
ID PHOSPHOENOLPYRUVATE CARBOXYKINASE GTP; GENE-EXPRESSION; POLYSACCHARIDES;
   INTERVENTION; STRESS
AB Our team previously demonstrated that Ganoderma lucidum spores (GLS) and resistant starch (RS) had hypoglycemic effects separately on type 2 diabetic mellitus (T2DM) rats. This work was to explore the effects of administering encapsulated GLS within RS (referred to as EGLS) in the T2DM rats, which were induced by streptozotocin (STZ). The EGLS was orally administered to rats for 28 days. The parameters of glycometabolism and lipometabolism were evaluated, and fecal microbiota composition was investigated. The results showed that EGLS significantly enhanced glycometabolism and lipometabolism parameters in T2DM rats, which might be associate with the enhancement of the glucose and lipid metabolism, insulin secretion, and glycogen synthesis and reduced lipogenesis. Furthermore, the intervention of EGLS also reduced the Proteobacteria community and improved dysfunctional gut microbiota. This study indicated EGLS may be a potential candidate for dietary intervention to modulate diabetes.
C1 [Jiang, Yumei; Zhang, Na; Zhou, Zhongkai; Bai, Yu] Tianjin Univ Sci & Technol, Tianjin Int Joint Acad Biomed, Key Lab Food Nutr & Safety, Minist Educ, Tianjin 300457, Peoples R China.
   [Zhou, Yawen] Nanjing Agr Univ, Coll Food Sci & Technol, Nanjing 210095, Peoples R China.
   [Zhou, Zhongkai; Strappe, Padraig; Blanchard, Chris] Charles Sturt Univ, ARC Funct Grains Ctr, Wagga Wagga, NSW 2678, Australia.
   [Jiang, Yumei] Tianjin Univ Sci & Technol, Coll Food Sci & Engn, Tianjin 300457, Peoples R China.
RP Jiang, YM (corresponding author), Tianjin Univ Sci & Technol, Tianjin Int Joint Acad Biomed, Key Lab Food Nutr & Safety, Minist Educ, Tianjin 300457, Peoples R China.; Jiang, YM (corresponding author), Tianjin Univ Sci & Technol, Coll Food Sci & Engn, Tianjin 300457, Peoples R China.
EM jiangyumei@tust.edu.cn; 1756671786@qq.com; 2018208017@njau.edu.cn;
   zkzhou@tust.edu.cn; baiyu95014@126.com; p.strappe@cqu.edu.au;
   cblanchard@csu.edu.au
RI ; Blanchard, Christopher/P-5124-2016
OI jiang, yumei/0000-0002-7919-8018; Blanchard,
   Christopher/0000-0001-5800-4678
FU Tianjin One Belt and One Road Technological Innovation [18PTZWHZ00080,
   583]; Foundation of Tianjin University of Science and Technology,
   Institute for New Rural Development, P. R. China [xnc201605]
FX This work was financially supported by Tianjin One Belt and One Road
   Technological Innovation Project 583(18PTZWHZ00080), the Foundation (No.
   xnc201605) of Tianjin University of Science and Technology, Institute
   for New Rural Development, P. R. China. The contents are the authors'
   sole responsibility.
CR Amrutkar M, 2015, DIABETES, V64, P2791, DOI 10.2337/db15-0060
   Bach EM, 2018, MEDICINES
   Clark NG, 2007, DIABETES CARE, V30, P2868, DOI 10.2337/dc07-0816
   Conteh AR, 2020, TOXICOL RES-UK, V9, P569, DOI 10.1093/toxres/tfaa065
   Elberry A.A., 2015, INT J DIABETES MELLI, V3, P37, DOI DOI 10.1016/J.IJDM.2011.01.004
   Goldstein JL, 2006, CELL, V124, P35, DOI 10.1016/j.cell.2005.12.022
   Gomez-Valades AG, 2006, MOL THER, V13, P401, DOI 10.1016/j.ymthe.2005.08.026
   Gong FY, 2009, INT J MOL SCI, V10, P880, DOI 10.3390/ijms10030880
   Haenen D, 2013, J NUTR, V143, P274, DOI 10.3945/jn.112.169672
   Hanson RW, 1997, ANNU REV BIOCHEM, V66, P581, DOI 10.1146/annurev.biochem.66.1.581
   Janaswamy S, 2014, CARBOHYD POLYM, V101, P600, DOI 10.1016/j.carbpol.2013.09.094
   Jiang F, 2019, INT J BIOL MACROMOL, V150
   Kaidanovich-Beilin O, 2006, J PHARMACOL EXP THER, V316, P17, DOI 10.1124/jpet.105.090266
   Karlsson F, 2013, DIABETES, V62, P3341, DOI 10.2337/db13-0844
   Laforet P, 2017, CURR OPIN NEUROL, V30, P449, DOI 10.1097/WCO.0000000000000484
   Larsen N, 2010, PLOS ONE, V5, DOI 10.1371/journal.pone.0009085
   Lupp C, 2007, CELL HOST MICROBE, V2, P119, DOI 10.1016/j.chom.2007.06.010
   Marques AM, 2020, PLOS ONE, V15, DOI 10.1371/journal.pone.0233364
   Mukundwa A, 2015, J DIABETES
   Oyenihi AB, 2019, BIOMED PHARMACOTHER, V112, DOI 10.1016/j.biopha.2019.108715
   Pan D, 2013, PLOS ONE, V8, DOI 10.1371/journal.pone.0068332
   Park KY, 2015, J CLIN BIOCHEM NUTR, V56, P240, DOI 10.3164/jcbn.14-116
   Shang WT, 2017, J FUNCT FOODS, V38, P20, DOI 10.1016/j.jff.2017.08.032
   Shi ZH, 2012, INT J MOL SCI, V13, P6266, DOI 10.3390/ijms13056266
   Si X, 2017, FOOD FUNCT, V8, P232, DOI 10.1039/c6fo01225f
   Sun H, 2018, INT J BIOL MACROMOL, V110, P276, DOI 10.1016/j.ijbiomac.2017.11.162
   Teng BS, 2012, EUR REV MED PHARMACO, V16, P166
   Ul Kabir A, 2014, BMC COMPLEM ALTERN M, V14, DOI 10.1186/1472-6882-14-31
   Wang F, 2015, LIPIDS HEALTH DIS, V14, DOI 10.1186/s12944-015-0045-y
   Wilson AS, 2020, DIGEST DIS SCI, V65, P723, DOI 10.1007/s10620-020-06112-w
   Wirth R, 2014, PLOS ONE, V9, DOI 10.1371/journal.pone.0110440
   Xiao C, 2012, ARCH PHARM RES, V35, P1793, DOI 10.1007/s12272-012-1012-z
   Xu S, 2017, J FUNCT FOODS, V38, P545, DOI 10.1016/j.jff.2017.09.032
   Yan G, 2014, INT J MED MUSHROOMS
   Ye J., 2013, DIABETES, V62, P1, DOI [10.2337/db12-0466, DOI 10.2337/DB12-0466]
   Zheng JS, 2012, COMB CHEM HIGH T SCR, V15, P542, DOI 10.2174/138620712801619168
   Zhou ZK, 2016, STARCH-STARKE, V68, P1008, DOI 10.1002/star.201500139
   Zhou ZK, 2015, INT J BIOL MACROMOL, V75, P316, DOI 10.1016/j.ijbiomac.2015.01.052
NR 38
TC 2
Z9 2
U1 7
U2 17
PU KOREAN SOCIETY FOOD SCIENCE & TECHNOLOGY-KOSFOST
PI SEOUL
PA #605, KOREA SCI TECHNOL CENT, 635-4 YEOKSAM-DONG, KANGNAM-GU, SEOUL,
   135-703, SOUTH KOREA
SN 1226-7708
EI 2092-6456
J9 FOOD SCI BIOTECHNOL
JI Food Sci. Biotechnol.
PD MAY
PY 2021
VL 30
IS 5
BP 755
EP 764
DI 10.1007/s10068-021-00908-w
EA APR 2021
PG 10
WC Food Science & Technology
WE Science Citation Index Expanded (SCI-EXPANDED)
SC Food Science & Technology
GA SH1NH
UT WOS:000643167700001
PM 34123471
OA Green Published
DA 2022-07-02
ER

PT J
AU Ponzo, V
   Ferrocino, I
   Zarovska, A
   Amenta, MB
   Leone, F
   Monzeglio, C
   Rosato, R
   Pellegrini, M
   Gambino, R
   Cassader, M
   Ghigo, E
   Cocolin, L
   Bo, S
AF Ponzo, Valentina
   Ferrocino, Ilario
   Zarovska, Adriana
   Amenta, Maria Bernadette
   Leone, Filomena
   Monzeglio, Clara
   Rosato, Rosalba
   Pellegrini, Marianna
   Gambino, Roberto
   Cassader, Maurizio
   Ghigo, Ezio
   Cocolin, Luca
   Bo, Simona
TI The microbiota composition of the offspring of patients with gestational
   diabetes mellitus (GDM)
SO PLOS ONE
LA English
DT Article
ID HUMAN GUT MICROBIOME; DELIVERY MODE; BREAST-MILK; BODY SITES; MOTHER;
   INFANTS; OLIGOSACCHARIDES; OBESITY; WEIGHT; CHILD
AB The microbiota composition of the offspring of women with gestational diabetes mellitus (GDM), a common pregnancy complication, is still little known. We investigated whether the GDM offspring gut microbiota composition is associated with the maternal nutritional habits, metabolic variables or pregnancy outcomes. Furthermore, we compared the GDM offspring microbiota to the microbiota of normoglycemic-mother offspring. Fecal samples of 29 GDM infants were collected during the first week of life and assessed by 16S amplicon-based sequencing. The offspring's microbiota showed significantly lower alpha-diversity than the corresponding mothers. Earlier maternal nutritional habits were more strongly associated with the offspring microbiota (maternal oligosaccharide positively with infant Ruminococcus, maternal saturated fat intake inversely with infant Rikenellaceae and Ruminococcus) than last-trimester maternal habits. Principal coordinate analysis showed a separation of the infant microbiota according to the type of feeding (breastfeeding vs formula-feeding), displaying in breast-fed infants a higher abundance of Bifidobacterium. A few Bacteroides and Blautia oligotypes were shared by the GDM mothers and their offspring, suggesting a maternal microbial imprinting. Finally, GDM infants showed higher relative abundance of proinflammatory taxa than infants from healthy women. In conclusion, many maternal conditions impact on the microbiota composition of GDM offspring whose microbiota showed increased abundance of pro-inflammatory taxa.
C1 [Ponzo, Valentina; Zarovska, Adriana; Pellegrini, Marianna; Gambino, Roberto; Cassader, Maurizio; Ghigo, Ezio; Bo, Simona] Univ Turin, Dept Med Sci, Turin, Italy.
   [Ferrocino, Ilario; Cocolin, Luca] Univ Turin, Dept Agr Forestry & Food Sci, Turin, Italy.
   [Amenta, Maria Bernadette; Leone, Filomena] Citta Salute & Sci, S Anna Hosp, Clin Nutr Unit, Turin, Italy.
   [Monzeglio, Clara] Citta Salute & Sci, S Anna Hosp, Gynecol & Obstet Unit, Turin, Italy.
   [Rosato, Rosalba] Univ Turin, Dept Psychol, Turin, Italy.
RP Bo, S (corresponding author), Univ Turin, Dept Med Sci, Turin, Italy.; Ferrocino, I (corresponding author), Univ Turin, Dept Agr Forestry & Food Sci, Turin, Italy.
EM ilario.ferrocino@unito.it; simona.bo@unito.it
RI GAMBINO, Roberto/AAC-7517-2022
OI GAMBINO, Roberto/0000-0003-1902-3627; Pellegrini,
   Marianna/0000-0003-3150-8483; FERROCINO, ILARIO/0000-0002-1657-0054; Bo,
   Simona/0000-0001-6862-8628
FU Ministry of Education, University and Research of Italy
FX This study was supported by a grant from the Ministry of Education,
   University and Research of Italy (ex-60% 2017). The funder had no role
   in study design, data collection and analysis, decision to publish, or
   preparation of the manuscript.
CR Ardissone AN, 2014, PLOS ONE, V9, DOI 10.1371/journal.pone.0090784
   Asnicar F, 2017, MSYSTEMS, V2, DOI 10.1128/mSystems.00164-16
   Associaziona Medici Diabrtologi (AMD) Societa Italiana di Diabetologia (SID), 2018, STAND IT PER CUR DIA
   Backhed F, 2015, CELL HOST MICROBE, V17, P690, DOI [10.1016/j.chom.2015.04.004, 10.1016/j.chom.2015.05.012]
   Barile D, 2013, CURR OPIN BIOTECH, V24, P214, DOI 10.1016/j.copbio.2013.01.008
   BIAGI E, 2017, FRONT MICROBIOL, V8, DOI DOI 10.3389/FMICB.2017
   Bo S, 2001, DIABETOLOGIA, V44, P972, DOI 10.1007/s001250100590
   Buchanan KL, 2018, FRONT HUM NEUROSCI, V12, DOI 10.3389/fnhum.2018.00323
   Caporaso JG, 2010, NAT METHODS, V7, P335, DOI 10.1038/nmeth.f.303
   Collado MC, 2016, SCI REP-UK, V6, DOI 10.1038/srep23129
   Collado MC, 2010, AM J CLIN NUTR, V92, P1023, DOI 10.3945/ajcn.2010.29877
   Cassandra W, 2018, NATURE, V553, P264
   Chandler-Laney PC, 2012, PEDIATR OBES, V7, P44, DOI 10.1111/j.2047-6310.2011.00009.x
   Chernikova DA, 2016, J MATERN-FETAL NEO M, V29, P99, DOI 10.3109/14767058.2014.987748
   Chong CYL, 2018, NUTRIENTS, V10, DOI 10.3390/nu10030274
   Chu DM, 2017, NAT MED, V23, P314, DOI 10.1038/nm.4272
   Chu Derrick M, 2016, Genome Med, V8, P77, DOI 10.1186/s13073-016-0330-z
   Coppa GV, 2011, J PEDIATR GASTR NUTR, V53, P80, DOI 10.1097/MPG.0b013e3182073103
   Cortez RV, 2019, ENDOCRINE, V64, P254, DOI 10.1007/s12020-018-1813-z
   Crusell MKW, 2018, MICROBIOME, V6, DOI 10.1186/s40168-018-0472-x
   Dabelea D, 2007, DIABETES CARE, V30, pS169, DOI 10.2337/dc07-s211
   Damm P, 2016, DIABETOLOGIA, V59, P1396, DOI 10.1007/s00125-016-3985-5
   Damm P, 2009, INT J GYNECOL OBSTET, V104, pS25, DOI 10.1016/j.ijgo.2008.11.025
   Del Chierico F, 2015, PLOS ONE, V10, DOI 10.1371/journal.pone.0137347
   Dixon P, 2003, J VEG SCI, V14, P927, DOI 10.1658/1100-9233(2003)014[0927:VAPORF]2.0.CO;2
   Dominguez-Bello MG, 2010, P NATL ACAD SCI USA, V107, P11971, DOI 10.1073/pnas.1002601107
   Eren AM, 2015, PEERJ, V3, DOI 10.7717/peerj.1319
   Eren AM, 2013, METHODS ECOL EVOL, V4, P1111, DOI 10.1111/2041-210X.12114
   Fallani M, 2010, J PEDIATR GASTR NUTR, V51, P77, DOI 10.1097/MPG.0b013e3181d1b11e
   Ferretti P, 2018, CELL HOST MICROBE, V24, P133, DOI 10.1016/j.chom.2018.06.005
   Ferrocino I, 2018, SCI REP-UK, V8, DOI 10.1038/s41598-018-30735-9
   Ficara M, 2020, J MATERN-FETAL NEO M, V33, P1036, DOI 10.1080/14767058.2018.1506760
   Franzago M, 2019, EPIGENETICS-US, V14, P215, DOI 10.1080/15592294.2019.1582277
   Galley JD, 2014, PLOS ONE, V9, DOI 10.1371/journal.pone.0113026
   Garrido D, 2012, ADV NUTR, V3, p415S, DOI 10.3945/an.111.001586
   Gohir W, 2015, PEDIATR RES, V77, P196, DOI 10.1038/pr.2014.169
   Gosalbes MJ, 2013, CLIN EXP ALLERGY, V43, P198, DOI 10.1111/cea.12063
   Gronlund MM, 2007, CLIN EXP ALLERGY, V37, P1764, DOI 10.1111/j.1365-2222.2007.02849.x
   Guzzardi MA, 2019, NUTR METAB CARDIOVAS, V29, P170, DOI 10.1016/j.numecd.2018.10.005
   Hansen R, 2015, PLOS ONE, V10, DOI 10.1371/journal.pone.0133320
   Hasan S, 2018, ACTA OBSTET GYN SCAN, V97, P38, DOI 10.1111/aogs.13252
   Ho NT, 2018, NAT COMMUN, V9, DOI 10.1038/s41467-018-06473-x
   Horan MK, 2016, J PUBLIC HEALTH-HEID, V24, P427, DOI 10.1007/s10389-016-0740-9
   Hornef M, 2017, MUCOSAL IMMUNOL, V10, P598, DOI 10.1038/mi.2016.141
   Hu JZ, 2013, PLOS ONE, V8, DOI 10.1371/journal.pone.0078257
   Jimenez E, 2005, CURR MICROBIOL, V51, P270, DOI 10.1007/s00284-005-0020-3
   Jimenez E, 2008, RES MICROBIOL, V159, P187, DOI 10.1016/j.resmic.2007.12.007
   Klindworth Anna, 2013, Nucleic Acids Res, V41, pe1, DOI 10.1093/nar/gks808
   Koren O, 2012, CELL, V150, P470, DOI 10.1016/j.cell.2012.07.008
   Korpela K, 2018, SCI REP-UK, V8, DOI 10.1038/s41598-018-32037-6
   Kuang YS, 2017, GIGASCIENCE, V6, DOI 10.1093/gigascience/gix058
   Lee SA, 2015, NUTR RES PRACT, V9, P242, DOI [10.4162/nrp.2015.9.3.242;, 10.4162/nrp.2015.9.3.242]
   Lewis ZT, 2015, MICROBIOME, V3, DOI 10.1186/s40168-015-0071-z
   Lim ES, 2018, MICROBIOME, V6, DOI 10.1186/s40168-018-0475-7
   Lippert K, 2017, BENEF MICROBES, V8, P545, DOI 10.3920/BM2016.0184
   Madan JC, 2012, ARCH DIS CHILD-FETAL, V97, pF456, DOI 10.1136/fetalneonatal-2011-301373
   Makino H, 2013, PLOS ONE, V8, DOI 10.1371/journal.pone.0078331
   Mandal S, 2016, MICROBIOME, V4, DOI 10.1186/s40168-016-0200-3
   Marcobal A, 2010, J AGR FOOD CHEM, V58, P5334, DOI 10.1021/jf9044205
   Matsuyama M, 2019, J DEV ORIG HLTH DIS, V10, P206, DOI 10.1017/S2040174418000624
   Milani C, 2017, MICROBIOL MOL BIOL R, V81, DOI 10.1128/MMBR.00036-17
   Mokkala K, 2017, ACTA DIABETOL, V54, P1147, DOI 10.1007/s00592-017-1056-0
   Moles L, 2013, PLOS ONE, V8, DOI 10.1371/journal.pone.0066986
   Mshvildadze M, 2010, J PEDIATR-US, V156, P20, DOI 10.1016/j.jpeds.2009.06.063
   Mulligan CM, 2017, J ENDOCRINOL, V235, pR1, DOI [10.1530/JOE-17-0303, 10.1530/joe-17-0303]
   Murphy K, 2017, SCI REP-UK, V7, DOI 10.1038/srep40597
   Murrin C, 2013, EUR J CLIN NUTR, V67, P670, DOI 10.1038/ejcn.2013.76
   Ottosson F, 2018, J CLIN ENDOCR METAB, V103, P1491, DOI 10.1210/jc.2017-02114
   Pannaraj PS, 2017, JAMA PEDIATR, V171, P647, DOI 10.1001/jamapediatrics.2017.0378
   Penders J, 2007, GUT, V56, P661, DOI 10.1136/gut.2006.100164
   Rehbinder EM, 2018, AM J OBSTET GYNECOL, V219, DOI 10.1016/j.ajog.2018.05.028
   Russell SL, 2015, J ALLERGY CLIN IMMUN, V135, P100, DOI 10.1016/j.jaci.2014.06.027
   Rutayisire E, 2016, BMC GASTROENTEROL, V16, DOI 10.1186/s12876-016-0498-0
   Saad MJA, 2016, PHYSIOLOGY, V31, P283, DOI 10.1152/physiol.00041.2015
   Santacruz A, 2010, BRIT J NUTR, V104, P83, DOI 10.1017/S0007114510000176
   Section on Breastfeeding, 2012, Pediatrics, V129, pe827, DOI 10.1542/peds.2011-3552
   Singh SB, 2020, INT J OBESITY, V44, P23, DOI 10.1038/s41366-018-0273-0
   Soderborg TK, 2018, NAT COMMUN, V9, DOI 10.1038/s41467-018-06929-0
   Su ML, 2018, PLOS ONE, V13, DOI 10.1371/journal.pone.0205695
   Su XL, 2014, INT J SYST EVOL MICR, V64, P2986, DOI 10.1099/ijs.0.063917-0
   Turroni F, 2011, APPL ENVIRON MICROB, V77, P7408, DOI 10.1128/AEM.05336-11
   Walker RW, 2017, PEDIATR OBES, V12, P3, DOI 10.1111/ijpo.12217
   Wang JF, 2018, GUT, V67, P1614, DOI 10.1136/gutjnl-2018-315988
   Wang M, 2015, J PEDIATR GASTR NUTR, V60, P825, DOI 10.1097/MPG.0000000000000752
   Yassour M, 2018, CELL HOST MICROBE, V24, P146, DOI 10.1016/j.chom.2018.06.007
   Yatsunenko T, 2012, NATURE, V486, P222, DOI 10.1038/nature11053
   Zhou LY, 2018, BIOSCIENCE REP, V38, DOI 10.1042/BSR20171234
NR 87
TC 16
Z9 18
U1 3
U2 9
PU PUBLIC LIBRARY SCIENCE
PI SAN FRANCISCO
PA 1160 BATTERY STREET, STE 100, SAN FRANCISCO, CA 94111 USA
SN 1932-6203
J9 PLOS ONE
JI PLoS One
PD DEC 16
PY 2019
VL 14
IS 12
AR e0226545
DI 10.1371/journal.pone.0226545
PG 18
WC Multidisciplinary Sciences
WE Science Citation Index Expanded (SCI-EXPANDED)
SC Science & Technology - Other Topics
GA LP3RM
UT WOS:000534236300043
PM 31841548
OA Green Published, gold
DA 2022-07-02
ER

PT J
AU Zhang, FF
   Mao, T
   Cui, P
   Tamadon, A
   He, S
   Huo, CB
   Yierfulati, G
   Xu, XQ
   Hu, W
   Li, X
   Shao, LR
   Guol, HW
   Feng, Y
   Xu, CJ
AF Zhang, Feifei
   Mao, Tong
   Cui, Peng
   Tamadon, Amin
   He, Shan
   Huo, Chuanbing
   Yierfulati, Gulinazi
   Xu, Xiaoqing
   Hu, Wei
   Li, Xin
   Shao, Linus R.
   Guol, Hongwei
   Feng, Yi
   Xu, Congjian
TI Diversity of the Gut Microbiota in Dihydrotestosterone-Induced PCOS Rats
   and the Pharmacologic Effects of Diane-35, Probiotics, and Berberine
SO FRONTIERS IN MICROBIOLOGY
LA English
DT Article
DE gut microbiota; PCOS; DHT; Diane-35; probiotics; berberine
ID POLYCYSTIC-OVARY-SYNDROME; HIGH-FAT-DIET; INSULIN-RESISTANCE; WOMEN;
   OBESITY; MANAGEMENT; METFORMIN; FEATURES; SENSITIVITY; PREVALENCE
AB Polycystic ovary syndrome (PCOS) is a frequent endocrine and metabolic syndrome in reproductive-age women. Recently, emerging evidence has shown that gut microbiota is closely related to metabolic diseases such as type 2 diabetes, obesity and PCOS. In the present study, we established dihydrotestosterone (DHT)-induced PCOS rats and used Illumina MiSeq sequencing (PE300) to examine the composition, diversity, and abundance of the gut microbiota in PCOS. We compared the effects of three PCOS treatments: Diane-35 (estrogen and progesterone), probiotics and berberine. The DHT-induced rats showed constant estrous cycles, the loss of mature ovarian follicles, insulin resistance and obesity. The reproductive and metabolic functions in the PCOS rats were improved by treatment with Diane-35 and probiotics. Diane-35 and probiotics could restore the diversity of the gut microbiota, and the recovery of gut microbiota disorders improved the reproductive function in PCOS-like rats. However, berberine drastically reduced the species diversity and amount of gut microbiota and showed no improvement in PCOS. The findings of this study will help us to better understand the influence of the gut microbiota in the metabolic and reproductive alterations in PCOS as well as suggest opportunities for future personal dietary guidance for PCOS.
C1 [Zhang, Feifei; Guol, Hongwei] Fudan Univ, Sch Publ Hlth, Shanghai, Peoples R China.
   [Zhang, Feifei; Li, Xin; Xu, Congjian] Fudan Univ, Obstet & Gynecol, Shanghai Med Coll, Shanghai, Peoples R China.
   [Zhang, Feifei; Li, Xin; Xu, Congjian] Shanghai Key Lab Female Reprod Endocrine Related, Shanghai, Peoples R China.
   [Mao, Tong; Cui, Peng; Tamadon, Amin; He, Shan; Huo, Chuanbing; Yierfulati, Gulinazi; Xu, Xiaoqing; Hu, Wei; Feng, Yi] Fudan Univ, Dept Integrat Med & Neurobiol, State Key Lab Med Neurobiol,Brain Sci Collaborat, Inst Brain Sci,Sch Basic Med Sci,Fudan Inst Integ, Shanghai, Peoples R China.
   [Shao, Linus R.] Univ Gothenburg, Sahlgrenska Acad, Dept Physiol Endocrinol, Inst Neurosci & Physiol, Gothenburg, Sweden.
RP Xu, CJ (corresponding author), Fudan Univ, Obstet & Gynecol, Shanghai Med Coll, Shanghai, Peoples R China.; Xu, CJ (corresponding author), Shanghai Key Lab Female Reprod Endocrine Related, Shanghai, Peoples R China.; Feng, Y (corresponding author), Fudan Univ, Dept Integrat Med & Neurobiol, State Key Lab Med Neurobiol,Brain Sci Collaborat, Inst Brain Sci,Sch Basic Med Sci,Fudan Inst Integ, Shanghai, Peoples R China.
EM fengi17@fuden.edu.cn; xuconjian@fuden.edu.cn
RI Tamadon, Amin/J-5794-2013; Feng, Yi/P-6817-2019; Shao, Linus
   R/M-3134-2019
OI Tamadon, Amin/0000-0002-0222-3035; Feng, Yi/0000-0002-7156-6023; Shao,
   Linus R/0000-0002-1339-9570; Cui, Peng/0000-0002-4566-6223
FU National Natural Science Foundation of China [NSFC 81673766, NSFC
   81572555]; Development Project of Shanghai Peak Disciplines-Integrative
   Medicine [20180101]; Shanghai Municipal Commission of Health and Family
   Planning [2017ZZ01016, 201640362]
FX This research was funded by the National Natural Science Foundation of
   China (NSFC 81673766) and Development Project of Shanghai Peak
   Disciplines-Integrative Medicine (20180101) to YF, the Shanghai
   Municipal Commission of Health and Family Planning (201640362) to FZ,
   the National Natural Science Foundation of China (NSFC 81572555) to XL,
   the Shanghai Municipal Commission of Health and Family Planning
   (2017ZZ01016) to CX.
CR Akcali A, 2014, PLOS ONE, V9, DOI 10.1371/journal.pone.0108074
   Ali Aus Tariq, 2015, Ceska Gynekol, V80, P279
   Bargiota A, 2012, THER ADV ENDOCRINOL, V3, P27, DOI 10.1177/2042018812437355
   Ben-Shlomo Izhar, 2003, Reprod Biomed Online, V6, P36
   Brook I, 2005, J LARYNGOL OTOL, V119, P251, DOI 10.1258/0022215054020304
   Cani PD, 2007, DIABETOLOGIA, V50, P2374, DOI 10.1007/s00125-007-0791-0
   Cani PD, 2007, DIABETES, V56, P1761, DOI 10.2337/db06-1491
   Conway G, 2014, EUR J ENDOCRINOL, V171, pP1, DOI 10.1530/EJE-14-0253
   Diamanti-Kandarakis E, 2007, TRENDS ENDOCRIN MET, V18, P280, DOI 10.1016/j.tem.2007.07.004
   DiBaise JK, 2008, MAYO CLIN PROC, V83, P460, DOI 10.4065/83.4.460
   Fadrosh DW, 2014, MICROBIOME, V2, DOI 10.1186/2049-2618-2-6
   Faghfoori Z, 2017, DIABETES METAB SYND, V11, pS429, DOI 10.1016/j.dsx.2017.03.030
   Fernandez-Real JM, 2012, DIABETOLOGIA, V55, P273, DOI 10.1007/s00125-011-2387-y
   Guo YJ, 2016, PLOS ONE, V11, DOI 10.1371/journal.pone.0153196
   Hildebrandt MA, 2009, GASTROENTEROLOGY, V137, P1716, DOI 10.1053/j.gastro.2009.08.042
   Hoeger KM, 2012, FERTIL STERIL, V97, P13, DOI 10.1016/j.fertnstert.2011.11.026
   Holzapfel WH, 2001, AM J CLIN NUTR, V73, p365S, DOI 10.1093/ajcn/73.2.365s
   Huang JC, 2016, J FUNCT FOODS, V26, P763, DOI 10.1016/j.jff.2016.08.042
   Ibanez L, 2004, J CLIN ENDOCR METAB, V89, P1592, DOI 10.1210/jc.2003-031281
   Kelley ST, 2016, PLOS ONE, V11, DOI 10.1371/journal.pone.0146509
   KIDDY DS, 1992, CLIN ENDOCRINOL, V36, P105, DOI 10.1111/j.1365-2265.1992.tb02909.x
   Le Chatelier E, 2013, NATURE, V500, P541, DOI 10.1038/nature12506
   Lecomte V, 2015, PLOS ONE, V10, DOI 10.1371/journal.pone.0126931
   Ley RE, 2006, CELL, V124, P837, DOI 10.1016/j.cell.2006.02.017
   Ley RE, 2005, P NATL ACAD SCI USA, V102, P11070, DOI 10.1073/pnas.0504978102
   Li GH, 2012, GASTROENT RES PRACT, V2012, DOI 10.1155/2012/404752
   Li R, 2013, HUM REPROD, V28, P2562, DOI 10.1093/humrep/det262
   Li Y, 2013, TRIALS, V14, DOI 10.1186/1745-6215-14-226
   Li ZH, 2008, WORLD J PEDIATR, V4, P45, DOI 10.1007/s12519-008-0009-7
   Lim MY, 2017, GUT, V66, P1031, DOI 10.1136/gutjnl-2015-311326
   Lord J.M., COCHRANE DB SYST REV, DOI [10.1002/14651858.Cd003053, DOI 10.1002/14651858.CD003053]
   March WA, 2010, HUM REPROD, V25, P544, DOI 10.1093/humrep/dep399
   MARCONDES F. K., 2002, Braz. J. Biol., V62, P609, DOI 10.1590/S1519-69842002000400008
   Marotz Clarisse A., 2016, Yale Journal of Biology and Medicine, V89, P383
   Mayer EA, 2011, NAT REV NEUROSCI, V12, P453, DOI 10.1038/nrn3071
   McElhoe JA, 2014, FORENSIC SCI INT-GEN, V13, P20, DOI 10.1016/j.fsigen.2014.05.007
   Michelmore KF, 1999, CLIN ENDOCRINOL, V51, P779, DOI 10.1046/j.1365-2265.1999.00886.x
   Moghetti P, 2000, J CLIN ENDOCR METAB, V85, P139, DOI 10.1210/jc.85.1.139
   Moran LJ, 2011, COCHRANE DB SYST REV, DOI 10.1002/14651858.CD007506.pub3
   Moran LJ, 2009, FERTIL STERIL, V92, P1966, DOI 10.1016/j.fertnstert.2008.09.018
   Moran LJ, 2003, J CLIN ENDOCR METAB, V88, P812, DOI 10.1210/jc.2002-020815
   Morgante G, 2018, GYNECOL ENDOCRINOL, V34, P4, DOI 10.1080/09513590.2017.1370644
   Oakley BB, 2008, APPL ENVIRON MICROB, V74, P4898, DOI 10.1128/AEM.02884-07
   Paramsothy S, 2017, LANCET, V389, P1218, DOI 10.1016/S0140-6736(17)30182-4
   Parekh PJ, 2014, FRONT ENDOCRINOL, V5, DOI 10.3389/fendo.2014.00047
   Rial SA, 2016, NUTRIENTS, V8, DOI 10.3390/nu8050281
   Ridlon JM, 2013, J LIPID RES, V54, P2437, DOI 10.1194/jlr.M038869
   Sherman SB, 2018, GUT MICROBES, V9, P400, DOI 10.1080/19490976.2018.1441664
   Shi YY, 2012, NAT GENET, V44, P1020, DOI 10.1038/ng.2384
   Skubleny D, 2016, OBES SURG, V26, P169, DOI 10.1007/s11695-015-1902-5
   Sun LY, 2012, J PROTEOME RES, V11, P2937, DOI 10.1021/pr3000317
   Tan S, 2010, BMC MED GENET, V11, DOI 10.1186/1471-2350-11-12
   Teede H, 2010, BMC MED, V8, DOI 10.1186/1741-7015-8-41
   Teles FR, 2012, J PERIODONTAL RES, V47, P95, DOI 10.1111/j.1600-0765.2011.01409.x
   Theriot CM, 2014, NAT COMMUN, V5, DOI 10.1038/ncomms4114
   Torres PJ, 2018, J CLIN ENDOCR METAB, V103, P1502, DOI 10.1210/jc.2017-02153
   Tremellen K, 2012, MED HYPOTHESES, V79, P104, DOI 10.1016/j.mehy.2012.04.016
   Turnbaugh PJ, 2009, SCI TRANSL MED, V1, DOI 10.1126/scitranslmed.3000322
   Umeda M, 1998, J PERIODONTOL, V69, P1111, DOI 10.1902/jop.1998.69.10.1111
   Vrieze A, 2012, GASTROENTEROLOGY, V143, P913, DOI 10.1053/j.gastro.2012.06.031
   Wei W, 2012, EUR J ENDOCRINOL, V166, P99, DOI 10.1530/EJE-11-0616
   Zhang DM, 2015, EUR J ENDOCRINOL, V172, DOI 10.1530/EJE-14-0589
   Zhang JW, 2012, AM J MED SCI, V343, P199, DOI 10.1097/MAJ.0b013e31823aace6
   Zheng Y, 2018, MICROB PATHOGENESIS, V121, P70, DOI 10.1016/j.micpath.2018.04.043
NR 64
TC 28
Z9 36
U1 0
U2 21
PU FRONTIERS MEDIA SA
PI LAUSANNE
PA AVENUE DU TRIBUNAL FEDERAL 34, LAUSANNE, CH-1015, SWITZERLAND
SN 1664-302X
J9 FRONT MICROBIOL
JI Front. Microbiol.
PD FEB 8
PY 2019
VL 10
AR 175
DI 10.3389/fmicb.2019.00175
PG 14
WC Microbiology
WE Science Citation Index Expanded (SCI-EXPANDED)
SC Microbiology
GA HK7VF
UT WOS:000458197100002
PM 30800111
OA Green Published, gold
DA 2022-07-02
ER

PT J
AU Jin, DX
   He, JF
   Luo, XG
   Zhang, TC
AF Jin, Du-Xin
   He, Jun-Fang
   Luo, Xue-Gang
   Zhang, Tong-Cun
TI Hypoglycemic effect of Hypericum attenuatum Choisy extracts on type 2
   diabetes by regulating glucolipid metabolism and modulating gut
   microbiota
SO JOURNAL OF FUNCTIONAL FOODS
LA English
DT Article
DE H. attenuatum Choisy; Gut microflora; Type 2 diabetes mellitus; Short
   chain fatty acids; Inflammation
ID LACTOBACILLUS-GG; RUGOSA THUNB; OBESITY; INFLAMMATION; METFORMIN;
   MELLITUS; DIET; RATS; INDIVIDUALS; PATHWAY
AB Hypericum attenuatum Choisy, as an edible medicinal plant, possesses multiple therapeutic effects. Type 2 diabetes is a metabolic disorder that has become a major threat to public health. The objective of this study was to investigate the hypoglycemic effect of Hypericum attenuatum Choisy extracts (HaC) on T2DM mice and modulatory effect of HaC on composition of intestinal microflora. T2DM mice were treated with HaC for 5 weeks. HaC could modulate fasting blood glucose, improve hepatic insulin sensitivity and promote hepatic glycogen storage by activating IRS1/PI3K/AKT pathway. Moreover, HaC regulated dysfunctional lipid metabolism and reduced inflammation in T2DM mice. Additionally, HaC treatment could modulate the compositions of gut microbiota in small intestine and colon with the altered abundances of Firmicutes, Bacteroidetes and Proteobacteria. Meanwhile, HaC treatment could augment short chain fatty acids contents. These results demonstrate that H. attenuatum Choisy may be a potential therapy for the treatment of T2DM.
C1 [Jin, Du-Xin; He, Jun-Fang] Tianjin Univ Sci & Technol, Coll Biotechnol, Minist Educ, Key Lab Ind Fermentat Microbiol, Tianjin 300457, Peoples R China.
   [Jin, Du-Xin; He, Jun-Fang] Tianjin Univ Sci & Technol, Coll Biotechnol, Tianjin Key Lab Ind Microbiol, Tianjin 300457, Peoples R China.
   [Jin, Du-Xin; He, Jun-Fang; Luo, Xue-Gang; Zhang, Tong-Cun] State Key Lab Food Nutr & Safety, Tianjin 300457, Peoples R China.
RP Luo, XG; Zhang, TC (corresponding author), State Key Lab Food Nutr & Safety, Tianjin 300457, Peoples R China.
EM luoxuegang@hotmail.com; tony@tust.edu.cn
FU National Key Research and Development Program of China [2017YF0400304];
   Natural Science Foundation of Tianjin [18JCZDJC33800]; Young Teachers'
   Innovation Fund of Tianjin University of Science and Technology
   [2016LG06]
FX This work was supported by the National Key Research and Development
   Program of China (2017YF0400304), the Natural Science Foundation of
   Tianjin (No. 18JCZDJC33800) and the Young Teachers' Innovation Fund of
   Tianjin University of Science and Technology (No. 2016LG06).
CR Almeer RS, 2018, FOOD CHEM TOXICOL, V115, P49, DOI 10.1016/j.fct.2018.03.002
   Arvola T, 1999, PEDIATRICS, V104, part. no., DOI 10.1542/peds.104.5.e64
   Barthel A, 2003, AM J PHYSIOL-ENDOC M, V285, pE685, DOI 10.1152/ajpendo.00253.2003
   Bindels LB, 2013, TRENDS PHARMACOL SCI, V34, P226, DOI 10.1016/j.tips.2013.02.002
   Burcelin R, 2011, ACTA DIABETOL, V48, P257, DOI 10.1007/s00592-011-0333-6
   Cani PD, 2007, DIABETES, V56, P1761, DOI 10.2337/db06-1491
   Chassaing B, 2015, NATURE, V519, P92, DOI 10.1038/nature14232
   Donath MY, 2011, NAT REV IMMUNOL, V11, P98, DOI 10.1038/nri2925
   Eckel RH, 2005, LANCET, V365, P1415, DOI 10.1016/S0140-6736(05)66378-7
   Fan YB, 2018, BIOMED PHARMACOTHER, V106, P733, DOI 10.1016/j.biopha.2018.06.089
   Garber A, 2009, LANCET, V373, P473, DOI 10.1016/S0140-6736(08)61246-5
   Garcia-Mantrana I, 2018, FRONT MICROBIOL, V9, DOI 10.3389/fmicb.2018.00890
   Gilbert ER, 2011, EXP DIABETES RES, DOI 10.1155/2011/416254
   Gregor MF, 2011, ANNU REV IMMUNOL, V29, P415, DOI 10.1146/annurev-immunol-031210-101322
   Guarner F, 2003, LANCET, V361, P512, DOI 10.1016/S0140-6736(03)12489-0
   Han F, 2018, J AGR FOOD CHEM, V66, P6326, DOI 10.1021/acs.jafc.8b01891
   Ho CK, 2016, MOL GENET METAB, V119, P288, DOI 10.1016/j.ymgme.2016.09.007
   Husain GM, 2009, DRUG DISCOV THER, V3, P215
   Hussain A, 2016, PLOS ONE, V11, DOI 10.1371/journal.pone.0165483
   Jia W, 2008, NAT REV DRUG DISCOV, V7, P123, DOI 10.1038/nrd2505
   Kovatcheva-Datchary P, 2015, CELL METAB, V22, P971, DOI 10.1016/j.cmet.2015.10.001
   Lee H, 2014, APPL ENVIRON MICROB, V80, P5935, DOI 10.1128/AEM.01357-14
   Lee JS, 2007, DIABETES RES CLIN PR, V77, pS49, DOI 10.1016/j.diabres.2007.01.033
   Lee Yoon Jeong, 2013, [Applied Microscopy, 한국현미경학회지], V43, P54
   Liu L, 2018, BIOMED PHARMACOTHER, V100, P29, DOI 10.1016/j.biopha.2018.01.143
   Liu L, 2017, J ETHNOPHARMACOL, V200, P174, DOI 10.1016/j.jep.2017.02.022
   Liu TY, 2015, CLIN SCI, V129, P839, DOI 10.1042/CS20150009
   Lochhead PA, 2001, DIABETES, V50, P937, DOI 10.2337/diabetes.50.5.937
   Ma YX, 2014, J TRADIT CHIN MED, V34, P357, DOI 10.1016/S0254-6272(14)60102-3
   Matsuzaki T, 1997, ENDOCR J, V44, P357, DOI 10.1507/endocrj.44.357
   Moller DE, 2001, NATURE, V414, P821, DOI 10.1038/414821a
   Moon JH, 2001, FREE RADICAL BIO MED, V30, P1274, DOI 10.1016/S0891-5849(01)00522-6
   Morshedloo MR, 2015, IND CROP PROD, V76, P565, DOI 10.1016/j.indcrop.2015.07.033
   Nauck M, 2009, DIABETES CARE, V32, P84, DOI 10.2337/dc08-1355
   Ning C, 2017, MOL NUTR FOOD RES, V61, DOI 10.1002/mnfr.201600673
   Nordlie RC, 1999, ANNU REV NUTR, V19, P379, DOI 10.1146/annurev.nutr.19.1.379
   Okin D, 2016, CELL, V165, P343, DOI 10.1016/j.cell.2016.02.023
   Patterson E, 2016, POSTGRAD MED J, V92, P286, DOI 10.1136/postgradmedj-2015-133285
   Perez-Ramirez IF, 2017, J FUNCT FOODS, V35, P24, DOI 10.1016/j.jff.2017.05.028
   Qin JJ, 2012, NATURE, V490, P55, DOI 10.1038/nature11450
   Rengasamy KRR, 2019, PHARMACOL THERAPEUT, V194, P107, DOI 10.1016/j.pharmthera.2018.09.009
   Rosenblit PD, 2016, CARDIOVASC DIABETOL, V15, DOI 10.1186/s12933-016-0412-7
   Sheng LL, 2017, J PATHOL, V243, P431, DOI 10.1002/path.4983
   Song JJ, 2017, BRIT J NUTR, V118, P481, DOI [10.1017/S0007114517002380, 10.1017/s0007114517002380]
   Stage TB, 2016, BASIC CLIN PHARMACOL, V118, P219, DOI 10.1111/bcpt.12486
   Tabuchi M, 2003, BIOSCI BIOTECH BIOCH, V67, P1421, DOI 10.1271/bbb.67.1421
   Turnbaugh PJ, 2008, CELL HOST MICROBE, V3, P213, DOI 10.1016/j.chom.2008.02.015
   Vijay-Kumar M, 2010, SCIENCE, V328, P228, DOI 10.1126/science.1179721
   Wu H, 2017, NAT MED, V23, P850, DOI 10.1038/nm.4345
   Wu JJ, 2017, CARBOHYD POLYM, V178, P209, DOI 10.1016/j.carbpol.2017.09.050
   Yan HL, 2017, PHYTOMEDICINE, V26, P45, DOI 10.1016/j.phymed.2017.01.007
   Zhang CH, 2010, ISME J, V4, P232, DOI 10.1038/ismej.2009.112
   Zhang WY, 2017, J FUNCT FOODS, V39, P139, DOI 10.1016/j.jff.2017.10.020
   Zhao LP, 2018, SCIENCE, V359, P1151, DOI 10.1126/science.aao5774
   Zheng JP, 2018, CARBOHYD POLYM, V190, P77, DOI 10.1016/j.carbpol.2018.02.058
   Zinman B, 2009, DIABETES CARE, V32, P1224, DOI 10.2337/dc08-2124
NR 56
TC 21
Z9 22
U1 11
U2 63
PU ELSEVIER
PI AMSTERDAM
PA RADARWEG 29, 1043 NX AMSTERDAM, NETHERLANDS
SN 1756-4646
EI 2214-9414
J9 J FUNCT FOODS
JI J. Funct. Food.
PD JAN
PY 2019
VL 52
BP 479
EP 491
DI 10.1016/j.jff.2018.11.031
PG 13
WC Food Science & Technology; Nutrition & Dietetics
WE Science Citation Index Expanded (SCI-EXPANDED)
SC Food Science & Technology; Nutrition & Dietetics
GA HH4KR
UT WOS:000455691800052
DA 2022-07-02
ER

PT J
AU Peng, WJ
   Huang, JH
   Yang, JJ
   Zhang, ZY
   Yu, R
   Fayyaz, S
   Zhang, SH
   Qin, YH
AF Peng, Weijun
   Huang, Jianhua
   Yang, Jingjing
   Zhang, Zheyu
   Yu, Rong
   Fayyaz, Sharmeen
   Zhang, Shuihan
   Qin, Yu-hui
TI Integrated 16S rRNA Sequencing, Metagenomics, and Metabolomics to
   Characterize Gut Microbial Composition, Function, and Fecal Metabolic
   Phenotype in Non-obese Type 2 Diabetic Goto-Kakizaki Rats
SO FRONTIERS IN MICROBIOLOGY
LA English
DT Article
DE T2DM; GK rats; gut microbiome; fecal metabolomics; Verrucomicrobia;
   Tenericutes; glycerophospholipid metabolism
AB Type 2 diabetes mellitus (T2DM) is one of the most prevalent endocrine diseases in the world. Recent studies have shown that dysbiosis of the gut microbiota may be an important contributor to T2DM pathogenesis. However, the mechanisms underlying the roles of the gut microbiome and fecal metabolome in T2DM have not been characterized. Recently, the Goto-Kakizaki (GK) rat model of T2DM was developed to study the clinical symptoms and characteristics of human T2DM. To further characterize T2DM pathogenesis, we combined multi-omics techniques, including 16S rRNA gene sequencing, metagenomic sequencing, and metabolomics, to analyze gut microbial compositions and functions, and further characterize fecal metabolomic profiles in GK rats. Our results showed that gut microbial compositions were significantly altered in GK rats, as evidenced by reduced microbial diversity, altered microbial taxa distribution, and alterations in the interaction network of the gut microbiome. Functional analysis based on the cluster of orthologous groups (COG) and Kyoto Encyclopedia of Genes and Genomes (KEGG) annotations suggested that 5 functional COG categories belonged to the metabolism cluster and 33 KEGG pathways related to metabolic pathways were significantly enriched in GK rats. Metabolomics profiling identified 53 significantly differentially abundant metabolites in GK rats, including lipids and lipid-like molecules. These lipids were enriched in the glycerophospholipid metabolic pathway. Moreover, functional correlation analysis showed that some altered gut microbiota families, such as Verrucomicrobiaceae and Bacteroidaceae, significantly correlated with alterations in fecal metabolites. Collectively, the results suggested that an altered gut microbiota is associated with T2DM pathogenesis.
C1 [Peng, Weijun; Zhang, Zheyu] Cent S Univ, Xiangya Hosp 2, Dept Integrated Tradit Chinese & Western Med, Changsha, Peoples R China.
   [Huang, Jianhua; Zhang, Shuihan; Qin, Yu-hui] Hunan Univ Chinese Med, Hunan Acad Chinese Med, Changsha, Peoples R China.
   [Huang, Jianhua; Yu, Rong] Hunan Key Lab TCM Prescript & Syndromes Translat, Changsha, Peoples R China.
   [Yang, Jingjing] Cent S Univ, Xiangya Hosp, Dept Integrated Tradit Chinese & Western Med, Changsha, Peoples R China.
   [Zhang, Zheyu] Cent S Univ, Xiangya Hosp, Dept Gastroenterol, Changsha, Peoples R China.
   [Fayyaz, Sharmeen] Univ Karachi, HEJ Res Inst Chem, Int Ctr Chem & Biol Sci, Karachi, Pakistan.
RP Peng, WJ (corresponding author), Cent S Univ, Xiangya Hosp 2, Dept Integrated Tradit Chinese & Western Med, Changsha, Peoples R China.; Zhang, SH; Qin, YH (corresponding author), Hunan Univ Chinese Med, Hunan Acad Chinese Med, Changsha, Peoples R China.
EM pengweijun87@csu.edu.cn; zhangshuihan0220@126.com; 004121@hnucm.edu.cn
RI fayyaz, sharmeen/AAP-5124-2021; Peng, Weijun/M-5131-2014
OI Peng, Weijun/0000-0002-4506-0942
FU National Natural Science Foundation of China [81603670, 81873169,
   81603400, 81673585]; National Key R&D Program of China [2018YFC1703400,
   2018YFC1704400]; Training Program for Excellent Young Innovators of
   Changsha [kq1802017]; China Postdoctoral Science Foundation
   [2019M652776]; Hunan Provincial Natural Science Foundation of China
   [2017JJ3459]
FX This work was financially supported by the National Natural Science
   Foundation of China (No. 81603670, 81873169, 81603400, and 81673585),
   National Key R&D Program of China (Nos: 2018YFC1703400 and
   2018YFC1704400), Training Program for Excellent Young Innovators of
   Changsha (kq1802017); China Postdoctoral Science Foundation
   (2019M652776), and Hunan Provincial Natural Science Foundation of China
   (No. 2017JJ3459).
CR Canfora EE, 2019, NAT REV ENDOCRINOL, V15, P261, DOI 10.1038/s41574-019-0156-z
   Chen JP, 2019, FRONT PHARMACOL, V10, DOI 10.3389/fphar.2019.00256
   Chen XH, 2019, FRONT MICROBIOL, V10, DOI 10.3389/fmicb.2019.01261
   Chen YT, 2018, INT J MOL MED, V41, P3327, DOI 10.3892/ijmm.2018.3535
   Cho NH, 2018, DIABETES RES CLIN PR, V138, P271, DOI 10.1016/j.diabres.2018.02.023
   Chong J, 2018, NUCLEIC ACIDS RES, V46, pW486, DOI 10.1093/nar/gky310
   Deda O, 2018, METHODS MOL BIOL, V1738, P149, DOI 10.1007/978-1-4939-7643-0_10
   Dong Y, 2016, MOLECULES, V21, DOI 10.3390/molecules21111446
   Duncan SH, 2007, LETT APPL MICROBIOL, V44, P343, DOI 10.1111/j.1472-765X.2007.02129.x
   Forslund K, 2015, NATURE, V528, P262, DOI 10.1038/nature15766
   Fu SY, 2019, FRONT PHYSIOL, V10, DOI 10.3389/fphys.2019.00872
   Guest PC, 2019, METHODS MOL BIOL, V1916, P203, DOI 10.1007/978-1-4939-8994-2_19
   Hagberg AA, 2008, P 7 PYTH SCI C, P11
   Hu JM, 2018, CRIT REV FOOD SCI, V58, P1243, DOI 10.1080/10408398.2016.1245650
   Kim SJ, 2019, BMC MICROBIOL, V19, DOI 10.1186/s12866-019-1557-9
   Koh A, 2018, CELL, V175, P947, DOI 10.1016/j.cell.2018.09.055
   Kuczynski Justin, 2011, Curr Protoc Bioinformatics, VChapter 10, DOI [10.1002/9780471729259.mc01e05s27, 10.1002/0471250953.bi1007s36]
   Larsen N, 2010, PLOS ONE, V5, DOI 10.1371/journal.pone.0009085
   Lawrence L, 2019, ENDOCRINOL DIAB META, DOI 10.1530/EDM-19-0002
   Lee MJ, 2018, J ALLERGY CLIN IMMUN, V141, P1310, DOI 10.1016/j.jaci.2017.11.045
   Li YM, 2019, SAUDI J BIOL SCI, V26, P395, DOI 10.1016/j.sjbs.2018.11.008
   Lin CH, 2019, J NEUROINFLAMM, V16, DOI 10.1186/s12974-019-1528-y
   Liu J, 2018, EVID-BASED COMPL ALT, V2018, DOI 10.1155/2018/5490491
   Fernandez-Real JM, 2015, DIABETES CARE, V38, P2169, DOI 10.2337/dc14-3082
   Matsunaga Y, 2016, INT J DEV NEUROSCI, V53, P58, DOI 10.1016/j.ijdevneu.2016.07.004
   Niu YM, 2015, J PHARMACEUT BIOMED, V104, P21, DOI 10.1016/j.jpba.2014.11.019
   Nolan CJ, 2006, DIABETES, V55, pS16, DOI 10.2337/db06-S003
   Ouyang XJ, 2019, NUTR DIABETES, V9, DOI 10.1038/s41387-019-0072-2
   Pantophlet AJ, 2017, PLOS ONE, V12, DOI 10.1371/journal.pone.0179612
   Peng WJ, 2018, AGING-US, V10, P4054, DOI 10.18632/aging.101693
   Portha B, 2010, ADV EXP MED BIOL, V654, P479, DOI 10.1007/978-90-481-3271-3_21
   Qin JJ, 2012, NATURE, V490, P55, DOI 10.1038/nature11450
   Sarkozy M, 2016, CARDIOVASC DIABETOL, V15, DOI 10.1186/s12933-016-0424-3
   Segata N, 2011, GENOME BIOL, V12, DOI 10.1186/gb-2011-12-6-r60
   Tickle TL, 2013, ISME J, V7, P2330, DOI 10.1038/ismej.2013.139
   Vandeputte D, 2017, NATURE, V551, P507, DOI 10.1038/nature24460
   Walker A, 2014, J PROTEOME RES, V13, P4220, DOI 10.1021/pr500046b
   Wei X, 2013, BMC GASTROENTEROL, V13, DOI 10.1186/1471-230X-13-175
   Wu H, 2017, NAT MED, V23, P850, DOI 10.1038/nm.4345
   Yano JM, 2015, CELL, V161, P264, DOI 10.1016/j.cell.2015.02.047
   Zambrana S, 2018, NUTRIENTS, V10, DOI 10.3390/nu10070933
   Zhang Z., 2019, P 2019 IEEE COMP SOC, V1, pI, DOI DOI 10.1016/j.jep.2019.112371
   Zhao QQ, 2017, RSC ADV, V7, P44186, DOI 10.1039/c7ra05722a
   Zhou W, 2019, FRONT MICROBIOL, V10, DOI 10.3389/fmicb.2019.00232
NR 44
TC 26
Z9 27
U1 18
U2 45
PU FRONTIERS MEDIA SA
PI LAUSANNE
PA AVENUE DU TRIBUNAL FEDERAL 34, LAUSANNE, CH-1015, SWITZERLAND
SN 1664-302X
J9 FRONT MICROBIOL
JI Front. Microbiol.
PD JAN 20
PY 2020
VL 10
AR 3141
DI 10.3389/fmicb.2019.03141
PG 13
WC Microbiology
WE Science Citation Index Expanded (SCI-EXPANDED)
SC Microbiology
GA KH6NI
UT WOS:000510767800001
PM 32038574
OA Green Published, gold
DA 2022-07-02
ER

PT J
AU Si, J
   Lee, G
   You, HJ
   Joo, SK
   Lee, DH
   Ku, BJ
   Park, S
   Kim, W
   Ko, G
AF Si, Jiyeon
   Lee, Giljae
   You, Hyun Ju
   Joo, Sae Kyung
   Lee, Dong Hyeon
   Ku, Bon Jeong
   Park, Seoyeon
   Kim, Won
   Ko, GwangPyo
TI Gut microbiome signatures distinguish type 2 diabetes mellitus from
   non-alcoholic fatty liver disease
SO COMPUTATIONAL AND STRUCTURAL BIOTECHNOLOGY JOURNAL
LA English
DT Article
DE Type 2 diabetes mellitus; Non-alcoholic fatty liver disease (NAFLD); Gut
   microbiome; Biomarker; Enterotype
ID ADVANCED FIBROSIS; LDL CHOLESTEROL; RISK-FACTOR; STEATOHEPATITIS; NAFLD;
   INDIVIDUALS; PREDICTOR; LINKS
AB Non-alcoholic fatty liver disease (NAFLD) is closely associated with type 2 diabetes mellitus (T2D), and these two metabolic diseases demonstrate bidirectional influences. The identification of microbiome profiles that are specific to liver injury or impaired glucose metabolism may assist understanding of the role of the gut microbiota in the relationship between NAFLD and T2D. Here, we studied a biopsy-proven Asian NAFLD cohort (n = 329; 187 participants with NAFLD, 101 with NAFLD and T2D, and 41 with neither) and identified Enterobacter, Romboutsia, and Clostridium sensu stricto as the principal taxa associated with the severity of NAFLD and T2D, whereas Ruminococcus and Megamonas were specific to NAFLD. In particular, the taxa that were associated with both severe liver pathology and T2D were also significantly associated with markers of diabetes, such as fasting blood glucose and Hb1Ac. Enterotype analysis demonstrated that participants with NAFLD had a significantly higher proportion of Bacteroides and a lower proportion of Ruminococcus than a Korean healthy twin cohort (n = 756). However, T2D could not be clearly distinguished from NAFLD. Analysis of an independent T2D cohort (n = 185) permitted us to validate the T2D-specific bacterial signature identified in the NAFLD cohort. Functional inference analysis revealed that endotoxin biosynthesis pathways were significantly enriched in participants with NAFLD and T2D, compared with those with NAFLD alone. These findings may assist with the development of effective therapeutic approaches for metabolic diseases that are associated with specific bacterial signatures. (C) 2021 The Authors. Published by Elsevier B.V. on behalf of Research Network of Computational and Structural Biotechnology.
C1 [Si, Jiyeon] Sungkyunkwan Univ SKKU, Med Sci Res Inst, Sch Med, Suwon 16419, South Korea.
   [Lee, Giljae; You, Hyun Ju; Park, Seoyeon; Ko, GwangPyo] Seoul Natl Univ, Grad Sch Publ Hlth, Dept Environm Hlth Sci, 1 Gwanak Ro, Seoul 08826, South Korea.
   [You, Hyun Ju] Seoul Natl Univ, Inst Hlth & Environm, Seoul 08826, South Korea.
   [Joo, Sae Kyung; Lee, Dong Hyeon; Kim, Won] Seoul Natl Univ, Seoul Metropolitan Govt Boramae Med Ctr, Coll Med, Div Gastroenterol & Hepatol,Dept Internal Med, Seoul 07061, South Korea.
   [Ku, Bon Jeong] Chungnam Natl Univ, Dept Internal Med, Sch Med, Daejeon 35015, South Korea.
   [Ko, GwangPyo] Seoul Natl Univ, Inst Hlth & Environm, Ctr Human & Environm Microbiome, Seoul 08826, South Korea.
   [Ko, GwangPyo] KoBioLabs Inc, Seoul 08826, South Korea.
   [Ko, GwangPyo] Seoul Natl Univ, BioMAX N Bio, Seoul 08826, South Korea.
RP Ko, G (corresponding author), Seoul Natl Univ, Grad Sch Publ Hlth, Dept Environm Hlth Sci, 1 Gwanak Ro, Seoul 08826, South Korea.; Kim, W (corresponding author), Seoul Metropolitan Govt Boramae Med Ctr, Div Gastroenterol & Hepatol, Dept Internal Med, 20 Boramae Ro 5-Gil, Seoul 07061, South Korea.
EM drwon1@snu.ac.kr; gko@snu.ac.kr
FU Korea Health Technology R&D Project through the Korea Health Industry
   Development Institute (KHIDI) - Ministry of Health & Welfare, Republic
   of Korea [HI21C0538]; National Research Foundation of Korea (NRF)
   [2021R1C1C2004318, 2015M3C9A4053391, 2019M3C9A6089879]
FX uThis work was supported by a Multidisciplinary Research Grant-in-aid
   from the Korea Health Technology R&D Project through the Korea Health
   Industry Development Institute (KHIDI), funded by the Ministry of Health
   & Welfare, Republic of Korea (grant number: HI21C0538) and the National
   Research Foundation of Korea (NRF) (grant numbers: 2021R1C1C2004318,
   2015M3C9A4053391, and 2019M3C9A6089879).
CR Adams LA, 2009, AM J GASTROENTEROL, V104, P861, DOI 10.1038/ajg.2009.67
   Alvarez-Silva C, 2021, GENOME MED, V13, DOI 10.1186/s13073-021-00856-4
   Amer Diabet Assoc, 2013, DIABETES CARE, V36, pS67, DOI [10.2337/dc10-S062, 10.2337/dc12-s064, 10.2337/dc11-S062, 10.2337/dc13-S067]
   [Anonymous], [No title captured], DOI 10.1371/journal.pone.0009085.s003
   Arumugam M, 2011, NATURE, V473, P174, DOI 10.1038/nature09944
   Barnier J., 2020, PAIRWISEADONIS PAIRW
   Bedogni G, 2006, BMC GASTROENTEROL, V6, DOI 10.1186/1471-230X-6-33
   Brunt EM, 2011, HEPATOLOGY, V53, P810, DOI 10.1002/hep.24127
   Brunt EM, 1999, AM J GASTROENTEROL, V94, P2467, DOI 10.1016/S0002-9270(99)00433-5
   Callahan BJ, 2016, NAT METHODS, V13, P581, DOI [10.1038/NMETH.3869, 10.1038/nmeth.3869]
   Carpino G, 2020, HEPATOLOGY, V72, P470, DOI 10.1002/hep.31056
   Chen F, 2020, HEPATOLOGY, V71, P1213, DOI 10.1002/hep.30908
   Chen Y, 2015, ATHEROSCLEROSIS, V241, P145, DOI 10.1016/j.atherosclerosis.2015.05.002
   Cui EP, 2019, APPL SOIL ECOL, V142, P99, DOI 10.1016/j.apsoil.2019.04.026
   Ding T, 2014, NATURE, V509, P357, DOI 10.1038/nature13178
   Dixon P, 2003, J VEG SCI, V14, P927, DOI 10.1658/1100-9233(2003)014[0927:VAPORF]2.0.CO;2
   Dubinsky V, 2021, MSYSTEMS, V6, DOI 10.1128/mSystems.00984-20
   Falony G, 2016, SCIENCE, V352, P560, DOI 10.1126/science.aad3503
   Ferguson D, 2021, NAT REV ENDOCRINOL, V17, P484, DOI 10.1038/s41574-021-00507-z
   Fife D., 2017, R PACKAGE
   Forslund K, 2015, NATURE, V528, P262, DOI 10.1038/nature15766
   Fuchs G, 2011, NAT REV MICROBIOL, V9, P803, DOI 10.1038/nrmicro2652
   Gloor GB, 2016, CAN J MICROBIOL, V62, P692, DOI 10.1139/cjm-2015-0821
   Gloor GB, 2016, ANN EPIDEMIOL, V26, P322, DOI 10.1016/j.annepidem.2016.03.003
   Guohong-Liu, 2019, ANN HEPATOL, V18, P796, DOI 10.1016/j.aohep.2019.06.020
   Holmes I, 2012, PLOS ONE, V7, DOI 10.1371/journal.pone.0030126
   Howard BV, 2000, ARTERIOSCL THROM VAS, V20, P830, DOI 10.1161/01.ATV.20.3.830
   Kim S, 2015, COMMUN STAT APPL MET, V22, P665, DOI 10.5351/CSAM.2015.22.6.665
   Kleiner DE, 2005, HEPATOLOGY, V41, P1313, DOI 10.1002/hep.20701
   Klimentidis YC, 2020, DIABETES, V69, P2194, DOI 10.2337/db19-1134
   Koo BK, 2018, J GASTROEN HEPATOL, V33, P1277, DOI 10.1111/jgh.14056
   Koo BK, 2017, J HEPATOL, V66, P123, DOI 10.1016/j.jhep.2016.08.019
   Larsen N, 2010, PLOS ONE, V5, DOI 10.1371/journal.pone.0009085
   Lee G, 2020, NAT COMMUN, V11, DOI 10.1038/s41467-020-18754-5
   Li Q, 2020, SCI REP-UK, V10, DOI 10.1038/s41598-020-62224-3
   Loomba R, 2017, CELL METAB, V25, P1054, DOI 10.1016/j.cmet.2017.04.001
   Maier L, 2018, NATURE, V555, P623, DOI 10.1038/nature25979
   Mallick H, 2021, PLOS COMPUT BIOL, V17, DOI 10.1371/journal.pcbi.1009442
   McMurdie PJ, 2013, PLOS ONE, V8, DOI 10.1371/journal.pone.0061217
   Morgan M, 2019, DIRICHLETMULTINOMIAL
   Oh JH, 2021, NUTRIENTS, V13, DOI 10.3390/nu13031013
   Oh TG, 2020, CELL METAB, V32, P878, DOI 10.1016/j.cmet.2020.06.005
   Otgonsuren M, 2014, J GASTROEN HEPATOL, V29, P2006, DOI 10.1111/jgh.12665
   Palarea-Albaladejo J, 2015, CHEMOMETR INTELL LAB, V143, P85, DOI 10.1016/j.chemolab.2015.02.019
   Park Sang Bong, 2020, Korean Journal of Family Practice, V10, P110, DOI 10.21215/kjfp.2020.10.2.110
   Qin JJ, 2012, NATURE, V490, P55, DOI 10.1038/nature11450
   R Core Team, 2022, R LANG ENV STAT COMP
   Ruuskanen MO, 2021, GUT MICROBES, V13, P1, DOI 10.1080/19490976.2021.1888673
   Shen F, 2017, HEPATOB PANCREAT DIS, V16, P375, DOI 10.1016/S1499-3872(17)60019-5
   Singh RK, 2017, J TRANSL MED, V15, DOI 10.1186/s12967-017-1175-y
   Sung J, 2006, TWIN RES HUM GENET, V9, P844, DOI 10.1375/183242706779462822
   Treeprasertsuk S, 2013, WORLD J GASTROENTERO, V19, P1219, DOI 10.3748/wjg.v19.i8.1219
   Trovato FM, 2019, HEPATOBIL SURG NUTR, V8, P167, DOI 10.21037/hbsn.2018.12.05
   Valles-Colomer M, 2019, NAT MICROBIOL, V4, P623, DOI 10.1038/s41564-018-0337-x
   Vandeputte D, 2017, NATURE, V551, P507, DOI 10.1038/nature24460
   Vieira-Silva S, 2019, NAT MICROBIOL, V4, P1826, DOI 10.1038/s41564-019-0483-9
   Vila AV, 2020, NAT COMMUN, V11, DOI 10.1038/s41467-019-14177-z
   Wang BH, 2016, SCI REP-UK, V6, DOI 10.1038/srep32002
   Wong VWS, 2018, NAT REV GASTRO HEPAT, V15, P461, DOI 10.1038/s41575-018-0014-9
   Wu GD, 2011, SCIENCE, V334, P105, DOI 10.1126/science.1208344
   Wu H, 2017, NAT MED, V23, P850, DOI 10.1038/nm.4345
   Younossi ZM, 2019, J HEPATOL, V71, P793, DOI 10.1016/j.jhep.2019.06.021
   Yuan J, 2019, CELL METAB, V30, P1172, DOI 10.1016/j.cmet.2019.11.006
   Zelber-Sagi S, 2013, LIVER INT, V33, P1406, DOI 10.1111/liv.12200
   Zhang XY, 2013, PLOS ONE, V8, DOI 10.1371/journal.pone.0071108
   Zhu LX, 2013, HEPATOLOGY, V57, P601, DOI 10.1002/hep.26093
NR 66
TC 0
Z9 0
U1 6
U2 6
PU ELSEVIER
PI AMSTERDAM
PA RADARWEG 29, 1043 NX AMSTERDAM, NETHERLANDS
SN 2001-0370
J9 COMPUT STRUCT BIOTEC
JI Comp. Struct. Biotechnol. J..
PY 2021
VL 19
BP 5920
EP 5930
DI 10.1016/j.csbj.2021.10.032
EA NOV 2021
PG 11
WC Biochemistry & Molecular Biology; Biotechnology & Applied Microbiology
WE Science Citation Index Expanded (SCI-EXPANDED)
SC Biochemistry & Molecular Biology; Biotechnology & Applied Microbiology
GA YJ0HL
UT WOS:000744220200013
PM 34849196
OA Green Published, gold
DA 2022-07-02
ER

PT J
AU Prajapati, B
   Rajput, P
   Jena, PK
   Seshadri, S
AF Prajapati, Bhumika
   Rajput, Parth
   Jena, Prasant Kumar
   Seshadri, Sriram
TI Investigation of Chitosan for Prevention of Diabetic Progression Through
   Gut Microbiota Alteration in Sugar Rich Diet Induced Diabetic Rats
SO CURRENT PHARMACEUTICAL BIOTECHNOLOGY
LA English
DT Article
DE Gut microbiota; high sucrose diet; type 2 diabetes; chitosan and
   inflammation
ID TOLL-LIKE RECEPTORS; NOD-LIKE RECEPTORS; NF-KAPPA-B; INNATE IMMUNITY;
   INDUCED OBESITY; INSULIN; INFLAMMATION; OLIGOSACCHARIDES;
   SUPPLEMENTATION; PATHOGENESIS
AB Sugar rich diet induces inflammation and insulin resistance mainly through gut microbiota alteration. Gut microflora dysbiosis increases plasma lipopolysaccharide and reduces short chain fatty acids to impair the insulin signaling cascades by different molecular pathways to progress into diabetes. Chitosan based formulations have major significance in insulin delivery system due to their ability to protect the insulin from enzymatic degradation and its efficient inter-epithelial transport. This study was designed to investigate the effect of chitosan administration on gut microflora mediated signaling pathways to prevent the diet induced diabetes. Male wistar rats were divided into non-diabetic group with a normal diet (CD), diabetic group with high sucrose diet (HSD) and treatment group with HSD and chitosan (60 mg/kg). After 8 weeks of the study, significant alterations in two major gut dominant microbial phyla i.e Firmicutes and Bacteroides and four dominant microbial species i.e. Lactobacilli, Bifidobacteria, Escherichia and Clostridia were observed in HSD group compared to CD. This microbial dysbiosis in dominant phyla was significantly prevented in chitosan administrated HSD group. Chitosan administration had also reduced the HSD induced activation of Toll like receptors and Nod like receptors signaling pathways compared to HSD control group to reduce the inflammation. These suggest that chitosan can prevent the progression of Type 2 Diabetes through gut microbiota alteration, reducing endotoxin and microbes mediated inflammation.
C1 [Prajapati, Bhumika; Rajput, Parth; Jena, Prasant Kumar; Seshadri, Sriram] Nirma Univ, Inst Sci, Sarkhej Gandhinagar Highway, Ahmadabad 382481, Gujarat, India.
   [Jena, Prasant Kumar] Univ Calif, Davis Med Ctr, Dept Med Pathol & Lab Med, Sacramento, CA 95817 USA.
RP Seshadri, S (corresponding author), Nirma Univ, Inst Sci, Sarkhej Gandhinagar Highway, Ahmadabad 382481, Gujarat, India.
EM sriram.seshadri@nirmauni.ac.in
RI Jena, Prasant Kumar/L-4339-2017; Seshadri, Sriram/A-2526-2010
OI Jena, Prasant Kumar/0000-0002-6729-5881; Seshadri,
   Sriram/0000-0003-1547-2193
FU Nirma Education and Research Foundation (NERF), Ahmedabad
FX The authors are thankful to Nirma Education and Research Foundation
   (NERF), Ahmedabad for financial support. Authors are also thankful to
   Prof. M. V. Rao and Dr. Tapan Patel from Dept. of Zoology, Gujarat
   University for providing the Real-time PCR facility.
CR Agnihotri SA, 2004, J CONTROL RELEASE, V100, P5, DOI 10.1016/j.jconrel.2004.08.010
   Akira S, 2001, NAT IMMUNOL, V2, P675, DOI 10.1038/90609
   Backhed F, 2004, P NATL ACAD SCI USA, V101, P15718, DOI 10.1073/pnas.0407076101
   Bhushan S, 2008, J IMMUNOL, V180, P5537, DOI 10.4049/jimmunol.180.8.5537
   Cani PD, 2008, DIABETES, V57, P1470, DOI 10.2337/db07-1403
   Cani PD, 2007, DIABETES, V56, P1761, DOI 10.2337/db06-1491
   Carneiro LAM, 2007, ANN MED, V39, P581, DOI 10.1080/07853890701576172
   Carvalho BM, 2012, DIABETOLOGIA, V55, P2823, DOI 10.1007/s00125-012-2648-4
   Chiu CY, 2015, J AGR FOOD CHEM, V63, P2979, DOI 10.1021/acs.jafc.5b00198
   Chou CJ, 2008, NESTLE NUTR WORKS SE, V62, P127, DOI 10.1159/000146256
   International Diabetes Federation, DIAB ATL 2014
   Ito M, 2013, YAKUGAKU ZASSHI, V133, P773, DOI 10.1248/yakushi.13-00140
   Jena PK, 2014, APPL BIOCHEM BIOTECH, V172, P3810, DOI 10.1007/s12010-014-0772-y
   Kang NH, 2013, MOL MED REP, V7, P127, DOI 10.3892/mmr.2012.1128
   Karlsson FH, 2013, NATURE, V498, P99, DOI 10.1038/nature12198
   Kawai T, 2010, NAT IMMUNOL, V11, P373, DOI 10.1038/ni.1863
   Kean T, 2010, ADV DRUG DELIVER REV, V62, P3, DOI 10.1016/j.addr.2009.09.004
   Kevadiya BD, 2012, EUR J PHARM BIOPHARM, V81, P91, DOI 10.1016/j.ejpb.2012.01.004
   Kim JN, 2009, ISLETS, V1, P111, DOI 10.4161/isl.1.2.9143
   Larsen N, 2010, PLOS ONE, V5, DOI 10.1371/journal.pone.0009085
   Lee E, 2010, BIOCONJUGATE CHEM, V21, P1720, DOI 10.1021/bc100093v
   Lee HW, 2003, BIOL PHARM BULL, V26, P1100
   Lee HW, 2002, ANAEROBE, V8, P319, DOI 10.1016/S1075-9964(03)00030-1
   Lee MS, 2014, J KOREAN MED SCI, V29, P1038, DOI 10.3346/jkms.2014.29.8.1038
   Liu FX, 2014, ANN CLIN LAB SCI, V44, P443
   Martins AF, 2014, INT J MOL SCI, V15, P20800, DOI 10.3390/ijms151120800
   Murphy EF, 2013, GUT, V62, P220, DOI 10.1136/gutjnl-2011-300705
   Olefsky JM, 2010, ANNU REV PHYSIOL, V72, P219, DOI 10.1146/annurev-physiol-021909-135846
   Osman M., 2010, J BASIC APPL SCI, V4, P89
   Patel S, 2009, PHARMACOL REP, V61, P595, DOI 10.1016/S1734-1140(09)70111-2
   Prajapati B, 2014, CURR DIABETES REV, V10, P190, DOI 10.2174/1573399810666140515112609
   Schaefer EJ, 2009, J NUTR, V139, pS1257, DOI 10.3945/jn.108.098186
   Shoelson SE, 2007, GASTROENTEROLOGY, V132, P2169, DOI 10.1053/j.gastro.2007.03.059
   SOLONI FG, 1973, CLIN CHEM, V19, P419
   Tai TS, 2000, DIABETES CARE, V23, P1703, DOI 10.2337/diacare.23.11.1703a
   Turnbaugh PJ, 2008, CELL HOST MICROBE, V3, P213, DOI 10.1016/j.chom.2008.02.015
   Turnbaugh PJ, 2006, NATURE, V444, P1027, DOI 10.1038/nature05414
   Vinsova J, 2011, CURR PHARM DESIGN, V17, P3596, DOI 10.2174/138161211798194468
   Wissel H, 2005, RESP RES, V6, DOI 10.1186/1465-9921-6-51
   Wong Tin W, 2009, Recent Pat Drug Deliv Formul, V3, P8
   Yadav H, 2007, NUTRITION, V23, P62, DOI 10.1016/j.nut.2006.09.002
   Zhang W, 2013, CARBOHYD POLYM, V95, P487, DOI 10.1016/j.carbpol.2013.02.037
NR 42
TC 20
Z9 21
U1 2
U2 33
PU BENTHAM SCIENCE PUBL LTD
PI SHARJAH
PA EXECUTIVE STE Y-2, PO BOX 7917, SAIF ZONE, 1200 BR SHARJAH, U ARAB
   EMIRATES
SN 1389-2010
EI 1873-4316
J9 CURR PHARM BIOTECHNO
JI Curr. Pharm. Biotechnol.
PY 2016
VL 17
IS 2
BP 173
EP 184
DI 10.2174/1389201017666151029110505
PG 12
WC Biochemistry & Molecular Biology; Pharmacology & Pharmacy
WE Science Citation Index Expanded (SCI-EXPANDED)
SC Biochemistry & Molecular Biology; Pharmacology & Pharmacy
GA DI5RQ
UT WOS:000373557300006
PM 26511978
DA 2022-07-02
ER

PT J
AU Alenghat, T
AF Alenghat, Theresa
TI Epigenomics and the Microbiota
SO TOXICOLOGIC PATHOLOGY
LA English
DT Article
DE epigenomics; microbiota; HDAC; butyrate
ID HISTONE DEACETYLASE INHIBITORS; INTESTINAL EPITHELIAL-CELLS; CHAIN
   FATTY-ACIDS; COMMENSAL-BACTERIA; GUT MICROBIOTA; EPIGENETIC CONTROL;
   GENE; INFLAMMATION; METABOLISM; COLITIS
AB The mammalian gastrointestinal tract is home to trillions of commensal microorganisms that collectively make up the intestinal microbiota. These microbes are important environmental factors that regulate homeostasis, and alterations in the composition of the microbiota have been associated with several diseases, including inflammatory bowel disease, diabetes, and cancer. New research is beginning to uncover epigenomic pathways that may regulate this relationship with the microbiota. Epigenomic modifications alter the structure of the chromatin and therefore regulate the transcriptional program of a cell. These modifications are maintained by the dynamic activity of various modifying and demodifying enzymes, the activities of which can be influenced by metabolites and other environmental cues. Histone deacetylases (HDACs) are a class of epigenomic-modifying enzymes that are regulated by both endogenous and exogenous factors, and recent studies have suggested that host HDAC expression is important for regulating communication between the intestinal microbiota and mammalian host cells.
C1 Cincinnati Childrens Hosp Med Ctr, Div Immunobiol, Cincinnati, OH 45229 USA.
RP Alenghat, T (corresponding author), Cincinnati Childrens Hosp Med Ctr, Div Immunobiol, 3333 Burnet Ave,MLC 7038, Cincinnati, OH 45229 USA.
EM theresa.alenghat@cchmc.org
FU National Institutes of Health [DK093784]; Burroughs Wellcome Fund;
   NATIONAL INSTITUTE OF DIABETES AND DIGESTIVE AND KIDNEY DISEASES
   [K08DK093784] Funding Source: NIH RePORTER
FX The author thanks T. Fung, J. Brestoff, and M. Abt for discussions and
   reading of the article. This work is supported by the National
   Institutes of Health (DK093784) and the Burroughs Wellcome Fund Career
   Award for Medical Scientists.
CR Abt MC, 2014, CURR OPIN IMMUNOL, V29, P16, DOI 10.1016/j.coi.2014.03.003
   Alenghat T, 2013, NATURE, V504, P153, DOI 10.1038/nature12687
   Arpaia N, 2013, NATURE, V504, P451, DOI 10.1038/nature12726
   Arrowsmith CH, 2012, NAT REV DRUG DISCOV, V11, P384, DOI 10.1038/nrd3674
   Arthur JC, 2012, SCIENCE, V338, P120, DOI 10.1126/science.1224820
   Artis D, 2008, NAT REV IMMUNOL, V8, P411, DOI 10.1038/nri2316
   Atarashi K, 2011, SCIENCE, V331, P337, DOI 10.1126/science.1198469
   Backhed F, 2005, SCIENCE, V307, P1915, DOI 10.1126/science.1104816
   Begin P, 2014, ALLERGY ASTHMA CL IM, V10, DOI 10.1186/1710-1492-10-27
   Berndt BE, 2012, AM J PHYSIOL-GASTR L, V303, pG1384, DOI 10.1152/ajpgi.00540.2011
   Brestoff JR, 2013, NAT IMMUNOL, V14, P676, DOI 10.1038/ni.2640
   Cadwell K, 2010, CELL, V141, P1135, DOI 10.1016/j.cell.2010.05.009
   Caporaso JG, 2010, NAT METHODS, V7, P335, DOI 10.1038/nmeth.f.303
   Cedar H, 2011, NAT REV IMMUNOL, V11, P478, DOI 10.1038/nri2991
   Chang PV, 2014, P NATL ACAD SCI USA, V111, P2247, DOI 10.1073/pnas.1322269111
   Chen HW, 2001, CURR OPIN CELL BIOL, V13, P218, DOI 10.1016/S0955-0674(00)00200-3
   Chen XF, 2012, P NATL ACAD SCI USA, V109, pE2865, DOI 10.1073/pnas.1121131109
   Cho I, 2012, NAT REV GENET, V13, P260, DOI 10.1038/nrg3182
   Choudhary C, 2009, SCIENCE, V325, P834, DOI 10.1126/science.1175371
   Cuddapah S, 2010, CURR OPIN IMMUNOL, V22, P341, DOI 10.1016/j.coi.2010.02.007
   Dahan S, 2007, IMMUNOL REV, V215, P243, DOI 10.1111/j.1600-065X.2006.00484.x
   Dashwood RH, 2007, SEMIN CANCER BIOL, V17, P363, DOI 10.1016/j.semcancer.2007.04.001
   de Zoeten EF, 2010, GASTROENTEROLOGY, V138, P583, DOI 10.1053/j.gastro.2009.10.037
   Donohoe DR, 2012, J CELL PHYSIOL, V227, P3169, DOI 10.1002/jcp.24054
   Eberharter A, 2002, EMBO REP, V3, P224, DOI 10.1093/embo-reports/kvf053
   Feil R, 2012, NAT REV GENET, V13, P97, DOI 10.1038/nrg3142
   Furusawa Y, 2013, NATURE, V504, P446, DOI 10.1038/nature12721
   Gallo RL, 2012, NAT REV IMMUNOL, V12, P503, DOI 10.1038/nri3228
   Ganal SC, 2012, IMMUNITY, V37, P171, DOI 10.1016/j.immuni.2012.05.020
   Glauben R, 2008, GUT, V57, P613, DOI 10.1136/gut.2007.134650
   Haberland M, 2009, NAT REV GENET, V10, P32, DOI 10.1038/nrg2485
   Hamer HM, 2010, CLIN NUTR, V29, P738, DOI 10.1016/j.clnu.2010.04.002
   Handel AE, 2010, TRENDS MOL MED, V16, P7, DOI 10.1016/j.molmed.2009.11.003
   Hooper LV, 2012, SCIENCE, V336, P1268, DOI 10.1126/science.1223490
   Huang LL, 2006, J CELL PHYSIOL, V209, P611, DOI 10.1002/jcp.20781
   Huttenhower C, 2012, NATURE, V486, P207, DOI 10.1038/nature11234
   Ivanov II, 2012, CELL HOST MICROBE, V12, P496, DOI 10.1016/j.chom.2012.09.009
   Jenuwein T, 2001, SCIENCE, V293, P1074, DOI 10.1126/science.1063127
   Kamada N, 2013, NAT REV IMMUNOL, V13, P321, DOI 10.1038/nri3430
   Kaser A, 2010, ANNU REV IMMUNOL, V28, P573, DOI 10.1146/annurev-immunol-030409-101225
   Kau AL, 2011, NATURE, V474, P327, DOI 10.1038/nature10213
   Kellermayer R, 2011, FASEB J, V25, P1449, DOI 10.1096/fj.10-172205
   Khosravi A, 2014, CELL HOST MICROBE, V15, P374, DOI 10.1016/j.chom.2014.02.006
   Kim Go-Woon, 2010, Int J Cell Biol, V2010, P632739, DOI 10.1155/2010/632739
   Kim MH, 2013, GASTROENTEROLOGY, V145, P396, DOI 10.1053/j.gastro.2013.04.056
   Ley RE, 2008, SCIENCE, V320, P1647, DOI 10.1126/science.1155725
   Littman DR, 2011, CELL HOST MICROBE, V10, P311, DOI 10.1016/j.chom.2011.10.004
   Macfarlane S, 2003, P NUTR SOC, V62, P67, DOI 10.1079/PNS2002207
   Maloy KJ, 2011, NATURE, V474, P298, DOI 10.1038/nature10208
   McLoughlin RM, 2011, J ALLERGY CLIN IMMUN, V127, P1097, DOI 10.1016/j.jaci.2011.02.012
   Mukherjee AB, 2011, J BIOL CHEM, V286, P32883, DOI 10.1074/jbc.R110.197046
   Natoli G, 2010, IMMUNITY, V33, P12, DOI 10.1016/j.immuni.2010.07.006
   O'Shea JJ, 2011, NAT REV IMMUNOL, V11, P239, DOI 10.1038/nri2958
   Obata Y, 2014, NAT IMMUNOL, V15, P571, DOI 10.1038/ni.2886
   Olszak T, 2012, SCIENCE, V336, P489, DOI 10.1126/science.1219328
   Perissi V, 2005, NAT REV MOL CELL BIO, V6, P542, DOI 10.1038/nrm1680
   Renz H, 2011, NAT IMMUNOL, V12, P273, DOI 10.1038/ni0411-273
   Richmond TJ, 2003, NATURE, V423, P145, DOI 10.1038/nature01595
   Roda G, 2010, WORLD J GASTROENTERO, V16, P4264, DOI 10.3748/wjg.v16.i34.4264
   Sanders ME, 2013, GUT, V62, P787, DOI 10.1136/gutjnl-2012-302504
   Sauve AA, 2006, ANNU REV BIOCHEM, V75, P435, DOI 10.1146/annurev.biochem.74.082803.133500
   Smith PM, 2013, SCIENCE, V341, P569, DOI 10.1126/science.1241165
   Strahl BD, 2000, NATURE, V403, P41, DOI 10.1038/47412
   Sun Z, 2013, MOL CELL, V52, P769, DOI 10.1016/j.molcel.2013.10.022
   Takahashi K, 2011, J BIOL CHEM, V286, P35755, DOI 10.1074/jbc.M111.271007
   Tao R, 2007, NAT MED, V13, P1299, DOI 10.1038/nm1652
   Tarrerias AL, 2002, PAIN, V100, P91, DOI 10.1016/S0304-3959(02)00234-8
   Tremaroli V, 2012, NATURE, V489, P242, DOI 10.1038/nature11552
   Ververis K, 2013, BIOL-TARGETS THER, V7, P47, DOI 10.2147/BTT.S29965
   You SH, 2010, MOL ENDOCRINOL, V24, P1359, DOI 10.1210/me.2009-0501
NR 70
TC 25
Z9 26
U1 0
U2 13
PU SAGE PUBLICATIONS INC
PI THOUSAND OAKS
PA 2455 TELLER RD, THOUSAND OAKS, CA 91320 USA
SN 0192-6233
EI 1533-1601
J9 TOXICOL PATHOL
JI Toxicol. Pathol.
PD JAN
PY 2015
VL 43
IS 1
BP 101
EP 106
DI 10.1177/0192623314553805
PG 6
WC Pathology; Toxicology
WE Science Citation Index Expanded (SCI-EXPANDED)
SC Pathology; Toxicology
GA CA4ZT
UT WOS:000348917300010
PM 25330924
OA Green Accepted, Green Published
DA 2022-07-02
ER

PT J
AU Druart, C
   Alligier, M
   Salazar, N
   Neyrinck, AM
   Delzenne, NM
AF Druart, Celine
   Alligier, Maud
   Salazar, Nuria
   Neyrinck, Audrey M.
   Delzenne, Nathalie M.
TI Modulation of the Gut Microbiota by Nutrients with Prebiotic and
   Probiotic Properties
SO ADVANCES IN NUTRITION
LA English
DT Article
ID HIGH-FAT-DIET; LACTOBACILLUS-GASSERI SBT2055; GLUCAGON-LIKE PEPTIDE-1;
   CONJUGATED LINOLEIC-ACID; INDUCED OBESE MICE; OLIGOFRUCTOSE PROMOTES
   SATIETY; RANDOMIZED CONTROLLED-TRIAL; INULIN-TYPE FRUCTANS; METABOLIC
   SYNDROME; INSULIN SENSITIVITY
AB Experimental data in animals, but also observational studies in humans, suggest that the composition of the gut microbiota differs in obese vs. lean individuals, in patients with vs. without diabetes, or in patients presenting other diseases associated with obesity or nutritional disbalance, such as non-alcoholic fatty liver disease (NAFLD) or cardiovascular diseases. In this review, we describe how changes in the composition and/or activity of the gut microbiota by administration of nutrients with probiotic or prebiotic properties can modulate host gene expression and metabolism and thereby positively influence host adipose tissue development and related metabolic disorders.
C1 [Druart, Celine; Alligier, Maud; Salazar, Nuria; Neyrinck, Audrey M.; Delzenne, Nathalie M.] Catholic Univ Louvain, Louvain Drug Res Inst, Metab & Nutr Res Grp, B-1200 Brussels, Belgium.
RP Delzenne, NM (corresponding author), Catholic Univ Louvain, Louvain Drug Res Inst, Metab & Nutr Res Grp, B-1200 Brussels, Belgium.
EM nathalie.delzenne@uclouvain.be
RI Neyrinck, Audrey/AAE-7929-2019; Salazar, Nuria/D-2189-2015; Delzenne,
   Nathalie/AAC-4628-2019; Carmen, Team1/Y-7382-2019
OI Neyrinck, Audrey/0000-0002-9435-3338; Salazar,
   Nuria/0000-0003-1435-7628; Delzenne, Nathalie/0000-0003-2115-6082;
   Carmen, Team1/0000-0003-4234-1746; Lab, Carmen/0000-0002-5935-3236
FU California Walnut Commission; Mead Johnson Nutrition; Danone Institute
   grant [1.5121.12, J.0035.13]; Societe Francophone du Diabete; Spanish
   Ministry of Education, Culture, and Sports
FX The IUNS and the 20th ICN wish to thank the California Walnut Commission
   and Mead Johnson Nutrition for generously providing educational grants
   to support the publication and distribution of proceedings from the 20th
   ICN.; Supported by grants from the Fonds de la Recherche Scientifique,
   Belgium (FRS-FNRS; no. 1.5121.12 and J.0035.13.) grants 1.5121.12 and
   J.0035.13, a Danone Institute grant (to CD.), a grant from the Societe
   Francophone du Diabete (to M.A.), and a postdoctoral fellowship from the
   Spanish Ministry of Education, Culture, and Sports (to N.S.).
CR Agerholm-Larsen L, 2000, EUR J CLIN NUTR, V54, P288, DOI 10.1038/sj.ejcn.1600937
   Aller R, 2011, EUR REV MED PHARMACO, V15, P1090
   An HM, 2011, LIPIDS HEALTH DIS, V10, DOI 10.1186/1476-511X-10-116
   Andreasen AS, 2010, BRIT J NUTR, V104, P1831, DOI 10.1017/S0007114510002874
   Aronsson L, 2010, PLOS ONE, V5, DOI 10.1371/journal.pone.0013087
   Arora T, 2012, BRIT J NUTR, V108, P1382, DOI 10.1017/S0007114511006957
   Arumugam M, 2011, NATURE, V473, P174, DOI 10.1038/nature09944
   Bukowska H, 1998, ATHEROSCLEROSIS, V137, P437
   Cani PD, 2007, DIABETOLOGIA, V50, P2374, DOI 10.1007/s00125-007-0791-0
   Cani PD, 2009, GUT, V58, P1091, DOI 10.1136/gut.2008.165886
   Cani PD, 2007, BRIT J NUTR, V98, P32, DOI 10.1017/S0007114507691648
   Cani PD, 2011, PHARMACOL THERAPEUT, V130, P202, DOI 10.1016/j.pharmthera.2011.01.012
   Cani PD, 2009, AM J CLIN NUTR, V90, P1236, DOI 10.3945/ajcn.2009.28095
   Cani PD, 2006, DIABETES, V55, P1484, DOI 10.2337/db05-1360
   Cani PD, 2004, BRIT J NUTR, V92, P521, DOI 10.1079/BJN20041225
   Cani PD, 2006, EUR J CLIN NUTR, V60, P567, DOI 10.1038/sj.ejcn.1602350
   Cani PD, 2005, OBES RES, V13, P1000, DOI 10.1038/oby.2005.117
   Chang BJ, 2011, EUR J CLIN NUTR, V65, P1250, DOI 10.1038/ejcn.2011.115
   Chen JJ, 2011, EXP BIOL MED, V236, P823, DOI 10.1258/ebm.2011.010399
   Chen JJ, 2012, BRIT J NUTR, V107, P1429, DOI 10.1017/S0007114511004491
   Chorell E, 2013, BRIT J NUTR, V110, P116, DOI 10.1017/S0007114512004618
   Coakley M, 2003, J APPL MICROBIOL, V94, P138, DOI 10.1046/j.1365-2672.2003.01814.x
   Cotillard A, 2013, NATURE, V500, P585, DOI 10.1038/nature12480
   Daubioul CA, 2005, EUR J CLIN NUTR, V59, P723, DOI 10.1038/sj.ejcn.1602127
   de Roos NM, 1999, EUR J CLIN NUTR, V53, P277, DOI 10.1038/sj.ejcn.1600722
   Delzenne NM, 2013, BRIT J NUTR, V109, pS81, DOI 10.1017/S0007114512004047
   Delzenne NM, 2011, NAT REV ENDOCRINOL, V7, P639, DOI 10.1038/nrendo.2011.126
   Delzenne NM, 2011, ANNU REV NUTR, V31, P15, DOI 10.1146/annurev-nutr-072610-145146
   Dewulf EM, 2013, GUT, V62, P1112, DOI 10.1136/gutjnl-2012-303304
   Dewulf EM, 2011, J NUTR BIOCHEM, V22, P712, DOI 10.1016/j.jnutbio.2010.05.009
   Druart C, 2013, BRIT J NUTR, V110, P998, DOI 10.1017/S0007114513000123
   Esposito E, 2009, J NUTR, V139, P905, DOI 10.3945/jn.108.101808
   Everard A, 2011, DIABETES, V60, P2775, DOI 10.2337/db11-0227
   Fak F, 2012, PLOS ONE, V7, DOI 10.1371/journal.pone.0046837
   Furet JP, 2010, DIABETES, V59, P3049, DOI 10.2337/db10-0253
   Cano PG, 2013, OBESITY, V21, P2310, DOI 10.1002/oby.20330
   Gil A, 2011, PUBLIC HEALTH NUTR, V14, P2316, DOI 10.1017/S1368980011002576
   Gobel RJ, 2012, J PEDIATR GASTR NUTR, V55, P673, DOI 10.1097/MPG.0b013e318263066c
   Gorissen L, 2010, APPL MICROBIOL BIOT, V87, P2257, DOI 10.1007/s00253-010-2713-1
   Hamad EM, 2009, BRIT J NUTR, V101, P716, DOI 10.1017/S0007114508043808
   Ilmonen J, 2011, CLIN NUTR, V30, P156, DOI 10.1016/j.clnu.2010.09.009
   Ji YS, 2012, BENEF MICROBES, V3, P13, DOI 10.3920/BM2011.0046
   Jung SP, 2013, KOREAN J FAM MED, V34, P80, DOI 10.4082/kjfm.2013.34.2.80
   Kadooka Y, 2013, BRIT J NUTR, V110, P1696, DOI 10.1017/S0007114513001037
   Kalliomaki M, 2008, AM J CLIN NUTR, V87, P534, DOI 10.1093/ajcn/87.3.534
   Kang JH, 2013, PLOS ONE, V8, DOI 10.1371/journal.pone.0054617
   Kang JH, 2010, J MICROBIOL, V48, P712, DOI 10.1007/s12275-010-0363-8
   Karlsson CLJ, 2012, OBESITY, V20, P2257, DOI 10.1038/oby.2012.110
   Kim SW, 2013, BIOCHEM BIOPH RES CO, V431, P258, DOI 10.1016/j.bbrc.2012.12.121
   Kovatcheva-Datchary P, 2013, BEST PRACT RES CL GA, V27, P59, DOI 10.1016/j.bpg.2013.03.017
   Laitinen K, 2009, BRIT J NUTR, V101, P1679, DOI 10.1017/S0007114508111461
   Le Chatelier E, 2013, NATURE, V500, P541, DOI 10.1038/nature12506
   Leber B, 2012, EUR J CLIN NUTR, V66, P1110, DOI 10.1038/ejcn.2012.103
   Ley RE, 2006, NATURE, V444, P1022, DOI 10.1038/4441022a
   Luoto R, 2010, INT J OBESITY, V34, P1531, DOI 10.1038/ijo.2010.50
   Ma YY, 2013, WORLD J GASTROENTERO, V19, P6911, DOI 10.3748/wjg.v19.i40.6911
   Maia MRG, 2010, BMC MICROBIOL, V10, DOI 10.1186/1471-2180-10-52
   Malaguarnera M, 2012, DIGEST DIS SCI, V57, P545, DOI 10.1007/s10620-011-1887-4
   Miyoshi M, 2014, EUR J NUTR, V53, P599, DOI 10.1007/s00394-013-0568-9
   Naruszewicz M, 2002, AM J CLIN NUTR, V76, P1249, DOI 10.1093/ajcn/76.6.1249
   Neyrinck AM, 2012, NUTR DIABETES, V2, DOI 10.1038/nutd.2011.24
   Neyrinck AM, 2011, PLOS ONE, V6, DOI 10.1371/journal.pone.0020944
   Nicholson JK, 2012, SCIENCE, V336, P1262, DOI 10.1126/science.1223813
   Ogawa A, 2014, LIPIDS HEALTH DIS, V13, DOI 10.1186/1476-511X-13-36
   Park DY, 2013, PLOS ONE, V8, DOI 10.1371/journal.pone.0059470
   Qin JJ, 2010, NATURE, V464, P59, DOI 10.1038/nature08821
   Raoult D, 2009, NAT REV MICROBIOL, V7, P616, DOI 10.1038/nrmicro2209
   Roberfroid M, 2010, BRIT J NUTR, V104, pS1, DOI 10.1017/S0007114510003363
   Russell DA, 2011, INT J FOOD MICROBIOL, V149, P88, DOI 10.1016/j.ijfoodmicro.2011.06.003
   Sadrzadeh-Yeganeh H, 2010, BRIT J NUTR, V103, P1778, DOI 10.1017/S0007114509993801
   Santacruz A, 2010, BRIT J NUTR, V104, P83, DOI 10.1017/S0007114510000176
   Sanz Y, 2013, PHARMACOL RES, V71, P69, DOI 10.1016/j.phrs.2013.02.006
   Sanz Y, 2013, PHARMACOL RES, V69, P144, DOI 10.1016/j.phrs.2012.10.021
   Sato M, 2008, BRIT J NUTR, V99, P1013, DOI 10.1017/S0007114507839006
   Schwiertz A, 2010, OBESITY, V18, P190, DOI 10.1038/oby.2009.167
   Swann JR, 2011, P NATL ACAD SCI USA, V108, P4523, DOI 10.1073/pnas.1006734107
   Tolhurst G, 2012, DIABETES, V61, P364, DOI 10.2337/db11-1019
   Tripolt NJ, 2013, J DAIRY SCI, V96, P89, DOI 10.3168/jds.2012-5863
   Turnbaugh PJ, 2009, NATURE, V457, P480, DOI 10.1038/nature07540
   Vajro P, 2011, J PEDIATR GASTR NUTR, V52, P740, DOI 10.1097/MPG.0b013e31821f9b85
   Vallim TQD, 2013, CELL METAB, V17, P657, DOI 10.1016/j.cmet.2013.03.013
   Vendt N, 2006, J HUM NUTR DIET, V19, P51, DOI 10.1111/j.1365-277X.2006.00660.x
   Woodard GA, 2009, J GASTROINTEST SURG, V13, P1198, DOI 10.1007/s11605-009-0891-x
   Wu GD, 2011, SCIENCE, V334, P105, DOI 10.1126/science.1208344
   Wu XK, 2010, CURR MICROBIOL, V61, P69, DOI 10.1007/s00284-010-9582-9
   Yoo SR, 2013, OBESITY, V21, P2571, DOI 10.1002/oby.20428
   Yun SI, 2009, J APPL MICROBIOL, V107, P1681, DOI 10.1111/j.1365-2672.2009.04350.x
NR 87
TC 58
Z9 59
U1 4
U2 56
PU OXFORD UNIV PRESS
PI OXFORD
PA GREAT CLARENDON ST, OXFORD OX2 6DP, ENGLAND
SN 2161-8313
EI 2156-5376
J9 ADV NUTR
JI Adv. Nutr.
PD SEP
PY 2014
VL 5
IS 5
BP 624S
EP 633S
DI 10.3945/an.114.005835
PG 10
WC Nutrition & Dietetics
WE Science Citation Index Expanded (SCI-EXPANDED)
SC Nutrition & Dietetics
GA AQ7DG
UT WOS:000342972200028
PM 25225347
OA Bronze, Green Published
DA 2022-07-02
ER

PT J
AU Huang, JZ
   Guan, BB
   Lin, LJ
   Wang, YP
AF Huang, Jingze
   Guan, Binbin
   Lin, Lijing
   Wang, Yanping
TI Improvement of intestinal barrier function, gut microbiota, and
   metabolic endotoxemia in type 2 diabetes rats by curcumin
SO BIOENGINEERED
LA English
DT Article
DE T2DM; LPS; TLR4; curcumin
ID PRO-INFLAMMATORY CYTOKINES; INSULIN-RESISTANCE; MELLITUS; OBESITY;
   COMPLICATIONS; MODULATION; MODEL
AB Type 2 diabetes mellitus (T2DM) is known as a complex genetic disease characterized by genetic and environmental factors. The imbalanced intestinal flora and intestinal mucosal barrier are considered to be related to T2DM. Curcumin has been proved to affect the progression of T2DM. T2DM animal was established by low-dose streptozotocin intraperitoneal injection combined with high-fat diet (HFD) feeding. Hematoxylin and eosin (HE) staining and transfer electron microscopy (TEM) were used to observe morphological changes of intestinal tissues of T2DM rats. Insulin and glucose tolerance tests were performed to investigate the influence of curcumin on blood glucose. Curcumin significantly improved the intestinal integrity, hyperglycemia and insulin resistance in diabetic rats. The metabolic endotoxemia induced by HFD in diabetic rats was inhibited remarkably. Curcumin reversed gut microbiota dysbiosis in diabetic rats caused by HFD. We demonstrated that curcumin could protect intestinal mucosal barrier, improve insulin resistance and reduce blood glucose in diabetic rats. This study might provide experimental evidence for the prevention and treatment in T2DM.
C1 [Huang, Jingze; Guan, Binbin; Lin, Lijing; Wang, Yanping] Fujian Med Univ, Dept Endocrinol & Metab, Union Hosp, 29 Xinquan Rd, Fuzhou 350001, Fujian, Peoples R China.
RP Huang, JZ (corresponding author), Fujian Med Univ, Dept Endocrinol & Metab, Union Hosp, 29 Xinquan Rd, Fuzhou 350001, Fujian, Peoples R China.
EM fjhuangjingze@163.com
FU Natural Science Foundation of Fujian Province [2018J01304]
FX This study was funded by the Natural Science Foundation of Fujian
   Province (2018J01304).
CR Abdelsamia EM, 2019, BIOMED PHARMACOTHER, V109, P2136, DOI 10.1016/j.biopha.2018.11.064
   Bulboaca AE, 2019, INT J NANOMED, V14, P8961, DOI 10.2147/IJN.S226790
   Camargo A, 2019, CLIN NUTR, V38, P529, DOI 10.1016/j.clnu.2018.03.016
   Cani PD, 2008, DIABETES, V57, P1470, DOI 10.2337/db07-1403
   Cani PD, 2007, DIABETES, V56, P1761, DOI 10.2337/db06-1491
   Cani PD, 2012, GUT MICROBES, V3, P279, DOI 10.4161/gmic.19625
   de Oliveira RB, 2019, LIFE SCI, V238, DOI 10.1016/j.lfs.2019.116971
   du Sert NP, 2020, PLOS BIOL, V18, DOI 10.1371/journal.pbio.3000411
   Feng WH, 2017, BBA-GEN SUBJECTS, V1861, P1801, DOI 10.1016/j.bbagen.2017.03.017
   Gomes JMG, 2017, METABOLISM, V68, P133, DOI 10.1016/j.metabol.2016.12.009
   Ghosh SS, 2014, PLOS ONE, V9, DOI 10.1371/journal.pone.0108577
   Hypoperfusion CC, 2021, INT IMMUNOPHARMACOL, V93, DOI 10.1016/j.intimp.2021.107422
   Jayashree B, 2014, MOL CELL BIOCHEM, V388, P203, DOI 10.1007/s11010-013-1911-4
   Khataylou YJ, 2020, IRAN J ALLERGY ASTHM, V19, P55, DOI 10.18502/ijaai.v19i(s1.r1).2854
   Monte SV, 2012, SURGERY, V151, P587, DOI 10.1016/j.surg.2011.09.038
   Nascimento JC, 2021, DIGEST DIS SCI, V66, P3359, DOI 10.1007/s10620-020-06664-x
   Pasini E, 2019, MINERVA MED, V110, P3, DOI 10.23736/S0026-4806.18.05589-1
   Peng LY, 2020, FRONT PHARMACOL, V11, DOI 10.3389/fphar.2020.00807
   Saeedi P, 2019, DIABETES RES CLIN PR, V157, DOI 10.1016/j.diabres.2019.107843
   Su HM, 2020, J AGR FOOD CHEM, V68, P13025, DOI 10.1021/acs.jafc.9b03338
   Tian JJ, 2021, J INT MED RES, V49, DOI 10.1177/0300060521997590
   Wang J, 2017, AM J PHYSIOL-CELL PH, V312, pC438, DOI 10.1152/ajpcell.00235.2016
   Wang YM, 2020, BIOMED PHARMACOTHER, V125, DOI 10.1016/j.biopha.2020.109914
   Wu W, 2019, FASEB J, V33, P12616, DOI 10.1096/fj.201901061R
   Xu YH, 2018, J ENDOCRINOL, V238, P231, DOI 10.1530/JOE-18-0137
   Yu DS, 2014, J NEUROL SCI, V346, P51, DOI 10.1016/j.jns.2014.07.056
   Zhang LY, 2021, DIABET METAB SYND OB, V14, P2595, DOI 10.2147/DMSO.S306861
   Zhao L, 2020, DIABETES RES CLIN PR, V169, DOI 10.1016/j.diabres.2020.108418
NR 28
TC 4
Z9 4
U1 20
U2 21
PU TAYLOR & FRANCIS INC
PI PHILADELPHIA
PA 530 WALNUT STREET, STE 850, PHILADELPHIA, PA 19106 USA
SN 2165-5979
EI 2165-5987
J9 BIOENGINEERED
JI Bioengineered
PD DEC 20
PY 2021
VL 12
IS 2
BP 11947
EP 11958
DI 10.1080/21655979.2021.2009322
PG 12
WC Biotechnology & Applied Microbiology
WE Science Citation Index Expanded (SCI-EXPANDED)
SC Biotechnology & Applied Microbiology
GA XQ5DN
UT WOS:000731565600001
PM 34818970
OA Green Published, gold
DA 2022-07-02
ER

PT J
AU Reitmeier, S
   Kiessling, S
   Clavel, T
   List, M
   Almeida, EL
   Ghosh, TS
   Neuhaus, K
   Grallert, H
   Linseisen, J
   Skurk, T
   Brandl, B
   Breuninger, TA
   Troll, M
   Rathmann, W
   Linkohr, B
   Hauner, H
   Laudes, M
   Franke, A
   Le Roy, CI
   Bell, JT
   Spector, T
   Baumbach, J
   O'Toole, PW
   Peters, A
   Haller, D
AF Reitmeier, Sandra
   Kiessling, Silke
   Clavel, Thomas
   List, Markus
   Almeida, Eduardo L.
   Ghosh, Tarini S.
   Neuhaus, Klaus
   Grallert, Harald
   Linseisen, Jakob
   Skurk, Thomas
   Brandl, Beate
   Breuninger, Taylor A.
   Troll, Martina
   Rathmann, Wolfgang
   Linkohr, Birgit
   Hauner, Hans
   Laudes, Matthias
   Franke, Andre
   Le Roy, Caroline, I
   Bell, Jordana T.
   Spector, Tim
   Baumbach, Jan
   O'Toole, Paul W.
   Peters, Annette
   Haller, Dirk
TI Arrhythmic Gut Microbiome Signatures Predict Risk of Type 2 Diabetes
SO CELL HOST & MICROBE
LA English
DT Article
ID INTESTINAL MICROBIOTA; CIRCADIAN CLOCK; RHYTHMS; METAGENOME; SEQUENCES;
   DYNAMICS; MELLITUS; DATABASE; DIET
AB Lifestyle, obesity, and the gut microbiome are important risk factors for metabolic disorders. We demonstrate in 1,976 subjects of a German population cohort (KORA) that specific microbiota members show 24-h oscillations in their relative abundance and identified 13 taxa with disrupted rhythmicity in type 2 diabetes (T2D). Cross-validated prediction models based on this signature similarly classified T2D. In an independent cohort (FoCus), disruption of microbial oscillation and the model for T2D classification was confirmed in 1,363 subjects. This arrhythmic risk signature was able to predict T2D in 699 KORA subjects 5 years after initial sampling, being most effective in combination with BMI, Shotgun metagenomic analysis functionally linked 26 metabolic pathways to the diurnal oscillation of gut bacteria. Thus, a cohort-specific risk pattern of arrhythmic taxa enables classification and prediction of T2D, suggesting a functional link between circadian rhythms and the microbiome in metabolic diseases.
C1 [Reitmeier, Sandra; Kiessling, Silke; Clavel, Thomas; Neuhaus, Klaus; Skurk, Thomas; Brandl, Beate; Hauner, Hans; Haller, Dirk] Tech Univ Munich, ZIEL Inst Food & Hlth, D-85354 Freising Weihenstephan, Germany.
   [Reitmeier, Sandra; Kiessling, Silke; Haller, Dirk] Tech Univ Munich, Chair Nutr & Immunol, Gregor Mendel Str 2, D-85354 Freising Weihenstephan, Germany.
   [Clavel, Thomas] RWTH Univ Hosp, Inst Med Microbiol, Funct Microbiome Res Grp, Pauwelsstr 30, D-52074 Aachen, Germany.
   [List, Markus; Baumbach, Jan] Tech Univ Munich, Chair Expt Bioinformat, Maximus von Imhof Forum 3, D-85354 Freising Weihenstephan, Germany.
   [Almeida, Eduardo L.; Ghosh, Tarini S.; O'Toole, Paul W.] Univ Coll Cork, Sch Microbiol & APC Microbiome Ireland, Cork, Ireland.
   [Grallert, Harald; Linseisen, Jakob; Breuninger, Taylor A.; Troll, Martina; Linkohr, Birgit; Peters, Annette] Helmholtz Zentrum Munchen, Ingolstaedter Landstr 1, D-85764 Oberschleissheim, Germany.
   [Grallert, Harald; Linseisen, Jakob; Breuninger, Taylor A.; Troll, Martina; Linkohr, Birgit; Peters, Annette] German Diabet Ctr DDZ, Ingolstaedter Landstr 1, D-85764 Oberschleissheim, Germany.
   [Linseisen, Jakob] Ludwig Maximilians Univ Munchen, UNIKA T Augsburg, Chair Epidemiol, Neusasser Str 47, D-86156 Augsburg, Germany.
   [Hauner, Hans] Tech Univ Munich, Inst Nutr Med, Georg Brauchle Ring 62, D-80992 Munich, Germany.
   [Rathmann, Wolfgang] German Diabet Ctr DDZ, Aufm Hennekamp 65, D-40225 Dusseldorf, Germany.
   [Rathmann, Wolfgang] German Ctr Diabet Res DZD eV, Aufm Hennekamp 65, D-40225 Dusseldorf, Germany.
   [Laudes, Matthias; Franke, Andre] Christian Albrechts Univ Kiel, Inst Clin Mol Biol, Rosalind Franklin Str 12, D-24105 Kiel, Germany.
   [Laudes, Matthias] Univ Kiel, Dept Med, Div Endocrinol Diabet & Clin Nutr, D-24105 Kiel, Germany.
   [Le Roy, Caroline, I; Bell, Jordana T.; Spector, Tim] Kings Coll London, Dept Twin Res & Genet Epidemiol, London WC2R 2LS, England.
   [Peters, Annette] Ludwig Maximilians Univ Munchen, Chair Epidemiol, Marchioninistr 15, D-81377 Munich, Germany.
RP Haller, D (corresponding author), Tech Univ Munich, ZIEL Inst Food & Hlth, D-85354 Freising Weihenstephan, Germany.; Haller, D (corresponding author), Tech Univ Munich, Chair Nutr & Immunol, Gregor Mendel Str 2, D-85354 Freising Weihenstephan, Germany.
EM dirk.haller@tum.de
RI O'Toole, Paul W/G-1593-2012; Kiessling, Silke/AAZ-3854-2020; Peters,
   Annette/A-6117-2011; Linseisen, Jakob/B-5353-2014; Franke,
   Andre/B-2151-2010; Grallert, Harald/B-3424-2013; Ghosh,
   Tarini/AAW-5456-2020
OI O'Toole, Paul W/0000-0001-5377-0824; Peters,
   Annette/0000-0001-6645-0985; Linseisen, Jakob/0000-0002-9386-382X;
   Franke, Andre/0000-0003-1530-5811; Baumbach, Jan/0000-0002-0282-0462;
   Breuninger, Taylor/0000-0002-8109-9465; Kiessling,
   Silke/0000-0002-6293-6328; Haller, Dirk/0000-0002-6977-4085; Ghosh,
   Tarini/0000-0001-9570-0365
FU Helmholtz Zentrum Munchen - German Research Center for Environmental
   Health - German Federal Ministry of Education and Research (BMBF); State
   of Bavaria; Wellcome Trust; Medical Research Council; European Union;
   Chronic Disease Research Foundation (CDRF); National Institute for
   Health Research (NIHR); Technical University of Munich; German Research
   Foundation (DFG, Deutsche Forschungsgemeinschaft) [SFB 1371, 395357507];
   "enable" Cluster - German Federal Ministry of Education and Research
   (BMBF) [FK 01EA1409A]; European Union Joint Programming Initiative
   DINAMIC - Science Foundation Ireland [2815ERA04E]; European Union Joint
   Programming Initiative DINAMIC - German Federal Ministry of Education
   and Research [2815ERA04E]; VILLUM Young Investigator grant [13154];
   King's College London; MRC [MR/N030125/1] Funding Source: UKRI
FX The KORA study was initiated and financed by the Helmholtz Zentrum
   Munchen - German Research Center for Environmental Health, which is
   funded by the German Federal Ministry of Education and Research (BMBF)
   and by the State of Bavaria. TwinsUK is funded by the Wellcome Trust,
   Medical Research Council, European Union, Chronic Disease Research
   Foundation (CDRF), and the National Institute for Health Research
   (NIHR)-funded BioResource, Clinical Research Facility, and Biomedical
   Research Centre based at Guy's and St Thomas' NHS Foundation Trust in
   partnership with King's College London. The Technical University of
   Munich provided funding for the ZIEL Institute for Food & Health and
   technical assistance, Caroline Ziegler and Angela Sachsenhauser provided
   outstanding technical support for sample preparation and 16S rRNA gene
   amplicon sequencing.; D.H., J.B., and S.K. received funding by the
   German Research Foundation (DFG, Deutsche Forschungsgemeinschaft) SFB
   1371 (no. 395357507). D.H., T.S., and H.H. were supported by the
   "enable" Cluster funded by a grant of the German Federal Ministry of
   Education and Research (BMBF) FK 01EA1409A. D.H., T.C., A.P., T.S., and
   P.W.O.T. received funding from European Union Joint Programming
   Initiative DINAMIC (no. 2815ERA04E), supported by national funding
   agencies as follows: Science Foundation Ireland (P.W.O.T.), German
   Federal Ministry of Education and Research (D.H. and T.C.). J.B. was
   financially supported by VILLUM Young Investigator grant no. 13154.
CR ALTSCHUL SF, 1990, J MOL BIOL, V215, P403, DOI 10.1016/S0022-2836(05)80360-2
   Arumugam M, 2011, NATURE, V473, P174, DOI 10.1038/nature09944
   Babicki S, 2016, NUCLEIC ACIDS RES, V44, pW147, DOI 10.1093/nar/gkw419
   Barnea M, 2012, BBA-MOL BASIS DIS, V1822, P1796, DOI 10.1016/j.bbadis.2012.08.005
   Beli E, 2019, NUTRIENTS, V11, DOI 10.3390/nu11102310
   Berry D, 2011, APPL ENVIRON MICROB, V77, P7846, DOI 10.1128/AEM.05220-11
   Biecek P., 2018, J MACHINE LEARNING R, V19, P1
   Breiman L, 2001, MACH LEARN, V45, P5, DOI 10.1023/A:1010933404324
   Collado MC, 2018, FASEB J, V32, P2060, DOI 10.1096/fj.201700697RR
   Edgar RC, 2013, NAT METHODS, V10, P996, DOI [10.1038/nmeth.2604, 10.1038/NMETH.2604]
   Edgar RC, 2011, BIOINFORMATICS, V27, P2194, DOI 10.1093/bioinformatics/btr381
   Falony G, 2016, SCIENCE, V352, P560, DOI 10.1126/science.aad3503
   Forslund K, 2015, NATURE, V528, P262, DOI 10.1038/nature15766
   Franzosa EA, 2018, NAT METHODS, V15, P962, DOI 10.1038/s41592-018-0176-y
   Godon JJ, 1997, APPL ENVIRON MICROB, V63, P2802, DOI 10.1128/AEM.63.7.2802-2813.1997
   Goodrich JK, 2014, CELL, V159, P789, DOI 10.1016/j.cell.2014.09.053
   He Y, 2018, NAT MED, V24, P1532, DOI 10.1038/s41591-018-0164-x
   He ZL, 2016, NUCLEIC ACIDS RES, V44, pW236, DOI 10.1093/nar/gkw370
   Holle R, 2005, GESUNDHEITSWESEN, V67, pS19, DOI 10.1055/s-2005-858235
   Hughes ME, 2010, J BIOL RHYTHM, V25, P372, DOI 10.1177/0748730410379711
   Hughes ME, 2009, PLOS GENET, V5, DOI 10.1371/journal.pgen.1000442
   Kaczmarek JL, 2017, AM J CLIN NUTR, V106, P1220, DOI 10.3945/ajcn.117.156380
   Kanehisa M, 2000, NUCLEIC ACIDS RES, V28, P27, DOI 10.1093/nar/28.1.27
   Karlsson F, 2013, DIABETES, V62, P3341, DOI 10.2337/db13-0844
   Karlsson FH, 2013, NATURE, V498, P99, DOI 10.1038/nature12198
   Khan MT, 2014, CELL METAB, V20, P753, DOI 10.1016/j.cmet.2014.07.006
   King BM, 2016, HEALTH BEHAV POLICY, V3, P439, DOI 10.14485/HBPR.3.5.4
   Koppe L, 2013, J AM SOC NEPHROL, V24, P88, DOI 10.1681/ASN.2012050503
   Kozich JJ, 2013, APPL ENVIRON MICROB, V79, P5112, DOI 10.1128/AEM.01043-13
   Kuang Z, 2019, SCIENCE, V365, P1428, DOI 10.1126/science.aaw3134
   Kumar S, 2018, MOL BIOL EVOL, V35, P1547, DOI 10.1093/molbev/msy096
   Lagkouvardos I, 2017, PEERJ, V5, DOI 10.7717/peerj.2836
   Lagkouvardos I, 2016, SCI REP-UK, V6, DOI 10.1038/srep33721
   Leone V, 2015, CELL HOST MICROBE, V17, P681, DOI 10.1016/j.chom.2015.03.006
   Liang X, 2015, P NATL ACAD SCI USA, V112, P10479, DOI 10.1073/pnas.1501305112
   Marcheva B, 2010, NATURE, V466, P627, DOI 10.1038/nature09253
   Oksanen AJ, 2019, VEGAN COMMUNITY ECOL
   Oliphant K, 2019, MICROBIOME, V7, DOI 10.1186/s40168-019-0704-8
   Onaolapo AY, 2018, WORLD J DIABETES, V9, P99, DOI 10.4239/wjd.v9.i7.99
   Panda S, 2019, NAT REV ENDOCRINOL, V15, P67, DOI 10.1038/s41574-018-0142-x
   Pascal V, 2017, GUT, V66, P813, DOI 10.1136/gutjnl-2016-313235
   Pedersen HK, 2016, NATURE, V535, P376, DOI 10.1038/nature18646
   Pryor R, 2019, CELL, V178, P1299, DOI 10.1016/j.cell.2019.08.003
   Qin JJ, 2012, NATURE, V490, P55, DOI 10.1038/nature11450
   Qin JJ, 2010, NATURE, V464, P59, DOI 10.1038/nature08821
   Quast C, 2013, NUCLEIC ACIDS RES, V41, pD590, DOI 10.1093/nar/gks1219
   Reitmeier S, 2020, HANDLING SPURIOUS SE
   Relling I, 2018, J CLIN ENDOCR METAB, V103, P4253, DOI 10.1210/jc.2018-01007
   Revelle W., 2019, psych: Procedures for psychological, psychometric, and personality research (R Package version 1.9.12) [
   Segata N, 2013, NAT COMMUN, V4, DOI 10.1038/ncomms3304
   Segata N, 2012, NAT METHODS, V9, P811, DOI [10.1038/NMETH.2066, 10.1038/nmeth.2066]
   Skene DJ, 2018, P NATL ACAD SCI USA, V115, P7825, DOI 10.1073/pnas.1801183115
   Sonnenburg JL, 2016, NATURE, V535, P56, DOI 10.1038/nature18846
   Stern SE, 2005, DIABETES, V54, P333, DOI 10.2337/diabetes.54.2.333
   Szosland D, 2010, INT J OCCUP MED ENV, V23, P287, DOI 10.2478/v10001-010-0032-5
   Thaben PF, 2016, BIOINFORMATICS, V32, P2800, DOI 10.1093/bioinformatics/btw309
   Thaiss CA, 2014, CELL, V159, P514, DOI 10.1016/j.cell.2014.09.048
   Thingholm LB, 2019, CELL HOST MICROBE, V26, P252, DOI 10.1016/j.chom.2019.07.004
   Tsilimigras MCB, 2016, ANN EPIDEMIOL, V26, P330, DOI 10.1016/j.annepidem.2016.03.002
   Turnbaugh PJ, 2006, NATURE, V444, P1027, DOI 10.1038/nature05414
   Yatsunenko T, 2012, NATURE, V486, P222, DOI 10.1038/nature11053
   Yoon SH, 2017, INT J SYST EVOL MICR, V67, P1613, DOI 10.1099/ijsem.0.001755
   Zarrinpar A, 2014, CELL METAB, V20, P1006, DOI 10.1016/j.cmet.2014.11.008
   Zhernakova A, 2016, SCIENCE, V352, P565, DOI 10.1126/science.aad3369
   Zhou WY, 2019, NATURE, V569, P663, DOI 10.1038/s41586-019-1236-x
NR 66
TC 54
Z9 55
U1 5
U2 36
PU CELL PRESS
PI CAMBRIDGE
PA 50 HAMPSHIRE ST, FLOOR 5, CAMBRIDGE, MA 02139 USA
SN 1931-3128
EI 1934-6069
J9 CELL HOST MICROBE
JI Cell Host Microbe
PD AUG 12
PY 2020
VL 28
IS 2
BP 258
EP +
DI 10.1016/j.chom.2020.06.004
PG 21
WC Microbiology; Parasitology; Virology
WE Science Citation Index Expanded (SCI-EXPANDED)
SC Microbiology; Parasitology; Virology
GA NB3DB
UT WOS:000560392200014
PM 32619440
OA Green Submitted, Bronze
DA 2022-07-02
ER

PT J
AU Ahmad, MN
   Mehyar, GF
   Othman, GA
AF Ahmad, Mousa Numan
   Mehyar, Ghadeer Fawzi
   Othman, Ghadeer A.
TI Diet and Cardiometabolic Risks: A Connection Through Gut Microbiota.
SO RESEARCH JOURNAL OF PHARMACEUTICAL BIOLOGICAL AND CHEMICAL SCIENCES
LA English
DT Article
DE Gut microbiota; Cardiometabolic risks; Insulin resistance; Obesity;
   Dyslipidemia; Diabetes; Diet; Metabolic syndrome
ID ENDOTOXEMIA-INDUCED INFLAMMATION; DNA-EXTRACTION METHODS;
   AKKERMANSIA-MUCINIPHILA; FECAL MICROBIOTA; LIPID-METABOLISM; INDUCED
   OBESITY; ADIPOSE-TISSUE; BILE-ACID; BACTERIAL; IMPACT
AB Worldwide, obesity, diabetes, insulin resistance, hypertension, and dyslipidemia that characterize metabolic syndrome have increased considerably over the past two decades. Besides genetics and poor diet, several other risk factors may play a role in metabolic syndrome development. Gut microbiota has recently been proposed to exert a profound effect on host nutrition and energy metabolism impacting human physiology and pathology. In essence, gut microbiota has been identified as a potential risk factor for metabolic syndrome emergence; however, the underlying mechanisms of its pathogenesis remain poorly understood. This article is aimed at evaluating the current literature dealing with the connection among diet, gut microbiota and the pathogenesis of metabolic syndrome and its components, and suggesting future avenues of investigation. Gut microbiota along with metabolic syndrome components are introduced. Composition of gut microbiota, its methods of sampling and analysis, and effects of diet in normal states are also introduced. The link among diet, gut microbiota and pathogenesis of metabolic syndrome and its individual components is thoroughly reviewed. In animals, the available evidence indicates the presence of relationships between gut microbiota composition and emergence of obesity, insulin resistance, type 2 diabetes, and atherosclerosis. In humans, the evidence is highly controversial. However, no causal relationship is yet established. Controlled human research examining direct clinical and longitudinal effects of various dietary components or interventions on key microbial changes and their role in metabolic syndrome is needed.
C1 [Ahmad, Mousa Numan; Mehyar, Ghadeer Fawzi; Othman, Ghadeer A.] Univ Jordan, Dept Nutr & Food Technol, Human Nutr & Dietet, Amman 11942, Jordan.
RP Ahmad, MN (corresponding author), Univ Jordan, Dept Nutr & Food Technol, Human Nutr & Dietet, Amman 11942, Jordan.
RI Ahmad, Mohammad N/Y-7988-2018; Ahmad, Mousa Numan/J-2686-2015
OI Ahmad, Mousa Numan/0000-0003-2863-3363
FU Deanship of Academic Research at The University of Jordan, Amman, Jordan
FX This work is supported by the Deanship of Academic Research at The
   University of Jordan, Amman, Jordan.
CR Alberti KGMM, 2009, CIRCULATION, V120, P1640, DOI 10.1161/CIRCULATIONAHA.109.192644
   Armougom F, 2009, PLOS ONE, V4, DOI 10.1371/journal.pone.0007125
   Arumugam M, 2011, NATURE, V473, P174, DOI 10.1038/nature09944
   Backhed F, 2004, P NATL ACAD SCI USA, V101, P15718, DOI 10.1073/pnas.0407076101
   Backhed F, 2007, P NATL ACAD SCI USA, V104, P979, DOI 10.1073/pnas.0605374104
   Cani PD, 2008, DIABETES, V57, P1470, DOI 10.2337/db07-1403
   Cani PD, 2007, DIABETES, V56, P1761, DOI 10.2337/db06-1491
   Caporaso JG, 2011, GENOME BIOL, V12, DOI 10.1186/gb-2011-12-5-r50
   Chen ML, 2016, MBIO, V7, DOI 10.1128/mBio.02210-15
   Cotillard A, 2013, NATURE, V500, P585, DOI 10.1038/nature12480
   Creely SJ, 2007, AM J PHYSIOL-ENDOC M, V292, pE740, DOI 10.1152/ajpendo.00302.2006
   David LA, 2014, NATURE, V505, P559, DOI 10.1038/nature12820
   De Filippis F, 2016, GUT, V65, P1812, DOI 10.1136/gutjnl-2015-309957
   De Filippo C, 2010, P NATL ACAD SCI USA, V107, P14691, DOI 10.1073/pnas.1005963107
   de Wit N, 2012, AM J PHYSIOL-GASTR L, V303, pG589, DOI 10.1152/ajpgi.00488.2011
   Dominguez-Bello MG, 2010, P NATL ACAD SCI USA, V107, P11971, DOI 10.1073/pnas.1002601107
   Duncan SH, 2008, INT J OBESITY, V32, P1720, DOI 10.1038/ijo.2008.155
   Eckburg PB, 2005, SCIENCE, V308, P1635, DOI 10.1126/science.1110591
   Ervin R Bethene, 2009, Natl Health Stat Report, P1
   Everard A, 2013, P NATL ACAD SCI USA, V110, P9066, DOI 10.1073/pnas.1219451110
   Fava F, 2013, INT J OBESITY, V37, P216, DOI 10.1038/ijo.2012.33
   Gao ZG, 2009, DIABETES, V58, P1509, DOI 10.2337/db08-1637
   Grundy SM, 2004, CIRCULATION, V109, P433, DOI 10.1161/01.CIR.0000111245.75752.C6
   He ZQ, 2008, MED HYPOTHESES, V70, P808, DOI 10.1016/j.mehy.2007.07.046
   Hunt KM, 2011, PLOS ONE, V6, DOI 10.1371/journal.pone.0021313
   Huse SM, 2012, PLOS ONE, V7, DOI 10.1371/journal.pone.0034242
   Huttenhower C, 2012, NATURE, V486, P207, DOI 10.1038/nature11234
   Islam KBMS, 2011, GASTROENTEROLOGY, V141, P1773, DOI 10.1053/j.gastro.2011.07.046
   Joyce SA, 2014, P NATL ACAD SCI USA, V111, P7421, DOI 10.1073/pnas.1323599111
   Kahn SE, 2006, NATURE, V444, P840, DOI 10.1038/nature05482
   Kalliomaki M, 2008, AM J CLIN NUTR, V87, P534, DOI 10.1093/ajcn/87.3.534
   Karlsson FH, 2012, NAT COMMUN, V3, DOI 10.1038/ncomms2266
   Kennedy NA, 2014, PLOS ONE, V9, DOI 10.1371/journal.pone.0088982
   Kim MS, 2013, ENV MICROBIOL REP, V5, P765, DOI 10.1111/1758-2229.12079
   Koenig JE, 2011, P NATL ACAD SCI USA, V108, P4578, DOI 10.1073/pnas.1000081107
   Koeth RA, 2013, NAT MED, V19, P576, DOI 10.1038/nm.3145
   Kong LC, 2013, AM J CLIN NUTR, V98, P16, DOI 10.3945/ajcn.113.058743
   Larsen N, 2010, PLOS ONE, V5, DOI 10.1371/journal.pone.0009085
   Lay C, 2005, APPL ENVIRON MICROB, V71, P4153, DOI 10.1128/AEM.71.7.4153-4155.2005
   Le Chatelier E, 2013, NATURE, V500, P541, DOI 10.1038/nature12506
   Lee JG, 2009, CLIN CHIM ACTA, V408, P50, DOI 10.1016/j.cca.2009.07.006
   Ley RE, 2005, P NATL ACAD SCI USA, V102, P11070, DOI 10.1073/pnas.0504978102
   Ley RE, 2006, NATURE, V444, P1022, DOI 10.1038/4441022a
   Li J, 2016, CIRCULATION, V133, P2434, DOI 10.1161/CIRCULATIONAHA.115.019645
   Lin HV, 2012, PLOS ONE, V7, DOI 10.1371/journal.pone.0035240
   Louis S, 2016, PLOS ONE, V11, DOI 10.1371/journal.pone.0149564
   Martin FPJ, 2007, MOL SYST BIOL, V3, DOI 10.1038/msb4100153
   Martinez I, 2013, APPL ENVIRON MICROB, V79, P516, DOI 10.1128/AEM.03046-12
   Martinez I, 2009, APPL ENVIRON MICROB, V75, P4175, DOI 10.1128/AEM.00380-09
   Maukonen J, 2012, FEMS MICROBIOL ECOL, V79, P697, DOI 10.1111/j.1574-6941.2011.01257.x
   Million M, 2012, INT J OBESITY, V36, P817, DOI 10.1038/ijo.2011.153
   Muccioli GG, 2010, MOL SYST BIOL, V6, DOI 10.1038/msb.2010.46
   Mueller S, 2006, APPL ENVIRON MICROB, V72, P1027, DOI 10.1128/AEM.72.2.1027-1033.2006
   Ott SJ, 2004, DIAGN MICR INFEC DIS, V50, P237, DOI 10.1016/j.diagmicrobio.2004.08.012
   Patterson E, 2014, BRIT J NUTR, V111, P1905, DOI 10.1017/S0007114514000117
   Pedersen HK, 2016, NATURE, V535, P376, DOI 10.1038/nature18646
   Png CW, 2010, AM J GASTROENTEROL, V105, P2420, DOI 10.1038/ajg.2010.281
   Qin JJ, 2012, NATURE, V490, P55, DOI 10.1038/nature11450
   Rinttila T, 2004, J APPL MICROBIOL, V97, P1166, DOI 10.1111/j.1365-2672.2004.02409.x
   Roesch Luiz F W, 2009, Open Microbiol J, V3, P40, DOI 10.2174/1874285800903010040
   Salonen A, 2010, J MICROBIOL METH, V81, P127, DOI 10.1016/j.mimet.2010.02.007
   Samuel BS, 2008, P NATL ACAD SCI USA, V105, P16767, DOI 10.1073/pnas.0808567105
   Schwiertz A, 2010, OBESITY, V18, P190, DOI 10.1038/oby.2009.167
   Sonnenburg ED, 2016, NATURE, V529, P212, DOI 10.1038/nature16504
   Stepankova R, 2010, J ATHEROSCLER THROMB, V17, P796, DOI 10.5551/jat.3285
   Turnbaugh PJ, 2006, NATURE, V444, P1027, DOI 10.1038/nature05414
   Turnbaugh PJ, 2009, NATURE, V457, P480, DOI 10.1038/nature07540
   Velagapudi VR, 2010, J LIPID RES, V51, P1101, DOI 10.1194/jlr.M002774
   Wang ZN, 2011, NATURE, V472, P57, DOI 10.1038/nature09922
   Wu GD, 2011, SCIENCE, V334, P105, DOI 10.1126/science.1208344
   Wu XK, 2010, CURR MICROBIOL, V61, P69, DOI 10.1007/s00284-010-9582-9
   Zhang XY, 2013, PLOS ONE, V8, DOI 10.1371/journal.pone.0071108
NR 72
TC 0
Z9 0
U1 0
U2 6
PU RJPBCS RESEARCH JOURNAL PHARMACEUTICAL, BIOLOGICAL & CHEMICAL SCIENCES
PI PRODDATUR
PA RJPBCS RESEARCH JOURNAL PHARMACEUTICAL, BIOLOGICAL & CHEMICAL SCIENCES,
   PRODDATUR, 00000, INDIA
SN 0975-8585
J9 RES J PHARM BIOL CHE
JI Res. J. Pharm. Biol. Chem. Sci.
PD MAR-APR
PY 2017
VL 8
IS 2
BP 2397
EP 2409
PG 13
WC Multidisciplinary Sciences
WE Emerging Sources Citation Index (ESCI)
SC Science & Technology - Other Topics
GA FG7XV
UT WOS:000410639500266
DA 2022-07-02
ER

PT J
AU Hoel, H
   Hove-Skovsgaard, M
   Hov, JR
   Gaardbo, JC
   Holm, K
   Kummen, M
   Rudi, K
   Nwosu, F
   Valeur, J
   Gelpi, M
   Seljeflot, I
   Ueland, PM
   Gerstoft, J
   Ullum, H
   Aukrust, P
   Nielsen, SD
   Troseid, M
AF Hoel, Hedda
   Hove-Skovsgaard, Malene
   Hov, Johannes R.
   Gaardbo, Julie Christine
   Holm, Kristian
   Kummen, Martin
   Rudi, Knut
   Nwosu, Felix
   Valeur, Jorgen
   Gelpi, Marco
   Seljeflot, Ingebjorg
   Ueland, Per Magne
   Gerstoft, Jan
   Ullum, Henrik
   Aukrust, Pal
   Nielsen, Susanne Dam
   Troseid, Marius
TI Impact of HIV and Type 2 diabetes on Gut Microbiota Diversity,
   Tryptophan Catabolism and Endothelial Dysfunction
SO SCIENTIFIC REPORTS
LA English
DT Article
ID ACUTE MYOCARDIAL-INFARCTION; ASYMMETRIC DIMETHYLARGININE; IMMUNE
   ACTIVATION; INFECTED PATIENTS; INFLAMMATION; PLASMA; ATHEROSCLEROSIS;
   MARKER; RISK; MORTALITY
AB HIV infection and type 2 diabetes are associated with altered gut microbiota, chronic inflammation, and increased cardiovascular risk. We aimed to investigate the combined effect of these diseases on gut microbiota composition and related metabolites, and a potential relation to endothelial dysfunction in individuals with HIV-infection only (n = 23), diabetes only (n = 16) or both conditions (n = 21), as well as controls (n = 24). Fecal microbiota was analyzed by Illumina sequencing of the 16 S rRNA gene. Markers of endothelial dysfunction (asymmetric dimethylarginine [ADMA]), tryptophan catabolism (kynurenine/tryptophan [KT]-ratio), and inflammation (neopterin) were measured by liquid chromatography-tandem mass spectrometry. The combination of HIV and type 2 diabetes was associated with reduced gut microbiota diversity, increased plasma KT-ratio and neopterin. Microbial genes related to tryptophan metabolism correlated with KT-ratio and low alpha diversity, in particular in HIV-infected with T2D. In multivariate analyses, KT-ratio associated with ADMA (beta = 4.58 [95% CI 2.53-6.63], p < 0.001), whereas microbiota composition per se was not associated with endothelial dysfunction. Our results indicate that tryptophan catabolism may be related to endothelial dysfunction, with a potentially detrimental interaction between HIV and diabetes. The potential contribution of gut microbiota and the impact for cardiovascular risk should be further explored in prospective studies powered for clinical end points.
C1 [Hoel, Hedda; Hov, Johannes R.; Holm, Kristian; Kummen, Martin; Aukrust, Pal; Troseid, Marius] Oslo Univ Hosp, Res Inst Internal Med, Rikshosp, N-0424 Oslo, Norway.
   [Hoel, Hedda; Hov, Johannes R.; Kummen, Martin; Aukrust, Pal; Troseid, Marius] Univ Oslo, KG Jebsen Inflammat Res Ctr, N-0424 Oslo, Norway.
   [Hoel, Hedda; Hov, Johannes R.; Holm, Kristian; Kummen, Martin; Seljeflot, Ingebjorg; Aukrust, Pal; Troseid, Marius] Univ Oslo, Inst Clin Med, N-0424 Oslo, Norway.
   [Hoel, Hedda] Oslo Univ Hosp, Dept Microbiol, Rikshosp, N-0424 Oslo, Norway.
   [Hoel, Hedda; Aukrust, Pal; Troseid, Marius] Oslo Univ Hosp, Sect Clin Immunol & Infect Dis, Rikshosp, N-0424 Oslo, Norway.
   [Hove-Skovsgaard, Malene; Gaardbo, Julie Christine; Gelpi, Marco; Gerstoft, Jan; Nielsen, Susanne Dam] Univ Copenhagen, Rigshosp, Dept Infect Dis, DK-2100 Copenhagen, Denmark.
   [Hove-Skovsgaard, Malene; Gaardbo, Julie Christine; Gelpi, Marco; Nielsen, Susanne Dam] Univ Copenhagen, Dept Infect Dis, Viroimmunol Res Grp, Rigshosp, DK-2100 Copenhagen, Denmark.
   [Hov, Johannes R.; Holm, Kristian; Kummen, Martin] Oslo Univ Hosp, Norwegian PSC Res Ctr, Dept Transplantat Med, Rikshosp, N-0424 Oslo, Norway.
   [Hov, Johannes R.] Oslo Univ Hosp, Sect Gastroenterol, Dept Transplantat Med, Rikshosp, N-0424 Oslo, Norway.
   [Rudi, Knut; Nwosu, Felix] Norwegian Univ Life Sci, Dept Chem Biotechnol & Food Sci, N-1430 As, Norway.
   [Valeur, Jorgen] Lovisenberg Diaconal Hosp, Unger Vetlesen Inst, N-0440 Oslo, Norway.
   [Seljeflot, Ingebjorg] Oslo Univ Hosp Ulleval, Dept Cardiol, Ctr Clin Heart Res, Oslo, Norway.
   [Seljeflot, Ingebjorg] Univ Oslo, Fac Med, N-0424 Oslo, Norway.
   [Ueland, Per Magne] Univ Bergen, Dept Clin Sci, Sect Pharmacol, N-5007 Bergen, Norway.
   [Ullum, Henrik] Copenhagen Univ Hosp, Dept Clin Immunol, Rigshosp, DK-2100 Copenhagen, Denmark.
RP Troseid, M (corresponding author), Oslo Univ Hosp, Res Inst Internal Med, Rikshosp, N-0424 Oslo, Norway.; Troseid, M (corresponding author), Univ Oslo, KG Jebsen Inflammat Res Ctr, N-0424 Oslo, Norway.; Troseid, M (corresponding author), Univ Oslo, Inst Clin Med, N-0424 Oslo, Norway.; Troseid, M (corresponding author), Oslo Univ Hosp, Sect Clin Immunol & Infect Dis, Rikshosp, N-0424 Oslo, Norway.
EM troseid@hotmail.com
RI Rudi, Knut/AAZ-9858-2020; Valeur, Jorgen/AEO-0359-2022; Ueland, Per
   M/C-7340-2013; Valeur, Jørgen/AGF-5332-2022; Kummen, Martin/I-6663-2019;
   Valeur, Jørgen/AFU-6716-2022; Hov, Johannes R/J-1480-2019
OI Valeur, Jørgen/0000-0001-7193-7069; Kummen, Martin/0000-0001-9660-6290;
   Valeur, Jørgen/0000-0001-7193-7069; Hov, Johannes R/0000-0002-5900-8096;
   Hove-Skovsgaard, Malene/0000-0002-2148-5997; Ullum,
   Henrik/0000-0001-7306-9058; Ueland, Per Magne/0000-0002-1903-0571;
   Nielsen, Susanne Dam/0000-0001-6391-7455; Gelpi,
   Marco/0000-0002-2730-4376
FU South-East Norway Health Authorities [39819]
FX This study was supported by a research fund from South-East Norway
   Health Authorities (grant 39819).
CR Abbasi F, 2001, AM J CARDIOL, V88, P1201, DOI 10.1016/S0002-9149(01)02063-X
   Amirayan-Chevillard N, 2000, CLIN DIAGN LAB IMMUN, V7, P832, DOI 10.1128/CDLI.7.5.832-834.2000
   Beckman JA, 2002, JAMA-J AM MED ASSOC, V287, P2570, DOI 10.1001/jama.287.19.2570
   Biedermann L, 2013, PLOS ONE, V8, DOI 10.1371/journal.pone.0059260
   Boger RH, 2006, ANN MED, V38, P126, DOI 10.1080/07853890500472151
   Brown TT, 2010, DIABETES CARE, V33, P2244, DOI 10.2337/dc10-0633
   Byakwaga H, 2014, J INFECT DIS, V210, P383, DOI 10.1093/infdis/jiu115
   Caporaso JG, 2010, NAT METHODS, V7, P335, DOI 10.1038/nmeth.f.303
   Deeks SG, 2011, ANNU REV MED, V62, P141, DOI 10.1146/annurev-med-042909-093756
   Dillon SM, 2014, MUCOSAL IMMUNOL, V7, P983, DOI 10.1038/mi.2013.116
   Estaki M, 2016, MICROBIOME, V4, DOI 10.1186/s40168-016-0189-7
   Forslund K, 2015, NATURE, V528, P262, DOI 10.1038/nature15766
   Hartstra AV, 2015, DIABETES CARE, V38, P159, DOI 10.2337/dc14-0769
   Hove-Skovsgaard M, 2017, BMC INFECT DIS, V17, DOI 10.1186/s12879-017-2334-8
   HUBER C, 1984, J EXP MED, V160, P310, DOI 10.1084/jem.160.1.310
   Hunt PW, 2014, J INFECT DIS, V210, P1228, DOI 10.1093/infdis/jiu238
   Karlsson FH, 2013, NATURE, V498, P99, DOI 10.1038/nature12198
   Karlsson FH, 2012, NAT COMMUN, V3, DOI 10.1038/ncomms2266
   Kelley C. F., 2016, MUCOSAL IMMUNOL
   Langille MGI, 2013, NAT BIOTECHNOL, V31, P814, DOI 10.1038/nbt.2676
   Ledergerber B, 2007, CLIN INFECT DIS, V45, P111, DOI 10.1086/518619
   Lozupone CA, 2013, CELL HOST MICROBE, V14, P329, DOI 10.1016/j.chom.2013.08.006
   Magoc T, 2011, BIOINFORMATICS, V27, P2957, DOI 10.1093/bioinformatics/btr507
   McHardy IH, 2013, MICROBIOME, V1, DOI 10.1186/2049-2618-1-26
   Metghalchi S, 2015, CELL METAB, V22, P460, DOI 10.1016/j.cmet.2015.07.004
   Midttun O, 2009, RAPID COMMUN MASS SP, V23, P1371, DOI 10.1002/rcm.4013
   Mildvan D, 2005, CLIN INFECT DIS, V40, P853, DOI 10.1086/427877
   Mocroft A, 2003, LANCET, V362, P22, DOI 10.1016/S0140-6736(03)13802-0
   Mutlu EA, 2014, PLOS PATHOG, V10, DOI 10.1371/journal.ppat.1003829
   Noguera-Julian M, 2016, EBIOMEDICINE, V5, P135, DOI 10.1016/j.ebiom.2016.01.032
   Nowak P, 2015, AIDS, V29, P2409, DOI 10.1097/QAD.0000000000000869
   Nyamweya S, 2012, PLOS ONE, V7, DOI 10.1371/journal.pone.0044411
   Parikh RV, 2013, ATHEROSCLEROSIS, V229, P246, DOI 10.1016/j.atherosclerosis.2013.04.025
   Pedersen ER, 2015, ARTERIOSCL THROM VAS, V35, P455, DOI 10.1161/ATVBAHA.114.304674
   Pedersen ER, 2011, ARTERIOSCL THROM VAS, V31, P698, DOI 10.1161/ATVBAHA.110.219329
   Perez-Santiago J, 2013, AIDS, V27, P1921, DOI 10.1097/QAD.0b013e3283611816
   Polyzos KA, 2015, CARDIOVASC RES, V106, P295, DOI 10.1093/cvr/cvv100
   Qi Q., 2018, CLIN INFECT DIS
   Rasmussen LD, 2012, PLOS ONE, V7, DOI 10.1371/journal.pone.0044575
   Rebnord E. W., 2017, DIABETOLOGIA
   Sandler NG, 2012, NAT REV MICROBIOL, V10, P655, DOI 10.1038/nrmicro2848
   Siedner M. J., 2015, J INFECT DIS
   Tenorio AR, 2014, J INFECT DIS, V210, P1248, DOI 10.1093/infdis/jiu254
   Trabattoni D, 2006, MED MICROBIOL IMMUN, V195, P125, DOI 10.1007/s00430-005-0006-6
   Triant VA, 2007, J CLIN ENDOCR METAB, V92, P2506, DOI 10.1210/jc.2006-2190
   Vazquez-Castellanos JF, 2015, MUCOSAL IMMUNOL, V8, P760, DOI 10.1038/mi.2014.107
   Vesterbacka J, 2017, SCI REP-UK, V7, DOI 10.1038/s41598-017-06675-1
   Vujkovic-Cvijin I, 2013, SCI TRANSL MED, V5, DOI 10.1126/scitranslmed.3006438
   Wang QX, 2014, CIRC RES, V114, P480, DOI 10.1161/CIRCRESAHA.114.302113
   Zhang L, 2012, EUR HEART J, V33, P2025, DOI 10.1093/eurheartj/ehs175
NR 50
TC 22
Z9 24
U1 0
U2 12
PU NATURE PUBLISHING GROUP
PI LONDON
PA MACMILLAN BUILDING, 4 CRINAN ST, LONDON N1 9XW, ENGLAND
SN 2045-2322
J9 SCI REP-UK
JI Sci Rep
PD APR 30
PY 2018
VL 8
AR 6725
DI 10.1038/s41598-018-25168-3
PG 9
WC Multidisciplinary Sciences
WE Science Citation Index Expanded (SCI-EXPANDED)
SC Science & Technology - Other Topics
GA GE3HR
UT WOS:000431104900026
PM 29712976
OA Green Published, gold
DA 2022-07-02
ER

PT J
AU Narasimhan, H
   Ren, CC
   Deshpande, S
   Sylvia, KE
AF Narasimhan, Harish
   Ren, Clarissa C.
   Deshpande, Sharvari
   Sylvia, Kristyn E.
TI Young at Gut-Turning Back the Clock with the Gut Microbiome
SO MICROORGANISMS
LA English
DT Review
DE aging; gut&#8211; brain axis; healthspan; immune system; inflammageing;
   interventions; lifespan; senescence-associated secretory phenotype
ID HUMAN INTESTINAL MICROBIOTA; SECRETORY PHENOTYPE; CALORIE RESTRICTION;
   ALZHEIMER-DISEASE; DIETARY FIBER; CELLULAR SENESCENCE;
   PARKINSONS-DISEASE; DOUBLE-BLIND; EXERCISE; LACTOBACILLUS
AB Over the past century, we have witnessed an increase in life-expectancy due to public health measures; however, we have also seen an increase in susceptibility to chronic disease and frailty. Microbiome dysfunction may be linked to many of the conditions that increase in prevalence with age, including type 2 diabetes, cardiovascular disease, Alzheimer's disease, and cancer, suggesting the need for further research on these connections. Moreover, because both non-modifiable (e.g., age, sex, genetics) and environmental (e.g., diet, infection) factors can influence the microbiome, there are vast opportunities for the use of interventions related to the microbiome to promote lifespan and healthspan in aging populations. To understand the mechanisms mediating many of the interventions discussed in this review, we also provide an overview of the gut microbiome's relationships with the immune system, aging, and the brain. Importantly, we explore how inflammageing (low-grade chronic inflammation that often develops with age), systemic inflammation, and senescent cells may arise from and relate to the gut microbiome. Furthermore, we explore in detail the complex gut-brain axis and the evidence surrounding how gut dysbiosis may be implicated in several age-associated neurodegenerative diseases. We also examine current research on potential interventions for healthspan and lifespan as they relate to the changes taking place in the microbiome during aging; and we begin to explore how the reduction in senescent cells and senescence-associated secretory phenotype (SASP) interplay with the microbiome during the aging process and highlight avenues for further research in this area.
C1 [Narasimhan, Harish] Mayo Clin, Dept Immunol, Rochester, MN 55905 USA.
   [Ren, Clarissa C.] Johns Hopkins Univ, Sch Med, Baltimore, MD 21205 USA.
   [Deshpande, Sharvari] Buck Inst Res Aging, Novato, CA 94945 USA.
   [Sylvia, Kristyn E.] Soc Cardiovasc Angiog & Intervent, Washington, DC 20036 USA.
RP Sylvia, KE (corresponding author), Soc Cardiovasc Angiog & Intervent, Washington, DC 20036 USA.
EM Narasimhan.Harish@mayo.edu; cren7@jhmi.edu;
   SDeshpande@buckinstitute.org; kristyn.sylvia@gmail.com
OI Ren, Clarissa/0000-0001-7719-899X; Narasimhan,
   Harish/0000-0002-3376-8257; Sylvia, Kristyn/0000-0003-4535-952X
CR Abbayya K, 2015, N AM J MED SCI, V7, P241, DOI 10.4103/1947-2714.159325
   Abraham D, 2019, EXP GERONTOL, V115, P122, DOI 10.1016/j.exger.2018.12.005
   Adriansjach J, 2020, J GERONTOL A-BIOL, V75, P1293, DOI 10.1093/gerona/glaa048
   Akbari E, 2016, FRONT AGING NEUROSCI, V8, DOI 10.3389/fnagi.2016.00256
   Alfa MJ, 2018, CLIN NUTR, V37, P797, DOI 10.1016/j.clnu.2017.03.025
   Allen JM, 2018, MED SCI SPORT EXER, V50, P747, DOI [10.1249/MSS.0000000000001495, 10.1249/mss.0000000000001495]
   Amaya-Montoya M, 2020, ADV THER, V37, P1407, DOI 10.1007/s12325-020-01287-0
   Amor S, 2010, IMMUNOLOGY, V129, P154, DOI 10.1111/j.1365-2567.2009.03225.x
   Annapoorna PK, 2019, NEUROSCIENCE, V418, P15, DOI 10.1016/j.neuroscience.2019.08.021
   [Anonymous], 2005, STAT BRIEF 179 ASPIR
   Araya M., REPORT JOINT FAOWHO
   Armstrong MJ, 2020, JAMA-J AM MED ASSOC, V323, P548, DOI 10.1001/jama.2019.22360
   Atella V, 2019, AGING CELL, V18, DOI 10.1111/acel.12861
   Bailey MA, 2018, ADV NUTR, V9, P193, DOI 10.1093/advances/nmy013
   Barcena C, 2019, NAT MED, V25, P1234, DOI 10.1038/s41591-019-0504-5
   Barton W, 2018, GUT, V67, P625, DOI 10.1136/gutjnl-2016-313627
   Biagi E, 2010, PLOS ONE, V5, DOI 10.1371/journal.pone.0010667
   Blander JM, 2017, NAT IMMUNOL, V18, P851, DOI 10.1038/ni.3780
   Bourassa MW, 2016, NEUROSCI LETT, V625, P56, DOI 10.1016/j.neulet.2016.02.009
   Braniste V, 2014, SCI TRANSL MED, V6, DOI 10.1126/scitranslmed.3009759
   Bressa C, 2017, PLOS ONE, V12, DOI 10.1371/journal.pone.0171352
   Brunt VE, 2019, J PHYSIOL-LONDON, V597, P2361, DOI 10.1113/JP277336
   Bryrup T, 2019, DIABETOLOGIA, V62, P1024, DOI 10.1007/s00125-019-4848-7
   Buford TW, 2017, MICROBIOME, V5, DOI 10.1186/s40168-017-0296-0
   Buigues C, 2016, INT J MOL SCI, V17, DOI 10.3390/ijms17060932
   Burberry A, 2020, NATURE, V582, P89, DOI 10.1038/s41586-020-2288-7
   CAMPANELLA A, 2020, INT, DOI DOI 10.1093/IJE/DYAA222
   Campbell JM, 2017, AGEING RES REV, V40, P31, DOI 10.1016/j.arr.2017.08.003
   Chait YA, 2021, PROG NEURO-PSYCHOPH, V108, DOI 10.1016/j.pnpbp.2020.110182
   Chen YF, 2020, AGING-US, V12, P4778, DOI 10.18632/aging.102872
   Claesson MJ, 2009, PLOS ONE, V4, DOI 10.1371/journal.pone.0006669
   Cox LM, 2019, SCI REP-UK, V9, DOI 10.1038/s41598-019-54187-x
   Cryan JF, 2020, LANCET NEUROL, V19, P179, DOI 10.1016/S1474-4422(19)30356-4
   D'Argenio V, 2019, INT J MOL SCI, V20, DOI 10.3390/ijms20194704
   Dalile B, 2019, NAT REV GASTRO HEPAT, V16, P461, DOI 10.1038/s41575-019-0157-3
   David LA, 2014, NATURE, V505, P559, DOI 10.1038/nature12820
   de la Cuesta-Zuluaga J, 2017, DIABETES CARE, V40, P54, DOI 10.2337/dc16-1324
   Deehan EC, 2020, CELL HOST MICROBE, V27, P389, DOI 10.1016/j.chom.2020.01.006
   Dhaliwal N, 2019, METHODS MOL BIOL, V2011, P531, DOI 10.1007/978-1-4939-9554-7_31
   Di Meo F, 2019, NUTRIENTS, V11, DOI 10.3390/nu11102426
   Distrutti E, 2014, PLOS ONE, V9, DOI 10.1371/journal.pone.0106503
   Dong TS, 2020, NUTRIENTS, V12, DOI 10.3390/nu12103221
   Epperly T, 2017, AM FAM PHYSICIAN, V95, P771
   Evans CC, 2014, PLOS ONE, V9, DOI 10.1371/journal.pone.0092193
   Fabersani E, 2019, FOOD RES INT, V124, P188, DOI 10.1016/j.foodres.2018.06.014
   Fabersani E, 2017, FRONT IMMUNOL, V8, DOI 10.3389/fimmu.2017.00266
   Feng MX, 2019, FASEB BIOADV, V1, P579, DOI 10.1096/fba.2019-00041
   Cestari JAF, 2016, J ALZHEIMERS DIS, V52, P1479, DOI 10.3233/JAD-160212
   Finamore A, 2019, NUTRITION, V63-64, P184, DOI 10.1016/j.nut.2019.02.005
   Fontana L, 2018, MECH AGEING DEV, V176, P19, DOI 10.1016/j.mad.2018.10.005
   Forslund K, 2015, NATURE, V528, P262, DOI 10.1038/nature15766
   Fransen F, 2017, FRONT IMMUNOL, V8, DOI 10.3389/fimmu.2017.01385
   Fraumene C, 2018, GUT MICROBES, V9, P104, DOI 10.1080/19490976.2017.1371894
   Friedland RP, 2015, J ALZHEIMERS DIS, V45, P349, DOI 10.3233/JAD-142841
   Fujisaka S, 2018, CELL REP, V22, P3072, DOI 10.1016/j.celrep.2018.02.060
   Fusco S, 2013, CELL MOL LIFE SCI, V70, P3157, DOI 10.1007/s00018-012-1223-y
   Gavini Francoise, 2001, Microbial Ecology in Health and Disease, V13, P40, DOI 10.1080/089106001750071690
   Geerlings SY, 2018, MICROORGANISMS, V6, DOI 10.3390/microorganisms6030075
   Gerhardt S, 2018, NUTRIENTS, V10, DOI 10.3390/nu10060708
   Ghaisas S, 2016, PHARMACOL THERAPEUT, V158, P52, DOI 10.1016/j.pharmthera.2015.11.012
   Gibson GR, 2017, NAT REV GASTRO HEPAT, V14, P491, DOI 10.1038/nrgastro.2017.75
   Girotra M, 2016, DIGEST DIS SCI, V61, P3007, DOI 10.1007/s10620-016-4229-8
   Giuffre M, 2020, J CLIN MED, V9, DOI 10.3390/jcm9113705
   Giuffre M, 2020, AM J PHYSIOL-GASTR L, V318, pG889, DOI 10.1152/ajpgi.00161.2019
   Goodrich JK, 2014, CELL, V159, P789, DOI 10.1016/j.cell.2014.09.053
   Goswami S, 2014, CLIN PHARMACOL THER, V96, P370, DOI 10.1038/clpt.2014.109
   Grompone G, 2012, PLOS ONE, V7, DOI 10.1371/journal.pone.0052493
   Groves HT, 2020, MBIO, V11, DOI 10.1128/mBio.03236-19
   Gurau F, 2018, AGEING RES REV, V46, P14, DOI 10.1016/j.arr.2018.05.001
   Hill-Burns EM, 2017, MOVEMENT DISORD, V32, P739, DOI 10.1002/mds.26942
   Holscher HD, 2017, GUT MICROBES, V8, P172, DOI 10.1080/19490976.2017.1290756
   Hopkins MJ, 2002, DIGEST LIVER DIS, V34, pS12, DOI 10.1016/S1590-8658(02)80157-8
   Hor YY, 2021, J APPL MICROBIOL, V130, P1307, DOI 10.1111/jam.14776
   Hor YY, 2019, J MED FOOD, V22, P1, DOI 10.1089/jmf.2018.4229
   Hori T, 2020, MICROORGANISMS, V8, DOI 10.3390/microorganisms8091401
   Hou QH, 2018, CELL DEATH DIFFER, V25, P1657, DOI 10.1038/s41418-018-0070-2
   Hou YJ, 2019, NAT REV NEUROL, V15, P565, DOI 10.1038/s41582-019-0244-7
   Kaakkola S, 2000, DRUGS, V59, P1233, DOI 10.2165/00003495-200059060-00004
   Karlsson FH, 2013, NATURE, V498, P99, DOI 10.1038/nature12198
   Kennedy PJ, 2017, NEUROPHARMACOLOGY, V112, P399, DOI 10.1016/j.neuropharm.2016.07.002
   Khan N, 2013, ANTIOXID REDOX SIGN, V19, P151, DOI 10.1089/ars.2012.4901
   Killinger BA, 2018, SCI TRANSL MED, V10, DOI 10.1126/scitranslmed.aar5280
   Kim KA, 2016, BMC MICROBIOL, V16, DOI 10.1186/s12866-016-0625-7
   Kim MS, 2020, GUT, V69, P283, DOI 10.1136/gutjnl-2018-317431
   Kim SY, 2020, NUTRIENTS, V12, DOI 10.3390/nu12113573
   Kim YK, 2018, CURR NEUROPHARMACOL, V16, P559, DOI 10.2174/1570159X15666170915141036
   Kirkland JL, 2017, J AM GERIATR SOC, V65, P2297, DOI 10.1111/jgs.14969
   Koh A, 2016, CELL, V165, P1332, DOI 10.1016/j.cell.2016.05.041
   Kok DEG, 2018, J NUTR BIOCHEM, V56, P152, DOI 10.1016/j.jnutbio.2018.01.001
   Koliada A, 2017, BMC MICROBIOL, V17, DOI 10.1186/s12866-017-1027-1
   Kong FL, 2019, GUT MICROBES, V10, P210, DOI 10.1080/19490976.2018.1494102
   Kostic AD, 2013, GENE DEV, V27, P701, DOI 10.1101/gad.212522.112
   Kumar R, 2020, PROBIOTICS ANTIMICRO, V12, P563, DOI 10.1007/s12602-019-09576-z
   Kundu P, 2019, SCI TRANSL MED, V11, DOI 10.1126/scitranslmed.aau4760
   Lambert JE, 2015, APPL PHYSIOL NUTR ME, V40, P749, DOI 10.1139/apnm-2014-0452
   Lane CA, 2018, EUR J NEUROL, V25, P59, DOI 10.1111/ene.13439
   Lew LC, 2019, BENEF MICROBES, V10, P883, DOI 10.3920/BM2019.0058
   Li HJ, 2016, CELL HOST MICROBE, V19, P240, DOI 10.1016/j.chom.2016.01.008
   Li Y, 2016, NUTRIENTS, V8, DOI 10.3390/nu8030167
   Lin JJ, 2020, AM J TRANSL RES, V12, P203
   Lin R, 2019, FRONT MICROBIOL, V10, DOI 10.3389/fmicb.2019.01092
   Ling X, 2016, PLOS ONE, V11, DOI 10.1371/journal.pone.0161635
   Liu S, 2020, MOL NEUROBIOL, V57, P5026, DOI 10.1007/s12035-020-02073-3
   Liu Y, 2019, WORLDV EVID-BASED NU, DOI 10.1111/wvn.12405
   Loo YT, 2020, COMPR REV FOOD SCI F, V19, P1268, DOI 10.1111/1541-4337.12563
   Lopes-Paciencia S, 2019, CYTOKINE, V117, P15, DOI 10.1016/j.cyto.2019.01.013
   Luchsinger JA, 2004, NEUROLOGY, V63, P1187, DOI 10.1212/01.WNL.0000140292.04932.87
   Luczynski P, 2016, INT J NEUROPSYCHOPH, V19, DOI 10.1093/ijnp/pyw020
   Ma S, 2020, MICROORGANISMS, V8, DOI 10.3390/microorganisms8071027
   Mallott Elizabeth K, 2019, Access Microbiol, V1, pe000060, DOI 10.1099/acmi.0.000060
   Man AL, 2015, CLIN SCI, V129, P515, DOI 10.1042/CS20150046
   Mariat D, 2009, BMC MICROBIOL, V9, DOI 10.1186/1471-2180-9-123
   Mohajeri MH, 2019, NUTRIENTS, V11, DOI 10.3390/nu11020424
   Moiseeva O, 2013, AGING CELL, V12, P489, DOI 10.1111/acel.12075
   Mokkala K, 2016, NUTR RES, V36, P246, DOI 10.1016/j.nutres.2015.11.014
   Mor A, 2016, BMJ OPEN, V6, DOI 10.1136/bmjopen-2016-011523
   Most J, 2017, AGEING RES REV, V39, P36, DOI 10.1016/j.arr.2016.08.005
   Myles EM, 2020, MICROORGANISMS, V8, DOI 10.3390/microorganisms8101527
   Nakagawa H, 2016, AGING CELL, V15, P227, DOI 10.1111/acel.12431
   Narasimhan H, 2020, PLOS NEGLECT TROP D, V14, DOI 10.1371/journal.pntd.0008707
   Ness Jose, 2006, Am J Geriatr Pharmacother, V4, P42, DOI 10.1016/j.amjopharm.2006.03.008
   Ni YH, 2019, MOL NUTR FOOD RES, V63, DOI 10.1002/mnfr.201900603
   Nyangale EP, 2015, J NUTR, V145, P1446, DOI 10.3945/jn.114.199802
   Obrenovich M, 2020, MICROORGANISMS, V8, DOI 10.3390/microorganisms8050784
   Odamaki T, 2016, BMC MICROBIOL, V16, DOI 10.1186/s12866-016-0708-5
   Oertel W, 2016, J NEUROCHEM, V139, P325, DOI 10.1111/jnc.13750
   Ohtani N, 2012, EXP DERMATOL, V21, P1, DOI 10.1111/j.1600-0625.2012.01493.x
   Olshansky SJ, 2018, JAMA-J AM MED ASSOC, V320, P1323, DOI 10.1001/jama.2018.12621
   Ott B, 2017, SCI REP-UK, V7, DOI 10.1038/s41598-017-12109-9
   Pan FW, 2018, MICROBIOME, V6, DOI 10.1186/s40168-018-0440-5
   Park MR, 2018, SCI REP-UK, V8, DOI 10.1038/s41598-018-25333-8
   Peterson CT, 2018, J EVID-BASED INTEGR, V23, DOI 10.1177/2515690X18790725
   Pitkala KH, 2013, JAMA INTERN MED, V173, P894, DOI 10.1001/jamainternmed.2013.359
   Prasad S, 2012, PREV MED, V54, pS29, DOI 10.1016/j.ypmed.2011.11.011
   PRIZMENT AE, 2019, P CANC RES AM ASS CA, V79, P5060
   Rajagopala SV, 2017, CANCER PREV RES, V10, P226, DOI 10.1158/1940-6207.CAPR-16-0249
   Rampelli S, 2020, MSYSTEMS, V5, DOI 10.1128/mSystems.00124-20
   Ren CC, 2020, J EXP BIOL, V223, DOI 10.1242/jeb.212548
   Rhee SH, 2009, NAT REV GASTRO HEPAT, V6, P306, DOI 10.1038/nrgastro.2009.35
   Rolland Y, 2007, J AM GERIATR SOC, V55, P158, DOI 10.1111/j.1532-5415.2007.01035.x
   Roskoski R, 2016, PHARMACOL RES, V111, P784, DOI 10.1016/j.phrs.2016.07.038
   Ruiz A, 2017, ENVIRON MICROBIOL, V19, P1536, DOI 10.1111/1462-2920.13713
   Russo M, 2016, NUTRIENTS, V8, DOI 10.3390/nu8070415
   Ryan FJ, 2020, NAT COMMUN, V11, DOI 10.1038/s41467-020-15342-5
   Scheperjans F, 2015, MOVEMENT DISORD, V30, P350, DOI 10.1002/mds.26069
   Scherer RX, 2020, SCI REP-UK, V10, DOI 10.1038/s41598-020-77937-8
   Schifano E, 2019, MICROORGANISMS, V7, DOI 10.3390/microorganisms7020045
   Schinaman JM, 2019, SCI REPORTS, V9, P1
   Schmitt V, 2013, EXP GERONTOL, V48, P1379, DOI 10.1016/j.exger.2013.09.003
   Serra D, 2019, MOL NEUROBIOL, V56, P6941, DOI 10.1007/s12035-019-1572-8
   Sharma R, 2014, AGE, V36, DOI 10.1007/s11357-014-9686-4
   Sharma R, 2020, GUT MICROBES, V11, P335, DOI 10.1080/19490976.2019.1697148
   Sharma S, 2019, J NUTR BIOCHEM, V63, P101, DOI 10.1016/j.jnutbio.2018.10.003
   Shin HE, 2019, ANN GERIATR MED RES, V23, P105, DOI 10.4235/agmr.19.0014
   Shintouo CM, 2020, EXP GERONTOL, V141, DOI 10.1016/j.exger.2020.111079
   Si Y, 2019, J GERONTOL A-BIOL, V74, P1549, DOI 10.1093/gerona/gly189
   Singh H, 2019, GEROSCIENCE, V41, P907, DOI 10.1007/s11357-019-00098-8
   Spychala MS, 2018, ANN NEUROL, V84, P23, DOI 10.1002/ana.25250
   Stein PS, 2012, ALZHEIMERS DEMENT, V8, P196, DOI 10.1016/j.jalz.2011.04.006
   Stilling RM, 2015, BRAIN BEHAV IMMUN, V50, P209, DOI 10.1016/j.bbi.2015.07.009
   Strandwitz P, 2018, BRAIN RES, V1693, P128, DOI 10.1016/j.brainres.2018.03.015
   Sun J, 2019, TRANSL PSYCHIAT, V9, DOI 10.1038/s41398-019-0525-3
   Sun LJ, 2019, THERANOSTICS, V9, P721, DOI 10.7150/thno.31562
   Sylvia KE, 2018, BRAIN BEHAV IMMUN, V73, P571, DOI 10.1016/j.bbi.2018.07.001
   Sylvia KE, 2017, BRAIN BEHAV IMMUN, V60, P51, DOI 10.1016/j.bbi.2016.10.023
   Tap J, 2009, ENVIRON MICROBIOL, V11, P2574, DOI 10.1111/j.1462-2920.2009.01982.x
   Tapsin S, 2018, NAT COMMUN, V9, DOI 10.1038/s41467-018-03675-1
   Tchkonia T, 2013, J CLIN INVEST, V123, P966, DOI 10.1172/JCI64098
   Teri L, 2003, JAMA-J AM MED ASSOC, V290, P2015, DOI 10.1001/jama.290.15.2015
   Thevaranjan N, 2017, CELL HOST MICROBE, V21, P455, DOI 10.1016/j.chom.2017.03.002
   Tuikhar N, 2019, MECH AGEING DEV, V179, P23, DOI [10.1016/j.mad.2019.02.001, 10.1016/j.mad.2019.02.00]
   van Soest APM, 2020, NUTRIENTS, V12, DOI 10.3390/nu12113471
   Vemuri R, 2019, SEMIN IMMUNOPATHOL, V41, P265, DOI 10.1007/s00281-018-0716-7
   Wang R, 2017, AGING CELL, V16, P564, DOI 10.1111/acel.12587
   Wang SX, 2018, SCI REP-UK, V8, DOI 10.1038/s41598-017-18472-x
   Westfall S, 2017, CELL MOL LIFE SCI, V74, P3769, DOI 10.1007/s00018-017-2550-9
   WILLIAMS GC, 1957, EVOLUTION, V11, P398, DOI 10.1111/j.1558-5646.1957.tb02911.x
   Wilms E, 2020, SCI REP-UK, V10, DOI 10.1038/s41598-019-57106-2
   Wu L, 2019, MSYSTEMS, V4, DOI 10.1128/mSystems.00325-19
   Xu CM, 2019, BMC MICROBIOL, V19, DOI 10.1186/s12866-019-1616-2
   Xu M, 2015, P NATL ACAD SCI USA, V112, pE6301, DOI 10.1073/pnas.1515386112
   Yang WQ, 2021, AM J PERINAT, V38, P1181, DOI 10.1055/s-0040-1710559
   YARI SS, 2020, GASTROENTEROLOGY, V159, P200, DOI DOI 10.1053/J.GASTRO.2020.03.050
   Yende S, 2005, AM J RESP CRIT CARE, V172, P1440, DOI 10.1164/rccm.200506-888OC
   Yoo JY, 2020, MICROORGANISMS, V8, DOI 10.3390/microorganisms8101587
   Yousefzadeh MJ, 2018, EBIOMEDICINE, V36, P18, DOI 10.1016/j.ebiom.2018.09.015
   Zhan XH, 2016, NEUROLOGY, V87, P2324, DOI 10.1212/WNL.0000000000003391
   Zhang CH, 2013, NAT COMMUN, V4, DOI 10.1038/ncomms3163
   Zhang MM, 2016, BMC GASTROENTEROL, V16, DOI 10.1186/s12876-016-0500-x
   Zhang YG, 2020, CELL MOL GASTROENTER, V10, P729, DOI 10.1016/j.jcmgh.2020.05.010
   Zhao GJ, 2019, BIOMED RES INT, V2019, DOI 10.1155/2019/9291216
   Zhao Y, 2013, J MICROBIOL, V51, P183, DOI 10.1007/s12275-013-2076-2
   Zheng XJ, 2018, FRONT MED-PRC, V12, P634, DOI 10.1007/s11684-018-0670-8
   Zhou LX, 2018, INFLAMM BOWEL DIS, V24, P1926, DOI 10.1093/ibd/izy182
   Zhou YZ, 2012, J BIOL CHEM, V287, P35092, DOI 10.1074/jbc.M112.383737
NR 195
TC 3
Z9 4
U1 11
U2 22
PU MDPI
PI BASEL
PA ST ALBAN-ANLAGE 66, CH-4052 BASEL, SWITZERLAND
EI 2076-2607
J9 MICROORGANISMS
JI Microorganisms
PD MAR
PY 2021
VL 9
IS 3
AR 555
DI 10.3390/microorganisms9030555
PG 20
WC Microbiology
WE Science Citation Index Expanded (SCI-EXPANDED); Social Science Citation Index (SSCI)
SC Microbiology
GA RE0XL
UT WOS:000633888400001
PM 33800340
OA gold, Green Published
DA 2022-07-02
ER

PT J
AU Hussain, A
   Kwon, MH
   Kim, HK
   Lee, HS
   Cho, JS
   Lee, YI
AF Hussain, Ahtesham
   Kwon, Mi Hyun
   Kim, Hyun Kyu
   Lee, Hak Sung
   Cho, Jin Sook
   Lee, Young Ik
TI Anti-Obesity Effect of Lactobacillus plantarum LB818 Is Associated with
   Regulation of Gut Microbiota in High-Fat Diet-Fed Obese Mice
SO JOURNAL OF MEDICINAL FOOD
LA English
DT Article
DE anti-obesity; gut microbiota; high-fat diet; Lactobacillus plantarum
   LB818
ID PROBIOTICS; METABOLISM; ENERGY; CHOLESTEROL
AB Worldwide, obesity has become a major risk factor associated with health risks such as diabetes, hypertension, hypercholesterolemia, cardiovascular disease, stroke, and certain forms of cancer. In this study, we estimated the anti-obesity effect of the bacterial strain Lactobacillus plantarum LB818 (designated as LB818) using male C57BL/6J mice, which were treated with high-fat diet (HFD) to induce obesity. Next, LB818 (10(9) colony-forming units [CFU]/mL) was orally administered for 8 weeks. The results showed that feeding HFD+LB818 (10(9) CFU/mL) ameliorated body weight gain and decreased total body fat by regulating fasting glucose levels in HFD-fed mice. LB818 treatment significantly lowered aspartate aminotransferase, alanine aminotransferase (ALT), total cholesterol (TC), triglyceride (TG), and elevated high-density lipoprotein levels in serum and decreased deposition of fat droplets in liver. LB818 treatment increased the respective abundances of essential bacteria, including Bacteroidetes, Akkermansia, Bifidobacterium, Lactobacillus, and increased the Bacteroidetes:Firmicutes ratio; however, it significantly decreased the levels of Firmicutes. Taken together, this study demonstrates that LB818 is effective in attenuating obesity and hepatic steatosis and regulated gut microbiota in HFD-fed obese mice.
C1 [Hussain, Ahtesham; Kwon, Mi Hyun; Cho, Jin Sook; Lee, Young Ik] Lees Biotech Co Ltd, 416,C Dong,17 Techno 4 Ro, Daejeon 34013, South Korea.
   [Kim, Hyun Kyu; Lee, Hak Sung] BNH Co Ltd, Kolmar, Sejong Si, South Korea.
RP Lee, YI (corresponding author), Lees Biotech Co Ltd, 416,C Dong,17 Techno 4 Ro, Daejeon 34013, South Korea.
EM yilee@kribb.re.kr
CR Aguirre M, 2015, GENES NUTR, V10, DOI 10.1007/s12263-015-0472-4
   Behnsen J, 2013, CSH PERSPECT MED, V3, DOI 10.1101/cshperspect.a010074
   Bhathena J, 2009, J MED FOOD, V12, P310, DOI 10.1089/jmf.2008.0166
   Bordalo T. L, 2017, CRITICAL REV FOOD SC, V57, P2296, DOI DOI 10.1080/10408398.2014.934438
   Boulange CL, 2016, GENOME MED, V8, DOI 10.1186/s13073-016-0303-2
   Cani PD, 2007, CURR OPIN CLIN NUTR, V10, P729, DOI 10.1097/MCO.0b013e3282efdebb
   Caricilli AM, 2014, CURR OPIN CLIN NUTR, V17, P312, DOI 10.1097/MCO.0000000000000067
   Cheon SY, 2017, BMC COMPLEM ALTERN M, V17, DOI 10.1186/s12906-017-1734-z
   Choe SS, 2016, FRONT ENDOCRINOL, V7, DOI 10.3389/fendo.2016.00030
   El Kaoutari A, 2013, NAT REV MICROBIOL, V11, P497, DOI 10.1038/nrmicro3050
   Everard A, 2013, BEST PRACT RES CL GA, V27, P73, DOI 10.1016/j.bpg.2013.03.007
   Ganesh BP, 2013, PLOS ONE, V8, DOI 10.1371/journal.pone.0074963
   Gill H, 2008, ADV EXP MED BIOL, V606, P423, DOI 10.1007/978-0-387-74087-4_17
   Guh DP, 2009, BMC PUBLIC HEALTH, V9, DOI 10.1186/1471-2458-9-88
   Han K, 2015, FOOD FUNCT, V6, P2684, DOI 10.1039/c5fo00232j
   Han Q, 2017, J FUNCT FOODS, V32, P391, DOI 10.1016/j.jff.2017.03.020
   Hoffman KB, 2012, PLOS ONE, V7, DOI 10.1371/journal.pone.0042866
   Hussain A, 2016, PLOS ONE, V11, DOI 10.1371/journal.pone.0165483
   Jeon EB, 2016, FOOD SCI BIOTECHNOL, V25, P1129, DOI 10.1007/s10068-016-0181-9
   Kadooka Y, 2010, EUR J CLIN NUTR, V64, P636, DOI 10.1038/ejcn.2010.19
   Kumar M, 2010, INT J FOOD SCI NUTR, V61, P473, DOI 10.3109/09637480903455971
   Lecomte V, 2015, PLOS ONE, V10, DOI 10.1371/journal.pone.0126931
   Lee K, 2007, J APPL MICROBIOL, V103, P1140, DOI 10.1111/j.1365-2672.2007.03336.x
   Lee SJ, 2014, CLIN NUTR, V33, P973, DOI 10.1016/j.clnu.2013.12.006
   Ley RE, 2005, P NATL ACAD SCI USA, V102, P11070, DOI 10.1073/pnas.0504978102
   Ley RE, 2006, NATURE, V444, P1022, DOI 10.1038/4441022a
   Ley RE, 2010, CURR OPIN GASTROEN, V26, P5, DOI 10.1097/MOG.0b013e328333d751
   Lye HS, 2009, INT J MOL SCI, V10, P3755, DOI 10.3390/ijms10093755
   Maragkoudakis PA, 2006, INT DAIRY J, V16, P189, DOI 10.1016/j.idairyj.2005.02.009
   Mennigen R, 2009, ANN NY ACAD SCI, V1165, P183, DOI 10.1111/j.1749-6632.2009.04059.x
   Park DY, 2013, WORLD J GASTROENTERO, V19, P274, DOI 10.3748/wjg.v19.i2.274
   Park JE, 2014, J APPL MICROBIOL, V116, P145, DOI 10.1111/jam.12354
   Patterson E, 2016, POSTGRAD MED J, V92, P286, DOI 10.1136/postgradmedj-2015-133285
   Pichiah PBT, 2012, NUTR RES, V32, P856, DOI 10.1016/j.nutres.2012.09.015
   Power ML, 2008, BRIT J NUTR, V99, P931, DOI 10.1017/S0007114507853347
   Qian WB, 2016, YONAGO ACTA MED, V59, P149
   Sakai T, 2013, J NUTR SCI VITAMINOL, V59, P144, DOI 10.3177/jnsv.59.144
   Sanz Y, 2013, PHARMACOL RES, V69, P144, DOI 10.1016/j.phrs.2012.10.021
   Shin HS, 2010, ARCH PHARM RES, V33, P1425, DOI 10.1007/s12272-010-0917-7
   Tilg H, 2011, J CLIN INVEST, V121, P2126, DOI 10.1172/JCI58109
   Tremaroli V, 2012, NATURE, V489, P242, DOI 10.1038/nature11552
   Turnbaugh PJ, 2006, NATURE, V444, P1027, DOI 10.1038/nature05414
   Turnbaugh PJ, 2009, NATURE, V457, P480, DOI 10.1038/nature07540
   Wang CY, 2012, METHODS MOL BIOL, V821, P421, DOI 10.1007/978-1-61779-430-8_27
   Wang J, 2014, PLOS ONE, V9, DOI [10.1371/journal.pone.0101358, 10.1371/journal.pone.0086117]
   Wang JH, 2015, SCI REP-UK, V5, DOI 10.1038/srep08391
NR 46
TC 7
Z9 8
U1 3
U2 18
PU MARY ANN LIEBERT, INC
PI NEW ROCHELLE
PA 140 HUGUENOT STREET, 3RD FL, NEW ROCHELLE, NY 10801 USA
SN 1096-620X
EI 1557-7600
J9 J MED FOOD
JI J. Med. Food
PD JUL 1
PY 2020
VL 23
IS 7
BP 750
EP 759
DI 10.1089/jmf.2019.4627
PG 10
WC Chemistry, Medicinal; Food Science & Technology; Nutrition & Dietetics
WE Science Citation Index Expanded (SCI-EXPANDED)
SC Pharmacology & Pharmacy; Food Science & Technology; Nutrition &
   Dietetics
GA PI1GS
UT WOS:000600847600008
PM 32649278
DA 2022-07-02
ER

PT J
AU Pimentel, GD
   Micheletti, TO
   Pace, F
AF Pimentel, Gustavo D.
   Micheletti, Thayana O.
   Pace, Fernanda
TI Nutritional Targets for Modulation of the Microbiota in Obesity
SO DRUG DEVELOPMENT RESEARCH
LA English
DT Article
DE obesity; microbiota; nutrition; diet; inflammation; insulin; gut
   hormones
ID CHAIN FATTY-ACIDS; GUT MICROBIOTA; METABOLIC ENDOTOXEMIA;
   INSULIN-RESISTANCE; FECAL MICROBIOTA; INTESTINAL MICROBIOTA; BACTERIAL
   COMMUNITY; HEPATIC STEATOSIS; LIPID-METABOLISM; INFLAMMATION
AB Abstract
   The gut microbiota is being increasingly appreciated by both clinical and research professionals as the human ancestral genome has undergone modification by the microbes that colonize the human body. The gut is now known to be a key metabolic organ that contains some 15 000 bacterial species that influence health and chronic diseases, the latter including obesity, type 2 diabetes, hepatic steatosis, and hypertension. Based on the potentially beneficial effects of nutrients, this review discusses how obesity disturbs the gut microbiota. Additionally, the main dietary nutrients known to modulate the intestine microbiome were highlighted.
C1 [Pimentel, Gustavo D.; Micheletti, Thayana O.; Pace, Fernanda] State Univ Campinas UNICAMP, Fac Med Sci, Dept Internal Med, Campinas, SP, Brazil.
RP Pimentel, GD (corresponding author), FCM State Univ Campinas UNICAMP, Dept Internal Med, BR-13083970 Campinas, SP, Brazil.
EM gupimentel@yahoo.com.br
FU Fundacao de Amparo a Pesquisa do Estado de Sao Paulo (FAPESP), Brazil
FX This work was supported by Fundacao de Amparo a Pesquisa do Estado de
   Sao Paulo (FAPESP), Brazil.
CR Abrams SA, 2007, J PEDIATR-US, V151, P293, DOI 10.1016/j.jpeds.2007.03.043
   Ajslev TA, 2011, INT J OBESITY, V35, P522, DOI 10.1038/ijo.2011.27
   Armougom F, 2009, PLOS ONE, V4, DOI 10.1371/journal.pone.0007125
   Axling U, 2012, NUTR METAB, V9, DOI 10.1186/1743-7075-9-105
   Backhed F, 2004, P NATL ACAD SCI USA, V101, P15718, DOI 10.1073/pnas.0407076101
   Baffy G, 2009, J HEPATOL, V51, P212, DOI 10.1016/j.jhep.2009.03.008
   Brusq JM, 2006, J LIPID RES, V47, P1281, DOI 10.1194/jlr.M600020-JLR200
   Bugianesi E, 2002, GASTROENTEROLOGY, V123, P134, DOI 10.1053/gast.2002.34168
   Calder PC., 2013, P NUTR SOC, V21, P1
   Cani PD, 2007, DIABETOLOGIA, V50, P2374, DOI 10.1007/s00125-007-0791-0
   Cani PD, 2009, GUT, V58, P1091, DOI 10.1136/gut.2008.165886
   Cani PD, 2008, DIABETES, V57, P1470, DOI 10.2337/db07-1403
   Cani PD, 2007, DIABETES, V56, P1761, DOI 10.2337/db06-1491
   Cani PD, 2011, PHARMACOL THERAPEUT, V130, P202, DOI 10.1016/j.pharmthera.2011.01.012
   Cani PD, 2009, CURR PHARM DESIGN, V15, P1546, DOI 10.2174/138161209788168164
   Caricilli AM, 2011, PLOS BIOL, V9, DOI 10.1371/journal.pbio.1001212
   Carvalho BM, 2012, DIABETOLOGIA, V55, P2823, DOI 10.1007/s00125-012-2648-4
   Cerf-Bensussan N, 2010, NAT REV IMMUNOL, V10, P735, DOI 10.1038/nri2850
   Cho I, 2012, NATURE, V488, P621, DOI 10.1038/nature11400
   Correia-Sa I., 2013, MOL NUTR FOOD RES
   Costello EK, 2009, SCIENCE, V326, P1694, DOI 10.1126/science.1177486
   Delzenne NM, 2013, BRIT J NUTR, V109, pS81, DOI 10.1017/S0007114512004047
   Delzenne NM, 2011, NAT REV ENDOCRINOL, V7, P639, DOI 10.1038/nrendo.2011.126
   Esteve E, 2011, CURR OPIN CLIN NUTR, V14, P483, DOI 10.1097/MCO.0b013e328348c06d
   Everard A, 2011, DIABETES, V60, P2775, DOI 10.2337/db11-0227
   FAO/WHO, 2002, WORK GROUP IN PRESS
   Flint HJ, 2012, NAT REV GASTRO HEPAT, V9, P577, DOI 10.1038/nrgastro.2012.156
   Frank DN, 2007, P NATL ACAD SCI USA, V104, P13780, DOI 10.1073/pnas.0706625104
   Garrett WS, 2010, CELL, V140, P859, DOI 10.1016/j.cell.2010.01.023
   Garrity GM, 2010, BERGEYS MANUAL SYSTE, V4, P908
   Gauffin Cano P, 2012, PLOS ONE, V7
   Gill SR, 2006, SCIENCE, V312, P1355, DOI 10.1126/science.1124234
   Gobel RJ, 2012, J PEDIATR GASTR NUTR, V55, P673, DOI 10.1097/MPG.0b013e318263066c
   LeBlanc JG, 2013, CURR OPIN BIOTECH, V24, P160, DOI 10.1016/j.copbio.2012.08.005
   Haska L, 2011, FOOD NUTR RES, V55, DOI 10.3402/fnr.v55i0.6397
   Henao-Mejia J, 2012, NATURE, V482, P179, DOI 10.1038/nature10809
   Hill JO, 1998, SCIENCE, V280, P1371, DOI 10.1126/science.280.5368.1371
   Hotamisligil GS, 2006, NATURE, V444, P860, DOI 10.1038/nature05485
   Hsieh FC, 2013, NUTR METAB, V10, DOI 10.1186/1743-7075-10-35
   Jalanka-Tuovinen J, 2011, PLOS ONE, V6, DOI 10.1371/journal.pone.0023035
   Jaquet M, 2009, INT J FOOD MICROBIOL, V130, P117, DOI 10.1016/j.ijfoodmicro.2009.01.011
   Ji YS, 2012, BENEF MICROBES, V3, P13, DOI 10.3920/BM2011.0046
   Jin JS, 2012, MICROBIOL IMMUNOL, V56, P729, DOI 10.1111/j.1348-0421.2012.00502.x
   Kadooka Y, 2010, EUR J CLIN NUTR, V64, P636, DOI 10.1038/ejcn.2010.19
   Kalliomaki M, 2008, AM J CLIN NUTR, V87, P534, DOI 10.1093/ajcn/87.3.534
   Kamada N, 2013, NAT IMMUNOL, V14, P685, DOI 10.1038/ni.2608
   Kau AL, 2011, NATURE, V474, P327, DOI 10.1038/nature10213
   Konturek SJ, 2004, J PHYSIOL PHARMACOL, V55, P137
   Leber B, 2012, EUR J CLIN NUTR, V66, P1110, DOI 10.1038/ejcn.2012.103
   Lecerf JM, 2012, BRIT J NUTR, V108, P1847, DOI 10.1017/S0007114511007252
   Lee K, 2005, ENDOCRINOLOGY, V146, P3, DOI 10.1210/en.2004-0968
   Ley RE, 2006, CELL, V124, P837, DOI 10.1016/j.cell.2006.02.017
   Ley RE, 2005, P NATL ACAD SCI USA, V102, P11070, DOI 10.1073/pnas.0504978102
   Ley RE, 2006, NATURE, V444, P1022, DOI 10.1038/4441022a
   Lira FS, 2012, NUTR J, V11, DOI 10.1186/1475-2891-11-74
   Lira FS, 2010, LIPIDS HEALTH DIS, V9, DOI 10.1186/1476-511X-9-82
   Luoto R, 2010, BRIT J NUTR, V103, P1792, DOI 10.1017/S0007114509993898
   Martin FPJ, 2009, J PROTEOME RES, V8, P2090, DOI 10.1021/pr801068x
   Maynard CL, 2012, NATURE, V489, P231, DOI 10.1038/nature11551
   Membrez M, 2008, FASEB J, V22, P2416, DOI 10.1096/fj.07-102723
   Moco S, 2012, J PROTEOME RES, V11, P4781, DOI 10.1021/pr300581s
   Morel FB, 2013, NEONATOLOGY, V103, P182, DOI 10.1159/000345201
   Moreno-Navarrete JM, 2012, INT J OBESITY, V36, P1442, DOI 10.1038/ijo.2011.256
   Murphy EF, 2013, GUT, V62, P220, DOI 10.1136/gutjnl-2011-300705
   Nakamura YK, 2012, NUTR METAB, V9, DOI 10.1186/1743-7075-9-60
   Nakayama T, 2013, FEMS MICROBIOL LETT, V343, P161, DOI 10.1111/1574-6968.12142
   Neyrinck AM, 2012, NUTR DIABETES, V2, DOI 10.1038/nutd.2011.24
   Neyrinck AM, 2012, J NUTR BIOCHEM, V23, P51, DOI 10.1016/j.jnutbio.2010.10.008
   Pachikian BD, 2013, MOL NUTR FOOD RES, V57, P347, DOI 10.1002/mnfr.201200364
   Park DY, 2013, PLOS ONE, V8
   Parker JA, 2012, NEUROPHARMACOLOGY, V63, P18, DOI 10.1016/j.neuropharm.2012.02.004
   Parnell JA, 2009, AM J CLIN NUTR, V89, P1751, DOI 10.3945/ajcn.2009.27465
   PAULING L, 1958, P NATL ACAD SCI USA, V44, P619, DOI 10.1073/pnas.44.6.619
   Peng XC, 2013, FOOD FUNCT, V4, P932, DOI 10.1039/c3fo60052a
   Pimentel GD, 2012, NUTR J, V11, DOI 10.1186/1475-2891-11-22
   Pimentel GD, 2010, ACTA MEDICA PORT, V23, P891
   Pimentel GD, 2010, DIABETOL METAB SYNDR, V2, DOI 10.1186/1758-5996-2-13
   Pimentel GD, 2010, NUTR RES, V30, P186, DOI 10.1016/j.nutres.2010.03.003
   Pluznick JL, 2013, P NATL ACAD SCI USA, V110, P4410, DOI 10.1073/pnas.1215927110
   Pollack A. A.M.A., 2013, NEW YORK TIMES  0618
   Qin JJ, 2012, NATURE, V490, P55, DOI 10.1038/nature11450
   Qin JJ, 2010, NATURE, V464, P59, DOI 10.1038/nature08821
   Raoult D, 2008, EUR J CLIN MICROBIOL, V27, P631, DOI 10.1007/s10096-008-0490-x
   Reimer RA, 1996, ENDOCRINOLOGY, V137, P3948, DOI 10.1210/en.137.9.3948
   Roberfroid M, 2010, BRIT J NUTR, V104, pS1, DOI 10.1017/S0007114510003363
   Roelofsen H, 2010, BENEF MICROBES, V1, P433, DOI 10.3920/BM2010.0028
   Samuel BS, 2008, P NATL ACAD SCI USA, V105, P16767, DOI 10.1073/pnas.0808567105
   Shendure J, 2008, NAT BIOTECHNOL, V26, P1135, DOI 10.1038/nbt1486
   Spencer MD, 2011, GASTROENTEROLOGY, V140, P976, DOI 10.1053/j.gastro.2010.11.049
   Szabo G, 2010, DIGEST DIS, V28, P737, DOI 10.1159/000324281
   Tarini J, 2010, APPL PHYSIOL NUTR ME, V35, P9, DOI 10.1139/H09-119
   Trasande L, 2013, INT J OBESITY, V37, P16, DOI 10.1038/ijo.2012.132
   Tremaroli V, 2012, NATURE, V489, P242, DOI 10.1038/nature11552
   Turnbaugh PJ, 2006, NATURE, V444, P1027, DOI 10.1038/nature05414
   Turnbaugh PJ, 2009, NATURE, V457, P480, DOI 10.1038/nature07540
   Ventura M, 2007, MICROBIOL MOL BIOL R, V71, P495, DOI 10.1128/MMBR.00005-07
   Vijay-Kumar M, 2010, SCIENCE, V328, P228, DOI 10.1126/science.1179721
   Vulevic J, 2013, J NUTR, V143, P324, DOI 10.3945/jn.112.166132
   Wang DL, 2012, CIRC RES, V111, P967, DOI [10.1161/CIRCRESAHA.112.266502, 10.1161/circresaha.112.266502]
   Wang XL, 2005, LIFE SCI, V77, P3058, DOI 10.1016/j.lfs.2005.02.033
   Wellen KE, 2005, J CLIN INVEST, V115, P1111, DOI 10.1172/JCI200525102
   WHO, 2019, OV OB
   Yan H, 2013, PLOS ONE, V8
   Yin J, 2008, AM J PHYSIOL-ENDOC M, V294, pE148, DOI 10.1152/ajpendo.00211.2007
   Zhang X, 2012, PLOS ONE, V7, DOI [10.1371/journal.pone.0035700, 10.1371/journal.pone.0035991]
   Zhou JY, 2009, EUR J PHARMACOL, V606, P262, DOI 10.1016/j.ejphar.2008.12.056
   Zoetendal EG, 2006, MOL MICROBIOL, V59, P1639, DOI 10.1111/j.1365-2958.2006.05056.x
   Zumbrun SD, 2013, P NATL ACAD SCI USA, V110, pE2126, DOI 10.1073/pnas.1222014110
NR 108
TC 2
Z9 2
U1 0
U2 47
PU WILEY
PI HOBOKEN
PA 111 RIVER ST, HOBOKEN 07030-5774, NJ USA
SN 0272-4391
EI 1098-2299
J9 DRUG DEVELOP RES
JI Drug Dev. Res.
PD SEP
PY 2013
VL 74
IS 6
SI SI
BP 393
EP 402
DI 10.1002/ddr.21092
PG 10
WC Chemistry, Medicinal; Pharmacology & Pharmacy
WE Science Citation Index Expanded (SCI-EXPANDED)
SC Pharmacology & Pharmacy
GA 218CP
UT WOS:000324410500008
DA 2022-07-02
ER

PT J
AU Zhu, YY
   Dong, LE
   Huang, L
   Shi, ZX
   Dong, JL
   Yao, Y
   Shen, RL
AF Zhu Yingying
   Dong Lianger
   Huang Lu
   Shi Zhenxing
   Dong Jilin
   Yao Yang
   Shen Ruiling
TI Effects of oat beta-glucan, oat resistant starch, and the whole oat
   flour on insulin resistance, inflammation, and gut microbiota in
   high-fat-diet-induced type 2 diabetic rats
SO JOURNAL OF FUNCTIONAL FOODS
LA English
DT Article
DE Oat beta-glucan; Oat resistant starch; Whole oat foods; Type 2 diabetes;
   Gut microbiota
ID GLYCEMIC RESPONSE; MOLECULAR-WEIGHT; GLUCOSE; STRAINS
AB This study was aimed to compare the beneficial effects of oat beta-glucan (OG), oat resistant starch (ORS), and whole oat foods (WO), and explore the correlations between the key phylotypes of gut microbiota and type 2 diabetes (T2D) indexes and inflammation indexes in high-fat diet induced T2D rats. WO exhibited better effects on ameliorating insulin resistance and glucose tolerance than OG and ORS (p < 0.05). The three oat products had equal effects on the inhibition of cytokine release (p > 0.05). OG, ORS, and WO altered the gut microbiota composition with increased genus Clostridium, and Butyricoccus, but decreased genus Bacteroides, Lactobacillus, Oscillospira, and Ruminococcus. In addition, the Pearson correlation analysis showed that genus Bacteroides, Butyricoccus, Parabacteroides, Lactobacillus, Oscillospira, Ruminococcus, and Bifidobacterium positively correlated (p < 0.05) with the development of diabetes and inflammation, while genus Clostridium and Faecalibacterium showed a negative correlation (p < 0.05). These results provide valuable information about the beneficial effects of oat products on human health.
C1 [Zhu Yingying; Huang Lu; Dong Jilin; Shen Ruiling] Zhengzhou Univ Light Ind, Sch Food & Biol Engn, 166 Kexue Rd, Zhengzhou 450002, Henan, Peoples R China.
   [Dong Lianger] Univ Hawaii, Dept Human Nutr Food & Anim Sci, 1955 East West Rd, Honolulu, HI 96822 USA.
   [Shi Zhenxing; Yao Yang] Chinese Acad Agr Sci CAAS, Inst Crop Sci, 80 South Xueyuan Rd, Beijing 100081, Peoples R China.
RP Shen, RL (corresponding author), Zhengzhou Univ Light Ind, Sch Food & Biol Engn, 166 Kexue Rd, Zhengzhou 450002, Henan, Peoples R China.
EM shenrl1967@163.com
FU National Natural Science Foundation of China [31671856]; PhD Programs
   Foundation of Zhengzhou University of Light Industry [SPY20190066]
FX The authors gratefully acknowledge the financial supports from the
   National Natural Science Foundation of China (No. 31671856) and PhD
   Programs Foundation of Zhengzhou University of Light Industry
   (SPY20190066).
CR [Anonymous], [No title captured]
   [Anonymous], 2015, J CLIN ENDOCR METAB
   Arrese M, 2010, ANN HEPATOL, V9, pS112, DOI 10.1016/S1665-2681(19)31735-1
   Bodinham CL, 2014, ENDOCR CONNECT, V3, P75, DOI 10.1530/EC-14-0036
   Candela M, 2010, INT J FOOD MICROBIOL, V140, P93, DOI 10.1016/j.ijfoodmicro.2010.04.017
   Dong JL, 2016, J FUNCT FOODS, V25, P408, DOI 10.1016/j.jff.2016.06.025
   Dong JL, 2011, FOOD CHEM, V129, P1066, DOI 10.1016/j.foodchem.2011.05.076
   Everard A, 2014, MBIO, V5, DOI 10.1128/mBio.01011-14
   Geurts L, 2014, BENEF MICROBES, V5, P3, DOI 10.3920/BM2012.0065
   Grimble RF, 2002, CURR OPIN CLIN NUTR, V5, P551, DOI 10.1097/00075197-200209000-00015
   Harrold J, 2014, FOOD FUNCT, V5, P2574, DOI [10.1039/c4fo00253a, 10.1039/C4FO00253A]
   Huang Q, 2014, EXP THER MED, V8, P1648, DOI 10.3892/etm.2014.1958
   Kale M., 2014, Oats nutrition and technology, P123
   Khan S, 2015, EPIGENOMICS-UK, V7, P669, DOI [10.2217/EPI.15.20, 10.2217/epi.15.20]
   Kuate D, 2015, LIPIDS HEALTH DIS, V14, DOI 10.1186/s12944-015-0051-0
   Larsen N, 2010, PLOS ONE, V5, DOI 10.1371/journal.pone.0009085
   Le Kim-Anne, 2012, Front Physiol, V3, P496, DOI 10.3389/fphys.2012.00496
   Lee S, 2018, J NUTR, V148, P209, DOI 10.1093/jn/nxx027
   Liao P, 2008, J DIABETES COMPLICAT, V22, P229, DOI 10.1016/j.jdiacomp.2007.04.005
   Lim SM, 2016, J FUNCT FOODS, V27, P295, DOI 10.1016/j.jff.2016.09.011
   Maki KC, 2010, J AM DIET ASSOC, V110, P205, DOI 10.1016/j.jada.2009.10.037
   MATTHEWS DR, 1985, DIABETOLOGIA, V28, P412, DOI 10.1007/BF00280883
   Musso G, 2010, DIABETES CARE, V33, P2277, DOI 10.2337/dc10-0556
   Neish AS, 2009, GASTROENTEROLOGY, V136, P65, DOI 10.1053/j.gastro.2008.10.080
   Ostman E, 2006, J CEREAL SCI, V43, P230, DOI 10.1016/j.jcs.2005.11.001
   Parnell JA, 2012, BRIT J NUTR, V107, P601, DOI 10.1017/S0007114511003163
   Regand A, 2011, FOOD CHEM, V129, P297, DOI 10.1016/j.foodchem.2011.04.053
   Romond MB, 2008, ANAEROBE, V14, P43, DOI 10.1016/j.anaerobe.2007.09.003
   Rosburg V, 2010, J FOOD SCI, V75, pC439, DOI 10.1111/j.1750-3841.2010.01620.x
   Rurangwa E, 2009, J APPL MICROBIOL, V106, P932, DOI 10.1111/j.1365-2672.2008.04034.x
   Shen RL, 2015, FOOD AGR IMMUNOL, V26, P120, DOI 10.1080/09540105.2013.876976
   Shen RL, 2012, J AGR FOOD CHEM, V60, P11301, DOI 10.1021/jf302824h
   Tosh SM, 2008, CEREAL CHEM, V85, P211, DOI 10.1094/CCHEM-85-2-0211
   Upadhyaya B, 2016, SCI REP-UK, V6, DOI 10.1038/srep28797
   Vaarala O, 2013, CURR DIABETES REP, V13, P601, DOI 10.1007/s11892-013-0409-5
   Wang YY, 2011, AM J PHYSIOL-ENDOC M, V300, pE155, DOI 10.1152/ajpendo.00301.2010
   Wong THT, 2017, STARCH-STARKE, V69, DOI 10.1002/star.201600205
   Zhang XY, 2017, DIABETES THER, V8, P293, DOI 10.1007/s13300-017-0226-y
   Zhang XG, 2014, MOL NUTR FOOD RES, V58, P1322, DOI 10.1002/mnfr.201300820
   Zheng JL, 2018, J AGR FOOD CHEM, V66, P5821, DOI [10.1021/acsjafc.8b00829, 10.1021/acs.jafc.8b00829]
   Zhou J, 2016, CURR TOP MED CHEM, V16, P823, DOI 10.2174/1568026615666150827094815
NR 41
TC 14
Z9 15
U1 22
U2 46
PU ELSEVIER
PI AMSTERDAM
PA RADARWEG 29, 1043 NX AMSTERDAM, NETHERLANDS
SN 1756-4646
EI 2214-9414
J9 J FUNCT FOODS
JI J. Funct. Food.
PD JUN
PY 2020
VL 69
AR 103939
DI 10.1016/j.jff.2020.103939
PG 11
WC Food Science & Technology; Nutrition & Dietetics
WE Science Citation Index Expanded (SCI-EXPANDED)
SC Food Science & Technology; Nutrition & Dietetics
GA LU4FP
UT WOS:000537713200005
OA gold
DA 2022-07-02
ER

PT J
AU Snethlage, CMF
   Nieuwdorp, M
   van Raalte, DH
   Rampanelli, E
   Verchere, BC
   Hanssen, NMJ
AF Snethlage, Coco M. Fuhri
   Nieuwdorp, Max
   van Raalte, Daniel H.
   Rampanelli, Elena
   Verchere, Bruce C.
   Hanssen, Nordin M. J.
TI Auto-immunity and the gut microbiome in type 1 diabetes: Lessons from
   rodent and human studies
SO BEST PRACTICE & RESEARCH CLINICAL ENDOCRINOLOGY & METABOLISM
LA English
DT Article
DE type 1 diabetes; NOD mice; microbiome; virome
ID INTESTINAL MICROBIOTA; ENTEROVIRUS INFECTION; CELL DYSFUNCTION; GLYCEMIC
   CONTROL; INNATE IMMUNITY; YOUNG-ADULTS; RISK; SUSCEPTIBILITY; CHILDHOOD;
   CHILDREN
AB Type 1 diabetes (T1D) is an auto-immune disease that destructs insulin-producing pancreatic beta-cells within the islets of Langerhans. The incidence of T1D has tripled over the last decades, while the pathophysiology of the disease is still largely unknown. Currently, there is no cure for T1D. The only treatment option consists of blood-glucose regulation with insulin injections and intensive monitoring of blood glucose levels. In recent years, perturbations in the ecosystem of the gut microbiome also referred to as dysbiosis, have gained interest as a possible contributing factor in the development of T1D. Changes in the microbiome seem to occur before the onset of T1D associated auto-antibodies. Furthermore, rodent studies demonstrate that administering antibiotics at a young age may accelerate the onset of T1D. This review provides an overview of the research performed on the epidemiology, pathophysiology, interventions, and possible treatment options in the field of the gut microbiome and T1D.
   (c) 2021 The Authors. Published by Elsevier Ltd. This is an open access article under the CC BY license (http://creativecommons. org/licenses/by/4.0/).
C1 [Snethlage, Coco M. Fuhri; Nieuwdorp, Max; van Raalte, Daniel H.; Rampanelli, Elena; Hanssen, Nordin M. J.] Amsterdam UMC, Locat AMC, Amsterdam Diabet Ctr, Internal & Vasc Med, Amsterdam, Netherlands.
   [Verchere, Bruce C.] BC Childrens Hosp, Res Inst, Pathol & Lab Med & Surg, Vancouver, BC, Canada.
   [van Raalte, Daniel H.] Amsterdam UMC, Locat VUMC, Dept Internal Med, Amsterdam Diabet Ctr, Amsterdam, Netherlands.
RP Hanssen, NMJ (corresponding author), Univ Amsterdam, Locat Acad Med Ctr, Med Ctr, Amsterdam Diabet Ctr,Dept Vasc & Internal Med, Meibergdreef 9, NL-1105 AZ Amsterdam, Netherlands.
EM n.m.j.hanssen@amsterdamumc.nl
OI van Raalte, Daniel/0000-0003-2894-6124
FU DNF DON grant 2020 [2020.10.002]
FX This research was supported by a DNF DON grant 2020 number 2020.10.002.
CR Atkinson MA, 2012, CSH PERSPECT MED, V2, DOI 10.1101/cshperspect.a007641
   Battle KE, 2014, MALARIA J, V13, DOI 10.1186/1475-2875-13-144
   Bessaoud K, 2006, DIABETIC MED, V23, P857, DOI 10.1111/j.1464-5491.2006.01925.x
   Blaser MJ, 2017, NAT REV IMMUNOL, V17, P461, DOI 10.1038/nri.2017.77
   Bouter KE, 2017, GASTROENTEROLOGY, V152, P1671, DOI 10.1053/j.gastro.2016.12.048
   Brands AMA, 2005, DIABETES CARE, V28, P726, DOI 10.2337/diacare.28.3.726
   Brouwer S, 2020, NAT COMMUN, V11, DOI 10.1038/s41467-020-18700-5
   Brown K, 2016, ISME J, V10, P321, DOI 10.1038/ismej.2015.114
   Buzzetti R, 2017, NAT REV ENDOCRINOL, V13, P674, DOI 10.1038/nrendo.2017.99
   Cani PD, 2014, NAT REV ENDOCRINOL, V10, P74, DOI 10.1038/nrendo.2013.240
   Chen F, 2021, J VIROL, V95, DOI 10.1128/JVI.01832-20
   Chen K, 2017, MOL NUTR FOOD RES, V61, DOI 10.1002/mnfr.201601006
   Chen L, 2019, INFLAMM BOWEL DIS, V25, P1450, DOI 10.1093/ibd/izz046
   Davis-Richardson AG, 2015, DIABETOLOGIA, V58, P1386, DOI 10.1007/s00125-015-3614-8
   Davis-Richardson AG, 2014, FRONT MICROBIOL, V5, DOI 10.3389/fmicb.2014.00678
   de Boer IH, 2011, ARCH INTERN MED, V171, P412, DOI 10.1001/archinternmed.2011.16
   de Groot P, 2021, GUT, V70, P92, DOI [10.1136/gutjnl-2020-322630, 10.1136/gutjnl-2020-323252]
   de Groot PF, 2020, DIABETOLOGIA, V63, P597, DOI 10.1007/s00125-019-05073-8
   Diaz-Valencia PA, 2015, BMC PUBLIC HEALTH, V15, DOI 10.1186/s12889-015-1591-y
   Dominguez-Bello MG, 2019, GUT, V68, P1108, DOI 10.1136/gutjnl-2018-317503
   Ekman I, 2019, PEDIATR DIABETES, V20, P73, DOI 10.1111/pedi.12788
   Esplugues E, 2011, NATURE, V475, P514, DOI 10.1038/nature10228
   Flodstrom M, 2002, NAT IMMUNOL, V3, P373, DOI 10.1038/ni771
   Fullerton B, 2014, COCHRANE DB SYST REV, DOI 10.1002/14651858.CD009122.pub2
   Furuyama K, 2019, NATURE, V567, P43, DOI 10.1038/s41586-019-0942-8
   Gale EAM, 2002, DIABETOLOGIA, V45, P588, DOI 10.1007/s00125-002-0801-1
   Gao HC, 2019, BBA-MOL BASIS DIS, V1865, DOI 10.1016/j.bbadis.2019.165541
   Giongo A, 2011, ISME J, V5, P82, DOI 10.1038/ismej.2010.92
   Harkonen T, 2003, J MED VIROL, V69, P426, DOI 10.1002/jmv.10306
   Hartstra AV, 2015, DIABETES CARE, V38, P159, DOI 10.2337/dc14-0769
   Hjern A, 2008, PEDIATR DIABETES, V9, P35
   Horwitz MS, 1998, NAT MED, V4, P781, DOI 10.1038/nm0798-781
   Hsu BB, 2019, CELL HOST MICROBE, V25, P803, DOI 10.1016/j.chom.2019.05.001
   Hull CM, 2017, DIABETOLOGIA, V60, P1839, DOI 10.1007/s00125-017-4377-1
   Hummel M, 2004, ANN INTERN MED, V140, P882, DOI 10.7326/0003-4819-140-11-200406010-00009
   Hyoty H, 2016, PEDIATR DIABETES, V17, P56, DOI 10.1111/pedi.12370
   Iijima T, 2017, DIABETES RES CLIN PR, V133, P10, DOI 10.1016/j.diabres.2017.07.036
   Iliev ID, 2017, NAT REV IMMUNOL, V17, P635, DOI 10.1038/nri.2017.55
   Ilonen J, 2016, PEDIATR DIABETES, V17, P8, DOI 10.1111/pedi.12327
   Ilonen J, 2019, NAT REV ENDOCRINOL, V15, P635, DOI 10.1038/s41574-019-0254-y
   Ivanov II, 2008, CELL HOST MICROBE, V4, P337, DOI 10.1016/j.chom.2008.09.009
   Knip M, 2016, NAT REV ENDOCRINOL, V12, P154, DOI 10.1038/nrendo.2015.218
   Korpela K, 2020, CELL, V183, P324, DOI 10.1016/j.cell.2020.08.047
   Kowalewska Beata, 2015, Pediatr Endocrinol Diabetes Metab, V20, P170, DOI 10.18544/PEDM-20.04.0017
   Laffel LM, 2020, JAMA-J AM MED ASSOC, V323, P2388, DOI 10.1001/jama.2020.6940
   Larsson PG, 2013, DIABETOLOGIA, V56, P867, DOI 10.1007/s00125-013-2834-z
   Leiter E H, 2001, Curr Protoc Immunol, VChapter 15, DOI 10.1002/0471142735.im1509s24
   Lempainen J, 2015, J AUTOIMMUN, V61, P45, DOI 10.1016/j.jaut.2015.05.005
   Lenzen S, 2017, DIABETES-METAB RES, V33, DOI 10.1002/dmrr.2915
   Lind M, 2014, NEW ENGL J MED, V371, P1972, DOI 10.1056/NEJMoa1408214
   Livanos AE, 2018, Antibiotic-mediated gut microbiome perturbation accelerates development of type 1 diabetes in mice, V1, P1, DOI 10.1038/nmicrobiol.2016.140.Antibiotic-mediated
   Lowe CE, 2007, NAT GENET, V39, P1074, DOI 10.1038/ng2102
   Miossec P, 2012, NAT REV DRUG DISCOV, V11, P763, DOI 10.1038/nrd3794
   Mullen Y, 2017, PANCREAS, V46, P455, DOI 10.1097/MPA.0000000000000828
   Neuman V, 2019, DIABETOLOGIA, V62, P1291, DOI 10.1007/s00125-019-4869-2
   Oh JH, 2019, CELL HOST MICROBE, V25, P273, DOI 10.1016/j.chom.2018.11.016
   OLDSTONE MBA, 1991, CELL, V65, P319, DOI 10.1016/0092-8674(91)90165-U
   Olszak T, 2012, SCIENCE, V336, P489, DOI 10.1126/science.1219328
   Patterson CC, 2019, DIABETES RES CLIN PR, V157, DOI 10.1016/j.diabres.2019.107842
   Patterson CC, 2019, DIABETOLOGIA, V62, P408, DOI 10.1007/s00125-018-4763-3
   Pearson JA, 2019, FRONT IMMUNOL, V10, DOI 10.3389/fimmu.2019.02654
   Pearson JA, 2016, J AUTOIMMUN, V66, P76, DOI 10.1016/j.jaut.2015.08.019
   Peng RH, 2006, ANN NY ACAD SCI, V1079, P99, DOI 10.1196/annals.1375.013
   Peterson DA, 2007, CELL HOST MICROBE, V2, P328, DOI 10.1016/j.chom.2007.09.013
   POZZILLI P, 1993, IMMUNOL TODAY, V14, P193, DOI 10.1016/0167-5699(93)90160-M
   Rawshani A, 2014, DIABETOLOGIA, V57, P1375, DOI 10.1007/s00125-014-3225-9
   Renz H, 2018, J ALLERGY CLIN IMMUN, V141, P1212, DOI 10.1016/j.jaci.2017.11.019
   Rewers M, 2016, LANCET, V387, P2340, DOI 10.1016/S0140-6736(16)30507-4
   Rewers M, 2008, ANN NY ACAD SCI, V1150, P1, DOI 10.1196/annals.1447.062
   Rogers MAM, 2019, SCI REP-UK, V9, DOI 10.1038/s41598-019-44193-4
   Santiago-Rodriguez TM, 2019, VIRUSES-BASEL, V11, DOI 10.3390/v11070656
   Sausset R, 2020, MUCOSAL IMMUNOL, V13, P205, DOI 10.1038/s41385-019-0250-5
   Sender R, 2016, CELL, V164, P337, DOI 10.1016/j.cell.2016.01.013
   Serreze DV, 2000, DIABETES, V49, P708, DOI 10.2337/diabetes.49.5.708
   Taylor VL, 2019, ADV VIRUS RES, V103, P1, DOI 10.1016/bs.aivir.2018.08.001
   Tetz G, 2019, SCI REP-UK, V9, DOI 10.1038/s41598-019-46087-x
   Thunander M, 2008, DIABETES RES CLIN PR, V82, P247, DOI 10.1016/j.diabres.2008.07.022
   Turnbaugh PJ, 2006, NATURE, V444, P1027, DOI 10.1038/nature05414
   Vatanen T, 2016, CELL, V165, P842, DOI 10.1016/j.cell.2016.04.007
   Vecchione A, 2020, CLIN IMMUNOL, V211, DOI 10.1016/j.clim.2019.108319
   Vehik K, 2019, NAT MED, V25, P1865, DOI 10.1038/s41591-019-0667-0
   Wen L, 2008, NATURE, V455, P1109, DOI 10.1038/nature07336
   Ylipaasto P, 2004, DIABETOLOGIA, V47, P225, DOI 10.1007/s00125-003-1297-z
   You S, 2016, METHODS MOL BIOL, V1371, P117, DOI 10.1007/978-1-4939-3139-2_8
   Zhao GY, 2017, P NATL ACAD SCI USA, V114, pE6166, DOI 10.1073/pnas.1706359114
   Zheng PL, 2018, DIABETES-METAB RES, V34, DOI 10.1002/dmrr.3043
NR 86
TC 3
Z9 3
U1 3
U2 9
PU ELSEVIER SCI LTD
PI OXFORD
PA THE BOULEVARD, LANGFORD LANE, KIDLINGTON, OXFORD OX5 1GB, OXON, ENGLAND
SN 1521-690X
EI 1532-1908
J9 BEST PRACT RES CL EN
JI Best Pract. Res. Clin. Endoc. Metab.
PD MAY
PY 2021
VL 35
IS 3
AR 101544
DI 10.1016/j.beem.2021.101544
EA JUN 2021
PG 11
WC Endocrinology & Metabolism
WE Science Citation Index Expanded (SCI-EXPANDED)
SC Endocrinology & Metabolism
GA SR7TY
UT WOS:000661250400008
PM 33985913
OA hybrid
DA 2022-07-02
ER

PT J
AU Liu, X
   Cheng, YW
   Shao, L
   Sun, SH
   Wu, J
   Song, QH
   Zou, HS
   Ling, ZX
AF Liu, Xia
   Cheng, Yi-Wen
   Shao, Li
   Sun, Shu-Hong
   Wu, Jian
   Song, Qing-Hai
   Zou, Hong-Sheng
   Ling, Zong-Xin
TI Gut microbiota dysbiosis in Chinese children with type 1 diabetes
   mellitus: An observational study
SO WORLD JOURNAL OF GASTROENTEROLOGY
LA English
DT Article
DE Dysbiosis; Fasting blood glucose; Sequencing; Metabolism; Type 1
   diabetes mellitus
ID BODY-MASS INDEX; INTESTINAL MICROBIOTA; ANALYSIS REVEALS; T-CELLS;
   OBESITY; MICROENVIRONMENT; POPULATION; SAFETY
AB BACKGROUND
   Gut microbiota dysbiosis is reportedly actively involved in autoimmune diseases such as type 1 diabetes mellitus (T1DM). However, the alterations in the gut microbiota and their correlation with fasting blood glucose (FBG) in Chinese children with T1DM remain unclear.
   AIM
   To investigate alterations in the gut microbiota in Chinese children with T1DM and their associations with clinical indicators.
   METHODS
   Samples from 51 children with T1DM and 47 age-matched and gender-matched healthy controls were obtained, to explore the structural and functional alterations in the fecal microbiota. The V3-V4 regions of the 16S rRNA gene were sequenced on a MiSeq instrument, and the association with FBG were analyzed.
   RESULTS
   We found that the bacterial diversity was significantly increased in the T1DM-associated fecal microbiota, and changes in the microbial composition were observed at different taxonomic levels. The T1DM-reduced differential taxa, such as Bacteroides vulgatus ATCC8482, Bacteroides ovatus, Bacteroides xylanisolvens, and Flavonifractor plautii, were negatively correlated with FBG, while the T1DM-enriched taxa, such as Blautia, Eubacterium hallii group, Anaerostipes hadrus, and Dorea longicatena, were positively correlated with FBG. Bacteroides vulgatus ATCC8482, Bacteroides ovatus, the Eubacterium hallii group, and Anaerostipes hadrus, either alone or in combination, could be used as noninvasive diagnostic biomarkers to discriminate children with T1DM from healthy controls. In addition, the functional changes in the T1DM-associated fecal microbiota also suggest that these fecal microbes were associated with altered functions and metabolic activities, such as glycan biosynthesis and metabolism and lipid metabolism, which might play vital roles in the pathogenesis and development of T1DM.
   CONCLUSION
   Our present comprehensive investigation of the T1DM-associated fecal microbiota provides novel insights into the pathogenesis of the disease and sheds light on the diagnosis and treatment of T1DM.
C1 [Liu, Xia] Zhejiang Univ, Dept Intens Care Unit, Hangzhou 310003, Zhejiang, Peoples R China.
   [Cheng, Yi-Wen; Wu, Jian; Ling, Zong-Xin] Zhejiang Univ, Collaborat Innovat Ctr Diag & Treatment Infect Di, Affiliated Hosp 1,Natl Clin Res Ctr Infect Dis, Sch Med,State Key Lab Diag & Treatment Infect Dis, 79 Qingchun Rd, Hangzhou 310003, Zhejiang, Peoples R China.
   [Shao, Li] Hangzhou Normal Univ, Inst Hepatol & Metab Dis, Hangzhou 310000, Zhejiang, Peoples R China.
   [Shao, Li] Hangzhou Normal Univ, Affiliated Hosp, Inst Translat Med, Hangzhou 310000, Zhejiang, Peoples R China.
   [Sun, Shu-Hong] Linyi Peoples Hosp, Dept Lab Med, Linyi 276000, Shandong, Peoples R China.
   [Song, Qing-Hai] Lishui Second Peoples Hosp, Dept Geriatr, Lishui 323000, Zhejiang, Peoples R China.
   [Zou, Hong-Sheng] Peoples Hosp Rongcheng, Dept Intens Care Unit, Rongcheng 264300, Shandong, Peoples R China.
RP Ling, ZX (corresponding author), Zhejiang Univ, Collaborat Innovat Ctr Diag & Treatment Infect Di, Affiliated Hosp 1,Natl Clin Res Ctr Infect Dis, Sch Med,State Key Lab Diag & Treatment Infect Dis, 79 Qingchun Rd, Hangzhou 310003, Zhejiang, Peoples R China.
EM lingzongxin_lzx@163.com
OI Wu, Jian/0000-0003-0087-3744
FU National Natural Science Foundation of China [31700800, 81771724,
   81790631]; National S&T Major Project of China [2018YFC2000500]
FX Supported by National Natural Science Foundation of China, No. 31700800,
   No. 81771724, and No. 81790631; and National S&T Major Project of China,
   No. 2018YFC2000500.
CR Anonye BO, 2019, FRONT MICROBIOL, V10, DOI 10.3389/fmicb.2019.00879
   Bittinger K, 2020, NAT MICROBIOL, V5, P838, DOI 10.1038/s41564-020-0694-0
   Borgo F, 2018, FRONT MICROBIOL, V9, DOI 10.3389/fmicb.2018.00213
   Brahe LK, 2015, NUTR DIABETES, V5, DOI 10.1038/nutd.2015.9
   Brodmann T, 2017, FRONT MICROBIOL, V8, DOI 10.3389/fmicb.2017.01725
   Candela M, 2016, BRIT J NUTR, V116, P80, DOI 10.1017/S0007114516001045
   Cekanaviciute E, 2017, P NATL ACAD SCI USA, V114, P10713, DOI 10.1073/pnas.1711235114
   Cole DK, 2016, J CLIN INVEST, V126, P2191, DOI 10.1172/JCI85679
   de Goffau MC, 2014, DIABETOLOGIA, V57, P1569, DOI 10.1007/s00125-014-3274-0
   Del Chierico F, 2017, HEPATOLOGY, V65, P451, DOI 10.1002/hep.28572
   Demirci M, 2020, J DIABETES COMPLICAT, V34, DOI 10.1016/j.jdiacomp.2019.107449
   Mejia-Leon ME, 2014, SCI REP-UK, V4, DOI 10.1038/srep03814
   Giongo A, 2011, ISME J, V5, P82, DOI 10.1038/ismej.2010.92
   Gowd V, 2019, CRIT REV BIOTECHNOL, V39, P524, DOI 10.1080/07388551.2019.1576025
   Gutierrez N, 2019, MSYSTEMS, V4, DOI 10.1128/mSystems.00185-19
   Heshiki Y, 2020, MICROBIOME, V8, DOI 10.1186/s40168-020-00811-2
   Huang GX, 2017, SCI REP-UK, V7, DOI 10.1038/s41598-017-12644-5
   Huang Y, 2018, DIABETES RES CLIN PR, V141, P256, DOI 10.1016/j.diabres.2018.04.032
   Ilonen J, 2019, NAT REV ENDOCRINOL, V15, P635, DOI 10.1038/s41574-019-0254-y
   Karlsson FH, 2012, NAT COMMUN, V3, DOI 10.1038/ncomms2266
   Kasai C, 2015, BMC GASTROENTEROL, V15, DOI 10.1186/s12876-015-0330-2
   Koliada A, 2017, BMC MICROBIOL, V17, DOI 10.1186/s12866-017-1027-1
   Kostic AD, 2015, CELL HOST MICROBE, V17, P260, DOI 10.1016/j.chom.2015.01.001
   Larsen N, 2010, PLOS ONE, V5, DOI 10.1371/journal.pone.0009085
   Leiva-Gea I, 2018, DIABETES CARE, V41, P2385, DOI 10.2337/dc18-0253
   Leonard MM, 2020, MICROBIOME, V8, DOI 10.1186/s40168-020-00906-w
   Ling ZX, 2019, FRONT IMMUNOL, V10, DOI 10.3389/fimmu.2019.00533
   Liu S, 2020, FASEB J, V34, P14166, DOI 10.1096/fj.202000622R
   Liu XS, 2019, EBIOMEDICINE, V40, P336, DOI 10.1016/j.ebiom.2018.12.034
   Livanos AE, 2016, NAT MICROBIOL, V1, DOI [10.1038/NMICROBIOL.2016.140, 10.1038/nmicrobiol.2016.140]
   Lv WQ, 2020, THERANOSTICS, V10, P6500, DOI 10.7150/thno.44113
   Masoodi I, 2020, JGH OPEN, V4, P649, DOI 10.1002/jgh3.12313
   Mikami A, 2020, MOL BIOL REP, V47, P6717, DOI 10.1007/s11033-020-05727-6
   Mortas H, 2020, CHRONOBIOL INT, V37, P1067, DOI 10.1080/07420528.2020.1778717
   Murri M, 2013, BMC MED, V11, DOI 10.1186/1741-7015-11-46
   Ogita T, 2020, FRONT IMMUNOL, V11, DOI 10.3389/fimmu.2020.00379
   Pedersen HK, 2016, NATURE, V535, P376, DOI 10.1038/nature18646
   Qi CJ, 2016, CHINESE MED J-PEKING, V129, P1298, DOI 10.4103/0366-6999.182841
   Qiao SS, 2020, CELL REP, V32, DOI 10.1016/j.celrep.2020.108005
   Qin JJ, 2010, NATURE, V464, P59, DOI 10.1038/nature08821
   Qin PP, 2019, MICROORGANISMS, V7, DOI 10.3390/microorganisms7030078
   Rak K, 2019, MOLECULES, V24, DOI 10.3390/molecules24010053
   Sato T, 2017, FEMS MICROBIOL ECOL, V93, DOI 10.1093/femsec/fiw227
   Schwab C, 2017, FRONT MICROBIOL, V8, DOI 10.3389/fmicb.2017.00095
   Shetty SA., 2017, GENOME ANNOUNC, V5
   Turnbaugh PJ, 2008, CELL HOST MICROBE, V3, P213, DOI 10.1016/j.chom.2008.02.015
   Turnbaugh PJ, 2006, NATURE, V444, P1027, DOI 10.1038/nature05414
   Turnbaugh PJ, 2009, NATURE, V457, P480, DOI 10.1038/nature07540
   Udayappan S, 2016, NPJ BIOFILMS MICROBI, V2, DOI 10.1038/npjbiofilms.2016.9
   Ulsemer P, 2012, APPL ENVIRON MICROB, V78, P528, DOI 10.1128/AEM.06641-11
   Vatanen T, 2018, NATURE, V562, P589, DOI 10.1038/s41586-018-0620-2
   Vatanen T, 2016, CELL, V165, P842, DOI 10.1016/j.cell.2016.04.007
   Verdam FJ, 2013, OBESITY, V21, pE607, DOI 10.1002/oby.20466
   Wang K, 2019, CELL REP, V26, P222, DOI 10.1016/j.celrep.2018.12.028
   Wang N, 2019, PLOS ONE, V14, DOI 10.1371/journal.pone.0222763
   Wen L, 2008, NATURE, V455, P1109, DOI 10.1038/nature07336
   Weng J, 2018, BMJ-BRIT MED J, V360, DOI 10.1136/bmj.j5295
   Wu YX, 2020, ACTA DIABETOL, V57, P569, DOI 10.1007/s00592-019-01434-2
   Yang C, 2020, CELL HOST MICROBE, V27, P467, DOI 10.1016/j.chom.2020.01.016
   Yang J, 2019, EXP MOL MED, V51, DOI 10.1038/s12276-019-0313-4
   Ye GY, 2019, J DIABETES RES, V2019, DOI 10.1155/2019/6081248
   Yoshida N, 2018, CIRCULATION, V138, P2486, DOI 10.1161/CIRCULATIONAHA.118.033714
   Yu YB, 2018, HYPERTENS RES, V41, P1036, DOI 10.1038/s41440-018-0110-9
   Zeevi D, 2019, NATURE, V568, P43, DOI 10.1038/s41586-019-1065-y
   Zhang QP, 2016, SCI REP-UK, V6, DOI 10.1038/srep27572
NR 65
TC 0
Z9 0
U1 8
U2 16
PU BAISHIDENG PUBLISHING GROUP INC
PI PLEASANTON
PA 7041 Koll Center Parkway, Suite 160, PLEASANTON, CA, UNITED STATES
SN 1007-9327
EI 2219-2840
J9 WORLD J GASTROENTERO
JI World J. Gastroenterol.
PD MAY 21
PY 2021
VL 27
IS 19
BP 2394
EP 2414
DI 10.3748/wjg.v27.i19.2394
PG 21
WC Gastroenterology & Hepatology
WE Science Citation Index Expanded (SCI-EXPANDED)
SC Gastroenterology & Hepatology
GA SI8EL
UT WOS:000655063300012
PM 34040330
OA Green Published, hybrid
DA 2022-07-02
ER

PT J
AU Pollak, M
AF Pollak, Michael
TI The effects of metformin on gut microbiota and the immune system as
   research frontiers
SO DIABETOLOGIA
LA English
DT Review
DE Diabetes; Metformin; Microbiome; Microbiota immunity cancer
ID PANCREATIC-CANCER; COMPLEX I; AMPK; PREVENTION; OBESITY; HYPERGLYCEMIA;
   MECHANISMS; BIGUANIDES; METAGENOME; TARGET
AB Recent studies have revealed that metformin influences gut microbiota and the immune system although neither is a classic target of the drug. This research has revealed complexity not previously appreciated, and opened new research directions. The extent to which immunomodulatory effects and actions on the microbiota are related to each other and account for effects on host energy metabolism remains to be determined. These sites of action may be relevant not only to the efficacy of metformin for its established use in type 2 diabetes, but also to proposed novel indications in oncology and other diseases.
C1 [Pollak, Michael] McGill Univ, Dept Oncol, Div Canc Prevent, Montreal, PQ H3T 1E2, Canada.
RP Pollak, M (corresponding author), McGill Univ, Dept Oncol, Div Canc Prevent, Montreal, PQ H3T 1E2, Canada.
EM michael.pollak@mcgill.ca
OI Pollak, Michael/0000-0003-3047-0604
CR An HY, 2016, J ENDOCRINOL, V228, pR97, DOI 10.1530/JOE-15-0447
   Andrzejewski S, 2014, CANCER METAB, V2, DOI 10.1186/2049-3002-2-12
   Bailey CJ, 2017, DIABETOLOGIA, V60, P1566, DOI 10.1007/s00125-017-4318-z
   Barzilai N, 2016, CELL METAB, V23, P1060, DOI 10.1016/j.cmet.2016.05.011
   Blagih J, 2015, IMMUNITY, V42, P41, DOI 10.1016/j.immuni.2014.12.030
   Bridges HR, 2016, BMC BIOL, V14, DOI 10.1186/s12915-016-0287-9
   Bridges HR, 2014, BIOCHEM J, V462, P475, DOI 10.1042/BJ20140620
   Brunkwall L, 2017, DIABETOLOGIA, V60, P943, DOI 10.1007/s00125-017-4278-3
   Buse JB, 2016, DIABETES CARE, V39, P198, DOI 10.2337/dc15-0488
   Cabreiro F, 2013, CELL, V153, P228, DOI 10.1016/j.cell.2013.02.035
   Cameron AR, 2016, CIRC RES, V119, P652, DOI 10.1161/CIRCRESAHA.116.308445
   Chandel NS, 2016, CELL METAB, V23, P569, DOI 10.1016/j.cmet.2016.03.010
   Cheng SC, 2014, SCIENCE, V345, P1579, DOI 10.1126/science.1250684
   Duca FA, 2015, NAT MED, V21, P506, DOI 10.1038/nm.3787
   Eikawa S, 2015, P NATL ACAD SCI USA, V112, P1809, DOI 10.1073/pnas.1417636112
   Foretz M, 2014, CELL METAB, V20, P953, DOI 10.1016/j.cmet.2014.09.018
   Forslund K, 2015, NATURE, V528, P262, DOI 10.1038/nature15766
   Goldberg RB, 2014, DIABETES CARE, V37, P2253, DOI 10.2337/dc13-2471
   Grasset E, 2017, CELL METAB, V25, P1075, DOI 10.1016/j.cmet.2017.04.013
   Gui DY, 2016, CELL METAB, V24, P716, DOI 10.1016/j.cmet.2016.09.006
   Hirsch HA, 2013, P NATL ACAD SCI USA, V110, P972, DOI 10.1073/pnas.1221055110
   Howell JJ, 2017, CELL METAB, V25, P463, DOI 10.1016/j.cmet.2016.12.009
   JALLING O, 1984, ACTA PHARMACOL TOX, V54, P327
   Kalender A, 2010, CELL METAB, V11, P390, DOI 10.1016/j.cmet.2010.03.014
   Karlsson FH, 2013, NATURE, V498, P99, DOI 10.1038/nature12198
   Kim SH, 2017, J INVEST DERMATOL, V137, P1740, DOI 10.1016/j.jid.2017.03.033
   Klil-Drori AJ, 2017, NAT REV CLIN ONCOL, V14, P85, DOI 10.1038/nrclinonc.2016.120
   Komaroff AL, 2017, JAMA-J AM MED ASSOC, V317, P355, DOI 10.1001/jama.2016.20099
   Kordes S, 2015, LANCET ONCOL, V16, P839, DOI 10.1016/S1470-2045(15)00027-3
   Lee SY, 2017, J IMMUNOL, V198, P2661, DOI 10.4049/jimmunol.1403088
   Liang XM, 2017, J PHARM SCI-US, V106, P2245, DOI 10.1016/j.xphs.2017.04.078
   Madiraju AK, 2014, NATURE, V510, P542, DOI 10.1038/nature13270
   Martin-Montalvo A, 2013, NAT COMMUN, V4, DOI 10.1038/ncomms3192
   McCreight LJ, 2016, DIABETOLOGIA, V59, P426, DOI 10.1007/s00125-015-3844-9
   Moiseeva O, 2013, AGING CELL, V12, P489, DOI 10.1111/acel.12075
   Negrotto L, 2016, JAMA NEUROL, V73, P520, DOI 10.1001/jamaneurol.2015.4807
   Pearce EL, 2009, NATURE, V460, P103, DOI 10.1038/nature08097
   Pedersen HK, 2016, NATURE, V535, P376, DOI 10.1038/nature18646
   Perry RJ, 2016, NATURE, V534, P213, DOI 10.1038/nature18309
   Pollak M, 2012, CLIN CANCER RES, V18, P2723, DOI 10.1158/1078-0432.CCR-12-0694
   Pollak MN, 2012, CANCER DISCOV, V2, P778, DOI 10.1158/2159-8290.CD-12-0263
   Pryor R, 2015, BIOCHEM J, V471, P307, DOI 10.1042/BJ20150497
   Qin JJ, 2012, NATURE, V490, P55, DOI 10.1038/nature11450
   Rajeshkumar NV, 2017, CLIN CANCER RES, V23, P5639, DOI 10.1158/1078-0432.CCR-17-1115
   Scharping NE, 2017, CANCER IMMUNOL RES, V5, P9, DOI 10.1158/2326-6066.CIR-16-0103
   Singhal A, 2014, SCI TRANSL MED, V6, DOI 10.1126/scitranslmed.3009885
   Turnbaugh PJ, 2006, NATURE, V444, P1027, DOI 10.1038/nature05414
   Wang PY, 2017, J CLIN INVEST, V127, P132, DOI 10.1172/JCI88668
   WEINBERG ED, 1968, ANN NY ACAD SCI, V148, P587, DOI 10.1111/j.1749-6632.1968.tb27733.x
   Wu H, 2017, NAT MED, V23, P850, DOI 10.1038/nm.4345
   Yin YM, 2015, SCI TRANSL MED, V7, DOI 10.1126/scitranslmed.aaa0835
   Zmora N, 2017, CELL METAB, V25, P506, DOI 10.1016/j.cmet.2017.02.006
NR 52
TC 52
Z9 55
U1 2
U2 35
PU SPRINGER
PI NEW YORK
PA 233 SPRING ST, NEW YORK, NY 10013 USA
SN 0012-186X
EI 1432-0428
J9 DIABETOLOGIA
JI Diabetologia
PD SEP
PY 2017
VL 60
IS 9
BP 1662
EP 1667
DI 10.1007/s00125-017-4352-x
PG 6
WC Endocrinology & Metabolism
WE Science Citation Index Expanded (SCI-EXPANDED)
SC Endocrinology & Metabolism
GA FD3QE
UT WOS:000407446700013
PM 28770326
OA Bronze
DA 2022-07-02
ER

PT J
AU Chang, CH
   Kor, CT
   Wu, CL
   Chiu, PF
   Li, JR
   Tsai, CC
   Chang, TH
   Chang, CC
AF Chang, Chin-Hua
   Kor, Chew-Teng
   Wu, Chia-Lin
   Chiu, Ping-Fang
   Li, Jhao-Rong
   Tsai, Chun-Chieh
   Chang, Teng-Hsiang
   Chang, Chia-Chu
TI Increased chronic kidney disease development and progression in diabetic
   patients after appendectomy: a population-based cohort study
SO PEERJ
LA English
DT Article
DE Appendectomy; Microbiota; Charlson Comorbidity Index scores; Interaction
   analyses; Uremic toxins; Chronic kidney disease; DM; Dysbiotic;
   End-stage renal disease; Propensity-score-matching
ID INSURANCE RESEARCH DATABASE; P-CRESYL SULFATE; INDOXYL SULFATE;
   INTESTINAL MICROBIOTA; GUT MICROBIOME; TAIWAN; EPIDEMIOLOGY;
   APPENDICITIS; VALIDATION; COLITIS
AB Background. The vermiform appendix serves as a "safe house" for maintaining normal gut bacteria and appendectomy may impair the intestinal microbiota. Appendectomy is expected to profoundly alter the immune system and modulate the pathogenic inflammatory immune responses of the gut. Recent studies have shown that a dysbiotic gut increases the risk of cardiovascular disease and chronic kidney disease (CKD). Therefore, we hypothesized that appendectomy would increase the risk of CKD.
   Methods. This nationwide, population-based, propensity-score-matched cohort study included 10,383 patients who underwent appendectomy and 41,532 propensity-score-matched controls. Data were collected by the National Health Insurance Research Database of Taiwan from 2000 to 2013. We examined the associations between appendectomy and CKD and end-stage renal disease (ESRD). The major outcome was a new diagnosis of CKD based on an outpatient diagnosis made at least three times or hospital discharge diagnosis made once during the follow-up period. ESRD was defined as undergoing dialysis therapy for at least 90 days, as in previous studies.
   Results. The incidence rates of CKD and ESRD were higher in the appendectomy group than in the control cohort (CKD: 6.52 vs. 5.93 per 1,000 person-years, respectively; ESRD: 0.49 vs. 0.31 per 1,000 person-years, respectively). Appendectomy patients also had a higher risk of developing CKD (adjusted hazard ratio [aHR] 1.13; 95% CI [1.01-1.26]; P = 0.037) and ESRD (aHR 1.59; 95% CI [1.06-2.37]; P = 0.024) than control group patients. Subgroup analysis showed that appendectomy patients with concomitant diabetes mellitus (aHR 2.08; P = 0.004) were at higher risk of incident ESRD than those without diabetes mellitus. The interaction effects of appendectomy and diabetes mellitus were significant for ESRD risk (P = 0.022); no interaction effect was found for CKD risk (P = 0.555).
   Conclusions. Appendectomy increases the risk of developing CKD and ESRD, especially in diabetic patients. Physicians should pay close attention to renal function prognosis in appendectomy patients.
C1 [Chang, Chin-Hua; Wu, Chia-Lin; Chiu, Ping-Fang; Li, Jhao-Rong; Tsai, Chun-Chieh; Chang, Teng-Hsiang; Chang, Chia-Chu] Changhua Christian Hosp, Dept Internal Med, Changhua, Taiwan.
   [Kor, Chew-Teng] Changhua Christian Hosp, Res Ctr, Dept Internal Med, Changhua, Taiwan.
   [Kor, Chew-Teng] Natl Changhua Univ Educ, Grad Inst Stat & Informat Sci, Changhua, Taiwan.
   [Wu, Chia-Lin; Chang, Chia-Chu] Changhua Christian Hosp, Dept Environm & Precis Med Lab, Changhua, Lithuania.
   [Wu, Chia-Lin] Natl Yang Ming Univ, Inst Clin Med, Taipei, Taiwan.
   [Chiu, Ping-Fang; Chang, Chia-Chu] Chung Shan Med Univ, Sch Med, Taichung, Taiwan.
   [Chang, Chia-Chu] Kuang Tien Gen Hosp, Dept Internal Med, Taichung, Taiwan.
   [Chang, Chia-Chu] Hungkuang Univ, Dept Nutr, Taichung, Taiwan.
RP Chang, CH (corresponding author), Changhua Christian Hosp, Dept Internal Med, Changhua, Taiwan.
EM chiachu@cch.org.tw
RI Wu, Chia-Lin/V-8888-2017
OI Wu, Chia-Lin/0000-0001-6045-6956
FU Changhua Christian Hospital Research Foundation [105-CCH-IRP-093]
FX This study was funded by grants 105-CCH-IRP-093 from the Changhua
   Christian Hospital Research Foundation. The funders had no role in study
   design, data collection and analysis, decision to publish, or
   preparation of the manuscript.
CR Anders HJ, 2013, KIDNEY INT, V83, P1010, DOI 10.1038/ki.2012.440
   Aronov PA, 2011, J AM SOC NEPHROL, V22, P1769, DOI 10.1681/ASN.2010121220
   Bach L, 2016, AM SURGEON, V82, P753
   Barutta F, 2015, ENDOCRINE, V48, P730, DOI 10.1007/s12020-014-0437-1
   Bollinger RR, 2007, GUT, V56, P1481
   Bollinger RR, 2003, IMMUNOLOGY, V109, P580
   Buckius MT, 2012, J SURG RES, V175, P185, DOI 10.1016/j.jss.2011.07.017
   Cheng CL, 2014, J EPIDEMIOL, V24, P500, DOI 10.2188/jea.JE20140076
   Cheng CL, 2011, PHARMACOEPIDEM DR S, V20, P236, DOI 10.1002/pds.2087
   DEYO RA, 1992, J CLIN EPIDEMIOL, V45, P613, DOI 10.1016/0895-4356(92)90133-8
   Evenepoel P, 2009, KIDNEY INT, V76, pS12, DOI 10.1038/ki.2009.402
   Gansevoort RT, 2013, LANCET, V382, P339, DOI 10.1016/S0140-6736(13)60595-4
   Guinane CM, 2013, MBIO, V4, DOI 10.1128/mBio.00366-12
   Hsu CC, 2006, AM J KIDNEY DIS, V48, P727, DOI 10.1053/j.ajkd.2006.07.018
   Hsu TW, 2014, JAMA INTERN MED, V174, P347, DOI 10.1001/jamainternmed.2013.12700
   Jiang SH, 2017, SCI REP-UK, V7, DOI 10.1038/s41598-017-02989-2
   Kim M, 2014, ANESTH ANALG, V119, P1121, DOI 10.1213/ANE.0000000000000425
   Koppe L, 2015, KIDNEY INT, V88, P958, DOI 10.1038/ki.2015.255
   Lim AKH, 2012, MEDIAT INFLAMM, V2012, DOI 10.1155/2012/146154
   Lin CJ, 2011, J CLIN LAB ANAL, V25, P191, DOI 10.1002/jcla.20456
   Meijers BKI, 2011, NEPHROL DIAL TRANSPL, V26, P759, DOI 10.1093/ndt/gfq818
   Mutsaers HAM, 2015, FRONT MED, V2, DOI 10.3389/fmed.2015.00060
   Nallu A, 2017, TRANSL RES, V179, P24, DOI 10.1016/j.trsl.2016.04.007
   Pan W, 2018, INT UROL NEPHROL, V50, P289, DOI 10.1007/s11255-017-1689-5
   Poesen R, 2016, PLOS ONE, V11, DOI 10.1371/journal.pone.0153893
   Ramezani A, 2014, J AM SOC NEPHROL, V25, P657, DOI 10.1681/ASN.2013080905
   Roblin X, 2012, GUT, V61, P635, DOI 10.1136/gutjnl-2011-300576
   Sabatino A, 2017, CURR DIABETES REP, V17, DOI 10.1007/s11892-017-0841-z
   Sanders NL, 2013, WORLD J GASTROENTERO, V19, P5607, DOI 10.3748/wjg.v19.i34.5607
   Sun CY, 2012, PLOS ONE, V7, DOI 10.1371/journal.pone.0034026
   Tzeng YM, 2015, PLOS ONE, V10, DOI 10.1371/journal.pone.0126816
   Vaziri ND, 2016, NEPHROL DIAL TRANSPL, V31, P737, DOI 10.1093/ndt/gfv095
   Vaziri ND, 2013, KIDNEY INT, V83, P308, DOI 10.1038/ki.2012.345
   Weng SC, 2017, BMJ OPEN, V7, DOI 10.1136/bmjopen-2017-018483
   Wu CL, 2017, PLOS ONE, V12, DOI 10.1371/journal.pone.0171999
   Wu CL, 2016, PLOS ONE, V11, DOI 10.1371/journal.pone.0158533
   Wu IW, 2011, NEPHROL DIAL TRANSPL, V26, P938, DOI 10.1093/ndt/gfq580
   Wu SC, 2015, PLOS ONE, V10, DOI 10.1371/journal.pone.0118411
NR 38
TC 6
Z9 6
U1 0
U2 5
PU PEERJ INC
PI LONDON
PA 341-345 OLD ST, THIRD FLR, LONDON, EC1V 9LL, ENGLAND
SN 2167-8359
J9 PEERJ
JI PeerJ
PD JUN 13
PY 2018
VL 6
AR e5019
DI 10.7717/peerj.5019
PG 17
WC Multidisciplinary Sciences
WE Science Citation Index Expanded (SCI-EXPANDED)
SC Science & Technology - Other Topics
GA GJ2XX
UT WOS:000435138900014
PM 29915707
OA Green Published, Green Submitted, gold
DA 2022-07-02
ER

PT J
AU Al-Obaide, MAI
   Singh, R
   Datta, P
   Rewers-Felkins, KA
   Salguero, MV
   Al-Obaidi, I
   Kottapalli, KR
   Vasylyeva, TL
AF Al-Obaide, Mohammed A. I.
   Singh, Ruchi
   Datta, Palika
   Rewers-Felkins, Kathy A.
   Salguero, Maria V.
   Al-Obaidi, Ibtisam
   Kottapalli, Kameswara Rao
   Vasylyeva, Tetyana L.
TI Gut Microbiota-Dependent Trimethylamine-N-oxide and Serum Biomarkers in
   Patients with T2DM and Advanced CKD
SO JOURNAL OF CLINICAL MEDICINE
LA English
DT Article
DE gut microbiota; inflammatory markers; TMAO; zonulin; T2DM-CKD
ID CHRONIC KIDNEY-DISEASE; FLAVIN-CONTAINING MONOOXYGENASES; TYPE-2
   DIABETES-MELLITUS; ENDOTHELIAL DYSFUNCTION; CARDIOVASCULAR-DISEASE;
   INTESTINAL PERMEABILITY; L-CARNITINE; INFLAMMATION; ATHEROSCLEROSIS;
   ZONULIN
AB Trimethylamine-N-oxide (TMAO) is a product of dietary, gut microbiome, and tissues metabolism. Elevated blood TMAO levels are associated with heart attack, stroke and chronic kidney disease (CKD). The purpose of our study was to investigate the gut microbiota associated with trimethylamine (TMA) production, the precursor of TMAO, and the serum levels of TMAO and inflammatory biomarkers associated with type 2 diabetes mellitus (T2DM) and CKD. Twenty adults with T2DM and advanced CKD and 20 healthy adults participated in the study. Analyses included anthropometric and metabolic parameters, characterization of TMA producing gut microbiota, and concentrations of TMAO, lipopolysaccharides (LPS) endotoxin, zonulin (Zo) gut permeability marker, and serum inflammatory and endothelial dysfunction biomarkers. Diversity of the gut microbiota was identified by amplification of V3-V4 regions of the 16S ribosomal RNA genes and DNA sequencing. TMAO was quantified by Mass Spectrometry and serum biomarkers by ELISA. The significance of measurements justified by statistical analysis. The gut microbiome in T2DM-CKD patients exhibited a higher incidence of TMA-producing bacteria than control, p < 0.05. The serum levels of TMAO in T2DM-CKD patients were significantly higher than controls, p < 0.05. TMAO showed a positive correlation with Zo and LPS, inflammatory and endothelial dysfunction biomarkers. A positive correlation was observed between Zo and LPS in T2DM-CKD subjects. An increased abundance of TMA-producing bacteria in the gut microbiota of T2DM-CKD patients together with excessive TMAO and increased gut permeability might impact their risk for cardiovascular disease through elevation of chronic inflammation and endothelial dysfunction.
C1 [Al-Obaide, Mohammed A. I.; Singh, Ruchi; Datta, Palika; Rewers-Felkins, Kathy A.; Salguero, Maria V.; Al-Obaidi, Ibtisam; Vasylyeva, Tetyana L.] Texas Tech Univ, Sch Med, Dept Pediat, Hlth Sci Ctr, Amarillo, TX 79106 USA.
   [Kottapalli, Kameswara Rao] Texas Tech Univ, Ctr Biotechnol & Gen, Lubbock, TX 79409 USA.
RP Vasylyeva, TL (corresponding author), Texas Tech Univ, Sch Med, Dept Pediat, Hlth Sci Ctr, Amarillo, TX 79106 USA.
EM mohammed.al-obaide@ttuhsc.edu; ruchisinghdun@gmail.com;
   palika.d.datta@ttuhsc.edu; kathleen.felkins@ttuhsc.edu;
   mariavsalguerob@gmail.com; ibtisam.ismael52@hotmail.com;
   rao.kottapalli@ttu.edu; tetyana.vasylyeva@ttuhsc.edu
RI Vasylyeva, Tetyana/ABB-8957-2020
OI Vasylyeva, Tetyana L./0000-0003-3236-985X; Al-Obaide,
   Mohammed/0000-0003-3101-4782
FU Sanofi/Genzyme Pharmaceuticals
FX The present study was supported in part by a Sanofi/Genzyme
   Pharmaceuticals fellowship grant. We acknowledge the assistance of
   Candace A. Myers for assistance with manuscript editing.
CR Bischoff SC, 2014, BMC GASTROENTEROL, V14, DOI 10.1186/s12876-014-0189-7
   Boutagy NE, 2015, NUTR RES, V35, P858, DOI 10.1016/j.nutres.2015.07.002
   Cashman JR, 2006, ANNU REV PHARMACOL, V46, P65, DOI 10.1146/annurev.pharmtox.46.120604.141043
   Chen C, 2017, FRONT MED-PRC, V11, P310, DOI 10.1007/s11684-017-0542-7
   Chen ZG, 2016, AM J TRANSL RES, V8, P4009
   Chhibber-Goel J, 2016, EXPERT REV MOL MED, V18, DOI 10.1017/erm.2016.6
   D'Argenio V, 2015, CLIN CHIM ACTA, V451, P97, DOI 10.1016/j.cca.2015.01.003
   Davignon J, 2004, CIRCULATION, V109, P27, DOI 10.1161/01.CIR.0000131515.03336.f8
   Dschietzig TB, 2016, CLIN LAB, V62, P2443, DOI 10.7754/Clin.Lab.2016.160512
   Duran-Salgado MB, 2014, WORLD J DIABETES, V5, P393, DOI 10.4239/wjd.v5.i3.393
   Falcinelli S, 2017, SCI REP-UK, V7, DOI 10.1038/s41598-017-05147-w
   Fasano A, 2011, PHYSIOL REV, V91, P151, DOI 10.1152/physrev.00003.2008
   Fennema D, 2016, DRUG METAB DISPOS, V44, P1839, DOI 10.1124/dmd.116.070615
   Ficek J, 2017, INT UROL NEPHROL, V49, P717, DOI 10.1007/s11255-016-1495-5
   Haak BW, 2017, LANCET GASTROENTEROL, V2, P135, DOI 10.1016/S2468-1253(16)30119-4
   Hernandez D, 2004, PHARMACOGENETICS, V14, P117, DOI 10.1097/00008571-200402000-00006
   Hill NR, 2016, PLOS ONE, V11, DOI 10.1371/journal.pone.0158765
   Hines RN, 2003, J PHARMACOL EXP THER, V306, P1210, DOI 10.1124/jpet.103.053686
   Jayashree B, 2014, MOL CELL BIOCHEM, V388, P203, DOI 10.1007/s11010-013-1911-4
   Koeth RA, 2013, NAT MED, V19, P576, DOI 10.1038/nm.3145
   LAWTON MP, 1994, ARCH BIOCHEM BIOPHYS, V308, P254, DOI 10.1006/abbi.1994.1035
   Ma GH, 2017, BIOSCIENCE REP, V37, DOI 10.1042/BSR20160244
   Manfrini O, 2013, INT J CARDIOL, V168, P1714, DOI 10.1016/j.ijcard.2013.03.067
   Miao J, 2015, NAT COMMUN, V6, DOI 10.1038/ncomms7498
   Miele L, 2015, CURR CARDIOL REP, V17, DOI 10.1007/s11886-015-0671-z
   Miller M, 2011, CIRCULATION, V123, P2292, DOI 10.1161/CIR.0b013e3182160726
   Mokkala K, 2016, J NUTR, V146, P1694, DOI 10.3945/jn.116.235358
   Nallu A, 2017, TRANSL RES, V179, P24, DOI 10.1016/j.trsl.2016.04.007
   Nesseler N, 2012, CRIT CARE, V16, DOI 10.1186/cc11381
   Nordestgaard BG, 2016, CIRC RES, V118, P547, DOI 10.1161/CIRCRESAHA.115.306249
   Obeid R, 2016, AM J CLIN NUTR, V103, P703, DOI 10.3945/ajcn.115.121269
   Olsen S, 1999, NEPHROL DIAL TRANSPL, V14, P1846, DOI 10.1093/ndt/14.8.1846
   Palsson R, 2014, ADV CHRONIC KIDNEY D, V21, P273, DOI 10.1053/j.ackd.2014.03.003
   PHILLIPS IR, 1995, CHEM-BIOL INTERACT, V96, P17, DOI 10.1016/0009-2797(94)03580-2
   Qin JJ, 2012, NATURE, V490, P55, DOI 10.1038/nature11450
   Ramezani A, 2016, AM J KIDNEY DIS, V67, P483, DOI 10.1053/j.ajkd.2015.09.027
   Richesson RL, 2013, J AM MED INFORM ASSN, V20, pE319, DOI 10.1136/amiajnl-2013-001952
   Rohrmann S, 2016, J NUTR, V146, P283, DOI 10.3945/jn.115.220103
   Schugar RC, 2015, CURR OPIN LIPIDOL, V26, P426, DOI 10.1097/MOL.0000000000000215
   Seldin MM, 2016, J AM HEART ASSOC, V5, DOI 10.1161/JAHA.115.002767
   Shikata K, 2013, J DIABETES INVEST, V4, P142, DOI 10.1111/jdi.12050
   Sturgeon C, 2016, TISSUE BARRIERS, V4, DOI 10.1080/21688370.2016.1251384
   Sun XL, 2016, BIOCHEM BIOPH RES CO, V481, P63, DOI 10.1016/j.bbrc.2016.11.017
   Tang WHW, 2015, CIRC RES, V116, P448, DOI 10.1161/CIRCRESAHA.116.305360
   Tang WHW, 2014, J CLIN INVEST, V124, P4204, DOI 10.1172/JCI72331
   Thomas MC, 2016, NAT REV NEPHROL, V12, P73, DOI 10.1038/nrneph.2015.173
   Ussher JR, 2013, ATHEROSCLEROSIS, V231, P456, DOI 10.1016/j.atherosclerosis.2013.10.013
   Wang F, 2014, ENDOCR RES, V39, P7, DOI 10.3109/07435800.2013.794426
   Wang XK, 2017, ANTON LEEUW INT J G, V110, P445, DOI 10.1007/s10482-016-0805-3
   Warrier M, 2015, CELL REP, V10, P326, DOI 10.1016/j.celrep.2014.12.036
   Wing MR, 2016, EXP PHYSIOL, V101, P471, DOI 10.1113/EP085283
   Xiao L, 2017, MICROBIOME, V5, DOI 10.1186/s40168-017-0258-6
   Zhang AQ, 1999, FOOD CHEM TOXICOL, V37, P515, DOI 10.1016/S0278-6915(99)00028-9
NR 53
TC 77
Z9 87
U1 7
U2 26
PU MDPI
PI BASEL
PA ST ALBAN-ANLAGE 66, CH-4052 BASEL, SWITZERLAND
EI 2077-0383
J9 J CLIN MED
JI J. Clin. Med.
PD SEP
PY 2017
VL 6
IS 9
AR 86
DI 10.3390/jcm6090086
PG 13
WC Medicine, General & Internal
WE Science Citation Index Expanded (SCI-EXPANDED)
SC General & Internal Medicine
GA FI6BF
UT WOS:000412073200006
PM 28925931
OA Green Published, Green Submitted, gold
DA 2022-07-02
ER

PT J
AU Ma, SJ
   You, YP
   Huang, LT
   Long, SS
   Zhang, JY
   Guo, CH
   Zhang, N
   Wu, XR
   Xiao, YN
   Tan, HZ
AF Ma, Shujuan
   You, Yiping
   Huang, Lingting
   Long, Sisi
   Zhang, Jiayue
   Guo, Chuhao
   Zhang, Na
   Wu, Xinrui
   Xiao, Yanni
   Tan, Hongzhuan
TI Alterations in Gut Microbiota of Gestational Diabetes Patients During
   the First Trimester of Pregnancy
SO FRONTIERS IN CELLULAR AND INFECTION MICROBIOLOGY
LA English
DT Article
DE biomarker; early prediction; gestational diabetes mellitus; gut
   microbiota; nested case-control study
ID PREDICTION; MELLITUS; RISK; ENVIRONMENT; METABOLISM; DYSBIOSIS;
   SEQUENCE; OBESITY
AB Background: Dysbiosis of human gut microbiota is associated with a wide range of metabolic disorders, including gestational diabetes mellitus (GDM). Yet whether gut microbiota dysbiosis participates in the etiology of GDM remains largely unknown.
   Objectives: Our study was initiated to determine whether the alternations in gut microbial composition during early pregnancy linked to the later development of GDM, and explore the feasibility of microbial biomarkers for the early prediction of GDM.
   Study design: This nested case-control study was based upon an early pregnancy follow-up cohort (ChiCTR1900020652). Gut microbiota profiles of 98 subjects with GDM and 98 matched healthy controls during the early pregnancy (10-15 weeks) were assessed via 16S rRNA gene amplicon sequencing of V4 region. The data set was randomly split into a discovery set and a validation set, the former was used to analyze the differences between GDM cases and controls in gut microbial composition and functional annotation, and to establish an early identification model of GDM, then the performance of the model was verified by the external validation set.
   Results: Bioinformatic analyses revealed changes to gut microbial composition with significant differences in relative abundance between the groups. Specifically, Eisenbergiella, Tyzzerella 4, and Lachnospiraceae NK4A136 were enriched in the GDM group, whereas Parabacteroides, Megasphaera, Eubacterium eligens group, etc. remained dominant in the controls. Correlation analysis revealed that GDM-enriched genera Eisenbergiella and Tyzzerella 4 were positively correlated with fasting blood glucose levels, while three control-enriched genera (Parabacteroides, Parasutterella, and Ruminococcaceae UCG 002) were the opposite. Further, GDM functional annotation modules revealed enrichment of modules for sphingolipid metabolism, starch and sucrose metabolism, etc., while lysine biosynthesis and nitrogen metabolism were reduced. Finally, five genera and two clinical indices were included in the linear discriminant analysis model for the prediction of GDM; the areas under receiver operating characteristic curves of the training and validation sets were 0.736 (95% confidence interval: 0.663-0.808) and 0.696 (0.575-0.818), respectively.
   Conclusions: Gut bacterial dysbiosis in early pregnancy was found to be associated with the later development of GDM, and gut microbiota-targeted biomarkers might be utilized as potential predictors of GDM.
C1 [Ma, Shujuan; Huang, Lingting; Long, Sisi; Zhang, Jiayue; Guo, Chuhao; Zhang, Na; Wu, Xinrui; Xiao, Yanni; Tan, Hongzhuan] Cent South Univ, Xiangya Sch Publ Hlth, Dept Epidemiol & Hlth Stat, Changsha, Peoples R China.
   [You, Yiping] Hunan Prov Maternal & Child Hlth Hosp, Dept Obstet, Changsha, Peoples R China.
RP Tan, HZ (corresponding author), Cent South Univ, Xiangya Sch Publ Hlth, Dept Epidemiol & Hlth Stat, Changsha, Peoples R China.
EM tanhz99@qq.com
FU National Natural Science Foundation of China [81773535]; Key Research
   and Development Programof Hunan Province [2018SK2061]
FX This work was supported by National Natural Science Foundation of China
   (grant #81773535) and Key Research and Development Programof Hunan
   Province (grant #2018SK2061).
CR Amer Diabet Assoc, 2012, DIABETES CARE, V35, pS64, DOI [10.2337/dc12-S064, 10.2337/dc09-S062, 10.2337/dc11-S011]
   [Anonymous], 2019, R LANG ENV STAT COMP
   [Anonymous], 2013, OBSTET GYNECOL, V122, P406, DOI DOI 10.1097/01.AOG.0000433006.09219.F1
   Asshauer KP, 2015, BIOINFORMATICS, V31, P2882, DOI 10.1093/bioinformatics/btv287
   Bellamy L, 2009, LANCET, V373, P1773, DOI 10.1016/S0140-6736(09)60731-5
   Bonongwe P, 2015, J PERINAT MED, V43, P333, DOI 10.1515/jpm-2014-0208
   Brown EM, 2019, CELL HOST MICROBE, V25, P668, DOI 10.1016/j.chom.2019.04.002
   Callahan BJ, 2016, NAT METHODS, V13, P581, DOI [10.1038/NMETH.3869, 10.1038/nmeth.3869]
   Cefalu WT, 2019, DIABETES CARE, V42, pS13, DOI 10.2337/dc19-S002
   Chen TT, 2017, SCI REP-UK, V7, DOI 10.1038/s41598-017-02995-4
   Chung WSF, 2017, FEMS MICROBIOL ECOL, V93, DOI 10.1093/femsec/fix127
   Cortez RV, 2019, ENDOCRINE, V64, P254, DOI 10.1007/s12020-018-1813-z
   Crusell MKW, 2018, MICROBIOME, V6, DOI 10.1186/s40168-018-0472-x
   Dabelea D, 2001, J PEDIATR ENDOCR MET, V14, P1085
   Deschasaux M, 2018, NAT MED, V24, P1526, DOI 10.1038/s41591-018-0160-1
   Friedman J, 2012, PLOS COMPUT BIOL, V8, DOI 10.1371/journal.pcbi.1002687
   Gabbay-Benziv R, 2015, J PERINAT MED, V43, P283, DOI 10.1515/jpm-2014-0149
   Gao HC, 2019, BBA-MOL BASIS DIS, V1865, DOI 10.1016/j.bbadis.2019.165541
   Gao RY, 2018, OBESITY, V26, P351, DOI 10.1002/oby.22088
   Gillner DM, 2013, J BIOL INORG CHEM, V18, P155, DOI 10.1007/s00775-012-0965-1
   Guol C, 2018, FRONT MICROBIOL, V9, DOI 10.3389/fmicb.2018.02682
   Haus JM, 2009, DIABETES, V58, P337, DOI 10.2337/db08-1228
   He Y, 2018, NAT MED, V24, P1532, DOI 10.1038/s41591-018-0164-x
   Homayouni A, 2020, CURR DIABETES REV, V16, P538, DOI 10.2174/1573399815666190712193828
   Kang Se-Chan, 2013, Front Endocrinol (Lausanne), V4, P67, DOI 10.3389/fendo.2013.00067
   Kelly TN, 2016, CIRC RES, V119, P956, DOI 10.1161/CIRCRESAHA.116.309219
   Kennelly MA, 2016, EUR J OBSTET GYN R B, V202, P92, DOI 10.1016/j.ejogrb.2016.03.032
   Koren O, 2012, CELL, V150, P470, DOI 10.1016/j.cell.2012.07.008
   Kozich JJ, 2013, APPL ENVIRON MICROB, V79, P5112, DOI 10.1128/AEM.01043-13
   Kuang YS, 2017, GIGASCIENCE, V6, DOI 10.1093/gigascience/gix058
   Le Chatelier E, 2013, NATURE, V500, P541, DOI 10.1038/nature12506
   Lozupone C, 2005, APPL ENVIRON MICROB, V71, P8228, DOI 10.1128/AEM.71.12.8228-8235.2005
   Lv Y, 2018, FOOD FUNCT, V9, P4537, DOI [10.1039/c8fo00601f, 10.1039/C8FO00601F]
   Maceyka M, 2014, NATURE, V510, P58, DOI 10.1038/nature13475
   Metzger BE, 2008, NEW ENGL J MED, V358, P1991, DOI 10.1056/NEJMoa0707943
   Metzler-Zebeli BU, 2019, BRIT J NUTR, V122, P1, DOI 10.1017/S0007114519000849
   Mitanchez D, 2010, DIABETES METAB, V36, P617, DOI 10.1016/j.diabet.2010.11.013
   Mokkala K, 2017, ACTA DIABETOL, V54, P1147, DOI 10.1007/s00592-017-1056-0
   Navas-Molina JA, 2013, METHOD ENZYMOL, V531, P371, DOI 10.1016/B978-0-12-407863-5.00019-8
   Naylor CD, 1997, NEW ENGL J MED, V337, P1591, DOI 10.1056/NEJM199711273372204
   Quast C, 2013, NUCLEIC ACIDS RES, V41, pD590, DOI 10.1093/nar/gks1219
   Ray Katrina, 2014, Nat Rev Gastroenterol Hepatol, V11, P456, DOI 10.1038/nrgastro.2014.109
   Segata N, 2011, GENOME BIOL, V12, DOI 10.1186/gb-2011-12-6-r60
   Shannon P, 2003, GENOME RES, V13, P2498, DOI 10.1101/gr.1239303
   Sun H, 2014, PLOS ONE, V9, DOI 10.1371/journal.pone.0093384
   Teede HJ, 2011, AUST NZ J OBSTET GYN, V51, P499, DOI 10.1111/j.1479-828X.2011.01356.x
   Vaarala O, 2008, DIABETES, V57, P2555, DOI 10.2337/db08-0331
   van Leeuwen M, 2010, BJOG-INT J OBSTET GY, V117, P69, DOI 10.1111/j.1471-0528.2009.02425.x
   Veret J, 2014, J CLIN MED, V3, P646, DOI 10.3390/jcm3020646
   Wang JF, 2018, GUT, V67, P1614, DOI 10.1136/gutjnl-2018-315988
   Wang J, 2019, J AGR FOOD CHEM, V67, P578, DOI 10.1021/acs.jafc.8b05679
   Wang YB, 2018, APPL MICROBIOL BIOT, V102, P10713, DOI 10.1007/s00253-018-9438-y
   Wei SY, 2018, NUTR METAB, V15, DOI 10.1186/s12986-018-0318-3
   Ye GY, 2019, J DIABETES RES, V2019, DOI 10.1155/2019/6081248
   Zhao C, 2013, BMC MED GENOMICS, V6, DOI 10.1186/1755-8794-6-S1-S12
   Zhao L, 2017, FOOD FUNCT, V8, P4644, DOI [10.1039/C7FO01383C, 10.1039/c7fo01383c]
   Zheng JP, 2018, CARBOHYD POLYM, V190, P77, DOI 10.1016/j.carbpol.2018.02.058
   Zhu YY, 2016, CURR DIABETES REP, V16, DOI 10.1007/s11892-015-0699-x
NR 58
TC 33
Z9 36
U1 9
U2 25
PU FRONTIERS MEDIA SA
PI LAUSANNE
PA AVENUE DU TRIBUNAL FEDERAL 34, LAUSANNE, CH-1015, SWITZERLAND
SN 2235-2988
J9 FRONT CELL INFECT MI
JI Front. Cell. Infect. Microbiol.
PD FEB 27
PY 2020
VL 10
AR 58
DI 10.3389/fcimb.2020.00058
PG 14
WC Immunology; Microbiology
WE Science Citation Index Expanded (SCI-EXPANDED)
SC Immunology; Microbiology
GA LB5TR
UT WOS:000524699000001
PM 32175285
OA Green Published, gold
DA 2022-07-02
ER

PT J
AU Poutahidis, T
   Kearney, SM
   Levkovich, T
   Qi, PM
   Varian, BJ
   Lakritz, JR
   Ibrahim, YM
   Chatzigiagkos, A
   Alm, EJ
   Erdman, SE
AF Poutahidis, Theofilos
   Kearney, Sean M.
   Levkovich, Tatiana
   Qi, Peimin
   Varian, Bernard J.
   Lakritz, Jessica R.
   Ibrahim, Yassin M.
   Chatzigiagkos, Antonis
   Alm, Eric J.
   Erdman, Susan E.
TI Microbial Symbionts Accelerate Wound Healing via the Neuropeptide
   Hormone Oxytocin
SO PLOS ONE
LA English
DT Article
ID REGULATORY T-CELLS; GUT MICROBIOTA; IMMUNE-SYSTEM; VAGUS NERVE;
   INTESTINAL MICROBIOTA; INFLAMMATORY RESPONSE; SOCIAL-BEHAVIOR; MICE;
   LYMPHOCYTES; VASOPRESSIN
AB Wound healing capability is inextricably linked with diverse aspects of physical fitness ranging from recovery after minor injuries and surgery to diabetes and some types of cancer. Impact of the microbiome upon the mammalian wound healing process is poorly understood. We discover that supplementing the gut microbiome with lactic acid microbes in drinking water accelerates the wound-healing process to occur in half the time required for matched control animals. Further, we find that Lactobacillus reuteri enhances wound-healing properties through up-regulation of the neuropeptide hormone oxytocin, a factor integral in social bonding and reproduction, by a vagus nerve-mediated pathway. Bacteria-triggered oxytocin serves to activate host CD4+Foxp3+CD25+ immune T regulatory cells conveying transplantable wound healing capacity to naive Rag2-deficient animals. This study determined oxytocin to be a novel component of a multi-directional gut microbe-brain-immune axis, with wound-healing capability as a previously unrecognized output of this axis. We also provide experimental evidence to support long-standing medical traditions associating diet, social practices, and the immune system with efficient recovery after injury, sustained good health, and longevity.
C1 [Poutahidis, Theofilos; Kearney, Sean M.; Levkovich, Tatiana; Qi, Peimin; Varian, Bernard J.; Lakritz, Jessica R.; Ibrahim, Yassin M.; Erdman, Susan E.] MIT, Div Comparat Med, Cambridge, MA 02139 USA.
   [Poutahidis, Theofilos; Chatzigiagkos, Antonis] Aristotle Univ Thessaloniki, Fac Vet Med, Pathol Lab, GR-54006 Thessaloniki, Greece.
   [Kearney, Sean M.; Alm, Eric J.] MIT, Cambridge, MA 02139 USA.
   [Alm, Eric J.] Broad Inst Massachusetts Inst Technol & Harvard, Cambridge, MA USA.
RP Erdman, SE (corresponding author), MIT, Div Comparat Med, Cambridge, MA 02139 USA.
EM serdman@mit.edu
OI Lakritz, Jessica/0000-0003-2510-3869
FU National Institutes of Health [P30-ES002109, U01 CA164337, RO1CA108854];
   NATIONAL CANCER INSTITUTE [R01CA108854, U01CA164337] Funding Source: NIH
   RePORTER; NATIONAL INSTITUTE OF ENVIRONMENTAL HEALTH SCIENCES
   [P30ES002109] Funding Source: NIH RePORTER
FX This work was supported by National Institutes of Health grants
   P30-ES002109 (pilot project award to SEE and EJA), U01 CA164337 (to SEE
   and EJA), and RO1CA108854 (to SEE). The funders had no role in study
   design, data collection and analysis, decision to publish, or
   preparation of the manuscript.
CR Aber C, 2011, J INVEST DERMATOL, V131, P278, DOI 10.1038/jid.2010.409
   Andari E, 2010, P NATL ACAD SCI USA, V107, P4389, DOI 10.1073/pnas.0910249107
   Ansell DM, 2011, J INVEST DERMATOL, V131, P518, DOI 10.1038/jid.2010.291
   Barnard A, 2008, NEUROIMMUNOMODULAT, V15, P7, DOI 10.1159/000135619
   Belkaid Y, 2010, CLIN EXP IMMUNOL, V160, P35, DOI 10.1111/j.1365-2249.2010.04131.x
   Bettelli E, 2006, NATURE, V441, P235, DOI 10.1038/nature04753
   Borovikova LV, 2000, NATURE, V405, P458, DOI 10.1038/35013070
   Braiman-Wiksman L, 2007, TOXICOL PATHOL, V35, P767, DOI 10.1080/01926230701584189
   Bravo JA, 2011, P NATL ACAD SCI USA, V108, P16050, DOI 10.1073/pnas.1102999108
   Camerino C, 2009, OBESITY, V17, P980, DOI 10.1038/oby.2009.12
   Chow J, 2009, CELL HOST MICROBE, V5, P8, DOI 10.1016/j.chom.2008.12.006
   Chung HC, 2012, CELL, V149, P1578, DOI 10.1016/j.cell.2012.04.037
   Clemente JC, 2012, CELL, V148, P1258, DOI 10.1016/j.cell.2012.01.035
   Costa RA, 2011, WOUND REPAIR REGEN, V19, P487, DOI 10.1111/j.1524-475X.2011.00700.x
   Cryan JF, 2012, NAT REV NEUROSCI, V13, P701, DOI 10.1038/nrn3346
   Cukjati D, 2001, MED BIOL ENG COMPUT, V39, P263, DOI 10.1007/BF02344811
   Davari S, 2013, NEUROSCIENCE
   De Dreu CKW, 2010, SCIENCE, V328, P1408, DOI 10.1126/science.1189047
   Detillion CE, 2004, PSYCHONEUROENDOCRINO, V29, P1004, DOI 10.1016/j.psyneuen.2003.10.003
   Di Giacinto C, 2005, J IMMUNOL, V174, P3237, DOI 10.4049/jimmunol.174.6.3237
   Donaldson ZR, 2008, SCIENCE, V322, P900, DOI 10.1126/science.1158668
   DREIFUSS JJ, 1988, BRAIN RES BULL, V20, P765, DOI 10.1016/0361-9230(88)90089-5
   DVORAK AM, 1986, NEW ENGL J MED, V315, P969
   DVORAK HF, 1986, NEW ENGL J MED, V315, P1650
   Erdman SE, 2003, AM J PATHOL, V162, P691, DOI 10.1016/S0002-9440(10)63863-1
   Erdman SE, 2003, CANCER RES, V63, P6042
   Erdman SE, 2001, GASTROENTEROLOGY, V120, pA524, DOI 10.1016/S0016-5085(08)82601-7
   Erdman SE, 2009, P NATL ACAD SCI US
   Erdman SE, 2010, INT J CANCER, V126, P1651, DOI 10.1002/ijc.24923
   Fish EN, 2008, NAT REV IMMUNOL, V8, P737, DOI 10.1038/nri2394
   Floch MH, 2011, J CLIN GASTROENTEROL, V45, pS168, DOI 10.1097/MCG.0b013e318230928b
   Frank S, 2003, METH MOLEC MED, V78, P3
   Fries ABW, 2005, P NATL ACAD SCI USA, V102, P17237, DOI 10.1073/pnas.0504767102
   Gajendrareddy PK, 2013, BRAIN BEHAV IMMUN, V28, P44, DOI 10.1016/j.bbi.2012.10.016
   Gallucci RM, 2000, FASEB J, V14, P2525, DOI 10.1096/fj.00-0073com
   Garrison JL, 2012, SCIENCE, V338, P540, DOI 10.1126/science.1226201
   Gimpl G, 2001, PHYSIOL REV, V81, P629, DOI 10.1152/physrev.2001.81.2.629
   Gordon JI, 2012, SCIENCE, V336, P1251, DOI 10.1126/science.1224686
   Grose R, 2004, MOL BIOTECHNOL, V28, P147, DOI 10.1385/MB:28:2:147
   Gurtner GC, 2008, NATURE, V453, P314, DOI 10.1038/nature07039
   Hansenne I, 2009, NEUROIMMUNOMODULAT, V16, P35, DOI 10.1159/000179665
   Ho JM, 2013, ENDOCRINOLOGY, V154, P589, DOI 10.1210/en.2012-1751
   Hofmann U, 2012, CIRCULATION, V125, P1652, DOI 10.1161/CIRCULATIONAHA.111.044164
   Hooper LV, 2012, SCIENCE, V336, P1268, DOI 10.1126/science.1223490
   Israel S, 2009, PLOS ONE, V4, DOI 10.1371/journal.pone.0005535
   Jercinovic A., 1994, IEEE Transactions on Rehabilitation Engineering, V2, P225, DOI 10.1109/86.340876
   JOHNSON HM, 1985, J IMMUNOL, V135, pS773
   Johnston GR, 2009, BRIT J ANAESTH, V102, P453, DOI 10.1093/bja/aep037
   Karimi K, 2009, AM J RESP CRIT CARE, V179, P186, DOI 10.1164/rccm.200806-951OC
   Lee HJ, 2009, PROG NEUROBIOL, V88, P127, DOI 10.1016/j.pneurobio.2009.04.001
   Lee YK, 2010, SCIENCE, V330, P1768, DOI 10.1126/science.1195568
   Levkovich T, 2013, PLOS ONE, V8, DOI 10.1371/journal.pone.0053867
   Lim MM, 2006, HORM BEHAV, V50, P506, DOI 10.1016/j.yhbeh.2006.06.028
   Liu YY, 2013, PLOS ONE, V8, DOI 10.1371/journal.pone.0056547
   Maccio A, 2010, IN VIVO, V24, P157
   Maloy KJ, 2003, J EXP MED, V197, P111, DOI 10.1084/jem.20021345
   Martin P, 1997, SCIENCE, V276, P75, DOI 10.1126/science.276.5309.75
   Maynard CL, 2012, NATURE, V489, P231, DOI 10.1038/nature11551
   McVey Neufeld KA, 2013, TRENDS NEUROSCI
   Meyer-Lindenberg A, 2011, NAT REV NEUROSCI, V12, P524, DOI 10.1038/nrn3044
   Ndiaye K, 2008, BIOL REPROD, V78, P786, DOI 10.1095/biolreprod.107.065938
   Nicholson JK, 2012, SCIENCE, V336, P1262, DOI 10.1126/science.1223813
   Nomura T, 2007, NAT IMMUNOL, V8, P333, DOI 10.1038/ni0407-333
   Oliveira-Pelegrin GR, 2013, NEUROIMMUNOMODULAT, V20, P65, DOI 10.1159/000345044
   Pittman QJ, 2011, J NEUROENDOCRINOL, V23, P1296, DOI 10.1111/j.1365-2826.2011.02176.x
   Poutahidis T, 2013, PLOS ONE, V10
   Poutahidis T, 2007, CARCINOGENESIS, V28, P2614, DOI 10.1093/carcin/bgm180
   Powrie F, 2003, SCIENCE, V299, P1030, DOI 10.1126/science.1082031
   Ran VP, 2007, CANCER RES, V67, P847, DOI 10.1158/0008-5472.CAN-06-3468
   Rao VP, 2006, CANCER RES, V66, P7395, DOI 10.1158/0008-5472.CAN-06-0558
   Richards H, 2010, IMMUNOLOGY, V131, P583, DOI 10.1111/j.1365-2567.2010.03333.x
   Round JL, 2010, P NATL ACAD SCI USA, V107, P12204, DOI 10.1073/pnas.0909122107
   Sakaguchi S, 2010, NAT REV IMMUNOL, V10, P490, DOI 10.1038/nri2785
   Saulnier DM, 2011, PLOS ONE, V6, DOI 10.1371/journal.pone.0018783
   Scanlan PD, 2008, ENVIRON MICROBIOL, V10, P789, DOI 10.1111/j.1462-2920.2007.01503.x
   Shanahan F, 2012, NAT REV GASTRO HEPAT, V9, P609, DOI 10.1038/nrgastro.2012.145
   Singer AJ, 1999, NEW ENGL J MED, V341, P738, DOI 10.1056/NEJM199909023411006
   Skrundz M, 2011, NEUROPSYCHOPHARMACOL, V36, P1886, DOI 10.1038/npp.2011.74
   Smits HH, 2005, J ALLERGY CLIN IMMUN, V115, P1260, DOI 10.1016/j.jaci.2005.03.036
   Swift ME, 1999, LAB INVEST, V79, P1479
   Tkalcevic VI, 2009, TOXICOL PATHOL, V37, P183, DOI 10.1177/0192623308329280
   Tyzio R, 2006, SCIENCE, V314, P1788, DOI 10.1126/science.1133212
   Wetzler C, 2000, J INVEST DERMATOL, V115, P245, DOI 10.1046/j.1523-1747.2000.00029.x
   Williams Z, 2012, NEW ENGL J MED, V367, P1159, DOI 10.1056/NEJMcibr1207279
   Young VB, 2012, CURR OPIN GASTROEN, V28, P63, DOI 10.1097/MOG.0b013e32834d61e9
NR 85
TC 142
Z9 144
U1 2
U2 46
PU PUBLIC LIBRARY SCIENCE
PI SAN FRANCISCO
PA 1160 BATTERY STREET, STE 100, SAN FRANCISCO, CA 94111 USA
SN 1932-6203
J9 PLOS ONE
JI PLoS One
PD OCT 30
PY 2013
VL 8
IS 10
AR e78898
DI 10.1371/journal.pone.0078898
PG 17
WC Multidisciplinary Sciences
WE Science Citation Index Expanded (SCI-EXPANDED)
SC Science & Technology - Other Topics
GA 243RL
UT WOS:000326334500139
PM 24205344
OA Green Published, Green Submitted, gold
DA 2022-07-02
ER

PT J
AU Duparc, T
   Plovier, H
   Marrachelli, VG
   Van Hul, M
   Essaghir, A
   Stahlman, M
   Matamoros, S
   Geurts, L
   Pardo-Tendero, MM
   Druart, C
   Delzenne, NM
   Demoulin, JB
   van der Merwe, SW
   van Pelt, J
   Backhed, F
   Monleon, D
   Everard, A
   Cani, PD
AF Duparc, Thibaut
   Plovier, Hubert
   Marrachelli, Vannina G.
   Van Hul, Matthias
   Essaghir, Ahmed
   Stahlman, Marcus
   Matamoros, Sebastien
   Geurts, Lucie
   Pardo-Tendero, Mercedes M.
   Druart, Celine
   Delzenne, Nathalie M.
   Demoulin, Jean-Baptiste
   van der Merwe, Schalk W.
   van Pelt, Jos
   Backhed, Fredrik
   Monleon, Daniel
   Everard, Amandine
   Cani, Patrice D.
TI Hepatocyte MyD88 affects bile acids, gut microbiota and metabolome
   contributing to regulate glucose and lipid metabolism
SO GUT
LA English
DT Article
ID PROLIFERATOR-ACTIVATED-RECEPTOR; INSULIN-RESISTANCE; EPOXYEICOSATRIENOIC
   ACIDS; ADIPOSE-TISSUE; INTESTINAL MICROBIOTA; X RECEPTOR; OBESITY;
   EXPRESSION; DIET; INFLAMMATION
AB Objective To examine the role of hepatocyte myeloid differentiation primary-response gene 88 (MyD88) on glucose and lipid metabolism.
   Design To study the impact of the innate immune system at the level of the hepatocyte and metabolism, we generated mice harbouring hepatocyte-specific deletion of MyD88. We investigated the impact of the deletion on metabolism by feeding mice with a normal control diet or a high-fat diet for 8 weeks. We evaluated body weight, fat mass gain (using time-domain nuclear magnetic resonance), glucose metabolism and energy homeostasis (using metabolic chambers). We performed microarrays and quantitative PCRs in the liver. In addition, we investigated the gut microbiota composition, bile acid profile and both liver and plasma metabolome. We analysed the expression pattern of genes in the liver of obese humans developing nonalcoholic steatohepatitis (NASH).
   Results Hepatocyte-specific deletion of MyD88 predisposes to glucose intolerance, inflammation and hepatic insulin resistance independently of body weight and adiposity. These phenotypic differences were partially attributed to differences in gene expression, transcriptional factor activity (ie, peroxisome proliferator activator receptor-alpha, farnesoid X receptor (FXR), liver X receptors and STAT3) and bile acid profiles involved in glucose, lipid metabolism and inflammation. In addition to these alterations, the genetic deletion of MyD88 in hepatocytes changes the gut microbiota composition and their metabolomes, resembling those observed during diet-induced obesity. Finally, obese humans with NASH displayed a decreased expression of different cytochromes P450 involved in bioactive lipid synthesis.
   Conclusions Our study identifies a new link between innate immunity and hepatic synthesis of bile acids and bioactive lipids. This dialogue appears to be involved in the susceptibility to alterations associated with obesity such as type 2 diabetes and NASH, both in mice and humans.
C1 [Duparc, Thibaut; Plovier, Hubert; Van Hul, Matthias; Matamoros, Sebastien; Geurts, Lucie; Druart, Celine; Everard, Amandine; Cani, Patrice D.] Catholic Univ Louvain, Louvain Drug Res Inst, WELBIO Walloon Excellence Life Sci & BIOtechnol, Brussels, Belgium.
   [Duparc, Thibaut; Plovier, Hubert; Van Hul, Matthias; Matamoros, Sebastien; Geurts, Lucie; Druart, Celine; Delzenne, Nathalie M.; Everard, Amandine; Cani, Patrice D.] Catholic Univ Louvain, Louvain Drug Res Inst, Metab & Nutr Res Grp, Brussels, Belgium.
   [Marrachelli, Vannina G.; Pardo-Tendero, Mercedes M.; Monleon, Daniel] Univ Valencia, Hosp Clin, INCLIVA, Fdn Invest, Valencia, Spain.
   [Essaghir, Ahmed; Demoulin, Jean-Baptiste] Catholic Univ Louvain, de Duve Inst, Brussels, Belgium.
   [Stahlman, Marcus; Backhed, Fredrik] Sahlgrens Univ Hosp, Sahlgrenska Ctr Cardiovasc & Metab Res, Wallenberg Lab, Gothenburg, Sweden.
   [Stahlman, Marcus; Backhed, Fredrik] Univ Gothenburg, Dept Mol & Clin Med, Gothenburg, Sweden.
   [van der Merwe, Schalk W.; van Pelt, Jos] Univ Leuven KUL, Lab Hepatol, Leuven, Belgium.
   [van der Merwe, Schalk W.] Katholieke Univ Leuven, Div Liver & Biliopancreat Disorders, Dept Gastroenterol & Hepatol, Leuven, Belgium.
   [Backhed, Fredrik] Univ Copenhagen, Fac Hlth Sci, Sect Metab Receptol & Enteroendocrinol, Novo Nordisk Fdn,Ctr Basic Metab Res, Copenhagen, Denmark.
RP Cani, PD (corresponding author), Catholic Univ Louvain, WELBIO, LDRI, Metab & Nutr Res Grp, Ave E Mounier,73 Box B1-73-11, B-1200 Brussels, Belgium.
EM patrice.cani@uclouvain.be
RI StÃ¥hlman, Marcus/M-4597-2019; marrachelli, vannina G/L-6041-2014;
   Plovier, Hubert/AAG-1533-2021; Monleon, Daniel/A-5078-2010; Delzenne,
   Nathalie/AAC-4628-2019; Pardo-Tendero, María Mercedes/AAV-3301-2021;
   Backhed, Fredrik/ABE-6613-2020; D., Cani Patrice/M-8055-2016; Plovier,
   Hubert/F-7082-2016
OI marrachelli, vannina G/0000-0002-4097-3312; Monleon,
   Daniel/0000-0002-4803-1573; Delzenne, Nathalie/0000-0003-2115-6082;
   Pardo-Tendero, María Mercedes/0000-0001-8878-8311; Backhed,
   Fredrik/0000-0002-4871-8818; D., Cani Patrice/0000-0003-2040-2448;
   Demoulin, Jean-Baptiste/0000-0002-8016-6689; Van Hul,
   Matthias/0000-0002-5503-107X; Van der Merwe, Schalk/0000-0002-9891-2686;
   Henricsson, Marcus/0000-0002-4202-0339; van Pelt,
   Jos/0000-0001-6903-4338; Everard, Amandine/0000-0001-8925-8144; Plovier,
   Hubert/0000-0001-9494-8094; Thibaut, DUPARC/0000-0002-6058-4656
FU FRM (Fondation pour la recherche medicale, France); Ministerio de
   Economia y Competitividad of the Spanish Government [SAF2014-52875R];
   FNRS [CDR J.0122.15, J.0084.15, 3.4579.11]; Walloon Region (Excellence
   project FOOD4GUT); PDR (Projet de Recherche) [T.0138.14]; FRM (Fondation
   Recherche Medicale); ARC (Action de Recherche Concertee-Communaute
   francaise de Belgique) [12/17-047]; ERC (European Research Council)
   [336452-ENIGMO]; Fonds de la Recherche Scientifique-FNRS
   [WELBIO-CR-2012S-02R]; Funds InBev-Baillet Latour
FX PDC is a research associate at FRS-FNRS (Fonds de la Recherche
   Scientifique), Belgium. TD has been financially supported (1 year) by
   the FRM (Fondation pour la recherche medicale, France). HP is a research
   fellow at FRS-FNRS, Belgium. DM is supported by grant from the
   Ministerio de Economia y Competitividad of the Spanish Government
   (SAF2014-52875R). AE is a postdoctoral researcher at FRS-FNRS, Belgium.
   ND is the recipient of grants from FNRS (convention CDR J.0122.15) and
   from the Walloon Region (Excellence project FOOD4GUT). PDC is the
   recipient of grants from FNRS (convention J.0084.15, convention
   3.4579.11), PDR (Projet de Recherche, convention: T.0138.14), FRM
   (Fondation Recherche Medicale) and ARC (Action de Recherche
   Concertee-Communaute francaise de Belgique convention: 12/17-047). PDC
   is a recipient of an ERC Starting Grant 2013 (European Research Council,
   Starting grant 336452-ENIGMO). This work was supported by the Fonds de
   la Recherche Scientifique-FNRS for the FRFS-WELBIO under grant:
   WELBIO-CR-2012S-02R. This work was supported in part by the Funds
   InBev-Baillet Latour (grant for Medical Research 2015).
CR Abdul-Ghani MA, 2007, DIABETES CARE, V30, P89, DOI 10.2337/dc06-1519
   Akinkuolie AO, 2015, ARTERIOSCL THROM VAS, V35, P1544, DOI 10.1161/ATVBAHA.115.305635
   Al-Daghri NM, 2013, J IMMUNOL, V190, P3716, DOI 10.4049/jimmunol.1202936
   Basu R, 2005, DIABETES, V54, P1942, DOI 10.2337/diabetes.54.7.1942
   Bennett BJ, 2013, CELL METAB, V17, P49, DOI 10.1016/j.cmet.2012.12.011
   Burgess A, 2012, PROSTAG OTH LIPID M, V97, P1, DOI 10.1016/j.prostaglandins.2011.10.002
   Caesar R, 2012, GUT, V61, P1701, DOI 10.1136/gutjnl-2011-301689
   Cai DS, 2005, NAT MED, V11, P183, DOI 10.1038/nm1166
   Cani PD, 2009, GUT, V58, P1091, DOI 10.1136/gut.2008.165886
   Cani PD, 2007, DIABETES, V56, P1761, DOI 10.2337/db06-1491
   Cowart LA, 2002, J BIOL CHEM, V277, P35105, DOI 10.1074/jbc.M201575200
   Davis JE, 2008, OBESITY, V16, P1248, DOI 10.1038/oby.2008.210
   Devaraj S, 2011, CYTOKINE, V55, P441, DOI 10.1016/j.cyto.2011.03.023
   du Plessis J, 2015, GASTROENTEROLOGY, V149, P635, DOI 10.1053/j.gastro.2015.05.044
   Ehses JA, 2010, DIABETOLOGIA, V53, P1795, DOI 10.1007/s00125-010-1747-3
   Essaghir A, 2010, NUCLEIC ACIDS RES, V38, DOI 10.1093/nar/gkq149
   Everard A, 2014, NAT COMMUN, V5, DOI 10.1038/ncomms6648
   Everard A, 2014, ISME J, V8, P2116, DOI 10.1038/ismej.2014.45
   Everard A, 2013, P NATL ACAD SCI USA, V110, P9066, DOI 10.1073/pnas.1219451110
   Fang X, 2006, AM J PHYSIOL-HEART C, V290, pH55, DOI 10.1152/ajpheart.00427.2005
   Gadaleta RM, 2011, GUT, V60, P463, DOI 10.1136/gut.2010.212159
   Galbo T, 2013, P NATL ACAD SCI USA, V110, P12780, DOI 10.1073/pnas.1311176110
   Geurts L, 2015, NAT COMMUN, V6, DOI 10.1038/ncomms7495
   Giesbertz P, 2015, DIABETOLOGIA, V58, P2133, DOI 10.1007/s00125-015-3656-y
   Gregor MF, 2011, ANNU REV IMMUNOL, V29, P415, DOI 10.1146/annurev-immunol-031210-101322
   Guo AM, 2011, J PHARMACOL EXP THER, V338, P421, DOI 10.1124/jpet.111.179036
   Haeusler RA, 2012, CELL METAB, V15, P65, DOI 10.1016/j.cmet.2011.11.010
   Holmes E, 2012, SCI TRANSL MED, V4, DOI 10.1126/scitranslmed.3004244
   Hosoi T, 2010, PLOS ONE, V5, DOI 10.1371/journal.pone.0012537
   Huang DW, 2009, NAT PROTOC, V4, P44, DOI 10.1038/nprot.2008.211
   Huang DW, 2009, NUCLEIC ACIDS RES, V37, P1, DOI 10.1093/nar/gkn923
   Jia L, 2014, NAT COMMUN, V5, DOI 10.1038/ncomms4878
   Jiang CT, 2015, J CLIN INVEST, V125, P386, DOI 10.1172/JCI76738
   Jin CC, 2013, CELL METAB, V17, P873, DOI 10.1016/j.cmet.2013.05.011
   Johnson Amanda L, 2015, Adv Pharmacol, V74, P223, DOI 10.1016/bs.apha.2015.05.002
   Kidani Y, 2012, IMMUNOL REV, V249, P72, DOI 10.1111/j.1600-065X.2012.01153.x
   Kleinridders A, 2009, CELL METAB, V10, P249, DOI 10.1016/j.cmet.2009.08.013
   Klett EL, 2013, J BIOL CHEM, V288, P21618, DOI 10.1074/jbc.M113.481077
   Le Roy T, 2013, GUT, V62, P1787, DOI 10.1136/gutjnl-2012-303816
   Martin FPJ, 2007, MOL SYST BIOL, V3, DOI 10.1038/msb4100153
   Martinez-Granados B, 2006, NMR BIOMED, V19, P90, DOI 10.1002/nbm.1005
   Miura K, 2010, GASTROENT RES PRACT, V2010, DOI 10.1155/2010/362847
   Newgard CB, 2012, CELL METAB, V15, P606, DOI 10.1016/j.cmet.2012.01.024
   Ng VY, 2007, DRUG METAB DISPOS, V35, P1126, DOI 10.1124/dmd.106.013839
   NICHOLSON JK, 1995, ANAL CHEM, V67, P793, DOI 10.1021/ac00101a004
   Olefsky JM, 2010, ANNU REV PHYSIOL, V72, P219, DOI 10.1146/annurev-physiol-021909-135846
   Osborn O, 2012, NAT MED, V18, P363, DOI 10.1038/nm.2627
   Sayin SI, 2013, CELL METAB, V17, P225, DOI 10.1016/j.cmet.2013.01.003
   Schuck RN, 2014, PLOS ONE, V9, DOI 10.1371/journal.pone.0110162
   Serino M, 2012, GUT, V61, P543, DOI 10.1136/gutjnl-2011-301012
   Sharifnia T, 2015, AM J PHYSIOL-GASTR L, V309, pG270, DOI 10.1152/ajpgi.00304.2014
   Sodhi K, 2009, J PHARMACOL EXP THER, V331, P906, DOI 10.1124/jpet.109.157545
   Spector AA, 2007, AM J PHYSIOL-CELL PH, V292, pC996, DOI 10.1152/ajpcell.00402.2006
   Stayrook KR, 2005, ENDOCRINOLOGY, V146, P984, DOI 10.1210/en.2004-0965
   Szklarczyk D, 2015, NUCLEIC ACIDS RES, V43, pD447, DOI 10.1093/nar/gku1003
   Turnbaugh PJ, 2008, CELL HOST MICROBE, V3, P213, DOI 10.1016/j.chom.2008.02.015
   Uchimura K, 2014, NAT COMMUN, V5, DOI 10.1038/ncomms4428
   Uriarte I, 2013, GUT, V62, P899, DOI 10.1136/gutjnl-2012-302945
   Vijay-Kumar M, 2010, SCIENCE, V328, P228, DOI 10.1126/science.1179721
   Wang C, 2014, FEBS J, V281, P2136, DOI 10.1111/febs.12767
   Wang H, 2004, MOL PHARMACOL, V65, P1148, DOI 10.1124/mol.65.5.1148
   Wang ZN, 2011, NATURE, V472, P57, DOI 10.1038/nature09922
   Wen HT, 2012, NAT IMMUNOL, V13, P352, DOI 10.1038/ni.2228
   Wen L, 2008, NATURE, V455, P1109, DOI 10.1038/nature07336
   Wu HZ, 2010, ARTERIOSCL THROM VAS, V30, P186, DOI 10.1161/ATVBAHA.109.198044
   Xu XZ, 2010, DIABETES, V59, P997, DOI 10.2337/db09-1241
   Yokoyama S, 2012, GENE, V497, P340, DOI 10.1016/j.gene.2012.01.024
   Zhang X, 2012, PLOS ONE, V7, DOI [10.1371/journal.pone.0042529, 10.1371/journal.pone.0040320]
NR 68
TC 78
Z9 82
U1 2
U2 51
PU BMJ PUBLISHING GROUP
PI LONDON
PA BRITISH MED ASSOC HOUSE, TAVISTOCK SQUARE, LONDON WC1H 9JR, ENGLAND
SN 0017-5749
EI 1468-3288
J9 GUT
JI Gut
PD APR
PY 2017
VL 66
IS 4
BP 620
EP 632
DI 10.1136/gutjnl-2015-310904
PG 13
WC Gastroenterology & Hepatology
WE Science Citation Index Expanded (SCI-EXPANDED)
SC Gastroenterology & Hepatology
GA EO0WR
UT WOS:000396419800010
PM 27196572
OA hybrid, Green Published
DA 2022-07-02
ER

PT J
AU Mikkelsen, KH
   Allin, KH
   Knop, FK
AF Mikkelsen, K. H.
   Allin, K. H.
   Knop, F. K.
TI Effect of antibiotics on gut microbiota, glucose metabolism and body
   weight regulation: a review of the literature
SO DIABETES OBESITY & METABOLISM
LA English
DT Review
DE glucose metabolism; observational study; pharmaco-epidemiology; type 2
   diabetes
ID CHAIN FATTY-ACIDS; BILE-ACID; BACTERIAL OVERGROWTH; CHILDHOOD
   OVERWEIGHT; PYLORI ERADICATION; INSULIN-RESISTANCE; HEALTHY-VOLUNTEERS;
   OBESITY; MODULATION; EXPOSURE
AB Gut bacteria are involved in a number of host metabolic processes and have been implicated in the development of obesity and type 2 diabetes in humans. The use of antibiotics changes the composition of the gut microbiota and there is accumulating evidence from observational studies for an association between exposure to antibiotics and development of obesity and type 2 diabetes. In the present paper, we review human studies examining the effects of antibiotics on body weight regulation and glucose metabolism and discuss whether the observed findings may relate to alterations in the composition and function of the gut microbiota.
C1 [Mikkelsen, K. H.; Knop, F. K.] Univ Copenhagen, Gentofte Hosp, Ctr Diabet Res, Hellerup, Denmark.
   [Mikkelsen, K. H.; Allin, K. H.; Knop, F. K.] Univ Copenhagen, Ctr Basic Metab Res, Novo Nordisk Fdn, Hellerup, Denmark.
RP Mikkelsen, KH (corresponding author), Gentofte Univ Hosp, Ctr Diabet Res, Kildegerdsvej 28, DK-2900 Hellerup, Denmark.
EM kristianmikkel@gmail.com
RI Knop, Filip K/B-5130-2018; Allin, Kristine Højgaard/ABG-3463-2021
OI Knop, Filip K/0000-0002-2495-5034; Allin, Kristine/0000-0002-6880-5759
FU Novo Nordisk; Sanofi-Aventis; NNF Center for Basic Metabolic Research
   [Holst Group] Funding Source: researchfish
FX K.H.M. holds stock in Chr. Hansen. F.K.K. has received personal
   honoraria for consulting, lectures and/or for advisory board
   participation within the last 36 months from AstraZeneca,
   Boehringer-Ingelheim, Bristol-Myers Squibb, Eli Lilly, Merck Sharp &
   Dohme, Novo Nordisk, Sanofi and Zealand Pharma, and has received
   unrestricted research grants from the Novo Nordisk and Sanofi-Aventis.
   K.H.A has no competing interest.
CR Aguirre M, 2014, PLOS ONE, V9, DOI 10.1371/journal.pone.0113864
   Ajslev TA, 2011, INT J OBESITY, V35, P522, DOI 10.1038/ijo.2011.27
   Amar J, 2011, DIABETOLOGIA, V54, P3055, DOI 10.1007/s00125-011-2329-8
   Amar J, 2011, EMBO MOL MED, V3, P559, DOI 10.1002/emmm.201100159
   Angelakis E, 2014, ANTIMICROB AGENTS CH, V58, P3342, DOI 10.1128/AAC.02437-14
   Arat S, 2015, ANTIMICROB AGENTS CH, V59, P1182, DOI 10.1128/AAC.04506-14
   Arboleya S, 2015, J PEDIATR-US, V166, P538, DOI 10.1016/j.jpeds.2014.09.041
   Azad MB, 2014, INT J OBESITY, V38, P1290, DOI 10.1038/ijo.2014.119
   Backhed F, 2004, P NATL ACAD SCI USA, V101, P15718, DOI 10.1073/pnas.0407076101
   Bailey LC, 2014, JAMA PEDIATR, V168, P1063, DOI 10.1001/jamapediatrics.2014.1539
   Bajaj JS, 2014, J HEPATOL, V60, P940, DOI 10.1016/j.jhep.2013.12.019
   Bajaj JS, 2013, PLOS ONE, V8, DOI 10.1371/journal.pone.0060042
   Bauer TM, 2002, AM J GASTROENTEROL, V97, P2364
   Berr F, 1996, GASTROENTEROLOGY, V111, P1611, DOI 10.1016/S0016-5085(96)70024-0
   Blustein J, 2013, INT J OBESITY, V37, P900, DOI 10.1038/ijo.2013.49
   Boursi B, 2015, EUR J ENDOCRINOL, V172, P639, DOI 10.1530/EJE-14-1163
   Burgner DP, 2015, PEDIATRICS, V136, pE554, DOI 10.1542/peds.2015-0825
   Cani PD, 2009, GUT, V58, P1091, DOI 10.1136/gut.2008.165886
   Cani PD, 2007, DIABETES, V56, P1761, DOI 10.2337/db06-1491
   CARULLI N, 1981, GASTROENTEROLOGY, V81, P539
   Carvalho BM, 2012, DIABETOLOGIA, V55, P2823, DOI 10.1007/s00125-012-2648-4
   Cherbut C, 1998, AM J PHYSIOL-GASTR L, V275, pG1415, DOI 10.1152/ajpgi.1998.275.6.G1415
   Chevalier C, 2015, CELL, V163, P1360, DOI 10.1016/j.cell.2015.11.004
   Cho I, 2012, NATURE, V488, P621, DOI 10.1038/nature11400
   Chou HW, 2013, CLIN INFECT DIS, V57, P971, DOI 10.1093/cid/cit439
   Clarke SF, 2014, GUT, V63, P1913, DOI 10.1136/gutjnl-2013-306541
   Cocoros NM, 2013, ANN EPIDEMIOL, V23, P307, DOI 10.1016/j.annepidem.2013.04.002
   Crawford PA, 2009, P NATL ACAD SCI USA, V106, P11276, DOI 10.1073/pnas.0902366106
   CUMMINGS JH, 1987, GUT, V28, P1221, DOI 10.1136/gut.28.10.1221
   De La Cochetiere MF, 2005, J CLIN MICROBIOL, V43, P5588, DOI 10.1128/JCM.43.11.5588-5592.2005
   Dethlefsen L, 2011, P NATL ACAD SCI USA, V108, P4554, DOI 10.1073/pnas.1000087107
   Devkota S, 2012, NATURE, V487, P104, DOI 10.1038/nature11225
   Dibner JJ, 2005, POULTRY SCI, V84, P634, DOI 10.1093/ps/84.4.634
   DICAPRIO JM, 1950, ARCH INTERN MED, V86, P649, DOI 10.1001/archinte.1950.00230170002001
   Duca FA, 2014, DIABETES OBES METAB, V16, P68, DOI 10.1111/dom.12340
   Duca FA, 2012, PLOS ONE, V7, DOI 10.1371/journal.pone.0039748
   Falagas ME, 2006, LANCET INFECT DIS, V6, P438, DOI 10.1016/S1473-3099(06)70523-0
   Fava F, 2013, INT J OBESITY, V37, P216, DOI 10.1038/ijo.2012.33
   Forslund K, 2015, NATURE, V528, P262, DOI 10.1038/nature15766
   Fouhy F, 2012, ANTIMICROB AGENTS CH, V56, P5811, DOI 10.1128/AAC.00789-12
   Francois F, 2011, BMC GASTROENTEROL, V11, DOI 10.1186/1471-230X-11-37
   Garner CD, 2009, INFECT IMMUN, V77, P2691, DOI 10.1128/IAI.01570-08
   Gill SR, 2006, SCIENCE, V312, P1355, DOI 10.1126/science.1124234
   Gough EK, 2014, BMJ-BRIT MED J, V348, DOI 10.1136/bmj.g2267
   HAIGHT TH, 1955, J NUTR, V56, P151
   Hofmann AF, 2006, P NATL ACAD SCI USA, V103, P4333, DOI 10.1073/pnas.0600780103
   HOVERSTAD T, 1986, SCAND J GASTROENTERO, V21, P621, DOI 10.3109/00365528609003109
   Islam KBMS, 2011, GASTROENTEROLOGY, V141, P1773, DOI 10.1053/j.gastro.2011.07.046
   Jakobsson HE, 2010, PLOS ONE, V5, DOI 10.1371/journal.pone.0009836
   Jernberg C, 2007, ISME J, V1, P56, DOI 10.1038/ismej.2007.3
   Joyce SA, 2014, P NATL ACAD SCI USA, V111, P7421, DOI 10.1073/pnas.1323599111
   Kakiyama G, 2013, J HEPATOL, V58, P949, DOI 10.1016/j.jhep.2013.01.003
   Karlsson FH, 2013, NATURE, V498, P99, DOI 10.1038/nature12198
   Kellow NJ, 2014, BRIT J NUTR, V111, P1147, DOI 10.1017/S0007114513003607
   Koren O, 2011, P NATL ACAD SCI USA, V108, P4592, DOI 10.1073/pnas.1011383107
   Kuczynski J, 2012, NAT REV GENET, V13, P47, DOI 10.1038/nrg3129
   Kurdi P, 2006, J BACTERIOL, V188, P1979, DOI 10.1128/JB.188.5.1979-1986.2006
   Lane JA, 2011, ALIMENT PHARM THER, V33, P922, DOI 10.1111/j.1365-2036.2011.04610.x
   Lassenius MI, 2011, DIABETES CARE, V34, P1809, DOI 10.2337/dc10-2197
   Le Chatelier E, 2013, NATURE, V500, P541, DOI 10.1038/nature12506
   Lefebvre P, 2009, PHYSIOL REV, V89, P147, DOI 10.1152/physrev.00010.2008
   Lewis S, 2005, SCAND J GASTROENTERO, V40, P1296, DOI 10.1080/00365520510023585
   Lin HP, 2012, PLOS ONE, V7, DOI [10.1371/journal.pone.0031286, 10.1371/journal.pone.0035240]
   Lorenzo-Zuniga V, 2003, HEPATOLOGY, V37, P551, DOI 10.1053/jhep.2003.50116
   Macfarlane G.T., 1997, GASTROINTESTINAL MIC, V1, P269, DOI DOI 10.1007/978-1-4615-4111-0_9
   Moreno-Navarrete JM, 2013, DIABETOLOGIA, V56, P2524, DOI 10.1007/s00125-013-3015-9
   Martin GJ, 1942, P SOC EXP BIOL MED, V51, P56, DOI 10.3181/00379727-51-13825
   Mehta NN, 2010, DIABETES, V59, P172, DOI 10.2337/db09-0367
   Membrez M, 2008, FASEB J, V22, P2416, DOI 10.1096/fj.07-102723
   Mikkelsen KH, 2015, PLOS ONE, V10, DOI 10.1371/journal.pone.0142352
   Mikkelsen KH, 2015, J CLIN ENDOCR METAB, V100, P3633, DOI 10.1210/jc.2015-2696
   Mohr JF, 2005, PHARMACOTHERAPY, V25, P1303, DOI 10.1592/phco.2005.25.10.1303
   Mor A, 2015, INT J OBESITY, V39, P1450, DOI 10.1038/ijo.2015.129
   Mudaliar S, 2013, GASTROENTEROLOGY, V145, P574, DOI 10.1053/j.gastro.2013.05.042
   Mueller NT, 2015, INT J OBESITY, V39, P665, DOI 10.1038/ijo.2014.180
   Murphy R, 2014, INT J OBESITY, V38, P1115, DOI 10.1038/ijo.2013.218
   Nieuwdorp M, 2012, DIABETOLOGIA, V55, pS33
   Nilsson A, 2013, PLOS ONE, V8, DOI 10.1371/journal.pone.0059985
   NORD CE, 1993, VET MICROBIOL, V35, P193, DOI 10.1016/0378-1135(93)90144-V
   Ortiz S, 2014, J CLIN ENDOCR METAB, V99, P2575, DOI 10.1210/jc.2013-4483
   Out C, 2015, J HEPATOL, V63, P697, DOI 10.1016/j.jhep.2015.04.030
   Pallav K, 2014, GUT MICROBES, V5, P458, DOI 10.4161/gmic.29558
   Panda S, 2014, PLOS ONE, V9, DOI 10.1371/journal.pone.0095476
   Parnell JA, 2012, BRIT J NUTR, V107, P601, DOI 10.1017/S0007114511003163
   Qin JJ, 2012, NATURE, V490, P55, DOI 10.1038/nature11450
   Rahat-Rozenbloom S, 2014, INT J OBESITY, V38, P1525, DOI 10.1038/ijo.2014.46
   Raymond F, 2016, ISME J, V10, P707, DOI 10.1038/ismej.2015.148
   Reijnders D, 2015, C EMBL HEID
   Rettedal EA, 2014, NAT COMMUN, V5, DOI 10.1038/ncomms5714
   Ridaura VK, 2013, SCIENCE, V341, P1079, DOI 10.1126/science.1241214
   Ridlon JM, 2014, CURR OPIN GASTROEN, V30, P332, DOI 10.1097/MOG.0000000000000057
   Roberfroid MB, 1998, BRIT J NUTR, V80, pS197, DOI 10.1017/S0007114500006024
   Russo F, 2012, NUTR RES, V32, P940, DOI 10.1016/j.nutres.2012.09.010
   Saari A, 2015, PEDIATRICS, V135, P617, DOI 10.1542/peds.2014-3407
   Saiman L, 2010, JAMA-J AM MED ASSOC, V303, P1707, DOI 10.1001/jama.2010.563
   Samuel BS, 2008, P NATL ACAD SCI USA, V105, P16767, DOI 10.1073/pnas.0808567105
   Sayin SI, 2013, CELL METAB, V17, P225, DOI 10.1016/j.cmet.2013.01.003
   Thomas C, 2009, CELL METAB, V10, P167, DOI 10.1016/j.cmet.2009.08.001
   Thuny F, 2010, PLOS ONE, V5, DOI 10.1371/journal.pone.0009074
   Tolhurst G, 2012, DIABETES, V61, P364, DOI 10.2337/db11-1019
   Trasande L, 2013, INT J OBESITY, V37, P16, DOI 10.1038/ijo.2012.132
   Turnbaugh PJ, 2006, NATURE, V444, P1027, DOI 10.1038/nature05414
   Van Cromphaut SJ, 2008, CURR PHARM DESIGN, V14, P1887, DOI 10.2174/138161208784980563
   Vrieze A, 2014, J HEPATOL, V60, P824, DOI 10.1016/j.jhep.2013.11.034
   Vrieze A, 2012, GASTROENTEROLOGY, V143, P913, DOI 10.1053/j.gastro.2012.06.031
   Wichmann A, 2013, CELL HOST MICROBE, V14, P582, DOI 10.1016/j.chom.2013.09.012
   WOSTMANN BS, 1973, J NUTR, V103, P982, DOI 10.1093/jn/103.7.982
   Wu GD, 2011, SCIENCE, V334, P105, DOI 10.1126/science.1208344
   Xu J, 2003, P NATL ACAD SCI USA, V100, P10452, DOI 10.1073/pnas.1734063100
   Yamada T, 2012, PLOS ONE, V7
   Zaura E, 2015, MBIO, V6, DOI 10.1128/mBio.01693-15
NR 111
TC 45
Z9 49
U1 6
U2 55
PU WILEY
PI HOBOKEN
PA 111 RIVER ST, HOBOKEN 07030-5774, NJ USA
SN 1462-8902
EI 1463-1326
J9 DIABETES OBES METAB
JI Diabetes Obes. Metab.
PD MAY
PY 2016
VL 18
IS 5
BP 444
EP 453
DI 10.1111/dom.12637
PG 10
WC Endocrinology & Metabolism
WE Science Citation Index Expanded (SCI-EXPANDED)
SC Endocrinology & Metabolism
GA DJ5WG
UT WOS:000374280900002
PM 26818734
DA 2022-07-02
ER

PT J
AU Zheng, PL
   Li, ZX
   Zhou, ZG
AF Zheng, Peilin
   Li, Zhixia
   Zhou, Zhiguang
TI Gut microbiome in type 1 diabetes: A comprehensive review
SO DIABETES-METABOLISM RESEARCH AND REVIEWS
LA English
DT Review
DE environmental factors; genetics; gut microbiome; immune system; type 1
   diabetes
ID BETA-CELL AUTOIMMUNITY; INTESTINAL MICROBIOTA; T-CELLS; EARLY-LIFE;
   ANTIBODY; RISK; CHILDREN; ONSET; INSULIN; IMMUNE
AB Type 1 diabetes (T1D) is an autoimmune disease, which is characterized by the destruction of islet cells in the pancreas triggered by genetic and environmental factors. In past decades, extensive familial and genome-wide association studies have revealed more than 50 risk loci in the genome. However, genetic susceptibility cannot explain the increased incidence of T1D worldwide, which is very likely attributed by the growing impact of environmental factors, especially gut microbiome. Recently, the role of gut microbiome in the pathogenesis of T1D has been uncovered by the increasing evidence from both human subjects and animal models, strongly indicating that gut microbiome might be a pivotal hub of T1D-triggering factors, especially environmental factors. In this review, we summarize the current aetiological and mechanism studies of gut microbiome in T1D. A better understanding of the role of gut microbiome in T1D may provide us with powerful prognostic and therapeutic tools in the near future.
C1 [Zheng, Peilin; Li, Zhixia; Zhou, Zhiguang] Cent South Univ, Xiangya Hosp 2, Dept Metab & Endocrinol, 139 Ren Min Middle Rd, Changsha 410011, Hunan, Peoples R China.
   [Zheng, Peilin; Li, Zhixia; Zhou, Zhiguang] Cent South Univ, Natl Clin Res Ctr Metab Dis, Minist Educ, Key Lab Diabet Immunol, Changsha, Hunan, Peoples R China.
RP Zhou, ZG (corresponding author), Cent South Univ, Xiangya Hosp 2, Dept Metab & Endocrinol, 139 Ren Min Middle Rd, Changsha 410011, Hunan, Peoples R China.
EM zhouzhiguang@csu.edu.cn
RI Zheng, Peilin/B-4360-2015
OI Zheng, Peilin/0000-0002-4712-4903
FU National Natural Science Foundation of China [81500600, 81670716,
   81461168031]; Central South University [502211703]; National Science and
   Technology Infrastructure Program [2015BAI12B13]
FX National Natural Science Foundation of China, Grant/Award Numbers:
   81500600, 81670716 and 81461168031; Central South University,
   Grant/Award Number: 502211703; National Science and Technology
   Infrastructure Program, Grant/Award Number: 2015BAI12B13
CR Akira S, 2006, CELL, V124, P783, DOI 10.1016/j.cell.2006.02.015
   ALEGRE ML, 1994, TRANSPLANTATION, V57, P1537
   Alkanani AK, 2015, DIABETES, V64, P3510, DOI 10.2337/db14-1847
   Amur S, 2012, J AUTOIMMUN, V38, pJ254, DOI 10.1016/j.jaut.2011.12.001
   Arpaia N, 2013, NATURE, V504, P451, DOI 10.1038/nature12726
   BEESON PB, 1994, AM J MED, V96, P457, DOI 10.1016/0002-9343(94)90173-2
   Biasucci G, 2008, J NUTR, V138, p1796S, DOI 10.1093/jn/138.9.1796S
   Bibbo S, 2017, ANN MED, V49, P11, DOI 10.1080/07853890.2016.1222449
   Boldison J, 2016, TRENDS ENDOCRIN MET, V27, P856, DOI 10.1016/j.tem.2016.08.007
   Brown K, 2012, NUTRIENTS, V4, P1095, DOI [10.3390/nu4081095, 10.3390/nu4111552]
   Brugman S, 2006, DIABETOLOGIA, V49, P2105, DOI 10.1007/s00125-006-0334-0
   Burrows MP, 2015, P NATL ACAD SCI USA, V112, P9973, DOI 10.1073/pnas.1508740112
   Calcinaro F, 2005, DIABETOLOGIA, V48, P1565, DOI 10.1007/s00125-005-1831-2
   Candon S, 2015, PLOS ONE, V10, DOI 10.1371/journal.pone.0125448
   Chao C, 2013, CHINESE MED J-PEKING, V126, P4006, DOI 10.3760/cma.j.issn.0366-6999.20130841
   CHATENOUD L, 1994, P NATL ACAD SCI USA, V91, P123, DOI 10.1073/pnas.91.1.123
   Chen ZB, 2016, SCI REP-UK, V6, DOI 10.1038/srep20004
   CUMMINGS JH, 1987, GUT, V28, P1221, DOI 10.1136/gut.28.10.1221
   Davis-Richardson AG, 2014, FRONT MICROBIOL, V5, DOI 10.3389/fmicb.2014.00678
   de Goffau MC, 2014, DIABETOLOGIA, V57, P1569, DOI 10.1007/s00125-014-3274-0
   de Goffau MC, 2013, DIABETES, V62, P1238, DOI 10.2337/db12-0526
   Dominguez-Bello MG, 2010, P NATL ACAD SCI USA, V107, P11971, DOI 10.1073/pnas.1002601107
   Du T, 2009, CLIN CHIM ACTA, V402, P133, DOI 10.1016/j.cca.2008.12.038
   Fenalti G, 2008, J AUTOIMMUN, V31, P228, DOI 10.1016/j.jaut.2008.04.013
   Ferris ST, 2017, J EXP MED, V214, P2369, DOI 10.1084/jem.20170074
   Furusawa Y, 2013, NATURE, V504, P446, DOI 10.1038/nature12721
   Geach Tim, 2016, Nat Rev Endocrinol, V12, P558, DOI 10.1038/nrendo.2016.125
   Ghazarian L, 2013, CELL MOL LIFE SCI, V70, P239, DOI 10.1007/s00018-012-1042-1
   Giongo A, 2011, ISME J, V5, P82, DOI 10.1038/ismej.2010.92
   Gulden E, 2015, CLIN IMMUNOL, V159, P143, DOI 10.1016/j.clim.2015.05.013
   Hansen CHF, 2012, DIABETOLOGIA, V55, P2285, DOI 10.1007/s00125-012-2564-7
   Hernandez JB, 2015, NAT COMMUN, V6, DOI [10.1038/ncomms8216, 10.1038/ncomms8489]
   Hevia A, 2014, MBIO, V5, DOI 10.1128/mBio.01548-14
   HIDALGOCANTABRA.C, 2017, MICROBIOL SPECTR, V5, P3, DOI DOI 10.1128/microbiolspec.BAD-0010-2016
   Holodniy M, 2011, PLOS ONE, V6, DOI [10.1371/journal.pone.0014764, 10.1371/journal.pone.0025792]
   Hooper LV, 2001, SCIENCE, V292, P1115, DOI 10.1126/science.1058709
   Hu CY, 2007, J CLIN INVEST, V117, P3857, DOI 10.1172/JCI32405
   Hu YJ, 2017, PHARMACOL RES, V119, P219, DOI 10.1016/j.phrs.2017.01.034
   Hu YJ, 2015, J IMMUNOL, V195, P4176, DOI 10.4049/jimmunol.1500884
   Huttenhower C, 2012, NATURE, V486, P207, DOI 10.1038/nature11234
   Ivanov II, 2009, CELL, V139, P485, DOI 10.1016/j.cell.2009.09.033
   Jackson MA, 2016, GUT, V65, P749, DOI 10.1136/gutjnl-2015-310861
   JANEWAY CA, 1989, COLD SPRING HARB SYM, V54, P1
   KAUFMAN DL, 1992, J CLIN INVEST, V89, P283, DOI 10.1172/JCI115573
   Kieser KJ, 2017, NAT REV IMMUNOL, V17, P376, DOI 10.1038/nri.2017.25
   Kihl P, 2018, DIABETES-METAB RES, V34, DOI 10.1002/dmrr.3010
   Kim CH, 2016, MICROB CELL, V3, P398, DOI 10.15698/mic2016.10.536
   Kim M, 2016, CELL HOST MICROBE, V20, P202, DOI 10.1016/j.chom.2016.07.001
   King C, 2011, PLOS ONE, V6, DOI 10.1371/journal.pone.0017049
   Knip M, 2003, REV ENDOCR METAB DIS, V4, P213, DOI 10.1023/A:1025121510678
   Knip M, 2017, CURR DIABETES REP, V17, DOI 10.1007/s11892-017-0933-9
   Knip M, 2016, NAT REV ENDOCRINOL, V12, P154, DOI 10.1038/nrendo.2015.218
   Kostic AD, 2015, CELL HOST MICROBE, V17, P260, DOI 10.1016/j.chom.2015.01.001
   Kremer JM, 2006, ANN INTERN MED, V144, P865, DOI 10.7326/0003-4819-144-12-200606200-00003
   Krych L, 2015, GUT MICROBES, V6, P101, DOI 10.1080/19490976.2015.1011876
   Kudoh K, 1998, J NUTR SCI VITAMINOL, V44, P103, DOI 10.3177/jnsv.44.103
   Lee H, 2014, APPL ENVIRON MICROB, V80, P5935, DOI 10.1128/AEM.01357-14
   Legaria MC, 2005, J CLIN MICROBIOL, V43, P4293, DOI 10.1128/JCM.43.8.4293-4295.2005
   Li AH, 2015, NAT GENET, V47, P640, DOI 10.1038/ng.3270
   Li J, 2017, CELL, V168, P86, DOI 10.1016/j.cell.2016.11.010
   Li X, 2015, PEDIATR DIABETES, V16, P485, DOI 10.1111/pedi.12305
   Luopajarvi K, 2008, PEDIATR DIABETES, V9, P434, DOI 10.1111/j.1399-5448.2008.00413.x
   Maffeis C, 2016, DIABETES-METAB RES, V32, P700, DOI 10.1002/dmrr.2790
   Marino E, 2017, NAT IMMUNOL, V18, P552, DOI 10.1038/ni.3713
   McCoy KD, 2017, IMMUNOL REV, V279, P63, DOI 10.1111/imr.12575
   Mejia-Leon ME, 2015, NUTRIENTS, V7, P9171, DOI 10.3390/nu7115461
   Mikkelsen KH, 2017, DIABETIC MED, V34, P272, DOI 10.1111/dme.13262
   Nanjundappa RH, 2017, CELL, V171, P655, DOI 10.1016/j.cell.2017.09.022
   Nara N, 2013, CLIN IMMUNOL, V146, P112, DOI 10.1016/j.clim.2012.12.001
   Ohkusa T, 2003, GUT, V52, P79, DOI 10.1136/gut.52.1.79
   Onengut-Gumuscu S, 2015, NAT GENET, V47, P381, DOI 10.1038/ng.3245
   Patterson E, 2015, MICROBIOL-SGM, V161, P182, DOI 10.1099/mic.0.082610-0
   Pociot F, 2002, GENES IMMUN, V3, P235, DOI 10.1038/sj.gene.6363875
   Postler TS, 2017, CELL METAB, V26, P110, DOI 10.1016/j.cmet.2017.05.008
   Raz I, 2001, LANCET, V358, P1749, DOI 10.1016/S0140-6736(01)06801-5
   Round JL, 2010, P NATL ACAD SCI USA, V107, P12204, DOI 10.1073/pnas.0909122107
   Schickel JN, 2017, J EXP MED, V214, P1991, DOI 10.1084/jem.20160201
   Silverman M, 2017, P NATL ACAD SCI USA, V114, P9671, DOI 10.1073/pnas.1712280114
   Sofi MH, 2014, DIABETES, V63, P632, DOI 10.2337/db13-0981
   Strauss J, 2011, INFLAMM BOWEL DIS, V17, P1971, DOI 10.1002/ibd.21606
   Tai NW, 2016, J EXP MED, V213, P2129, DOI 10.1084/jem.20160526
   Vaarala O, 2013, CURR DIABETES REP, V13, P601, DOI 10.1007/s11892-013-0409-5
   Van Belle TL, 2011, PHYSIOL REV, V91, P79, DOI 10.1152/physrev.00003.2010
   Waldron-Lynch F, 2012, SCI TRANSL MED, V4, DOI 10.1126/scitranslmed.3003401
   Wang Z, 2017, CLIN REV ALLERG IMMU, V52, P273, DOI 10.1007/s12016-016-8592-1
   Wen L, 2008, NATURE, V455, P1109, DOI 10.1038/nature07336
   Whiteside SA, 2015, NAT REV UROL, V12, P81, DOI 10.1038/nrurol.2014.361
   Willcox A, 2009, CLIN EXP IMMUNOL, V155, P173, DOI 10.1111/j.1365-2249.2008.03860.x
   Wolf KJ, 2014, J HISTOCHEM CYTOCHEM, V62, P237, DOI 10.1369/0022155413519650
   Xie ZG, 2014, CLIN REV ALLERG IMMU, V47, P174, DOI 10.1007/s12016-014-8422-2
   Yang L, 2010, DIABETES-METAB RES, V26, P579, DOI 10.1002/dmrr.1128
   Yi B, 2015, CHINESE MED J-PEKING, V128, P2387, DOI 10.4103/0366-6999.163389
   YOON JW, 1978, J EXP MED, V148, P1068, DOI 10.1084/jem.148.4.1068
   Yu H, 2017, P NATL ACAD SCI USA, V114, P10443, DOI 10.1073/pnas.1705599114
   Yurkovetskiy L, 2013, IMMUNITY, V39, P400, DOI 10.1016/j.immuni.2013.08.013
   Zheng PL, 2013, DIABETES, V62, P896, DOI 10.2337/db12-0929
   Zheng SG, 2016, BMC COMPLEM ALTERN M, V16, DOI 10.1186/s12906-016-0993-4
   Zhu WH, 2018, NATURE, V553, P208, DOI 10.1038/nature25172
   Ziegler AG, 2010, IMMUNITY, V32, P468, DOI 10.1016/j.immuni.2010.03.018
NR 99
TC 62
Z9 63
U1 4
U2 41
PU WILEY
PI HOBOKEN
PA 111 RIVER ST, HOBOKEN 07030-5774, NJ USA
SN 1520-7552
EI 1520-7560
J9 DIABETES-METAB RES
JI Diabetes-Metab. Res. Rev.
PD OCT
PY 2018
VL 34
IS 7
AR e3043
DI 10.1002/dmrr.3043
PG 9
WC Endocrinology & Metabolism
WE Science Citation Index Expanded (SCI-EXPANDED)
SC Endocrinology & Metabolism
GA GV7PM
UT WOS:000446320800012
PM 29929213
OA Green Published, hybrid
DA 2022-07-02
ER

PT J
AU Hoogendoorn, CJ
   Roy, JF
   Gonzalez, JS
AF Hoogendoorn, Claire J.
   Roy, Juan F.
   Gonzalez, Jeffrey S.
TI Shared Dysregulation of Homeostatic Brain-Body Pathways in Depression
   and Type 2 Diabetes
SO CURRENT DIABETES REPORTS
LA English
DT Review
DE Type 2 diabetes; Depression; Biological pathways;
   Hypothalamic-pituitary-adrenal axis; Brain-gut-microbiome axis
ID RANDOMIZED CONTROLLED-TRIALS; MIDDLE-AGED MEN; GUT MICROBIOTA; HPA AXIS;
   GLUCOSE-METABOLISM; INSULIN-RESISTANCE; MAJOR DEPRESSION; IMMUNE-SYSTEM;
   SECRETORY PATTERN; CIRCADIAN-RHYTHM
AB Purpose of Review The purpose of this review is to provide an overview of shared dysregulation of the hypothalamic-pituitary-adrenal (HPA) and brain-gut-microbiome (BGM) axes associated with depression and type 2 diabetes (T2D). Clinical implications and future research are also discussed.
   Recent Findings Both depression and T2D are associated with dysregulation of the HPA and BGM axes. These pathways regulate immune function, glucose metabolism, and sleep, which are altered in both illnesses. Dysregulation of homeostatic brain-body pathways may be positively influenced through different therapeutic actions, including psychotherapy, healthy eating, physical activity, sleep promotion, and certain anti-inflammatory or antidepressant medications.
   Summary While the causal nature of the relationship between depression and T2D remains unclear, these conditions share dysregulation of homeostatic brain-body pathways that are central to mental and physical health. Better understanding of this dysregulation may provide opportunities for interventions that could benefit both conditions. Future research should examine the additive burden of depression and T2D on HPA and BGM dysregulation and better differentiate depression from emotional distress.
C1 [Hoogendoorn, Claire J.; Roy, Juan F.; Gonzalez, Jeffrey S.] Yeshiva Univ, Ferkauf Grad Sch Psychol, 1165 Morris Pk Ave,Rousso Bldg, Bronx, NY 10461 USA.
   [Gonzalez, Jeffrey S.] Albert Einstein Coll Med, Dept Med Endocrinol, Bronx, NY 10467 USA.
RP Hoogendoorn, CJ (corresponding author), Yeshiva Univ, Ferkauf Grad Sch Psychol, 1165 Morris Pk Ave,Rousso Bldg, Bronx, NY 10461 USA.
EM Claire.hoogendoorn@yu.edu; juan.roy-delgado@yu.edu;
   jeffrey.gonzalez@einstein.yu.edu
RI Roy, Juan Francisco/AAK-7836-2020; Hoogendoorn, Claire J./M-4514-2019
OI Hoogendoorn, Claire J./0000-0003-4526-1952
FU National Institutes of Health [R18 DK098742, R01 DK104845, P30
   DK111022]; Drs. David and Jane Willner Bloomgarden Family Fellowship
   Fund; NATIONAL CENTER FOR ADVANCING TRANSLATIONAL SCIENCES [UL1TR001073]
   Funding Source: NIH RePORTER; NATIONAL INSTITUTE OF DIABETES AND
   DIGESTIVE AND KIDNEY DISEASES [R01DK104845, R18DK098742, P30DK111022]
   Funding Source: NIH RePORTER
FX Dr. Gonzalez's effort is partialy supported by grants from the National
   Institutes of Health: R18 DK098742, R01 DK104845 and P30 DK111022.
   Support was also provided by The Drs. David and Jane Willner Bloomgarden
   Family Fellowship Fund.
CR Ali S, 2006, DIABETIC MED, V23, P1165, DOI 10.1111/j.1464-5491.2006.01943.x
   American Psychiatric Association, 2013, DIAGN STAT MAN MENT
   Anderson RJ, 2001, DIABETES CARE, V24, P1069, DOI 10.2337/diacare.24.6.1069
   Aronsohn RS, 2010, AM J RESP CRIT CARE, V181, P507, DOI 10.1164/rccm.200909-1423OC
   Baganz NL, 2013, ACS CHEM NEUROSCI, V4, P48, DOI 10.1021/cn300186b
   Bailey MT, 2010, INFECT IMMUN, V78, P1509, DOI 10.1128/IAI.00862-09
   Beishuizen A, 2003, J ENDOTOXIN RES, V9, P3, DOI 10.1179/096805103125001298
   Bhaskar Swapna, 2016, J Family Med Prim Care, V5, P780, DOI 10.4103/2249-4863.201153
   Blalock JE, 2005, J INTERN MED, V257, P126, DOI 10.1111/j.1365-2796.2004.01441.x
   Blumenthal JA, 2007, PSYCHOSOM MED, V69, P587, DOI 10.1097/PSY.0b013e318148c19a
   Boulange CL, 2016, GENOME MED, V8, DOI 10.1186/s13073-016-0303-2
   Boyle JP, 2010, POPUL HEALTH METR, V8, DOI 10.1186/1478-7954-8-29
   Campayo A, 2010, AM J PSYCHIAT, V167, P580, DOI 10.1176/appi.ajp.2009.09010038
   Chakravarthy MV, 2004, J APPL PHYSIOL, V96, P3, DOI 10.1152/japplphysiol.00757.2003
   Chan O, 2003, Minerva Endocrinol, V28, P87
   Charmandari E, 2005, ANNU REV PHYSIOL, V67, P259, DOI 10.1146/annurev.physiol.67.040403.120816
   Cohen S, 2012, P NATL ACAD SCI USA, V109, P5995, DOI 10.1073/pnas.1118355109
   Cryan JF, 2012, NAT REV NEUROSCI, V13, P701, DOI 10.1038/nrn3346
   DALLMAN MF, 1993, FRONT NEUROENDOCRIN, V14, P303, DOI 10.1006/frne.1993.1010
   Dantzer R, 2008, NAT REV NEUROSCI, V9, P46, DOI 10.1038/nrn2297
   de Groot M, 2012, CURR DIABETES REP, V12, P157, DOI 10.1007/s11892-012-0261-z
   de Jonge P, 2006, DIABETOLOGIA, V49, P2627, DOI 10.1007/s00125-006-0442-x
   de Weerth C, 2003, EARLY HUM DEV, V73, P39, DOI 10.1016/S0378-3782(03)00074-4
   Desan PH, 2000, AM J MED GENET, V96, P418, DOI 10.1002/1096-8628(20000612)96:3<418::AID-AJMG34>3.0.CO;2-S
   Deuschle M, 2013, CURR OPIN PSYCHIATR, V26, P60, DOI 10.1097/YCO.0b013e32835a4206
   Dhabhar FS, 2009, NEUROIMMUNOMODULAT, V16, P300, DOI 10.1159/000216188
   Dinan TG, 2013, NEUROGASTROENT MOTIL, V25, P713, DOI 10.1111/nmo.12198
   Dinan TG, 1996, LIFE SCI, V58, P1683, DOI 10.1016/0024-3205(96)00066-5
   Donath MY, 2011, NAT REV IMMUNOL, V11, P98, DOI 10.1038/nri2925
   Dowlati Y, 2010, BIOL PSYCHIAT, V67, P446, DOI 10.1016/j.biopsych.2009.09.033
   Dupuis J, 2010, NAT GENET, V42, P105, DOI 10.1038/ng.520
   Eskandari F, 2002, ANN NY ACAD SCI, V966, P20, DOI 10.1111/j.1749-6632.2002.tb04198.x
   Ferrari E, 2001, BRAIN RES REV, V37, P294, DOI 10.1016/S0165-0173(01)00133-3
   Fisher L, 2008, DIABETIC MED, V25, P1096, DOI 10.1111/j.1464-5491.2008.02533.x
   Forslund K, 2015, NATURE, V528, P262, DOI 10.1038/nature15766
   Franchimont DP, 2008, NEUROIMMUNE, V7, P349
   Germain A, 2008, HUM PSYCHOPHARM CLIN, V23, P571, DOI 10.1002/hup.964
   Gonzalez JS, 2007, DIABETES CARE, V30, P2222, DOI 10.2337/dc07-0158
   Gonzalez JS, 2008, DIABETES CARE, V31, P2398, DOI 10.2337/dc08-1341
   Grenham S, 2011, FRONT PHYSIOL, V2, DOI 10.3389/fphys.2011.00094
   Guseva D, 2014, INFLAMM BOWEL DIS, V20, P1516, DOI 10.1097/MIB.0000000000000150
   Hawrelak Jason A, 2004, Altern Med Rev, V9, P180
   Hiller-Sturmhofel S, 1998, ALCOHOL HEALTH RES W, V22, P153
   Himmerich H, 2006, BIOL PSYCHIAT, V60, P882, DOI 10.1016/j.biopsych.2006.03.075
   HOLDEMAN LV, 1976, APPL ENVIRON MICROB, V31, P359, DOI 10.1128/AEM.31.3.359-375.1976
   Hotamisligil GS, 2006, NATURE, V444, P860, DOI 10.1038/nature05485
   Ilan Y, 2010, P NATL ACAD SCI USA, V107, P9765, DOI 10.1073/pnas.0908771107
   Ismail K, 2004, LANCET, V363, P1589, DOI 10.1016/S0140-6736(04)16202-8
   Kahn SE, 2014, LANCET, V383, P1068, DOI 10.1016/S0140-6736(13)62154-6
   Kan C, 2013, DIABETES CARE, V36, P480, DOI 10.2337/dc12-1442
   Kasinska MA, 2015, POL ARCH MED WEWN, V125, P803, DOI 10.20452/pamw.3156
   Kaye J, 2004, J NEUROENDOCRINOL, V16, P256, DOI 10.1111/j.0953-8194.2004.01158.x
   Kivimaki M, 2010, DIABETES CARE, V33, P2611, DOI 10.2337/dc10-1187
   Knowles SR, 2008, BIOL PSYCHOL, V77, P132, DOI 10.1016/j.biopsycho.2007.09.010
   Knutson KL, 2007, SLEEP MED REV, V11, P163, DOI 10.1016/j.smrv.2007.01.002
   Kudielka BM, 2004, PSYCHONEUROENDOCRINO, V29, P983, DOI 10.1016/j.psyneuen.2003.08.009
   Laake JPS, 2014, DIABETES CARE, V37, P2186, DOI 10.2337/dc13-2522
   Lambillotte C, 1997, J CLIN INVEST, V99, P414, DOI 10.1172/JCI119175
   Ley RE, 2010, CURR OPIN GASTROEN, V26, P5, DOI 10.1097/MOG.0b013e328333d751
   Lustman PJ, 2000, DIABETES CARE, V23, P934, DOI 10.2337/diacare.23.7.934
   Macia L, 2012, IMMUNOL REV, V245, P164, DOI 10.1111/j.1600-065X.2011.01080.x
   Magouliotis DE, 2017, OBES SURG, P1
   Manber R, 2011, J CLIN SLEEP MED, V7, P645, DOI 10.5664/jcsm.1472
   McEwen BS, 2000, NEUROPSYCHOPHARMACOL, V22, P108, DOI 10.1016/S0893-133X(99)00129-3
   McEwen BS, 1998, ANN NY ACAD SCI, V840, P33, DOI 10.1111/j.1749-6632.1998.tb09546.x
   Miller DB, 2002, METABOLISM, V51, P5, DOI 10.1053/meta.2002.33184
   Miller GE, 2007, PSYCHOL BULL, V133, P25, DOI 10.1037/0033-2909.133.1.25
   Moreno-Indias I, 2015, EUR RESPIR J, V45, P1055, DOI 10.1183/09031936.00184314
   Moulton CD, 2015, LANCET DIABETES ENDO, V3, P461, DOI 10.1016/S2213-8587(15)00134-5
   Murri MB, 2014, PSYCHONEUROENDOCRINO, V41, P46, DOI 10.1016/j.psyneuen.2013.12.004
   Naseribafrouei A, 2014, NEUROGASTROENT MOTIL, V26, P1155, DOI 10.1111/nmo.12378
   National Institutes of Mental Health, MENTAL HLTH
   Naughton M, 2000, HUM PSYCHOPHARM CLIN, V15, P397, DOI 10.1002/1099-1077(200008)15:6<397::AID-HUP212>3.3.CO;2-C
   Nemeroff CB, 2004, CNS SPECTRUMS, V9, P23, DOI 10.1017/S1092852900025475
   Nouwen A, 2011, DIABETES CARE, V34, P752, DOI 10.2337/dc10-1414
   O'Mahony SM, 2015, BEHAV BRAIN RES, V277, P32, DOI 10.1016/j.bbr.2014.07.027
   Pariante CM, 2001, BIOL PSYCHIAT, V49, P391, DOI 10.1016/S0006-3223(00)01088-X
   Pirbaglou M, 2016, NUTR RES, V36, P889, DOI 10.1016/j.nutres.2016.06.009
   Qin JJ, 2012, NATURE, V490, P55, DOI 10.1038/nature11450
   Raison CL, 2006, TRENDS IMMUNOL, V27, P24, DOI 10.1016/j.it.2005.11.006
   Reutrakul S, 2014, ANN NY ACAD SCI, V1311, P151, DOI 10.1111/nyas.12355
   Rhee SH, 2009, NAT REV GASTRO HEPAT, V6, P306, DOI 10.1038/nrgastro.2009.35
   Rosmond R, 2000, OBES RES, V8, P445, DOI 10.1038/oby.2000.55
   Rosmond R, 2003, MED SCI MONITOR, V9, P35
   Roy Monique, 1991, Journal of Diabetic Complications, V5, P218, DOI 10.1016/0891-6632(91)90079-5
   Rubin RR, 2008, DIABETES CARE, V31, P420, DOI 10.2337/dc07-1827
   Sapolsky RM, 2000, ENDOCR REV, V21, P55, DOI 10.1210/er.21.1.55
   Serretti A, 2010, J CLIN PSYCHIAT, V71, P1259, DOI 10.4088/JCP.09r05346blu
   Snoek FJ, 2015, LANCET DIABETES ENDO, V3, P450, DOI 10.1016/S2213-8587(15)00135-7
   Steptoe A, 2003, PSYCHOL MED, V33, P667, DOI 10.1017/S0033291702007250
   Stetler C, 2011, PSYCHOSOM MED, V73, P114, DOI 10.1097/PSY.0b013e31820ad12b
   Swain MG, 2000, CLIN SCI, V99, P1, DOI 10.1042/CS19990372
   Trinder M, 2015, UNIV TOR MED J, V92, P52
   Tsatsoulis A, 2006, ANN NY ACAD SCI, V1083, P196, DOI 10.1196/annals.1367.020
   Turnbaugh PJ, 2009, NATURE, V457, P480, DOI 10.1038/nature07540
   Vedder H, 2008, NEUROIMMUNE, V7, P17
   Vrieze A, 2012, GASTROENTEROLOGY, V143, P913, DOI 10.1053/j.gastro.2012.06.031
   Walker BR, 2007, EUR J ENDOCRINOL, V157, P545, DOI 10.1530/EJE-07-0455
   Yano JM, 2015, CELL, V161, P264, DOI 10.1016/j.cell.2015.02.047
   Zhang JP, 2006, PSYCHOSOM MED, V68, P718, DOI 10.1097/01.psy.0000228343.89466.11
NR 100
TC 11
Z9 13
U1 1
U2 20
PU CURRENT MEDICINE GROUP
PI PHILADELPHIA
PA 400 MARKET STREET, STE 700, PHILADELPHIA, PA 19106 USA
SN 1534-4827
EI 1539-0829
J9 CURR DIABETES REP
JI Curr. Diabetes Rep.
PD OCT
PY 2017
VL 17
IS 10
AR 90
DI 10.1007/s11892-017-0923-y
PG 10
WC Endocrinology & Metabolism
WE Science Citation Index Expanded (SCI-EXPANDED)
SC Endocrinology & Metabolism
GA FJ9BY
UT WOS:000413063800009
PM 28815394
OA Green Accepted
DA 2022-07-02
ER

PT J
AU Jones, GR
   Molloy, MP
AF Jones, Georgina R.
   Molloy, Mark P.
TI Metformin, Microbiome and Protection Against Colorectal Cancer
SO DIGESTIVE DISEASES AND SCIENCES
LA English
DT Review
DE Metformin; Colorectal cancer; Microbiome; Chemopreventation; Butyrate;
   Bile acids
ID GUT MICROBIOTA; REDUCED RISK; COLON-CANCER; BILE-ACIDS; PROMOTES;
   GROWTH; CARCINOGENESIS; PREVENTION; GLUCAGON; THERAPY
AB Metformin is widely used as a firstline therapy to improve insulin sensitivity in type 2 diabetes mellitus (T2DM) patients. This is achieved primarily through regulating AMP-activated protein kinase (AMPK)-dependent pathways leading to reduced hepatic gluconeogenesis and improved muscular uptake of glucose. Epidemiological studies first recognized a relationship with metformin use in T2DM patients and reduced colorectal cancer (CRC) risk. Thereafter, metformin has gained wide attention as a candidate CRC chemopreventative agent; however, the molecular mechanisms underlying its gastrointestinal anti-cancer properties appear multi-faceted and are not well understood. An intriguing area of research is the growing evidence of metformin's metabolic juncture with gut microbiota at the intestinal mucosal interface. This review examines the mechanistic evidence which may account for metformin's protection against CRC through interactions between the drug, gut microbiota and the colonic epithelial mucosa.
C1 [Jones, Georgina R.; Molloy, Mark P.] Univ Sydney, Kolling Inst, Northern Clin Sch, Bowel Canc & Biomarker Lab, St Leonards, NSW, Australia.
RP Molloy, MP (corresponding author), Univ Sydney, Kolling Inst, Northern Clin Sch, Bowel Canc & Biomarker Lab, St Leonards, NSW, Australia.
EM m.molloy@sydney.edu.au
OI Molloy, Mark/0000-0003-4679-5868
FU Bowel Cancer Research Foundation Australia
FX MPM acknowledges support from Bowel Cancer Research Foundation
   Australia.
CR Anisimov VN, 2016, CURR DRUG TARGETS, V17, P439, DOI 10.2174/1389450116666150309113305
   Banerjee P, 2016, J MOL MED, V94, P1397, DOI 10.1007/s00109-016-1455-7
   BAYERDORFFER E, 1995, GUT, V36, P268, DOI 10.1136/gut.36.2.268
   BAYERDORFFER E, 1993, GASTROENTEROLOGY, V104, P145, DOI 10.1016/0016-5085(93)90846-5
   Beisswenger P, 2003, DIABETES METAB, V29, pS95
   Bekusova VV, 2017, CANCER BIOL MED, V14, P100, DOI 10.20892/j.issn.2095-3941.2016.0088
   BONORA E, 1984, CURR MED RES OPIN, V9, P47, DOI 10.1185/03007998409109558
   Bradley MC, 2018, CANCER EPIDEM BIOMAR, V27, P525, DOI 10.1158/1055-9965.EPI-17-0424
   Bray F, 2018, CA-CANCER J CLIN, V68, P394, DOI 10.3322/caac.21492
   Bryrup T, 2019, DIABETOLOGIA, V62, P1024, DOI 10.1007/s00125-019-4848-7
   Cao HL, 2017, INT J CANCER, V140, P2545, DOI 10.1002/ijc.30643
   Cha JH, 2018, MOL CELL, V71, P606, DOI 10.1016/j.molcel.2018.07.030
   Chan AT, 2010, GASTROENTEROLOGY, V138, P2029, DOI 10.1053/j.gastro.2010.01.057
   Chen JZ, 2019, NUTRIENTS, V11, DOI 10.3390/nu11051026
   Coleman OI, 2018, FRONT IMMUNOL, V8, DOI 10.3389/fimmu.2017.01927
   Coyle C, 2016, ANN ONCOL, V27, P2184, DOI 10.1093/annonc/mdw410
   de la Cuesta-Zuluaga J, 2017, DIABETES CARE, V40, P54, DOI 10.2337/dc16-1324
   Donohoe DR, 2012, MOL CELL, V48, P612, DOI 10.1016/j.molcel.2012.08.033
   Eikawa S, 2015, P NATL ACAD SCI USA, V112, P1809, DOI 10.1073/pnas.1417636112
   Evans JMM, 2005, BMJ-BRIT MED J, V330, P1304, DOI 10.1136/bmj.38415.708634.F7
   Flynn C, 2007, MOL CARCINOGEN, V46, P60, DOI 10.1002/mc.20253
   Forslund K, 2015, NATURE, V528, P262, DOI 10.1038/nature15766
   Franciosi M, 2013, PLOS ONE, V8, DOI 10.1371/journal.pone.0071583
   GIOVANNUCCI E, 1994, ANN MED, V26, P443, DOI 10.3109/07853899409148367
   Graham GG, 2011, CLIN PHARMACOKINET, V50, P81, DOI 10.2165/11534750-000000000-00000
   Higurashi T, 2016, LANCET ONCOL, V17, P475, DOI 10.1016/S1470-2045(15)00565-3
   Hosono K, 2010, MOL CARCINOGEN, V49, P662, DOI 10.1002/mc.20637
   Katona BW, 2020, GASTROENTEROLOGY, V158, P368, DOI 10.1053/j.gastro.2019.06.047
   Kowall B, 2015, PHARMACOEPIDEM DR S, V24, P865, DOI 10.1002/pds.3823
   Litvak Y, 2018, SCIENCE, V362, P1017, DOI 10.1126/science.aat9076
   Liu TY, 2020, INT J CANCER, V146, P1780, DOI 10.1002/ijc.32563
   Madiraju AK, 2014, NATURE, V510, P542, DOI 10.1038/nature13270
   Maslowski KM, 2019, CLIN EXP IMMUNOL, V197, P193, DOI 10.1111/cei.13329
   Miller RA, 2013, NATURE, V494, P256, DOI 10.1038/nature11808
   Ni J, 2017, NAT REV GASTRO HEPAT, V14, P573, DOI 10.1038/nrgastro.2017.88
   O'Keefe SJD, 2016, NAT REV GASTRO HEPAT, V13, P691, DOI 10.1038/nrgastro.2016.165
   Ocvirk Soren, 2017, Curr Nutr Rep, V6, P315, DOI 10.1007/s13668-017-0219-5
   Pernicova I, 2014, NAT REV ENDOCRINOL, V10, P143, DOI 10.1038/nrendo.2013.256
   Pryor R, 2019, CELL, V178, P1299, DOI 10.1016/j.cell.2019.08.003
   Raufman JP, 2015, CARCINOGENESIS, V36, P1193, DOI 10.1093/carcin/bgv107
   REDDY BS, 1977, CANCER-AM CANCER SOC, V39, P2533, DOI 10.1002/1097-0142(197706)39:6<2533::AID-CNCR2820390634>3.0.CO;2-X
   Rena G, 2017, DIABETOLOGIA, V60, P1577, DOI 10.1007/s00125-017-4342-z
   Saisho Y, 2015, ENDOCR METAB IMMUNE, V15, P196, DOI 10.2174/1871530315666150316124019
   Saus E, 2019, MOL ASPECTS MED, V69, P93, DOI 10.1016/j.mam.2019.05.001
   Sayin SI, 2013, CELL METAB, V17, P225, DOI 10.1016/j.cmet.2013.01.003
   Schulz MD, 2014, NATURE, V514, P508, DOI 10.1038/nature13398
   Sehdev A, 2015, CANCER-AM CANCER SOC, V121, P1071, DOI 10.1002/cncr.29165
   Smiechowski B, 2013, CANCER EPIDEM BIOMAR, V22, P1877, DOI 10.1158/1055-9965.EPI-13-0196
   Spielman LJ, 2018, NEUROCHEM INT, V120, P149, DOI 10.1016/j.neuint.2018.08.005
   Sun LL, 2018, NAT MED, V24, P1919, DOI 10.1038/s41591-018-0222-4
   Tilg H, 2018, CANCER CELL, V33, P954, DOI 10.1016/j.ccell.2018.03.004
   Tomimoto A, 2008, CANCER SCI, V99, P2136, DOI 10.1111/j.1349-7006.2008.00933.x
   Vancura A, 2018, TRENDS PHARMACOL SCI, V39, P867, DOI 10.1016/j.tips.2018.07.006
   Verdura S, 2019, ONCOIMMUNOLOGY, V8, DOI 10.1080/2162402X.2019.1633235
   Wang SA, 2019, MOL CARCINOGEN, V58, P1155, DOI 10.1002/mc.22999
   WEINBERG ED, 1968, ANN NY ACAD SCI, V148, P587, DOI 10.1111/j.1749-6632.1968.tb27733.x
   Wu H, 2017, NAT MED, V23, P850, DOI 10.1038/nm.4345
   Yang YX, 2004, GASTROENTEROLOGY, V127, P1044, DOI 10.1053/j.gastro.2004.07.011
NR 58
TC 9
Z9 9
U1 1
U2 10
PU SPRINGER
PI DORDRECHT
PA VAN GODEWIJCKSTRAAT 30, 3311 GZ DORDRECHT, NETHERLANDS
SN 0163-2116
EI 1573-2568
J9 DIGEST DIS SCI
JI Dig. Dis. Sci.
PD MAY
PY 2021
VL 66
IS 5
BP 1409
EP 1414
DI 10.1007/s10620-020-06390-4
EA JUN 2020
PG 6
WC Gastroenterology & Hepatology
WE Science Citation Index Expanded (SCI-EXPANDED)
SC Gastroenterology & Hepatology
GA RO2IL
UT WOS:000539843000003
PM 32533543
DA 2022-07-02
ER

PT J
AU Zheng, SJ
   Wang, YA
   Fang, JJ
   Geng, RX
   Li, MJ
   Zhao, YH
   Kang, SG
   Huang, KL
   Tong, T
AF Zheng, Shujuan
   Wang, Yanan
   Fang, Jingjing
   Geng, Ruixuan
   Li, Mengjie
   Zhao, Yuhan
   Kang, Seong-Gook
   Huang, Kunlun
   Tong, Tao
TI Oleuropein Ameliorates Advanced Stage of Type 2 Diabetes in db/db Mice
   by Regulating Gut Microbiota
SO NUTRIENTS
LA English
DT Article
DE oleuropein; advanced stage of type 2 diabetes; glucose tolerance; gut
   microbiota
ID IMPROVES INSULIN SENSITIVITY; ATTENUATES HYPERGLYCEMIA; GLUCOSE;
   MELLITUS; EXTRACT; RESISTANCE; STEATOSIS; PROTECTS; OBESITY
AB Previous studies have reported the therapeutic effects of oleuropein (OP) consumption on the early stage of type 2 diabetes. However, the efficacy of OP on the advanced stage of type 2 diabetes has not been investigated, and the relationship between OP and intestinal flora has not been studied. Therefore, in this study, to explore the relieving effects of OP intake on the advanced stage of type 2 diabetes and the regulatory effects of OP on intestinal microbes, diabetic db/db mice (17-week-old) were treated with OP at the dose of 200 mg/kg for 15 weeks. We found that OP has a significant effect in decreasing fasting blood glucose levels, improving glucose tolerance, lowering the homeostasis model assessment-insulin resistance index, restoring histopathological features of tissues, and promoting hepatic protein kinase B activation in db/db mice. Notably, OP modulates gut microbiota at phylum level, increases the relative abundance of Verrucomicrobia and Deferribacteres, and decreases the relative abundance of Bacteroidetes. OP treatment increases the relative abundance of Akkermansia, as well as decreases the relative abundance of Prevotella, Odoribacter, Ruminococcus, and Parabacteroides at genus level. In conclusion, OP may ameliorate the advanced stage of type 2 diabetes through modulating the composition and function of gut microbiota. Our findings provide a promising therapeutic approach for the treatment of advanced stage type 2 diabetes.
C1 [Zheng, Shujuan; Wang, Yanan; Fang, Jingjing; Geng, Ruixuan; Li, Mengjie; Zhao, Yuhan; Huang, Kunlun; Tong, Tao] China Agr Univ, Coll Food Sci & Nutr Engn, Beijing Adv Innovat Ctr Food Nutr & Human Hlth, Beijing 100083, Peoples R China.
   [Kang, Seong-Gook] Mokpo Natl Univ, Dept Food Engn, Muangun 58554, Peoples R China.
   [Huang, Kunlun] Minist Agr, Key Lab Safety Assessment Genetically Modified Or, Beijing 100083, Peoples R China.
RP Huang, KL; Tong, T (corresponding author), China Agr Univ, Coll Food Sci & Nutr Engn, Beijing Adv Innovat Ctr Food Nutr & Human Hlth, Beijing 100083, Peoples R China.; Huang, KL (corresponding author), Minist Agr, Key Lab Safety Assessment Genetically Modified Or, Beijing 100083, Peoples R China.
EM zhengshujuan1015@163.com; wangyanan_ytu@126.com;
   fangjingjing@cau.edu.cn; 17768128861@163.com; mengjieli1112@163.com;
   13120164842@163.com; sgkang@mokpo.ac.kr; HKL009@163.com;
   tongtao1028@cau.edu.cn
RI Tong, Tao/Q-8856-2016
OI Tong, Tao/0000-0002-9309-2893; Zhao, Yuhan/0000-0003-0363-4458; Shujuan,
   Zheng/0000-0001-6545-0748; li, mengjie/0000-0002-9175-4806
FU National Key R&D Program of China [2017YFC1600901]
FX This work is supported by the National Key R&D Program of China (Grant
   No. 2017YFC1600901) and the 2115 Talent Development Program of China
   Agricultural University.
CR Ahamad J, 2019, PHYTOTHER RES, V33, P3112, DOI 10.1002/ptr.6511
   Al-Azzawie HF, 2006, LIFE SCI, V78, P1371, DOI 10.1016/j.lfs.2005.07.029
   Alonso J., 2004, TRATADO FITOFARMACOS
   Bulotta S, 2014, J TRANSL MED, V12, DOI 10.1186/s12967-014-0219-9
   Clewell AE, 2016, INT J TOXICOL, V35, P208, DOI 10.1177/1091581815619764
   Cole JB, 2020, NAT REV NEPHROL, V16, P377, DOI 10.1038/s41581-020-0278-5
   Cosyns B, 2007, CARDIOVASC DIABETOL, V6, DOI 10.1186/1475-2840-6-30
   Dalboge LS, 2013, PLOS ONE, V8, DOI 10.1371/journal.pone.0082813
   Everard A, 2011, DIABETES, V60, P2775, DOI 10.2337/db11-0227
   Fradkin JE, 2012, NEW ENGL J MED, V367, P1177, DOI 10.1056/NEJMp1208169
   Ganesan K, 2018, INT J MOL SCI, V19, DOI 10.3390/ijms19123720
   Goker M, 2011, STAND GENOMIC SCI, V4, P200, DOI 10.4056/sigs.1714269
   Gorzynik-Debicka M, 2018, INT J MOL SCI, V19, DOI 10.3390/ijms19030686
   Gu JF, 2017, J FUNCT FOODS, V36, P362, DOI 10.1016/j.jff.2017.06.010
   Gurung M, 2020, EBIOMEDICINE, V51, DOI 10.1016/j.ebiom.2019.11.051
   Hammer Oyvind, 2001, Palaeontologia Electronica, V4, pUnpaginated
   Hou D., 2016, WORLD SCI TECHNOL MO, V18, P1133
   Jemai H., 2015, Advances in Bioscience and Biotechnology, V6, P383
   Kimura T, 2018, DIABETES OBES METAB, V20, P2442, DOI 10.1111/dom.13400
   Kimura T, 2015, MOL CELL ENDOCRINOL, V400, P78, DOI 10.1016/j.mce.2014.11.018
   Larsen JM, 2017, IMMUNOLOGY, V151, P363, DOI 10.1111/imm.12760
   Larsen N, 2010, PLOS ONE, V5, DOI 10.1371/journal.pone.0009085
   Lepore SM, 2019, NUTRIENTS, V11, DOI 10.3390/nu11081829
   Li BY, 2019, FOODS, V8, DOI 10.3390/foods8100440
   Li CN, 2020, PHYTOTHER RES, V34, P1166, DOI 10.1002/ptr.6588
   Li K, 2019, FOOD FUNCT, V10, P1915, DOI 10.1039/c8fo02265h
   Li XW, 2018, MOLECULES, V23, DOI 10.3390/molecules23123245
   Liu XX, 2020, J FUNCT FOODS, V75, DOI 10.1016/j.jff.2020.104261
   Lombardo GE, 2018, FRONT ENDOCRINOL, V9, DOI 10.3389/fendo.2018.00116
   Mackenzie RWA, 2014, DIABETES METAB SYNDR, V7, P55, DOI 10.2147/DMSO.S48260
   Mei XR, 2016, J AGR FOOD CHEM, V64, P7502, DOI 10.1021/acs.jafc.6b03474
   Montalibet J, 2005, DRUG DISCOV TODAY, V2, P129, DOI DOI 10.1016/J.DDSTR.2005.05.002
   Murotomi K, 2015, J AGR FOOD CHEM, V63, P6715, DOI 10.1021/acs.jafc.5b00556
   Parkinson L, 2016, MOLECULES, V21, DOI 10.3390/molecules21121734
   PETKOV V, 1972, ARZNEI-FORSCHUNG, V22, P1476
   Porcu C, 2018, INT J MOL SCI, V19, DOI 10.3390/ijms19123948
   Qadir NM, 2016, BRAZ ARCH BIOL TECHN, V59, DOI 10.1590/1678-4324-2016150116
   Reagan-Shaw S, 2008, FASEB J, V22, P659, DOI 10.1096/fj.07-9574LSF
   Regnier M, 2020, NUTRIENTS, V12, DOI 10.3390/nu12102932
   Soliman GA, 2019, SAUDI PHARM J, V27, P326, DOI 10.1016/j.jsps.2018.11.015
   Somineni HK, 2014, J ENDOCRINOL, V221, P235, DOI 10.1530/JOE-13-0532
   Song HZ, 2021, NUTRITION, V86, DOI 10.1016/j.nut.2021.111176
   Song JX, 2017, FRONT PHYSIOL, V8, DOI 10.3389/fphys.2017.00602
   Thent ZC, 2012, AFR J TRADIT COMPLEM, V9, P396, DOI 10.4314/ajtcam.v9i3.15
   Upadhyaya B, 2016, SCI REP-UK, V6, DOI 10.1038/srep28797
   van Poelje PD, 2006, DIABETES, V55, P1747, DOI 10.2337/db05-1443
   Villanueva-Millan MJ, 2015, J PHYSIOL BIOCHEM, V71, P509, DOI 10.1007/s13105-015-0390-3
   Wang Q, 2007, APPL ENVIRON MICROB, V73, P5261, DOI 10.1128/AEM.00062-07
   Wang X, 2020, CURR PHARM DESIGN, V26, P4992, DOI 10.2174/1381612826666200728144200
   Wang YA, 2016, FRONT MICROBIOL, V7, DOI 10.3389/fmicb.2016.00129
   Weir GC, 2004, DIABETES, V53, pS16, DOI 10.2337/diabetes.53.suppl_3.S16
   Yang JY, 2017, MUCOSAL IMMUNOL, V10, P104, DOI 10.1038/mi.2016.42
   Zhang CH, 2019, INT J MOL SCI, V20, DOI 10.3390/ijms20205150
   Zhang ZW, 2021, ENDOCR CONNECT, V10, P45, DOI 10.1530/EC-20-0466
   Zheng JL, 2018, J AGR FOOD CHEM, V66, P5821, DOI [10.1021/acsjafc.8b00829, 10.1021/acs.jafc.8b00829]
   Zheng SJ, 2021, J AGR FOOD CHEM, V69, P6145, DOI 10.1021/acs.jafc.1c01404
   Zinker BA, 2002, P NATL ACAD SCI USA, V99, P11357, DOI 10.1073/pnas.142298199
NR 57
TC 6
Z9 6
U1 6
U2 23
PU MDPI
PI BASEL
PA ST ALBAN-ANLAGE 66, CH-4052 BASEL, SWITZERLAND
EI 2072-6643
J9 NUTRIENTS
JI Nutrients
PD JUL
PY 2021
VL 13
IS 7
AR 2131
DI 10.3390/nu13072131
PG 18
WC Nutrition & Dietetics
WE Science Citation Index Expanded (SCI-EXPANDED)
SC Nutrition & Dietetics
GA TN6CT
UT WOS:000676321100001
PM 34206641
OA Green Published
DA 2022-07-02
ER

PT J
AU Higgins, KV
   Woodie, LN
   Hallowell, H
   Greene, MW
   Schwartz, EH
AF Higgins, Keah, V
   Woodie, Lauren N.
   Hallowell, Haley
   Greene, Michael W.
   Schwartz, Elizabeth Hiltbold
TI Integrative Longitudinal Analysis of Metabolic Phenotype and Microbiota
   Changes During the Development of Obesity
SO FRONTIERS IN CELLULAR AND INFECTION MICROBIOLOGY
LA English
DT Article
DE metabolic phenotype; microbiota; bacteriophage; obesity; bacteria-phage
   dynamics
ID GUT MICROBIOME; STAPHYLOCOCCUS-AUREUS; LACTOCOCCUS-LACTIS; NUTRITION
   TRANSITION; MOUSE MODEL; PHAGE; DIET; SEQUENCE; PROPHAGES;
   BACTERIOPHAGES
AB Obesity has increased at an alarming rate over the past two decades in the United States. In addition to increased body mass, obesity is often accompanied by comorbidities such as Type II Diabetes Mellitus and metabolic dysfunction-associated fatty liver disease, with serious impacts on public health. Our understanding of the role the intestinal microbiota in obesity has rapidly advanced in recent years, especially with respect to the bacterial constituents. However, we know little of when changes in these microbial populations occur as obesity develops. Further, we know little about how other domains of the microbiota, namely bacteriophage populations, are affected during the progression of obesity. Our goal in this study was to monitor changes in the intestinal microbiome and metabolic phenotype following western diet feeding. We accomplished this by collecting metabolic data and fecal samples for shotgun metagenomic sequencing in a mouse model of diet-induced obesity. We found that after two weeks of consuming a western diet (WD), the animals weighed significantly more and were less metabolically stable than their chow fed counterparts. The western diet induced rapid changes in the intestinal microbiome with the most pronounced dissimilarity at 12 weeks. Our study highlights the dynamic nature of microbiota composition following WD feeding and puts these events in the context of the metabolic status of the mammalian host.
C1 [Higgins, Keah, V; Hallowell, Haley; Schwartz, Elizabeth Hiltbold] Auburn Univ, Dept Biol Sci, Auburn, AL 36849 USA.
   [Woodie, Lauren N.; Greene, Michael W.] Auburn Univ, Dept Nutr Dietet & Hospitality Management, Auburn, AL 36849 USA.
RP Schwartz, EH (corresponding author), Auburn Univ, Dept Biol Sci, Auburn, AL 36849 USA.
EM ehs0009@auburn.edu
OI Hallowell, Haley Anne/0000-0001-7842-5453
FU Alabama Experiment Station [ALA021-1-14015]
FX These studies were funded by a grant from the Alabama Experiment Station
   in the form of an Auburn University HATCH award (ALA021-1-14015).
CR Adriaenssens EM, 2015, VIROLOGY, V477, P144, DOI 10.1016/j.virol.2014.10.016
   Alam MT, 2020, GUT PATHOG, V12, DOI 10.1186/s13099-019-0341-6
   Ali Y, 2014, FRONT MICROBIOL, V5, DOI 10.3389/fmicb.2014.00098
   Backhed F, 2004, P NATL ACAD SCI USA, V101, P15718, DOI 10.1073/pnas.0407076101
   Bae T, 2006, MOL MICROBIOL, V62, P1035, DOI 10.1111/j.1365-2958.2006.05441.x
   Bolger AM, 2014, BIOINFORMATICS, V30, P2114, DOI 10.1093/bioinformatics/btu170
   Bueno E, 2012, INT J FOOD MICROBIOL, V158, P23, DOI 10.1016/j.ijfoodmicro.2012.06.012
   Cani PD, 2018, GUT, V67, P1716, DOI 10.1136/gutjnl-2018-316723
   Cantarel BL, 2012, PLOS ONE, V7, DOI 10.1371/journal.pone.0028742
   Comeau AM, 2012, PLOS ONE, V7, DOI 10.1371/journal.pone.0040102
   Daniel A, 2007, J BACTERIOL, V189, P2086, DOI 10.1128/JB.01637-06
   Danis-Wlodarczyk K, 2016, SCI REP-UK, V6, DOI 10.1038/srep28115
   David LA, 2014, NATURE, V505, P559, DOI 10.1038/nature12820
   Deghorain M, 2012, VIRUSES-BASEL, V4, P3316, DOI 10.3390/v4123316
   Deveau H, 2008, J BACTERIOL, V190, P1390, DOI 10.1128/JB.01412-07
   Dixon P, 2003, J VEG SCI, V14, P927, DOI 10.1658/1100-9233(2003)014[0927:VAPORF]2.0.CO;2
   Duncan SH, 2008, INT J OBESITY, V32, P1720, DOI 10.1038/ijo.2008.155
   Eckel-Mahan KL, 2013, CELL, V155, P1464, DOI 10.1016/j.cell.2013.11.034
   Everard A, 2013, P NATL ACAD SCI USA, V110, P9066, DOI 10.1073/pnas.1219451110
   Garneau JE, 2008, VIROLOGY, V373, P298, DOI 10.1016/j.virol.2007.12.002
   Gevers D, 2014, CELL HOST MICROBE, V15, P382, DOI 10.1016/j.chom.2014.02.005
   Goerke C, 2009, J BACTERIOL, V191, P3462, DOI 10.1128/JB.01804-08
   Gogokhia L, 2019, CELL HOST MICROBE, V25, P285, DOI 10.1016/j.chom.2019.01.008
   Goodwin PJ, 2015, ANNU REV MED, V66, P281, DOI 10.1146/annurev-med-051613-012328
   Govind R, 2011, ANAEROBE, V17, P125, DOI 10.1016/j.anaerobe.2011.05.012
   Grose JH, 2014, BMC GENOMICS, V15, DOI 10.1186/1471-2164-15-855
   Guglielmotti DM, 2009, INT J FOOD MICROBIOL, V136, P101, DOI 10.1016/j.ijfoodmicro.2009.09.005
   Hakkak R, 2017, PLOS ONE, V12, DOI 10.1371/journal.pone.0181451
   Hall AR, 2011, ECOL LETT, V14, P635, DOI 10.1111/j.1461-0248.2011.01624.x
   Haq IU, 2012, VIROL J, V9, DOI 10.1186/1743-422X-9-9
   Hargreaves KR, 2015, VIRUSES-BASEL, V7, P2534, DOI 10.3390/v7052534
   Hatfull GF, 2012, ADV VIRUS RES, V82, P179, DOI 10.1016/B978-0-12-394621-8.00015-7
   Hatori M, 2012, CELL METAB, V15, P848, DOI 10.1016/j.cmet.2012.04.019
   Hepworth MR, 2015, SCIENCE, V348, P1031, DOI 10.1126/science.aaa4812
   Hollister EB, 2014, GASTROENTEROLOGY, V146, P1449, DOI 10.1053/j.gastro.2014.01.052
   Horwat P, 2020, NUTRIENTS, V12, DOI 10.3390/nu12092551
   Howe A, 2016, ISME J, V10, P1217, DOI 10.1038/ismej.2015.183
   Hsu BB, 2019, CELL HOST MICROBE, V25, P803, DOI 10.1016/j.chom.2019.05.001
   Huttenhower C, 2012, NATURE, V486, P207, DOI 10.1038/nature11234
   Kassambara Alboukadel, 2019, CRAN
   King AMQ., 2011, VIRUS TAXONOMY, P770
   Klein S, 2004, AM J CLIN NUTR, V80, P257, DOI 10.1093/ajcn/80.2.257
   Klumpp J, 2010, VIRUSES-BASEL, V2, P961, DOI 10.3390/v2040961
   Knowles B, 2016, NATURE, V531, P466, DOI 10.1038/nature17193
   Kobyliak N, 2016, NUTR J, V15, DOI 10.1186/s12937-016-0166-9
   Kohsaka A, 2007, CELL METAB, V6, P414, DOI 10.1016/j.cmet.2007.09.006
   Kuhn J.H., 2020, REFERENCE MODULE LIF, DOI [10.1016/B978-0-12-809633-8.21231-4, DOI 10.1016/B978-0-12-809633-8.21231-4]
   Labrie S, 2000, APPL ENVIRON MICROB, V66, P987, DOI 10.1128/AEM.66.3.987-994.2000
   Leblanc C, 2009, ENV MICROBIOL REP, V1, P499, DOI 10.1111/j.1758-2229.2009.00055.x
   Lewis JD, 2015, CELL HOST MICROBE, V18, P489, DOI 10.1016/j.chom.2015.09.008
   Luo YW, 2016, AM J PHYSIOL-ENDOC M, V310, pE418, DOI 10.1152/ajpendo.00319.2015
   Mahony J, 2006, FEMS MICROBIOL LETT, V261, P253, DOI 10.1111/j.1574-6968.2006.00372.x
   Mai Volker, 2015, Bacteriophage, V5, pe1088124, DOI 10.1080/21597081.2015.1088124
   Manrique P, 2016, P NATL ACAD SCI USA, V113, P10400, DOI 10.1073/pnas.1601060113
   Maslov S, 2017, SCI REP-UK, V7, DOI 10.1038/srep39642
   MCLAUGHLIN JR, 1986, J BACTERIOL, V167, P952, DOI 10.1128/jb.167.3.952-959.1986
   Meyer F, 2008, BMC BIOINFORMATICS, V9, DOI 10.1186/1471-2105-9-386
   Michelsen O, 2007, APPL ENVIRON MICROB, V73, P7575, DOI 10.1128/AEM.01219-07
   Minot S, 2011, GENOME RES, V21, P1616, DOI 10.1101/gr.122705.111
   Nelson D, 2003, J BACTERIOL, V185, P3325, DOI 10.1128/JB.185.11.3325-3332.2003
   Norman JM, 2015, CELL, V160, P447, DOI 10.1016/j.cell.2015.01.002
   Ogden Cynthia L, 2015, NCHS Data Brief, P1
   Orlova EV, 2009, EMBO J, V28, P797, DOI 10.1038/emboj.2009.71
   Petrov VM, 2010, VIROL J, V7, DOI 10.1186/1743-422X-7-292
   Pohlert T, 2020, TREND R PACKAGE VERS
   Polyzos SA, 2020, METABOLISM, V113, DOI 10.1016/j.metabol.2020.154413
   Popkin BM, 2012, NUTR REV, V70, P3, DOI 10.1111/j.1753-4887.2011.00456.x
   Popkin BM, 2004, INT J OBESITY, V28, pS2, DOI [10.1038/sj.ijo.0802804, 10.1038/sj.ijo.0802557]
   R.Core-Team, 2017, R LANG ENV STAT COMP
   Reeves P G, 1997, J Nutr, V127, p838S, DOI 10.1093/jn/127.5.838S
   Revelle W., 2018, PSYCHOMETRI PERSONAL
   Reyes A, 2013, P NATL ACAD SCI USA, V110, P20236, DOI 10.1073/pnas.1319470110
   Ridaura VK, 2013, SCIENCE, V341, P1079, DOI 10.1126/science.1241214
   Samson JE, 2010, APPL ENVIRON MICROB, V76, P6843, DOI 10.1128/AEM.00796-10
   Scanlan PD, 2017, TRENDS MICROBIOL, V25, P614, DOI 10.1016/j.tim.2017.02.012
   Sekulovic O, 2014, APPL ENVIRON MICROB, V80, P2555, DOI 10.1128/AEM.00237-14
   Serwer P., 2014, BACTERIOPHAGE, V4, DOI DOI 10.4161/21597073.2014.961869
   Shreiner AB, 2015, CURR OPIN GASTROEN, V31, P69, DOI 10.1097/MOG.0000000000000139
   Silveira CB, 2016, NPJ BIOFILMS MICROBI, V2, DOI 10.1038/npjbiofilms.2016.10
   Singh S, 2017, NAT REV GASTRO HEPAT, V14, P110, DOI 10.1038/nrgastro.2016.181
   Sonnenburg ED, 2016, NATURE, V529, P212, DOI 10.1038/nature16504
   Summer EJ, 2007, CURR OPIN MICROBIOL, V10, P410, DOI 10.1016/j.mib.2007.05.016
   Sutton TDS, 2019, FRONT ENDOCRINOL, V10, DOI 10.3389/fendo.2019.00784
   Sybesma W, 2016, FRONT MICROBIOL, V7, DOI 10.3389/fmicb.2016.00465
   Trinh JT, 2017, NAT COMMUN, V8, DOI 10.1038/ncomms14341
   Turnbaugh PJ, 2006, NATURE, V444, P1027, DOI 10.1038/nature05414
   Turnbaugh PJ, 2009, SCI TRANSL MED, V1, DOI 10.1126/scitranslmed.3000322
   Woodie LN, 2018, METABOLISM, V82, P1, DOI 10.1016/j.metabol.2017.12.004
   World Health Organization, 2016, OV OB FACT SHEET
   Zhu CS, 2009, GENETICS, V182, P875, DOI 10.1534/genetics.108.098863
   Zietak M, 2016, CELL METAB, V23, P1216, DOI 10.1016/j.cmet.2016.05.001
NR 91
TC 1
Z9 1
U1 1
U2 3
PU FRONTIERS MEDIA SA
PI LAUSANNE
PA AVENUE DU TRIBUNAL FEDERAL 34, LAUSANNE, CH-1015, SWITZERLAND
SN 2235-2988
J9 FRONT CELL INFECT MI
JI Front. Cell. Infect. Microbiol.
PD AUG 3
PY 2021
VL 11
AR 671926
DI 10.3389/fcimb.2021.671926
PG 17
WC Immunology; Microbiology
WE Science Citation Index Expanded (SCI-EXPANDED)
SC Immunology; Microbiology
GA UD7LO
UT WOS:000687386800001
PM 34414128
OA Green Published, gold
DA 2022-07-02
ER

PT J
AU Gong, P
   Xiao, XY
   Wang, S
   Shi, FX
   Liu, N
   Chen, XF
   Yang, WJ
   Wang, L
   Chen, FX
AF Gong, Pin
   Xiao, Xuyang
   Wang, Shuang
   Shi, Fuxiong
   Liu, Ni
   Chen, Xuefeng
   Yang, Wenjuan
   Wang, Lan
   Chen, Fuxin
TI Hypoglycemic effect of astragaloside IV via modulating gut microbiota
   and regulating AMPK/SIRT1 and PI3K/AKT pathway
SO JOURNAL OF ETHNOPHARMACOLOGY
LA English
DT Article
DE Astragaloside IV; T2DM; Insulin resistance; AMPK; SIRT1 and PI3K; AKT
   signaling; pathways; Gut microbiota
ID CHAIN FATTY-ACIDS; INSULIN-RECEPTOR SUBSTRATE-1; OXIDATIVE STRESS; HIGH
   GLUCOSE; BLOOD-GLUCOSE; EXPRESSION; OBESITY; DIET; RESISTANCE; CELLS
AB Ethnopharmacological relevance: Radix Astragali, the dried root of Astragalus mongholicus Bunge, has long been used in traditional Chinese Medicine to treat diabetes. Astragaloside IV (AS-IV), one of the most active ingredients in the root, has been shown to have anti-diabetes ability; however, its underlying mechanism is still unclear. Materials and methods: In this study, we evaluated the hypoglycemic effect and possible mechanisms of AS-IV in diabetic mice and insulin resistance-HepG2 cells. The components of the intestinal microflora in mice with type 2 diabetes mellitus (T2DM) were determined using high-throughput 16S rRNA gene sequencing. Moreover, the molecular mechanisms of specific members of insulin signaling pathways were analyzed. Results: AS-IV significantly reversed the abnormalities in blood lipids, glucose, insulin resistance, as well as oxidative stress levels in T2DM mice. Histological finding showed that AS-IV could protect the cellular architecture of the liver and pancreas. AS-IV also regulated the abundance and diversity of intestinal flora of T2DM mice in a positive direction and increased butyric acid levels. The active role of AS-IV as an anti-diabetic compound by regulating the AMPK/SIRT1 and PI3K/AKT signaling pathways was revealed using a T2DM model and verified through the intervention of inhibitors using insulin-resistance HepG2 cells. Conclusion: Our results suggested that AS-IV may be used as an anti-diabetic drug candidate owing to its effects of regulating gut microbiota and AMPK/SIRT1 and PI3K/AKT signaling pathways.
C1 [Gong, Pin; Xiao, Xuyang; Wang, Shuang; Shi, Fuxiong; Liu, Ni; Chen, Xuefeng; Yang, Wenjuan; Wang, Lan] Shaanxi Univ Sci & Technol, Coll Food & Biotechnol, Xian 710021, Peoples R China.
   [Chen, Fuxin] Xian Univ Sci & Technol, Sch Chem & Chem Engn, Xian 710054, Peoples R China.
RP Wang, L (corresponding author), Shaanxi Univ Sci & Technol, Coll Food & Biotechnol, Xian 710021, Peoples R China.; Chen, FX (corresponding author), Xian Univ Sci & Technol, Sch Chem & Chem Engn, Xian 710054, Peoples R China.
EM gongpin@sust.edu.cn; 739336702@qq.com; 970736802@qq.com;
   1247812066@qq.com; liun@sust.edu.cn; chenxf@sust.edu.cn;
   yangwenjuan@sust.edu.cn; wangl@sust.edu.cn; chenfuxin1981@163.com
FU Natural Science Foundation of China [21407104, 81803698, 31760016];
   Fundamental Research Funds for the Central Universities [3102019CXY002];
   General Plan of Shaanxi Province [2021NY-161, 2019GY-138, 2020GY-236];
   Key industrial chain projects of Shaanxi Province-Agricultural Field
   [2021ZDLNY04-01]; Project from Yulin Science and Technology Bureau
   [2019-169]
FX This work was supported in part by grants from Natural Science
   Foundation of China [No. 21407104, No.81803698, and No. 31760016] , the
   Fundamental Research Funds for the Central Universities [3102019CXY002]
   , General Plan of Shaanxi Province [No. 2021NY-161, 2019GY-138,
   2020GY-236] , Key industrial chain projects of Shaanxi
   Province-Agricultural Field [2021ZDLNY04-01] , Project from Yulin
   Science and Technology Bureau (2019-169) .
CR Aldahmash BA, 2016, SAUDI J BIOL SCI, V23, P311, DOI 10.1016/j.sjbs.2015.09.027
   Aronoff S, 2000, DIABETES CARE, V23, P1605, DOI 10.2337/diacare.23.11.1605
   Buren J, 2003, EUR J ENDOCRINOL, V148, P157, DOI 10.1530/eje.0.1480157
   Cani PD, 2007, DIABETES, V56, P1761, DOI 10.2337/db06-1491
   Chen X, 2012, J ETHNOPHARMACOL, V139, P721, DOI 10.1016/j.jep.2011.11.035
   Chen YQ, 2019, FOOD CHEM TOXICOL, V126, P295, DOI 10.1016/j.fct.2019.02.034
   CLARK A, 1988, DIABETES RES CLIN EX, V9, P151
   David LA, 2014, NATURE, V505, P559, DOI 10.1038/nature12820
   DeFronzo RA, 1999, ANN INTERN MED, V131, P281, DOI 10.7326/0003-4819-131-4-199908170-00008
   DELSAL G, 1989, BIOTECHNIQUES, V7, P514
   den Besten G, 2013, J LIPID RES, V54, P2325, DOI 10.1194/jlr.R036012
   Di Y, 2018, INT J OPHTHALMOL-CHI, V11, P1284, DOI 10.18240/ijo.2018.08.06
   Domingueti CP, 2016, J DIABETES COMPLICAT, V30, P738, DOI 10.1016/j.jdiacomp.2015.12.018
   Fan YY, 2019, BMC COMPLEM ALTERN M, V19, DOI 10.1186/s12906-019-2728-9
   Farmer JA, 2008, CURR DIABETES REP, V8, P71, DOI 10.1007/s11892-008-0013-2
   Furet JP, 2010, DIABETES, V59, P3049, DOI 10.2337/db10-0253
   Gong P, 2008, TOXICOLOGY, V251, P35, DOI 10.1016/j.tox.2008.07.051
   Gui DK, 2012, PLOS ONE, V7, DOI 10.1371/journal.pone.0039824
   Han J, 2017, MOL PHARMACEUT, V14, P3954, DOI 10.1021/acs.molpharmaceut.7b00632
   He QL, 2020, J CELL MOL MED, V24, P9349, DOI 10.1111/jcmm.15586
   He YX, 2013, PLOS ONE, V8, DOI 10.1371/journal.pone.0076495
   Huang XJ, 2018, INT J BIOL SCI, V14, P1483, DOI 10.7150/ijbs.27173
   Jiang BR, 2008, PHYTOTHER RES, V22, P1434, DOI 10.1002/ptr.2434
   Jin Y, 2015, J AGR FOOD CHEM, V63, P6084, DOI 10.1021/acs.jafc.5b00168
   Kirkman MS, 2018, ENDOCRIN METAB CLIN, V47, P81, DOI 10.1016/j.ecl.2017.10.002
   Koh A, 2016, CELL, V165, P1332, DOI 10.1016/j.cell.2016.05.041
   Krishan P., 2011, J PHARM ED RES, V2, P35
   Kubota N, 2008, CELL METAB, V8, P49, DOI 10.1016/j.cmet.2008.05.007
   Li GL, 2014, J NUTR, V144, P1887, DOI 10.3945/jn.114.198531
   Li L, 2017, FUND CLIN PHARMACOL, V31, P17, DOI 10.1111/fcp.12232
   Li Q.G., 2001, CHIN J CHINE MATERIA, V26, P488
   Li WG, 2009, MOL CARCINOGEN, V48, P91, DOI 10.1002/mc.20465
   Liao ZZ, 2019, INT J BIOL MACROMOL, V140, P568, DOI 10.1016/j.ijbiomac.2019.08.149
   Lv L, 2010, PHYTOTHER RES, V24, P219, DOI 10.1002/ptr.2915
   Ma YH, 2015, INT J MOL MED, V35, P1667, DOI 10.3892/ijmm.2015.2188
   Manna P, 2017, ARCH BIOCHEM BIOPHYS, V615, P22, DOI 10.1016/j.abb.2017.01.002
   Odeyemi S, 2020, PROCESSES, V8, DOI 10.3390/pr8010033
   Pfluger PT, 2008, P NATL ACAD SCI USA, V105, P9793, DOI 10.1073/pnas.0802917105
   Reaven GM, 2008, ENDOCRIN METAB CLIN, V37, P581, DOI 10.1016/j.ecl.2008.06.005
   Ruderman NB, 2010, AM J PHYSIOL-ENDOC M, V298, pE751, DOI 10.1152/ajpendo.00745.2009
   Sarker SD, 2004, CURR MED CHEM, V11, P1479, DOI 10.2174/0929867043365189
   Schmoll D, 2000, J BIOL CHEM, V275, P36324, DOI 10.1074/jbc.M003616200
   Sinclair A, 2020, DIABETES RES CLIN PR, V162, DOI 10.1016/j.diabres.2020.108078
   Soliman GZA, 2008, SINGAP MED J, V49, P129
   Upadhyaya S, 2015, GUT MICROBES, V6, P85, DOI 10.1080/19490976.2015.1024918
   van Best N, 2015, HEPATOL INT, V9, P406, DOI 10.1007/s12072-015-9640-2
   Walker A, 2017, SCI REP-UK, V7, DOI 10.1038/s41598-017-10369-z
   Wang CY, 2018, FRONT PHARMACOL, V9, DOI 10.3389/fphar.2018.00345
   Wang XL, 2018, DRUG DES DEV THER, V12, P2971, DOI 10.2147/DDDT.S174058
   Wu XK, 2010, CURR MICROBIOL, V61, P69, DOI 10.1007/s00284-010-9582-9
   Xu N, 2018, J MICROBIOL, V56, P838, DOI 10.1007/s12275-018-8327-5
   Yang JY, 2017, MUCOSAL IMMUNOL, V10, P104, DOI 10.1038/mi.2016.42
   Yang P, 2019, BIOL PHARM BULL, V42, P721, DOI 10.1248/bpb.b18-00854
   Yu JX, 2006, CAN J PHYSIOL PHARM, V84, P579, DOI 10.1139/Y06-015
   Zhang BZ, 2014, AM J CHINESE MED, V42, P1261, DOI 10.1142/S0192415X14500797
   Zhang J, 2015, CLIN CHIM ACTA, V444, P182, DOI 10.1016/j.cca.2014.12.041
   Zhang Q., 2020, AUTHOREA PREPRINTS
   Zhang SQ, 2017, J AGR FOOD CHEM, V65, P2323, DOI 10.1021/acs.jafc.7b00132
   Zhang WD, 2006, PLANTA MED, V72, P4, DOI 10.1055/s-2005-873126
   Zhang WJ, 2015, MEDIAT INFLAMM, V2015, DOI 10.1155/2015/274314
   Zhang XY, 2013, PLOS ONE, V8, DOI 10.1371/journal.pone.0071108
   Zheng HT, 2011, DIABETES, V60, P3055, DOI 10.2337/db11-0807
   Zhong CY, 2015, J AM COLL CARDIOL, V66, pC69, DOI 10.1016/j.jacc.2015.06.1288
   Zhou B, 2017, ACTA PHARMACOL SIN, V38, P998, DOI 10.1038/aps.2016.175
NR 64
TC 6
Z9 6
U1 17
U2 46
PU ELSEVIER IRELAND LTD
PI CLARE
PA ELSEVIER HOUSE, BROOKVALE PLAZA, EAST PARK SHANNON, CO, CLARE, 00000,
   IRELAND
SN 0378-8741
EI 1872-7573
J9 J ETHNOPHARMACOL
JI J. Ethnopharmacol.
PD DEC 5
PY 2021
VL 281
AR 114558
DI 10.1016/j.jep.2021.114558
EA AUG 2021
PG 14
WC Plant Sciences; Chemistry, Medicinal; Integrative & Complementary
   Medicine; Pharmacology & Pharmacy
WE Science Citation Index Expanded (SCI-EXPANDED)
SC Plant Sciences; Pharmacology & Pharmacy; Integrative & Complementary
   Medicine
GA WD4PC
UT WOS:000704923700003
PM 34438030
DA 2022-07-02
ER

PT J
AU Traisaeng, S
   Batsukh, A
   Chuang, TH
   Herr, DR
   Huang, YF
   Chimeddorj, B
   Huang, CM
AF Traisaeng, Supitchaya
   Batsukh, Anir
   Chuang, Tsung-Hsien
   Herr, Deron Raymond
   Huang, Yu-Fen
   Chimeddorj, Battogtokh
   Huang, Chun-Ming
TI Leuconostoc mesenteroides fermentation produces butyric acid and
   mediates Ffar2 to regulate blood glucose and insulin in type 1 diabetic
   mice
SO SCIENTIFIC REPORTS
LA English
DT Article
ID PANCREATIC BETA-CELLS; CHAIN FATTY-ACIDS; GUT MICROBIOTA;
   LACTOBACILLUS-CASEI; SODIUM-BUTYRATE; T-CELLS; ONSET; EXPRESSION;
   AUTOIMMUNITY; RECEPTORS
AB Type 1 diabetic patients have lower counts of butyric acid-producing bacteria in the dysbiotic gut microbiome. In this study, we demonstrate that a butyric acid-producing Leuconostoc mesenteroides (L. mesenteroides) EH-1 strain isolated from Mongolian curd cheese can reduce blood glucose and IL-6 in the type 1 diabetic mouse model. L. mesenteroides EH-1 fermentation yielded high concentrations of butyric acid both in vitro and in vivo. Butyric acid or L. mesenteroides EH-1 increased the amounts of insulin in Min6 cell culture and streptozotocin (STZ)-induced diabetic mice. Inhibition or siRNA knockdown of free fatty acid receptor 2 (Ffar2) considerably reduced the anti-diabetic effect of probiotic L. mesenteroides EH-1 or butyric acid by lowering the level of blood glucose. We here demonstrate that Ffar2 mediated the effects of L. mesenteroides EH-1 and butryic acid on regulation of blood glucose and insulin in type 1 diabetic mice.
C1 [Traisaeng, Supitchaya] Natl Cent Univ, Dept Life Sci, Taoyuan, Taiwan.
   [Batsukh, Anir; Huang, Chun-Ming] Natl Cent Univ, Dept Biomed Sci & Engn, Taoyuan, Taiwan.
   [Chuang, Tsung-Hsien] Natl Hlth Res Inst, Immunol Res Ctr, Miaoli, Taiwan.
   [Herr, Deron Raymond] Natl Univ Singapore, Dept Pharmacol, Singapore, Singapore.
   [Huang, Yu-Fen] Natl Tsing Hua Univ, Dept Biomed Engn & Environm Sci, Hsinchu, Taiwan.
   [Chimeddorj, Battogtokh] Mongolian Natl Univ Med Sci, Dept Microbiol & Immunol, Ulaanbaatar, Mongolia.
RP Huang, CM (corresponding author), Natl Cent Univ, Dept Biomed Sci & Engn, Taoyuan, Taiwan.
EM chunming@ncu.edu.tw
RI Chuang, Tsung-Hsien/F-9679-2010
OI , Chun-Ming/0000-0002-3352-5394
FU NHRI grant [NHRI-EX106-10607SI]; MOST [108-2314-B-008-003-MY3,
   108-2622-8-008-003-TB1, 107-2622-B-008-002-CC1, 107-2923-B-008-001-MY3]
FX We express our thanks to Dr. Tien-Jyun Chang (Department of Internal
   Medicine, National Taiwan University Hospital, Taiwan) for supplying
   Min6 cells, with the approval of Dr. Susumu Seino (Kobe University,
   Japan). We thank Dr. Irving Po-Jung Lai, National Central University,
   Taiwan for skillful help in HPLC analysis. This work was mainly
   supported by a NHRI grant (NHRI-EX106-10607SI) and MOST grants
   (108-2314-B-008-003-MY3, 108-2622-8-008-003-TB1, 107-2622-B-008-002-CC1
   and 107-2923-B-008-001-MY3).
CR Abdel-Moneim A, 2018, BIOMED PHARMACOTHER, V101, P287, DOI 10.1016/j.biopha.2018.02.103
   Ahren B, 2009, NAT REV DRUG DISCOV, V8, P369, DOI 10.1038/nrd2782
   Akiba Y, 2017, AM J PHYSIOL-GASTR L, V313, pG117, DOI 10.1152/ajpgi.00041.2017
   Al-Salami H, 2008, EUR J DRUG METAB PH, V33, P101
   Bhutia YD, 2015, IMMUNITY, V43, P629, DOI 10.1016/j.immuni.2015.09.014
   Bindels LB, 2013, TRENDS PHARMACOL SCI, V34, P226, DOI 10.1016/j.tips.2013.02.002
   Boros LG, 2017, NEURO-ONCOLOGY, V19, P595, DOI 10.1093/neuonc/now284
   Brugman S, 2006, DIABETOLOGIA, V49, P2105, DOI 10.1007/s00125-006-0334-0
   Calcinaro F, 2005, DIABETOLOGIA, V48, P1565, DOI 10.1007/s00125-005-1831-2
   Cani PD, 2007, DIABETES, V56, P1761, DOI 10.2337/db06-1491
   Chen P, 2014, J FUNCT FOODS, V10, P318, DOI 10.1016/j.jff.2014.06.014
   Davie JR, 2003, J NUTR, V133, p2485S, DOI 10.1093/jn/133.7.2485S
   de Goffau MC, 2014, DIABETOLOGIA, V57, P1569, DOI 10.1007/s00125-014-3274-0
   den Besten G, 2013, J LIPID RES, V54, P2325, DOI 10.1194/jlr.R036012
   Duckworth WC, 1998, ENDOCR REV, V19, P608, DOI 10.1210/er.19.5.608
   EIZIRIK DL, 1993, DIABETES, V42, P1383, DOI 10.2337/diabetes.42.10.1383
   Eleazu CO, 2013, J DIABETES METAB DIS, V12, DOI 10.1186/2251-6581-12-60
   Endesfelder D, 2016, MICROBIOME, V4, DOI 10.1186/s40168-016-0163-4
   Fuller M, 2015, AM J PHYSIOL-ENDOC M, V309, pE840, DOI 10.1152/ajpendo.00171.2015
   Furman Brian L, 2015, Curr Protoc Pharmacol, V70, DOI 10.1002/0471141755.ph0547s70
   Gao Z., 2009, DIABETES
   GEPTS W, 1965, DIABETES, V14, P619, DOI 10.2337/diab.14.10.619
   Goldberg RB, 2009, J CLIN ENDOCR METAB, V94, P3171, DOI 10.1210/jc.2008-2534
   Guo Y, 2018, FRONT ENDOCRINOL, V9, DOI 10.3389/fendo.2018.00630
   Han JY, 2008, DIABETES, V57, P2118, DOI 10.2337/db07-1499
   Hansen AH, 2017, J MED CHEM, V60, P5638, DOI 10.1021/acs.jmedchem.7b00338
   Jakobsdottir G, 2013, PLOS ONE, V8, DOI 10.1371/journal.pone.0080476
   Jin CJ, 2015, BRIT J NUTR, V114, P1745, DOI 10.1017/S0007114515003621
   Johanningsmeier S, 2007, J FOOD SCI, V72, pM166, DOI 10.1111/j.1750-3841.2007.00372.x
   JUNKER K, 1977, ACTA PATH MICRO IM A, V85, P699
   Kekkonen RA, 2008, WORLD J GASTROENTERO, V14, P1192, DOI 10.3748/wjg.14.1192
   Khan S, 2014, CHEM-BIOL INTERACT, V213, P1, DOI 10.1016/j.cbi.2014.02.001
   Kim JE, 2012, BIOTECHNOL LETT, V34, P683, DOI 10.1007/s10529-011-0815-1
   King AJF, 2012, BRIT J PHARMACOL, V166, P877, DOI 10.1111/j.1476-5381.2012.01911.x
   Kluytmans J, 1997, CLIN MICROBIOL REV, V10, P505, DOI 10.1128/CMR.10.3.505
   Kozakova H., 2014, CLIN TRANSLATIONAL A, V4, pP26
   Kukreja A, 1999, J CLIN ENDOCR METAB, V84, P4371, DOI 10.1210/jc.84.12.4371
   Layden BT, 2010, J ENDOCRINOL, V207, P265, DOI 10.1677/JOE-10-0298
   Leonard J. N., 2010, GOOGLE PATENTS
   Li C, 2014, J AGR FOOD CHEM, V62, P11884, DOI 10.1021/jf503681r
   Li X, 2017, BENEF MICROBES, V8, P421, DOI 10.3920/BM2016.0167
   Lin HV, 2012, PLOS ONE, V7, DOI 10.1371/journal.pone.0035240
   Marino E, 2017, NAT IMMUNOL, V18, P552, DOI 10.1038/ni.3713
   Matheus VA, 2017, EXP BIOL MED, V242, P1214, DOI 10.1177/1535370217708188
   Matis G, 2015, DOMEST ANIM ENDOCRIN, V50, P26, DOI 10.1016/j.domaniend.2014.07.004
   Matsuzaki T, 1997, APMIS, V105, P643, DOI 10.1111/j.1699-0463.1997.tb05066.x
   McNabney SM, 2017, NUTRIENTS, V9, DOI 10.3390/nu9121348
   McNelis J. C., 2015, DIABETES
   Morrison DJ, 2016, GUT MICROBES, V7, P189, DOI 10.1080/19490976.2015.1134082
   Oh YS, 2011, DIABETES-METAB RES, V27, P813, DOI 10.1002/dmrr.1233
   Pace BS, 2002, BLOOD, V100, P4640, DOI 10.1182/blood-2002-02-0353
   Pingitore A, 2019, DIABETES OBES METAB, V21, P330, DOI 10.1111/dom.13529
   PIPELEERS D, 1992, DIABETES METAB REV, V8, P209, DOI 10.1002/dmr.5610080303
   Priyadarshini M, 2016, TRENDS ENDOCRIN MET, V27, P653, DOI 10.1016/j.tem.2016.03.011
   Raso G. M., 2013, PLOS ONE, V8
   Regard JB, 2007, J CLIN INVEST, V117, P4034, DOI 10.1172/JCI32994
   Round J. L., 2011, SCIENCE
   Sayyed Kamaleddin Allameh, 2012, African Journal of Biotechnology, V11, P3810
   SCHEPPACH W, 1994, GUT, V35, pS35, DOI 10.1136/gut.35.1_Suppl.S35
   Seo BJ, 2012, J APPL MICROBIOL, V113, P163, DOI 10.1111/j.1365-2672.2012.05326.x
   Somboonwong J, 2015, LIFE SCI, V139, P46, DOI 10.1016/j.lfs.2015.08.008
   Soret R, 2010, GASTROENTEROLOGY, V138, P1772, DOI 10.1053/j.gastro.2010.01.053
   Sun MM, 2017, J GASTROENTEROL, V52, P1, DOI 10.1007/s00535-016-1242-9
   Ulven Trond, 2012, Front Endocrinol (Lausanne), V3, P111, DOI 10.3389/fendo.2012.00111
   Warren S, 1925, AM J PATHOL, V1, P415
   Yadav H., 2013, J BIOL CHEM JBC M, V113
   Yadav H, 2007, NUTRITION, V23, P62, DOI 10.1016/j.nut.2006.09.002
   Zarrinpar A., 2018, NATURE COMMUNICATION, V9, P1
   Zhang QQ, 2016, MEDICINA-LITHUANIA, V52, P28, DOI 10.1016/j.medici.2015.11.008
   Zhang S, 2010, INT J CLIN EXP PATHO, V3, P24
NR 70
TC 10
Z9 11
U1 4
U2 8
PU NATURE PUBLISHING GROUP
PI LONDON
PA MACMILLAN BUILDING, 4 CRINAN ST, LONDON N1 9XW, ENGLAND
SN 2045-2322
J9 SCI REP-UK
JI Sci Rep
PD MAY 13
PY 2020
VL 10
IS 1
AR 7928
DI 10.1038/s41598-020-64916-2
PG 10
WC Multidisciplinary Sciences
WE Science Citation Index Expanded (SCI-EXPANDED)
SC Science & Technology - Other Topics
GA LY3XJ
UT WOS:000540462200019
PM 32404878
OA Green Published, gold
DA 2022-07-02
ER

PT J
AU Duan, H
   Yu, LL
   Tian, FW
   Zhai, QX
   Fan, LP
   Chen, W
AF Duan, Hui
   Yu, Leilei
   Tian, Fengwei
   Zhai, Qixiao
   Fan, Liuping
   Chen, Wei
TI Gut microbiota: A target for heavy metal toxicity and a probiotic
   protective strategy
SO SCIENCE OF THE TOTAL ENVIRONMENT
LA English
DT Review
DE Heavy metal; Gut microbiota; Gut dysbiosis; Probiotic
ID GESTATIONAL DIABETES-MELLITUS; ARSENIC SPECIATION CHANGES; LACTIC-ACID
   BACTERIA; INTESTINAL MICROBIOTA; CADMIUM TOXICITY; LEAD-EXPOSURE;
   REDUCED DIVERSITY; FECAL MICROBIOTA; URINARY CADMIUM; TRACE-ELEMENTS
AB There is growing epidemiological evidence that heavy metals (HMs) may contribute to the progression of various metabolic diseases and that the etiology and progression of these diseases is partly due to HM-induced perturbations of the gut microbiota. Importantly, the gut microbiota are the first line of defense against the toxic effects of HMs, and there is a bidirectional relationship between the two. Thus, HM exposure alters the composition and metabolic profile of the gut microbiota at the functional level, and in turn, the gut microbiota alter the uptake and metabolism of HMs by acting as a physical harder to HM absorption and by altering the pH, oxidative balance, and concentrations of detoxification enzymes or proteins involved in HM metabolism. Moreover, the gut microbiota can affect the integrity of the intestinal barrier, which may also in turn affect the absorption of HMs. Specifically, probiotic have been shown to reduce the absorption of HMs in the intestinal tract via the enhancement of intestinal HM sequestration, detoxification of HMs in the gut, changing the expression of metal transporter proteins, and maintaining the gut barrier function. This review is a summary of the bidirectional relationship between HMs and gut microbiota and of the probiotic-based protective strategies against HM-induced gut dysbiosis, with reference to strategies used in the food industry or for medically alleviating HM toxicity. (C) 2020 Elsevier B.V. All rights reserved.
C1 [Duan, Hui; Yu, Leilei; Tian, Fengwei; Zhai, Qixiao; Fan, Liuping; Chen, Wei] Jiangnan Univ, State Key Lab Food Sci & Technol, Wuxi 214122, Jiangsu, Peoples R China.
   [Duan, Hui; Yu, Leilei; Tian, Fengwei; Zhai, Qixiao; Fan, Liuping; Chen, Wei] Jiangnan Univ, Sch Food Sci & Technol, Wuxi 214122, Jiangsu, Peoples R China.
   [Duan, Hui; Fan, Liuping; Chen, Wei] Jiangnan Univ, Natl Engn Res Ctr Funct Food, Wuxi 214122, Jiangsu, Peoples R China.
   [Yu, Leilei; Tian, Fengwei; Zhai, Qixiao; Chen, Wei] Jiangnan Univ, Int Joint Res Lab Probiot, Wuxi 214122, Jiangsu, Peoples R China.
RP Yu, LL (corresponding author), Jiangnan Univ, Sch Food Sci & Technol, Wuxi 214122, Jiangsu, Peoples R China.; Fan, LP (corresponding author), Jiangnan Univ, Int Joint Res Lab Probiot, Wuxi 214122, Jiangsu, Peoples R China.
EM edyulei@126.com; fanliuping@jiangnan.edu.cn
FU Natural Science Foundation of Jiangsu Province [BK20180603]; China
   National Natural Science Foundation [31530056, 31820103010, 31772090,
   U1903205]; Postdoctoral Science Foundation of China [2018M642166]; BBSRC
   Newton Fund Joint Centre Award; National first-class discipline program
   of Food Science and Technology [JUFSTR20180102]
FX This work was supported by the Natural Science Foundation of Jiangsu
   Province (BK20180603), China National Natural Science Foundation
   (31530056, 31820103010, 31772090, U1903205), the Postdoctoral Science
   Foundation of China (2018M642166), BBSRC Newton Fund Joint Centre Award,
   the National first-class discipline program of Food Science and
   Technology (JUFSTR20180102).
CR Ahmed E, 2014, MICROB BIOTECHNOL, V7, P196, DOI 10.1111/1751-7915.12117
   Alamia A, 2016, NEUROSCI CONSCIOUS, DOI 10.1093/nc/niw016
   Alava P, 2015, CHEMOSPHERE, V119, P757, DOI 10.1016/j.chemosphere.2014.08.010
   Alava P, 2013, J HAZARD MATER, V262, P1237, DOI 10.1016/j.jhazmat.2012.05.042
   Alava P, 2012, ANAL METHODS-UK, V4, P1237, DOI 10.1039/c2ay25094b
   Alava P, 2012, BIOMED CHROMATOGR, V26, P524, DOI 10.1002/bmc.1700
   Alcantara C, 2017, J SCI FOOD AGR, V97, P5107, DOI 10.1002/jsfa.8388
   Antharam VC, 2016, PLOS ONE, V11, DOI 10.1371/journal.pone.0148824
   Ba Q, 2017, ENVIRON HEALTH PERSP, V125, P437, DOI 10.1289/EHP360
   Bae S, 2014, CANCER RES, V74, P7442, DOI 10.1158/0008-5472.CAN-14-1835
   BAKER FD, 1962, J BACTERIOL, V84, P973, DOI 10.1128/JB.84.5.973-978.1962
   Baldani JI, 2014, FAMILY OXALOBACTERAC
   Baurhoo B, 2007, POULTRY SCI, V86, P2509, DOI 10.3382/ps.2007-00136
   Bennur T, 2015, MICROBIOL RES, V174, P33, DOI 10.1016/j.micres.2015.03.010
   Bhakta JN, 2012, J APPL MICROBIOL, V112, P1193, DOI 10.1111/j.1365-2672.2012.05284.x
   Bickers D.R., 1992, IARC MONOGRAPHS EVAL
   Bisanz JE, 2014, MBIO, V5, DOI 10.1128/mBio.01580-14
   Bisgaard H, 2011, J ALLERGY CLIN IMMUN, V128, P646, DOI 10.1016/j.jaci.2011.04.060
   Brabec JL, 2020, HELIYON, V6, DOI 10.1016/j.heliyon.2020.e03313
   Breton J, 2013, TOXICOL LETT, V222, P132, DOI 10.1016/j.toxlet.2013.07.021
   Bridges KN, 2018, ENVIRON SCI TECHNOL, V52, P8774, DOI 10.1021/acs.est.8b01150
   Bridou R, 2011, ENVIRON TOXICOL CHEM, V30, P337, DOI 10.1002/etc.395
   Cai L, 2009, APPL MICROBIOL BIOT, V83, P715, DOI 10.1007/s00253-009-1929-4
   Calatayud M, 2018, ENVIRON SCI TECHNOL, V52, P14422, DOI 10.1021/acs.est.8b04457
   Cani PD, 2014, M S-MED SCI, V30, P125, DOI 10.1051/medsci/20143002003
   Caputo A, 2015, BIOL DIRECT, V10, DOI 10.1186/s13062-015-0041-1
   Carabotti M, 2015, ANN GASTROENTEROL, V28, P203
   Carlos J.P., 2017, CRIT REV FOOD SCI, V58, P2055
   Carter MS, 2015, J BACTERIOL, V197, P3048, DOI 10.1128/JB.00402-15
   Chen LA, 2006, DIABETES CARE, V29, P2682, DOI 10.2337/dc06-1003
   Chen YF, 2014, BMC GENOMICS, V15, DOI 10.1186/1471-2164-15-753
   Chi L, 2019, ENVIRON HEALTH PERSP, V127, DOI 10.1289/EHP4415
   Chi L, 2019, ARCH TOXICOL, V93, P25, DOI 10.1007/s00204-018-2332-7
   Chi L, 2017, TOXICOL SCI, V160, P193, DOI 10.1093/toxsci/kfx174
   Chi L, 2016, CHEM RES TOXICOL, V29, P949, DOI 10.1021/acs.chemrestox.6b00066
   Chiu KR, 2020, TOXICOL SCI, V176, P253, DOI 10.1093/toxsci/kfaa065
   Claus SP, 2011, MBIO, V2, DOI 10.1128/mBio.00271-10
   Clemente JC, 2012, CELL, V148, P1258, DOI 10.1016/j.cell.2012.01.035
   Cong XM, 2016, PLOS ONE, V11, DOI 10.1371/journal.pone.0152751
   Coryell M, 2018, NAT COMMUN, V9, DOI 10.1038/s41467-018-07803-9
   Department of Industrial Statistics NBoSoCD, 2012, CHIN IND EC STAT YB
   Dey Uttiya, 2016, Biotechnol Rep (Amst), V10, P1, DOI 10.1016/j.btre.2016.02.002
   Dheer R, 2015, TOXICOL APPL PHARM, V289, P397, DOI 10.1016/j.taap.2015.10.020
   Drobne D, 2002, ENVIRON TOXICOL CHEM, V21, P604, DOI 10.1897/1551-5028(2002)021<0604:IGMPAE>2.0.CO;2
   Du HL, 2020, SCI TOTAL ENVIRON, V708, DOI 10.1016/j.scitotenv.2019.135227
   Eggers S, 2019, ENVIRON INT, V133, DOI 10.1016/j.envint.2019.105122
   Emeny RT, 2019, ENVIRON RES, V171, P523, DOI 10.1016/j.envres.2019.01.026
   Farina M, 2011, LIFE SCI, V89, P555, DOI 10.1016/j.lfs.2011.05.019
   Fazeli M, 2011, HUM EXP TOXICOL, V30, P152, DOI 10.1177/0960327110369821
   Feng SS, 2019, FEMS MICROBIOL LETT, V366, DOI 10.1093/femsle/fnz160
   Fernandez A, 2009, APPL ENVIRON MICROB, V75, P869, DOI 10.1128/AEM.01728-08
   FORSBERG CW, 1978, CAN J MICROBIOL, V24, P298, DOI 10.1139/m78-050
   Fujimura KE, 2015, CELL HOST MICROBE, V17, P592, DOI 10.1016/j.chom.2015.04.007
   Gao B, 2017, CHEM RES TOXICOL, V30, P996, DOI 10.1021/acs.chemrestox.6b00401
   Gilmour CC, 2013, ENVIRON SCI TECHNOL, V47, P11810, DOI 10.1021/es403075t
   Giri SS, 2018, FRONT IMMUNOL, V9, DOI 10.3389/fimmu.2018.01824
   Giri SS, 2019, PROBIOTICS ANTIMICRO, V11, P65, DOI 10.1007/s12602-017-9367-6
   Gokulan K, 2018, MBIO, V9, DOI 10.1128/mBio.01418-18
   Gophna U, 2017, ENVIRON MICROBIOL, V19, P835, DOI 10.1111/1462-2920.13658
   Guariguata L, 2014, DIABETES RES CLIN PR, V103, P137, DOI 10.1016/j.diabres.2013.11.002
   Guo G, 2018, J TOXICOL SCI, V43, P717, DOI 10.2131/jts.43.717
   LeBlanc JG, 2013, CURR OPIN BIOTECH, V24, P160, DOI 10.1016/j.copbio.2012.08.005
   Ha CWY, 2014, WORLD J GASTROENTERO, V20, P16498, DOI 10.3748/wjg.v20.i44.16498
   HALL LW, 1995, MAR POLLUT BULL, V30, P376, DOI 10.1016/0025-326X(94)00186-D
   Hansen AF, 2017, J TRACE ELEM MED BIO, V40, P46, DOI 10.1016/j.jtemb.2016.12.008
   He CX, 2015, NUTR RES, V35, P361, DOI 10.1016/j.nutres.2015.03.002
   He XW, 2020, CHEMOSPHERE, V246, DOI 10.1016/j.chemosphere.2019.125747
   Hill-Burns EM, 2017, MOVEMENT DISORD, V32, P739, DOI 10.1002/mds.26942
   Hoen AG, 2018, SCI REP-UK, V8, DOI 10.1038/s41598-018-30581-9
   House WA, 2003, BRIT J NUTR, V89, P499, DOI 10.1079/BJN2002809
   Huguet S, 2012, ENVIRON EXP BOT, V82, P54, DOI 10.1016/j.envexpbot.2012.03.011
   Hyun JS, 2007, CYTOKINE, V37, P26, DOI 10.1016/j.cyto.2007.02.011
   Jiang XP, 2018, FRONT MICROBIOL, V9, DOI 10.3389/fmicb.2018.02425
   Jo S, 2015, INT J ENV RES PUB HE, V12, P9054, DOI 10.3390/ijerph120809054
   Kameyama K, 2014, MICROBES ENVIRON, V29, P427, DOI 10.1264/jsme2.ME14054
   Karlsson FH, 2011, TRENDS BIOTECHNOL, V29, P251, DOI 10.1016/j.tibtech.2011.01.009
   Kasten-Jolly J, 2017, TOXICOL APPL PHARM, V334, P142, DOI 10.1016/j.taap.2017.09.009
   Kelly JR, 2015, FRONT CELL NEUROSCI, V9, DOI 10.3389/fncel.2015.00392
   Khan MF, 2020, FRONT IMMUNOL, V10, DOI 10.3389/fimmu.2019.03094
   Kim E, 2017, J IMMUNOL S1, V198, P194
   Kim E., 2015, J IMMUNOL, V194, P205
   Kinoshita H, 2013, RES MICROBIOL, V164, P701, DOI 10.1016/j.resmic.2013.04.004
   Koenig JE, 2011, P NATL ACAD SCI USA, V108, P4578, DOI 10.1073/pnas.1000081107
   Laird BD, 2013, J ENVIRON SCI HEAL A, V48, P612, DOI 10.1080/10934529.2013.731357
   Lapanje A, 2007, ENVIRON TOXICOL CHEM, V26, P755, DOI 10.1897/06-099R.1
   Larsen N, 2013, CLIN NUTR, V32, P935, DOI 10.1016/j.clnu.2013.02.007
   Li J, 2016, CIRCULATION, V133, P2434, DOI 10.1161/CIRCULATIONAHA.115.019645
   Li XJ, 2019, ENVIRON INT, V126, P454, DOI 10.1016/j.envint.2019.02.048
   Li YH, 2016, FOOD FUNCT, V7, P3524, DOI 10.1039/c6fo00233a
   Lin DR, 2019, CRIT REV FOOD SCI, V59, P395, DOI 10.1080/10408398.2017.1374241
   Lin XY, 2020, ECOTOX ENVIRON SAFE, V190, DOI 10.1016/j.ecoenv.2019.110130
   Liu B, 2016, ENVIRON POLLUT, V210, P1, DOI 10.1016/j.envpol.2015.11.046
   Liu J, 2009, TOXICOL APPL PHARM, V238, P209, DOI 10.1016/j.taap.2009.01.029
   Liu YH, 2020, MICROORGANISMS, V8, DOI 10.3390/microorganisms8020211
   Liu Y, 2014, PLOS ONE, V9, DOI [10.1371/journal.pone.0086026, 10.1371/journal.pone.0095043]
   Ljung K, 2006, APPL GEOCHEM, V21, P1613, DOI 10.1016/j.apgeochem.2006.05.005
   Louis P, 2014, NAT REV MICROBIOL, V12, P661, DOI 10.1038/nrmicro3344
   Lu K, 2014, ENVIRON HEALTH PERSP, V122, P284, DOI 10.1289/ehp.1307429
   Lu K, 2014, CHEM RES TOXICOL, V27, P172, DOI 10.1021/tx400454z
   Lu K, 2012, J PROTEOME RES, V11, P4916, DOI 10.1021/pr300429x
   Lukovac S, 2014, MBIO, V5, DOI 10.1128/mBio.01438-14
   MARISCAL A, 1995, J APPL TOXICOL, V15, P103, DOI 10.1002/jat.2550150208
   Maull E.A., 2012, ENV HLTH PERSPECT, V120
   McDermott TR, 2020, ENV MICROBIOL REP, V12, P136, DOI 10.1111/1758-2229.12814
   Medircio SN, 2007, J HAZARD MATER, V143, P593, DOI 10.1016/j.jhazmat.2006.09.079
   Meyer J, 2008, SYST APPL MICROBIOL, V31, P81, DOI 10.1016/j.syapm.2008.02.001
   Michalke K, 2008, APPL ENVIRON MICROB, V74, P3069, DOI 10.1128/AEM.02933-07
   Miethke M, 2007, MICROBIOL MOL BIOL R, V71, P413, DOI 10.1128/MMBR.00012-07
   Miquel S, 2015, MBIO, V6, DOI 10.1128/mBio.00300-15
   Narukawa T, 2010, J AGR FOOD CHEM, V58, P8183, DOI 10.1021/jf101317n
   Ninkov M, 2015, TOXICOL LETT, V237, P89, DOI 10.1016/j.toxlet.2015.06.002
   Nkamga VD, 2017, HUM MICROBIOME J, V3, P1, DOI [10.1016/j.humic.2016.11.005, DOI 10.1016/J.HUMIC.2016.11.005]
   Nouha K, 2016, BIORESOURCE TECHNOL, V212, P120, DOI 10.1016/j.biortech.2016.04.021
   ODBERGFERRAGUT C, 1991, ECOTOX ENVIRON SAFE, V21, P275, DOI 10.1016/0147-6513(91)90066-X
   Pak K, 1998, B ENVIRON CONTAM TOX, V61, P690, DOI 10.1007/s001289900816
   Parks JM, 2013, SCIENCE, V339, P1332, DOI 10.1126/science.1230667
   Parmanand BA, 2019, J NUTR BIOCHEM, V67, P20, DOI 10.1016/j.jnutbio.2019.01.010
   Payne AN, 2012, TRENDS BIOTECHNOL, V30, P17, DOI 10.1016/j.tibtech.2011.06.011
   Peng SY, 2015, ENVIRON HEALTH-GLOB, V14, DOI 10.1186/s12940-015-0004-0
   Phelps D, 2017, SCI REP-UK, V7, DOI 10.1038/s41598-017-10517-5
   Pinyayev TS, 2011, CHEM RES TOXICOL, V24, P475, DOI 10.1021/tx200040w
   Polak-Berecka M, 2017, APPL MICROBIOL BIOT, V101, P3415, DOI 10.1007/s00253-016-8048-9
   Power SE, 2014, BRIT J NUTR, V111, P387, DOI 10.1017/S0007114513002560
   Qin J, 2009, P NATL ACAD SCI USA, V106, P5213, DOI 10.1073/pnas.0900238106
   Ridlon JM, 2014, CURR OPIN GASTROEN, V30, P332, DOI 10.1097/MOG.0000000000000057
   RILEY TV, 1982, ANTIMICROB AGENTS CH, V22, P889, DOI 10.1128/AAC.22.5.889
   Rodriguez-Cea A, 2006, TALANTA, V69, P963, DOI 10.1016/j.talanta.2005.11.045
   Romano ME, 2015, ENVIRON HEALTH PERSP, V123, P993, DOI 10.1289/ehp.1408282
   Rothenberg SE, 2016, TOXICOL LETT, V242, P60, DOI 10.1016/j.toxlet.2015.11.022
   Rowland I.R., 1983, REPROD DEV TOXICITY
   ROWLAND IR, 1984, ARCH ENVIRON HEALTH, V39, P401, DOI 10.1080/00039896.1984.10545872
   Ruan YZ, 2019, BIOL TRACE ELEM RES, V189, P134, DOI 10.1007/s12011-018-1456-1
   Rubin SSCD, 2014, ENVIRON HEALTH PERSP, V122, P817, DOI 10.1289/ehp.1307759
   Sagar NM, 2015, GASTROENT RES PRACT, V2015, DOI 10.1155/2015/398585
   Schalk IJ, 2011, ENVIRON MICROBIOL, V13, P2844, DOI 10.1111/j.1462-2920.2011.02556.x
   Schwartz GG, 2003, DIABETES CARE, V26, P468, DOI 10.2337/diacare.26.2.468
   Semova I, 2012, CELL HOST MICROBE, V12, P277, DOI 10.1016/j.chom.2012.08.003
   Shapiro GD, 2015, ENVIRON INT, V83, P63, DOI 10.1016/j.envint.2015.05.016
   Sjogren YM, 2009, CLIN EXP ALLERGY, V39, P1842, DOI 10.1111/j.1365-2222.2009.03326.x
   Soomro MH, 2019, SCI TOTAL ENVIRON, V656, P870, DOI 10.1016/j.scitotenv.2018.11.422
   SUMMERS AO, 1993, ANTIMICROB AGENTS CH, V37, P825, DOI 10.1128/AAC.37.4.825
   Sun RL, 2006, PLANT SOIL, V285, P125, DOI 10.1007/s11104-006-0064-6
   Tang WHW, 2013, NEW ENGL J MED, V368, P1575, DOI 10.1056/NEJMoa1109400
   Tian FW, 2012, BIOL TRACE ELEM RES, V150, P264, DOI 10.1007/s12011-012-9462-1
   Tinkov AA, 2018, ENVIRON POLLUT, V235, P429, DOI 10.1016/j.envpol.2017.12.114
   TREVORS JT, 1986, CAN J MICROBIOL, V32, P447, DOI 10.1139/m86-085
   Van de Wiele T, 2010, ENVIRON HEALTH PERSP, V118, P1004, DOI 10.1289/ehp.0901794
   Veiga P, 2014, SCI REP-UK, V4, DOI 10.1038/srep06328
   Velmurugan G, 2017, TRENDS ENDOCRIN MET, V28, P612, DOI 10.1016/j.tem.2017.05.001
   Wang JT, 2020, ENVIRON INT, V138, DOI 10.1016/j.envint.2020.105600
   Wang M, 2008, J ALLERGY CLIN IMMUN, V121, P129, DOI 10.1016/j.jaci.2007.09.011
   Wang N, 2020, CHEMOSPHERE, V245, DOI 10.1016/j.chemosphere.2019.125613
   Wang NJ, 2015, SCI REP-UK, V5, DOI 10.1038/srep18299
   Wang Q, 2015, ENVIRON MICROBIOL, V17, P1926, DOI 10.1111/1462-2920.12465
   Wang ZN, 2014, EUR HEART J, V35, P904, DOI 10.1093/eurheartj/ehu002
   Wang ZN, 2011, NATURE, V472, P57, DOI 10.1038/nature09922
   Wexler HM, 2007, CLIN MICROBIOL REV, V20, P593, DOI 10.1128/CMR.00008-07
   Wright DP, 2000, FEMS MICROBIOL LETT, V190, P73, DOI 10.1111/j.1574-6968.2000.tb09265.x
   Wu F, 2019, ENVIRON INT, V123, P104, DOI 10.1016/j.envint.2018.11.049
   Wu G., 2017, SCI REP, V7
   Wu JF, 2016, TOXICOL SCI, V151, P324, DOI 10.1093/toxsci/kfw046
   Wu N, 2020, ECOTOX ENVIRON SAFE, V192, DOI 10.1016/j.ecoenv.2020.110323
   Xia JZ, 2018, COMP BIOCHEM PHYS C, V209, P1, DOI 10.1016/j.cbpc.2018.03.007
   Xia JZ, 2018, SCI TOTAL ENVIRON, V631-632, P439, DOI 10.1016/j.scitotenv.2018.03.053
   Ya J, 2020, ECOTOX ENVIRON SAFE, V195, DOI 10.1016/j.ecoenv.2020.110523
   Yin NY, 2020, ENVIRON SCI TECHNOL, V54, P4432, DOI 10.1021/acs.est.9b07235
   Yin NY, 2019, J AGR FOOD CHEM, V67, P4987, DOI 10.1021/acs.jafc.9b02008
   Yin NY, 2015, ENVIRON SCI TECHNOL, V49, P10675, DOI 10.1021/acs.est.5b03046
   Yu HY, 2016, ENVIRON SCI TECHNOL, V50, P7189, DOI 10.1021/acs.est.6b01533
   Yu LL, 2019, PEERJ, V7, DOI 10.7717/peerj.6963
   Yu LL, 2016, NUTRIENTS, V8, DOI 10.3390/nu8120783
   Yu Leilei, 2020, LACTOBACILLUS PLANTA
   Zawadzka AM, 2007, BIOMETALS, V20, P145, DOI 10.1007/s10534-006-9022-2
   Zhai QX, 2020, FRONT MICROBIOL, V10, DOI 10.3389/fmicb.2019.03161
   Zhai QX, 2019, FOOD FUNCT, V10, P1455, DOI [10.1039/C8FO02554A, 10.1039/c8fo02554a]
   Zhai QX, 2019, ENVIRON RES, V171, P501, DOI 10.1016/j.envres.2019.01.060
   Zhai QX, 2017, SCI BULL, V62, P831, DOI 10.1016/j.scib.2017.01.031
   Zhai QX, 2017, ANTON LEEUW INT J G, V110, P501, DOI 10.1007/s10482-016-0819-x
   Zhai QX, 2016, APPL ENVIRON MICROB, V82, P4429, DOI 10.1128/AEM.00695-16
   Zhai QX, 2013, APPL ENVIRON MICROB, V79, P1508, DOI 10.1128/AEM.03417-12
   Zhang SB, 2015, CHEM RES TOXICOL, V28, P2000, DOI 10.1021/acs.chemrestox.5b00237
   Zhang Y, 2020, CHEMOSPHERE, V242, DOI 10.1016/j.chemosphere.2019.125105
   Zhao YF, 2012, CHINESE J ANAL CHEM, V40, P681, DOI 10.3724/SP.J.1096.2012.11000
   Zheng R, 2020, CHEMOSPHERE, V247, DOI 10.1016/j.chemosphere.2020.125925
   Zhou C., 2019, ECOTOX ENVIRON SAFE, V188
   Zhou CM, 2020, ECOTOX ENVIRON SAFE, V188, DOI 10.1016/j.ecoenv.2019.109920
   Zhu JM, 2020, TOXICOL LETT, V319, P31, DOI 10.1016/j.toxlet.2019.11.002
   Zhu XQ, 2017, ONCOTARGET, V8, P53829, DOI 10.18632/oncotarget.17754
   Zitomersky NL, 2013, PLOS ONE, V8, DOI 10.1371/journal.pone.0063686
NR 189
TC 42
Z9 45
U1 20
U2 122
PU ELSEVIER
PI AMSTERDAM
PA RADARWEG 29, 1043 NX AMSTERDAM, NETHERLANDS
SN 0048-9697
EI 1879-1026
J9 SCI TOTAL ENVIRON
JI Sci. Total Environ.
PD NOV 10
PY 2020
VL 742
AR 140429
DI 10.1016/j.scitotenv.2020.140429
PG 15
WC Environmental Sciences
WE Science Citation Index Expanded (SCI-EXPANDED)
SC Environmental Sciences & Ecology
GA NO3WB
UT WOS:000569415400003
PM 32629250
DA 2022-07-02
ER

PT J
AU Mikov, M
   Danic, M
   Pavlovic, N
   Stanimirov, B
   Golocorbin-Kon, S
   Stankov, K
   Al-Salami, H
AF Mikov, Momir
   Danic, Maja
   Pavlovic, Nebojsa
   Stanimirov, Bojan
   Golocorbin-Kon, Svetlana
   Stankov, Karmen
   Al-Salami, Hani
TI Potential Applications of Gliclazide in Treating Type 1 Diabetes
   Mellitus: Formulation with Bile Acids and Probiotics
SO EUROPEAN JOURNAL OF DRUG METABOLISM AND PHARMACOKINETICS
LA English
DT Review
ID ARTIFICIAL-CELL MICROENCAPSULATION; GLUCAGON-LIKE PEPTIDE-1; FARNESOID
   X-RECEPTOR; INTESTINAL MICROBIOTA; MEMBRANE-RECEPTOR; ILEAL PERMEATION;
   OXIDATIVE STRESS; INSULIN DELIVERY; GUT MICROBIOTA; GLUCOSE-LEVELS
AB A major advancement in therapy of type 1 diabetes mellitus (T1DM) is the discovery of new treatment which avoids and even replaces the absolute requirement for injected insulin. The need for multiple drug therapy of comorbidities associated with T1DM increases demand for developing novel therapeutic alternatives with new mechanisms of actions. Compared to other sulphonylurea drugs used in the treatment of type 2 diabetes mellitus, gliclazide exhibits a pleiotropic action outside pancreatic beta cells, the so-called extrapancreatic effects, such as antiinflammatory and cellular protective effects, which might be beneficial in the treatment of T1DM. Results from in vivo experiments confirmed the positive effects of gliclazide in T1DM that are even more pronounced when combined with other hypoglycaemic agents such as probiotics and bile acids. Even though the exact mechanism of interaction at the molecular level is still unknown, there is a clear synergistic effect between gliclazide, bile acids and probiotics illustrated by the reduction of blood glucose levels and improvement of diabetic complications. Therefore, the manipulation of bile acid pool and intestinal microbiota composition in combination with old drug gliclazide could be a novel therapeutic approach for patients with T1DM.
C1 [Mikov, Momir; Danic, Maja] Univ Novi Sad, Fac Med, Dept Pharmacol Toxicol & Clin Pharmacol, Novi Sad, Serbia.
   [Pavlovic, Nebojsa; Golocorbin-Kon, Svetlana] Univ Novi Sad, Dept Pharm, Fac Med, Novi Sad, Serbia.
   [Stanimirov, Bojan; Stankov, Karmen] Univ Novi Sad, Fac Med, Dept Biochem, Novi Sad, Serbia.
   [Al-Salami, Hani] Curtin Univ, Sch Pharm, Curtin Hlth Innovat Res Inst, Biotechnol & Drug Dev Res Lab, Perth, WA, Australia.
RP Mikov, M (corresponding author), Univ Novi Sad, Fac Med, Dept Pharmacol Toxicol & Clin Pharmacol, Novi Sad, Serbia.
EM momir.mikov@mf.uns.ac.rs
RI Al-Salami, Hani/C-3766-2019; Đanić, Maja/Z-2714-2019; Mikov,
   Momir/AAF-6374-2020
OI Al-Salami, Hani/0000-0003-0049-6969; Đanić, Maja/0000-0002-7785-0666;
   Mikov, Momir/0000-0002-2804-0624; Stanimirov, Bojan/0000-0002-0708-3182
FU HORIZON 2020 MEDLEM Project [690876]; Project for Scientific and
   Technological Development of Vojvodina [114-451-2072-/2016-02]
FX This research was supported by HORIZON 2020 MEDLEM Project No. 690876
   and Project for Scientific and Technological Development of Vojvodina
   No. 114-451-2072-/2016-02.
CR Al-Salami H, 2008, METHOD FIND EXP CLIN, V30, P107, DOI 10.1358/mf.2008.30.2.1159652
   Al-Salami H, 2007, N Z PHARM J, V27, P17
   Al-Salami H, 2008, PHARMACOL REP, V60, P532
   Al-Salami H, 2008, EUR J DRUG METAB PH, V33, P101
   Al-Salami H, 2012, EUR J DRUG METAB PH, V37, P99, DOI 10.1007/s13318-011-0060-y
   Al-Salami Hani, 2008, Arch Drug Inf, V1, P35, DOI 10.1111/j.1753-5174.2008.00006.x
   Ashcroft FM, 2005, J CLIN INVEST, V115, P2047, DOI 10.1172/JCI25495
   Atkinson MA, 2014, LANCET, V383, P69, DOI 10.1016/S0140-6736(13)60591-7
   BECKNIELSEN H, 1988, DIABETIC MED, V5, P613, DOI 10.1111/j.1464-5491.1988.tb01068.x
   Bonner-Weir S, 2006, NAT CLIN PRACT ENDOC, V2, P240, DOI 10.1038/ncpendmet0186
   Brady PA, 1998, J AM COLL CARDIOL, V31, P950, DOI 10.1016/S0735-1097(98)00038-2
   Bruno G, 2016, ACTA DIABETOL, V53, P339, DOI 10.1007/s00592-015-0835-8
   CAMPBELL DB, 1991, DIABETES RES CLIN PR, V14, pS21, DOI 10.1016/0168-8227(91)90005-X
   Chen G, 2012, INT J PHARMACEUT, V433, P89, DOI 10.1016/j.ijpharm.2012.04.077
   Chiang JYL, 2009, J LIPID RES, V50, P1955, DOI 10.1194/jlr.R900010-JLR200
   Cipriani S, 2010, J LIPID RES, V51, P771, DOI 10.1194/jlr.M001602
   Dabelea D, 2011, DIABETES CARE, V34, P1628, DOI 10.2337/dc10-2324
   Del Guerra S, 2007, DIABETES-METAB RES, V23, P234, DOI 10.1002/dmrr.680
   Del Guerra S, 2009, DIABETES METAB, V35, P293, DOI 10.1016/j.diabet.2009.01.004
   Denton JS, 2012, TRENDS ENDOCRIN MET, V23, P41, DOI 10.1016/j.tem.2011.09.004
   Desfaits AC, 1997, METABOLISM, V46, P1150, DOI 10.1016/S0026-0495(97)90208-0
   Djanic M, 2016, EUR REV MED PHARMACO, V20, P553
   Duboc H, 2014, DIGEST LIVER DIS, V46, P302, DOI 10.1016/j.dld.2013.10.021
   Duran-Sandoval D, 2004, DIABETES, V53, P890, DOI 10.2337/diabetes.53.4.890
   Fallucca F, 1996, HORM METAB RES, V28, P86, DOI 10.1055/s-2007-979134
   Fiorucci S, 2009, TRENDS PHARMACOL SCI, V30, P570, DOI 10.1016/j.tips.2009.08.001
   Forbes JD, 2016, FRONT MICROBIOL, V7, DOI 10.3389/fmicb.2016.01081
   Gerritsen J, 2011, GENES NUTR, V6, P209, DOI 10.1007/s12263-011-0229-7
   Giacco F, 2010, CIRC RES, V107, P1058, DOI 10.1161/CIRCRESAHA.110.223545
   Giongo A, 2011, ISME J, V5, P82, DOI 10.1038/ismej.2010.92
   Golocorbin-Kon S, 2017, EUR J DRUG METAB PH, V42, P1005, DOI 10.1007/s13318-017-0415-0
   Hameed S, 2011, PEDIATR DIABETES, V12, P142, DOI 10.1111/j.1399-5448.2010.00681.x
   Jennings PE, 2000, METABOLISM, V49, P17, DOI 10.1053/meta.2000.17825
   Joint FAO-WHO Working Group on Drafting Guidelines for the Evaluation of Probiotics in Food, 2002, GUID EV PROB FOOD
   Kars M, 2010, DIABETES, V59, P1899, DOI 10.2337/db10-0308
   Katsuma S, 2005, BIOCHEM BIOPH RES CO, V329, P386, DOI 10.1016/j.bbrc.2005.01.139
   King AJF, 2012, BRIT J PHARMACOL, V166, P877, DOI 10.1111/j.1476-5381.2012.01911.x
   Klaassen CD, 2015, DRUG METAB DISPOS, V43, P1505, DOI 10.1124/dmd.115.065698
   Kleerebezem M, 2009, ANNU REV MICROBIOL, V63, P269, DOI 10.1146/annurev.micro.091208.073341
   Knip M, 2016, NAT REV ENDOCRINOL, V12, P154, DOI 10.1038/nrendo.2015.218
   Kosiewicz MM, 2011, FRONT MICROBIOL, V2, DOI 10.3389/fmicb.2011.00180
   Kuhajda K, 1997, ARCH TOXICOL KINET X, V5, P359
   Kuipers F, 2014, NAT REV ENDOCRINOL, V10, P488, DOI 10.1038/nrendo.2014.60
   Kumar DP, 2012, BIOCHEM BIOPH RES CO, V427, P600, DOI 10.1016/j.bbrc.2012.09.104
   Lalic-Popovic M, 2013, J DIABETES RES, V2013, DOI 10.1155/2013/598603
   Lerner A., 2016, J CLIN CELL IMMUNOL, V07, P401, DOI DOI 10.4172/2155-9899.1000401
   Lukivskaya O, 2007, LIFE SCI, V80, P2397, DOI 10.1016/j.lfs.2007.02.042
   Mathavan S, 2016, DRUG DELIV, V23, P2869, DOI 10.3109/10717544.2015.1110846
   Mathieu C, 2017, NAT REV ENDOCRINOL, V13, P385, DOI 10.1038/nrendo.2017.39
   Matough Fatmah A, 2012, Sultan Qaboos Univ Med J, V12, P5
   McCall AL, 2013, MINERVA ENDOCRINOL, V38, P145
   Mikov M, 2007, EUR J DRUG METAB PH, V32, P7, DOI 10.1007/BF03190984
   Mikov M, 2006, EUR J DRUG METAB PH, V31, P237, DOI 10.1007/BF03190714
   Mikov M, 2011, TYPE 1 DIABETES COMP
   Mikov M, 2008, EUR J DRUG METAB PH, V33, P137
   Mikov M, 2006, EUR J DRUG METAB PH, V31, P133, DOI 10.1007/BF03190709
   Mittermayer F, 2015, CURR DIABETES REV, V11, P17, DOI 10.2174/1573399810666141224121927
   Modica Salvatore, 2010, Nucl Recept Signal, V8, pe005, DOI 10.1621/nrs.08005
   Mooranian A, 2015, PHARM DEV TECHNOL, V20, P702, DOI 10.3109/10837450.2014.915570
   Mooranian A, 2015, J MICROENCAPSUL, V32, P151, DOI 10.3109/02652048.2014.958204
   Mooranian A, 2014, DRUG DES DEV THER, V8, P1003, DOI 10.2147/DDDT.S65396
   Mooranian A, 2014, J PHARM INNOV, V9, P150, DOI 10.1007/s12247-014-9182-5
   Murea Mariana, 2012, Rev Diabet Stud, V9, P6, DOI 10.1900/RDS.2012.9.6
   Nakano N, 2007, J BIOCHEM, V142, P639, DOI 10.1093/jb/mvm172
   Niu MM, 2011, INT J NANOMED, V6, P1155, DOI 10.2147/IJN.S19917
   Olokoba Abdulfatai B, 2012, Oman Med J, V27, P269, DOI 10.5001/omj.2012.68
   Onozato ML, 2004, KIDNEY INT, V65, P951, DOI 10.1111/j.1523-1755.2004.00470.x
   Parker J A, 2013, Int J Obes (Lond), V37, P1391, DOI 10.1038/ijo.2012.227
   Pearson ER, 2006, NEW ENGL J MED, V355, P467, DOI 10.1056/NEJMoa061759
   Perez MJ, 2009, WORLD J GASTROENTERO, V15, P1677, DOI 10.3748/wjg.15.1677
   Prawitt J, 2011, CURR DIABETES REP, V11, P160, DOI 10.1007/s11892-011-0187-x
   Proks P, 2002, DIABETES, V51, pS368, DOI 10.2337/diabetes.51.2007.S368
   Proks P, 2006, HUM MOL GENET, V15, P1793, DOI 10.1093/hmg/ddl101
   Remedi MS, 2017, PEDIATR DIABETES, V18, P777, DOI 10.1111/pedi.12489
   Remedi MS, 2009, CELL METAB, V9, P140, DOI 10.1016/j.cmet.2008.12.005
   Renga B, 2010, BBA-MOL BASIS DIS, V1802, P363, DOI 10.1016/j.bbadis.2010.01.002
   */* S  81, 2014, DIABETES CARE S1, V37, pS8, DOI DOI 10.2337/DC14-S081
   Sagen JV, 2005, DIABETIC MED, V22, P406, DOI 10.1111/j.1464-5491.2005.01439.x
   Sarkar A., 2011, J APPL PHARM SCI, V01, P11
   Schernthaner G, 2003, METABOLISM, V52, P29, DOI 10.1016/S0026-0495(03)00215-4
   SCOTT NA, 1991, EUR J PHARM-MOLEC PH, V208, P175, DOI 10.1016/0922-4106(91)90069-T
   Seino S, 2012, DIABETES OBES METAB, V14, P9, DOI 10.1111/j.1463-1326.2011.01507.x
   Sena CM, 2010, EPMA J, V1, P138, DOI 10.1007/s13167-010-0010-9
   Simpson SH, 2015, LANCET DIABETES ENDO, V3, P43, DOI 10.1016/S2213-8587(14)70213-X
   Singh AK, 2016, EXPERT REV CLIN PHAR, V9, P839, DOI 10.1586/17512433.2016.1159512
   Soccol CR, 2010, FOOD TECHNOL BIOTECH, V48, P413
   Sola D, 2015, ARCH MED SCI, V11, P840, DOI 10.5114/aoms.2015.53304
   Soltesz G, 2007, PEDIATR DIABETES, V8, P6, DOI 10.1111/j.1399-5448.2007.00280.x
   Soyucen E, 2014, PEDIATR INT, V56, P336, DOI 10.1111/ped.12243
   Staels B, 2010, CURR DIABETES REP, V10, P70, DOI 10.1007/s11892-009-0087-5
   Staels B, 2009, DIABETES CARE, V32, pS237, DOI 10.2337/dc09-S355
   Stanimirov B, 2012, ACTA GASTRO-ENT BELG, V75, P389
   Stanimirov B, 2015, HEPATOB PANCREAT DIS, V14, P18, DOI 10.1016/S1499-3872(14)60307-6
   Stepanov V, 2013, J RECEPT SIG TRANSD, V33, P213, DOI 10.3109/10799893.2013.802805
   Stojancevic M, 2013, CURR ISSUES MOL BIOL, V4, P2
   Stojancevic M, 2013, FRONT LIFE SCI, V7, P112, DOI 10.1080/21553769.2013.879925
   Stojancevic M, 2014, CURR ISSUES MOL BIOL, V16, P55
   Stojancevic M, 2012, CAN J GASTROENTEROL, V26, P631, DOI 10.1155/2012/538452
   Szewczyk A, 1997, BIOCHEM PHARMACOL, V54, P961, DOI 10.1016/S0006-2952(97)00136-6
   Tai NW, 2015, REV ENDOCR METAB DIS, V16, P55, DOI 10.1007/s11154-015-9309-0
   Thomas C, 2009, CELL METAB, V10, P167, DOI 10.1016/j.cmet.2009.08.001
   Trauner M, 2010, DIGEST DIS, V28, P220, DOI 10.1159/000282091
   Tuomi T, 2014, LANCET, V383, P1084, DOI 10.1016/S0140-6736(13)62219-9
   Ullah A, 2016, SAUDI PHARM J, V24, P547, DOI 10.1016/j.jsps.2015.03.013
   Vaarala O, 2013, CURR DIABETES REP, V13, P601, DOI 10.1007/s11892-013-0409-5
   Watanabe M, 2006, NATURE, V439, P484, DOI 10.1038/nature04330
   West IC, 2000, DIABETIC MED, V17, P171, DOI 10.1046/j.1464-5491.2000.00259.x
   Williams DL, 2014, PHYSIOL BEHAV, V136, P194, DOI 10.1016/j.physbeh.2014.03.013
   Woodhams L, 2017, THER DELIV, V8, P401, DOI 10.4155/tde-2017-0010
   Wu TZ, 2013, J CLIN ENDOCR METAB, V98, pE718, DOI 10.1210/jc.2012-3961
   Yamagata K, 2004, J BIOL CHEM, V279, P23158, DOI 10.1074/jbc.M314322200
   Yang L, 2009, MOL PHARMACEUT, V6, P448, DOI 10.1021/mp800143w
NR 112
TC 15
Z9 15
U1 1
U2 13
PU SPRINGER FRANCE
PI PARIS
PA 22 RUE DE PALESTRO, PARIS, 75002, FRANCE
SN 0378-7966
EI 2107-0180
J9 EUR J DRUG METAB PH
JI Eur. J. Drug Metabol. Pharmacokinet.
PD JUN
PY 2018
VL 43
IS 3
BP 269
EP 280
DI 10.1007/s13318-017-0441-y
PG 12
WC Pharmacology & Pharmacy
WE Science Citation Index Expanded (SCI-EXPANDED)
SC Pharmacology & Pharmacy
GA GG2SC
UT WOS:000432541800002
PM 29039071
DA 2022-07-02
ER

PT J
AU Homayouni, A
   Bagheri, N
   Mohammad-Alizadeh-Charandabi, S
   Kashani, N
   Mobaraki-Asl, N
   Mirghafurvand, M
   Asgharian, H
   Ansari, F
   Pourjafar, H
AF Homayouni, Aziz
   Bagheri, Nahal
   Mohammad-Alizadeh-Charandabi, Sakineh
   Kashani, Neda
   Mobaraki-Asl, Noshin
   Mirghafurvand, Mojgan
   Asgharian, Hanieh
   Ansari, Fereshteh
   Pourjafar, Hadi
TI Prevention of Gestational Diabetes Mellitus (GDM) and Probiotics:
   Mechanism of Action: A Review
SO CURRENT DIABETES REVIEWS
LA English
DT Review
DE Probiotics; gut microbiota; gestational diabetes mellitus; GDM;
   pregnancy; hyperglycemia
ID DOUBLE-BLIND; GUT MICROBIOTA; WEIGHT-GAIN; GLYCEMIC CONTROL; LIPID
   PROFILES; PREGNANCY; SUPPLEMENTATION; OBESITY; OVERWEIGHT; GLUCOSE
AB Background: Gestational Diabetes Mellitus (GDM) is a health problem that is increasing around the world.
   Introduction: Prevention of GDM, rather than treatment, could have several benefits in terms of both health and economic cost. Even a slight reduction in maternal glucose in non-diabetic women, particularly in women at high risk for GDM, may have significant benefits for pregnancy results and the future health of off-springs. Probiotics are a relatively new intervention, which are assessed by mothers' metabolism, and can reduce blood sugar levels, prevent gestational diabetes and reduce the maternal and fetal complications resulting from it. The aim of this study was to review the studies on the prevention of gestational diabetes and assess the potential beneficial effects of probiotics on gestational diabetes and their possible mechanism of action.
   Methods: Articles compiled through clinical trials indexed in PubMed, Science Direct, Cochran, and Medlib between 2000 and 2017, with the keywords probiotics, prevention, and gestational diabetes mellitus were selected.
   Results: Considering the potential of probiotics in the modulation of gut microbiota, naturalization increases intestinal permeability, regulation of pro-inflammatory mediators' secretion and thereby controlling local and systemic inflammation results in decreasing intestinal permeability, enhancing the immune system. It likely has the ability to prevent or control diabetes during pregnancy although confirmatory studies are still needed.
   Conclusion: Experimental and clinical evidence support the supposition that the modulation of the gut microbiota via probiotic microorganisms could be effective in the prevention of gestational diabetes mellitus.
C1 [Homayouni, Aziz] Tabriz Univ Med Sci, Fac Nutr & Food Sci, Dept Food Sci & Technol, Tabriz, Iran.
   [Bagheri, Nahal] Sharif Univ Technol, Chem & Elect Engn, Tehran, Iran.
   [Mohammad-Alizadeh-Charandabi, Sakineh; Mirghafurvand, Mojgan; Asgharian, Hanieh] Tabriz Univ Med Sci, Fac Nursing & Midwifery, Dept Midwifery, Tabriz, Iran.
   [Kashani, Neda] Mazandaran Univ Med Sci, Fac Nursing & Midwifery, Dept Midwifery, Sari, Iran.
   [Mobaraki-Asl, Noshin] Ardabil Univ Med Sci, Gynecol Oncol, Ardebil, Iran.
   [Ansari, Fereshteh] Tabriz Univ Med Sci, Hlth Management & Safety Promot Res Inst, Res Ctr Evidence Based Med, Tabriz, Iran.
   [Ansari, Fereshteh] Iranian EBM Ctr, Tabriz, Iran.
   [Ansari, Fereshteh] Agr Res Educ & Extens Org AREEO, Razi Vaccine & Serum Res Inst, Tehran, Iran.
   [Pourjafar, Hadi] Maragheh Univ Med Sci, Dept Food Sci & Nutr, Maragheh, Iran.
   [Pourjafar, Hadi] Alborz Univ Med Sci, Dietary Supplements & Probiot Res Ctr, Karaj, Iran.
RP Pourjafar, H (corresponding author), Maragheh Univ Med Sci, Dept Food Sci & Nutr, Maragheh, Iran.
EM pourjafarhadi59@ut.ac.ir
RI Mohammad-Alizadeh-Charandabi, Sakineh/C-1218-2017; Homayouni,
   Aziz/L-1508-2017
OI Mohammad-Alizadeh-Charandabi, Sakineh/0000-0003-4785-9333; Homayouni,
   Aziz/0000-0001-6766-0108
CR Ahmadi S, 2016, BRIT J NUTR, V116, P1394, DOI 10.1017/S0007114516003457
   Babadi M, 2019, PROBIOTICS ANTIMICRO, V11, P1227, DOI 10.1007/s12602-018-9490-z
   Badehnoosh B, 2018, J MATERN-FETAL NEO M, V31, P1128, DOI 10.1080/14767058.2017.1310193
   Barrett HL, 2014, COCHRANE DB SYST REV, DOI 10.1002/14651858.CD009951.pub2
   Barrett HL, 2012, ACTA DIABETOL, V49, pS1, DOI 10.1007/s00592-012-0444-8
   Bergmann K, 2013, CLIN CHEM LAB MED, V51, P177, DOI 10.1515/cclm-2012-0490
   Birkeland KI, 2015, LANCET DIABETES ENDO, V3, P752, DOI 10.1016/S2213-8587(15)00282-X
   Black MH, 2013, DIABETES CARE, V36, P56, DOI 10.2337/dc12-0741
   Briana DD, 2009, REPROD SCI, V16, P921, DOI 10.1177/1933719109336614
   Callaway LK, 2019, DIABETES CARE, V42, P364, DOI 10.2337/dc18-2248
   Campieri M, 2001, GUT, V48, P132, DOI 10.1136/gut.48.1.132
   Robles MC, 2015, PLOS ONE, V10, DOI 10.1371/journal.pone.0142583
   Collado MC, 2012, PEDIATR RES, V72, P77, DOI 10.1038/pr.2012.42
   Collado MC, 2010, AM J CLIN NUTR, V92, P1023, DOI 10.3945/ajcn.2010.29877
   Challis JR, 2009, REPROD SCI, V16, P206, DOI 10.1177/1933719108329095
   Clarke SF, 2012, GUT MICROBES, V3, P186, DOI 10.4161/gmic.20168
   Collado MC, 2008, AM J CLIN NUTR, V88, P894, DOI 10.1093/ajcn/88.4.894
   Crowther CA, 2005, NEW ENGL J MED, V352, P2477, DOI 10.1056/NEJMoa042973
   Denison FC, 2010, REPRODUCTION, V140, P373, DOI 10.1530/REP-10-0074
   Dodd JM, 2010, BJOG-INT J OBSTET GY, V117, P1316, DOI 10.1111/j.1471-0528.2010.02540.x
   Dolatkhah N, 2015, J HEALTH POPUL NUTR, V33, DOI 10.1186/s41043-015-0034-9
   Dunn AB, 2019, J PERINAT NEONAT NUR, V33, P35, DOI 10.1097/JPN.0000000000000375
   Ejtahed HS, 2012, NUTRITION, V28, P539, DOI 10.1016/j.nut.2011.08.013
   Fasshauer M, 2014, LANCET DIABETES ENDO, V2, P488, DOI 10.1016/S2213-8587(13)70176-1
   Gafa KA, 2018, COCHRANE DATABASE SY, V2018
   Georgiou HM, 2008, ACTA DIABETOL, V45, P157, DOI 10.1007/s00592-008-0037-8
   Gomes AC, 2014, NUTR J, V13, DOI 10.1186/1475-2891-13-60
   Han SS, 2012, COCHRANE DB SYST REV, DOI 10.1002/14651858.CD009021.pub2
   Homayouni A, 2009, FOOD CHEM, V114, P1073, DOI 10.1016/j.foodchem.2008.10.012
   Isolauri E, 2015, DIABETES OBES METAB, V17, P713, DOI 10.1111/dom.12475
   Jafari-Shobeiri M, 2015, IRAN J PUBLIC HEALTH, V44, P1036
   Jafarnejad S, 2016, J NUTR METAB, V2016, DOI 10.1155/2016/5190846
   Kaaja Risto, 2008, Rev Diabet Stud, V5, P194, DOI 10.1900/RDS.2008.5.194
   Karamali M, 2016, DIABETES METAB, V42, P234, DOI 10.1016/j.diabet.2016.04.009
   Koren O, 2012, CELL, V150, P470, DOI 10.1016/j.cell.2012.07.008
   Laitinen K, 2009, BRIT J NUTR, V101, P1679, DOI 10.1017/S0007114508111461
   Langer O, 2013, J MATERN-FETAL NEO M, V26, P111, DOI 10.3109/14767058.2012.734874
   Ley RE, 2006, NATURE, V444, P1022, DOI 10.1038/4441022a
   Lindsay KL, 2015, AM J OBSTET GYNECOL, V212, DOI 10.1016/j.ajog.2015.02.008
   Lindsay KL, 2014, AM J CLIN NUTR, V99, P1432, DOI 10.3945/ajcn.113.079723
   Lindsay KL, 2015, IMPACT PROBIOTICS WO
   Lowe LP, 2010, J CLIN ENDOCR METAB, V95, P5427, DOI 10.1210/jc.2010-1662
   Luoto R, 2010, BRIT J NUTR, V103, P1792, DOI 10.1017/S0007114509993898
   McIntyre HD, 2012, MED J AUSTRALIA, V196, P184, DOI 10.5694/mja11.11120
   Metzger BE, 2007, DIABETES CARE, V30, pS251, DOI 10.2337/dc07-s225
   Moazen S, 2013, ANN NUTR METAB, V63, P256, DOI 10.1159/000356053
   Nitert MD, 2013, BMC PREGNANCY CHILDB, V13, DOI 10.1186/1471-2393-13-50
   Ponzo V, 2019, NUTRIENTS, V11, DOI 10.3390/nu11020330
   Pourjafar H., 2018, International Journal of Probiotics and Prebiotics, V13, P77
   Rad AH, 2012, NUTRITION, V28, P733, DOI 10.1016/j.nut.2012.01.012
   Razmpoosh E, 2019, DIABETES METAB SYND, V13, P175, DOI 10.1016/j.dsx.2018.08.008
   Reid JNS, 2013, AM J REPROD IMMUNOL, V69, P558, DOI 10.1111/aji.12086
   Santacruz A, 2010, BRIT J NUTR, V104, P83, DOI 10.1017/S0007114510000176
   Sanz Y, 2010, P NUTR SOC, V69, P434, DOI 10.1017/S0029665110001813
   Schneider S, 2012, J PERINAT MED, V40, P511, DOI 10.1515/jpm-2012-0015
   Stanton C, 2001, AM J CLIN NUTR, V73, p476S, DOI 10.1093/ajcn/73.2.476s
   Streuling I, 2010, AM J CLIN NUTR, V92, P678, DOI 10.3945/ajcn.2010.29363
   Sui Z, 2013, MATERN CHILD HLTH J, V17, P1879, DOI 10.1007/s10995-012-1211-8
   Tarantino G, 2015, FUTURE MICROBIOL, V10, P889, DOI [10.2217/FMB.15.13, 10.2217/fmb.15.13]
   Tomas Alyce M., 2005, AM DIABETES ASS GUID
   Vaghef-Mehrabany E, 2016, J AM COLL NUTR, V35, P291, DOI 10.1080/07315724.2014.959208
   Wickens KL, 2017, BRIT J NUTR, V117, P804, DOI [10.1017/S0007114517000289, 10.1017/s0007114517000289]
NR 62
TC 16
Z9 17
U1 4
U2 27
PU BENTHAM SCIENCE PUBL LTD
PI SHARJAH
PA EXECUTIVE STE Y-2, PO BOX 7917, SAIF ZONE, 1200 BR SHARJAH, U ARAB
   EMIRATES
SN 1573-3998
EI 1875-6417
J9 CURR DIABETES REV
JI Curr. Diabetes Reviews
PY 2020
VL 16
IS 6
BP 538
EP 545
DI 10.2174/1573399815666190712193828
PG 8
WC Endocrinology & Metabolism
WE Emerging Sources Citation Index (ESCI)
SC Endocrinology & Metabolism
GA MA3JX
UT WOS:000541814700003
PM 31544699
DA 2022-07-02
ER

PT J
AU Hermes, GDA
   Reijnders, D
   Kootte, RS
   Goossens, GH
   Smidt, H
   Nieuwdorp, M
   Blaak, EE
   Zoetendal, EG
AF Hermes, Gerben D. A.
   Reijnders, Dorien
   Kootte, Ruud S.
   Goossens, Gijs H.
   Smidt, Hauke
   Nieuwdorp, Max
   Blaak, Ellen E.
   Zoetendal, Erwin G.
TI Individual and cohort-specific gut microbiota patterns associated with
   tissue-specific insulin sensitivity in overweight and obese males
SO SCIENTIFIC REPORTS
LA English
DT Article
ID INTESTINAL MICROBIOTA; METABOLIC SYNDROME; FECAL MICROBIOTA; RESISTANCE;
   DIET; FAT; METAGENOME; HUMANS
AB A growing body of evidence suggests that the human gut microbiota plays a role in the development of obesity and related metabolic diseases. However, there is little consensus between studies, which could be due to biological as well as technical variation. In addition, little human data are available to investigate whether tissue-specific insulin sensitivity is related to specific microbial patterns. We examined this relation in two independent cohorts of overweight and obese pre-diabetic men, using phylogenetic microarray data and hepatic, peripheral and adipose tissue insulin sensitivity that were determined by a two-step hyperinsulinemic-euglycemic clamp with [6,6-H-2(2)]-glucose tracer infusion. Despite a prominent subject-specific microbiota, we found significant associations of microbial taxa with tissue-specific insulin sensitivity using regression analysis. Using random forests we found moderate associations with other measures of glucose homeostasis in only one of the cohorts (fasting glucose concentrations AUC=0.66 and HbA(1c) AUC=0.65). However, all findings were cohort-specific due to pronounced variation in microbiota between cohorts, suggesting the existence of alternative states for dysbiosis in metabolic syndrome patients. Our findings suggest individual or group related dynamics, instead of universal microbiota signals, related to the host when the overweight or obese state has already developed and argue that care should be taken with extrapolating significant correlations from single cohorts, into generalized biological relevance.
C1 [Hermes, Gerben D. A.; Smidt, Hauke; Zoetendal, Erwin G.] Wageningen Univ & Res, Lab Microbiol, NL-6708 WE Wageningen, Netherlands.
   [Hermes, Gerben D. A.; Reijnders, Dorien; Kootte, Ruud S.; Goossens, Gijs H.; Smidt, Hauke; Nieuwdorp, Max; Blaak, Ellen E.; Zoetendal, Erwin G.] TI Food & Nutr TIFN, POB 557, NL-6700 AN Wageningen, Netherlands.
   [Reijnders, Dorien; Goossens, Gijs H.; Blaak, Ellen E.] Maastricht Univ, NUTRIM Sch Nutr & Translat Res Metab, Dept Human Biol, Med Ctr, NL-6229 ER Maastricht, Netherlands.
   [Kootte, Ruud S.; Nieuwdorp, Max] Univ Amsterdam, Dept Vasc Med, NL-1100 DD Amsterdam, Netherlands.
   [Kootte, Ruud S.; Nieuwdorp, Max] Univ Amsterdam, Dept Internal Med, NL-1100 DD Amsterdam, Netherlands.
RP Hermes, GDA (corresponding author), Wageningen Univ & Res, Lab Microbiol, NL-6708 WE Wageningen, Netherlands.; Hermes, GDA (corresponding author), TI Food & Nutr TIFN, POB 557, NL-6700 AN Wageningen, Netherlands.
EM gerben.hermes@wur.nl
RI Smidt, Hauke/D-7054-2014; Blaak, Ellen/E-3459-2015
OI Smidt, Hauke/0000-0002-6138-5026; Goossens, Gijs/0000-0002-2092-3019;
   Hermes, Gerben D. A./0000-0003-4314-9553; Blaak,
   Ellen/0000-0002-2496-3464
FU ZONMW-VIDI grant 2013 [016.146.327]; Dutch Heart Foundation CVON Young
   Talent Grant 2013; TI Food and Nutrition [GH003]
FX We thank Kerstin Spat, Jingjie Zhu, Jiaxing Zhu and Pien van Zandbrink
   for assistance in generating the HITChip data. M.N. is supported by a
   ZONMW-VIDI grant 2013 [016.146.327] and a Dutch Heart Foundation CVON
   Young Talent Grant 2013. The research is funded by TI Food and Nutrition
   (project GH003), a public-private partnership on pre-competitive
   research in food and nutrition.
CR [Anonymous], 2013, R LANG ENV STAT COMP
   Backhed F, 2004, P NATL ACAD SCI USA, V101, P15718, DOI 10.1073/pnas.0407076101
   Backhed F, 2007, P NATL ACAD SCI USA, V104, P979, DOI 10.1073/pnas.0605374104
   Brehm A, 2006, DIABETES, V55, P136, DOI 10.2337/diabetes.55.1.136
   Costello EK, 2012, SCIENCE, V336, P1255, DOI 10.1126/science.1224203
   Dewulf EM, 2013, GUT, V62, P1112, DOI 10.1136/gutjnl-2012-303304
   Duncan SH, 2008, INT J OBESITY, V32, P1720, DOI 10.1038/ijo.2008.155
   Falony G, 2016, SCIENCE, V352, P560, DOI 10.1126/science.aad3503
   Ghoshal UC, 2012, INT J INFLAMM, V2012, DOI 10.1155/2012/151085
   Grundy SM, 2002, CIRCULATION, V106, P3143, DOI 10.1161/circ.106.25.3143
   Hermes GDA, 2015, BENEF MICROBES, V6, P61, DOI 10.3920/BM2014.0016
   Karlsson FH, 2013, NATURE, V498, P99, DOI 10.1038/nature12198
   Kim S, 2015, COMMUN STAT APPL MET, V22, P665, DOI 10.5351/CSAM.2015.22.6.665
   Kootte RS, 2017, CELL METAB, V26, P611, DOI 10.1016/j.cmet.2017.09.008
   Kotronen A, 2008, DIABETOLOGIA, V51, P130, DOI 10.1007/s00125-007-0867-x
   Lahti L, 2011, IEEE ACM T COMPUT BI, V8, P217, DOI 10.1109/TCBB.2009.38
   Larsen N, 2010, PLOS ONE, V5, DOI 10.1371/journal.pone.0009085
   Ley RE, 2005, P NATL ACAD SCI USA, V102, P11070, DOI 10.1073/pnas.0504978102
   Liaw A, 2002, R NEWS, V2, P18
   Qin JJ, 2012, NATURE, V490, P55, DOI 10.1038/nature11450
   Rabot S, 2010, FASEB J, V24, P4948, DOI 10.1096/fj.10-164921
   Rajilic-Stojanovic M, 2011, GASTROENTEROLOGY, V141, P1792, DOI 10.1053/j.gastro.2011.07.043
   Rajilic-Stojanovic M, 2009, ENVIRON MICROBIOL, V11, P1736, DOI 10.1111/j.1462-2920.2009.01900.x
   Reijnders D, 2016, CELL METAB, V24, P63, DOI [10.1016/j.cmet.2016.06.016, 10.1016/j.cmet.2016.07.008]
   Ridaura VK, 2013, SCIENCE, V341, P1079, DOI 10.1126/science.1241214
   Salonen A, 2010, J MICROBIOL METH, V81, P127, DOI 10.1016/j.mimet.2010.02.007
   Schwiertz A, 2010, OBESITY, V18, P190, DOI 10.1038/oby.2009.167
   Sing T, 2005, BIOINFORMATICS, V21, P3940, DOI 10.1093/bioinformatics/bti623
   Smilauer P, 2014, MULTIVARIATE ANAL EC, V5
   ter Horst KW, 2015, INT J OBESITY, V39, P1703, DOI 10.1038/ijo.2015.125
   Tremaroli V, 2012, NATURE, V489, P242, DOI 10.1038/nature11552
   Turnbaugh PJ, 2006, NATURE, V444, P1027, DOI 10.1038/nature05414
   Vital M, 2014, MBIO, V5, DOI 10.1128/mBio.00889-14
   Vrieze A, 2012, GASTROENTEROLOGY, V143, P913, DOI 10.1053/j.gastro.2012.06.031
   Vulevic J, 2013, J NUTR, V143, P324, DOI 10.3945/jn.112.166132
   Walters WA, 2014, FEBS LETT, V588, P4223, DOI 10.1016/j.febslet.2014.09.039
   Wang ZK, 2014, WORLD J GASTROENTERO, V20, P14805, DOI 10.3748/wjg.v20.i40.14805
   Zhang XY, 2013, PLOS ONE, V8, DOI 10.1371/journal.pone.0071108
NR 38
TC 9
Z9 9
U1 0
U2 3
PU NATURE PUBLISHING GROUP
PI LONDON
PA MACMILLAN BUILDING, 4 CRINAN ST, LONDON N1 9XW, ENGLAND
SN 2045-2322
J9 SCI REP-UK
JI Sci Rep
PD MAY 5
PY 2020
VL 10
IS 1
AR 7523
DI 10.1038/s41598-020-64574-4
PG 10
WC Multidisciplinary Sciences
WE Science Citation Index Expanded (SCI-EXPANDED)
SC Science & Technology - Other Topics
GA LM7OD
UT WOS:000532437000025
PM 32371932
OA Green Published, gold
DA 2022-07-02
ER

PT J
AU Cani, PD
   Knauf, C
AF Cani, Patrice D.
   Knauf, Claude
TI How gut microbes talk to organs: The role of endocrine and nervous
   routes
SO MOLECULAR METABOLISM
LA English
DT Review
DE Gut microbiota; Metabolites; Immune system; Enteric nervous system;
   Central nervous system; Enteroendocrine cells
ID CHAIN FATTY-ACIDS; GLUCAGON-LIKE PEPTIDE-1; INDUCED INSULIN-RESISTANCE;
   PROTEIN-COUPLED RECEPTOR; DIET-INDUCED OBESITY; LARGE-BOWEL
   FERMENTATION; INULIN-TYPE FRUCTANS; INTESTINAL INFLAMMATION; METABOLIC
   ENDOTOXEMIA; INNATE IMMUNITY
AB Background: Changes in gut microbiota composition and activity have been associated with different metabolic disorders, including obesity, diabetes, and cardiometabolic disorders. Recent evidence suggests that different organs are directly under the influence of bacterial metabolites that may directly or indirectly regulate physiological and pathological processes.
   Scope of review: We reviewed seminal as well as recent papers showing that gut microbes influence energy, glucose and lipid homeostasis by controlling different metabolic routes such as endocrine, enteric and central nervous system. These dialogues are discussed in the context of obesity and diabetes but also for brain pathologies and neurodegenerative disorders.
   Major conclusions: The recent advances in gut microbiota investigation as well as the discovery of specific metabolites interacting with host cells has led to the identification of novel inter-organ communication during metabolic disturbances. This suggests that gut microbes may be viewed as "novel" future therapeutic partners. This article is part of a special issue on microbiota. (C) 2016 The Author(s). Published by Elsevier GmbH.
C1 [Cani, Patrice D.] Catholic Univ Louvain, Louvain Drug Res Inst, WELBIO Walloon Excellence Life Sci & BIOtechnol, Metab & Nutr Res Grp, Brussels, Belgium.
   [Cani, Patrice D.; Knauf, Claude] European Associated Lab INSERM UCL, NeuroMicrobiota, Toulouse, France.
   [Cani, Patrice D.; Knauf, Claude] INSERM UCL, European Associated Lab, NeuroMicrobiota, Brussels, Belgium.
   [Knauf, Claude] Univ Toulouse 3, Toulouse, France.
   [Knauf, Claude] ENVT, INRA, IRSD, INSERM U1220, Toulouse, France.
RP Knauf, C (corresponding author), Catholic Univ Louvain, INSERM UCL, Metab & Nutr Res Grp, European Associated Lab NeuroMicrobiota,LDRI, Av E Mounier,73 Box B1-73-11, B-1200 Brussels, Belgium.
EM claude.knauf@inserm.fr
RI D., Cani Patrice/M-8055-2016
OI D., Cani Patrice/0000-0003-2040-2448; Knauf, Claude/0000-0001-5213-5378
FU European Research Council [336452] Funding Source: Medline
CR Adams JB, 2011, BMC GASTROENTEROL, V11, DOI 10.1186/1471-230X-11-22
   Adolph TE, 2013, NATURE, V503, P272, DOI 10.1038/nature12599
   Al-Lahham SH, 2010, BBA-MOL CELL BIOL L, V1801, P1175, DOI 10.1016/j.bbalip.2010.07.007
   Anhe FF, 2015, GUT, V64, P872, DOI 10.1136/gutjnl-2014-307142
   Anini Y, 2003, DIABETES, V52, P252, DOI 10.2337/diabetes.52.2.252
   Archer BJ, 2004, BRIT J NUTR, V91, P591, DOI 10.1079/BJN20031088
   Aziz AA, 2009, J NUTR, V139, P1881, DOI 10.3945/jn.109.110650
   Barajon I, 2009, J HISTOCHEM CYTOCHEM, V57, P1013, DOI 10.1369/jhc.2009.953539
   Barrett E, 2012, J APPL MICROBIOL, V113, P411, DOI 10.1111/j.1365-2672.2012.05344.x
   Bercik P, 2011, GASTROENTEROLOGY, V141, P599, DOI 10.1053/j.gastro.2011.04.052
   Bindels LB, 2012, BRIT J CANCER, V107, P1337, DOI 10.1038/bjc.2012.409
   Bindels LB, 2015, NAT REV GASTRO HEPAT, V12, P303, DOI 10.1038/nrgastro.2015.47
   Bird AR, 2010, BENEF MICROBES, V1, P423, DOI 10.3920/BM2010.0041
   Birt DF, 2013, ADV NUTR, V4, P587, DOI 10.3945/an.113.004325
   Bogunovic M, 2007, AM J PHYSIOL-GASTR L, V292, pG1770, DOI 10.1152/ajpgi.00249.2006
   Braniste V, 2014, SCI TRANSL MED, V6, DOI 10.1126/scitranslmed.3009759
   Breton J, 2016, CELL METAB, V23, P324, DOI 10.1016/j.cmet.2015.10.017
   Brown AJ, 2003, J BIOL CHEM, V278, P11312, DOI 10.1074/jbc.M211609200
   Brun P, 2013, GASTROENTEROLOGY, V145, P1323, DOI 10.1053/j.gastro.2013.08.047
   Cani PD, 2007, DIABETOLOGIA, V50, P2374, DOI 10.1007/s00125-007-0791-0
   Cani PD, 2009, GUT, V58, P1091, DOI 10.1136/gut.2008.165886
   Cani PD, 2008, DIABETES, V57, P1470, DOI 10.2337/db07-1403
   Cani PD, 2007, BRIT J NUTR, V98, P32, DOI 10.1017/S0007114507691648
   Cani PD, 2007, DIABETES, V56, P1761, DOI 10.2337/db06-1491
   Cani PD, 2016, MOL NUTR FOOD RES, V60, P58, DOI 10.1002/mnfr.201500406
   Cani PD, 2009, AM J CLIN NUTR, V90, P1236, DOI 10.3945/ajcn.2009.28095
   Cani PD, 2006, DIABETES, V55, P1484, DOI 10.2337/db05-1360
   Cani PD, 2004, BRIT J NUTR, V92, P521, DOI 10.1079/BJN20041225
   Cani PD, 2006, EUR J CLIN NUTR, V60, P567, DOI 10.1038/sj.ejcn.1602350
   Charrier J. A., 2013, OBESITY SILVER SPRIN
   Clarke G, 2014, MOL ENDOCRINOL, V28, P1221, DOI 10.1210/me.2014-1108
   Considine RV, 1996, NEW ENGL J MED, V334, P292, DOI 10.1056/NEJM199602013340503
   CUMMINGS JH, 1987, GUT, V28, P1221, DOI 10.1136/gut.28.10.1221
   Daud NM, 2014, OBESITY, V22, P1430, DOI 10.1002/oby.20754
   David LA, 2014, NATURE, V505, P559, DOI 10.1038/nature12820
   de La Serre CB, 2015, PHYSIOL BEHAV, V139, P188, DOI 10.1016/j.physbeh.2014.10.032
   De Vadder F, 2014, CELL, V156, P84, DOI 10.1016/j.cell.2013.12.016
   Delzenne NM, 2013, BRIT J NUTR, V109, pS81, DOI 10.1017/S0007114512004047
   Delzenne NM, 2011, NAT REV ENDOCRINOL, V7, P639, DOI 10.1038/nrendo.2011.126
   Delzenne NM, 2005, BRIT J NUTR, V93, pS157, DOI 10.1079/BJN20041342
   Delzenne NM, 2002, CURR OPIN LIPIDOL, V13, P61, DOI 10.1097/00041433-200202000-00009
   Dewulf EM, 2013, GUT, V62, P1112, DOI 10.1136/gutjnl-2012-303304
   Dewulf EM, 2013, NUTR METAB, V10, DOI 10.1186/1743-7075-10-11
   Dewulf EM, 2011, J NUTR BIOCHEM, V22, P712, DOI 10.1016/j.jnutbio.2010.05.009
   Duparc T., 2016, GUT IN PRESS
   El-Ansary AK, 2012, J NEUROINFLAMM, V9, DOI 10.1186/1742-2094-9-74
   Erny D, 2015, NAT NEUROSCI, V18, P965, DOI 10.1038/nn.4030
   Erridge C, 2009, ARTERIOSCL THROM VAS, V29, P1944, DOI 10.1161/ATVBAHA.109.194050
   Everard A, 2014, NAT COMMUN, V5, DOI 10.1038/ncomms6648
   Everard A, 2014, ISME J, V8, P2116, DOI 10.1038/ismej.2014.45
   Everard A, 2011, DIABETES, V60, P2775, DOI 10.2337/db11-0227
   Forsythe P, 2013, CELL MOL LIFE SCI, V70, P55, DOI 10.1007/s00018-012-1028-z
   Frost G, 1999, NUTRITION, V15, P183, DOI 10.1016/S0899-9007(98)00177-4
   Frost G, 2014, NAT COMMUN, V5, DOI 10.1038/ncomms4611
   Furusawa Y, 2013, NATURE, V504, P446, DOI 10.1038/nature12721
   Galbo T, 2013, P NATL ACAD SCI USA, V110, P12780, DOI 10.1073/pnas.1311176110
   GARTHWAITE J, 1988, NATURE, V336, P385, DOI 10.1038/336385a0
   Ge HF, 2008, ENDOCRINOLOGY, V149, P4519, DOI 10.1210/en.2008-0059
   Ghaisas S, 2016, PHARMACOL THERAPEUT, V158, P52, DOI 10.1016/j.pharmthera.2015.11.012
   GIBSON GR, 1995, J NUTR, V125, P1401, DOI 10.1093/jn/125.6.1401
   Gusarov I, 2008, J BIOL CHEM, V283, P13140, DOI 10.1074/jbc.M710178200
   Gusarov I, 2009, SCIENCE, V325, P1380, DOI 10.1126/science.1175439
   Hong YH, 2005, ENDOCRINOLOGY, V146, P5092, DOI 10.1210/en.2005-0545
   Hosoi T, 2010, PLOS ONE, V5, DOI 10.1371/journal.pone.0012537
   Hyland NP, 2010, FRONT PHARMACOL, V1, DOI 10.3389/fphar.2010.00124
   JI XB, 1988, BIOCHEM BIOPH RES CO, V157, P106, DOI 10.1016/S0006-291X(88)80018-4
   Kabouridis PS, 2015, NEURON, V85, P289, DOI 10.1016/j.neuron.2014.12.037
   Keenan MJ, 2006, OBESITY, V14, P1523, DOI 10.1038/oby.2006.176
   Kim KA, 2012, PLOS ONE, V7, DOI 10.1371/journal.pone.0047713
   Kimura I, 2014, FRONT ENDOCRINOL, V5, DOI 10.3389/fendo.2014.00085
   Kleinridders A, 2009, CELL METAB, V10, P249, DOI 10.1016/j.cmet.2009.08.013
   Klosterbuer AS, 2012, J AGR FOOD CHEM, V60, P11928, DOI 10.1021/jf303083r
   Le Poul E, 2003, J BIOL CHEM, V278, P25481, DOI 10.1074/jbc.M301403200
   Li Q, 2016, NEUROSCIENCE, V324, P131, DOI 10.1016/j.neuroscience.2016.03.013
   MacFabe Derrick F., 2012, Microbial Ecology in Health and Disease, V23, P19260, DOI 10.3402/mehd.v23i0.19260
   Macia L, 2012, IMMUNOL REV, V245, P164, DOI 10.1111/j.1600-065X.2011.01080.x
   Malaguarnera M., 2011, DIGESTIVE DIS SCI
   Maslowski KM, 2009, NATURE, V461, P1282, DOI 10.1038/nature08530
   Milanski M, 2012, DIABETES, V61, P1455, DOI 10.2337/db11-0390
   Neufeld KAM, 2013, NEUROGASTROENT MOTIL, V25, P183, DOI 10.1111/nmo.12049
   Neyrinck AM, 2012, NUTR DIABETES, V2, DOI 10.1038/nutd.2011.24
   Nilsson A, 2013, PLOS ONE, V8, DOI 10.1371/journal.pone.0059985
   Nohr MK, 2013, ENDOCRINOLOGY, V154, P3552, DOI 10.1210/en.2013-1142
   O'Mahony SM, 2015, BEHAV BRAIN RES, V277, P32, DOI 10.1016/j.bbr.2014.07.027
   Pal D, 2012, NAT MED, V18, P1279, DOI 10.1038/nm.2851
   Parnell JA, 2009, AM J CLIN NUTR, V89, P1751, DOI 10.3945/ajcn.2009.27465
   Martinez GP, 2014, BENEF MICROBES, V5, P235, DOI 10.3920/BM2013.0079
   Peters HPF, 2009, AM J CLIN NUTR, V89, P58, DOI 10.3945/ajcn.2008.26701
   Piche T, 2003, GASTROENTEROLOGY, V124, P894, DOI 10.1053/gast.2003.50159
   Rao M, 2015, NEURON, V85, P229, DOI 10.1016/j.neuron.2014.12.066
   Rhee SH, 2009, NAT REV GASTRO HEPAT, V6, P306, DOI 10.1038/nrgastro.2009.35
   Roberfroid M, 2010, BRIT J NUTR, V104, pS1, DOI 10.1017/S0007114510003363
   Robertson MD, 2012, CURR OPIN CLIN NUTR, V15, P362, DOI 10.1097/MCO.0b013e3283536931
   Ropert A, 1996, GASTROENTEROLOGY, V111, P289, DOI 10.1053/gast.1996.v111.pm8690193
   Rosenstiel P, 2013, CURR OPIN GASTROEN, V29, P125, DOI 10.1097/MOG.0b013e32835da2c7
   Salzman A L, 1995, New Horiz, V3, P352
   Samuel BS, 2008, P NATL ACAD SCI USA, V105, P16767, DOI 10.1073/pnas.0808567105
   Schele E, 2013, ENDOCRINOLOGY, V154, P3643, DOI 10.1210/en.2012-2151
   Scheperjans F, 2015, MOVEMENT DISORD, V30, P350, DOI 10.1002/mds.26069
   Shen L, 2009, OBESITY, V17, P40, DOI 10.1038/oby.2008.483
   Shi H, 2006, J CLIN INVEST, V116, P3015, DOI 10.1172/JCI28898
   Spiegelman BM, 2001, CELL, V104, P531, DOI 10.1016/S0092-8674(01)00240-9
   Sudo N, 2004, J PHYSIOL-LONDON, V558, P263, DOI 10.1113/jphysiol.2004.063388
   TAKAKI M, 1985, NEUROSCIENCE, V16, P223, DOI 10.1016/0306-4522(85)90059-4
   Tarini J, 2010, APPL PHYSIOL NUTR ME, V35, P9, DOI 10.1139/H09-119
   Tennoune N, 2014, TRANSL PSYCHIAT, V4, DOI 10.1038/tp.2014.98
   Tolhurst G, 2012, DIABETES, V61, P364, DOI 10.2337/db11-1019
   Unger TJ, 2007, J NEUROSCI, V27, P14265, DOI 10.1523/JNEUROSCI.3308-07.2007
   Vijay-Kumar M, 2010, SCIENCE, V328, P228, DOI 10.1126/science.1179721
   Wang L, 2012, DIGEST DIS SCI, V57, P2096, DOI 10.1007/s10620-012-2167-7
   Wen L, 2008, NATURE, V455, P1109, DOI 10.1038/nature07336
   Whelan K, 2006, BRIT J NUTR, V96, P350, DOI 10.1079/BJN20061791
   Wichmann A, 2013, CELL HOST MICROBE, V14, P582, DOI 10.1016/j.chom.2013.09.012
   Williams BB, 2014, CELL HOST MICROBE, V16, P495, DOI 10.1016/j.chom.2014.09.001
   Wood Heather, 2015, Nat Rev Neurol, V11, P66, DOI 10.1038/nrneurol.2014.256
   Wu GD, 2011, SCIENCE, V334, P105, DOI 10.1126/science.1208344
   Xiong YM, 2004, P NATL ACAD SCI USA, V101, P1045, DOI 10.1073/pnas.2637002100
   Yano JM, 2015, CELL, V161, P264, DOI 10.1016/j.cell.2015.02.047
   Yokoyama S, 2012, GENE, V497, P340, DOI 10.1016/j.gene.2012.01.024
   Zaibi MS, 2010, FEBS LETT, V584, P2381, DOI 10.1016/j.febslet.2010.04.027
   Zeevi D, 2015, CELL, V163, P1079, DOI 10.1016/j.cell.2015.11.001
   Zhou J, 2006, OBESITY, V14, P683, DOI 10.1038/oby.2006.77
   Zhou J, 2008, AM J PHYSIOL-ENDOC M, V295, pE1160, DOI 10.1152/ajpendo.90637.2008
NR 123
TC 144
Z9 150
U1 7
U2 48
PU ELSEVIER SCIENCE BV
PI AMSTERDAM
PA PO BOX 211, 1000 AE AMSTERDAM, NETHERLANDS
SN 2212-8778
J9 MOL METAB
JI Mol. Metab.
PD SEP
PY 2016
VL 5
IS 9
BP 743
EP 752
DI 10.1016/j.molmet.2016.05.011
PG 10
WC Endocrinology & Metabolism
WE Science Citation Index Expanded (SCI-EXPANDED)
SC Endocrinology & Metabolism
GA EA8KB
UT WOS:000386882600003
PM 27617197
OA Green Published, gold
DA 2022-07-02
ER

PT J
AU Kim, T
   Holleman, C
   Ptacek, T
   Morrow, C
   Habegger, K
AF Kim, T.
   Holleman, Cl
   Ptacek, T.
   Morrow, Cd
   Habegger, Km
TI Duodenal endoluminal barrier sleeve alters gut microbiota of ZDF rats
SO INTERNATIONAL JOURNAL OF OBESITY
LA English
DT Article
ID INTESTINAL MICROBIOTA; GASTRIC BYPASS; WEIGHT-LOSS; HIGH-FAT; OBESITY;
   DIET; DYSBIOSIS; SEQUENCES; COMMUNITY; BACTERIA
AB BACKGROUND/OBJECTIVES: The combination of energy dense diets and reduced energy expenditure in modern society has escalated the prevalence of obesity and obesity-related comorbidities. Among these disease states, type-2 diabetics (T2D) are disproportionately associated with obesity, suggesting a shared etiology. In conjunction with defects in hormonal and inflammatory states, obesity and T2D are also characterized by dysbiosis.
   METHODS: We have recently described the beneficial effects of duodenal nutrient exclusion, as induced by the duodenal endoluminal sleeve (DES); including body weight loss, prevented fat mass accumulation, and improved glucose tolerance in the ZDF rat, a rodent model of obesity and type-2 diabetes (T2D). To assess the relative role of DES on hindgut microbiota in the context of these metabolic changes, we analyzed cecal samples from rats implanted with a duodenal endoluminal sleeve (DES), or a sham control of this procedure. A group of pair-fed (pf) sham controls was also included to account for changes induced by reduced body weight and food intake.
   RESULTS: Analysis of hindgut microbiota following DES in the ZDF rat elucidated discrete changes in several microbial populations including a reduction in Paraprevotella family members of the Clostridiales order along with an increase in Akkermansia muciniphila and species of the Allobaculum and Bifidobacterium genera.
   CONCLUSIONS: Altogether, these observations suggest that like Roux-en Y gastric bypass (RYGB) and Metformin, regulation of gut microbiota may be a contributing factor to the therapeutic effects of DES.
C1 [Kim, T.; Holleman, Cl; Habegger, Km] Univ Alabama Birmingham, Dept Med Endocrinol, Diabetes & Metabolism, Comprehensive Diabetes Ctr, Birmingham, AL 35487 USA.
   [Ptacek, T.] Univ Alabama Birmingham, Ctr Clin & Translat Sci, Birmingham, AL 35487 USA.
   [Ptacek, T.; Morrow, Cd] Univ Alabama Birmingham, Dept Microbiol, Birmingham, AL 35487 USA.
   [Morrow, Cd] Univ Alabama Birmingham, Dept Cell Develop & Integrative Biol, Birmingham, AL 35487 USA.
RP Habegger, K (corresponding author), Univ Alabama Birmingham, Dept Med Endocrinol, Diabetes & Metabolism, Comprehensive Diabetes Ctr, Birmingham, AL 35487 USA.
EM habegger@uab.edu
OI Habegger, Kirk/0000-0002-0342-5480; Kim, Teayoun/0000-0003-4664-6803
FU National Institute Of Diabetes And Digestive And Kidney Diseases
   [5K01DK098319]; Microbiome Resource at the University of Alabama at
   Birmingham: School of Medicine, Comprehensive Cancer Center
   [P30AR050948]; Center for AIDS Research [5P30AI027767]; Center for
   Clinical Translational Science [UL1TR000165]; Heflin Center; NATIONAL
   CENTER FOR ADVANCING TRANSLATIONAL SCIENCES [UL1TR000165, UL1TR001417]
   Funding Source: NIH RePORTER; NATIONAL INSTITUTE OF ALLERGY AND
   INFECTIOUS DISEASES [P30AI027767] Funding Source: NIH RePORTER; NATIONAL
   INSTITUTE OF ARTHRITIS AND MUSCULOSKELETAL AND SKIN DISEASES
   [P30AR050948] Funding Source: NIH RePORTER; NATIONAL INSTITUTE OF
   DIABETES AND DIGESTIVE AND KIDNEY DISEASES [K01DK098319] Funding Source:
   NIH RePORTER
FX We thank Peter Eipers for sample processing and 16S analysis. The
   project described was supported by Award Number 5K01DK098319 (KMH) from
   the National Institute Of Diabetes And Digestive And Kidney Diseases.
   The following are acknowledged for their support of the Microbiome
   Resource at the University of Alabama at Birmingham: School of Medicine,
   Comprehensive Cancer Center (P30AR050948), Center for AIDS Research
   (5P30AI027767), Center for Clinical Translational Science (UL1TR000165)
   and Heflin Center.
CR Anhe FF, 2015, CURR OBES REP, V4, P389, DOI 10.1007/s13679-015-0172-9
   Brawner KM, 2014, CANCER J, V20, P211, DOI 10.1097/PPO.0000000000000043
   Brown K, 2012, NUTRIENTS, V4, P1095, DOI [10.3390/nu4081095, 10.3390/nu4111552]
   Cani PD, 2007, DIABETOLOGIA, V50, P2374, DOI 10.1007/s00125-007-0791-0
   Caporaso JG, 2010, BIOINFORMATICS, V26, P266, DOI 10.1093/bioinformatics/btp636
   Cox LM, 2015, NAT REV ENDOCRINOL, V11, P182, DOI 10.1038/nrendo.2014.210
   Cummings BP, 2013, DIS MODEL MECH, V6, P443, DOI 10.1242/dmm.010421
   Dao MC, 2016, GUT, V65, P426, DOI 10.1136/gutjnl-2014-308778
   Dore J, 2013, UNITED EUR GASTROENT, V1, P311, DOI 10.1177/2050640613502477
   Edgar RC, 2010, BIOINFORMATICS, V26, P2460, DOI 10.1093/bioinformatics/btq461
   Everard A, 2013, P NATL ACAD SCI USA, V110, P9066, DOI 10.1073/pnas.1219451110
   Furet JP, 2010, DIABETES, V59, P3049, DOI 10.2337/db10-0253
   Ganesh BP, 2013, PLOS ONE, V8, DOI 10.1371/journal.pone.0074963
   Guo Y, 2017, DIABETES-METAB RES, V33, DOI 10.1002/dmrr.2857
   Habegger KM, 2014, GUT, V63, P1238, DOI 10.1136/gutjnl-2013-304583
   Hartstra AV, 2015, DIABETES CARE, V38, P159, DOI 10.2337/dc14-0769
   HATHEWAY CL, 1990, CLIN MICROBIOL REV, V3, P66, DOI 10.1128/CMR.3.1.66-98.1990
   Kong LC, 2013, AM J CLIN NUTR, V98, P16, DOI 10.3945/ajcn.113.058743
   Kozich JJ, 2013, APPL ENVIRON MICROB, V79, P5112, DOI 10.1128/AEM.01043-13
   Kumar R, 2016, BMC MICROBIOL, V16, DOI 10.1186/s12866-015-0622-2
   Lee H, 2014, APPL ENVIRON MICROB, V80, P5935, DOI 10.1128/AEM.01357-14
   Liou AP, 2013, SCI TRANSL MED, V5, DOI 10.1126/scitranslmed.3005687
   Lozupone C, 2006, BMC BIOINFORMATICS, V7, DOI 10.1186/1471-2105-7-371
   McDonald D, 2012, ISME J, V6, P610, DOI 10.1038/ismej.2011.139
   Morrow C.D., 2014, CURR PROTOC HUM GENE, V82, DOI [10.1002/0471142905.hg1808s82, DOI 10.1002/0471142905.HG1808S82]
   Murri M, 2013, BMC MED, V11, DOI 10.1186/1741-7015-11-46
   Nagao-Kitamoto H, 2016, INTEST RES, V14, P127, DOI 10.5217/ir.2016.14.2.127
   Parks BW, 2013, CELL METAB, V17, P141, DOI 10.1016/j.cmet.2012.12.007
   Qin JJ, 2012, NATURE, V490, P55, DOI 10.1038/nature11450
   Ravussin Y, 2012, OBESITY, V20, P738, DOI 10.1038/oby.2011.111
   Rios-Covian D, 2016, FRONT MICROBIOL, V7, DOI 10.3389/fmicb.2016.00185
   Ryan KK, 2014, NATURE, V509, P183, DOI 10.1038/nature13135
   Sabate JM, 2016, OBES SURG
   Smith KB, 2016, PRIMARY CARE, V43, P121, DOI 10.1016/j.pop.2015.10.001
   Tremaroli V, 2015, CELL METAB, V22, P228, DOI 10.1016/j.cmet.2015.07.009
   Turnbaugh PJ, 2009, NATURE, V457, P480, DOI 10.1038/nature07540
   Wang Q, 2007, APPL ENVIRON MICROB, V73, P5261, DOI 10.1128/AEM.00062-07
   Wen L, 2008, NATURE, V455, P1109, DOI 10.1038/nature07336
   Zhang HS, 2009, P NATL ACAD SCI USA, V106, P2365, DOI 10.1073/pnas.0812600106
   Zuo HJ, 2011, WORLD J GASTROENTERO, V17, P1076, DOI 10.3748/wjg.v17.i8.1076
NR 40
TC 11
Z9 11
U1 0
U2 5
PU NATURE PUBLISHING GROUP
PI LONDON
PA MACMILLAN BUILDING, 4 CRINAN ST, LONDON N1 9XW, ENGLAND
SN 0307-0565
EI 1476-5497
J9 INT J OBESITY
JI Int. J. Obes.
PD MAR
PY 2017
VL 41
IS 3
BP 381
EP 389
DI 10.1038/ijo.2016.224
PG 9
WC Endocrinology & Metabolism; Nutrition & Dietetics
WE Science Citation Index Expanded (SCI-EXPANDED)
SC Endocrinology & Metabolism; Nutrition & Dietetics
GA EN2CC
UT WOS:000395816000004
PM 27924082
OA Green Accepted
DA 2022-07-02
ER

PT J
AU Bermingham, EN
   Young, W
   Butowski, CF
   Moon, CD
   Maclean, PH
   Rosendale, D
   Cave, NJ
   Thomas, DG
AF Bermingham, Emma N.
   Young, Wayne
   Butowski, Christina F.
   Moon, Christina D.
   Maclean, Paul H.
   Rosendale, Douglas
   Cave, Nicholas J.
   Thomas, David G.
TI The Fecal Microbiota in the Domestic Cat (Fells catus) Is Influenced by
   Interactions Between Age and Diet; A Five Year Longitudinal Study
SO FRONTIERS IN MICROBIOLOGY
LA English
DT Article
DE dietary format; canned diet; kibbled diet; insulin sensitivity index;
   aging; carnivore; body composition
ID RISK-FACTORS; DIABETES-MELLITUS; PHYSICAL-ACTIVITY; FELINE OBESITY; GUT
   MICROBIOME; GLUCOSE; DOGS; CARBOHYDRATE; PREVALENCE; METABOLISM
[truncated: 4,489,445 more chars]
