# Supplementary material for: A bibliometric study of global trends in diabetes and gut flora research from 2011 to 2021
Source: Front Endocrinol (Lausanne). 2022 Oct 21;13:990133. doi: 10.3389/fendo.2022.990133 (PMC9633665; doi:10.3389/fendo.2022.990133)
Supplement: Supplementary file 1 [file DataSheet_1.zip › data/download_1501-2000.txt]

FN Clarivate Analytics Web of Science
VR 1.0
PT J
AU Delzenne, NM
   Neyrinck, AM
   Cani, PD
AF Delzenne, Nathalie M.
   Neyrinck, Audrey M.
   Cani, Patrice D.
TI Modulation of the gut microbiota by nutrients with prebiotic properties:
   consequences for host health in the context of obesity and metabolic
   syndrome
SO MICROBIAL CELL FACTORIES
LA English
DT Article; Proceedings Paper
CT 10th Symposium on Lactic Acid Bacterium (LAB)
CY AUG 28-SEP 01, 2011
CL Egmond aan Zee, NETHERLANDS
ID DIET-INDUCED OBESITY; GLUCAGON-LIKE PEPTIDE-1; WEIGHT-LOSS; BACTERIAL
   TRANSLOCATION; INFLAMMATORY RESPONSE; INSULIN SENSITIVITY;
   ENERGY-METABOLISM; ADIPOSE-TISSUE; BIFIDOBACTERIA; MICE
AB The gut microbiota is increasingly considered as a symbiotic partner for the maintenance of health. The homeostasis of the gut microbiota is dependent on host characteristics (age, gender, genetic background ...), environmental conditions (stress, drugs, gastrointestinal surgery, infectious and toxic agents ...). Moreover, it is dependent on the day-to-day dietary changes. Experimental data in animals, but also observational studies in obese patients, suggest that the composition of the gut microbiota is a factor characterizing obese versus lean individuals, diabetic versus non diabetic patients, or patients presenting hepatic diseases such as non alcoholic steatohepatitis. Interestingly, the changes in the gut microbes can be reversed by dieting and related weight loss. The qualitative and quantitative changes in the intake of specific food components (fatty acids, carbohydrates, micronutrients, prebiotics, probiotics), have not only consequences on the gut microbiota composition, but may modulate the expression of genes in host tissues such as the liver, adipose tissue, intestine, muscle. This in turn may drive or lessen the development of fat mass and metabolic disturbances associated with the gut barrier function and the systemic immunity. The relevance of the prebiotic or probiotic approaches in the management of obesity in humans is supported by few intervention studies in humans up to now, but the experimental data obtained with those compounds help to elucidate novel potential molecular targets relating diet with gut microbes. The metagenomic and integrative metabolomic approaches could help elucidate which bacteria, among the trillions in human gut, or more specifically which activities/genes, could participate to the control of host energy metabolism, and could be relevant for future therapeutic developments.
C1 [Delzenne, Nathalie M.; Neyrinck, Audrey M.; Cani, Patrice D.] Catholic Univ Louvain, Louvain Drug Res Inst, Metab & Nutr Res Grp, Brussels, Belgium.
RP Delzenne, NM (corresponding author), Catholic Univ Louvain, Louvain Drug Res Inst, Metab & Nutr Res Grp, Brussels, Belgium.
EM nathalie.delzenne@uclouvain.be
RI D., Cani Patrice/M-8055-2016; Delzenne, Nathalie/AAC-4628-2019;
   Neyrinck, Audrey/AAE-7929-2019
OI D., Cani Patrice/0000-0003-2040-2448; Delzenne,
   Nathalie/0000-0003-2115-6082; Neyrinck, Audrey/0000-0002-9435-3338
CR Abrams SA, 2007, J PEDIATR-US, V151, P293, DOI 10.1016/j.jpeds.2007.03.043
   Alberti KGMM, 2009, CIRCULATION, V120, P1640, DOI 10.1161/CIRCULATIONAHA.109.192644
   Andreasen AS, 2010, BRIT J NUTR, V104, P1831, DOI 10.1017/S0007114510002874
   Armougom F, 2009, PLOS ONE, V4, DOI 10.1371/journal.pone.0007125
   Aronsson L, 2010, PLOS ONE, V5, DOI 10.1371/journal.pone.0013087
   Arumugam M, 2011, NATURE, V474, DOI 10.1038/nature10187
   Backhed F, 2004, P NATL ACAD SCI USA, V101, P15718, DOI 10.1073/pnas.0407076101
   Backhed F, 2007, P NATL ACAD SCI USA, V104, P979, DOI 10.1073/pnas.0605374104
   Backhed F, 2010, BBA-MOL CELL BIOL L, V1801, P240, DOI 10.1016/j.bbalip.2009.09.009
   Boesten RJ, 2008, J CLIN GASTROENTEROL, V42, pS163, DOI 10.1097/MCG.0b013e31817dbd62
   Boesten RJ, 2009, J MICROBIOL METH, V76, P269, DOI 10.1016/j.mimet.2008.12.006
   Caesar R, 2010, J INTERN MED, V268, P320, DOI 10.1111/j.1365-2796.2010.02270.x
   Cani PD, 2007, DIABETOLOGIA, V50, P2374, DOI 10.1007/s00125-007-0791-0
   Cani PD, 2009, GUT, V58, P1091, DOI 10.1136/gut.2008.165886
   Cani PD, 2008, DIABETES, V57, P1470, DOI 10.2337/db07-1403
   Cani PD, 2007, CURR OPIN CLIN NUTR, V10, P729, DOI 10.1097/MCO.0b013e3282efdebb
   Cani PD, 2007, DIABETES, V56, P1761, DOI 10.2337/db06-1491
   Cani PD, 2011, PHARMACOL THERAPEUT, V130, P202, DOI 10.1016/j.pharmthera.2011.01.012
   Cani PD, 2009, CURR OPIN PHARMACOL, V9, P737, DOI 10.1016/j.coph.2009.06.016
   Cani PD, 2009, AM J CLIN NUTR, V90, P1236, DOI 10.3945/ajcn.2009.28095
   Cani PD, 2009, CURR PHARM DESIGN, V15, P1546, DOI 10.2174/138161209788168164
   Cani PD, 2006, DIABETES, V55, P1484, DOI 10.2337/db05-1360
   Claus SP, 2011, MBIO, V2, DOI 10.1128/mBio.00271-10
   Collado MC, 2008, AM J CLIN NUTR, V88, P894, DOI 10.1093/ajcn/88.4.894
   Commane DM, 2005, NUTR CANCER, V51, P102, DOI 10.1207/s15327914nc5101_14
   de La Serre CB, 2011, PHYSL BEHAV
   Delzenne NM, 2007, J NUTR, V137, p2547S, DOI 10.1093/jn/137.11.2547S
   Delzenne NM, 2010, INT DAIRY J, V20, P277, DOI 10.1016/j.idairyj.2009.11.006
   Devine Deirdre A, 2009, J Oral Microbiol, V1, DOI 10.3402/jom.v1i0.1949
   Dewulf EM, 2011, J NUTR BIOCHEM, V22, P712, DOI 10.1016/j.jnutbio.2010.05.009
   Diamant M, 2010, OBES REV
   Ding SL, 2010, PLOS ONE, V5, DOI 10.1371/journal.pone.0012191
   Duncan SH, 2008, INT J OBESITY, V32, P1720, DOI 10.1038/ijo.2008.155
   Fleissner CK, 2010, BRIT J NUTR, V104, P919, DOI 10.1017/S0007114510001303
   Furet JP, 2010, DIABETES, V59, P3049, DOI 10.2337/db10-0253
   Genta S, 2009, CLIN NUTR, V28, P182, DOI 10.1016/j.clnu.2009.01.013
   Griffiths EA, 2004, DIGEST DIS SCI, V49, P579, DOI 10.1023/B:DDAS.0000026302.92898.ae
   He Q, 2011, J NUTR BIOCH
   Hildebrandt MA, 2009, GASTROENTEROLOGY, V137, P1716, DOI 10.1053/j.gastro.2009.08.042
   Hong YH, 2005, ENDOCRINOLOGY, V146, P5092, DOI 10.1210/en.2005-0545
   Hooper LV, 2001, SCIENCE, V291, P881, DOI 10.1126/science.291.5505.881
   Hotamisligil GS, 2006, NATURE, V444, P860, DOI 10.1038/nature05485
   Hoyles L, 2009, FEMS MICROBIOL LETT, V299, P175, DOI 10.1111/j.1574-6968.2009.01741.x
   Hsiao WWL, 2009, DRUG DISCOV TODAY, V14, P331, DOI 10.1016/j.drudis.2009.03.001
   Jia W, 2008, NAT REV DRUG DISCOV, V7, P123, DOI 10.1038/nrd2505
   Jumpertz R, 2011, AM J CLIN NUTR
   Kadooka Y, 2010, EUR J CLIN NUTR, V64, P636, DOI 10.1038/ejcn.2010.19
   Kalliomaki M, 2008, AM J CLIN NUTR, V87, P534, DOI 10.1093/ajcn/87.3.534
   Karlsson CL, 2011, BR J NUTR, P1
   Le Poul E, 2003, J BIOL CHEM, V278, P25481, DOI 10.1074/jbc.M301403200
   Ley RE, 2005, P NATL ACAD SCI USA, V102, P11070, DOI 10.1073/pnas.0504978102
   Ley RE, 2006, NATURE, V444, P1022, DOI 10.1038/4441022a
   Ley RE, 2010, CURR OPIN GASTROEN, V26, P5, DOI 10.1097/MOG.0b013e328333d751
   Lundell AC, 2007, CLIN EXP ALLERGY, V37, P62, DOI 10.1111/j.1365-2222.2006.02625.x
   Luoto R, 2010, BRIT J NUTR, V103, P1792, DOI 10.1017/S0007114509993898
   Martinez I, 2010, PLOS ONE, V5, DOI 10.1371/journal.pone.0015046
   Muccioli GG, 2010, MOL SYST BIOL, V6, DOI 10.1038/msb.2010.46
   Neish AS, 2009, GASTROENTEROLOGY, V136, P65, DOI 10.1053/j.gastro.2008.10.080
   Neyrinck AM, 2010, CURR OPIN CLIN NUTR, V13, P722, DOI 10.1097/MCO.0b013e32833ec3fb
   Ohlrich Edward J, 2010, J Oral Microbiol, V2, DOI 10.3402/jom.v2i0.5818
   Pachikian BD, 2010, J NUTR, V140, P509, DOI 10.3945/jn.109.117374
   Parnell JA, 2009, AM J CLIN NUTR, V89, P1751, DOI 10.3945/ajcn.2009.27465
   Qin JJ, 2010, NATURE, V464, P59, DOI 10.1038/nature08821
   Reigstad CS, 2009, PLOS ONE, V4, DOI 10.1371/journal.pone.0005842
   Roberfroid M, 2010, BRIT J NUTR, V104, pS1, DOI 10.1017/S0007114510003363
   Round JL, 2009, NAT REV IMMUNOL, V9, P313, DOI 10.1038/nri2515
   Ruan XC, 2007, NUTRITION, V23, P754, DOI 10.1016/j.nut.2007.07.002
   Samuel BS, 2008, P NATL ACAD SCI USA, V105, P16767, DOI 10.1073/pnas.0808567105
   Santacruz A, 2009, OBESITY, V17, P1906, DOI 10.1038/oby.2009.112
   Takemura N, 2010, EXP BIOL MED, V235, P849, DOI 10.1258/ebm.2010.009377
   Tilg H, 2009, GASTROENTEROLOGY, V136, P1476, DOI 10.1053/j.gastro.2009.03.030
   Turnbaugh PJ, 2008, CELL HOST MICROBE, V3, P213, DOI 10.1016/j.chom.2008.02.015
   Turnbaugh PJ, 2007, NATURE, V449, P804, DOI 10.1038/nature06244
   Turnbaugh PJ, 2006, NATURE, V444, P1027, DOI 10.1038/nature05414
   Turnbaugh PJ, 2009, SCI TRANSL MED, V1, DOI 10.1126/scitranslmed.3000322
   Turroni F, 2009, ISME J, V3, P745, DOI 10.1038/ismej.2009.19
   van Baarlen P, 2011, P NATL ACAD SCI USA, V108, P4562, DOI 10.1073/pnas.1000079107
   Vijay-Kumar M, 2010, SCIENCE, V328, P228, DOI 10.1126/science.1179721
   Waldram A, 2009, J PROTEOME RES, V8, P2361, DOI 10.1021/pr8009885
   Wall R, 2009, AM J CLIN NUTR, V89, P1393, DOI 10.3945/ajcn.2008.27023
   Wang ZT, 2004, WORLD J GASTROENTERO, V10, P1619, DOI 10.3748/wjg.v10.i11.1619
   Wang ZT, 2006, J TRAUMA, V61, P650, DOI 10.1097/01.ta.0000196574.70614.27
   WHO, OB OV FACT SHEET 311
   Wu XK, 2010, CURR MICROBIOL, V61, P69, DOI 10.1007/s00284-010-9582-9
   Zhang HS, 2009, P NATL ACAD SCI USA, V106, P2365, DOI 10.1073/pnas.0812600106
NR 85
TC 142
Z9 148
U1 2
U2 7
PU BMC
PI LONDON
PA CAMPUS, 4 CRINAN ST, LONDON N1 9XW, ENGLAND
EI 1475-2859
J9 MICROB CELL FACT
JI Microb. Cell. Fact.
PD AUG 30
PY 2011
VL 10
SU 1
AR S10
DI 10.1186/1475-2859-10-S1-S10
PG 11
WC Biotechnology & Applied Microbiology
WE Science Citation Index Expanded (SCI-EXPANDED); Conference Proceedings Citation Index - Science (CPCI-S)
SC Biotechnology & Applied Microbiology
GA 940SO
UT WOS:000303913600010
PM 21995448
OA Green Published, gold
DA 2022-07-02
ER

PT J
AU Bindels, LB
   Munoz, RRS
   Gomes-Neto, JC
   Mutemberezi, V
   Martinez, I
   Salazar, N
   Cody, EA
   Quintero-Villegas, MI
   Kittana, H
   de los Reyes-Gavilan, CG
   Schmaltz, RJ
   Muccioli, GG
   Walter, J
   Ramer-Tait, AE
AF Bindels, Laure B.
   Munoz, Rafael R. Segura
   Gomes-Neto, Joao Carlos
   Mutemberezi, Valentin
   Martinez, Ines
   Salazar, Nuria
   Cody, Elizabeth A.
   Quintero-Villegas, Maria I.
   Kittana, Hatem
   de los Reyes-Gavilan, Clara G.
   Schmaltz, Robert J.
   Muccioli, Giulio G.
   Walter, Jens
   Ramer-Tait, Amanda E.
TI Resistant starch can improve insulin sensitivity independently of the
   gut microbiota
SO MICROBIOME
LA English
DT Article
DE Resistant starch; Gut microbiota; Insulin sensitivity; Adipose tissue
   macrophages
ID BILE-ACID METABOLISM; CHAIN FATTY-ACIDS; PROTEIN-COUPLED RECEPTOR;
   ADIPOSE-TISSUE; DIETARY FIBER; INTESTINAL MICROBIOTA; FASTING PLASMA;
   BODY-FAT; MICE; GLUCOSE
AB Background: Obesity-related diseases, including type 2 diabetes and cardiovascular disease, have reached epidemic proportions in industrialized nations, and dietary interventions for their prevention are therefore important. Resistant starches (RS) improve insulin sensitivity in clinical trials, but the mechanisms underlying this health benefit remain poorly understood. Because RS fermentation by the gut microbiota results in the formation of physiologically active metabolites, we chose to specifically determine the role of the gut microbiota in mediating the metabolic benefits of RS. To achieve this goal, we determined the effects of RS when added to a Western diet on host metabolism in mice with and without a microbiota.
   Results: RS feeding of conventionalized mice improved insulin sensitivity and redressed some of the Western diet-induced changes in microbiome composition. However, parallel experiments in germ-free littermates revealed that RS-mediated improvements in insulin levels also occurred in the absence of a microbiota. RS reduced gene expression of adipose tissue macrophage markers and altered cecal concentrations of several bile acids in both germ-free and conventionalized mice; these effects were strongly correlated with the metabolic benefits, providing a potential microbiota-independent mechanism to explain the physiological effects of RS.
   Conclusions: This study demonstrated that some metabolic benefits exerted by dietary RS, especially improvements in insulin levels, occur independently of the microbiota and could involve alterations in the bile acid cycle and adipose tissue immune modulation. This work also sets a precedent for future mechanistic studies aimed at establishing the causative role of the gut microbiota in mediating the benefits of bioactive compounds and functional foods.
C1 [Bindels, Laure B.; Munoz, Rafael R. Segura; Gomes-Neto, Joao Carlos; Cody, Elizabeth A.; Quintero-Villegas, Maria I.; Kittana, Hatem; Ramer-Tait, Amanda E.] Univ Nebraska Lincoln, Dept Food Sci & Technol, Lincoln, NE USA.
   [Mutemberezi, Valentin; Muccioli, Giulio G.] Catholic Univ Louvain, Louvain Drug Res Inst, Bioanal & Pharmacol Bioact Lipids Res Grp, Brussels, Belgium.
   [Martinez, Ines; Walter, Jens] Univ Alberta, Dept Agr Food & Nutrit Sci, Edmonton, AB, Canada.
   [Salazar, Nuria; de los Reyes-Gavilan, Clara G.] CSIC, Inst Prod Lacteos Asturias, Dept Microbiol & Biochem Dairy Prod, Asturias, Spain.
   [Walter, Jens] Univ Alberta, Dept Biol Sci, Edmonton, AB, Canada.
RP Ramer-Tait, AE (corresponding author), Univ Nebraska Lincoln, Dept Food Sci & Technol, Lincoln, NE USA.
EM aramer-tait2@unl.edu
RI Neto, Joao Carlos Gomes/U-9295-2019; Walter, Jens/AAA-7636-2020;
   Salazar, Nuria/D-2189-2015; de los Reyes-Gavilan, Clara G./E-5443-2011;
   Bindels, Laure/T-7846-2019; Munoz, Rafael R. Segura/AAY-6320-2020
OI Neto, Joao Carlos Gomes/0000-0002-9145-8767; Walter,
   Jens/0000-0003-1754-172X; Salazar, Nuria/0000-0003-1435-7628; de los
   Reyes-Gavilan, Clara G./0000-0001-9396-6311; Bindels,
   Laure/0000-0003-3747-3234; Munoz, Rafael R. Segura/0000-0001-7330-8549;
   Ramer-Tait, Amanda/0000-0003-0950-7548; Muccioli,
   Giulio/0000-0002-1600-9259
FU National Institute of General Medical Sciences of the National
   Institutes of Health [1P20GM104320]; Nebraska Corn Board; University of
   Nebraska-Lincoln; Fonds Special de Recherche, Universite catholique de
   Louvain; Marie Curie European CoFund Program; Plan Regional de
   Investigacion del Principado de Asturias, Spain; NATIONAL INSTITUTE OF
   GENERAL MEDICAL SCIENCES [P20GM104320] Funding Source: NIH RePORTER
FX This work was supported by the National Institute of General Medical
   Sciences of the National Institutes of Health (1P20GM104320), the
   Nebraska Corn Board, and start-up funding from the University of
   Nebraska-Lincoln to ART. LBB was supported by a complementary
   post-doctoral grant awarded by the "Fonds Special de Recherche,
   Universite catholique de Louvain." VM is a research fellow of the "Fonds
   pour la recherche dans l'industrie et l'agriculture" (FRIA, Belgium). NS
   benefits from a Clarin postdoctoral contract (Marie Curie European
   CoFund Program) co-financed by Plan Regional de Investigacion del
   Principado de Asturias, Spain. The funders had no role in the study
   design, data collection and analysis, decision to publish, or
   preparation of the manuscript.
CR Alberti KGMM, 2006, DIABETIC MED, V23, P469, DOI 10.1111/j.1464-5491.2006.01858.x
   [Anonymous], 2015, Nat Rev Dis Primers, V1, P15039, DOI 10.1038/nrdp.2015.39
   Arpaia N, 2013, NATURE, V504, P451, DOI 10.1038/nature12726
   Backhed F, 2007, P NATL ACAD SCI USA, V104, P979, DOI 10.1073/pnas.0605374104
   Belkaid Y, 2014, CELL, V157, P121, DOI 10.1016/j.cell.2014.03.011
   Belobrajdic DP, 2012, NUTR METAB, V9, DOI 10.1186/1743-7075-9-93
   BENJAMINI Y, 1995, J R STAT SOC B, V57, P289, DOI 10.1111/j.2517-6161.1995.tb02031.x
   Bindels LB, 2015, CURR OPIN CLIN NUTR, V18, P559, DOI 10.1097/MCO.0000000000000223
   Bindels LB, 2015, NAT REV GASTRO HEPAT, V12, P303, DOI 10.1038/nrgastro.2015.47
   Bindels LB, 2013, TRENDS PHARMACOL SCI, V34, P226, DOI 10.1016/j.tips.2013.02.002
   Bindels LB, 2012, PLOS ONE, V7, DOI 10.1371/journal.pone.0037971
   Birt DF, 2013, ADV NUTR, V4, P587, DOI 10.3945/an.113.004325
   Bodinham CL, 2014, ENDOCR CONNECT, V3, P75, DOI 10.1530/EC-14-0036
   Bodinham CL, 2013, BRIT J NUTR, V110, P1429, DOI 10.1017/S0007114513000731
   Bodinham CL, 2012, PLOS ONE, V7, DOI 10.1371/journal.pone.0040834
   Canfora EE, 2015, NAT REV ENDOCRINOL, V11, P577, DOI 10.1038/nrendo.2015.128
   Cani PD, 2009, GUT, V58, P1091, DOI 10.1136/gut.2008.165886
   Caporaso JG, 2010, NAT METHODS, V7, P335, DOI 10.1038/nmeth.f.303
   Chassaing B, 2015, AM J PHYSIOL-GASTR L, V309, pG528, DOI 10.1152/ajpgi.00172.2015
   Claus SP, 2011, MBIO, V2, DOI 10.1128/mBio.00271-10
   Cole JR, 2014, NUCLEIC ACIDS RES, V42, pD633, DOI 10.1093/nar/gkt1244
   Cotillard A, 2013, NATURE, V500, P585, DOI 10.1038/nature12480
   Delzenne NM, 2015, NAT REV GASTRO HEPAT, V12, P553, DOI 10.1038/nrgastro.2015.137
   Ding SL, 2010, PLOS ONE, V5, DOI 10.1371/journal.pone.0012191
   Dodevska MS, 2016, EUR J NUTR, V55, P127, DOI 10.1007/s00394-015-0831-3
   Ebihara K, 1998, J NUTR, V128, P848, DOI 10.1093/jn/128.5.848
   Edgar RC, 2013, NAT METHODS, V10, P996, DOI [10.1038/nmeth.2604, 10.1038/NMETH.2604]
   Eren AM, 2013, PLOS ONE, V8, DOI 10.1371/journal.pone.0066643
   Everard A, 2013, P NATL ACAD SCI USA, V110, P9066, DOI 10.1073/pnas.1219451110
   Faul F, 2007, BEHAV RES METHODS, V39, P175, DOI 10.3758/BF03193146
   Fleissner CK, 2010, BRIT J NUTR, V104, P919, DOI 10.1017/S0007114510001303
   Gentile CL, 2015, NUTR J, V14, DOI 10.1186/s12937-015-0104-2
   Haeusler RA, 2013, DIABETES, V62, P4184, DOI 10.2337/db13-0639
   Han J, 2015, ANAL CHEM, V87, P1127, DOI 10.1021/ac503816u
   Harazaki T, 2014, NUTRITION, V30, P590, DOI 10.1016/j.nut.2013.10.020
   Hernandez JB, 2015, NAT COMMUN, V6, DOI [10.1038/ncomms8216, 10.1038/ncomms8489]
   Higgins JA, 2014, CRIT REV FOOD SCI, V54, P1158, DOI 10.1080/10408398.2011.629352
   Jakobsdottir G, 2014, NUTRITION, V30, P497, DOI 10.1016/j.nut.2013.08.013
   Johnston KL, 2010, DIABETIC MED, V27, P391, DOI 10.1111/j.1464-5491.2010.02923.x
   Kaczmarczyk MM, 2012, METABOLISM, V61, P1058, DOI 10.1016/j.metabol.2012.01.017
   Kanda H, 2006, J CLIN INVEST, V116, P1494, DOI 10.1172/JCI26498
   Keenan MJ, 2015, ADV NUTR, V6, P198, DOI 10.3945/an.114.007419
   Keenan MJ, 2013, OBESITY, V21, P981, DOI 10.1002/oby.20109
   Lane D., 1991, NUCL ACIDS TECHNIQUE, P115
   Lee S, 2008, AM J PHYSIOL-ENDOC M, V294, pE261, DOI 10.1152/ajpendo.00676.2007
   Lin HL, 2010, J AGR FOOD CHEM, V58, P10277, DOI 10.1021/jf102127k
   Lin HV, 2012, PLOS ONE, V7, DOI 10.1371/journal.pone.0035240
   Lu HJ, 2015, FOOD FUNCT, V6, P1185, DOI 10.1039/c4fo00799a
   Lumeng CN, 2007, J CLIN INVEST, V117, P175, DOI 10.1172/JCI29881
   Maki KC, 2012, J NUTR, V142, P717, DOI 10.3945/jn.111.152975
   Martinez I, 2013, ISME J, V7, P269, DOI 10.1038/ismej.2012.104
   Martinez I, 2013, APPL ENVIRON MICROB, V79, P516, DOI 10.1128/AEM.03046-12
   Martinez I, 2009, APPL ENVIRON MICROB, V75, P4175, DOI 10.1128/AEM.00380-09
   MATTHEWS DR, 1985, DIABETOLOGIA, V28, P412, DOI 10.1007/BF00280883
   Muccioli GG, 2010, MOL SYST BIOL, V6, DOI 10.1038/msb.2010.46
   Muniyappa R, 2008, AM J PHYSIOL-ENDOC M, V294, pE15, DOI 10.1152/ajpendo.00645.2007
   Neyrinck AM, 2011, PLOS ONE, V6, DOI 10.1371/journal.pone.0020944
   Nichenametla SN, 2014, MOL NUTR FOOD RES, V58, P1365, DOI 10.1002/mnfr.201300829
   Patsouris D, 2008, CELL METAB, V8, P301, DOI 10.1016/j.cmet.2008.08.015
   Perino A, 2014, J CLIN INVEST, V124, P5424, DOI 10.1172/JCI76289
   Prawitt J, 2011, DIABETES, V60, P1861, DOI 10.2337/db11-0030
   R' Development Core Team, 2012, R LANG ENV STAT COMP
   Rabot S, 2010, FASEB J, V24, P4948, DOI 10.1096/fj.10-164921
   Robertson MD, 2012, J CLIN ENDOCR METAB, V97, P3326, DOI 10.1210/jc.2012-1513
   Robertson MD, 2005, AM J CLIN NUTR, V82, P559, DOI 10.1093/ajcn/82.3.559
   Salonen A, 2014, ISME J, V8, P2218, DOI 10.1038/ismej.2014.63
   Samuel BS, 2008, P NATL ACAD SCI USA, V105, P16767, DOI 10.1073/pnas.0808567105
   Sayin SI, 2013, CELL METAB, V17, P225, DOI 10.1016/j.cmet.2013.01.003
   Schaub M, 2010, PLOS ONE, V5, DOI [10.1371/journal.pone.0013115, 10.1371/journal.pone.0015046]
   Schloss PD, 2009, APPL ENVIRON MICROB, V75, P7537, DOI 10.1128/AEM.01541-09
   Segata N, 2011, GENOME BIOL, V12, DOI 10.1186/gb-2011-12-6-r60
   Slavin J, 2013, NUTRIENTS, V5, P1417, DOI 10.3390/nu5041417
   Smith PM, 2013, SCIENCE, V341, P569, DOI 10.1126/science.1241165
   Suhre K, 2010, PLOS ONE, V5, DOI 10.1371/journal.pone.0013953
   Swann JR, 2011, P NATL ACAD SCI USA, V108, P4523, DOI 10.1073/pnas.1006734107
   Tachon S, 2013, FEMS MICROBIOL ECOL, V83, P299, DOI 10.1111/j.1574-6941.2012.01475.x
   Thomas C, 2009, CELL METAB, V10, P167, DOI 10.1016/j.cmet.2009.08.001
   Tolhurst G, 2012, DIABETES, V61, P364, DOI 10.2337/db11-1019
   Trautwein EA, 1999, BBA-MOL CELL BIOL L, V1437, P1, DOI 10.1016/S0005-2760(98)00174-X
   Trompette A, 2014, NAT MED, V20, P159, DOI 10.1038/nm.3444
   VANMUNSTER IP, 1994, DIGEST DIS SCI, V39, P834, DOI 10.1007/BF02087431
   Vazquez-Baeza Y, 2013, GIGASCIENCE, V2, DOI 10.1186/2047-217X-2-16
   Vincent RP, 2013, ANN CLIN BIOCHEM, V50, P360, DOI 10.1177/0004563212473450
   Wallace TM, 2004, DIABETES CARE, V27, P1487, DOI 10.2337/diacare.27.6.1487
   Weisberg SP, 2006, J CLIN INVEST, V116, P115, DOI 10.1172/JCI24335
   Wewalka M, 2014, J CLIN ENDOCR METAB, V99, P1442, DOI 10.1210/jc.2013-3367
   Wichmann A, 2013, CELL HOST MICROBE, V14, P582, DOI 10.1016/j.chom.2013.09.012
   Woo KS, 2002, CEREAL CHEM, V79, P819, DOI 10.1094/CCHEM.2002.79.6.819
   World Health Organization, 2015, OB OV
   Yang JY, 2016, PLOS ONE, V11, DOI 10.1371/journal.pone.0146144
   Zhao XJ, 2010, METABOLOMICS, V6, P362, DOI 10.1007/s11306-010-0203-1
   Zhou J, 2008, AM J PHYSIOL-ENDOC M, V295, pE1160, DOI 10.1152/ajpendo.90637.2008
   Zhou J, 2015, MOL NUTR FOOD RES, V59, P1000, DOI 10.1002/mnfr.201400904
NR 93
TC 76
Z9 77
U1 2
U2 74
PU BMC
PI LONDON
PA CAMPUS, 4 CRINAN ST, LONDON N1 9XW, ENGLAND
SN 2049-2618
J9 MICROBIOME
JI Microbiome
PD FEB 7
PY 2017
VL 5
AR 12
DI 10.1186/s40168-017-0230-5
PG 16
WC Microbiology
WE Science Citation Index Expanded (SCI-EXPANDED)
SC Microbiology
GA EP3TJ
UT WOS:000397304300001
PM 28166818
OA Green Published, Green Submitted, gold
DA 2022-07-02
ER

PT J
AU Singh, S
   Karagas, MR
   Mueller, NT
AF Singh, Sirtaj
   Karagas, Margaret R.
   Mueller, Noel T.
TI Charting the Maternal and Infant Microbiome: What Is the Role of
   Diabetes and Obesity in Pregnancy?
SO CURRENT DIABETES REPORTS
LA English
DT Review
DE Gestational diabetes; Pregnancy; Diabetes; Obesity; Gestational weight
   gain; Microbiome
ID GUT MICROBIOTA; VAGINAL MICROBIOME; AKKERMANSIA-MUCINIPHILA; BARRIER
   FUNCTION; BIRTH-WEIGHT; ASSOCIATION; WOMEN; PREVALENCE; METFORMIN;
   MELLITUS
AB Purpose of Review The purpose of this review is to summarize the evidence on whether diabetes, obesity, and related metabolic derangements during pregnancy are associated with the maternal and infant microbiomes, and to identify gaps in the literature and offer guidance on future research on this topic.
   Recent Findings We found circumstantial evidence from four observational studies that the maternal gut microbiome was associated with either pre-pregnancy body mass index, gestational weight gain, gestational diabetes, and/or related metabolic biomarkers in pregnancy; we did not identify any studies that examined whether the vaginal microbiome varied according to these metabolic parameters. Maternal diabetes (in one study) and pregnancy weight status (in three studies) were found to be associated with the infant offspring gut microbiome, although some associations only appeared in certain cohort strata. Patterns of association across both maternal and infant microbiome studies, however, lacked consistency, which may owe to biologic or technical differences, or to the lack of control for important confounders or effect modifiers (e.g., delivery mode in infant microbiome studies).
   Summary Metabolic diseases in pregnancy, such as diabetes and obesity, may be associated with the maternal and infant microbiomes, but there is a need for large prospective studies of mother-child dyads from diverse racial and ethnic backgrounds to determine the direction and potential causal nature of these associations. These studies should include serially collected biospecimens, standardized workflows that conserve microbial DNA and RNA, and rich data on clinical outcomes and environmental, lifestyle, and genetic risk factors for obesity and diabetes.
C1 [Singh, Sirtaj; Mueller, Noel T.] Johns Hopkins Bloomberg Sch Publ Hlth, Dept Epidemiol, 615 North Wolfe St, Baltimore, MD 21205 USA.
   [Karagas, Margaret R.] Geisel Sch Med Dartmouth, Dept Epidemiol, One Med Ctr Dr 7927,Rubin Bldg, Lebanon, NH 03756 USA.
   [Mueller, Noel T.] Johns Hopkins Univ, Welch Ctr Prevent Epidemiol & Clin Res, Baltimore, MD USA.
RP Mueller, NT (corresponding author), Johns Hopkins Bloomberg Sch Publ Hlth, Dept Epidemiol, 615 North Wolfe St, Baltimore, MD 21205 USA.; Mueller, NT (corresponding author), Johns Hopkins Univ, Welch Ctr Prevent Epidemiol & Clin Res, Baltimore, MD USA.
EM ssingh59@jhu.edu; Margaret.R.Karagas@Dartmouth.edu; noeltmueller@jhu.edu
OI Mueller, Noel/0000-0002-7412-8352
FU NATIONAL INSTITUTE OF ENVIRONMENTAL HEALTH SCIENCES [P01ES022832]
   Funding Source: NIH RePORTER; NIEHS NIH HHS [P01 ES022832] Funding
   Source: Medline
CR Aagaard K, 2014, SCI TRANSL MED, V6, DOI 10.1126/scitranslmed.3008599
   Amarasekara R, 2015, J OBSTET GYNAECOL RE, V41, P662, DOI 10.1111/jog.12619
   Anna V, 2008, DIABETES CARE, V31, P2288, DOI 10.2337/dc08-1038
   Antony KM, 2015, AM J OBSTET GYNECOL, V212, DOI 10.1016/j.ajog.2014.12.041
   Backhed F, 2004, P NATL ACAD SCI USA, V101, P15718, DOI 10.1073/pnas.0407076101
   Backhed F, 2015, CELL HOST MICROBE, V17, P852, DOI 10.1016/j.chom.2015.05.012
   Bassols J, 2016, PEDIATR RES, V80, P777, DOI 10.1038/pr.2016.155
   Bisanz JE, 2015, APPL ENVIRON MICROB, V81, P4965, DOI 10.1128/AEM.00780-15
   Bokulich NA, 2016, SCI TRANSL MED, V8, DOI 10.1126/scitranslmed.aad7121
   Boney CM, 2005, PEDIATRICS, V115, pE290, DOI 10.1542/peds.2004-1808
   Cani PD, 2007, DIABETOLOGIA, V50, P2374, DOI 10.1007/s00125-007-0791-0
   Cani PD, 2007, DIABETES, V56, P1761, DOI 10.2337/db06-1491
   Collado MC, 2010, AM J CLIN NUTR, V92, P1023, DOI 10.3945/ajcn.2010.29877
   Collado MC, 2008, AM J CLIN NUTR, V88, P894, DOI 10.1093/ajcn/88.4.894
   de la Cuesta-Zuluaga J, 2017, DIABETES CARE, V40, P54, DOI 10.2337/dc16-1324
   DeSisto CL, 2014, PREV CHRONIC DIS, V11, DOI 10.5888/pcd11.130415
   Di Cesare M, 2016, LANCET, V387, P1377, DOI 10.1016/S0140-6736(16)30054-X
   DiGiulio DB, 2015, P NATL ACAD SCI USA, V112, P11060, DOI 10.1073/pnas.1502875112
   Everard A, 2014, REV ENDOCR METAB DIS, V15, P189, DOI 10.1007/s11154-014-9288-6
   Everard A, 2013, P NATL ACAD SCI USA, V110, P9066, DOI 10.1073/pnas.1219451110
   Fadl H, 2014, BJOG-INT J OBSTET GY, V121, P1530, DOI 10.1111/1471-0528.12754
   Fasano A, 2011, PHYSIOL REV, V91, P151, DOI 10.1152/physrev.00003.2008
   Ferrara A, 2007, DIABETES CARE, V30, pS141, DOI 10.2337/dc07-s206
   Fettweis JM, 2014, MICROBIOL-SGM, V160, P2272, DOI 10.1099/mic.0.081034-0
   Finucane MM, 2014, PLOS ONE, V9, DOI 10.1371/journal.pone.0084689
   Forslund K, 2015, NATURE, V528, P262, DOI 10.1038/nature15766
   Fugmann M, 2015, SCI REP-UK, V5, DOI 10.1038/srep13212
   Galley JD, 2014, PLOS ONE, V9, DOI 10.1371/journal.pone.0113026
   Cano PG, 2013, OBESITY, V21, P2310, DOI 10.1002/oby.20330
   GIRDWOOD R H, 1955, Rev Hematol, V10, P187
   Girdwood RH, 1955, REV HEMATOL, V10, P207
   Gomez-Arango LF, 2016, DIABETES, V65, P2214, DOI 10.2337/db16-0278
   Hu JZ, 2013, PLOS ONE, V8, DOI 10.1371/journal.pone.0078257
   Huttenhower C, 2012, NATURE, V486, P207, DOI 10.1038/nature11234
   Ignell C, 2014, ACTA OBSTET GYN SCAN, V93, P420, DOI 10.1111/aogs.12340
   Jayashree B, 2014, MOL CELL BIOCHEM, V388, P203, DOI 10.1007/s11010-013-1911-4
   Karlsson FH, 2013, NATURE, V498, P99, DOI 10.1038/nature12198
   Kau AL, 2011, NATURE, V474, P327, DOI 10.1038/nature10213
   Kerr CA, 2015, CRIT REV MICROBIOL, V41, P326, DOI 10.3109/1040841X.2013.837863
   Koren O, 2012, CELL, V150, P470, DOI 10.1016/j.cell.2012.07.008
   Larsen N, 2010, PLOS ONE, V5, DOI 10.1371/journal.pone.0009085
   Lauder AP, 2016, MICROBIOME, V4, DOI 10.1186/s40168-016-0172-3
   Lawlor DA, 2011, CIRCULATION, V123, P258, DOI 10.1161/CIRCULATIONAHA.110.980169
   Lee H, 2014, APPL ENVIRON MICROB, V80, P5935, DOI 10.1128/AEM.01357-14
   Ley RE, 2005, P NATL ACAD SCI USA, V102, P11070, DOI 10.1073/pnas.0504978102
   Lin HV, 2012, PLOS ONE, V7, DOI 10.1371/journal.pone.0035240
   Ma J, 2014, NAT COMMUN, V5, DOI 10.1038/ncomms4889
   MacDonald PE, 2002, DIABETES, V51, pS434, DOI 10.2337/diabetes.51.2007.S434
   MacIntyre DA, 2015, SCI REP-UK, V5, DOI 10.1038/srep08988
   Madan JC, 2016, JAMA PEDIATR, V170, P212, DOI 10.1001/jamapediatrics.2015.3732
   Moreno-Navarrete JM, 2012, PLOS ONE, V7, DOI 10.1371/journal.pone.0037160
   Millar MR, 2017, BJOG-INT J OBSTET GY, V124, P70, DOI 10.1111/1471-0528.14234
   Mokkala K, 2016, J NUTR, V146, P1694, DOI 10.3945/jn.116.235358
   Mueller NT, 2016, SCI REP-UK, V6, DOI 10.1038/srep23133
   Mueller NT, 2015, TRENDS MOL MED, V21, P109, DOI 10.1016/j.molmed.2014.12.002
   Natarajan N, 2014, AM J PHYSIOL-CELL PH, V307, pC979, DOI 10.1152/ajpcell.00228.2014
   O'Hanlon DE, 2013, PLOS ONE, V8, DOI 10.1371/journal.pone.0080074
   Page KA, 2014, J PEDIATR-US, V164, P807, DOI 10.1016/j.jpeds.2013.11.063
   Patel S, 2016, BMC PEDIATR, V16, DOI 10.1186/s12887-016-0585-y
   Ploger S, 2012, ANN NY ACAD SCI, V1258, P52, DOI 10.1111/j.1749-6632.2012.06553.x
   Qin JJ, 2012, NATURE, V490, P55, DOI 10.1038/nature11450
   Qin JJ, 2010, NATURE, V464, P59, DOI 10.1038/nature08821
   Reid G, 2008, J CLIN GASTROENTEROL, V42, pS234, DOI 10.1097/MCG.0b013e31817f1298
   Romero R, 2014, MICROBIOME, V2, DOI 10.1186/2049-2618-2-18
   Romero R, 2014, MICROBIOME, V2, DOI 10.1186/2049-2618-2-4
   Santacruz A, 2010, BRIT J NUTR, V104, P83, DOI 10.1017/S0007114510000176
   Sears C, 2015, CAN J DIABETES, V39, P443, DOI 10.1016/j.jcjd.2015.09.007
   Shin NR, 2014, GUT, V63, P727, DOI 10.1136/gutjnl-2012-303839
   Tolhurst G, 2012, DIABETES, V61, P364, DOI 10.2337/db11-1019
   Vohr BR, 1999, DIABETES CARE, V22, P1284, DOI 10.2337/diacare.22.8.1284
   Xiang AH, 2015, JAMA-J AM MED ASSOC, V313, P1425, DOI 10.1001/jama.2015.2707
   Zak-Golab A, 2013, INT J ENDOCRINOL, V2013, DOI 10.1155/2013/674106
   Zhang X, 2015, SCI REP-UK, V5, DOI 10.1038/srep14405
   Zheng J, 2015, NUTRIENTS, V7, P6924, DOI 10.3390/nu7085315
   Zhou ZY, 2016, ACTA PHARMACOL SIN, V37, P1063, DOI 10.1038/aps.2016.21
   Zhu YY, 2016, CURR DIABETES REP, V16, DOI 10.1007/s11892-015-0699-x
NR 76
TC 19
Z9 26
U1 0
U2 17
PU CURRENT MEDICINE GROUP
PI PHILADELPHIA
PA 400 MARKET STREET, STE 700, PHILADELPHIA, PA 19106 USA
SN 1534-4827
EI 1539-0829
J9 CURR DIABETES REP
JI Curr. Diabetes Rep.
PD FEB
PY 2017
VL 17
IS 2
AR 11
DI 10.1007/s11892-017-0836-9
PG 11
WC Endocrinology & Metabolism
WE Science Citation Index Expanded (SCI-EXPANDED)
SC Endocrinology & Metabolism
GA EO7KE
UT WOS:000396868800005
PM 28176229
OA Green Accepted
DA 2022-07-02
ER

PT J
AU Zhang, L
   Luo, J
   Li, XQ
   Guo, SJ
   Shi, DY
AF Zhang, Liang
   Luo, Jiao
   Li, Xiangqian
   Guo, Shuju
   Shi, Dayong
TI 16S rRNA Sequencing and Metagenomics Study of Gut Microbiota:
   Implications of BDB on Type 2 Diabetes Mellitus
SO MARINE DRUGS
LA English
DT Article
DE BDB; marine red alga; type 2 diabetes mellitus; gut microbiota; 16S rRNA
   sequencing; metagenomics
ID CHAIN FATTY-ACIDS; AKKERMANSIA-MUCINIPHILA; RHODOMELA-CONFERVOIDES;
   BROMOPHENOLS; METFORMIN; FUTURE; ALTERS; TARGET
AB Gut microbiota has a critical role in metabolic diseases, including type 2 diabetes mellitus (T2DM). 3-bromo-4,5-bis(2,3-dibromo-4,5-dihydroxybenzyl)-1,2-benzenediol (BDB) is a natural bromophenol isolated from marine red alga Rhodomela confervoides. Our latest research showed that BDB could alleviate T2DM in diabetic BKS db mice. To find out whether BDB modulates the composition of the gut microbiota during T2DM treatment, 24 BKS db diabetic mice were randomly grouped to receive BDB (n = 6), metformin (n = 6), or the vehicle (n = 6) for 7 weeks in a blinded manner. Non-diabetic BKS mice (n = 6) were used as normal control. Diabetic mice treated with BDB or metformin demonstrated significant reductions in fasting blood glucose (FBG) levels compared with the vehicle-treated mice in the 7th week. Pyrosequencing of the V3-V4 regions of the 16S rRNA gene revealed the changes of gut microbiota in response to BDB treatment. The result demonstrated short-chain acid (SCFA) producing bacteria Lachnospiraceae and Bacteroides were found to be significantly more abundant in the BDB and metformin treated group than the vehicle-treatment diabetic group. Remarkably, at the genus levels, Akkermansia elevated significantly in the BDB-treatment group. Metagenomic results indicated that BDB may alleviate the metabolic disorder of diabetic mice by promoting propanoate metabolism and inhibiting starch and sucrose metabolism, amino sugar and nucleotide sugar metabolism. In conclusion, our study suggests that the anti-diabetic effect of BDB is closely related to the modulating structure of gut microbiota and the improvement of functional metabolism genes of intestinal microorganisms.
C1 [Zhang, Liang; Guo, Shuju] Chinese Acad Sci, Inst Oceanol, Key Lab Expt Marine Biol, 7 Nanhai Rd, Qingdao 266071, Peoples R China.
   [Zhang, Liang; Guo, Shuju] Natl Lab Marine Sci & Technol, Lab Marine Drugs & Bioprod Qingdao, Qingdao 266000, Peoples R China.
   [Zhang, Liang; Guo, Shuju] Univ Chinese Acad Sci, Sch Earth & Planetary, Beijing 100049, Peoples R China.
   [Luo, Jiao] Qingdao Univ, Sch Publ Hlth, Qingdao 266071, Peoples R China.
   [Li, Xiangqian; Shi, Dayong] Shandong Univ, State Key Lab Microbial Technol, 72 Binhai Rd, Qingdao 266237, Peoples R China.
RP Guo, SJ (corresponding author), Chinese Acad Sci, Inst Oceanol, Key Lab Expt Marine Biol, 7 Nanhai Rd, Qingdao 266071, Peoples R China.; Guo, SJ (corresponding author), Natl Lab Marine Sci & Technol, Lab Marine Drugs & Bioprod Qingdao, Qingdao 266000, Peoples R China.; Guo, SJ (corresponding author), Univ Chinese Acad Sci, Sch Earth & Planetary, Beijing 100049, Peoples R China.; Shi, DY (corresponding author), Shandong Univ, State Key Lab Microbial Technol, 72 Binhai Rd, Qingdao 266237, Peoples R China.
EM z11172627930@163.com; luojiao2012@163.com; lixiangqian@sdu.edu.cn;
   guoshuju@qdio.ac.cn; shidayong@sdu.edu.cn
FU National Natural Science Foundation of China [817033540, 81803344];
   Shandong Provincial Natural Science Foundation for Distinguished Young
   Scholars [JQ201722]; Taishan scholar Youth Project of Shandong province;
   Qingdao Marine Biomedical Science and Technology Innovation Center
   Project [2017-CXZX01-1-1, 2017-CXZX01-3-9]; NSFC-Shan-dong Joint Fund
   [U1706213]; National Program for Support of Top-notch Young
   Professionals; Key research and development plan (soft science) project
   of Shandong province [2019RKE27018]
FX This work was supported by the National Natural Science Foundation of
   China (817033540, 81803344), Shandong Provincial Natural Science
   Foundation for Distinguished Young Scholars (JQ201722), Taishan scholar
   Youth Project of Shandong province, Qingdao Marine Biomedical Science
   and Technology Innovation Center Project (2017-CXZX01-1-1,
   2017-CXZX01-3-9), NSFC-Shan-dong Joint Fund (U1706213), National Program
   for Support of Top-notch Young Professionals, Key research and
   development plan (soft science) project of Shandong province
   (2019RKE27018).
CR Brunkwall L, 2017, DIABETOLOGIA, V60, P943, DOI 10.1007/s00125-017-4278-3
   Chatterjee S, 2017, LANCET, V389, P2239, DOI 10.1016/S0140-6736(17)30058-2
   De Vadder F, 2016, CELL METAB, V24, P151, DOI 10.1016/j.cmet.2016.06.013
   Derrien M, 2004, INT J SYST EVOL MICR, V54, P1469, DOI 10.1099/ijs.0.02873-0
   Everard A, 2013, P NATL ACAD SCI USA, V110, P9066, DOI 10.1073/pnas.1219451110
   Farzaei MH, 2015, INT J PHARMACOL, V11, P874, DOI 10.3923/ijp.2015.874.887
   Frkic RL, 2017, J MED CHEM, V60, P4584, DOI 10.1021/acs.jmedchem.6b01727
   Han JL, 2014, WORLD J GASTROENTERO, V20, P17737, DOI 10.3748/wjg.v20.i47.17737
   Jia LL, 2017, SCI REP-UK, V7, DOI 10.1038/s41598-017-07335-0
   Kang S, 2010, INFLAMM BOWEL DIS, V16, P2034, DOI 10.1002/ibd.21319
   Karlsson FH, 2013, NATURE, V498, P99, DOI 10.1038/nature12198
   Kim CH, 2018, CELL MOL IMMUNOL, V15, P88, DOI 10.1038/cmi.2017.57
   Kimura I, 2013, NAT COMMUN, V4, DOI 10.1038/ncomms2852
   Koh A, 2016, CELL, V165, P1332, DOI 10.1016/j.cell.2016.05.041
   Kurokawa K, 2007, DNA RES, V14, P169, DOI 10.1093/dnares/dsm018
   Larsen PE, 2015, GIGASCIENCE, V4, DOI 10.1186/s13742-015-0084-3
   Lee H, 2014, APPL ENVIRON MICROB, V80, P5935, DOI 10.1128/AEM.01357-14
   Lei L, 2015, METABOLISM, V64, P1250, DOI 10.1016/j.metabol.2015.06.014
   Ley RE, 2005, P NATL ACAD SCI USA, V102, P11070, DOI 10.1073/pnas.0504978102
   Ley RE, 2006, NATURE, V444, P1022, DOI 10.1038/4441022a
   Li K, 2012, FOOD CHEM, V135, P868, DOI 10.1016/j.foodchem.2012.05.117
   Li M, 2016, J TRANSL MED, V14, DOI 10.1186/s12967-016-0987-5
   Luo J, 2020, BRIT J PHARMACOL, V177, P4464, DOI 10.1111/bph.15195
   Ma RCW, 2014, LANCET DIABETES ENDO, V2, P980, DOI 10.1016/S2213-8587(14)70145-7
   Qin JJ, 2012, NATURE, V490, P55, DOI 10.1038/nature11450
   Qin N, 2014, NATURE, V513, P59, DOI 10.1038/nature13568
   Sanz Y., 2013, PLOS ONE, V8
   Shi DY, 2008, CHINESE SCI BULL, V53, P2476, DOI 10.1007/s11434-008-0353-y
   Shin NR, 2014, GUT, V63, P727, DOI 10.1136/gutjnl-2012-303839
   Tilg H, 2014, GUT, V63, P1513, DOI 10.1136/gutjnl-2014-306928
   Tseng CK, 2004, HYDROBIOLOGIA, V512, P11, DOI 10.1023/B:HYDR.0000020363.37807.ec
   Wang L, 2016, SCI REP-UK, V6, DOI [10.1038/srep33251, 10.1038/srep38380]
   Wong JMW, 2006, J CLIN GASTROENTEROL, V40, P235, DOI 10.1097/00004836-200603000-00015
   Wu H, 2017, NAT MED, V23, P850, DOI 10.1038/nm.4345
   Xu Y, 2013, JAMA-J AM MED ASSOC, V310, P948, DOI 10.1001/jama.2013.168118
   Yan X., 2016, J DIABETES RES, V2016, P1, DOI DOI 10.1155/2016/2093171
   ZHANG Q, 2018, PEERJ, V0006
   Zhang X., 2015, SCI REP UK, V5
   Zhang X, 2012, PLOS ONE, V7, DOI [10.1371/journal.pone.0042529, 10.1371/journal.pone.0040320]
   Zhao JL, 2004, J NAT PROD, V67, P1032, DOI 10.1021/np030546+
   Zoetendal EG, 2008, GUT, V57, P1605, DOI 10.1136/gut.2007.133603
NR 41
TC 3
Z9 3
U1 6
U2 21
PU MDPI
PI BASEL
PA ST ALBAN-ANLAGE 66, CH-4052 BASEL, SWITZERLAND
EI 1660-3397
J9 MAR DRUGS
JI Mar. Drugs
PD SEP
PY 2020
VL 18
IS 9
AR 469
DI 10.3390/md18090469
PG 17
WC Chemistry, Medicinal; Pharmacology & Pharmacy
WE Science Citation Index Expanded (SCI-EXPANDED)
SC Pharmacology & Pharmacy
GA OF5LP
UT WOS:000581249300001
PM 32957565
OA gold, Green Published
DA 2022-07-02
ER

PT J
AU McDonnell, L
   Gilkes, A
   Ashworth, M
   Rowland, V
   Harries, TH
   Armstrong, D
   White, P
AF McDonnell, Lucy
   Gilkes, Alexander
   Ashworth, Mark
   Rowland, Victoria
   Harries, Timothy Hugh
   Armstrong, David
   White, Patrick
TI Association between antibiotics and gut microbiome dysbiosis in
   children: systematic review and meta-analysis
SO GUT MICROBES
LA English
DT Review
DE Gut dysbiosis; Antibiotics; Children
AB Antibiotics in childhood have been linked with diseases including asthma, juvenile arthritis, type 1 diabetes, Crohn's disease and mental illness. The underlying mechanisms are thought related to dysbiosis of the gut microbiome. We conducted a systematic review of the association between antibiotics and disruption of the pediatric gut microbiome. Searches used MEDLINE, EMBASE and Web of Science. Eligible studies: association between antibiotics and gut microbiome dysbiosis; children 0-18 years; molecular techniques of assessment; outcomes of microbiome richness, diversity or composition. Quality assessed by Newcastle-Ottawa Scale or Cochrane Risk of Bias Tool. Meta-analysis where possible. A total of 4,668 publications identified: 12 in final analysis (5 randomized controlled trials (RCTs), 5 cohort studies, 2 cross-sectional studies). Microbiome richness was measured in 3 studies, species diversity in 6, and species composition in 10. Quality of evidence was good or fair. 5 studies found a significant reduction in diversity and 3 a significant reduction in richness. Macrolide exposure was associated with reduced richness for twice as long as penicillin. Significant reductions were seen in Bifidobacteria (5 studies) and Lactobacillus (2 studies), and significant increases in Proteobacteria such as E. coli (4 studies). A meta-analysis of RCTs of the effect of macrolide (azithromycin) exposure on the gut microbiome found a significant reduction in alpha-diversity (Shannon index: mean difference -0.86 (95% CI -1.59, -0.13). Antibiotic exposure was associated with reduced microbiome diversity and richness, and with changes in bacterial abundance. The potential for dysbiosis in the microbiome should be taken into account when prescribing antibiotics for children.
   Systematic review registration number: CRD42018094188
C1 [McDonnell, Lucy; Gilkes, Alexander; Ashworth, Mark; Rowland, Victoria; Harries, Timothy Hugh; Armstrong, David; White, Patrick] Kings Coll London, Sch Populat Hlth & Environm Sci, 3rd Floor,Addison House, London SE1 1UL, England.
RP White, P (corresponding author), Kings Coll London, Sch Populat Hlth & Environm Sci, 3rd Floor,Addison House, London SE1 1UL, England.
EM patrick.white@kcl.ac.uk
OI White, Patrick/0000-0002-2047-8787
FU National Institute for Health Research (NIHR) In-Practice Fellowship;
   National Institute for Health Research (NIHR) Doctoral Research
   Fellowship
FX LM is supported by a National Institute for Health Research (NIHR)
   In-Practice Fellowship. THH is supported by a National Institute for
   Health Research (NIHR) Doctoral Research Fellowship. This paper presents
   independent research. The views expressed are those of the authors and
   not necessarily those of the NHS, the NIHR or the Department of Health.
CR Ahmadizar F, 2017, PEDIAT ALLERG IMM-UK, V28, P430, DOI 10.1111/pai.12725
   Arvonen M, 2015, J RHEUMATOL, V42, P521, DOI 10.3899/jrheum.140348
   Bai L, 2017, J MED MICROBIOL, V66, P1297, DOI 10.1099/jmm.0.000568
   Bhalodi AA, 2019, J ANTIMICROB CHEMOTH, V74, P6, DOI 10.1093/jac/dky530
   Block JP, 2018, PEDIATRICS, V142, DOI 10.1542/peds.2018-0290
   Bokulich NA, 2016, SCI TRANSL MED, V8, DOI 10.1126/scitranslmed.aad7121
   Brunser O, 2006, PEDIATR RES, V59, P451, DOI 10.1203/01.pdr.0000198773.40937.61
   Celind FS, 2018, ACTA PAEDIATR, V107, P1798, DOI 10.1111/apa.14332
   Clausen TD, 2016, PLOS ONE, V11, DOI 10.1371/journal.pone.0161654
   Perez-Cobas AE, 2013, GUT, V62, P1591, DOI 10.1136/gutjnl-2012-303184
   Fjalstad JW, 2018, J ANTIMICROB CHEMOTH, V73, P569, DOI 10.1093/jac/dkx426
   Fouhy F, 2012, ANTIMICROB AGENTS CH, V56, P5811, DOI 10.1128/AAC.00789-12
   Francino MP, 2016, FRONT MICROBIOL, V6, DOI 10.3389/fmicb.2015.01543
   Fujio-Vejar S, 2017, FRONT MICROBIOL, V8, DOI 10.3389/fmicb.2017.01221
   Hales CM, 2018, JAMA-J AM MED ASSOC, V319, P2009, DOI 10.1001/jama.2018.5690
   Hicks LA, 2015, CLIN INFECT DIS, V60, P1308, DOI 10.1093/cid/civ076
   Higgins JPT, 2011, BMJ-BRIT MED J, V343, DOI 10.1136/bmj.d5928
   Horton DB, 2015, PEDIATRICS, V136, pE333, DOI 10.1542/peds.2015-0036
   Hviid A, 2011, GUT, V60, P49, DOI 10.1136/gut.2010.219683
   Kelly D, 2019, WORLD J PEDIATR, V15, P390, DOI 10.1007/s12519-018-00223-1
   Khan MY, 2018, EUR J GASTROEN HEPAT, V30, P1309, DOI 10.1097/MEG.0000000000001243
   Kim BR, 2017, J MICROBIOL BIOTECHN, V27, P2089, DOI 10.4014/jmb.1709.09027
   Kim DH, 2018, ALLERGY ASTHMA IMMUN, V10, P457, DOI 10.4168/aair.2018.10.5.457
   King S, 2019, EUR J PUBLIC HEALTH, V29, P494, DOI 10.1093/eurpub/cky185
   Kohler-Forsberg O, 2019, JAMA PSYCHIAT, V76, P271, DOI 10.1001/jamapsychiatry.2018.3428
   Korpela K, 2017, MICROBIOME, V5, DOI 10.1186/s40168-017-0245-y
   Korpela K, 2016, NAT COMMUN, V7, DOI 10.1038/ncomms10410
   Liu SX, 2017, WORLD J GASTROENTERO, V23, P8570, DOI 10.3748/wjg.v23.i48.8570
   Lozupone C, 2011, ISME J, V5, P169, DOI 10.1038/ismej.2010.133
   Mangin I, 2010, ANAEROBE, V16, P433, DOI 10.1016/j.anaerobe.2010.06.005
   Margulis AV, 2014, CLIN EPIDEMIOL, V6, P359, DOI 10.2147/CLEP.S66677
   Marra F, 2009, PEDIATRICS, V123, P1003, DOI 10.1542/peds.2008-1146
   Miller SA, 2018, OBES REV, V19, P1463, DOI 10.1111/obr.12717
   Nobel YR, 2015, NAT COMMUN, V6, DOI 10.1038/ncomms8486
   Oldenburg CE, 2018, OPEN FORUM INFECT DI, V5, DOI 10.1093/ofid/ofy289
   Palleja A, 2018, NAT MICROBIOL, V3, P1255, DOI 10.1038/s41564-018-0257-9
   Parker EPK, 2017, SCI REP-UK, V7, DOI 10.1038/s41598-017-06862-0
   Penders J, 2006, PEDIATRICS, V118, P511, DOI 10.1542/peds.2005-2824
   Sander SD, 2019, GASTROENTEROLOGY, V156, P2217, DOI 10.1053/j.gastro.2019.02.039
   Sawh SC, 2016, PEERJ, V4, DOI 10.7717/peerj.2429
   Scott FI, 2016, GASTROENTEROLOGY, V151, P120, DOI 10.1053/j.gastro.2016.03.006
   Slykerman RF, 2019, PSYCHOPHARMACOLOGY, V236, P1573, DOI 10.1007/s00213-019-05216-0
   Stark CM, 2019, GUT, V68, P62, DOI 10.1136/gutjnl-2017-314971
   Doan T, 2017, CLIN INFECT DIS, V64, P1147, DOI 10.1093/cid/cix141
   Vihta KD, 2018, LANCET INFECT DIS, V18, P1138, DOI 10.1016/S1473-3099(18)30353-0
   Wei SD, 2018, EBIOMEDICINE, V38, P265, DOI 10.1016/j.ebiom.2018.11.035
   Wells GA, 2021, NEWCASTLE OTTAWA SCA
   Wexler HM, 2007, CLIN MICROBIOL REV, V20, P593, DOI 10.1128/CMR.00008-07
   Yamamoto-Hanada K, 2017, ANN ALLERG ASTHMA IM, V119, P54, DOI 10.1016/j.anai.2017.05.013
   Yao JW, 2016, ANTIMICROB AGENTS CH, V60, P4264, DOI 10.1128/AAC.00535-16
   Yassour M, 2016, SCI TRANSL MED, V8, DOI 10.1126/scitranslmed.aad0917
NR 51
TC 12
Z9 12
U1 5
U2 10
PU TAYLOR & FRANCIS INC
PI PHILADELPHIA
PA 530 WALNUT STREET, STE 850, PHILADELPHIA, PA 19106 USA
SN 1949-0976
EI 1949-0984
J9 GUT MICROBES
JI Gut Microbes
PD JAN 1
PY 2021
VL 13
IS 1
DI 10.1080/19490976.2020.1870402
PG 18
WC Gastroenterology & Hepatology; Microbiology
WE Science Citation Index Expanded (SCI-EXPANDED)
SC Gastroenterology & Hepatology; Microbiology
GA RC0VW
UT WOS:000632522500001
PM 33651651
OA Green Published, gold
DA 2022-07-02
ER

PT J
AU Gomez-Arango, LF
   Barrett, HL
   Wilkinson, SA
   Callaway, LK
   Mcintyre, HD
   Morrison, M
   Nitert, MD
AF Gomez-Arango, Luisa F.
   Barrett, Helen L.
   Wilkinson, Shelley A.
   Callaway, Leonie K.
   Mcintyre, H. David
   Morrison, Mark
   Nitert, Marloes Dekker
TI Low dietary fiber intake increases Collinsella abundance in the gut
   microbiota of overweight and obese pregnant women
SO GUT MICROBES
LA English
DT Article
DE Microbiota; Collinsella; Pregnancy; Insulin; Fiber and Obesity
ID CHAIN FATTY-ACIDS; WHOLE-GRAIN; AKKERMANSIA-MUCINIPHILA; HOST; BUTYRATE;
   BARRIER; INTERPLAY; RESPONSES
AB The gut microbiota contributes to the regulation of glucose metabolism in pregnancy. Abundance of the genus Collinsella is positively correlated with circulating insulin; however, it is unclear what determines Collinsella abundance. This study aims to validate the correlation between Collinsella and insulin and to elucidate if macronutrient intake alters Collinsella abundance and gut microbiota composition.
   Gut microbiota profiles were assessed by 16S rRNA sequencing in 57 overweight and 73 obese pregnant women from the SPRING (Study of PRobiotics IN Gestational diabetes) trial at 16 weeks gestation and correlated with metabolic hormone levels and macronutrient intake. Gut microbiota composition in the top and bottom 10% of dietary fiber intake was evaluated through network analysis.
   Collinsella abundance correlated positively with circulating insulin (rho = 0.30, p = 0.0006), independent of maternal BMI, but negatively with dietary fiber intake (rho = -0.20, p = 0.025) in this cohort. Low dietary fiber intake was associated with a gut microbiota favoring lactate fermentation while high fiber intake promotes short-chain fatty acid-producing bacteria.
   Low dietary fiber may enable overgrowth of Collinsella and alter the overall fermentation pattern in gut microbiota. This suggests that dietary choices during pregnancy can modify the nutritional ecology of the gut microbiota, with potential deleterious effects on the metabolic and inflammatory health of the host.
C1 [Gomez-Arango, Luisa F.; Barrett, Helen L.; Callaway, Leonie K.; Nitert, Marloes Dekker] Univ Queensland, UQ Ctr Clin Res, Brisbane, Qld, Australia.
   [Gomez-Arango, Luisa F.; Barrett, Helen L.; Callaway, Leonie K.; Mcintyre, H. David; Morrison, Mark] Univ Queensland, Fac Med, Brisbane, Qld, Australia.
   [Barrett, Helen L.; Callaway, Leonie K.] Royal Brisbane & Womens Hosp, Obstet Med, Brisbane, Qld, Australia.
   [Wilkinson, Shelley A.] Mater Hosp, Mater Hlth Serv Nutr & Dietet, Brisbane, Qld, Australia.
   [Morrison, Mark; Nitert, Marloes Dekker] Univ Queensland, Diamantina Inst, Brisbane, Qld, Australia.
   [Morrison, Mark] Univ Queensland, Sch Chem & Mol Biosci, Bldg 76-452, Brisbane, Qld 4072, Australia.
   [Wilkinson, Shelley A.; Mcintyre, H. David] Univ Queensland, Mater Res Inst, Brisbane, Qld, Australia.
RP Nitert, MD (corresponding author), Univ Queensland, Sch Chem & Mol Biosci, Bldg 76-452, Brisbane, Qld 4072, Australia.
EM m.dekker@uq.edu.au
RI Wilkinson, Shelley/AAV-9803-2020; Nitert, Marloes D/A-8822-2011;
   Barrett, Helen L/C-7488-2011; Morrison, Mark/C-9707-2013; Wilkinson,
   Shelley/A-7919-2011
OI Nitert, Marloes D/0000-0002-1909-8920; Barrett, Helen
   L/0000-0001-7141-2086; Morrison, Mark/0000-0001-9257-9133; Wilkinson,
   Shelley/0000-0003-3365-3473
FU National Health & Medical Research Council [1028575]; Royal Brisbane and
   Women's Hospital Foundation
FX The SPRING study is supported by the National Health & Medical Research
   Council (grant no. 1028575) and the Royal Brisbane and Women's Hospital
   Foundation.
CR Abbassi-Ghanavati M, 2009, OBSTET GYNECOL, V114, P1326, DOI 10.1097/AOG.0b013e3181c2bde8
   Alminger M, 2008, EUR J NUTR, V47, P294, DOI 10.1007/s00394-008-0724-9
   Amato KR, 2015, MICROBIOME, V3, DOI 10.1186/s40168-015-0120-7
   Belenguer A, 2006, APPL ENVIRON MICROB, V72, P3593, DOI 10.1128/AEM.72.5.3593-3599.2006
   Brown K, 2012, NUTRIENTS, V4, P1095, DOI [10.3390/nu4081095, 10.3390/nu4111552]
   Candela M, 2016, BRIT J NUTR, V116, P80, DOI 10.1017/S0007114516001045
   Cani PD, 2009, GUT, V58, P1091, DOI 10.1136/gut.2008.165886
   Cani PD, 2007, DIABETES, V56, P1761, DOI 10.2337/db06-1491
   Cani PD, 2012, GUT MICROBES, V3, P279, DOI 10.4161/gmic.19625
   Caporaso JG, 2010, NAT METHODS, V7, P335, DOI 10.1038/nmeth.f.303
   Charrier Cedric, 2014, FAMILY CORIOBACTERIA, P201
   Chen J, 2016, GENOME MED, V8, DOI 10.1186/s13073-016-0299-7
   Choi CS, 2002, AM J PHYSIOL-ENDOC M, V283, pE233, DOI 10.1152/ajpendo.00557.2001
   Chow J, 2011, CURR OPIN IMMUNOL, V23, P473, DOI 10.1016/j.coi.2011.07.010
   De Filippo C, 2010, P NATL ACAD SCI USA, V107, P14691, DOI 10.1073/pnas.1005963107
   den Besten G, 2013, J LIPID RES, V54, P2325, DOI 10.1194/jlr.R036012
   Derrien M, 2017, MICROB PATHOGENESIS, V106, P171, DOI 10.1016/j.micpath.2016.02.005
   Desai MS, 2016, CELL, V167, P1339, DOI 10.1016/j.cell.2016.10.043
   Dodd JM, 2014, BMJ-BRIT MED J, V348, DOI 10.1136/bmj.g1285
   Duncan SH, 2004, APPL ENVIRON MICROB, V70, P5810, DOI 10.1128/AEM.70.10.5810-5817.2004
   El Aidy S, 2013, BIOESSAYS, V35, P913, DOI 10.1002/bies.201300073
   Everard A, 2013, P NATL ACAD SCI USA, V110, P9066, DOI 10.1073/pnas.1219451110
   Foerster J, 2014, PLOS ONE, V9, DOI 10.1371/journal.pone.0109606
   Frank DN, 2007, P NATL ACAD SCI USA, V104, P13780, DOI 10.1073/pnas.0706625104
   Fujio-Vejar S, 2017, FRONT MICROBIOL, V8, DOI 10.3389/fmicb.2017.01221
   Giles G.G., 1996, DIETARY QUESTIONNAIR
   Gomez-Arango LF, 2016, HYPERTENSION, V68, P974, DOI 10.1161/HYPERTENSIONAHA.116.07910
   Gomez-Arango LF, 2016, DIABETES, V65, P2214, DOI 10.2337/db16-0278
   Grivell RM, 2016, BJOG-INT J OBSTET GY, V123, P233, DOI 10.1111/1471-0528.13777
   Grootjans J, 2010, WORLD J GASTRO SURG, V2, P61, DOI 10.4240/wjgs.v2.i3.61
   Holodniy M, 2011, PLOS ONE, V6, DOI [10.1371/journal.pone.0014764, 10.1371/journal.pone.0025792]
   Honour J., 2016, END ABSTR, V44, DOI [10.1530/endoabs.44.SE1.3, DOI 10.1530/END0ABS.44.SE1.3, 10.1530/endoabs.44.se1.3, DOI 10.1530/ENDOABS.44.SE1.3]
   Kageyama A, 1999, INT J SYST BACTERIOL, V49, P1725, DOI 10.1099/00207713-49-4-1725
   Kageyama A, 2000, FEMS MICROBIOL LETT, V183, P43, DOI 10.1016/S0378-1097(99)00627-8
   Koren O, 2012, CELL, V150, P470, DOI 10.1016/j.cell.2012.07.008
   Lambeth Stacey M, 2015, J Diabetes Obes, V2, P1
   Lappi J, 2013, J NUTR, V143, P648, DOI 10.3945/jn.112.172668
   Larsen N, 2010, PLOS ONE, V5, DOI 10.1371/journal.pone.0009085
   Larsen PE, 2015, GIGASCIENCE, V4, DOI 10.1186/s13742-015-0084-3
   Lecomte V, 2015, PLOS ONE, V10, DOI 10.1371/journal.pone.0126931
   Ma Hsiao-Yen, 2016, Curr Pathobiol Rep, V4, P27
   Martinez I, 2013, ISME J, V7, P269, DOI 10.1038/ismej.2012.104
   Muriel Derrien DA, 2004, FUNCTIONALITY SAFETY, V16, P137, DOI [10.1080/08910600410032286, DOI 10.1080/08910600410032286]
   Nitert MD, 2013, BMC PREGNANCY CHILDB, V13, DOI 10.1186/1471-2393-13-50
   Pendeloski KPT, 2017, AM J REPROD IMMUNOL, V77, DOI 10.1111/aji.12674
   Peng LY, 2009, J NUTR, V139, P1619, DOI 10.3945/jn.109.104638
   Qin JJ, 2012, NATURE, V490, P55, DOI 10.1038/nature11450
   Qin JJ, 2010, NATURE, V464, P59, DOI 10.1038/nature08821
   Rajilic-Stojanovic M, 2014, FEMS MICROBIOL REV, V38, P996, DOI 10.1111/1574-6976.12075
   Ridlon JM, 2006, J LIPID RES, V47, P241, DOI 10.1194/jlr.R500013-JLR200
   Rios-Covian D, 2016, FRONT MICROBIOL, V7, DOI 10.3389/fmicb.2016.00185
   Roytio H, 2017, BRIT J NUTR, V118, P343, DOI 10.1017/S0007114517002100
   Tarini J, 2010, APPL PHYSIOL NUTR ME, V35, P9, DOI 10.1139/H09-119
   The Nutrient Reference Values N MoH., 2006, NUTR REF VAL AUSTR N
   Tieu J, 2008, COCHRANE DB SYST REV, DOI 10.1002/14651858.CD006674.pub2
   Walker AW, 2011, ISME J, V5, P220, DOI 10.1038/ISMEJ.2010.118
   Wegner K, 2017, ANAL BIOANAL CHEM, V409, P1231, DOI 10.1007/s00216-016-0048-1
   Wensveen FM, 2015, EUR J IMMUNOL, V45, P2446, DOI 10.1002/eji.201545502
   Wrzosek L, 2013, BMC BIOL, V11, DOI 10.1186/1741-7007-11-61
   Yu ZT, 2004, BIOTECHNIQUES, V36, P808, DOI 10.2144/04365ST04
   Zakrzewski M, 2017, BIOINFORMATICS, V33, P782, DOI 10.1093/bioinformatics/btw725
   Zhang CL, 2006, DIABETES CARE, V29, P2223, DOI 10.2337/dc06-0266
NR 62
TC 106
Z9 112
U1 9
U2 42
PU TAYLOR & FRANCIS INC
PI PHILADELPHIA
PA 530 WALNUT STREET, STE 850, PHILADELPHIA, PA 19106 USA
SN 1949-0976
EI 1949-0984
J9 GUT MICROBES
JI Gut Microbes
PY 2018
VL 9
IS 3
BP 189
EP 201
DI 10.1080/19490976.2017.1406584
PG 13
WC Gastroenterology & Hepatology; Microbiology
WE Science Citation Index Expanded (SCI-EXPANDED)
SC Gastroenterology & Hepatology; Microbiology
GA GW1OX
UT WOS:000446650400001
PM 29144833
OA Green Published, gold
DA 2022-07-02
ER

PT J
AU Scott, FW
   Pound, LD
   Patrick, C
   Eberhard, CE
   Crookshank, JA
AF Scott, Fraser W.
   Pound, Lynley D.
   Patrick, Christopher
   Eberhard, Chandra E.
   Crookshank, Jennifer A.
TI Where genes meet environment-integrating the role of gut luminal
   contents, immunity and pancreas in type 1 diabetes
SO TRANSLATIONAL RESEARCH
LA English
DT Review
ID BETA-CELL FUNCTION; GLUTEN-FREE DIET; ISLET AUTOIMMUNITY; BB RATS;
   ANTIMICROBIAL PEPTIDE; INTESTINAL MICROBIOTA; ANTIBIOTIC-TREATMENT;
   CYTOKINE EXPRESSION; SUSCEPTIBILITY LOCI; EARLY-LIFE
AB The rise in new cases of type 1 diabetes (T1D) in genetically susceptible individuals over the past half century has been attributed to numerous environmental "triggers" or promoters such as enteroviruses, diet, and most recently, gut bacteria. No single cause has been identified in humans, likely because there are several pathways by which one can develop T1D. There is renewed attention to the role of the gut and its immune system in T1D pathogenesis based largely on recent animal studies demonstrating that altering the gut microbiota affects diabetes incidence. Although T1D patients display dysbiosis in the gut microbiome, it is unclear whether this is cause or effect. The heart of this question involves several moving parts including numerous risk genes, diet, viruses, gut microbiota, timing, and loss of immune tolerance to beta-cells. Most clinical trials have addressed only one aspect of this puzzle using some form of immune suppression, without much success. The key location where our genes meet and deal with the environment is the gastrointestinal tract. The influence of all of its major contents, including microbes, diet, and immune system, must be understood as part of the integrative biology of T1D before we can develop durable means of preventing, treating, or curing this disease. In the present review, we expand our previous gut-centric model based on recent developments in the field.
C1 [Scott, Fraser W.] Ottawa Hosp Res Inst, Chron Dis Program, 501 Smyth Rd, Ottawa, ON K1H 8L6, Canada.
   Univ Ottawa, Dept Med, Ottawa, ON, Canada.
   Univ Ottawa, Dept Biochem Microbiol & Immunol, Ottawa, ON, Canada.
RP Scott, FW (corresponding author), Ottawa Hosp Res Inst, Chron Dis Program, 501 Smyth Rd, Ottawa, ON K1H 8L6, Canada.
EM fscott@ohri.ca
FU Canadian Institutes of Health Research (CIHR) [MOP-130485, MOP-79531];
   Queen Elizabeth II Graduate Scholarship in Science and Technology; CIHR
   Health Professional Student Research Award
FX Research in the laboratory of FWS was supported by the Canadian
   Institutes of Health Research (CIHR grant numbers MOP-130485 and
   MOP-79531). C. Patrick was supported by a Queen Elizabeth II Graduate
   Scholarship in Science and Technology. C. E. Eberhard was supported by a
   CIHR Health Professional Student Research Award. F. W. Scott directed
   the studies in the Scott laboratory and wrote the manuscript. L. D.
   Pound, C. Patrick, C. E. Eberhard, and J. A. Crookshank performed
   analyses and wrote sections of the manuscript and participated in
   discussions of the contents.
CR Abela AG, 2013, ACTA DIABETOL, V50, P859, DOI 10.1007/s00592-013-0464-z
   Alam C, 2011, DIABETOLOGIA, V54, P1398, DOI 10.1007/s00125-011-2097-5
   Alam C, 2010, DIABETES, V59, P2237, DOI 10.2337/db10-0147
   [Anonymous], 2000, Diabetologia, V43, P47
   Atkinson MA, 2015, DIABETES CARE, V38, P979, DOI 10.2337/dc15-0144
   Auricchio R, 2004, DIABETES, V53, P1680, DOI 10.2337/diabetes.53.7.1680
   Barbeau W E, 2014, Clin Exp Immunol, V175, P167, DOI 10.1111/cei.12203
   Barbeau WE, 2012, AUTOIMMUN REV, V12, P295, DOI 10.1016/j.autrev.2012.05.003
   Benson AK, 2010, P NATL ACAD SCI USA, V107, P18933, DOI 10.1073/pnas.1007028107
   Bergholdt R, 2012, DIABETES, V61, P954, DOI 10.2337/db11-1263
   Beyan H, 2012, CURR DIABETES REP, V12, P456, DOI 10.1007/s11892-012-0298-z
   Boursi B, 2015, EUR J ENDOCRINOL, V172, P639, DOI 10.1530/EJE-14-1163
   Brorsson CA, 2015, DIABETES, V64, P3017, DOI 10.2337/db14-1730
   Brown K, 2016, ISME J, V10, P321, DOI 10.1038/ismej.2015.114
   Brugman S, 2006, DIABETOLOGIA, V49, P2105, DOI 10.1007/s00125-006-0334-0
   Cabrera SM, 2016, EUR J IMMUNOL, V46, P1030, DOI 10.1002/eji.201546005
   Cabrera SM, 2016, DIABETOLOGIA, V59, P414, DOI 10.1007/s00125-015-3843-x
   Cabrera SM, 2016, TRANSL RES, V167, P214, DOI 10.1016/j.trsl.2015.04.011
   Caicedo RA, 2008, PEDIATR RES, V63, P303, DOI 10.1203/PDR.0b013e31815ed662
   Calderon B, 2008, J IMMUNOL, V181, P6964, DOI 10.4049/jimmunol.181.10.6964
   Campbell-Thompson ML, 2013, DIABETOLOGIA, V56, P2541, DOI 10.1007/s00125-013-3043-5
   Campbell-Thompson M, 2016, DIABETES, V65, P719, DOI 10.2337/db15-0779
   Campbell-Thompson M, 2012, JAMA-J AM MED ASSOC, V308, P2337, DOI 10.1001/jama.2012.15008
   Cardozo AK, 2003, DIABETOLOGIA, V46, P255, DOI 10.1007/s00125-002-1017-0
   Cardwell CR, 2008, DIABETIC MED, V25, P261, DOI 10.1111/j.1464-5491.2007.02351.x
   Carmody RN, 2015, CELL HOST MICROBE, V17, P72, DOI 10.1016/j.chom.2014.11.010
   CATASSI C, 1987, LANCET, V2, P158
   Chen YG, 2014, DIABETES, V63, P3960, DOI 10.2337/db14-0214
   Chmiel R, 2015, ACTA DIABETOL, V52, P621, DOI 10.1007/s00592-014-0628-5
   Courtois P, 2005, INT J MOL MED, V15, P105
   Courtois P, 2005, DIGEST DIS SCI, V50, P266, DOI 10.1007/s10620-005-1594-0
   Daft JG, 2015, PEDIATR DIABETES, V16, P407, DOI 10.1111/pedi.12282
   Devaraj S, 2006, DIABETES, V55, P774, DOI 10.2337/diabetes.55.03.06.db05-1417
   Dunne JL, 2014, CLIN EXP IMMUNOL, V177, P30, DOI 10.1111/cei.12321
   Eizirik DL, 2012, PLOS GENET, V8, DOI 10.1371/journal.pgen.1002552
   Emani R, 2015, SCAND J IMMUNOL, V81, P102, DOI 10.1111/sji.12253
   Endesfelder D, 2014, DIABETES, V63, P2006, DOI 10.2337/db13-1676
   Farsani SF, 2014, ANTIMICROB AGENTS CH, V58, P4666, DOI 10.1128/AAC.03080-14
   Floyel T, 2015, CURR DIABETES REP, V15, DOI 10.1007/s11892-015-0655-9
   FOULIS AK, 1984, DIABETOLOGIA, V26, P456
   Frederiksen BN, 2015, BIOMED RES INT, V2015, DOI 10.1155/2015/708289
   Frederiksen BN, 2013, CLIN DEV IMMUNOL, DOI 10.1155/2013/417657
   Funda D, 2007, P 13 INT C IMM RIO J, P16
   Funda DP, 2014, PLOS ONE, V9, DOI 10.1371/journal.pone.0094530
   Funda DP, 1999, DIABETES-METAB RES, V15, P323
   Gale EAM, 2002, DIABETES, V51, P3353, DOI 10.2337/diabetes.51.12.3353
   GEPTS W, 1965, DIABETES, V14, P619, DOI 10.2337/diab.14.10.619
   Giongo A, 2011, ISME J, V5, P82, DOI 10.1038/ismej.2010.92
   Gulden E, 2015, CLIN IMMUNOL, V159, P143, DOI 10.1016/j.clim.2015.05.013
   Hamari S, 2015, PEDIATR DIABETES, V16, P177, DOI 10.1111/pedi.12256
   HANENBERG H, 1989, DIABETOLOGIA, V32, P126, DOI 10.1007/BF00505185
   Hansen CHF, 2012, DIABETOLOGIA, V55, P2285, DOI 10.1007/s00125-012-2564-7
   Hara N, 2012, J IMMUNOL, V189, P3805, DOI 10.4049/jimmunol.1201257
   HATTORI M, 1990, J AUTOIMMUN, V3, P1, DOI 10.1016/0896-8411(90)90002-A
   Herold KC, 2013, NAT REV IMMUNOL, V13, P243, DOI 10.1038/nri3422
   Houston SA, 2016, MUCOSAL IMMUNOL, V9, P468, DOI 10.1038/mi.2015.77
   Hu CY, 2015, PHARMACOL RES, V98, P9, DOI 10.1016/j.phrs.2015.02.006
   Hummel S, 2011, DIABETES CARE, V34, P1301, DOI 10.2337/dc10-2456
   Husseini M, 2015, ENDOCRINOLOGY, V156, P3937, DOI 10.1210/en.2015-1304
   Hviid A, 2009, AM J EPIDEMIOL, V169, P1079, DOI 10.1093/aje/kwp038
   IHM SH, 1990, DIABETES, V39, P1273, DOI 10.2337/diabetes.39.10.1273
   Ji BY, 2015, FRONT GENET, V6, DOI 10.3389/fgene.2015.00219
   Jorns A, 2014, DIABETOLOGIA, V57, P512, DOI 10.1007/s00125-013-3125-4
   Jorns A, 2005, DIABETES, V54, P2041, DOI 10.2337/diabetes.54.7.2041
   Jun HS, 1999, J EXP MED, V189, P347, DOI 10.1084/jem.189.2.347
   Kaddis JS, 2015, CURR OPIN ENDOCRINOL, V22, P290, DOI 10.1097/MED.0000000000000171
   Kaldunski M, 2010, DIABETES, V59, P2375, DOI 10.2337/db10-0372
   Kauri LM, 2007, LAB INVEST, V87, P1240, DOI 10.1038/labinvest.3700687
   Keenan HA, 2010, DIABETES, V59, P2846, DOI 10.2337/db10-0676
   Keeney KM, 2014, ANNU REV MICROBIOL, V68, P217, DOI 10.1146/annurev-micro-091313-103456
   Kemppainen KM, 2015, DIABETES CARE, V38, P329, DOI 10.2337/dc14-0850
   King C, 2011, PLOS ONE, V6, DOI 10.1371/journal.pone.0017049
   Knip M, 2015, JAMA-J AM MED ASSOC, V311, P2279
   Knip M, 2016, NAT REV ENDOCRINOL, V12, P154, DOI 10.1038/nrendo.2015.218
   Knip M, 2010, NEW ENGL J MED, V363, P1900, DOI 10.1056/NEJMoa1004809
   KOLBBACHOFEN V, 1992, PANCREAS, V7, P578, DOI 10.1097/00006676-199209000-00011
   Kondrashova A, 2005, ANN MED, V37, P67, DOI 10.1080/07853890410018952
   Koskinen MK, 2016, EUR J ENDOCRINOL, V174, P251, DOI 10.1530/EJE-15-0674
   Kostic AD, 2015, CELL HOST MICROBE, V17, P260, DOI 10.1016/j.chom.2015.01.001
   Kugelberg E, 2014, NAT REV IMMUNOL, V14, P2, DOI 10.1038/nri3583
   Leete P, 2016, DIABETES, V65, P1362, DOI 10.2337/db15-1615
   Lefebvre DE, 2006, ANNU REV NUTR, V26, P175, DOI 10.1146/annurev.nutr.26.061505.111206
   Lysy PA, 2012, STEM CELL TRANSL MED, V1, P150, DOI 10.5966/sctm.2011-0025
   Mantovani A, 2004, TRENDS IMMUNOL, V25, P677, DOI 10.1016/j.it.2004.09.015
   Marinkovic T, 2016, ARCH BIOCHEM BIOPHYS, V589, P131, DOI 10.1016/j.abb.2015.08.011
   Markle JGM, 2013, SCIENCE, V339, P1084, DOI 10.1126/science.1233521
   Martinez FO, 2009, ANNU REV IMMUNOL, V27, P451, DOI 10.1146/annurev.immunol.021908.132532
   Mathews CE, 2005, PEDIATR DIABETES, V6, P165, DOI 10.1111/j.1399-543X.2005.00123.x
   McLean MH, 2014, GUT, V63, P362, DOI [10.1136/gutjnl-2014-308514, 10.1136/gutjnl-2013-306499]
   Mejia-Leon ME, 2015, NUTRIENTS, V7, P9171, DOI 10.3390/nu7115461
   Mojibian M, 2009, DIABETES, V58, P1789, DOI 10.2337/db08-1579
   Morgan NG, 2014, IUBMB LIFE, V66, P723, DOI 10.1002/iub.1330
   Muegge BD, 2011, SCIENCE, V332, P970, DOI 10.1126/science.1198719
   Neu J, 2010, ENDOCRIN METAB CLIN, V39, P563, DOI 10.1016/j.ecl.2010.05.008
   Nica AC, 2013, GENOME RES, V23, P1554, DOI 10.1101/gr.150706.112
   Nielsen DS, 2014, FEBS LETT, V588, P4234, DOI 10.1016/j.febslet.2014.04.010
   Norris JM, 2003, JAMA-J AM MED ASSOC, V290, P1713, DOI 10.1001/jama.290.13.1713
   O'Brien BA, 2002, CELL DEATH DIFFER, V9, P457, DOI 10.1038/sj.cdd.4400973
   Onengut-Gumuscu S, 2015, NAT GENET, V47, P381, DOI 10.1038/ng.3245
   Org E, 2015, GENOME RES, V25, P1558, DOI 10.1101/gr.194118.115
   Pabst O, 2012, MUCOSAL IMMUNOL, V5, P232, DOI 10.1038/mi.2012.4
   Parsa R, 2012, DIABETES, V61, P2881, DOI 10.2337/db11-1635
   Patrick C, 2013, DIABETES, V62, P2036, DOI 10.2337/db12-1243
   Paun A, 2015, CURR OPIN IMMUNOL, V37, P34, DOI 10.1016/j.coi.2015.09.004
   Pociot F, 2010, DIABETES, V59, P1561, DOI 10.2337/db10-0076
   Pound LD, 2015, DIABETES, V64, P4135, DOI 10.2337/db15-0788
   Ray K, 2015, NAT REV GASTRO HEPAT, V12, P547, DOI 10.1038/nrgastro.2015.134
   Rodriguez-Calvo T, 2014, DIABETES, V63, P3880, DOI 10.2337/db14-0549
   Roesch LFW, 2009, ISME J, V3, P536, DOI 10.1038/ismej.2009.5
   ROSSINI AA, 1979, DIABETES, V28, P1031, DOI 10.2337/diabetes.28.11.1031
   Sapone A, 2006, DIABETES, V55, P1443, DOI 10.2337/db05-1593
   Scaglia L, 1997, ENDOCRINOLOGY, V138, P1736, DOI 10.1210/en.138.4.1736
   Scalbert A, 2014, AM J CLIN NUTR, V99, P1286, DOI 10.3945/ajcn.113.076133
   Scott F W, 1988, Adv Exp Med Biol, V246, P277
   Scott FW, 1996, DIABETES METAB REV, V12, P341, DOI 10.1002/(SICI)1099-0895(199612)12:4&lt;341::AID-DMR173&gt;3.0.CO;2-O
   Scott FW, 2002, DIABETES, V51, P73, DOI 10.2337/diabetes.51.1.73
   Scott FW, 1997, DIABETES, V46, P589, DOI 10.2337/diabetes.46.4.589
   Secondulfo M, 2004, DIGEST LIVER DIS, V36, P35, DOI 10.1016/j.dld.2003.09.016
   SEEMAYER TA, 1983, METABOLISM, V32, P26, DOI 10.1016/S0026-0495(83)80007-9
   Shaykhiev R, 2005, AM J PHYSIOL-LUNG C, V289, pL842, DOI 10.1152/ajplung.00286.2004
   Sica A, 2012, J CLIN INVEST, V122, P787, DOI 10.1172/JCI59643
   Sildorf S. M., 2012, BMJ CASE REP, V2012
   Snell-Bergeon JK, 2012, DIABETES CARE, V35, P2553, DOI 10.2337/dc12-0423
   Sonnenburg ED, 2015, NATURE, V528, P484, DOI 10.1038/528484a
   Stene LC, 2016, DIABETOLOGIA, V59, P1150, DOI 10.1007/s00125-016-3943-2
   Stoffels K, 2004, J AUTOIMMUN, V23, P9, DOI 10.1016/j.jaut.2004.03.012
   Sun J, 2016, FASEB J, V30, P884, DOI 10.1096/fj.15-275826
   Sun J, 2015, IMMUNITY, V43, P304, DOI 10.1016/j.immuni.2015.07.013
   Svensson J, 2016, SPRINGERPLUS, V5, DOI 10.1186/s40064-016-2641-3
   Tai NW, 2015, REV ENDOCR METAB DIS, V16, P55, DOI 10.1007/s11154-015-9309-0
   Thayer TC, 2011, DIABETES, V60, P2144, DOI 10.2337/db10-1222
   Tormo-Badia N, 2014, SCAND J IMMUNOL, V80, P250, DOI 10.1111/sji.12205
   Uusitalo U, 2016, JAMA PEDIATR, V170, P20, DOI 10.1001/jamapediatrics.2015.2757
   Valle A, 2013, DIABETES, V62, P2072, DOI 10.2337/db12-1345
   Vegas AJ, 2016, NAT MED, V22, P306, DOI 10.1038/nm.4030
   Visser JTJ, 2010, DIABETOLOGIA, V53, P2621, DOI 10.1007/s00125-010-1903-9
   Walter J, 2015, CELL HOST MICROBE, V17, P3, DOI 10.1016/j.chom.2014.12.004
   Wang GS, 2005, LAB INVEST, V85, P675, DOI 10.1038/labinvest.3700259
   Wang GS, 2002, DIABETES METAB, V28, pS90
   Watts T, 2005, P NATL ACAD SCI USA, V102, P2916, DOI 10.1073/pnas.0500178102
   Wen L, 2008, NATURE, V455, P1109, DOI 10.1038/nature07336
   Wentworth JM, 2009, NAT REV ENDOCRINOL, V5, P483, DOI 10.1038/nrendo.2009.149
   Westerholm-Ormio M, 2003, DIABETES, V52, P2287, DOI 10.2337/diabetes.52.9.2287
   Wild CP, 2012, INT J EPIDEMIOL, V41, P24, DOI 10.1093/ije/dyr236
   Wild CP, 2005, CANCER EPIDEM BIOMAR, V14, P1847, DOI 10.1158/1055-9965.EPI-05-0456
   Yatsunenko T, 2012, NATURE, V486, P222, DOI 10.1038/nature11053
   Yurkovetskiy L, 2013, IMMUNITY, V39, P400, DOI 10.1016/j.immuni.2013.08.013
   Yurkovetskiy LA, 2015, CELL HOST MICROBE, V17, P548, DOI 10.1016/j.chom.2015.04.010
   Zeevi D, 2015, CELL, V163, P1079, DOI 10.1016/j.cell.2015.11.001
   Ziegler AG, 2003, JAMA-J AM MED ASSOC, V290, P1721, DOI 10.1001/jama.290.13.1721
   Ziegler AG, 2010, IMMUNITY, V32, P468, DOI 10.1016/j.immuni.2010.03.018
NR 151
TC 19
Z9 19
U1 0
U2 34
PU ELSEVIER SCIENCE INC
PI NEW YORK
PA STE 800, 230 PARK AVE, NEW YORK, NY 10169 USA
SN 1931-5244
EI 1878-1810
J9 TRANSL RES
JI Transl. Res.
PD JAN
PY 2017
VL 179
BP 183
EP 198
DI 10.1016/j.trsl.2016.09.001
PG 16
WC Medical Laboratory Technology; Medicine, General & Internal; Medicine,
   Research & Experimental
WE Science Citation Index Expanded (SCI-EXPANDED)
SC Medical Laboratory Technology; General & Internal Medicine; Research &
   Experimental Medicine
GA EG3WZ
UT WOS:000390976700016
PM 27677687
DA 2022-07-02
ER

PT J
AU Harbison, JE
   Roth-Schulze, AJ
   Giles, LC
   Tran, CD
   Ngui, KM
   Penno, MA
   Thomson, RL
   Wentworth, JM
   Colman, PG
   Craig, ME
   Morahan, G
   Papenfuss, AT
   Barry, SC
   Harrison, LC
   Couper, JJ
AF Harbison, Jessica E.
   Roth-Schulze, Alexandra J.
   Giles, Lynne C.
   Tran, Cuong D.
   Ngui, Katrina M.
   Penno, Megan A.
   Thomson, Rebecca L.
   Wentworth, John M.
   Colman, Peter G.
   Craig, Maria E.
   Morahan, Grant
   Papenfuss, Anthony T.
   Barry, Simon C.
   Harrison, Leonard C.
   Couper, Jennifer J.
TI Gut microbiome dysbiosis and increased intestinal permeability in
   children with islet autoimmunity and type 1 diabetes: A prospective
   cohort study
SO PEDIATRIC DIABETES
LA English
DT Article
DE gut microbiome; intestinal permeability; islet autoimmunity; short chain
   fatty acids; type 1 diabetes
ID FECAL MICROBIOTA; EARLY-CHILDHOOD; HIGH-RISK; ONSET; IMBALANCE
AB Aims/hypothesis To investigate the longitudinal relationship between the gut microbiome, circulating short chain fatty acids (SCFAs) and intestinal permeability in children with islet autoimmunity or type 1 diabetes and controls. Methods We analyzed the gut bacterial microbiome, plasma SCFAs, small intestinal permeability and dietary intake in 47 children with islet autoimmunity or recent-onset type 1 diabetes and in 41 unrelated or sibling controls over a median (range) of 13 (2-34) months follow-up. Results Children with multiple islet autoantibodies (>= 2 IA) or type 1 diabetes had gut microbiome dysbiosis. Anti-inflammatory Prevotella and Butyricimonas genera were less abundant and these changes were not explained by differences in diet. Small intestinal permeability measured by blood lactulose:rhamnose ratio was higher in type 1 diabetes. Children with >= 2 IA who progressed to type 1 diabetes (progressors), compared to those who did not progress, had higher intestinal permeability (mean [SE] difference +5.14 [2.0], 95% confidence interval [CI] 1.21, 9.07, P = .006), lower within-sample (alpha) microbial diversity (31.3 [11.2], 95% CI 9.3, 53.3, P = .005), and lower abundance of SCFA-producing bacteria. Alpha diversity (observed richness) correlated with plasma acetate levels in all groups combined (regression coefficient [SE] 0.57 [0.21], 95% CI 0.15, 0.99 P = .008). Conclusions/Interpretation Children with >= 2 IA who progress to diabetes, like those with recent-onset diabetes, have gut microbiome dysbiosis associated with increased intestinal permeability. Interventions that expand gut microbial diversity, in particular SCFA-producing bacteria, may have a role to decrease progression to diabetes in children at-risk.
C1 [Harbison, Jessica E.; Barry, Simon C.; Couper, Jennifer J.] Womens & Childrens Hosp, Dept Diabet & Endocrinol, North Adelaide, SA, Australia.
   [Harbison, Jessica E.; Giles, Lynne C.; Penno, Megan A.; Thomson, Rebecca L.; Barry, Simon C.; Couper, Jennifer J.] Univ Adelaide, Robinson Res Inst, Adelaide, SA, Australia.
   [Roth-Schulze, Alexandra J.; Ngui, Katrina M.; Wentworth, John M.; Papenfuss, Anthony T.; Harrison, Leonard C.] Walter & Eliza Hall Inst Med Res, Melbourne, Vic, Australia.
   [Tran, Cuong D.] CSIRO, Hlth & Biosecur, North Adelaide, SA, Australia.
   [Wentworth, John M.] Univ Melbourne, Dept Med Biol, Melbourne, Vic, Australia.
   [Colman, Peter G.] Royal Melbourne Hosp, Melbourne, Vic, Australia.
   [Craig, Maria E.] Childrens Hosp Westmead, Sydney, NSW, Australia.
   [Craig, Maria E.] Univ Sydney, Sydney, NSW, Australia.
   [Morahan, Grant] Harry Perkins Inst Med Res, Nedlands, WA, Australia.
RP Couper, JJ (corresponding author), Univ Adelaide, Womens & Childrens Hosp, Adelaide, SA, Australia.
EM jennifer.couper@adelaide.edu.au
RI Thomson, Rebecca/AAL-8597-2021; Papenfuss, Anthony T/C-6297-2008;
   Thomson, Rebecca/B-7831-2009
OI Papenfuss, Anthony T/0000-0002-1102-8506; Colman,
   Peter/0000-0001-8718-6175; Wentworth, John/0000-0002-5197-3529; Giles,
   Lynne/0000-0001-9054-9088; Penno, Megan/0000-0002-9617-0826; Craig,
   Maria E/0000-0001-6004-576X; Barry, Simon/0000-0002-0597-7609; Thomson,
   Rebecca/0000-0002-7807-4144
FU Channel 7 Children's Research Foundation; Juvenile Diabetes Research
   Foundation Australia; Juvenile Diabetes Research Foundation
   International; Leona M. and Harry B. Helmsley Charitable Trust; National
   Health and Medical Research Council
FX Channel 7 Children's Research Foundation; Juvenile Diabetes Research
   Foundation Australia; Juvenile Diabetes Research Foundation
   International; Leona M. and Harry B. Helmsley Charitable Trust; National
   Health and Medical Research Council
CR Alkanani AK, 2015, DIABETES, V64, P3510, DOI 10.2337/db14-1847
   ALTSCHUL SF, 1990, J MOL BIOL, V215, P403, DOI 10.1016/S0022-2836(05)80360-2
   Bosi E, 2006, DIABETOLOGIA, V49, P2824, DOI 10.1007/s00125-006-0465-3
   Nguyen C, 2013, DIABETES, V62, P2135, DOI 10.2337/db12-1398
   Cinek O, 2017, PEDIATR DIABETES, V18, P588, DOI 10.1111/pedi.12468
   Colman PG, 2000, DIABETOLOGIA, V43, P203, DOI 10.1007/s001250050030
   Davis-Richardson AG, 2014, FRONT MICROBIOL, V5, DOI 10.3389/fmicb.2014.00678
   De Filippis F, 2016, MICROBIOME, V4, DOI 10.1186/s40168-016-0202-1
   de Goffau MC, 2014, DIABETOLOGIA, V57, P1569, DOI 10.1007/s00125-014-3274-0
   de Goffau MC, 2013, DIABETES, V62, P1238, DOI 10.2337/db12-0526
   Dibley MJ., 2009, INT J BEHAV NUTR PHY, V33, P906
   Doukhanine E, OMNIGENE GUT ENABLES
   Endesfelder D, 2014, DIABETES, V63, P2006, DOI 10.2337/db13-1676
   Mejia-Leon ME, 2014, SCI REP-UK, V4, DOI 10.1038/srep03814
   Giongo A, 2011, ISME J, V5, P82, DOI 10.1038/ismej.2010.92
   Guilloteau P, 2010, NUTR RES REV, V23, P366, DOI 10.1017/S0954422410000247
   Haase AM, 2000, J PEDIATR-US, V136, P232, DOI 10.1016/S0022-3476(00)70107-7
   Holodniy M, 2011, PLOS ONE, V6, DOI [10.1371/journal.pone.0014764, 10.1371/journal.pone.0025792]
   Karl JP, 2017, AM J PHYSIOL-GASTR L, V312, pG559, DOI 10.1152/ajpgi.00066.2017
   Kemppainen KM, 2015, DIABETES CARE, V38, P329, DOI 10.2337/dc14-0850
   Kindt R., 2018, COMMUNITY ECOLOGY PA
   Knip M, 2016, NAT REV ENDOCRINOL, V12, P154, DOI 10.1038/nrendo.2015.218
   Kostic AD, 2015, CELL HOST MICROBE, V17, P260, DOI 10.1016/j.chom.2015.01.001
   Kovatcheva-Datchary P, 2015, CELL METAB, V22, P971, DOI 10.1016/j.cmet.2015.10.001
   Kuitunen M, 2002, AUTOIMMUNITY, V35, P365, DOI 10.1080/0891693021000008526
   Lloyd-Price J, 2019, NATURE
   Maffeis C, 2016, DIABETES-METAB RES, V32, P700, DOI 10.1002/dmrr.2790
   McMurdie PJ, 2013, PLOS ONE, V8, DOI 10.1371/journal.pone.0061217
   Mejia-Leon ME, 2018, J AM COLL NUTR, V37, P501, DOI 10.1080/07315724.2018.1444519
   Methe BA, 2012, NATURE, V486, P215, DOI 10.1038/nature11209
   Murri M, 2013, BMC MED, V11, DOI 10.1186/1741-7015-11-46
   Penington JS, 2018, SCI REP-UK, V8, DOI 10.1038/s41598-018-22491-7
   Qi CJ, 2016, CHINESE MED J-PEKING, V129, P1298, DOI 10.4103/0366-6999.182841
   Ritchie ME, 2015, NUCLEIC ACIDS RES, V43, DOI 10.1093/nar/gkv007
   Sapone A, 2006, DIABETES, V55, P1443, DOI 10.2337/db05-1593
   Secondulfo M, 2004, DIGEST LIVER DIS, V36, P35, DOI 10.1016/j.dld.2003.09.016
   Stewart CJ, 2018, NATURE, V562, P583, DOI 10.1038/s41586-018-0617-x
   Thaiss CA, 2018, SCIENCE, V359, P1376, DOI 10.1126/science.aar3318
   Topping DL, 2001, PHYSIOL REV, V81, P1031, DOI 10.1152/physrev.2001.81.3.1031
   Vaarala O, 2008, DIABETES, V57, P2555, DOI 10.2337/db08-0331
   Vaarala O, 2013, CURR DIABETES REP, V13, P601, DOI 10.1007/s11892-013-0409-5
   Vatanen T, 2018, NATURE, V562, P589, DOI 10.1038/s41586-018-0620-2
   Vatanen T, 2016, CELL, V165, P842, DOI 10.1016/j.cell.2016.04.007
   Wenzlau JM, 2008, ANN NY ACAD SCI, V1150, P256, DOI 10.1196/annals.1447.029
NR 44
TC 46
Z9 47
U1 5
U2 29
PU WILEY
PI HOBOKEN
PA 111 RIVER ST, HOBOKEN 07030-5774, NJ USA
SN 1399-543X
EI 1399-5448
J9 PEDIATR DIABETES
JI Pediatr. Diabetes
PD AUG
PY 2019
VL 20
IS 5
BP 574
EP 583
DI 10.1111/pedi.12865
PG 10
WC Endocrinology & Metabolism; Pediatrics
WE Science Citation Index Expanded (SCI-EXPANDED)
SC Endocrinology & Metabolism; Pediatrics
GA II7WO
UT WOS:000475402500010
PM 31081243
OA Green Published
DA 2022-07-02
ER

PT J
AU Zhang, HY
   Tian, JX
   Lian, FM
   Li, M
   Liu, WK
   Zhen, Z
   Liao, JQ
   Tong, XL
AF Zhang, Hai-Yu
   Tian, Jia-Xing
   Lian, Feng-Mei
   Li, Min
   Liu, Wen-Ke
   Zhen, Zhong
   Liao, Jiang-Quan
   Tong, Xiao-Lin
TI Therapeutic mechanisms of traditional Chinese medicine to improve
   metabolic diseases via the gut microbiota
SO BIOMEDICINE & PHARMACOTHERAPY
LA English
DT Review
DE Gut microbiota; Metabolic disease; Therapeutic mechanism; Traditional
   Chinese medicine
ID HIGH-FAT DIET; TYPE-2 DIABETES-MELLITUS; BRAIN AXIS; INTESTINAL
   MICROBIOTA; INSULIN-RESISTANCE; INDUCED OBESITY;
   AKKERMANSIA-MUCINIPHILA; HISTONE DEACETYLASES; POTENTIAL TARGETS;
   REDUCES OBESITY
AB Metabolic diseases such as obesity, type 2 diabetes mellitus, and hyperlipidemia are associated with the dysfunction of gut microbiota. Traditional Chinese medicines (TCMs) have shown considerable effects in the treatment of metabolic disorders by regulating the gut microbiota. However, the underlying mechanisms are unclear. Studies have shown that TCMs significantly affect glucose and lipid metabolism by modulating the gut microbiota, particularly mucin-degrading bacteria, bacteria with anti-inflammatory properties, lipopolysaccharide- and short-chain fatty acid (SCFA)-producing bacteria, and bacteria with bile-salt hydrolase activity. In this review, we explored potential mechanisms by which TCM improved metabolic disorders via regulating gut microbiota composition and functional structure. In particular, we focused on the protection of the intestinal barrier function, modulation of metabolic endotoxemia and inflammatory responses, regulation of the effects of SCFAs, modulation of the gut-brain axis, and regulation of bile acid metabolism and tryptophan metabolism as therapeutic mechanisms of TCMs in metabolic diseases.
C1 [Zhang, Hai-Yu; Tian, Jia-Xing; Lian, Feng-Mei; Li, Min; Liu, Wen-Ke; Zhen, Zhong; Tong, Xiao-Lin] China Acad Chinese Med Sci, Guanganmen Hosp, Dept Endocrinol, Beijing 100053, Peoples R China.
   [Zhang, Hai-Yu] Beijing Univ Tradit Chinese Med, Grad Coll, Beijing 100029, Peoples R China.
   [Liao, Jiang-Quan] China Japan Friendship Hosp, Dept Natl Integrated Tradit & Western Med, Ctr Cardiovasc Dis, Beijing 100029, Peoples R China.
RP Tian, JX; Tong, XL (corresponding author), China Acad Chinese Med Sci, Guanganmen Hosp, Dept Endocrinol, Beijing 100053, Peoples R China.
EM tina_yai@126.com; tongxiaolin@vip.163.com
FU Young Elite Scientists Sponsorship Program by CAST [YESS20170034,
   2018QNRC2-C10]; National Natural Science Foundation of China [81904187,
   81430097, 81803923]; Capital Health Development Research Project
   [CD2020-4-4155]; Special Project for Capital Health Development;
   Outstanding Young Scientific and Technological Talents Program
   [ZZ13-YQ-026]
FX This work was partially supported by the Young Elite Scientists
   Sponsorship Program by CAST (Nos. YESS20170034 and 2018QNRC2-C10);
   National Natural Science Foundation of China (Nos. 81904187, 81430097,
   and 81803923); Capital Health Development Research Project (No.
   CD2020-4-4155); Special Project for Capital Health Development; and
   Outstanding Young Scientific and Technological Talents Program (No.
   ZZ13-YQ-026).
CR Agus A, 2018, CELL HOST MICROBE, V23, P716, DOI 10.1016/j.chom.2018.05.003
   Alexeev EE, 2018, AM J PATHOL, V188, P1183, DOI 10.1016/j.ajpath.2018.01.011
   [Anonymous], [No title captured]
   [Anonymous], 2018, J CELL SCI
   Ansari A, 2016, MOLECULES, V21, DOI 10.3390/molecules21111522
   Bai J, 2016, J ETHNOPHARMACOL, V194, P717, DOI 10.1016/j.jep.2016.10.043
   Bliss ES, 2018, FRONT PHYSIOL, V9, DOI 10.3389/fphys.2018.00900
   Moreira APB, 2012, NUTR HOSP, V27, P382, DOI [10.1590/S0212-16112012000200007, 10.3305/nh.2012.27.2.5543]
   Bose S., 2017, PLOS ONE, V12
   Bouter KE, 2017, GASTROENTEROLOGY, V152, P1671, DOI 10.1053/j.gastro.2016.12.048
   Buhmann H, 2014, BEST PRACT RES CL GA, V28, P559, DOI 10.1016/j.bpg.2014.07.003
   Bustos AY, 2018, FOOD RES INT, V112, P250, DOI 10.1016/j.foodres.2018.06.035
   Canfora EE, 2019, NAT REV ENDOCRINOL, V15, P261, DOI 10.1038/s41574-019-0156-z
   Cani PD, 2008, DIABETES, V57, P1470, DOI 10.2337/db07-1403
   Cani PD, 2019, NAT REV ENDOCRINOL, V15, P69, DOI 10.1038/s41574-018-0143-9
   Cervenka I, 2017, SCIENCE, V357, DOI 10.1126/science.aaf9794
   Chambers KF, 2019, NUTRIENTS, V11, DOI 10.3390/nu11112588
   Chand D, 2018, BBA-PROTEINS PROTEOM, V1866, P507, DOI 10.1016/j.bbapap.2018.01.003
   Chang CJ, 2018, INT J OBESITY, V42, P231, DOI 10.1038/ijo.2017.149
   Chao PT, 2011, CELL METAB, V13, P573, DOI 10.1016/j.cmet.2011.02.019
   Chelakkot C, 2018, EXP MOL MED, V50, DOI 10.1038/emm.2017.282
   Chen MY, 2018, FRONT MICROBIOL, V9, DOI 10.3389/fmicb.2018.02380
   Chen SF, 2019, CELL METAB, V30, P1141, DOI 10.1016/j.cmet.2019.08.021
   Clavel T, 2014, GUT MICROBES, V5, P544, DOI 10.4161/gmic.29331
   Cryan JF, 2019, PHYSIOL REV, V99, P1877, DOI 10.1152/physrev.00018.2018
   Cui HX, 2019, FRONT MICROBIOL, V10, DOI 10.3389/fmicb.2019.01423
   de Clercq NC, 2017, PSYCHOSOM MED, V79, P874, DOI 10.1097/PSY.0000000000000495
   Dehghan P, 2020, OBES REV, V21, DOI 10.1111/obr.12993
   Donath MY, 2011, NAT REV IMMUNOL, V11, P98, DOI 10.1038/nri2925
   Drucker DJ, 2018, CELL METAB, V27, P740, DOI 10.1016/j.cmet.2018.03.001
   Everard A, 2013, P NATL ACAD SCI USA, V110, P9066, DOI 10.1073/pnas.1219451110
   Falkenberg KJ, 2014, NAT REV DRUG DISCOV, V13, P673, DOI 10.1038/nrd4360
   Farhangi MA, 2020, CRIT REV FOOD SCI, V60, P2801, DOI 10.1080/10408398.2020.1770199
   Fiorucci S, 2015, TRENDS MOL MED, V21, P702, DOI 10.1016/j.molmed.2015.09.001
   Forslund K, 2015, NATURE, V528, P262, DOI 10.1038/nature15766
   Frost G, 2014, NAT COMMUN, V5, DOI 10.1038/ncomms4611
   Fukasaka Y, 2018, NEUROPEPTIDES, V70, P55, DOI 10.1016/j.npep.2018.05.006
   Gao J, 2018, FRONT CELL INFECT MI, V8, DOI 10.3389/fcimb.2018.00013
   Geerlings SY, 2018, MICROORGANISMS, V6, DOI 10.3390/microorganisms6030075
   Gonzalez FJ, 2016, GASTROENTEROLOGY, V151, P845, DOI 10.1053/j.gastro.2016.08.057
   Gribble FM, 2019, NAT REV ENDOCRINOL, V15, P226, DOI 10.1038/s41574-019-0168-8
   Gu W, 2020, BIOMED PHARMACOTHER, V125, DOI 10.1016/j.biopha.2020.109910
   Gu YY, 2017, NAT COMMUN, V8, DOI 10.1038/s41467-017-01682-2
   Guzman A, 2019, ANN ENDOCRINOL-PARIS, V80, P38, DOI 10.1016/j.ando.2018.07.012
   Halmos T, 2016, ORVOSI HETILAP, V157, P13, DOI 10.1556/650.2015.30296
   Harsch Igor Alexander, 2018, Med Sci (Basel), V6, DOI 10.3390/medsci6020032
   He K., 2017, RHIZOMA COPTIDIS ALK
   He K, 2016, BBA-MOL BASIS DIS, V1862, P1696, DOI 10.1016/j.bbadis.2016.06.006
   Hernandez MAG, 2019, NUTRIENTS, V11, DOI 10.3390/nu11081943
   Hersoug LG, 2018, NUTR RES REV, V31, P153, DOI [10.1017/S0954422417000269, 10.1017/s0954422417000269]
   Hodin CM, 2011, J PATHOL, V225, P276, DOI 10.1002/path.2917
   Hotamisligil GS, 2006, NATURE, V444, P860, DOI 10.1038/nature05485
   [侯清涛 Hou Qingtao], 2016, [中国糖尿病杂志, Chinese Journal of Diabetes], V24, P92
   Hu BF, 2020, PHARMACOL RES, V159, DOI 10.1016/j.phrs.2020.104942
   Huang T., 2017, EFFECT COPTIS DECOCT
   Hussain A, 2016, PLOS ONE, V11, DOI 10.1371/journal.pone.0165483
   I.D. Federation, 2017, IDF DIABETES ATLAS
   Jarocki P, 2013, CURR MICROBIOL, V67, P286, DOI 10.1007/s00284-013-0362-1
   Jayashree B, 2014, MOL CELL BIOCHEM, V388, P203, DOI 10.1007/s11010-013-1911-4
   Jones ML, 2012, EUR J CLIN NUTR, V66, P1234, DOI 10.1038/ejcn.2012.126
   Kawai K, 2018, SCI REP-UK, V8, DOI 10.1038/s41598-018-28886-w
   Kimura I, 2020, PHYSIOL REV, V100, P171, DOI 10.1152/physrev.00041.2018
   Koh A, 2016, CELL, V165, P1332, DOI 10.1016/j.cell.2016.05.041
   Krishnan S, 2015, CURR OPIN BIOTECH, V36, P137, DOI 10.1016/j.copbio.2015.08.015
   Le Chatelier E, 2013, NATURE, V500, P541, DOI 10.1038/nature12506
   Li M, 2016, J TRANSL MED, V14, DOI 10.1186/s12967-016-0987-5
   Li TG, 2015, CURR OPIN GASTROEN, V31, P159, DOI 10.1097/MOG.0000000000000156
   Li TG, 2014, PHARMACOL REV, V66, P948, DOI 10.1124/pr.113.008201
   Lian FM, 2015, PLOS ONE, V10, DOI 10.1371/journal.pone.0130550
   Liu CS, 2019, FRONT MICROBIOL, V10, DOI 10.3389/fmicb.2019.00825
   Liu JR, 2018, ADV EXP MED BIOL, V1090, P145, DOI 10.1007/978-981-13-1286-1_8
   Liu J, 2018, PHARMACOL RES, V134, P40, DOI 10.1016/j.phrs.2018.05.012
   Liu MT, 2019, WORLD J GASTROENTERO, V25, P3590, DOI 10.3748/wjg.v25.i27.3590
   Long SL, 2017, MOL ASPECTS MED, V56, P54, DOI 10.1016/j.mam.2017.06.002
   Louis P, 2014, NAT REV MICROBIOL, V12, P661, DOI 10.1038/nrmicro3344
   Louis P, 2010, ENVIRON MICROBIOL, V12, P304, DOI 10.1111/j.1462-2920.2009.02066.x
   Luu M, 2020, FRONT IMMUNOL, V11, DOI 10.3389/fimmu.2020.01225
   Ma HJ, 2014, BEST PRACT RES CL GA, V28, P573, DOI 10.1016/j.bpg.2014.07.004
   Malago JJ, 2015, BENEF MICROBES, V6, P295, DOI 10.3920/BM2014.0041
   Mallmann NH, 2018, METAB SYNDR RELAT D, V16, P135, DOI 10.1089/met.2017.0097
   Martin A, 2018, CELL METAB, V27, P949, DOI 10.1016/j.cmet.2018.04.017
   McNabney SM, 2017, NUTRIENTS, V9, DOI 10.3390/nu9121348
   Mei XR, 2016, J AGR FOOD CHEM, V64, P7502, DOI 10.1021/acs.jafc.6b03474
   Morton GJ, 2006, NATURE, V443, P289, DOI 10.1038/nature05026
   Nagata N, 2017, DIABETES, V66, P1222, DOI 10.2337/db16-0662
   Natividad JM, 2018, CELL METAB, V28, P737, DOI 10.1016/j.cmet.2018.07.001
   Nie QX, 2019, FOOD HYDROCOLLOID, V86, P34, DOI 10.1016/j.foodhyd.2017.12.026
   Out C, 2015, J HEPATOL, V63, P697, DOI 10.1016/j.jhep.2015.04.030
   Pendyala S, 2012, GASTROENTEROLOGY, V142, P1100, DOI 10.1053/j.gastro.2012.01.034
   Peng LY, 2009, J NUTR, V139, P1619, DOI 10.3945/jn.109.104638
   Plovier H, 2017, NAT MED, V23, P107, DOI 10.1038/nm.4236
   Pussinen PJ, 2011, DIABETES CARE, V34, P392, DOI 10.2337/dc10-1676
   Qi YP, 2015, BBA-MOL CELL BIOL L, V1851, P19, DOI 10.1016/j.bbalip.2014.04.008
   Qin JJ, 2012, NATURE, V490, P55, DOI 10.1038/nature11450
   Rani RP, 2017, FRONT MICROBIOL, V8, DOI 10.3389/fmicb.2017.01004
   Reichardt N, 2014, ISME J, V8, P1323, DOI 10.1038/ismej.2014.14
   Rodrigues KF, 2017, ARCH ENDOCRIN METAB, V61, P438, DOI 10.1590/2359-3997000000254
   Romijn JA, 2008, CURR OPIN CLIN NUTR, V11, P518, DOI 10.1097/MCO.0b013e328302c9b0
   Rooks MG, 2016, NAT REV IMMUNOL, V16, P341, DOI 10.1038/nri.2016.42
   Sanna S, 2019, NAT GENET, V51, P600, DOI 10.1038/s41588-019-0350-x
   Sansome DJ, 2020, DIABETES OBES METAB, V22, P141, DOI 10.1111/dom.13869
   Saxton SN, 2019, PHYSIOL REV, V99, P1700, DOI 10.1152/physrev.00034.2018
   Sayin SI, 2013, CELL METAB, V17, P225, DOI 10.1016/j.cmet.2013.01.003
   Schiering C, 2017, NATURE, V542, P242, DOI 10.1038/nature21080
   Schmitt CC, 2017, MOL METAB, V6, P61, DOI 10.1016/j.molmet.2016.10.008
   Schoenborn AA, 2019, GUT MICROBES, V10, P45, DOI 10.1080/19490976.2018.1474321
   Schumann T, 2020, PHARMACOL REV, V72, P343, DOI 10.1124/pr.118.015735
   Schwayer C, 2019, CELL, V179, P937, DOI 10.1016/j.cell.2019.10.006
   Seaton S.C., 2018, ELIFE, P7
   Secher A, 2014, J CLIN INVEST, V124, P4473, DOI 10.1172/JCI75276
   Seldin MM, 2016, J AM HEART ASSOC, V5, DOI 10.1161/JAHA.115.002767
   Shakespear MR, 2011, TRENDS IMMUNOL, V32, P335, DOI 10.1016/j.it.2011.04.001
   Shao J, 2020, OXID MED CELL LONGEV, V2020, DOI 10.1155/2020/1805418
   Shinde R, 2018, TRENDS IMMUNOL, V39, P1005, DOI 10.1016/j.it.2018.10.010
   Singh N, 2014, IMMUNITY, V40, P128, DOI 10.1016/j.immuni.2013.12.007
   Sleeth ML, 2010, NUTR RES REV, V23, P135, DOI 10.1017/S0954422410000089
   Stern JH, 2016, CELL METAB, V23, P770, DOI 10.1016/j.cmet.2016.04.011
   Sun HL, 2016, OBESITY FACTS, V9, P365, DOI 10.1159/000449507
   Sun K, 2011, J CLIN INVEST, V121, P2094, DOI 10.1172/JCI45887
   Sung MM, 2017, DIABETES, V66, P418, DOI 10.2337/db16-0680
   Tan J, 2014, ADV IMMUNOL, V121, P91, DOI 10.1016/B978-0-12-800100-4.00003-9
   Thaiss CA, 2018, SCIENCE, V359, P1376, DOI 10.1126/science.aar3318
   Tong XL, 2018, MBIO, V9, DOI 10.1128/mBio.02392-17
   Torres-Fuentes C, 2017, LANCET GASTROENTEROL, V2, P747, DOI 10.1016/S2468-1253(17)30147-4
   Yaochite JNU, 2013, IMMUNOBIOLOGY, V218, P338, DOI 10.1016/j.imbio.2012.05.010
   Wang JH, 2017, INT J ENV RES PUB HE, V14, DOI 10.3390/ijerph14060555
   Wang JH, 2015, SCI REP-UK, V5, DOI 10.1038/srep08391
   Wang K, 2018, J MED CHEM, V61, P3609, DOI 10.1021/acs.jmedchem.8b00107
   Wang P., 2020, FREE RADIC BIOL MED
   Wang R.F., 2016, STUDY INTESTINAL MEC
   Wang S, 2016, J NUTR BIOCHEM, V36, P42, DOI 10.1016/j.jnutbio.2016.07.008
   Wang Y, 2017, THERANOSTICS, V7, P2443, DOI 10.7150/thno.18290
   Wei XY, 2018, SCI REP-UK, V8, DOI 10.1038/s41598-018-22094-2
   Wu M, 2020, FRONT PHARMACOL, V11, DOI 10.3389/fphar.2020.00223
   Wu R, 2019, FRONT PHYSIOL, V10, DOI 10.3389/fphys.2019.00918
   Wu TR, 2019, GUT, V68, P248, DOI 10.1136/gutjnl-2017-315458
   Xiao SW, 2019, J ETHNOPHARMACOL, V241, DOI 10.1016/j.jep.2019.112032
   Xie T, 2016, ONCOTARGET, V7, P10015, DOI 10.18632/oncotarget.7015
   Xiong YM, 2004, P NATL ACAD SCI USA, V101, P1045, DOI 10.1073/pnas.2637002100
   Xu H., 2013, DRUG DISCOV TODAY DI, V10
   Xu J, 2015, ISME J, V9, P552, DOI 10.1038/ismej.2014.177
   Xu PF, 2017, BBA-GEN SUBJECTS, V1861, P2690, DOI 10.1016/j.bbagen.2017.07.013
   Xu Y, 2020, FRONT MICROBIOL, V11, DOI 10.3389/fmicb.2020.00219
   Yan HL, 2017, PHYTOMEDICINE, V26, P45, DOI 10.1016/j.phymed.2017.01.007
   Yano JM, 2015, CELL, V161, P264, DOI 10.1016/j.cell.2015.02.047
   Yoshida H, 2019, ARCH BIOCHEM BIOPHYS, V672, DOI 10.1016/j.abb.2019.07.022
   Yu XT, 2018, INT J ENDOCRINOL, V2018, DOI 10.1155/2018/9519231
   Zhang CH, 2019, J ETHNOPHARMACOL, V237, P202, DOI 10.1016/j.jep.2019.02.040
   Zhang P, 2010, DIABETES RES CLIN PR, V87, P293, DOI 10.1016/j.diabres.2010.01.026
   Zhang Q, 2018, PEERJ, V6, DOI 10.7717/peerj.4446
   Zhang X, 2015, SCI REP-UK, V5, DOI 10.1038/srep14405
   Zhang X, 2012, PLOS ONE, V7, DOI 10.1371/journal.pone.0042529
   Zhao L, 2017, FOOD FUNCT, V8, P4644, DOI [10.1039/C7FO01383C, 10.1039/c7fo01383c]
   Zhao LP, 2018, SCIENCE, V359, P1151, DOI 10.1126/science.aao5774
   Zheng JP, 2020, J ETHNOPHARMACOL, V246, DOI 10.1016/j.jep.2019.112225
   Zheng Y, 2018, NAT REV ENDOCRINOL, V14, P88, DOI 10.1038/nrendo.2017.151
   Zhuang RL, 2019, OBES REV, V20, P883, DOI 10.1111/obr.12843
NR 157
TC 14
Z9 15
U1 18
U2 55
PU ELSEVIER FRANCE-EDITIONS SCIENTIFIQUES MEDICALES ELSEVIER
PI ISSY-LES-MOULINEAUX
PA 65 RUE CAMILLE DESMOULINS, CS50083, 92442 ISSY-LES-MOULINEAUX, FRANCE
SN 0753-3322
EI 1950-6007
J9 BIOMED PHARMACOTHER
JI Biomed. Pharmacother.
PD JAN
PY 2021
VL 133
AR 110857
DI 10.1016/j.biopha.2020.110857
PG 11
WC Medicine, Research & Experimental; Pharmacology & Pharmacy
WE Science Citation Index Expanded (SCI-EXPANDED)
SC Research & Experimental Medicine; Pharmacology & Pharmacy
GA PN6SB
UT WOS:000604605600001
PM 33197760
OA gold
DA 2022-07-02
ER

PT J
AU Liao, XY
   Song, LY
   Zeng, BH
   Liu, BY
   Qiu, YY
   Qu, H
   Zheng, Y
   Long, M
   Zhou, HD
   Wang, Y
   Du, YX
   Xu, J
   Shen, RF
   Tong, Q
   Cai, L
   Li, X
   Guo, SD
   Yang, GY
   Zhu, ZM
   Pu, XY
   Wei, H
   Zheng, HT
AF Liao, Xiaoyu
   Song, Lingyu
   Zeng, Benhua
   Liu, Bingyao
   Qiu, Yuyang
   Qu, Hua
   Zheng, Yi
   Long, Min
   Zhou, Houdi
   Wang, Yuan
   Du, Yingxuan
   Xu, Jing
   Shen, Rufei
   Tong, Qiang
   Cai, Leigin
   Li, Xing
   Guo, Shaodong
   Yang, Gangyi
   Zhu, Zhiming
   Pu, Xiaoyun
   Wei, Hong
   Zheng, Hongting
TI Alteration of gut microbiota induced by DPP-4i treatment improves
   glucose homeostasis
SO EBIOMEDICINE
LA English
DT Article
DE DPP-4i; Gut microbiota; Glucose tolerance; GF mice
ID DIPEPTIDYL PEPTIDASE-IV; GLUCAGON-LIKE PEPTIDE-1; CHAIN FATTY-ACIDS;
   INSULIN-RESISTANCE; DIABETES-MELLITUS; METFORMIN ALTERS;
   LIPID-METABOLISM; INFLAMMATION; BRAIN; INHIBITION
AB Background: Increasing evidence indicates that the gut microbiota contributes to the occurrence and development of metabolic diseases. However, little is known about the effects of commonly used antidiabetic agents on the gut microbiota. In this study, we investigated the roles of dipeptidyl peptidase-4 inhibitors (DPP-4i) and alpha-glucosidase inhibitor in modulating the gut microbiota.
   Methods: 16S-rDNA sequencing was performed to analyse the effects of DPP-4i and acarbose on the gut microbiota in mice fed a high-fat diet (HFD). Fecal microbiota transplantation (FMT) from type 2 diabetes patients to germ-free mice was performed to investigate the contribution of the altered microbiome to antidiabetic effects of the drugs. Fecal metabolomics was also analysed by untargeted and targeted GC-MS systems.
   Findings: Although DPP-4i and a-glucosidase inhibitor both altered the gut microbial composition, only the microbiome modulation of DPP-4i contributed to its hypoglycemic effect. Specifically, the changes of 68.6% genera induced by HID were rescued by DPP-4i. [MT showed that the DPP-4i-altered microbiome improved glucose tolerance in colonized mice, while acarbose did not. Moreover. DPP-4i increased the abundance of Bacteroidetes, and also promoted a functional shift in the gut microbiome, especially increasing the production of succinate.
   Interpretation: Our findings demonstrate an important effect of DPP-4i on the gut microbiota, revealing a new hypoglycemic mechanism and an additional benefit of it. Furthermore, modulating the microbial composition, and the functional shift arising from changes in the microbiome, might be a potential strategy for improving glucose homeostasis. (C) 2019 The Authors. Published by Elsevier B.V.
C1 [Liao, Xiaoyu; Song, Lingyu; Liu, Bingyao; Qiu, Yuyang; Qu, Hua; Zheng, Yi; Long, Min; Zhou, Houdi; Wang, Yuan; Du, Yingxuan; Xu, Jing; Shen, Rufei; Tong, Qiang; Cai, Leigin; Li, Xing; Zheng, Hongting] Third Mil Med Univ, Xinqiao Hosp, Translat Res Key Lab Diabet, Dept Endocrinol, Chongqing 400037, Peoples R China.
   [Zeng, Benhua; Wei, Hong] Third Mil Med Univ, Coll Basic Med Sci, Dept Lab Anim Sci, Chongqing 400037, Peoples R China.
   [Guo, Shaodong] Texas A&M Univ, Dept Nutr & Food Sci, College Stn, TX 77843 USA.
   [Yang, Gangyi] Chongqing Med Univ, Affiliated Hosp 2, Dept Endocrinol, Chongqing, Peoples R China.
   [Zhu, Zhiming] Third Mil Med Univ, Daping Hosp, Dept Hypertens & Endocrinol, Chongqing, Peoples R China.
   [Pu, Xiaoyun] Third Mil Med Univ, Xinqiao Hosp, Dept Clin Lab, Chongqing, Peoples R China.
   [Song, Lingyu] Guizhou Med Univ, Affiliated Hosp, Dept Gastroenterol, Guiyang, Guizhou, Peoples R China.
RP Zheng, HT (corresponding author), Third Mil Med Univ, Xinqiao Hosp, Translat Res Key Lab Diabet, Dept Endocrinol, Chongqing 400037, Peoples R China.; Wei, H (corresponding author), Third Mil Med Univ, Coll Basic Med Sci, Dept Lab Anim Sci, Chongqing 400037, Peoples R China.
EM weihong63528@163.com; fnf7703@hotmail.com
OI ZHENG, YI/0000-0002-5945-4432; Liao, Xiaoyu/0000-0001-9851-3848; Li,
   Xing/0000-0001-6469-4839
FU National Natural Science Foundation of China [81700757, 81471039,
   81700714, 81770434]; National Key R&D Program of China [2017YFC1309602,
   2016YFC1101100, 2017YFD0500503, 2017YFD0501001]; Natural Science
   Foundation Project of Chongqing [cstc2014jcyjjq10006, cstc2016jcyjA0093,
   cstc2016jcyjA0518]
FX This work was supported by grants from the National Natural Science
   Foundation of China (No. 81700757, No. 81471039, No. 81700714 and No.
   81770434), the National Key R&D Program of China (No. 2017YFC1309602,
   No. 2016YFC1101100, No. 2017YFD0500503 and No. 2017YFD0501001), and the
   Natural Science Foundation Project of Chongqing (No.
   cstc2014jcyjjq10006, No. cstc2016jcyjA0093 and No. cstc2016jcyjA0518).
CR Alberti KGMM, 1998, DIABETIC MED, V15, P539, DOI 10.1002/(SICI)1096-9136(199807)15:7<539::AID-DIA668>3.0.CO;2-S
   Anhe FF, 2015, GUT, V64, P872, DOI 10.1136/gutjnl-2014-307142
   Backhed F, 2004, P NATL ACAD SCI USA, V101, P15718, DOI 10.1073/pnas.0407076101
   Bae EJ, 2016, ARCH PHARM RES, V39, P1114, DOI 10.1007/s12272-016-0813-x
   Bauer PV, 2018, CELL METAB, V27, P101, DOI 10.1016/j.cmet.2017.09.019
   Birnbaum Y, 2016, BMJ OPEN DIAB RES CA, V4, DOI 10.1136/bmjdrc-2016-000227
   Bruce-Keller AJ, 2018, BIOL PSYCHIAT, V83, P214, DOI 10.1016/j.biopsych.2017.08.014
   Cai DS, 2005, NAT MED, V11, P183, DOI 10.1038/nm1166
   Cani PD, 2007, DIABETOLOGIA, V50, P2374, DOI 10.1007/s00125-007-0791-0
   Carrascosa JM, 2001, DIABETES OBES METAB, V3, P240, DOI 10.1046/j.1463-1326.2001.00102.x
   Cheng SS, 2012, CIRCULATION, V125, P2222, DOI 10.1161/CIRCULATIONAHA.111.067827
   Chu HT, 2016, SCIENCE, V352, P1116, DOI 10.1126/science.aad9948
   De Vadder F, 2016, CELL METAB, V24, P151, DOI 10.1016/j.cmet.2016.06.013
   De Vadder F, 2014, CELL, V156, P84, DOI 10.1016/j.cell.2013.12.016
   dos Santos L, 2013, CIRC-HEART FAIL, V6, P1029, DOI 10.1161/CIRCHEARTFAILURE.112.000057
   Drucker DJ, 2006, LANCET, V368, P1696, DOI 10.1016/S0140-6736(06)69705-5
   Eckburg PB, 2005, SCIENCE, V308, P1635, DOI 10.1126/science.1110591
   Evans CC, 2014, PLOS ONE, V9, DOI 10.1371/journal.pone.0092193
   Everard A, 2014, MBIO, V5, DOI 10.1128/mBio.01011-14
   Everard A, 2014, ISME J, V8, P2116, DOI 10.1038/ismej.2014.45
   Everard A, 2011, DIABETES, V60, P2775, DOI 10.2337/db11-0227
   Fischbach MA, 2011, CELL HOST MICROBE, V10, P336, DOI 10.1016/j.chom.2011.10.002
   Furet JP, 2010, DIABETES, V59, P3049, DOI 10.2337/db10-0253
   Gill SR, 2006, SCIENCE, V312, P1355, DOI 10.1126/science.1124234
   Grasset E, 2017, CELL METAB, V25, P1075, DOI 10.1016/j.cmet.2017.04.013
   Gu YY, 2017, NAT COMMUN, V8, DOI 10.1038/s41467-017-01682-2
   Handelsman Y, 2015, ENDOCR PRACT, V21, P1, DOI [10.4158/EP15672.GLSUPPL, 10.4158/EP15672.GL]
   Hildebrandt MA, 2009, GASTROENTEROLOGY, V137, P1716, DOI 10.1053/j.gastro.2009.08.042
   Hirsh AJ, 1997, GASTROENTEROLOGY, V113, P205, DOI 10.1016/S0016-5085(97)70096-9
   Holst JJ, 1998, DIABETES, V47, P1663, DOI 10.2337/diabetes.47.11.1663
   Hwang I, 2015, FASEB J, V29, P2397, DOI 10.1096/fj.14-265983
   Karlsson FH, 2013, NATURE, V498, P99, DOI 10.1038/nature12198
   Kim KA, 2012, PLOS ONE, V7, DOI 10.1371/journal.pone.0047713
   Kim SJ, 2008, DIABETES, V57, P1331, DOI 10.2337/db07-1639
   Koh A, 2016, CELL, V165, P1332, DOI 10.1016/j.cell.2016.05.041
   Ley RE, 2005, P NATL ACAD SCI USA, V102, P11070, DOI 10.1073/pnas.0504978102
   Ley RE, 2006, NATURE, V444, P1022, DOI 10.1038/4441022a
   Long M, 2018, DIABETES, V67, P518, DOI 10.2337/db17-0934
   Lynch SV, 2016, NEW ENGL J MED, V375, P2369, DOI 10.1056/NEJMra1600266
   Maes M, 2001, MOL PSYCHIATR, V6, P475, DOI 10.1038/sj.mp.4000872
   Mentzel S, 1996, J HISTOCHEM CYTOCHEM, V44, P445, DOI 10.1177/44.5.8627002
   Moreira GV, 2018, J NUTR BIOCHEM, V62, P143, DOI 10.1016/j.jnutbio.2018.07.009
   Muegge BD, 2011, SCIENCE, V332, P970, DOI 10.1126/science.1198719
   Olivares M, 2018, DIABETOLOGIA, V61, P1838, DOI 10.1007/s00125-018-4647-6
   Org E, 2017, GENOME BIOL, V18, DOI 10.1186/s13059-017-1194-2
   Perry RJ, 2016, NATURE, V534, P213, DOI 10.1038/nature18309
   Reichardt N, 2014, ISME J, V8, P1323, DOI 10.1038/ismej.2014.14
   SCHEIFINCC, 1973, APPL MICROBIOL, V26, P789
   Scher JU, 2011, NAT REV RHEUMATOL, V7, P569, DOI 10.1038/nrrheum.2011.121
   Shah Z, 2011, CIRCULATION, V124, P2339, DOI 10.1161/CIRCULATIONAHA.111.041418
   Shapiro H, 2017, J DIABETES, V9, P226, DOI 10.1111/1753-0407.12501
   Shin NR, 2014, GUT, V63, P727, DOI 10.1136/gutjnl-2012-303839
   Soty M, 2017, CELL METAB, V25, P1231, DOI 10.1016/j.cmet.2017.04.032
   Su BL, 2015, J DIABETES, V7, P729, DOI 10.1111/1753-0407.12232
   Sung MM, 2017, DIABETES, V66, P418, DOI 10.2337/db16-0680
   Topping DL, 2001, PHYSIOL REV, V81, P1031, DOI 10.1152/physrev.2001.81.3.1031
   Turnbaugh PJ, 2006, NATURE, V444, P1027, DOI 10.1038/nature05414
   Turnbaugh PJ, 2009, SCI TRANSL MED, V1, DOI 10.1126/scitranslmed.3000322
   Wang H, 2017, SCI REP-UK, V7, DOI 10.1038/s41598-017-02576-5
   Wang H, 2016, SCI TRANSL MED, V8, DOI 10.1126/scitranslmed.aad6095
   Wang L, 2016, SCI REP-UK, V6, DOI [10.1038/srep33251, 10.1038/srep38380]
   Wesley UV, 2017, MOL NEUROBIOL, V54, P4973, DOI 10.1007/s12035-016-0039-4
   Wu H, 2017, NAT MED, V23, P850, DOI 10.1038/nm.4345
   Xiao SM, 2014, FEMS MICROBIOL ECOL, V87, P357, DOI 10.1111/1574-6941.12228
   Yan XF, 2016, J DIABETES RES, V2016, DOI 10.1155/2016/2093171
   Zeng HW, 2016, J NUTR BIOCHEM, V35, P30, DOI 10.1016/j.jnutbio.2016.05.015
   Zhao L, 2018, FRONT ENDOCRINOL, V9, DOI 10.3389/fendo.2018.00233
   Zheng P, 2016, MOL PSYCHIATR, V21, P786, DOI 10.1038/mp.2016.44
   Zheng XJ, 2017, BMC BIOL, V15, DOI 10.1186/s12915-017-0462-7
NR 69
TC 32
Z9 38
U1 9
U2 29
PU ELSEVIER
PI AMSTERDAM
PA RADARWEG 29, 1043 NX AMSTERDAM, NETHERLANDS
SN 2352-3964
J9 EBIOMEDICINE
JI EBioMedicine
PD JUN
PY 2019
VL 44
BP 665
EP 674
DI 10.1016/j.ebiom.2019.03.057
PG 10
WC Medicine, General & Internal; Medicine, Research & Experimental
WE Science Citation Index Expanded (SCI-EXPANDED)
SC General & Internal Medicine; Research & Experimental Medicine
GA IF0LQ
UT WOS:000472768900065
PM 30922964
OA Green Published, gold
DA 2022-07-02
ER

PT J
AU Callaway, LK
   McIntyre, HD
   Barrett, HL
   Foxcroft, K
   Tremellen, A
   Lingwood, BE
   Tobin, JM
   Wilkinson, S
   Kothari, A
   Morrison, M
   O'Rourke, P
   Pelecanos, A
   Nitert, MD
AF Callaway, Leonie K.
   McIntyre, H. David
   Barrett, Helen L.
   Foxcroft, Katie
   Tremellen, Anne
   Lingwood, Barbara E.
   Tobin, Jacinta M.
   Wilkinson, Shelley
   Kothari, Alka
   Morrison, Mark
   O'Rourke, Peter
   Pelecanos, Anita
   Nitert, Marloes Dekker
TI Probiotics for the Prevention of Gestational Diabetes Mellitus in
   Overweight and Obese Women: Findings From the SPRING Double-Blind
   Randomized Controlled Trial
SO DIABETES CARE
LA English
DT Article
ID GUT MICROBIOME; PREGNANCY; RISK; SUPPLEMENTATION; RECOMMENDATIONS;
   INTERVENTION; ASSOCIATION; GUIDELINES; MANAGEMENT; GLUCOSE
AB OBJECTIVE Given the role of gut microbiota in regulating metabolism, probiotics administered during pregnancy might prevent gestational diabetes mellitus (GDM). This question has not previously been studied in high-risk overweight and obese pregnant women. We aimed to determine whether probiotics (Lactobacillus rhamnosus and Bifidobacterium animalis subspecies lactis) administered from the second trimester in overweight and obese women prevent GDM as assessed by an oral glucose tolerance test (OGTT) at 28 weeks' gestation. Secondary outcomes included maternal and neonatal complications, maternal blood pressure and BMI, and infant body composition. RESEARCH DESIGN AND METHODS This was a double-blind randomized controlled trial of probiotic versus placebo in overweight and obese pregnant women in Brisbane, Australia. RESULTS The study was completed in 411 women. GDM occurred in 12.3% (25 of 204) in the placebo arm and 18.4% (38 of 207) in the probiotics arm (P = 0.10). At OGTT, mean fasting glucose was higher in women randomized to probiotics (79.3 mg/dL) compared with placebo (77.5 mg/dL) (P = 0.049). One- and two-hour glucose measures were similar. Preeclampsia occurred in 9.2% of women randomized to probiotics compared with 4.9% in the placebo arm (P = 0.09). Excessive weight gain occurred in 32.5% of women in the probiotics arm (55 of 169) compared with 46% in the placebo arm (81 of 176) (P = 0.01). Rates of small for gestational age (<10th percentile) were 2.4% in the probiotics arm (5 of 205) and 6.5% in the placebo arm (13 of 199) (P = 0.042). There were no differences in other secondary outcomes. CONCLUSIONS The probiotics used in this study did not prevent GDM in overweight and obese pregnant women.
C1 [Callaway, Leonie K.; Foxcroft, Katie] Royal Brisbane & Womens Hosp, Womens & Newborn Serv, Herston, Qld, Australia.
   [Callaway, Leonie K.; McIntyre, H. David; Barrett, Helen L.; Lingwood, Barbara E.] Univ Queensland, Fac Med, Herston, Qld, Australia.
   [McIntyre, H. David; Barrett, Helen L.; Tremellen, Anne; Wilkinson, Shelley] Mater Med Res Inst, South Brisbane, Australia.
   [Tobin, Jacinta M.] James Cook Univ, Mackay, Australia.
   [Wilkinson, Shelley] Mater Grp, Dept Nutr & Dietet, South Brisbane, Australia.
   [Kothari, Alka] Redcliffe Hosp, Redcliffe, Australia.
   [Morrison, Mark] Univ Queensland, Fac Med, Diamantina Inst, Translat Res Inst, Woolloongabba, Qld, Australia.
   [O'Rourke, Peter; Pelecanos, Anita] QIMR Berghofer Med Res Inst, Herston, Qld, Australia.
   [Nitert, Marloes Dekker] Univ Queensland, Sch Chem & Mol Biosci, St Lucia, Qld, Australia.
RP Callaway, LK (corresponding author), Royal Brisbane & Womens Hosp, Womens & Newborn Serv, Herston, Qld, Australia.; Callaway, LK (corresponding author), Univ Queensland, Fac Med, Herston, Qld, Australia.
EM l.callaway@uq.edu.au
RI Kothari, Alka/AAQ-3451-2020; Nitert, Marloes D/A-8822-2011; Barrett,
   Helen L/C-7488-2011; Wilkinson, Shelley/AAV-9803-2020; Kothari,
   Alka/G-2013-2018; Wilkinson, Shelley/A-7919-2011; McIntyre,
   Harold/F-1888-2010; Morrison, Mark/C-9707-2013
OI Kothari, Alka/0000-0002-9816-3734; Nitert, Marloes
   D/0000-0002-1909-8920; Barrett, Helen L/0000-0001-7141-2086; Kothari,
   Alka/0000-0002-9816-3734; Pelecanos, Anita/0000-0003-0197-4504;
   Wilkinson, Shelley/0000-0003-3365-3473; McIntyre,
   Harold/0000-0001-8819-5794; Morrison, Mark/0000-0001-9257-9133
FU National Health and Medical Research Council [APP1028575]; Royal
   Brisbane and Women's Hospital Foundation
FX This study was funded by National Health and Medical Research Council
   grant APP1028575 and the Royal Brisbane and Women's Hospital Foundation.
CR Aaltonen J, 2008, J PEDIATR-US, V152, P79, DOI 10.1016/j.jpeds.2007.05.048
   Allen SJ, 2010, J NUTR, V140, P483, DOI 10.3945/jn.109.117093
   American College of Obstetricians and Gynecologists, 2013, Obstet Gynecol, V121, P210, DOI http://10.1097/01.AOG.0000425668.87506.4c
   Asemi Z, 2013, EUR J CLIN NUTR, V67, P71, DOI 10.1038/ejcn.2012.189
   Barrett HL, 2014, COCHRANE DB SYST REV, DOI 10.1002/14651858.CD009951.pub2
   Barrett HL, 2012, ACTA DIABETOL, V49, pS1, DOI 10.1007/s00592-012-0444-8
   Boney CM, 2005, PEDIATRICS, V115, pE290, DOI 10.1542/peds.2004-1808
   Bouter KE, 2017, GASTROENTEROLOGY, V152, P1671, DOI 10.1053/j.gastro.2016.12.048
   Buchanan TA, 2012, NAT REV ENDOCRINOL, V8, P639, DOI 10.1038/nrendo.2012.96
   Bull Matthew J, 2014, Integr Med (Encinitas), V13, P17
   Callaway LK, 2010, DIABETES CARE, V33, P1457, DOI 10.2337/dc09-2336
   Callaway LK, 2009, MED J AUSTRALIA, V191, P425, DOI 10.5694/j.1326-5377.2009.tb02876.x
   Carr DB, 2011, HYPERTENS PREGNANCY, V30, P153, DOI 10.3109/10641950903115012
   Crume TL, 2011, DIABETOLOGIA, V54, P87, DOI 10.1007/s00125-010-1925-3
   David LA, 2014, NATURE, V505, P559, DOI 10.1038/nature12820
   Dempsey JC, 2005, J MATERN-FETAL NEO M, V17, P179, DOI 10.1080/14767050500073456
   Esakoff TF, 2009, AM J OBSTET GYNECOL, V200, DOI 10.1016/j.ajog.2009.02.035
   Feig DS, 2015, DIABETES-METAB RES, V31, P680, DOI 10.1002/dmrr.2640
   Floch MH, 2010, J CLIN GASTROENTEROL, V44, pS19, DOI 10.1097/MCG.0b013e3181dd4fb7
   Foxcroft KF, 2011, BMC PREGNANCY CHILDB, V11, DOI 10.1186/1471-2393-11-4
   Isolauri E, 2015, DIABETES OBES METAB, V17, P713, DOI 10.1111/dom.12475
   Jarde A, 2018, BMC PREGNANCY CHILDB, V18, DOI 10.1186/s12884-017-1629-5
   Kim C, 2010, EXPERT REV CARDIOVAS, V8, P1639, DOI [10.1586/erc.10.167, 10.1586/ERC.10.167]
   Koren O, 2012, CELL, V150, P470, DOI 10.1016/j.cell.2012.07.008
   Laitinen K, 2009, BRIT J NUTR, V101, P1679, DOI 10.1017/S0007114508111461
   Landon MB, 2009, NEW ENGL J MED, V361, P1339, DOI 10.1056/NEJMoa0902430
   Lindsay KL, 2014, AM J CLIN NUTR, V99, P1432, DOI 10.3945/ajcn.113.079723
   Lindsay KL, 2014, INT J GYNECOL OBSTET, V125, P279, DOI 10.1016/j.ijgo.2014.01.004
   Lowe SA, 2015, AUST NZ J OBSTET GYN, V55, P11, DOI 10.1111/ajo.12253
   Luoto R, 2010, BRIT J NUTR, V103, P1792, DOI 10.1017/S0007114509993898
   Malcolm J, 2012, DIABETES-METAB RES, V28, P307, DOI 10.1002/dmrr.2275
   Mastromarino P, 2015, PHARMACOL RES, V95-96, P63, DOI 10.1016/j.phrs.2015.03.013
   McIntyre HD, 2012, MED J AUSTRALIA, V196, P184, DOI 10.5694/mja11.11120
   Metzger BE, 1998, DIABETES CARE, V21, pB161
   Metzger BE, 2010, DIABETES CARE, V33, P676, DOI 10.2337/dc09-1848
   Moher David, 2010, BMJ, V340, pc869, DOI [10.1016/j.ijsu.2011.10.001, 10.1016/j.jclinepi.2010.03.004, 10.1136/bmj.c869]
   Nitert MD, 2013, BMC PREGNANCY CHILDB, V13, DOI 10.1186/1471-2393-13-50
   Rautava S, 2012, J ALLERGY CLIN IMMUN, V130, P1355, DOI 10.1016/j.jaci.2012.09.003
   Simmons D, 2015, DIABETES OBES METAB, V17, P824, DOI 10.1111/dom.12495
   Ventura M, 2001, APPL ENVIRON MICROB, V67, P2760, DOI 10.1128/AEM.67.6.2760-2765.2001
   Wendland EM, 2012, BMC PREGNANCY CHILDB, V12, DOI 10.1186/1471-2393-12-23
   Wickens KL, 2017, BRIT J NUTR, V117, P804, DOI [10.1017/S0007114517000289, 10.1017/s0007114517000289]
   Yu ZT, 2004, BIOTECHNIQUES, V36, P808, DOI 10.2144/04365ST04
   Zheng J, 2018, PLOS ONE, V13, DOI 10.1371/journal.pone.0197771
NR 44
TC 66
Z9 70
U1 11
U2 57
PU AMER DIABETES ASSOC
PI ALEXANDRIA
PA 1701 N BEAUREGARD ST, ALEXANDRIA, VA 22311-1717 USA
SN 0149-5992
EI 1935-5548
J9 DIABETES CARE
JI Diabetes Care
PD MAR
PY 2019
VL 42
IS 3
BP 364
EP 371
DI 10.2337/dc18-2248
PG 8
WC Endocrinology & Metabolism
WE Science Citation Index Expanded (SCI-EXPANDED)
SC Endocrinology & Metabolism
GA HM1AY
UT WOS:000459181200015
PM 30659070
OA Bronze
DA 2022-07-02
ER

PT J
AU Dehghanbanadaki, H
   Aazami, H
   Ejtahed, HS
   Sohrabi, A
   Raftar, SKA
   Tarashi, S
   Tabatabaei-Malazy, O
   Bahramali, G
   Siadat, SD
   Esfahani, EN
   Razi, F
AF Dehghanbanadaki, Hojat
   Aazami, Hossein
   Ejtahed, Hanieh Sadat
   Sohrabi, Ahmad
   Raftar, Shahrbanoo Keshavarz Azizi
   Tarashi, Samira
   Tabatabaei-Malazy, Ozra
   Bahramali, Golnaz
   Siadat, Seyed Davar
   Esfahani, Ensieh Nasli
   Razi, Farideh
TI The global scientific publications on gut microbiota in type 2 diabetes;
   a bibliometric, Scientometric, and descriptive analysis
SO JOURNAL OF DIABETES AND METABOLIC DISORDERS
LA English
DT Article
DE Gut microbiota; Microbiome; Type 2 diabetes; Probiotic; Bibliometrics;
   Scientometrics
ID CHAIN FATTY-ACIDS; Y GASTRIC BYPASS; GOOGLE-SCHOLAR; OBESITY;
   ASSOCIATION; METFORMIN; IMPROVEMENT; RECEPTOR; SCIENCE; TRENDS
AB Background Modifying gut dysbiosis has achieved great success in managing type 2 diabetes mellitus (T2DM) and also T2DM affected the gut microbial composition. Objectives To determine the research trend of scientific publications on the relationship between gut microbiota and T2DM through a bibliometric and descriptive approach. Method We included originals and reviews related to both topics of gut microbiota and T2DM through searching in Scopus up to 31 December 2019 and then characterized their bibliometric profiles including the number of publications, citations, institutions, journals, countries, and the collaboration network of authors, countries, terms and keywords. Moreover, we performed a descriptive evaluation of the clinical trials based on their intervention type and its influence on gut dysbiosis. Results We achieved 877 articles (436 originals and 441 reviews) according to our inclusion criteria. The annual publications were constantly increased over time and reached 220 publications in 2019. Out of 436 original articles, 231 animal studies and 174 human studies were found. The majority of human studies were clinical trials (n = 77) investigating the influence of drugs (n = 21), regimens (n = 21), pre/pro/symbiotic (n = 19), surgeries (n = 15), or both drug and regimen (n = 1) on gut dysbiosis. Roux-en-Y gastric bypass and metformin were assessed the most in these trials. Obesity side by side T2DM has been assessed in this area of literature based on term and keyword analyses showing their possible similar pathways mediated by gut microbiota. Conclusion The exponentially growing documents on gut microbiota and T2DM had been published during the last decade and revealed gut microbiota alteration mediated antidiabetic effect of many interventions. Thus, we suggest other researchers to consider this pathway in efficacy assessment of therapeutic modalities and to find the optimal composition of gut microbiota that guarantees healthy insulin sensitivity.
C1 [Dehghanbanadaki, Hojat; Ejtahed, Hanieh Sadat; Tabatabaei-Malazy, Ozra] Univ Tehran Med Sci, Endocrinol & Metab Res Ctr, Endocrinol & Metab Clin Sci Inst, Tehran, Iran.
   [Aazami, Hossein] Univ Tehran Med Sci, Metab Disorders Res Ctr, Endocrinol & Metab Mol Cellular Sci Inst, Tehran, Iran.
   [Aazami, Hossein] FarIdea Co, Scientometr Dept, Tehran, Iran.
   [Sohrabi, Ahmad] Iran Univ Med Sci, Canc Control Fdn, Canc Control Res Ctr, Tehran, Iran.
   [Raftar, Shahrbanoo Keshavarz Azizi; Tarashi, Samira; Siadat, Seyed Davar] Pasteur Inst Iran, Dept Mycobacteriol & Pulm Res, Tehran, Iran.
   [Raftar, Shahrbanoo Keshavarz Azizi; Tarashi, Samira; Siadat, Seyed Davar] Pasteur Inst Iran, Microbiol Res Ctr MRC, Tehran, Iran.
   [Tabatabaei-Malazy, Ozra] Univ Tehran Med Sci, Noncommunicable Dis Res Ctr, Endocrinol & Metab Populat Sci Inst, Tehran, Iran.
   [Bahramali, Golnaz] Pasteur Inst Iran, AIDS & Bloodborne Dis Dept, Hepatitis, Tehran, Iran.
   [Esfahani, Ensieh Nasli; Razi, Farideh] Univ Tehran Med Sci, Diabet Res Ctr, Endocrinol & Metab Clin Sci Inst, Tehran, Iran.
RP Razi, F (corresponding author), Univ Tehran Med Sci, Diabet Res Ctr, Endocrinol & Metab Clin Sci Inst, Tehran, Iran.
EM f-razi@tums.ac.ir
RI Aazami, Hossein/I-6966-2019; Siadat, Seyed Davar/A-2204-2012; Tarashi,
   Samira/U-3663-2018; Razi, Farideh/ABG-3808-2021
OI Aazami, Hossein/0000-0002-6383-2934; Siadat, Seyed
   Davar/0000-0002-6892-5603; Tarashi, Samira/0000-0002-7141-322X;
   Dehghanbanadaki, Hojat/0000-0003-1057-0309; Sohrabi,
   Ahmad/0000-0002-7307-0398
CR Abdeen G, 2016, OBES SURG, V26, P410, DOI 10.1007/s11695-015-1945-7
   Akbari V, 2016, NUTR REV, V74, P774, DOI 10.1093/nutrit/nuw039
   Amerio P, 2020, DERMATOL THER, V33, DOI 10.1111/dth.13434
   Arora T, 2017, ISME J, V11, P2035, DOI 10.1038/ismej.2017.70
   Aydin O, 2018, CURR DIABETES REP, V18, DOI 10.1007/s11892-018-1020-6
   Baothman OA, 2016, LIPIDS HEALTH DIS, V15, DOI 10.1186/s12944-016-0278-4
   Cani PD, 2008, DIABETES, V57, P1470, DOI 10.2337/db07-1403
   Caporaso JG, 2011, GENOME BIOL, V12, DOI 10.1186/gb-2011-12-5-r50
   Chadegani AA., COMP 2 MAIN ACAD LIT, V9, P18, DOI DOI 10.5539/ASS.V9N5P18
   Chambers ES, 2015, P NUTR SOC, V74, P328, DOI 10.1017/S0029665114001657
   Colquitt JL, 2014, COCHRANE DB SYST REV, DOI 10.1002/14651858.CD003641.pub4
   Ejtahed HS, 2019, IRAN J BASIC MED SCI, V22, P65, DOI 10.22038/ijbms.2018.30203.7281
   Everard A, 2013, BEST PRACT RES CL GA, V27, P73, DOI 10.1016/j.bpg.2013.03.007
   Falagas ME, 2008, FASEB J, V22, P338, DOI 10.1096/fj.07-9492LSF
   Forster SC, 2019, NAT BIOTECHNOL, V37, P186, DOI 10.1038/s41587-018-0009-7
   Gao ZG, 2009, DIABETES, V58, P1509, DOI 10.2337/db08-1637
   Gurung M, 2020, EBIOMEDICINE, V51, DOI 10.1016/j.ebiom.2019.11.051
   Han JL, 2014, WORLD J GASTROENTERO, V20, P17737, DOI 10.3748/wjg.v20.i47.17737
   Huang F, 2018, INT J FOOD SCI NUTR, V69, P729, DOI 10.1080/09637486.2017.1408059
   Hui JL, 2020, INT J IMPOT RES, V32, P409, DOI 10.1038/s41443-019-0161-8
   Human Microbiome Project Consortium, 2012, Nature, V486, P207, DOI 10.1038/nature11234
   Kaji L, 2014, DIGESTION, V89, P31, DOI 10.1159/000356211
   Khlebobpros R., 2017, SCIENTOMETRIC ANAL H
   Kulkarni AV, 2009, JAMA-J AM MED ASSOC, V302, P1092, DOI 10.1001/jama.2009.1307
   Lederberg J, 2001, SCIENTIST, V15, P8
   Lee H, 2014, APPL ENVIRON MICROB, V80, P5935, DOI 10.1128/AEM.01357-14
   Ley RE, 2005, P NATL ACAD SCI USA, V102, P11070, DOI 10.1073/pnas.0504978102
   Ley RE, 2006, NATURE, V444, P1022, DOI 10.1038/4441022a
   Li JV, 2011, GUT, V60, P1214, DOI 10.1136/gut.2010.234708
   Lin HP, 2012, PLOS ONE, V7, DOI [10.1371/journal.pone.0031286, 10.1371/journal.pone.0035240]
   Lotti T., 2020, DERMATOL THER
   Manning S, 2015, J CLIN INVEST, V125, P939, DOI 10.1172/JCI76305
   Marti JM, 2017, MSYSTEMS, V2, DOI 10.1128/mSystems.00144-16
   Medina DA, 2017, PEERJ, V5, DOI 10.7717/peerj.3443
   Murphy R, 2017, OBES SURG, V27, P917, DOI 10.1007/s11695-016-2399-2
   Musso G, 2011, ANNU REV MED, V62, P361, DOI 10.1146/annurev-med-012510-175505
   Napolitano A, 2014, PLOS ONE, V9, DOI 10.1371/journal.pone.0100778
   Nathan DM, 2009, DIABETES CARE, V32, P193, DOI 10.2337/dc08-9025
   Nohr MK, 2013, ENDOCRINOLOGY, V154, P3552, DOI 10.1210/en.2013-1142
   Ogurtsova K, 2017, DIABETES RES CLIN PR, V128, P40, DOI 10.1016/j.diabres.2017.03.024
   Pernicova I, 2014, NAT REV ENDOCRINOL, V10, P143, DOI 10.1038/nrendo.2013.256
   Peterli R, 2012, OBES SURG, V22, P740, DOI 10.1007/s11695-012-0622-3
   Peterson J, 2009, GENOME RES, V19, P2317, DOI 10.1101/gr.096651.109
   Qin JJ, 2012, NATURE, V490, P55, DOI 10.1038/nature11450
   Qingli Y., 2017, C 16 INT C SCI INF I
   Remely M, 2014, GENE, V537, P85, DOI 10.1016/j.gene.2013.11.081
   Ren, 2020, ALTERATIONS GUT MICR
   Soon WW, 2013, MOL SYST BIOL, V9, DOI 10.1038/msb.2012.61
   Soroush, 2020, LANDSCAPE MICROBIOTA, P1
   Sun LL, 2018, NAT MED, V24, P1919, DOI 10.1038/s41591-018-0222-4
   Tian JX, 2017, MEDICINE, V96, DOI 10.1097/MD.0000000000007338
   Tolhurst G, 2012, DIABETES, V61, P364, DOI 10.2337/db11-1019
   Tong XL, 2018, MBIO, V9, DOI 10.1128/mBio.02392-17
   Tremaroli V, 2015, CELL METAB, V22, P228, DOI 10.1016/j.cmet.2015.07.009
   Vijayakumar CJS., 2018, INT J ED, V7, P5, DOI DOI 10.5281/ZENODO.2529398
   Wang WL, 2015, WORLD J GASTROENTERO, V21, P803, DOI 10.3748/wjg.v21.i3.803
   Wu H, 2017, NAT MED, V23, P850, DOI 10.1038/nm.4345
   Yamashita H, 2007, BIOSCI BIOTECH BIOCH, V71, P1236, DOI 10.1271/bbb.60668
   Yao HQ, 2018, PEERJ, V6, DOI 10.7717/peerj.5091
   Zhang M, 2020, BIBLIOMETRIC VISUAL, P11
   Zhang TC, 2020, J CANCER, V11, P4823, DOI 10.7150/jca.44126
   Zheng Y, 2018, NAT REV ENDOCRINOL, V14, P88, DOI 10.1038/nrendo.2017.151
NR 62
TC 0
Z9 0
U1 4
U2 6
PU SPRINGER INT PUBL AG
PI CHAM
PA GEWERBESTRASSE 11, CHAM, CH-6330, SWITZERLAND
EI 2251-6581
J9 J DIABETES METAB DIS
JI J. Diabetes Metab. Disord.
PD JUN
PY 2022
VL 21
IS 1
BP 13
EP 32
DI 10.1007/s40200-021-00920-1
EA NOV 2021
PG 20
WC Endocrinology & Metabolism
WE Emerging Sources Citation Index (ESCI)
SC Endocrinology & Metabolism
GA 1V2OI
UT WOS:000720195200001
PM 35673416
DA 2022-07-02
ER

PT J
AU Silva, JCP
   Mota, M
   Martins, FO
   Nogueira, C
   Goncalves, T
   Carneiro, T
   Pinto, J
   Duarte, D
   Barros, AS
   Jones, JG
   Gil, AM
AF Silva, Joao C. P.
   Mota, Marta
   Martins, Fatima O.
   Nogueira, Celia
   Goncalves, Teresa
   Carneiro, Tatiana
   Pinto, Joana
   Duarte, Daniela
   Barros, Antonio S.
   Jones, John G.
   Gil, Ana M.
TI Intestinal Microbial and Metabolic Profiling of Mice Fed with High
   Glucose and High-Fructose Diets
SO JOURNAL OF PROTEOME RESEARCH
LA English
DT Article
DE Fructose absorption; short-chain fatty acids; metabolic profiling;
   metabolomics; intestinal microbiota
ID CHAIN FATTY-ACIDS; INSULIN-RESISTANCE; GUT MICROBIOTA; HEPATIC
   STEATOSIS; BARRIER FUNCTION; BILE-ACIDS; OBESITY; INFLAMMATION; RAT;
   QUANTIFICATION
AB Increased sugar intake is implicated in Type-2 diabetes and fatty liver disease; however, the mechanisms through which glucose and fructose promote these conditions are unclear. We hypothesize that alterations in intestinal metabolite and microbiota profiles specific to each monosaccharide are involved. Two groups of six adult C57BL/6 mice were fed for 10-weeks with diets with glucose (G) or fructose (F) as sole carbohydrates, and a third group was fed with a normal chow carbohydrate mixture (N). Fecal metabolites were profiled by nuclear magnetic resonance (NMR) and microbial composition by real-time polymerase chain reaction (qPCR). Although N, G and F mice exhibited similar weight gains (with slight slower gains for F) and glucose tolerance, multivariate analysis of NMR data indicated that F mice were separated from N and G, with decreased butyrate and glutamate and increased fructose, succinate, taurine, tyrosine, and xylose. The different sugar diets also resulted in distinct intestinal microbiota profiles. That associated with fructose seemed to hold more potential to induce host metabolic disturbances compared to glucose, mainly by promoting bile acid deconjugation and taurine release and compromising intestinal barrier integrity. This may reflect the noted nonquantitative intestinal fructose absorption hence increasing its availability for microbial metabolism, a subject for further investigation.
C1 [Silva, Joao C. P.; Mota, Marta; Martins, Fatima O.; Nogueira, Celia; Goncalves, Teresa; Jones, John G.] Univ Coimbra, CNC Ctr Neurosci & Cell Biol, Coimbra, Portugal.
   [Mota, Marta; Nogueira, Celia; Goncalves, Teresa] Univ Coimbra, Inst Microbiol, Fac Med, Coimbra, Portugal.
   [Martins, Fatima O.; Jones, John G.] Univ Nova Lisboa, NOVA Med Sch, CEDOC, Rua Camara Pestana 6,6A,Edificio 2,Piso 3, P-1150082 Lisbon, Portugal.
   [Carneiro, Tatiana; Pinto, Joana; Duarte, Daniela; Barros, Antonio S.; Gil, Ana M.] Univ Aveiro, Aveiro Inst Mat, CICECO, Campus Santiago, P-3810193 Aveiro, Portugal.
   [Carneiro, Tatiana; Pinto, Joana; Duarte, Daniela; Barros, Antonio S.; Gil, Ana M.] Univ Aveiro, Dept Chem, Campus Santiago, P-3810193 Aveiro, Portugal.
   [Pinto, Joana] Univ Porto, Fac Pharm, Dept Biol Sci, UCIBIO REQUIMTE Toxicol Lab, P-4050313 Porto, Portugal.
   [Barros, Antonio S.] Univ Porto, Fac Med, Dept Cardiothorac Surg & Physiol, P-4200319 Porto, Portugal.
   [Jones, John G.] APDP Portuguese Diabet Assoc, Lisbon, Portugal.
RP Jones, JG (corresponding author), Univ Coimbra, CNC Ctr Neurosci & Cell Biol, Coimbra, Portugal.; Jones, JG (corresponding author), Univ Nova Lisboa, NOVA Med Sch, CEDOC, Rua Camara Pestana 6,6A,Edificio 2,Piso 3, P-1150082 Lisbon, Portugal.; Gil, AM (corresponding author), Univ Aveiro, Aveiro Inst Mat, CICECO, Campus Santiago, P-3810193 Aveiro, Portugal.; Gil, AM (corresponding author), Univ Aveiro, Dept Chem, Campus Santiago, P-3810193 Aveiro, Portugal.; Jones, JG (corresponding author), APDP Portuguese Diabet Assoc, Lisbon, Portugal.
EM john.griffith.jones@gmail.com; agil@ua.pt
RI Duarte, Daniela/AAD-3491-2020; Martins, Fátima/AAD-8069-2021; Nogueira,
   Celia Regina/AAF-7440-2022; Barros, António S./B-5847-2009; Gonçalves,
   Teresa/F-5146-2011; Pinto, Joana/P-9570-2016; Jones, John
   G./A-8684-2010; Nogueira, Celia/R-7627-2016; Martins, Fatima/P-5037-2017
OI Duarte, Daniela/0000-0001-9460-1162; Nogueira, Celia
   Regina/0000-0002-4014-0660; Barros, António S./0000-0002-9103-5852;
   Gonçalves, Teresa/0000-0001-9347-0535; Pinto, Joana/0000-0001-9719-8364;
   Jones, John G./0000-0002-3745-3885; Mota, Marta
   Sofia/0000-0003-4711-4817; Nogueira, Celia/0000-0001-8464-0045; Martins,
   Fatima/0000-0003-2161-459X
FU FCT/MEC [POCI-01-0145-FEDER-007679, UID/CTM/50011/2013]; FEDER; FCT
   funds; FEDER European Regional Development Fund; FEDER European Regional
   Development Fund, within the COMPETE 2020 Programme
   [UID/BIA/04004/2013]; Portuguese Foundation for Science and Technology
   (FCT) Investigator initiation grant [PTDC-SAU-MET-111398-2009]; FCT
   [SFRH/BD/90259/2012, SFRH/BD/119509/2016]
FX This project was developed within the scope of the project CICECO-Aveiro
   Institute of Materials, POCI-01-0145-FEDER-007679 (FCT ref.
   UID/CTM/50011/2013), financed by national funds through the FCT/MEC and
   when appropriate cofinanced by FEDER under the PT2020 Partnership
   Agreement. We also acknowledge the Portuguese National NMR Network
   (RNRMN), supported by FCT funds. Structural funding for the Centre for
   Neuroscience and Cell Biology is supported in part by FEDER European
   Regional Development Fund, within the PT2020 Partnership Agreement, and
   the COMPETE 2020 Programme within the project UID/BIA/04004/2013. This
   work was also funded through a Portuguese Foundation for Science and
   Technology (FCT) Investigator initiation grant PTDC-SAU-MET-111398-2009.
   J.C.P.S. and D.D. acknowledge FCT fellowship grants SFRH/BD/90259/2012
   and SFRH/BD/119509/2016, respectively.
CR Abd Elwahab A. H, 2017, CELL PHYSIOL BIOCHEM, V43, P644
   Arora T, 2016, J INTERN MED, V280, P339, DOI 10.1111/joim.12508
   Arora T, 2011, APPETITE, V56, P511, DOI 10.1016/j.appet.2011.01.016
   Barone S, 2009, J BIOL CHEM, V284, P5056, DOI 10.1074/jbc.M808128200
   BENJAMINI Y, 1995, J R STAT SOC B, V57, P289, DOI 10.1111/j.2517-6161.1995.tb02031.x
   Berben L, 2012, INT J NURS STUD, V49, P1039, DOI 10.1016/j.ijnurstu.2012.01.015
   Cani PD, 2008, DIABETES, V57, P1470, DOI 10.2337/db07-1403
   Cani PD, 2007, DIABETES, V56, P1761, DOI 10.2337/db06-1491
   Castillo M, 2006, VET MICROBIOL, V114, P165, DOI 10.1016/j.vetmic.2005.11.055
   Chambers ES, 2015, P NUTR SOC, V74, P328, DOI 10.1017/S0029665114001657
   Choi MJ, 2009, NUTR RES PRACT, V3, P108, DOI 10.4162/nrp.2009.3.2.108
   David LA, 2014, NATURE, V505, P559, DOI 10.1038/nature12820
   Dekker MJ, 2010, AM J PHYSIOL-ENDOC M, V299, pE685, DOI 10.1152/ajpendo.00283.2010
   Delgado TC, 2009, NMR BIOMED, V22, P310, DOI 10.1002/nbm.1327
   Delgado TC, 2013, AM J PHYSIOL-ENDOC M, V304, pE384, DOI 10.1152/ajpendo.00185.2012
   Delzenne NM, 2011, CURR DIABETES REP, V11, P154, DOI 10.1007/s11892-011-0191-1
   Dieterle F, 2006, ANAL CHEM, V78, P4281, DOI 10.1021/ac051632c
   Dodd D, 2017, NATURE, V551, P648, DOI 10.1038/nature24661
   Endo A, 2012, MICROB ECOL HEALTH D, P23
   Francini F, 2010, LIFE SCI, V86, P965, DOI 10.1016/j.lfs.2010.05.005
   Franklin CL, 2017, LAB ANIMAL, V46, P114, DOI 10.1038/laban.1222
   Goffredo M, 2016, J CLIN ENDOCR METAB, V101, P4367, DOI 10.1210/jc.2016-1797
   Heinritz SN, 2016, NUTRIENTS, V8, DOI 10.3390/nu8050317
   Herrema H, 2010, HEPATOLOGY, V51, P806, DOI 10.1002/hep.23408
   Hong YS, 2010, ARCH PHARM RES, V33, P1091, DOI 10.1007/s12272-010-0716-1
   Ijare OB, 2005, MAGN RESON MED, V53, P1441, DOI 10.1002/mrm.20513
   Inam-u-Ilah, 2018, AMINO ACIDS, V50, P487, DOI 10.1007/s00726-018-2544-4
   Jaacks LM, 2016, BEST PRACT RES CL EN, V30, P331, DOI 10.1016/j.beem.2016.05.003
   Jiang JK, 2010, ANN MICROBIOL, V60, P81, DOI 10.1007/s13213-009-0004-9
   Jin UH, 2017, SCI REP-UK, V7, DOI 10.1038/s41598-017-10824-x
   Jones HF, 2011, AM J PHYSIOL-GASTR L, V300, pG202, DOI 10.1152/ajpgi.00457.2010
   Kawasaki T, 2009, J NUTR, V139, P2067, DOI 10.3945/jn.109.105858
   Koh A, 2016, CELL, V165, P1332, DOI 10.1016/j.cell.2016.05.041
   Kumar A, 2015, AM J PHYSIOL-GASTR L, V309, pG602, DOI 10.1152/ajpgi.00186.2015
   Kumari M, 2017, OBES REV, V18, P18, DOI 10.1111/obr.12484
   Lamichhane S, 2017, ANAL METHODS-UK, V9, P4476, DOI 10.1039/c7ay01465a
   Latulippe ME, 2011, CRIT REV FOOD SCI, V51, P583, DOI 10.1080/10408398.2011.566646
   Mellor K, 2010, NUTRITION, V26, P842, DOI 10.1016/j.nut.2009.08.017
   Nunes PM, 2014, FASEB J, V28, P1988, DOI 10.1096/fj.13-241208
   Patel C, 2015, AM J PHYSIOL-REG I, V309, pR499, DOI 10.1152/ajpregu.00128.2015
   Ruiz L, 2013, FRONT MICROBIOL, V4, DOI 10.3389/fmicb.2013.00396
   Rutledge AC, 2007, NUTR REV, V65, pS13, DOI 10.1301/nr.2007.jun.S13-S23
   Sonnenburg JL, 2016, NATURE, V535, P56, DOI 10.1038/nature18846
   Spruss A, 2012, LAB INVEST, V92, P1020, DOI 10.1038/labinvest.2012.75
   Stenman LK, 2013, AM J PHYSIOL-GASTR L, V304, pG227, DOI 10.1152/ajpgi.00267.2012
   Tappy L, 2010, PHYSIOL REV, V90, P23, DOI 10.1152/physrev.00019.2009
   van der Beek CM, 2017, NUTR REV, V75, P286, DOI 10.1093/nutrit/nuw067
   van Minnen LP, 2007, SURGERY, V141, P470, DOI 10.1016/j.surg.2006.10.007
   Veselkov KA, 2009, ANAL CHEM, V81, P56, DOI 10.1021/ac8011544
   Volynets V, 2017, J NUTR, V147, P770, DOI 10.3945/jn.116.242859
   Wishart DS, 2009, NUCLEIC ACIDS RES, V37, pD603, DOI 10.1093/nar/gkn810
   Yang YX, 2014, MOL BIOSYST, V10, P1803, DOI 10.1039/c3mb70618d
   Younossi ZM, 2016, HEPATOLOGY, V64, P1577, DOI 10.1002/hep.28785
   Zhang CH, 2013, NAT COMMUN, V4, DOI 10.1038/ncomms3163
   Zhao Y, 2013, J PROTEOME RES, V12, P2987, DOI 10.1021/pr400263n
   Zimmet P, 2017, NAT REV ENDOCRINOL, V13, P379, DOI 10.1038/nrendo.2017.59
NR 56
TC 8
Z9 11
U1 3
U2 26
PU AMER CHEMICAL SOC
PI WASHINGTON
PA 1155 16TH ST, NW, WASHINGTON, DC 20036 USA
SN 1535-3893
EI 1535-3907
J9 J PROTEOME RES
JI J. Proteome Res.
PD AUG
PY 2018
VL 17
IS 8
BP 2880
EP 2891
DI 10.1021/acs.jproteome.8b00354
PG 12
WC Biochemical Research Methods
WE Science Citation Index Expanded (SCI-EXPANDED)
SC Biochemistry & Molecular Biology
GA GP7TQ
UT WOS:000441112800030
PM 29923728
DA 2022-07-02
ER

PT J
AU Stewart, CJ
   Ajami, NJ
   O'Brien, JL
   Hutchinson, DS
   Smith, DP
   Wong, MC
   Ross, MC
   Lloyd, RE
   Doddapaneni, H
   Metcalf, GA
   Muzny, D
   Gibbs, RA
   Vatanen, T
   Huttenhower, C
   Xavier, RJ
   Rewers, M
   Hagopian, W
   Toppari, J
   Ziegler, AG
   She, JX
   Akolkar, B
   Lernmark, A
   Hyoty, H
   Vehik, K
   Krischer, JP
   Petrosino, JF
AF Stewart, Christopher J.
   Ajami, Nadim J.
   O'Brien, Jacqueline L.
   Hutchinson, Diane S.
   Smith, Daniel P.
   Wong, Matthew C.
   Ross, Matthew C.
   Lloyd, Richard E.
   Doddapaneni, HarshaVardhan
   Metcalf, Ginger A.
   Muzny, Donna
   Gibbs, Richard A.
   Vatanen, Tommi
   Huttenhower, Curtis
   Xavier, Ramnik J.
   Rewers, Marian
   Hagopian, William
   Toppari, Jorma
   Ziegler, Anette-G.
   She, Jin-Xiong
   Akolkar, Beena
   Lernmark, Ake
   Hyoty, Heikki
   Vehik, Kendra
   Krischer, Jeffrey P.
   Petrosino, Joseph F.
TI Temporal development of the gut microbiome in early childhood from the
   TEDDY study
SO NATURE
LA English
DT Article
ID INTESTINAL MICROBIOTA; ENVIRONMENTAL DETERMINANTS; KYOTO ENCYCLOPEDIA;
   QUALITY-CONTROL; BREAST-MILK; INFANT; EXPOSURE; RISK; ESTABLISHMENT;
   DISEASE
AB The development of the microbiome from infancy to childhood is dependent on a range of factors, with microbial-immune crosstalk during this time thought to be involved in the pathobiology of later life diseases(1-9) such as persistent islet autoimmunity and type 1 diabetes(10-12). However, to our knowledge, no studies have performed extensive characterization of the microbiome in early life in a large, multi-centre population. Here we analyse longitudinal stool samples from 903 children between 3 and 46 months of age by 16S rRNA gene sequencing (n = 12,005) and metagenomic sequencing (n = 10,867), as part of the The Environmental Determinants of Diabetes in the Young (TEDDY) study. We show that the developing gut microbiome undergoes three distinct phases of microbiome progression: a developmental phase (months 3-14), a transitional phase (months 15-30), and a stable phase (months 31-46). Receipt of breast milk, either exclusive or partial, was the most significant factor associated with the microbiome structure. Breastfeeding was associated with higher levels of Bifidobacterium species (B. breve and B. bifidum), and the cessation of breast milk resulted in faster maturation of the gut microbiome, as marked by the phylum Firmicutes. Birth mode was also significantly associated with the microbiome during the developmental phase, driven by higher levels of Bacteroides species (particularly B. fragilis) in infants delivered vaginally. Bacteroides was also associated with increased gut diversity and faster maturation, regardless of the birth mode. Environmental factors including geographical location and household exposures (such as siblings and furry pets) also represented important covariates. A nested case-control analysis revealed subtle associations between microbial taxonomy and the development of islet autoimmunity or type 1 diabetes. These data determine the structural and functional assembly of the microbiome in early life and provide a foundation for targeted mechanistic investigation into the consequences of microbial-immune crosstalk for long-term health.
C1 [Stewart, Christopher J.; Ajami, Nadim J.; O'Brien, Jacqueline L.; Hutchinson, Diane S.; Smith, Daniel P.; Wong, Matthew C.; Ross, Matthew C.; Lloyd, Richard E.; Petrosino, Joseph F.] Baylor Coll Med, Alkek Ctr Metagen & Microbiome Res, Dept Mol Virol & Microbiol, Houston, TX 77030 USA.
   [Stewart, Christopher J.] Newcastle Univ, Inst Cellular Med, Newcastle Upon Tyne, Tyne & Wear, England.
   [Doddapaneni, HarshaVardhan; Metcalf, Ginger A.; Muzny, Donna; Gibbs, Richard A.] Baylor Coll Med, Human Genome Sequencing Ctr, Houston, TX 77030 USA.
   [Vatanen, Tommi; Huttenhower, Curtis; Xavier, Ramnik J.] Broad Inst MIT & Harvard, Cambridge, MA 02142 USA.
   [Rewers, Marian] Univ Colorado, Barbara Davis Ctr Childhood Diabet, Aurora, CO USA.
   [Hagopian, William] Pacific Northwest Res Inst, Seattle, WA USA.
   [Toppari, Jorma] Univ Turku, Inst Biomed, Res Ctr Integrat Physiol & Pharmacol, Turku, Finland.
   [Toppari, Jorma] Turku Univ Hosp, Dept Pediat, Turku, Finland.
   [Ziegler, Anette-G.] Helmholtz Zentrum Munchen, Inst Diabet Res, Munich, Germany.
   [Ziegler, Anette-G.] Tech Univ Munich, Forschergrp Diabet, Klinikum Rechts Isar, Munich, Germany.
   [Ziegler, Anette-G.] Helmholtz Zentrum Munchen, Forschergrp Diabet eV, Munich, Germany.
   [She, Jin-Xiong] Augusta Univ, Ctr Biotechnol & Genom Med, Med Coll Georgia, Augusta, GA USA.
   [Akolkar, Beena] NIDDK, Bethesda, MD 20892 USA.
   [Lernmark, Ake] Lund Univ, Skane Univ Hosp, Dept Clin Sci, CRC, Malmo, Sweden.
   [Hyoty, Heikki] Univ Tampere, Fac Med & Biosci, Dept Virol, Tampere, Finland.
   [Hyoty, Heikki] Pirkanmaa Hosp Dist, Fimlab Labs, Tampere, Finland.
   [Vehik, Kendra; Krischer, Jeffrey P.] Univ S Florida, Hlth Informat Inst, Morsani Coll Med, Tampa, FL USA.
RP Stewart, CJ; Petrosino, JF (corresponding author), Baylor Coll Med, Alkek Ctr Metagen & Microbiome Res, Dept Mol Virol & Microbiol, Houston, TX 77030 USA.; Stewart, CJ (corresponding author), Newcastle Univ, Inst Cellular Med, Newcastle Upon Tyne, Tyne & Wear, England.
EM christopher.stewart@ncl.ac.uk; jpetrosi@bcm.edu
RI Lernmark, Åke/F-8140-2015; Stewart, Christopher/M-4615-2017; Vatanen,
   Tommi/J-5458-2018; Petrosino, Joseph F./AAF-1621-2019
OI Lernmark, Åke/0000-0003-1735-0499; Stewart,
   Christopher/0000-0002-6033-338X; Vatanen, Tommi/0000-0003-0949-1291;
   Kurppa, Kalle/0000-0003-4757-2164; Hyoty, Heikki/0000-0003-0370-4145;
   doddapaneni, harshavardhan/0000-0002-2433-633X
FU National Institute of Diabetes and Digestive and Kidney Diseases (NIDDK)
   [U01 DK63829, U01 DK63861, U01 DK63821, U01 DK63865, U01 DK63863, U01
   DK63836, U01 DK63790, UC4 DK63829, UC4 DK63861, UC4 DK63821, UC4
   DK63865, UC4 DK63863, UC4 DK63836, UC4 DK95300, UC4 DK100238, UC4
   DK106955, UC4 DK112243, UC4 DK117483, HHSN267200700014C]; National
   Institute of Allergy and Infectious Diseases (NIAID); National Institute
   of Child Health and Human Development (NICHD); National Institute of
   Environmental Health Sciences (NIEHS); Centers for Disease Control and
   Prevention (CDC); JDRF [2-SRA-2016-247-S-B, 2-SRA-2018-548-S-B];
   NIH/NCATS Clinical and Translational Science Awards [UL1 TR000064, UL1
   TR001082]; NATIONAL CENTER FOR ADVANCING TRANSLATIONAL SCIENCES
   [UL1TR000064, UL1TR001082, UL1TR001427] Funding Source: NIH RePORTER;
   NATIONAL INSTITUTE OF DIABETES AND DIGESTIVE AND KIDNEY DISEASES
   [UC4DK100238, U01DK063863, UC4DK063863, UC4DK063836, U01DK063865,
   U01DK063861, UC4DK063829, UC4DK063861, UC4DK063865, UC4DK106955,
   U01DK063829, U01DK063821, U01DK063790, UC4DK063821, UC4DK117483,
   UC4DK095300, UC4DK112243, U01DK063836] Funding Source: NIH RePORTER
FX We acknowledge the following members of the CMMR for their support in
   samples processing: T. Ayvaz, T. Bauch, L. Kusic, L. Railey, R. Berry,
   A. Tamegnon, E. Zavala, H. Moreno and N. Truong. In addition, we
   acknowledge the contribution of the Human Genome Sequencing Center at
   Baylor College of Medicine for their support in the data generation
   aspects of this work. We apologize to authors of existing work that we
   could not cite because of space constraints. This research was performed
   on behalf of the TEDDY Study Group, which is funded by U01 DK63829, U01
   DK63861, U01 DK63821, U01 DK63865, U01 DK63863, U01 DK63836, U01
   DK63790, UC4 DK63829, UC4 DK63861, UC4 DK63821, UC4 DK63865, UC4
   DK63863, UC4 DK63836, UC4 DK95300, UC4 DK100238, UC4 DK106955, UC4
   DK112243, UC4 DK117483, and contract no. HHSN267200700014C from the
   National Institute of Diabetes and Digestive and Kidney Diseases
   (NIDDK), National Institute of Allergy and Infectious Diseases (NIAID),
   National Institute of Child Health and Human Development (NICHD),
   National Institute of Environmental Health Sciences (NIEHS), Centers for
   Disease Control and Prevention (CDC), and JDRF. This work supported in
   part by the NIH/NCATS Clinical and Translational Science Awards to the
   University of Florida (UL1 TR000064) and the University of Colorado (UL1
   TR001082). R.J.X. was supported by funding from JDRF (2-SRA-2016-247-S-B
   and 2-SRA-2018-548-S-B).
CR Aagaard K, 2016, EMBO REP, V17, P1679, DOI 10.15252/embr.201643483
   Abdulkadir B, 2016, NEONATOLOGY, V109, P239, DOI 10.1159/000442936
   [Anonymous], 2015, DIABETES CARE, V38, pS8, DOI 10.2337/dc15-S005
   Aron-Wisnewsky J, 2016, NAT REV NEPHROL, V12, P169, DOI 10.1038/nrneph.2015.191
   Azad MB, 2016, BJOG-INT J OBSTET GY, V123, P983, DOI 10.1111/1471-0528.13601
   Backhed F, 2015, CELL HOST MICROBE, V17, P690, DOI [10.1016/j.chom.2015.04.004, 10.1016/j.chom.2015.05.012]
   Bates D, 2015, J STAT SOFTW, V67, P1, DOI 10.18637/jss.v067.i01
   BENJAMINI Y, 1995, J R STAT SOC B, V57, P289, DOI 10.1111/j.2517-6161.1995.tb02031.x
   Benn CS, 2004, BRIT MED J, V328, P1223, DOI 10.1136/bmj.38069.512245.FE
   Bergstrom A, 2014, APPL ENVIRON MICROB, V80, P2889, DOI 10.1128/AEM.00342-14
   Bokulich NA, 2016, SCI TRANSL MED, V8, DOI 10.1126/scitranslmed.aad7121
   Breiman L, 2001, MACH LEARN, V45, P5, DOI 10.1023/A:1010933404324
   Caporaso JG, 2012, ISME J, V6, P1621, DOI 10.1038/ismej.2012.8
   Chu DM, 2017, NAT MED, V23, P314, DOI 10.1038/nm.4272
   Edgar RC, 2013, NAT METHODS, V10, P996, DOI [10.1038/nmeth.2604, 10.1038/NMETH.2604]
   Edgar RC, 2010, BIOINFORMATICS, V26, P2460, DOI 10.1093/bioinformatics/btq461
   Ege MJ, 2011, NEW ENGL J MED, V364, P701, DOI 10.1056/NEJMoa1007302
   Fallani M, 2010, J PEDIATR GASTR NUTR, V51, P77, DOI 10.1097/MPG.0b013e3181d1b11e
   Giongo A, 2011, ISME J, V5, P82, DOI 10.1038/ismej.2010.92
   Gohir W, 2015, PEDIATR RES, V77, P196, DOI 10.1038/pr.2014.169
   Gueimonde M, 2006, J PEDIATR GASTR NUTR, V42, P166, DOI 10.1097/01.mpg.0000189346.25172.fd
   Hesselmar B, 1999, CLIN EXP ALLERGY, V29, P611
   Holmes I, 2012, PLOS ONE, V7, DOI 10.1371/journal.pone.0030126
   Holodniy M, 2011, PLOS ONE, V6, DOI [10.1371/journal.pone.0014764, 10.1371/journal.pone.0025792]
   Hu JZ, 2013, PLOS ONE, V8, DOI 10.1371/journal.pone.0078257
   Hunt KM, 2011, PLOS ONE, V6, DOI 10.1371/journal.pone.0021313
   Huttenhower C, 2012, NATURE, V486, P207, DOI 10.1038/nature11234
   Kanehisa M, 2000, NUCLEIC ACIDS RES, V28, P27, DOI 10.1093/nar/28.1.27
   Klement E, 2004, AM J CLIN NUTR, V80, P1342, DOI 10.1093/ajcn/80.5.1342
   Koenig JE, 2011, P NATL ACAD SCI USA, V108, P4578, DOI 10.1073/pnas.1000081107
   Koplin JJ, 2012, ALLERGY, V67, P1415, DOI 10.1111/all.12015
   Kostic AD, 2015, CELL HOST MICROBE, V17, P260, DOI 10.1016/j.chom.2015.01.001
   Krischer J, 2007, PEDIATR DIABETES, V8, P286
   La Rosa PS, 2014, P NATL ACAD SCI USA, V111, P12522, DOI 10.1073/pnas.1409497111
   Lachin JM, 2008, STAT MED, V27, P2509, DOI 10.1002/sim.3057
   Langmead B, 2012, NAT METHODS, V9, P357, DOI [10.1038/nmeth.1923, 10.1038/NMETH.1923]
   Laursen MF, 2016, MSPHERE, V1, DOI 10.1128/mSphere.00069-15
   Lee HS, 2014, DIABETES-METAB RES, V30, P424, DOI 10.1002/dmrr.2510
   Levenshtein V. I., 1966, SOV PHYS DOKL, V10, P707, DOI DOI 10.1109/TVCG.2012.323
   Liaw A, 2002, R NEWS, V2, P18
   Lozupone C, 2005, APPL ENVIRON MICROB, V71, P8228, DOI 10.1128/AEM.71.12.8228-8235.2005
   Martin R, 2016, PLOS ONE, V11, DOI 10.1371/journal.pone.0158498
   Martin R, 2009, APPL ENVIRON MICROB, V75, P965, DOI 10.1128/AEM.02063-08
   Mayer-Davis EJ, 2006, DIABETES CARE, V29, P2231, DOI 10.2337/dc06-0974
   Methe BA, 2012, NATURE, V486, P215, DOI 10.1038/nature11209
   Morgan XC, 2012, GENOME BIOL, V13, DOI 10.1186/gb-2012-13-9-r79
   Mueller NT, 2016, SCI REP-UK, V6, DOI 10.1038/srep23133
   Normand AC, 2011, OCCUP ENVIRON MED, V68, P849, DOI 10.1136/oem.2010.061879
   O'Callaghan A, 2016, FRONT MICROBIOL, V7, DOI 10.3389/fmicb.2016.00925
   Pannaraj PS, 2017, JAMA PEDIATR, V171, P647, DOI 10.1001/jamapediatrics.2017.0378
   Penders J, 2006, PEDIATRICS, V118, P511, DOI 10.1542/peds.2005-2824
   Quast C, 2013, NUCLEIC ACIDS RES, V41, pD590, DOI 10.1093/nar/gks1219
   Rewers M, 2008, ANN NY ACAD SCI, V1150, P1, DOI 10.1196/annals.1447.062
   Schloss PD, 2014, MICROBIOME, V2, DOI 10.1186/2049-2618-2-25
   Schmieder R, 2011, BIOINFORMATICS, V27, P863, DOI 10.1093/bioinformatics/btr026
   Sevelsted A, 2015, PEDIATRICS, V135, pE92, DOI 10.1542/peds.2014-0596
   Soeorg H, 2017, PEDIATR RES, V82, P759, DOI 10.1038/pr.2017.150
   Song SJ, 2013, ELIFE, V2, DOI 10.7554/eLife.00458
   Sordillo JE, 2017, J ALLERGY CLIN IMMUN, V139, P482, DOI 10.1016/j.jaci.2016.08.045
   Stewart CJ, 2015, SCI REP-UK, V5, DOI 10.1038/srep17141
   Subramanian S, 2014, NATURE, V510, P417, DOI 10.1038/nature13421
   Thompson AL, 2015, FRONT CELL INFECT MI, V5, DOI 10.3389/fcimb.2015.00003
   Tun HM, 2017, MICROBIOME, V5, DOI 10.1186/s40168-017-0254-x
   Underwood MA, 2015, PEDIATR RES, V77, P229, DOI 10.1038/pr.2014.156
   Vatanen T, 2018, NATURE, V562, P589, DOI 10.1038/s41586-018-0620-2
   Vehik K, 2013, DIABETES-METAB RES, V29, P557, DOI 10.1002/dmrr.2427
   Virtanen SM, 2014, JAMA PEDIATR, V168, P755, DOI 10.1001/jamapediatrics.2014.296
   Wickham H, 2009, USE R, P1, DOI 10.1007/978-0-387-98141-3_1
   Wu H, 2017, NAT MED, V23, P850, DOI 10.1038/nm.4345
   Yassour M, 2016, SCI TRANSL MED, V8, DOI 10.1126/scitranslmed.aad0917
   Yatsunenko T, 2012, NATURE, V486, P222, DOI 10.1038/nature11053
   Ye YZ, 2009, PLOS COMPUT BIOL, V5, DOI 10.1371/journal.pcbi.1000465
   Yuan C, 2016, JAMA PEDIATR, V170, DOI 10.1001/jamapediatrics.2016.2385
NR 73
TC 570
Z9 588
U1 36
U2 186
PU NATURE RESEARCH
PI BERLIN
PA HEIDELBERGER PLATZ 3, BERLIN, 14197, GERMANY
SN 0028-0836
EI 1476-4687
J9 NATURE
JI Nature
PD OCT 25
PY 2018
VL 562
IS 7728
BP 583
EP +
DI 10.1038/s41586-018-0617-x
PG 17
WC Multidisciplinary Sciences
WE Science Citation Index Expanded (SCI-EXPANDED)
SC Science & Technology - Other Topics
GA GY1HQ
UT WOS:000448277800057
PM 30356187
OA Green Published, hybrid, Green Accepted
DA 2022-07-02
ER

PT J
AU Liang, SF
   Hou, ZQ
   Li, X
   Wang, J
   Cai, LJ
   Zhang, RP
   Li, JG
AF Liang, Shufen
   Hou, Ziqi
   Li, Xue
   Wang, Juan
   Cai, Lijun
   Zhang, Runping
   Li, Jianguo
TI The fecal metabolome is associated with gestational diabetes mellitus
SO RSC ADVANCES
LA English
DT Article
ID CHAIN FATTY-ACIDS; L-MALIC ACID; GUT MICROBIOTA; BIOMARKERS; PREGNANCY;
   DIAGNOSIS; STRATEGY
AB Dysbiosis of gut microbiota has been linked to gestational diabetes mellitus (GDM), and grows as a resource for GDM biomarkers. However, the contributions of gut microbiota to GDM remain incompletely understood. Metabolites are key messengers in the interactions between gut microbiota and the host. Metabolomics is emerging as an essential tool in exploring the contributions of gut microbiota to diseases. In this study, we performed H-1-NMR based metabolomics on the feces of 62 pregnant women, including 31 women with GDM, and 31 women as the non-diabetes (NDM) control. Using Principle Component Analysis (PCA) and Orthogonal Projection to Latent Structures Discrimination Analysis (OPLS-DA), we observed clear cluster separation of the fecal metabolome between women with GDM and the NDM control. We further applied several feature selection methods to find five fecal metabolites contributing to the cluster separation of the fecal metabolome. These five metabolites, namely dibutyl decanedioate, N-acetylgalactosamine-4-sulphate, homocysteine, l-malic acid, and butanone, were significantly correlated with the clinical indices of GDM. Metabolite enrichment and pathway analysis on the five metabolites suggested that the fecal citrate cycle and sulfur metabolism were correlated with GDM. The results of this study demonstrated that disorders in the fecal metabolome are associated with GDM.
C1 [Liang, Shufen; Cai, Lijun] Shanxi Med Univ, Hosp 2, 382 Wuyi Rd, Taiyuan 030001, Shanxi, Peoples R China.
   [Hou, Ziqi; Li, Xue; Wang, Juan] Shanxi Med Univ, Clin Med Coll 2, 382 Wuyi Rd, Taiyuan 030001, Shanxi, Peoples R China.
   [Zhang, Runping] Childrens Hosp Shanxi, Women Hlth Ctr Shanxi, Taiyuan 030001, Shanxi, Peoples R China.
   [Li, Jianguo] Shanxi Univ, Inst Biomed Sci, 92 Wucheng Rd, Taiyuan 030006, Shanxi, Peoples R China.
RP Liang, SF (corresponding author), Shanxi Med Univ, Hosp 2, 382 Wuyi Rd, Taiyuan 030001, Shanxi, Peoples R China.; Li, JG (corresponding author), Shanxi Univ, Inst Biomed Sci, 92 Wucheng Rd, Taiyuan 030006, Shanxi, Peoples R China.
EM liangshufeng_139@163.com; lijg@sxu.edu.cn
OI Li, Jianguo/0000-0002-2251-8308
FU Shanxi Soft Science Research Program [2018041031-2, 2017041038-3];
   Shanxi Undergraduate Training Program for Innovation and
   Entrepreneurship [2018185]
FX This study was supported by Shanxi Soft Science Research Program (No.
   2018041031-2 and No. 2017041038-3) and Shanxi Undergraduate Training
   Program for Innovation and Entrepreneurship (No. 2018185).
CR Agha-Jaffar R, 2016, NAT REV ENDOCRINOL, V12, P533, DOI 10.1038/nrendo.2016.88
   Alatab S, 2013, J DIABETES METAB DIS, V12, DOI 10.1186/2251-6581-12-34
   Boden G, 1996, OBSTET GYN CLIN N AM, V23, P1, DOI 10.1016/S0889-8545(05)70241-2
   Buchanan TA, 2012, NAT REV ENDOCRINOL, V8, P639, DOI 10.1038/nrendo.2012.96
   Carbonero F, 2012, FRONT PHYSIOL, V3, DOI 10.3389/fphys.2012.00448
   Chen XY, 2018, METABOLOMICS, V14, DOI 10.1007/s11306-018-1445-6
   Chi Z, 2016, CRIT REV BIOTECHNOL, V36, P99, DOI 10.3109/07388551.2014.924474
   Chong J, 2018, NUCLEIC ACIDS RES, V46, pW486, DOI 10.1093/nar/gky310
   Crusell MKW, 2018, MICROBIOME, V6, DOI 10.1186/s40168-018-0472-x
   Dalton PH, 2000, AM IND HYG ASSOC J, V61, P340, DOI 10.1080/15298660008984542
   Diaz SO, 2011, J PROTEOME RES, V10, P3732, DOI 10.1021/pr200352m
   Donia MS, 2015, SCIENCE, V349, DOI 10.1126/science.1254766
   Ferrocino I, 2018, SCI REP-UK, V8, DOI 10.1038/s41598-018-30735-9
   Gelaye B, 2019, DIABETES METAB, V45, P39, DOI 10.1016/j.diabet.2018.01.004
   Goldstein RF, 2017, JAMA-J AM MED ASSOC, V317, P2207, DOI 10.1001/jama.2017.3635
   Gou L, 2015, APPL BIOCHEM BIOTECH, V175, P2232, DOI 10.1007/s12010-014-1429-6
   Hou WL, 2018, MOL CELL PROTEOMICS, V17, P431, DOI [10.1074/mcp.RA117.000121, 10.1074/mcp.ra117.000121]
   Hoyles L, 2018, MICROBIOME, V6, DOI 10.1186/s40168-018-0461-0
   Koren O, 2012, CELL, V150, P470, DOI 10.1016/j.cell.2012.07.008
   Kuang YS, 2017, GIGASCIENCE, V6, DOI 10.1093/gigascience/gix058
   Lamichhane S, 2015, ANAL CHEM, V87, P5930, DOI 10.1021/acs.analchem.5b00977
   Law KP, 2017, CLIN CHIM ACTA, V468, P60, DOI 10.1016/j.cca.2017.02.008
   Leitner M, 2017, FRONT MOL BIOSCI, V4, DOI 10.3389/fmolb.2017.00084
   Liang QY, 2017, CLIN CANCER RES, V23, P2061, DOI 10.1158/1078-0432.CCR-16-1599
   Liyanage IK, 2015, J OCCUP MED TOXICOL, V10, DOI 10.1186/s12995-015-0071-8
   Lu LJ, 2016, DIABETES CARE, V39, P2232, DOI 10.2337/dc16-0863
   Lu YP, 2018, CELL PHYSIOL BIOCHEM, V45, P625, DOI 10.1159/000487119
   Mao X, 2017, CLIN CHIM ACTA, V475, P116, DOI 10.1016/j.cca.2017.10.019
   Mascarenhas M, 2014, J PREGNANCY, V2014, DOI 10.1155/2014/123024
   McCabe CF, 2017, CURR DIABETES REP, V17, DOI 10.1007/s11892-017-0890-3
   Mokkala K, 2017, ACTA DIABETOL, V54, P1147, DOI 10.1007/s00592-017-1056-0
   Morrison DJ, 2016, GUT MICROBES, V7, P189, DOI 10.1080/19490976.2015.1134082
   Much D, 2016, DIABETOLOGIA, V59, P2193, DOI 10.1007/s00125-016-4055-8
   Murphy MP, 2018, CELL, V174, P780, DOI 10.1016/j.cell.2018.07.030
   Murphy MM, 2011, ADV CLIN CHEM, V53, P105, DOI 10.1016/S0065-2423(11)53005-7
   Priyadarshini M, 2014, TRANSL RES, V164, P153, DOI 10.1016/j.trsl.2014.01.012
   Rojas DR, 2019, J MOL MED, V97, P845, DOI 10.1007/s00109-019-01781-1
   Sachse D, 2012, PLOS ONE, V7, DOI 10.1371/journal.pone.0052399
   Scholtens DM, 2016, DIABETES, V65, P2039, DOI 10.2337/db15-1748
   Sethi JK, 2007, J LIPID RES, V48, P1253, DOI 10.1194/jlr.R700005-JLR200
   Shokry E, 2019, ACTA DIABETOL, V56, P421, DOI 10.1007/s00592-019-01291-z
   Wang JF, 2018, GUT, V67, P1614, DOI 10.1136/gutjnl-2018-315988
   Wang ZN, 2011, NATURE, V472, P57, DOI 10.1038/nature09922
   Weinert Leticia S, 2010, Diabetes Care, V33, pe98, DOI 10.2337/dc10-0544
   Xia H, 2019, FOOD RES INT, V116, P20, DOI 10.1016/j.foodres.2018.12.043
   Yanar K, 2019, CAN J DIABETES, V43, P173, DOI 10.1016/j.jcjd.2018.07.003
   Zajdenverg L, 2017, ARCH ENDOCRIN METAB, V61, P208, DOI 10.1590/2359-3997000000276
   Zierer J, 2018, NAT GENET, V50, P790, DOI 10.1038/s41588-018-0135-7
NR 48
TC 4
Z9 4
U1 3
U2 24
PU ROYAL SOC CHEMISTRY
PI CAMBRIDGE
PA THOMAS GRAHAM HOUSE, SCIENCE PARK, MILTON RD, CAMBRIDGE CB4 0WF, CAMBS,
   ENGLAND
EI 2046-2069
J9 RSC ADV
JI RSC Adv.
PD SEP 22
PY 2019
VL 9
IS 51
BP 29973
EP 29979
DI 10.1039/c9ra05569j
PG 7
WC Chemistry, Multidisciplinary
WE Science Citation Index Expanded (SCI-EXPANDED)
SC Chemistry
GA IZ8OG
UT WOS:000487364400058
PM 35531557
OA gold, Green Published
DA 2022-07-02
ER

PT J
AU Wang, YM
   Wu, YC
   Sailike, J
   Sun, X
   Abuduwaili, N
   Tuoliuhan, H
   Yusufu, M
   Nabi, XH
AF Wang, Yanming
   Wu, Yuche
   Sailike, Jialehasibieke
   Sun, Xin
   Abuduwaili, Nigare
   Tuoliuhan, Hapula
   Yusufu, Mulatiaize
   Nabi, Xin-hua
TI Fourteen composite probiotics alleviate type 2 diabetes through
   modulating gut microbiota and modifying M1/M2 phenotype macrophage in
   db/db mice
SO PHARMACOLOGICAL RESEARCH
LA English
DT Article
DE Type 2 diabetes; Fourteen composite probiotics; Intestinal microbiota;
   Intestinal barrier function; M1/M2 macrophage polarization
ID TUMOR-ASSOCIATED MACROPHAGES; IMMUNE HOMEOSTASIS; ISLET INFLAMMATION;
   INDUCED COLITIS; POLARIZATION; ACTIVATION; CYTOKINES; MELLITUS; STRESS;
   IMPACT
AB Dysregulation of intestinal microbiota accelerates the development of type 2 diabetes. Probiotics are potential adjunctive therapy in the treatment of diabetes. This study investigated the anti-diabetic mechanism of 14 composite probiotics. Results showed that treatment with 14 composite probiotics improved intestinal microbiota equilibrium by increasing the population of short-chain fatty acids (SCFAs)-producing bacteria and decreasing the number of harmful bacteria. Further, the probiotics significantly improved blood glucose metabolism by promoting glucagon-like peptide-1 (GLP-1) and peptide YY (PYY) secretion. These effects were ascribed to the activation of GPR43/41, restoration of the pancreatic structure, the elevation of insulin secretion and balancing of blood glucose-related parameters. Additionally, the 14 composite probiotics markedly restored gut barrier function via activating antioxidant enzymes, promoting tight junction protein expression, inhibiting the activity of pro-inflammatory factors and improving the morphology of the colon. Furthermore, the 14 composite probiotics upregulated M2 polarization factors and downregulated M1 polarization factors, possibly through TLRs/MyD88/NF-kappa 3 signaling pathway. These results indicate that the 14 composite probiotics can potentially improve diabetes prognosis.
C1 [Sailike, Jialehasibieke; Sun, Xin; Abuduwaili, Nigare; Tuoliuhan, Hapula; Yusufu, Mulatiaize; Nabi, Xin-hua] Xinjiang Med Univ, Dept Pharmacol, Urumqi 830011, Xinjiang, Peoples R China.
   [Wang, Yanming] Shihezi Univ, Med Sch, Shihezi 832002, Xinjiang, Peoples R China.
   [Wu, Yuche] Xinjiang Acad Anal & Testing, Dept Sci & Technol, Urumqi 830000, Xinjiang, Peoples R China.
RP Nabi, XH (corresponding author), Xinjiang Med Univ, Dept Pharmacol, Urumqi 830011, Xinjiang, Peoples R China.
EM xinhuanabi@yeah.net
FU University Scientific Research Plan of Xinjiang Uygur Autonomous Region,
   China [XJE-U2020I012]; Special Funds for the Construction of key
   Disciplines of the 13th Five-year Plan in Xinjiang Uygur Autonomous
   Region
FX This project was supported by the funds from University Scientific
   Research Plan of Xinjiang Uygur Autonomous Region, China (XJE-U2020I012)
   and Special Funds for the Construction of key Disciplines of the 13th
   Five-year Plan in Xinjiang Uygur Autonomous Region. We also thank
   International Science Editing (http://www.internationa
   lscienceediting.com) for their language improvements and revisions to
   this manuscript.
CR Alcamo AM, 2019, J PEDIATR INTENSIVE, V8, P25, DOI 10.1055/s-0038-1675639
   Aleksandrova K, 2017, NUTRIENTS, V9, DOI 10.3390/nu9090962
   Ben-Neriah Y, 2007, NAT IMMUNOL, V8, P479, DOI 10.1038/ni0507-479
   Blandino G, 2016, DIABETES METAB, V42, P303, DOI 10.1016/j.diabet.2016.04.004
   Butcher MJ, 2014, DIABETOLOGIA, V57, P491, DOI 10.1007/s00125-013-3116-5
   Cani PD, 2009, GUT, V58, P1091, DOI 10.1136/gut.2008.165886
   Cani PD, 2012, GUT MICROBES, V3, P279, DOI 10.4161/gmic.19625
   Christoffersen TE, 2014, PROBIOTICS ANTIMICRO, V6, P1, DOI 10.1007/s12602-013-9152-0
   D'Addio F, 2016, TRENDS ENDOCRIN MET, V27, P493, DOI 10.1016/j.tem.2016.04.005
   Das DJ, 2020, NUTRITION, V69, DOI 10.1016/j.nut.2019.110567
   Dinareer D., 2018, CHINA MICROECOL J, V30
   Eguchi K, 2017, J CLIN INVEST, V127, P14, DOI 10.1172/JCI88877
   FELDMAN M, 1983, ANN INTERN MED, V98, P378, DOI 10.7326/0003-4819-98-3-378
   Fischer S, 2018, CURR PHARM BIOTECHNO, V19, P1203, DOI 10.2174/138920112804583087
   Fukuda D, 2019, J AM HEART ASSOC, V8, DOI 10.1161/JAHA.118.010860
   Han SJ, 2019, KIDNEY INT, V95, P859, DOI 10.1016/j.kint.2018.10.035
   Hasnain SZ, 2014, NAT MED, V20, P1417, DOI 10.1038/nm.3705
   Huang CH, 2015, INT J MOL MED, V36, P173, DOI 10.3892/ijmm.2015.2207
   Igarashi M, 2017, BMJ OPEN GASTROENTER, V4, DOI 10.1136/bmjgast-2017-000144
   Jang SE, 2014, INT IMMUNOPHARMACOL, V21, P186, DOI 10.1016/j.intimp.2014.04.021
   Ji J, 2013, ARCH MICROBIOL, V195, P349, DOI 10.1007/s00203-013-0877-7
   Jurjus A, 2016, BBA CLIN, V5, P16, DOI 10.1016/j.bbacli.2015.11.002
   Ka MB, 2014, FRONT IMMUNOL, V5, DOI 10.3389/fimmu.2014.00500
   Kamiya T, 2017, MICROORGANISMS, V5, pCP6, DOI 10.3390/microorganisms5010001
   Latorre R, 2016, NEUROGASTROENT MOTIL, V28, P620, DOI 10.1111/nmo.12754
   Latz E, 2004, NAT IMMUNOL, V5, P190, DOI 10.1038/ni1028
   Lei-Leston AC, 2017, FRONT IMMUNOL, V8, DOI 10.3389/fimmu.2017.01168
   Li AY, 2019, MICROB CELL FACT, V18, DOI 10.1186/s12934-019-1161-6
   Li B, 2014, MUCOSAL IMMUNOL, V7, P869, DOI 10.1038/mi.2013.103
   Li KK, 2017, J FUNCT FOODS, V38, P561, DOI 10.1016/j.jff.2017.09.049
   Lu JD, 2019, BIOMED PHARMACOTHER, V109, P93, DOI 10.1016/j.biopha.2018.10.060
   Lu L., 2017, CHINA MICROECOL J, V29
   Mai V, 2009, NUTR J, V8, DOI 10.1186/1475-2891-8-49
   Malvandi AM, 2019, PHARMACOL RES, V148, DOI 10.1016/j.phrs.2019.104405
   Manaer T, 2015, J ETHNOPHARMACOL, V169, P269, DOI 10.1016/j.jep.2015.04.032
   Mantovani A, 2002, TRENDS IMMUNOL, V23, P549, DOI 10.1016/S1471-4906(02)02302-5
   Marongiu L, 2019, J LEUKOCYTE BIOL, V106, P147, DOI 10.1002/JLB.3MIR1218-483RR
   Martini E, 2017, CELL MOL GASTROENTER, V4, P33, DOI 10.1016/j.jcmgh.2017.03.007
   Meier DT, 2014, DIABETOLOGIA, V57, P1884, DOI 10.1007/s00125-014-3304-y
   Mosser DM, 2008, NAT REV IMMUNOL, V8, P958, DOI 10.1038/nri2448
   Munoz-Garach A, 2016, ENDOCRINOL NUTR, V63, P560, DOI 10.1016/j.endonu.2016.07.008
   Palau-Rodriguez M, 2015, FRONT MICROBIOL, V6, DOI [10.3339/fmicb.2075.07751, 10.3389/fmicb.2015.01151]
   Park KY, 2015, J CLIN BIOCHEM NUTR, V56, P240, DOI 10.3164/jcbn.14-116
   Petersen C., 2019, SCIENCE, V26, P6451
   Peterson CT, 2015, CLIN EXP IMMUNOL, V179, P363, DOI 10.1111/cei.12474
   Rajput IR, 2017, PLOS ONE, V12, DOI 10.1371/journal.pone.0173917
   Rayner CK, 2001, DIABETES CARE, V24, P371, DOI 10.2337/diacare.24.2.371
   Rider P, 2011, J IMMUNOL, V187, P4835, DOI 10.4049/jimmunol.1102048
   Sailike J., 2019, Zhongguo Weishengtaxixue Zazhi / Chinese Journal of Microecology, V31, P502
   Sanders ME, 2019, NAT REV GASTRO HEPAT, V16, P605, DOI 10.1038/s41575-019-0173-3
   Seo S, 2017, J FUNCT FOODS, V29, P256, DOI 10.1016/j.jff.2016.12.045
   Sharma RK, 2018, SCI REP-UK, V8, DOI 10.1038/s41598-018-32234-3
   Sotoudegan F, 2019, FOOD CHEM TOXICOL, V129, P22, DOI 10.1016/j.fct.2019.04.032
   Sun X, 2019, THERANOSTICS, V9, P2800, DOI 10.7150/thno.34414
   Tang XQ, 2013, CANCER LETT, V332, P3, DOI 10.1016/j.canlet.2013.01.024
   Toshimitsu T, 2017, APPL ENVIRON MICROB, V83, DOI 10.1128/AEM.03001-16
   Turnbaugh PJ, 2006, NATURE, V444, P1027, DOI 10.1038/nature05414
   Vaarala O, 2008, DIABETES, V57, P2555, DOI 10.2337/db08-0331
   van Baarlen P, 2013, TRENDS IMMUNOL, V34, P208, DOI 10.1016/j.it.2013.01.005
   Villena J, 2014, FRONT IMMUNOL, V5, DOI 10.3389/fimmu.2014.00421
   Williamson RD, 2019, SCI REP-UK, V9, DOI 10.1038/s41598-019-42551-w
   [肖雪筠 Xiao Xuejun], 2017, [食品工业科技, Science & Technology of Food Industry], V38, P337
   Ying W, 2019, CELL METAB, V29, P457, DOI 10.1016/j.cmet.2018.12.003
   Yuan T, 2019, REDOX BIOL, V20, P247, DOI 10.1016/j.redox.2018.09.025
   Zanchi D, 2017, NEUROSCI BIOBEHAV R, V80, P457, DOI 10.1016/j.neubiorev.2017.06.013
   Zandi S, 2015, CELL REP, V10, P1173, DOI 10.1016/j.celrep.2015.01.050
   Zhou BL, 2018, EBIOMEDICINE, V33, P122, DOI 10.1016/j.ebiom.2018.06.029
NR 67
TC 12
Z9 12
U1 10
U2 30
PU ACADEMIC PRESS LTD- ELSEVIER SCIENCE LTD
PI LONDON
PA 24-28 OVAL RD, LONDON NW1 7DX, ENGLAND
SN 1043-6618
EI 1096-1186
J9 PHARMACOL RES
JI Pharmacol. Res.
PD NOV
PY 2020
VL 161
AR 105150
DI 10.1016/j.phrs.2020.105150
PG 13
WC Pharmacology & Pharmacy
WE Science Citation Index Expanded (SCI-EXPANDED)
SC Pharmacology & Pharmacy
GA PI3JG
UT WOS:000600990100041
PM 32818655
DA 2022-07-02
ER

PT J
AU Mohamad, NE
   Yeap, SK
   Ky, H
   Ho, WY
   Boo, SY
   Chua, J
   Beh, BK
   Sharifuddin, SA
   Long, K
   Alitheen, NB
AF Mohamad, Nurul Elyani
   Yeap, Swee Keong
   Huynh Ky
   Ho, Wan Yong
   Boo, Sook Yee
   Chua, Joelle
   Beh, Boon-Kee
   Sharifuddin, Shaiful Adzni
   Long, Kamariah
   Alitheen, Noorjahan Banu
TI Dietary coconut water vinegar for improvement of obesity-associated
   inflammation in high-fat-diet-treated mice
SO FOOD & NUTRITION RESEARCH
LA English
DT Article
DE Coconut water vinegar; SREBP1; adiponectin; inflammation; gut microbiota
ID OXIDATIVE STRESS; INSULIN-RESISTANCE; LIPID-METABOLISM; DIABETIC-RATS;
   GALLIC ACID; ANTIOBESITY; NUCIFERA; ADIPONECTIN; PARAMETERS; DISEASE
AB Obesity has become a serious health problem worldwide. Various types of healthy food, including vinegar, have been proposed to manage obesity. However, different types of vinegar may have different bioactivities. This study was performed to evaluate the anti-obesity and anti-inflammatory effects of coconut water vinegar on high-fat-diet (HFD)-induced obese mice. Changes in the gut microbiota of the mice were also evaluated. To induce obesity, C57/BL mice were continuously fed an HFD for 33 weeks. Coconut water vinegar (0.08 and 2 ml/kg body weight) was fed to the obese mice from early in week 24 to the end of week 33. Changes in the body weight, fat-pad weight, serum lipid profile, expression of adipogenesis-related genes and adipokines in the fat pad, expression of inflammatory-related genes, and nitric oxide levels in the livers of the untreated and coconut water vinegar-treated mice were evaluated. Faecal samples from the untreated and coconut water vinegar-treated mice (2 ml/kg body weight) were subjected to 16S metagenomic analysis to compare their gut microbiota. The oral intake of coconut water vinegar significantly (p < 0.05) reduced the body weight, fat-pad weight, and serum lipid profile of the HFD-induced obese mice in a dose-dependent manner. We also observed up-regulation of adiponectin and down-regulation of sterol regulatory element-binding protein-1, retinol-binding protein-4, and resistin expression. The coconut water vinegar also reduced HFD-induced inflammation by down-regulating nuclear factor-kappa B and inducible nitric oxide synthase expression, which consequently reduced the nitric oxide level in the liver. Alterations in the gut microbiota due to an increase in the populations of the Bacteroides and Akkermansia genera by the coconut water vinegar may have helped to overcome the obesity and inflammation caused by the HFD. These results provide valuable insights into coconut water vinegar as a potential food ingredient with anti-obesity and anti-inflammatory effects.
C1 [Mohamad, Nurul Elyani; Alitheen, Noorjahan Banu] MARDI, Fac Biotechnol & Biomol Sci, Dept Cell & Mol Biol, Serdang, Malaysia.
   [Yeap, Swee Keong] Xiamen Univ Malaysia, China ASEAN Coll Marine Sci, Sepang, Malaysia.
   [Huynh Ky] Can Tho Univ, Coll Agr & Appl Biol, Dept Agr Genet & Breeding, Can Tho City, Vietnam.
   [Ho, Wan Yong] Univ Nottingham Malaysia Campus, Sch Biomed Sci, Semenyih, Malaysia.
   [Boo, Sook Yee] Sci Vis Sdn Bhd, Shah Alam, Malaysia.
   [Chua, Joelle] BioEasy Sdn Bhd, Shah Alam, Malaysia.
   [Beh, Boon-Kee] Univ Putra Malaysia, Inst Biosci, Serdang, Malaysia.
   [Beh, Boon-Kee; Sharifuddin, Shaiful Adzni; Long, Kamariah] MARDI, Biotechnol Res Ctr, Serdang 43400, Selangor, Malaysia.
RP Long, K (corresponding author), MARDI, Biotechnol Res Ctr, Serdang 43400, Selangor, Malaysia.; Alitheen, NB (corresponding author), Univ Putra Malaysia, Dept Cell & Mol Biol, Fac Biotechnol & Biomol Sci, Serdang 43400, Selangor, Malaysia.
EM amai@mardi.gov.my; noorjahan@upm.edu.my
RI Alitheen, Noorjahan/AAL-3713-2020; Mohamad, Nurul Elyani/AAK-5307-2020;
   Ho, Wan Yong/I-1050-2016; Yeap, Swee Keong/H-9285-2013; Ky,
   Huynh/AAQ-1926-2021
OI Mohamad, Nurul Elyani/0000-0003-3461-8602; Ho, Wan
   Yong/0000-0001-5768-0738; Yeap, Swee Keong/0000-0002-4736-0674; 
FU Malaysian Agricultural Research and Development Institute (MARDI)
   Development [21003001250001D]
FX This work was supported by Malaysian Agricultural Research and
   Development Institute (MARDI) Development Funding [Grant number:
   21003001250001D].
CR Ahn TG, 2013, BIOCHEM PHARMACOL, V85, P1525, DOI 10.1016/j.bcp.2013.02.020
   Bhagya D, 2012, ASIAN PAC J TROP MED, V5, P270, DOI 10.1016/S1995-7645(12)60038-8
   Ceddia RB, 2005, DIABETOLOGIA, V48, P132, DOI 10.1007/s00125-004-1609-y
   Chang WC, 2015, NUTRIENTS, V7, P9946, DOI 10.3390/nu7125514
   de Luca C, 2008, FEBS LETT, V582, P97, DOI 10.1016/j.febslet.2007.11.057
   Furukawa S, 2004, J CLIN INVEST, V114, P1752, DOI [10.1172/JCI21625, 10.1172/JCI20042162S]
   Greenberg AS, 2006, AM J CLIN NUTR, V83, P4615
   Hsu CL, 2007, BRIT J NUTR, V98, P727, DOI 10.1017/S000711450774686X
   Imaga NA, 2016, FASEB J, V30
   Johnson L, 2008, AM J CLIN NUTR, V87, P846, DOI 10.1093/ajcn/87.4.846
   Kim JH, 2016, FOOD NUTR RES, V60, DOI 10.3402/fnr.v60.30428
   Kim J, 2013, MOL NUTR FOOD RES, V57, P1886, DOI 10.1002/mnfr.201200700
   Kim KA, 2012, PLOS ONE, V7, DOI 10.1371/journal.pone.0047713
   Klindworth A, 2013, NUCLEIC ACIDS RES, V41, DOI 10.1093/nar/gks808
   Kondo T, 2009, BIOSCI BIOTECH BIOCH, V73, P1837, DOI 10.1271/bbb.90231
   Kotani K, 2004, J CLIN INVEST, V114, P1666, DOI 10.1172/JCI200421341
   Kotnik P, 2011, EUR J ENDOCRINOL, V165, P703, DOI 10.1530/EJE-11-0431
   KROES BH, 1992, PLANTA MED, V58, P499, DOI 10.1055/s-2006-961535
   Lam-Himlin D, 2011, AM J SURG PATHOL, V35, P1700, DOI 10.1097/PAS.0b013e31822911e6
   Leung J, 2013, EMERG INFECT DIS, V19, P1791, DOI 10.3201/eid1911.130618
   Loki AL, 2003, INDIAN J BIOCHEM BIO, V40, P354
   Melone M, 2012, J AM COLL CARDIOL, V59, P1697, DOI 10.1016/j.jacc.2011.11.064
   Million M, 2013, INT J OBESITY, V37, P1460, DOI 10.1038/ijo.2013.20
   Mohamad NE, 2018, J SCI FOOD AGR, V98, P534, DOI 10.1002/jsfa.8491
   Mohamad NE, 2015, CHIN MED-UK, V10, DOI 10.1186/s13020-015-0030-4
   Moon YJ, 2010, FOOD SCI BIOTECHNOL, V19, P343, DOI 10.1007/s10068-010-0049-3
   Ndubuka GI, 2015, IJSR, V4, P1427
   Nishidai S, 2000, BIOSCI BIOTECH BIOCH, V64, P1909, DOI 10.1271/bbb.64.1909
   Offor C. E., 2014, Middle East Journal of Scientific Research, V21, P844
   Okafor WC, 2016, IOSR JDMS, V15, P60
   Ouchi N, 2007, CLIN CHIM ACTA, V380, P24, DOI 10.1016/j.cca.2007.01.026
   Ouchi N, 2011, NAT REV IMMUNOL, V11, P85, DOI 10.1038/nri2921
   Poirier P, 2006, CIRCULATION, V113, P898, DOI 10.1161/CIRCULATIONAHA.106.171016
   Preetha P. P., 2014, Comparative Clinical Pathology, V23, P1331, DOI 10.1007/s00580-013-1784-7
   Preetha PP, 2013, REV BRAS FARMACOGN, V23, P481, DOI [10.1590/S0102-695X2013005000027, 10.1590/S0102-695X2013000300012]
   Rius B, 2012, FRONT IMMUNOL, V3, DOI 10.3389/fimmu.2012.00257
   Sandhya VG, 2006, J MED FOOD, V9, P400, DOI 10.1089/jmf.2006.9.400
   Sandhya VG, 2008, FOOD CHEM TOXICOL, V46, P3586, DOI 10.1016/j.fct.2008.08.030
   Satheesh N, 2013, ASIAN J FOOD AGROIND, V6, P281
   Schneeberger M, 2015, SCI REP-UK, V5, DOI 10.1038/srep16643
   Sellmer S., 1996, BIOTECHNOLOGY-PAKIST, V6, P381
   Seo KI, 2014, FOOD FUNCT, V5, P1579, DOI 10.1039/c4fo00135d
   Trigueros L, 2013, CRIT REV FOOD SCI, V53, P929, DOI 10.1080/10408398.2011.574215
   Williams LM, 2014, PLOS ONE, V9, DOI 10.1371/journal.pone.0106159
   Wisse BE, 2007, SCIENCE, V318, P928, DOI 10.1126/science.1148032
   Yamashita H, 2016, CRIT REV FOOD SCI, V56, pS171, DOI 10.1080/10408398.2015.1045966
   Yong JWH, 2009, MOLECULES, V14, P5144, DOI 10.3390/molecules14125144
NR 47
TC 14
Z9 14
U1 1
U2 18
PU TAYLOR & FRANCIS LTD
PI ABINGDON
PA 2-4 PARK SQUARE, MILTON PARK, ABINGDON OR14 4RN, OXON, ENGLAND
SN 1654-6628
EI 1654-661X
J9 FOOD NUTR RES
JI Food Nutr. Res.
PD SEP 21
PY 2017
VL 61
AR 1368322
DI 10.1080/16546628.2017.1368322
PG 10
WC Food Science & Technology; Nutrition & Dietetics
WE Science Citation Index Expanded (SCI-EXPANDED)
SC Food Science & Technology; Nutrition & Dietetics
GA FI8FK
UT WOS:000412237500001
PM 29056887
OA gold, Green Published
DA 2022-07-02
ER

PT J
AU Zhang, W
   Hartmann, R
   Tun, HM
   Elson, CO
   Khafipour, E
   Garvey, WT
AF Zhang, Wei
   Hartmann, Riley
   Tun, Hein Min
   Elson, Charles O.
   Khafipour, Ehsan
   Garvey, W. Timothy
TI Deletion of the Toll-Like Receptor 5 Gene Per Se Does Not Determine the
   Gut Microbiome Profile That Induces Metabolic Syndrome: Environment
   Trumps Genotype
SO PLOS ONE
LA English
DT Article
ID INTESTINAL MICROBIOTA; INNATE IMMUNITY; OBESITY; MICE; COMMUNITIES;
   DIET; SEQUENCE; SHAPES
AB Over the past decade, emerging evidence has linked alterations in the gut microbial composition to a wide range of diseases including obesity, type 2 diabetes, and cardiovascular disease. Toll-like receptors (TLRs) are the major mediators for the interactions between gut microbiota and host innate immune system, which is involved in the localization and structuring of host gut microbiota. A previous study found that TLR5 deficient mice (TLR5KO1) had altered gut microbial composition which led to the development of metabolic syndrome including hyperlipidemia, hypertension, insulin resistance and increased adiposity. In the current study, a second TLR5-deficient mouse model was studied (TLR5KO2). TLR5 deficient mice did not manifest metabolic abnormalities related to the metabolic syndrome compared with littermate controls maintained on normal chow or after feeding a high fat diet. Analysis of the gut microbial composition of littermate TLR5KO2 and wild type mice revealed no significant difference in the overall microbiota structure between genotypes. However, the TLR5KO2 microbiota was distinctly different from that previously reported for TLR5KO1 mice with metabolic syndrome. We conclude that an altered composition of the microbiota in a given environment can result in metabolic syndrome, but it is not a consequence of TLR5 deficiency per se.
C1 [Zhang, Wei; Garvey, W. Timothy] Univ Alabama Birmingham, Dept Nutr Sci, Sch Hlth Profess, Birmingham, AL 35294 USA.
   [Hartmann, Riley; Khafipour, Ehsan] Univ Manitoba, Dept Med Microbiol & Infect Dis, Winnipeg, MB, Canada.
   [Tun, Hein Min; Khafipour, Ehsan] Univ Manitoba, Dept Anim Sci, Winnipeg, MB R3T 2N2, Canada.
   [Elson, Charles O.] Univ Alabama Birmingham, Sch Med, Div Gastroenterol & Hepatol, Birmingham, AL USA.
   [Garvey, W. Timothy] Birmingham VA Med Ctr, Birmingham, AL USA.
RP Garvey, WT (corresponding author), Univ Alabama Birmingham, Dept Nutr Sci, Sch Hlth Profess, Birmingham, AL 35294 USA.; Khafipour, E (corresponding author), Univ Manitoba, Dept Med Microbiol & Infect Dis, Winnipeg, MB, Canada.; Khafipour, E (corresponding author), Univ Manitoba, Dept Anim Sci, Winnipeg, MB R3T 2N2, Canada.; Garvey, WT (corresponding author), Birmingham VA Med Ctr, Birmingham, AL USA.
EM Ehsan.Khafipour@umanitoba.ca; garveyt@uab.edu
RI Tun, Hein/ACR-0815-2022; Khafipour, Ehsan/W-9803-2019; Tun, Hein
   Min/F-4150-2011
OI Tun, Hein/0000-0001-7597-5062; Khafipour, Ehsan/0000-0003-4673-7633;
   Tun, Hein Min/0000-0001-7597-5062
FU UAB Diabetes Research Center (NIDDK) [P60 DK-079626]; National
   Institutes of Health [RO1 DK083562, R01 DK-38765]; Merit Review Research
   Grant from the Department of Veterans Affairs; NATIONAL INSTITUTE OF
   DIABETES AND DIGESTIVE AND KIDNEY DISEASES [R01DK038765, P60DK079626,
   R01DK083562, P30DK079626] Funding Source: NIH RePORTER
FX The authors acknowledge support from UAB Diabetes Research Center
   (NIDDK, P60 DK-079626), individual research grants from the National
   Institutes of Health (RO1 DK083562; R01 DK-38765), and a Merit Review
   Research Grant from the Department of Veterans Affairs. The funders had
   no role in study design, data collection and analysis, decision to
   publish, or preparation of the manuscript.
CR Anderson MJ, 2005, PERMUTATION ANOVA FO
   Caporaso JG, 2010, NAT METHODS, V7, P335, DOI 10.1038/nmeth.f.303
   Carvalho FA, 2012, CELL HOST MICROBE, V12, P139, DOI 10.1016/j.chom.2012.07.004
   Carvalho FA, 2012, ANNU REV PHYSIOL, V74, P177, DOI 10.1146/annurev-physiol-020911-153330
   Chao A, 1984, SCANDINAVIAN J STAT, V11, P6
   Clarke KG, PRIMER V6 USER MANUA
   Dominguez-Bello MG, 2010, P NATL ACAD SCI USA, V107, P11971, DOI 10.1073/pnas.1002601107
   Edgar RC, 2011, BIOINFORMATICS, V27, P2194, DOI 10.1093/bioinformatics/btr381
   Feuillet V, 2006, P NATL ACAD SCI USA, V103, P12487, DOI 10.1073/pnas.0605200103
   FURNSINN C, 1995, INT J OBESITY, V19, P458
   Cano PG, 2012, PLOS ONE, V7, DOI 10.1371/journal.pone.0041079
   Hooper LV, 2012, SCIENCE, V336, P1268, DOI 10.1126/science.1223490
   Hugon P, 2013, STAND GENOMIC SCI, V7, P427, DOI 10.4056/sigs.3336746
   Huttenhower C, 2012, NATURE, V486, P207, DOI 10.1038/nature11234
   Kitano Y, 2012, J NUTR SCI VITAMINOL, V58, P14, DOI 10.3177/jnsv.58.14
   Kuczynski J, 2010, GENOME BIOL, V11, DOI 10.1186/gb-2010-11-5-210
   Langille MGI, 2013, NAT BIOTECHNOL, V31, P814, DOI 10.1038/nbt.2676
   Larsen N, 2010, PLOS ONE, V5, DOI 10.1371/journal.pone.0009085
   Ley RE, 2005, P NATL ACAD SCI USA, V102, P11070, DOI 10.1073/pnas.0504978102
   Loudon AH, 2014, ISME J, V8, P830, DOI 10.1038/ismej.2013.200
   Lozupone C, 2005, APPL ENVIRON MICROB, V71, P8228, DOI 10.1128/AEM.71.12.8228-8235.2005
   Million M, 2012, INT J OBESITY, V36, P817, DOI 10.1038/ijo.2011.153
   Morowitz MJ, 2011, P NATL ACAD SCI USA, V108, P1128, DOI 10.1073/pnas.1010992108
   Ordovas JM, 2006, CURR OPIN LIPIDOL, V17, P157, DOI 10.1097/01.mol.0000217897.75068.ba
   Parks DH, 2010, BIOINFORMATICS, V26, P715, DOI 10.1093/bioinformatics/btq041
   Pruesse E, 2012, BIOINFORMATICS, V28, P1823, DOI 10.1093/bioinformatics/bts252
   Qin JJ, 2012, NATURE, V490, P55, DOI 10.1038/nature11450
   Qin JJ, 2010, NATURE, V464, P59, DOI 10.1038/nature08821
   Ravussin Y, 2012, OBESITY, V20, P738, DOI 10.1038/oby.2011.111
   Roager HM, 2014, APPL ENVIRON MICROB, V80, P1142, DOI 10.1128/AEM.03549-13
   Schwiertz A, 2010, OBESITY, V18, P190, DOI 10.1038/oby.2009.167
   Seksik P, 2003, GUT, V52, P237, DOI 10.1136/gut.52.2.237
   Sommer F, NATURE REV, V11, P227
   Sommer F, 2013, NAT REV MICROBIOL, V11, P227, DOI 10.1038/nrmicro2974
   Stein RR, 2013, PLOS COMPUT BIOL, V9, DOI 10.1371/journal.pcbi.1003388
   Tilg H, 2011, J CLIN INVEST, V121, P2126, DOI 10.1172/JCI58109
   Tremaroli V, 2012, NATURE, V489, P242, DOI 10.1038/nature11552
   Turnbaugh PJ, 2008, CELL HOST MICROBE, V3, P213, DOI 10.1016/j.chom.2008.02.015
   Turnbaugh PJ, 2006, NATURE, V444, P1027, DOI 10.1038/nature05414
   Turnbaugh PJ, 2009, NATURE, V457, P480, DOI 10.1038/nature07540
   Ubeda C, 2012, J EXP MED, V209, P1445, DOI 10.1084/jem.20120504
   Vijay-Kumar M, 2010, SCIENCE, V328, P228, DOI 10.1126/science.1179721
   Wen L, 2008, NATURE, V455, P1109, DOI 10.1038/nature07336
   Yatsunenko T, 2012, NATURE, V486, P222, DOI 10.1038/nature11053
   Zhang CH, 2010, ISME J, V4, P232, DOI 10.1038/ismej.2009.112
   Zhang HS, 2009, P NATL ACAD SCI USA, V106, P2365, DOI 10.1073/pnas.0812600106
   Zhao Y, 2013, J PROTEOME RES, V12, P2987, DOI 10.1021/pr400263n
NR 47
TC 15
Z9 15
U1 0
U2 16
PU PUBLIC LIBRARY SCIENCE
PI SAN FRANCISCO
PA 1160 BATTERY STREET, STE 100, SAN FRANCISCO, CA 94111 USA
SN 1932-6203
J9 PLOS ONE
JI PLoS One
PD MAR 7
PY 2016
VL 11
IS 3
AR e0150943
DI 10.1371/journal.pone.0150943
PG 21
WC Multidisciplinary Sciences
WE Science Citation Index Expanded (SCI-EXPANDED)
SC Science & Technology - Other Topics
GA DG3SL
UT WOS:000371990100072
PM 26950299
OA Green Published, gold, Green Submitted
DA 2022-07-02
ER

PT J
AU Lippert, K
   Kedenko, L
   Antonielli, L
   Kedenko, I
   Gemeier, C
   Leitner, M
   Kautzky-Willer, A
   Paulweber, B
   Hackl, E
AF Lippert, K.
   Kedenko, L.
   Antonielli, L.
   Kedenko, I.
   Gemeier, C.
   Leitner, M.
   Kautzky-Willer, A.
   Paulweber, B.
   Hackl, E.
TI Gut microbiota dysbiosis associated with glucose metabolism disorders
   and the metabolic syndrome in older adults
SO BENEFICIAL MICROBES
LA English
DT Article
DE microbiome; 16S rRNA; obesity; diabetes
ID FECAL MICROBIOTA; RIBOSOMAL-RNA; OBESITY; SEQUENCES; COMMUNITY
AB Obesity and associated metabolic disorders have become highly prevalent diseases worldwide, and the human gut microbiota, due to its influence on host energy metabolism, has been attributed an important role therein. This pilot study explores host-microbiota relationships in men and women affected by various types of glucose metabolism disorder. Among 20 individuals aged 58 to 71 years with either normal glucose tolerance, prediabetes, or type 2 diabetes mellitus the gut bacterial communities were compared based on barcoded 454 sequencing of 16S rRNA genes amplified from stool samples. We found that specific microbiota groups were relatively enriched or reduced in different metabolic states. Further, positive or negative associations with clinical manifestations of metabolic disease suggest that these organisms indicate and possibly contribute to metabolic impairment or health. For instance, a higher prevalence of Erysipelotrichaceae and Lachnospiraceae was found associated with metabolic disorders, and the Holdemania and Blautia genera correlated with clinical indicators of an impaired lipid and glucose metabolism. The Bacteroidetes and groups therein, by contrast, displayed inverse relationships with metabolic disease parameters and were found relatively enriched in participants not diagnosed with metabolic syndrome or obesity. Further, the prevalence of specific Clostridia and Rikenellaceae members also pointed towards a healthier metabolic state. Links with diet as an intermediate factor included positive and negative associations of Lachnospiraceae with relative consumption rates of fat and carbohydrates, respectively, and positive associations of Turicibacteraceae with the consumption of protein. Identifying critical roles of major gut microbiota components in metabolic disorders has important translational implications regarding the prevention and treatment of metabolic diseases by means of preventing or reversing dysbiosis and by controlling exacerbating diet and life style factors particularly in sensitive population groups.
C1 [Lippert, K.; Antonielli, L.; Hackl, E.] AIT Austrian Inst Technol GmbH, Bioresources Unit, A-3430 Tulln Ad Donau, Austria.
   [Kedenko, L.; Kedenko, I.; Gemeier, C.; Paulweber, B.] Paracelsus Med Univ, Salzburger Landesklin, Dept Internal Med 1, A-5020 Salzburg, Austria.
   [Leitner, M.; Kautzky-Willer, A.] Med Univ Vienna, Unit Gender Med, Div Endocrinol & Metab, Dept Internal Med 3, A-1090 Vienna, Austria.
RP Hackl, E (corresponding author), AIT Austrian Inst Technol GmbH, Bioresources Unit, A-3430 Tulln Ad Donau, Austria.
EM evelyn.hackl@ait.ac.at
OI Antonielli, Livio/0000-0002-7140-8359; Kautzky-Willer,
   Alexandra/0000-0002-3520-4105
FU Gendermiks by the FFG Austrian Research Promotion Agency [826210]
FX We thank all volunteers for their participation in the study. The study
   was supported through grant 826210 Gendermiks by the FFG Austrian
   Research Promotion Agency.
CR Anderson MJ, 2003, ECOLOGY, V84, P511, DOI 10.1890/0012-9658(2003)084[0511:CAOPCA]2.0.CO;2
   Armougom F, 2009, PLOS ONE, V4, DOI 10.1371/journal.pone.0007125
   Arumugam M, 2011, NATURE, V473, P174, DOI 10.1038/nature09944
   Ashwell M, 2005, INT J FOOD SCI NUTR, V56, P303, DOI 10.1080/09637480500195066
   Bengtsson-Palme J, 2015, MOL ECOL RESOUR, V15, P1403, DOI 10.1111/1755-0998.12399
   Biagi E, 2010, PLOS ONE, V5, DOI 10.1371/journal.pone.0010667
   Biddle AS., 2013, DIVERSITY-BASEL, V5, P627, DOI [10.3390/d5030627, DOI 10.3390/d5030627]
   Bischoff SC, 2016, CURR OPIN CLIN NUTR, V19, P26, DOI 10.1097/MCO.0000000000000242
   Cani PD, 2012, GUT MICROBES, V3, P279, DOI 10.4161/gmic.19625
   Cani PD, 2011, PHARMACOL THERAPEUT, V130, P202, DOI 10.1016/j.pharmthera.2011.01.012
   Caporaso JG, 2010, NAT METHODS, V7, P335, DOI 10.1038/nmeth.f.303
   Cardona S, 2012, BMC MICROBIOL, V12, DOI 10.1186/1471-2180-12-158
   Chen J, 2016, PEERJ, V4, DOI 10.7717/peerj.1514
   Ciubotaru I, 2015, TRANSL RES, V166, P401, DOI 10.1016/j.trsl.2015.06.015
   Claesson MJ, 2011, P NATL ACAD SCI USA, V108, P4586, DOI 10.1073/pnas.1000097107
   Clarke SF, 2012, GUT MICROBES, V3, P186, DOI 10.4161/gmic.20168
   Despres JP, 2006, NATURE, V444, P881, DOI 10.1038/nature05488
   Edgar RC, 2013, NAT METHODS, V10, P996, DOI [10.1038/nmeth.2604, 10.1038/NMETH.2604]
   Escobar JS, 2014, BMC MICROBIOL, V14, DOI 10.1186/s12866-014-0311-6
   Flint HJ, 2007, ENVIRON MICROBIOL, V9, P1101, DOI 10.1111/j.1462-2920.2007.01281.x
   Goodrich JK, 2014, CELL, V159, P789, DOI 10.1016/j.cell.2014.09.053
   Grundy SM, 2004, CIRCULATION, V109, P433, DOI 10.1161/01.CIR.0000111245.75752.C6
   Herve M, 2016, PACKAGE RVAIDEMEMOIR
   Howe A, 2016, ISME J, V10, P1217, DOI 10.1038/ismej.2015.183
   Kaakoush NO, 2015, FRONT CELL INFECT MI, V5, DOI [10.3309/fcimb.2015.00004, 10.3389/fcimb.2015.00084]
   Lahti L, 2013, PEERJ, V1, DOI 10.7717/peerj.32
   Larsen N, 2010, PLOS ONE, V5, DOI 10.1371/journal.pone.0009085
   Leclercq S, 2014, P NATL ACAD SCI USA, V111, pE4485, DOI 10.1073/pnas.1415174111
   Lopetuso LR, 2013, GUT PATHOG, V5, DOI 10.1186/1757-4749-5-23
   Mai V, 2009, NUTR J, V8, DOI 10.1186/1475-2891-8-49
   McDonald D, 2012, ISME J, V6, P610, DOI 10.1038/ismej.2011.139
   Micha R, 2009, NAT REV ENDOCRINOL, V5, P335, DOI 10.1038/nrendo.2009.79
   Mueller S, 2006, APPL ENVIRON MICROB, V72, P1027, DOI 10.1128/AEM.72.2.1027-1033.2006
   O'Neill S, 2015, OBES REV, V16, P1, DOI 10.1111/obr.12229
   Oksanen J., 2016, R PACKAGE, DOI [DOI 10.1016/J.DIB.2020.105500, 10.1016/j.dib.2020.105500]
   Paun A, 2016, PEDIATR DIABETES, V17, P469, DOI 10.1111/pedi.12424
   Portune KJ, 2017, MOL NUTR FOOD RES, V61, DOI 10.1002/mnfr.201600252
   Reilly MP, 2003, CIRCULATION, V108, P1546, DOI 10.1161/01.CIR.0000088846.10655.E0
   Ryoo JH, 2013, ATHEROSCLEROSIS, V226, P496, DOI 10.1016/j.atherosclerosis.2012.11.024
   Schmieder R, 2011, BIOINFORMATICS, V27, P863, DOI 10.1093/bioinformatics/btr026
   Schnorr SL, 2014, NAT COMMUN, V5, DOI 10.1038/ncomms4654
   Schwiertz A, 2010, OBESITY, V18, P190, DOI 10.1038/oby.2009.167
   Sookoian S, 2011, CURR HYPERTENS REP, V13, P149, DOI 10.1007/s11906-010-0164-9
   Su XL, 2014, INT J SYST EVOL MICR, V64, P2986, DOI 10.1099/ijs.0.063917-0
   Turnbaugh PJ, 2009, NATURE, V457, P480, DOI 10.1038/nature07540
   Vaiserman AM, 2017, AGEING RES REV, V35, P36, DOI 10.1016/j.arr.2017.01.001
   Van den Abbeele P, 2013, ISME J, V7, P949, DOI 10.1038/ismej.2012.158
   Vesth T, 2013, STAND GENOMIC SCI, V9, P431, DOI 10.4056/sigs.2981345
   Vital M, 2014, MBIO, V5, DOI 10.1128/mBio.00889-14
   Walters WA, 2014, FEBS LETT, V588, P4223, DOI 10.1016/j.febslet.2014.09.039
   Wang Q, 2007, APPL ENVIRON MICROB, V73, P5261, DOI 10.1128/AEM.00062-07
   Wei T., 2016, PACKAGE CORRPLOT VIS
   Zamparelli MS, 2016, INT J MOL SCI, V17, DOI 10.3390/ijms17081225
   Zhang XY, 2013, PLOS ONE, V8, DOI 10.1371/journal.pone.0071108
   Zupancic ML, 2012, PLOS ONE, V7, DOI 10.1371/journal.pone.0043052
   Zwielehner J, 2009, EXP GERONTOL, V44, P440, DOI 10.1016/j.exger.2009.04.002
NR 56
TC 133
Z9 140
U1 3
U2 45
PU WAGENINGEN ACADEMIC PUBLISHERS
PI WAGENINGEN
PA PO BOX 220, WAGENINGEN, 6700 AE, NETHERLANDS
SN 1876-2883
EI 1876-2891
J9 BENEF MICROBES
JI Benef. Mirbobes
PY 2017
VL 8
IS 4
BP 545
EP 556
DI 10.3920/BM2016.0184
PG 12
WC Microbiology; Nutrition & Dietetics
WE Science Citation Index Expanded (SCI-EXPANDED)
SC Microbiology; Nutrition & Dietetics
GA FE5FQ
UT WOS:000408237800004
PM 28701081
DA 2022-07-02
ER

PT J
AU Jang, HR
   Lee, HY
AF Jang, Hye Rim
   Lee, Hui-Young
TI Mechanisms linking gut microbial metabolites to insulin resistance
SO WORLD JOURNAL OF DIABETES
LA English
DT Review
DE Insulin resistance; Skeletal muscle; Liver; Adipose tissue; Intestine;
   Gut bacterial metabolites
ID ADIPOSE-TISSUE INFLAMMATION; CONJUGATED LINOLEIC-ACID; CHAIN
   FATTY-ACIDS; INTESTINAL GLUCONEOGENESIS; GLUCOSE-METABOLISM;
   HYDROGEN-SULFIDE; HEPATIC GLUCONEOGENESIS; ENERGY-EXPENDITURE;
   GENE-EXPRESSION; GASTRIC BYPASS
AB Insulin resistance is the rate-limiting step in the development of metabolic diseases, including type 2 diabetes. The gut microbiota has been implicated in host energy metabolism and metabolic diseases and is recognized as a quantitatively important organelle in host metabolism, as the human gut harbors 10 trillion bacterial cells. Gut microbiota break down various nutrients and produce metabolites that play fundamental roles in host metabolism and aid in the identification of possible therapeutic targets for metabolic diseases. Therefore, understanding the various effects of bacterial metabolites in the development of insulin resistance is critical. Here, we review the mechanisms linking gut microbial metabolites to insulin resistance in various insulin-responsive tissues.
C1 [Jang, Hye Rim; Lee, Hui-Young] Gachon Univ, Dept Hlth Sci & Technol, Lab Mitochondrial & Metab Dis, GAIHST, 155,Gaetbeol Ro, Incheon 21999, South Korea.
   [Lee, Hui-Young] Gachon Univ, Korea Mouse Metab Phenotyping Ctr, Lee Gil Ya Canc & Diabet Inst, Incheon 21999, South Korea.
   [Lee, Hui-Young] Gachon Univ, Coll Med, Dept Med, Div Mol Med, Incheon 21936, South Korea.
RP Lee, HY (corresponding author), Gachon Univ, Dept Hlth Sci & Technol, Lab Mitochondrial & Metab Dis, GAIHST, 155,Gaetbeol Ro, Incheon 21999, South Korea.
EM hylee@gachon.ac.kr
FU National Research Foundation Funded by the Korean Ministry of Science
   [NRF-2018M3A9F3056405, NRF-2020R1A2B5B01002789]
FX Supported by National Research Foundation Funded by the Korean Ministry
   of Science, No. NRF-2018M3A9F3056405 and No. NRF-2020R1A2B5B01002789.
CR Al-Lahham S, 2012, EUR J CLIN INVEST, V42, P357, DOI 10.1111/j.1365-2362.2011.02590.x
   BARON AD, 1988, AM J PHYSIOL, V255, pE769, DOI 10.1152/ajpendo.1988.255.6.E769
   Boets E, 2017, J PHYSIOL-LONDON, V595, P541, DOI 10.1113/JP272613
   Bouter KEC, 2018, CLIN TRANSL GASTROEN, V9, DOI 10.1038/s41424-018-0025-4
   Brown MS, 2008, CELL METAB, V7, P95, DOI 10.1016/j.cmet.2007.12.009
   Canfora EE, 2017, SCI REP-UK, V7, DOI 10.1038/s41598-017-02546-x
   Chambers ES, 2018, DIABETES OBES METAB, V20, P1034, DOI 10.1111/dom.13159
   Chen MX, 2019, J FORMOS MED ASSOC, V118, pS10, DOI 10.1016/j.jfma.2018.09.007
   Chen SF, 2019, CELL METAB, V30, P1141, DOI 10.1016/j.cmet.2019.08.021
   Choi Y, 2015, SCI REP-UK, V5, DOI 10.1038/srep15878
   Christie S, 2018, FRONT ENDOCRINOL, V9, DOI 10.3389/fendo.2018.00420
   Croset M, 2001, DIABETES, V50, P740, DOI 10.2337/diabetes.50.4.740
   Dambrova M, 2016, EXP CLIN ENDOCR DIAB, V124, P251, DOI 10.1055/s-0035-1569330
   De Vadder F, 2015, NEUROGASTROENT MOTIL, V27, P443, DOI 10.1111/nmo.12508
   De Vadder F, 2016, CELL METAB, V24, P151, DOI 10.1016/j.cmet.2016.06.013
   De Vadder F, 2014, CELL, V156, P84, DOI 10.1016/j.cell.2013.12.016
   DeFronzo RA, 2009, DIABETES CARE, V32, pS157, DOI 10.2337/dc09-S302
   den Besten G, 2015, DIABETES, V64, P2398, DOI 10.2337/db14-1213
   den Besten G, 2013, AM J PHYSIOL-GASTR L, V305, pG900, DOI 10.1152/ajpgi.00265.2013
   Dordevic D, 2021, J ADV RES, V27, P55, DOI 10.1016/j.jare.2020.03.003
   Duraffourd C, 2012, CELL, V150, P377, DOI 10.1016/j.cell.2012.05.039
   Erion DM, 2016, BMB REP, V49, P139, DOI 10.5483/BMBRep.2016.49.3.268
   Federico LM, 2006, DIABETES, V55, P1316, DOI 10.2337/db04-1084
   Gao X, 2014, J BIOSCI BIOENG, V118, P476, DOI 10.1016/j.jbiosc.2014.03.001
   Gao ZG, 2009, DIABETES, V58, P1509, DOI 10.2337/db08-1637
   Ge HF, 2008, ENDOCRINOLOGY, V149, P4519, DOI 10.1210/en.2008-0059
   Gesta S, 2007, CELL, V131, P242, DOI 10.1016/j.cell.2007.10.004
   Goto T, 2015, BIOCHEM BIOPH RES CO, V459, P597, DOI 10.1016/j.bbrc.2015.02.154
   Guilherme A, 2008, NAT REV MOL CELL BIO, V9, P367, DOI 10.1038/nrm2391
   Hanatani S, 2016, J CLIN BIOCHEM NUTR, V59, P207, DOI 10.3164/jcbn.16-23
   Hong YH, 2005, ENDOCRINOLOGY, V146, P5092, DOI 10.1210/en.2005-0545
   Houghton MJ, 2019, FASEB J, V33, P1887, DOI 10.1096/fj.201801209R
   Hoyles L, 2018, NAT MED, V24, P1070, DOI 10.1038/s41591-018-0061-3
   Jain SK, 2010, ANTIOXID REDOX SIGN, V12, P1333, DOI 10.1089/ars.2009.2956
   Jocken JWE, 2018, FRONT ENDOCRINOL, V8, DOI 10.3389/fendo.2017.00372
   Kahn BB, 2000, J CLIN INVEST, V106, P473, DOI 10.1172/JCI10842
   Kalinovich A, 2020, DIABETOLOGIA, V63, P1603, DOI 10.1007/s00125-020-05171-y
   Kim M, 2017, FASEB J, V31, P5036, DOI 10.1096/fj.201700151R
   Koepsell H, 2020, PFLUG ARCH EUR J PHY, V472, P1207, DOI 10.1007/s00424-020-02439-5
   Kondo T, 2009, J AGR FOOD CHEM, V57, P5982, DOI 10.1021/jf900470c
   Kovatcheva-Datchary P, 2015, CELL METAB, V22, P971, DOI 10.1016/j.cmet.2015.10.001
   Kowalski GM, 2014, AM J PHYSIOL-ENDOC M, V307, pE859, DOI 10.1152/ajpendo.00165.2014
   Lee HY, 2006, BBA-MOL CELL BIOL L, V1761, P736, DOI 10.1016/j.bbalip.2006.05.007
   Lee HY, 2011, HEPATOLOGY, V54, P1650, DOI 10.1002/hep.24571
   Lee Y, 2020, DIABETES METAB J, V44, P658, DOI 10.4093/dmj.2019.0220
   Li Z, 2018, GUT, V67, P1269, DOI 10.1136/gutjnl-2017-314050
   Liu Y, 2008, NATURE, V456, P269, DOI 10.1038/nature07349
   Lizcano F, 2019, INT J MOL SCI, V20, DOI 10.3390/ijms20205058
   Lordan C, 2020, GUT MICROBES, V11, P1, DOI 10.1080/19490976.2019.1613124
   Miao J, 2015, NAT COMMUN, V6, DOI 10.1038/ncomms7498
   Mithieux G, 2005, CELL METAB, V2, P321, DOI 10.1016/j.cmet.2005.09.010
   Mollica MP, 2017, DIABETES, V66, P1405, DOI 10.2337/db16-0924
   Morigny P, 2016, BIOCHIMIE, V125, P259, DOI 10.1016/j.biochi.2015.10.024
   O'Callaghan A, 2016, FRONT MICROBIOL, V7, DOI 10.3389/fmicb.2016.00925
   Ohira H, 2013, J ATHEROSCLER THROMB, V20, P425, DOI 10.5551/jat.15065
   Park Y, 2012, FOOD CHEM, V133, P400, DOI 10.1016/j.foodchem.2012.01.051
   Pavlic M, 2010, DIABETES, V59, P580, DOI 10.2337/db09-1297
   Perry RJ, 2015, CELL, V160, P745, DOI 10.1016/j.cell.2015.01.012
   Perry RJ, 2014, NATURE, V510, P84, DOI 10.1038/nature13478
   Petersen MC, 2018, PHYSIOL REV, V98, P2133, DOI 10.1152/physrev.00063.2017
   Puigserver P, 2003, NATURE, V423, P550, DOI 10.1038/nature01667
   Rajas F, 2000, DIABETES, V49, P1165, DOI 10.2337/diabetes.49.7.1165
   Rath S, 2020, FRONT MICROBIOL, V10, DOI 10.3389/fmicb.2019.02966
   Russell WR, 2013, MOL NUTR FOOD RES, V57, P523, DOI 10.1002/mnfr.201200594
   Sahuri-Arisoylu M, 2016, INT J OBESITY, V40, P955, DOI 10.1038/ijo.2016.23
   Samuel VT, 2016, J CLIN INVEST, V126, P12, DOI 10.1172/JCI77812
   Samuel VT, 2012, CELL, V148, P852, DOI 10.1016/j.cell.2012.02.017
   Sato S, 2016, J BIOL CHEM, V291, P10515, DOI 10.1074/jbc.M115.708982
   Scheja L, 2019, NAT REV ENDOCRINOL, V15, P507, DOI 10.1038/s41574-019-0230-6
   Schroeder B, 2016, NAT MED, V22, P1079, DOI 10.1038/nm.4185
   Shimizu J, 2018, PLOS ONE, V13, DOI 10.1371/journal.pone.0203657
   Shoelson SE, 2006, J CLIN INVEST, V116, P1793, DOI 10.1172/JCI29069
   Shulman GI, 2014, NEW ENGL J MED, V371, P1131, DOI 10.1056/NEJMra1011035
   Smith U, 2016, J INTERN MED, V280, P465, DOI 10.1111/joim.12540
   Soty M, 2017, CELL METAB, V25, P1231, DOI 10.1016/j.cmet.2017.04.032
   Steinberg GR, 2009, PHYSIOL REV, V89, P1025, DOI 10.1152/physrev.00011.2008
   Suzuki K, 2017, INTERNAL MED, V56, P17, DOI 10.2169/internalmedicine.56.7403
   Svingen GFT, 2016, CLIN CHEM, V62, P755, DOI 10.1373/clinchem.2015.250761
   Takagaki A, 2019, BIOL PHARM BULL, V42, P212, DOI 10.1248/bpb.b18-00612
   Takagaki A, 2014, ARCH MICROBIOL, V196, P681, DOI 10.1007/s00203-014-1006-y
   Takahashi Y, 2002, COMP BIOCHEM PHYS B, V133, P395, DOI 10.1016/S1096-4959(02)00164-1
   Tang WHW, 2013, NEW ENGL J MED, V368, P1575, DOI 10.1056/NEJMoa1109400
   Thorens B, 2015, DIABETOLOGIA, V58, P221, DOI 10.1007/s00125-014-3451-1
   Townsend KL, 2014, TRENDS ENDOCRIN MET, V25, P168, DOI 10.1016/j.tem.2013.12.004
   Troy S, 2008, CELL METAB, V8, P201, DOI 10.1016/j.cmet.2008.08.008
   Ussar S, 2017, DIABETES, V66, P886, DOI 10.2337/db15-1349
   van der Beek CM, 2016, CLIN SCI, V130, P2073, DOI 10.1042/CS20160263
   Vieira R, 2019, PHARMACEUTICALS-BASE, V12, DOI 10.3390/ph12040152
   Virtue AT, 2019, SCI TRANSL MED, V11, DOI 10.1126/scitranslmed.aav1892
   Wang ZN, 2011, NATURE, V472, P57, DOI 10.1038/nature09922
   Wikoff WR, 2009, P NATL ACAD SCI USA, V106, P3698, DOI 10.1073/pnas.0812874106
   Wu H, 2020, CELL METAB, V32, P379, DOI 10.1016/j.cmet.2020.06.011
   Yamashita H, 2007, BIOSCI BIOTECH BIOCH, V71, P1236, DOI 10.1271/bbb.60668
   Yamashita H, 2009, BIOSCI BIOTECH BIOCH, V73, P570, DOI 10.1271/bbb.80634
   Yan Y, 2016, OBES SURG, V26, P2683, DOI 10.1007/s11695-016-2157-5
   Yoshida H, 2019, ARCH BIOCHEM BIOPHYS, V672, DOI 10.1016/j.abb.2019.07.022
   Zatterale F, 2020, FRONT PHYSIOL, V10, DOI 10.3389/fphys.2019.01607
   Zhang L, 2013, ENDOCRINOLOGY, V154, P114, DOI 10.1210/en.2012-1658
   Zhang XP, 2019, FRONT ENDOCRINOL, V9, DOI 10.3389/fendo.2018.00802
   Zorzano A, 1996, DIABETES, V45, pS70, DOI 10.2337/diab.45.1.S70
NR 100
TC 3
Z9 3
U1 7
U2 12
PU BAISHIDENG PUBLISHING GROUP INC
PI PLEASANTON
PA 7041 Koll Center Parkway, Suite 160, PLEASANTON, CA, UNITED STATES
EI 1948-9358
J9 WORLD J DIABETES
JI World J. Diabetes
PD JUN 15
PY 2021
VL 12
IS 6
DI 10.4239/wjd.v12.i6.730
PG 16
WC Endocrinology & Metabolism
WE Science Citation Index Expanded (SCI-EXPANDED)
SC Endocrinology & Metabolism
GA SU4BX
UT WOS:000663086300003
PM 34168724
OA gold, Green Published
DA 2022-07-02
ER

PT J
AU Sanchez, B
   Hevia, A
   Gonzalez, S
   Margolles, A
AF Sanchez, Borja
   Hevia, Arancha
   Gonzalez, Sonia
   Margolles, Abelardo
TI Interaction of Intestinal Microorganisms with the Human Host in the
   Framework of Autoimmune Diseases
SO FRONTIERS IN IMMUNOLOGY
LA English
DT Article
DE intestinal microbiota; systemic lupus erythematosus; molecular mimicry;
   toll-like receptors; dietary intervention
ID SYSTEMIC-LUPUS-ERYTHEMATOSUS; SUPPRESSES COLONIC INFLAMMATION; SEGMENTED
   FILAMENTOUS BACTERIA; EPSTEIN-BARR-VIRUS; GUT MICROBIOTA; MOLECULAR
   MIMICRY; B-CELLS; AUTOANTIBODY PRODUCTION; DIABETES PROTECTION;
   EXTRACTION JUICES
AB Autoimmune diseases, such as systemic lupus erythematosus (SLE), are caused by a complex interaction of environmental-, genetic-, and sex-related factors. Although SLE has traditionally been considered independent from the microbiota, recent work published during the last 5 years suggests a strong connection between SLE and the composition of our gut commensals as one of the main environmental factors linked to this disease. Preliminary data have evidenced that (i) interaction of certain microbial-derived molecules with specific cell receptors and (ii) the influence of certain commensal microorganisms over specific immune cell subsets plays an important role in the pathogenesis of SLE and SLE-like diseases. In addition, epigenetic changes driven by certain microbial groups have been recently proposed as an additional link between gut microbiota and SLE. As immune responses elicited against commensal bacteria are deeply dependent on the composition of the latter, and as microbial populations can be modified by dietary interventions, identifying the precise gut microorganisms responsible for worsening the SLE symptoms is of crucial importance for this and other SLE-related diseases, including antiphospholipid syndrome or lupus nephritis. In this minireview, the current knowledge on the relationships between microbes and SLE and SLE-related diseases is compiled and discussed.
C1 [Sanchez, Borja; Hevia, Arancha; Margolles, Abelardo] CSIC, Inst Prod Lacteos Asturias, Dept Microbiol & Biochem Dairy Prod, Villaviciosa, Spain.
   [Gonzalez, Sonia] Univ Oviedo, Dept Funct Biol, Oviedo, Spain.
RP Sanchez, B (corresponding author), CSIC, Inst Prod Lacteos Asturias, Dept Microbiol & Biochem Dairy Prod, Villaviciosa, Spain.
EM borja.sanchez@csic.es
RI Margolles, Abelardo/H-3871-2012; González-Solares, Sonia/P-6720-2015;
   Sanchez, Borja/B-7770-2009; Hevia-Gonzalez, Arancha/Q-9758-2017
OI Margolles, Abelardo/0000-0003-2278-1816; González-Solares,
   Sonia/0000-0003-2602-7036; Sanchez, Borja/0000-0003-1408-8018;
   Hevia-Gonzalez, Arancha/0000-0001-8446-7203
FU Spanish "Plan Estatal de I + D + I" [AGL2013-44039-R, AGL2010-14952];
   Spanish Ministry of Economy and Competitiveness
FX This research was funded by Grants AGL2013-44039-R and AGL2010-14952
   from the Spanish "Plan Estatal de I + D + I". BS and AH were recipients
   of a Ramon y Cajal postdoctoral contract and a FPI grant, respectively,
   from the Spanish Ministry of Economy and Competitiveness.
CR APPERLOORENKEMA HZ, 1995, EPIDEMIOL INFECT, V114, P133, DOI 10.1017/S0950268800051980
   Atarashi K, 2011, SCIENCE, V331, P337, DOI 10.1126/science.1198469
   Berry D, 2013, BEST PRACT RES CL GA, V27, P47, DOI 10.1016/j.bpg.2013.03.005
   Moreira APB, 2012, BRIT J NUTR, V108, P801, DOI 10.1017/S0007114512001213
   Brons RH, 2000, CLIN EXP IMMUNOL, V119, P566, DOI 10.1046/j.1365-2249.2000.01172.x
   Cambier JC, 2013, J CLIN INVEST, V123, P1928, DOI 10.1172/JCI69289
   Cambridge G, 2004, ARTHRITIS RHEUM-US, V50, pS227
   CANTWELL AR, 1982, INT J DERMATOL, V21, P526, DOI 10.1111/j.1365-4362.1982.tb01198.x
   Capolunghi F, 2010, RHEUMATOLOGY, V49, P2281, DOI 10.1093/rheumatology/keq226
   Casiraghi C, 2013, FUTURE VIROL, V8, P173, DOI 10.2217/FVL.12.136
   Celhar T, 2012, IMMUNOL RES, V53, P58, DOI 10.1007/s12026-012-8270-1
   Chowdhry IA, 2005, ARTHRITIS RHEUM-US, V52, P2403, DOI 10.1002/art.21143
   Cuervo A, 2015, NUTRIENTS, V7, P1301, DOI 10.3390/nu7021301
   De Filippo C, 2010, P NATL ACAD SCI USA, V107, P14691, DOI 10.1073/pnas.1005963107
   de Lema GP, 2004, KIDNEY INT, V66, P1018, DOI 10.1111/j.1523-1755.2004.00850.x
   Deng GM, 2008, J IMMUNOL, V181, P4019, DOI 10.4049/jimmunol.181.6.4019
   Edwards CJ, 2014, LUPUS, V23, P505, DOI 10.1177/0961203314531636
   Fattal I, 2014, IMMUNOLOGY, V141, P276, DOI 10.1111/imm.12200
   FOURNIE GJ, 1974, J EXP MED, V140, P1189, DOI 10.1084/jem.140.5.1189
   Ghanim H, 2010, AM J CLIN NUTR, V91, P940, DOI 10.3945/ajcn.2009.28584
   GILKESON GS, 1989, J IMMUNOL, V142, P1482
   GRANHOLM NA, 1994, LUPUS, V3, P507, DOI 10.1177/096120339400300614
   Hahn BH, 1998, NEW ENGL J MED, V338, P1359, DOI 10.1056/NEJM199805073381906
   Hamilton KJ, 1998, CLIN IMMUNOL IMMUNOP, V86, P271, DOI 10.1006/clin.1997.4481
   Hevia A, 2014, MBIO, V5, DOI 10.1128/mBio.01548-14
   Hevia A, 2014, BIOMED RES INT, V2014, DOI 10.1155/2014/351204
   Hill C, 2014, NAT REV GASTRO HEPAT, V11, P506, DOI 10.1038/nrgastro.2014.66
   Hochberg MC, 1997, ARTHRITIS RHEUM, V40, P1725, DOI 10.1002/art.1780400928
   Hsieh CC, 2011, AUTOIMMUN REV, V11, P22, DOI 10.1016/j.autrev.2011.06.009
   IZUI S, 1977, J EXP MED, V145, P1115, DOI 10.1084/jem.145.5.1115
   Kain R, 2008, NAT MED, V14, P1088, DOI 10.1038/nm.1874
   Kearney DE, 2011, J IMMUNOL, V187, P5363, DOI 10.4049/jimmunol.1003747
   Kessel A, 2011, J CLIN IMMUNOL, V31, P30, DOI 10.1007/s10875-010-9469-3
   Konieczna P, 2012, GUT MICROBES, V3, P261, DOI 10.4161/gmic.20358
   Kowal C, 1999, EUR J IMMUNOL, V29, P1901, DOI 10.1002/(SICI)1521-4141(199906)29:06<1901::AID-IMMU1901>3.0.CO;2-L
   Kriegel MA, 2011, ARTHRITIS RHEUM-US, V63, pS918
   Kriegel MA, 2011, P NATL ACAD SCI USA, V108, P11548, DOI 10.1073/pnas.1108924108
   Kronbichler A, 2015, J IMMUNOL RES, V2015, DOI 10.1155/2015/858027
   Larsen N, 2010, PLOS ONE, V5, DOI 10.1371/journal.pone.0009085
   Ley RE, 2006, NATURE, V444, P1022, DOI 10.1038/4441022a
   Li Qian, 2013, Saudi J Kidney Dis Transpl, V24, P751
   Lichtman EI, 2012, CLIN IMMUNOL, V143, P210, DOI 10.1016/j.clim.2012.03.005
   Lopez P, 2012, APPL ENVIRON MICROB, V78, P2850, DOI 10.1128/AEM.07581-11
   Lopez P, 2011, PLOS ONE, V6, DOI 10.1371/journal.pone.0024776
   Lyn-Cook BD, 2014, MOL IMMUNOL, V61, P38, DOI 10.1016/j.molimm.2014.05.001
   Man SM, 2011, NAT REV GASTRO HEPAT, V8, P152, DOI 10.1038/nrgastro.2011.3
   Markle JG, 2014, TRENDS IMMUNOL, V35, P97, DOI 10.1016/j.it.2013.10.006
   Martinez I, 2013, ISME J, V7, P269, DOI 10.1038/ismej.2012.104
   Mok CC, 2003, J CLIN PATHOL, V56, P481, DOI 10.1136/jcp.56.7.481
   Oldstone MBA, 1998, FASEB J, V12, P1255, DOI 10.1096/fasebj.12.13.1255
   Perry D, 2011, J BIOMED BIOTECHNOL, DOI 10.1155/2011/271694
   Pisitkun P, 2006, ARTHRITIS RHEUM, V54, pS776
   Popa ER, 2007, RHEUMATOLOGY, V46, P1029, DOI 10.1093/rheumatology/kem022
   Richez C, 2011, JOINT BONE SPINE, V78, P124, DOI 10.1016/j.jbspin.2010.09.005
   Roth AJ, 2012, J AM SOC NEPHROL, V23, P545, DOI 10.1681/ASN.2011030273
   Ruff WE, 2015, CURR RHEUMATOL REP, V17, DOI 10.1007/s11926-014-0472-1
   Ruiz L, 2014, FEMS MICROBIOL LETT, V359, P1, DOI 10.1111/1574-6968.12576
   Santiago-Raber ML, 2008, SWISS MED WKLY, V138, p15S
   Santiago-Raber ML, 2009, J AUTOIMMUN, V33, P231, DOI 10.1016/j.jaut.2009.10.001
   Sembries S, 2003, BRIT J NUTR, V90, P607, DOI 10.1079/BJN2003925
   Sembries S, 2006, J AGR FOOD CHEM, V54, P10269, DOI 10.1021/jf0618168
   Sherer Y, 2004, SEMIN ARTHRITIS RHEU, V34, P501, DOI 10.1016/j.semarthrit.2004.07.002
   Singh N, 2014, IMMUNITY, V40, P128, DOI 10.1016/j.immuni.2013.12.007
   Szymula A, 2012, J IMMUNOL, V188
   Vieira SM, 2014, LUPUS, V23, P518, DOI 10.1177/0961203313501401
   Wen L, 2008, NATURE, V455, P1109, DOI 10.1038/nature07336
   Wu GD, 2011, SCIENCE, V334, P105, DOI 10.1126/science.1208344
   Wu HJ, 2010, IMMUNITY, V32, P815, DOI 10.1016/j.immuni.2010.06.001
   Yatsunenko T, 2012, NATURE, V486, P222, DOI 10.1038/nature11053
   Yu XX, 2014, EXP THER MED, V7, P1135, DOI 10.3892/etm.2014.1578
   Zhang HS, 2015, ISME J, V9, P770, DOI 10.1038/ismej.2014.165
   Zhang HS, 2014, APPL ENVIRON MICROB, V80, P7551, DOI 10.1128/AEM.02676-14
   Zhang W, 2008, CLIN DEV IMMUNOL, DOI 10.1155/2008/683489
   Zimmerman MA, 2012, AM J PHYSIOL-GASTR L, V302, pG1405, DOI 10.1152/ajpgi.00543.2011
NR 74
TC 23
Z9 24
U1 0
U2 18
PU FRONTIERS MEDIA SA
PI LAUSANNE
PA AVENUE DU TRIBUNAL FEDERAL 34, LAUSANNE, CH-1015, SWITZERLAND
SN 1664-3224
J9 FRONT IMMUNOL
JI Front. Immunol.
PD NOV 20
PY 2015
VL 6
BP 1
EP 9
AR 594
DI 10.3389/fimmu.2015.00594
PG 9
WC Immunology
WE Science Citation Index Expanded (SCI-EXPANDED)
SC Immunology
GA CY0UC
UT WOS:000366120800001
PM 26635808
OA Green Published, gold
DA 2022-07-02
ER

PT J
AU Chan, M
   Baxter, H
   Larsen, N
   Jespersen, L
   Ekinci, EI
   Howell, K
AF Chan, Miin
   Baxter, Helen
   Larsen, Nadja
   Jespersen, Lene
   Ekinci, Elif I.
   Howell, Kate
TI Impact of botanical fermented foods on metabolic biomarkers and gut
   microbiota in adults with metabolic syndrome and type 2 diabetes: a
   systematic review protocol
SO BMJ OPEN
LA English
DT Review
ID HEALTH
AB Introduction Dysfunctional gut microbiota is a common finding in patients with metabolic syndrome (MetS) and type 2 diabetes mellitus (T2DM). Recent clinical trials have assessed whether botanical fermented foods (BFFs) have beneficial effects on metabolic biomarkers, inflammatory markers and gut microbiota. The aim of this review is to critically evaluate all randomised controlled trials (RCTs) of BFF for evidence of impact on the outcome measures of these disease states.
   Methods and analysis Four electronic databases (Embase, MEDLINE, CENTRAL and Google Scholar) as well as the grey literature will be searched from inception to present without language or publication status restrictions applied. Eligible RCTs which have enrolled adult participants with T2DM, any MetS components or combinations of these components, treated prophylactically or therapeutically with any botanical fermented food intervention, compared with a control group (no intervention, placebo or active control) will be assessed. Primary outcomes are related to the target conditions, including metabolic biomarkers, inflammatory markers and gut microbiota composition/function. Using Covidence, two independent investigators will conduct title and abstract screening, followed by full-text screening to identify appropriate studies. Methodological quality of the trials will be assessed using the Cochrane risk of bias assessment tool. Findings will be summarised with a narrative synthesis of the differences between included studies. A meta-analysis will be conducted if sufficient data are obtained.
   Ethics and dissemination Ethical approval is not required as primary data will not be collected. Results will be disseminated through peer-reviewed publication, conference presentations and press.
   PROSPERO registration number CRD42018117766
C1 [Chan, Miin; Howell, Kate] Univ Melbourne, Sch Agr & Food, Melbourne, Vic, Australia.
   [Baxter, Helen] Austin Hlth, Austin Hlth Sci Lib, Heidelberg, Vic, Australia.
   [Larsen, Nadja; Jespersen, Lene] Univ Copenhagen, Dept Food Sci, Frederiksberg, Denmark.
   [Ekinci, Elif I.] Austin Hlth, Dept Med, Heidelberg, Vic, Australia.
   [Ekinci, Elif I.] Univ Melbourne, Heidelberg, Vic, Australia.
RP Howell, K (corresponding author), Univ Melbourne, Sch Agr & Food, Melbourne, Vic, Australia.
EM khowell@unimelb.edu.au
RI Chan, Miin/AAJ-8159-2020; Jespersen, Lene/AAA-4230-2021; Ekinci,
   Elif/H-2097-2017; Howell, Kate/M-2370-2013
OI Jespersen, Lene/0000-0002-2555-5948; Baxter, Helen/0000-0001-6579-8584;
   Ekinci, Elif/0000-0003-2372-395X; Chan, Miin/0000-0002-4695-7057;
   Howell, Kate/0000-0001-6498-0472
FU University of Melbourne, Australia
FX This protocol and the systematic review are part of a scholarship-funded
   PhD project at the University of Melbourne, Australia.
CR Clemente JC, 2012, CELL, V148, P1258, DOI 10.1016/j.cell.2012.01.035
   David LA, 2014, NATURE, V505, P559, DOI 10.1038/nature12820
   Egger M, 1997, BMJ-BRIT MED J, V315, P629, DOI 10.1136/bmj.315.7109.629
   Everard A, 2013, BEST PRACT RES CL GA, V27, P73, DOI 10.1016/j.bpg.2013.03.007
   Gille D, 2018, NUTRIENTS, V10, DOI 10.3390/nu10040448
   Guyatt GH, 2008, BRIT MED J, V336, P924, DOI 10.1136/bmj.39489.470347.AD
   Higgins J., 2011, COCHRANE HDB SYSTEMA
   Hutkins RW, 2008, INTRODUCTION, P3
   Macdonald G, 2012, COCHRANE DB SYST REV, DOI 10.1002/14651858.CD001930.pub3
   Marco ML, 2017, CURR OPIN BIOTECH, V44, P94, DOI 10.1016/j.copbio.2016.11.010
   Moher D, 2015, SYST REV-LONDON, V4, DOI [10.1186/2046-4053-4-1, 10.1186/s13643-015-0087-2]
   O'Neill S, 2015, OBES REV, V16, P1, DOI 10.1111/obr.12229
   Qin JJ, 2012, NATURE, V490, P55, DOI 10.1038/nature11450
   Selhub EM, 2014, J PHYSIOL ANTHROPOL, V33, DOI 10.1186/1880-6805-33-2
   Tamang JP., 2010, DIVERSITY FERMENTED, P41
   Wilburn JR, 2017, FERMENTED FOODS IN HEALTH AND DISEASE PREVENTION, P3, DOI 10.1016/B978-0-12-802309-9.00001-7
   Wilson K, 2017, J CLIN NUTR METAB, V1
NR 17
TC 3
Z9 3
U1 0
U2 8
PU BMJ PUBLISHING GROUP
PI LONDON
PA BRITISH MED ASSOC HOUSE, TAVISTOCK SQUARE, LONDON WC1H 9JR, ENGLAND
SN 2044-6055
J9 BMJ OPEN
JI BMJ Open
PD AUG
PY 2019
VL 9
IS 7
AR e029242
DI 10.1136/bmjopen-2019-029242
PG 5
WC Medicine, General & Internal
WE Science Citation Index Expanded (SCI-EXPANDED)
SC General & Internal Medicine
GA IW8US
UT WOS:000485269700038
PM 31366656
OA Green Published, gold
DA 2022-07-02
ER

PT J
AU Cai, TT
   Ye, XL
   Yong, HJ
   Song, B
   Zheng, XL
   Cui, BT
   Zhang, FM
   Lu, YB
   Miao, H
   Ding, DF
AF Cai, Ting-ting
   Ye, Xiao-long
   Yong, Hui-juan
   Song, Bin
   Zheng, Xiao-ling
   Cui, Bo-ta
   Zhang, Fa-ming
   Lu, Yi-bing
   Miao, Heng
   Ding, Da-fa
TI Fecal microbiota transplantation relieve painful diabetic neuropathy A
   case report
SO MEDICINE
LA English
DT Article
DE diabetic neuropathy; fecal microbiota transplantation; gut microbiota;
   type 2 diabetes mellitus
ID GUT MICROBIOTA; STRATEGY
AB Rationale: Fecal microbiota transplantation (FMT) has been used in a wide variety of diseases. In this article, we reported a 46-year-old female with diabetic neuropathy (DN) achieved remission by the treatment of FMT.
   Patient concerns: The patient with an 8-year history of diabetes and hypertension was admitted to hospital due to sensitive pain of her right thigh and poor blood glucose control. The traditional hypoglycemic and analgesic treatment were useless to her symptoms.
   Diagnosis: Diabetic-induced neuropathy was considered.
   Interventions: This patient received twice FMTs for 3 months.
   Outcomes: After twice FMTs, the clinical response of patient was pleasant. The glycemic control was improved, with a remarkable relief of the symptoms of painful DN in particular. No obvious adverse effects were observed during the FMTs and follow-up observation-testing.
   Lessons: We proposed that FMT could be a promising treatment in patients with diabetes or diabetes-related complications like DN. FMT also appeared to be definitely safer and more tolerable than the pharmacologic treatment in patients with DN.
C1 [Cai, Ting-ting; Ye, Xiao-long; Yong, Hui-juan; Zheng, Xiao-ling; Lu, Yi-bing; Miao, Heng; Ding, Da-fa] Nanjing Med Univ, Affiliated Hosp 2, Dept Endocrinol, 121 Jiangjiayuan Rd, Nanjing, Jiangsu, Peoples R China.
   [Cai, Ting-ting; Zheng, Xiao-ling] Nanjing Med Univ, Nanjing, Jiangsu, Peoples R China.
   [Song, Bin] Yangzhou Univ, Clin Med Coll, Dept Endocrinol, Yangzhou, Jiangsu, Peoples R China.
   [Cui, Bo-ta; Zhang, Fa-ming] Nanjing Med Univ, Affiliated Hosp 2, Med Ctr Digest Dis, 121 Jiangjiayuan Rd, Nanjing, Jiangsu, Peoples R China.
RP Ding, DF (corresponding author), Nanjing Med Univ, Afiliated Hosp 2, Nanjing, Jiangsu, Peoples R China.
EM dingdafa@njmu.edu.cn
OI Song, Bin/0000-0002-5917-1977
FU Major Research and Development Project of Jiangsu [BE2016800]; Nanjing
   Science and Technology Plan Project [BE201715015]
FX This work was supported by the grants from Major Research and
   Development Project of Jiangsu (BE2016800) and Nanjing Science and
   Technology Plan Project (BE201715015).
CR Carvalho BM, 2013, MEDIAT INFLAMM, V2013, DOI 10.1155/2013/986734
   Cryan JF, 2012, NAT REV NEUROSCI, V13, P701, DOI 10.1038/nrn3346
   Cui BT, 2015, J TRANSL MED, V13, DOI 10.1186/s12967-015-0646-2
   Deli G, 2013, NEUROENDOCRINOLOGY, V98, P267, DOI 10.1159/000358728
   Dosenovic S, 2017, ANESTH ANALG, V125, P643, DOI 10.1213/ANE.0000000000001998
   Hsiao EY, 2013, CELL, V155, P1451, DOI 10.1016/j.cell.2013.11.024
   Hwang I, 2015, FASEB J, V29, P2397, DOI 10.1096/fj.14-265983
   Laffin M, 2017, CLIN PHARMACOL THER, V102, P588, DOI 10.1002/cpt.747
   Millan B, 2017, CURR INFECT DIS REP, V19, DOI 10.1007/s11908-017-0586-5
   Papanas N, 2016, EXPERT OPIN EMERG DR, V21, P393, DOI 10.1080/14728214.2016.1257605
   Russo R, 2018, CURR MED CHEM, V25, P3930, DOI 10.2174/0929867324666170216113756
   Sherwin E, 2016, CNS DRUGS, V30, P1019, DOI 10.1007/s40263-016-0370-3
   Stino AM, 2017, J DIABETES INVEST, V8, P646, DOI 10.1111/jdi.12650
   Todorovic SM, 2016, INT REV NEUROBIOL, V127, P211, DOI 10.1016/bs.irn.2016.03.005
   Zhang FM, 2018, PROTEIN CELL, V9, P462, DOI 10.1007/s13238-018-0541-8
   Zhou D, 2017, SCI REP-UK, V7, DOI 10.1038/s41598-017-01751-y
NR 16
TC 19
Z9 21
U1 0
U2 1
PU LIPPINCOTT WILLIAMS & WILKINS
PI PHILADELPHIA
PA TWO COMMERCE SQ, 2001 MARKET ST, PHILADELPHIA, PA 19103 USA
SN 0025-7974
EI 1536-5964
J9 MEDICINE
JI Medicine (Baltimore)
PD DEC
PY 2018
VL 97
IS 50
AR e13543
DI 10.1097/MD.0000000000013543
PG 4
WC Medicine, General & Internal
WE Science Citation Index Expanded (SCI-EXPANDED)
SC General & Internal Medicine
GA HI3DH
UT WOS:000456326400054
PM 30558014
OA gold, Green Published
DA 2022-07-02
ER

PT J
AU Negatu, DA
   Gengenbacher, M
   Dartois, V
   Dick, T
AF Negatu, Dereje Abate
   Gengenbacher, Martin
   Dartois, Veronique
   Dick, Thomas
TI Indole Propionic Acid, an Unusual Antibiotic Produced by the Gut
   Microbiota, With Anti-inflammatory and Antioxidant Properties
SO FRONTIERS IN MICROBIOLOGY
LA English
DT Review
DE antibiotic; gut microbiota; Mycobacterium; tuberculosis; non-tuberculous
   mycobacteria; host-directed therapy
ID ARYL-HYDROCARBON RECEPTOR; INDOLE-3-PROPIONIC ACID;
   MYCOBACTERIUM-TUBERCULOSIS; IMMUNE-RESPONSE; RABBIT MODEL; MENINGITIS;
   MELATONIN; DRUGS; SUSCEPTIBILITY; BIOSYNTHESIS
AB Most antibiotics are produced by soil microbes and typically interfere with macromolecular synthesis processes as their antibacterial mechanism of action. These natural products are often large and suffer from poor chemical tractability. Here, we discuss discovery, mechanism of action, and the therapeutic potentials of an unusual antibiotic, indole propionic acid (IPA). IPA is produced by the human gut microbiota. The molecule is small, chemically tractable, and targets amino acid biosynthesis. IPA is active against a broad spectrum of mycobacteria, including drug resistant Mycobacterium tuberculosis and non-tuberculous mycobacteria (NTM). Interestingly, the microbiota-produced metabolite is detectable in the serum of healthy individuals, tuberculosis (TB) patients, and several animal models. Thus, the microbiota in our gut may influence susceptibility to mycobacterial diseases. If a gut-lung microbiome axis can be demonstrated, IPA may have potential as a biomarker of disease progression, and development of microbiota-based therapies could be explored. In addition to its antimycobacterial activity, the molecule displays anti-inflammatory and antioxidant properties. This raises the possibility that IPA has therapeutic potential as both antibiotic and add-on host-directed drug for the treatment of TB in patient populations where disease morbidity and mortality is driven by excessive inflammation and tissue damage, such as TB-associated immune reconstitution inflammatory syndrome, TB-meningitis, and TB-diabetes.
C1 [Negatu, Dereje Abate] Addis Ababa Univ, Coll Hlth Sci, Ctr Innovat Drug Dev & Therapeut Trials Africa, Addis Ababa, Ethiopia.
   [Negatu, Dereje Abate; Gengenbacher, Martin; Dartois, Veronique; Dick, Thomas] Hackensack Meridian Hlth, Ctr Discovery & Innovat, Nutley, NJ 08837 USA.
   [Gengenbacher, Martin; Dartois, Veronique; Dick, Thomas] Hackensack Meridian Sch Med, Dept Med Sci, Nutley, NJ 08837 USA.
   [Dick, Thomas] Georgetown Univ, Dept Microbiol & Immunol, Washington, DC 20057 USA.
RP Dick, T (corresponding author), Hackensack Meridian Hlth, Ctr Discovery & Innovat, Nutley, NJ 08837 USA.; Dick, T (corresponding author), Hackensack Meridian Sch Med, Dept Med Sci, Nutley, NJ 08837 USA.; Dick, T (corresponding author), Georgetown Univ, Dept Microbiol & Immunol, Washington, DC 20057 USA.
EM thomas.dick@hmh-cdi.org
OI Dick, Thomas/0000-0002-9604-9452; Negatu, Dereje
   Abate/0000-0001-9205-6842
FU National Institute of Allergy and Infectious Diseases of the National
   Institutes of Health [R01AI132374]
FX This research was funded by the National Institute of Allergy and
   Infectious Diseases of the National Institutes of Health under Award
   Number R01AI132374. The content is solely the responsibility of the
   authors and does not necessarily represent the official views of the
   National Institutes of Health.
CR Abildgaard A, 2018, ARCH PHYSIOL BIOCHEM, V124, P306, DOI 10.1080/13813455.2017.1398262
   Aw W, 2018, J DIABETES INVEST, V9, P5, DOI 10.1111/jdi.12673
   Bashiri G, 2015, ACTA CRYSTALLOGR D, V71, P2297, DOI 10.1107/S1399004715017216
   Be NA, 2009, CURR MOL MED, V9, P94, DOI 10.2174/156652409787581655
   Bendheim PE, 2002, J MOL NEUROSCI, V19, P213, DOI 10.1007/s12031-002-0036-0
   Benson JM, 2011, TOXICOL SCI, V124, P327, DOI 10.1093/toxsci/kfr249
   Cameron AR, 2016, CIRC RES, V119, P652, DOI 10.1161/CIRCRESAHA.116.308445
   Cervenka I, 2017, SCIENCE, V357, DOI 10.1126/science.aaf9794
   Chiang SS, 2014, LANCET INFECT DIS, V14, P947, DOI 10.1016/S1473-3099(14)70852-7
   Chyan YJ, 1999, J BIOL CHEM, V274, P21937, DOI 10.1074/jbc.274.31.21937
   Clardy J, 2009, CURR BIOL, V19, pR437, DOI 10.1016/j.cub.2009.04.001
   Collins JM, 2020, JCI INSIGHT, V5, DOI 10.1172/jci.insight.137131
   Crunkhorn Sarah, 2018, Nat Rev Drug Discov, V17, P470, DOI 10.1038/nrd.2018.107
   Dartois V, 2014, NAT REV MICROBIOL, V12, P159, DOI 10.1038/nrmicro3200
   Davis A, 2018, CURR TREAT OPTION NE, V20, DOI 10.1007/s11940-018-0490-9
   Davis AG, 2019, J LEUKOCYTE BIOL, V105, P267, DOI 10.1002/JLB.MR0318-102R
   de Mello VD, 2017, SCI REP-UK, V7, DOI 10.1038/srep46337
   Dhiman R, 2009, J IMMUNOL, V183, P6639, DOI 10.4049/jimmunol.0902587
   Dodd D, 2017, NATURE, V551, P648, DOI 10.1038/nature24661
   Donia MS, 2015, SCIENCE, V349, DOI 10.1126/science.1254766
   Dooley KE, 2009, LANCET INFECT DIS, V9, P737, DOI 10.1016/S1473-3099(09)70282-8
   Jimenez-Corona ME, 2013, THORAX, V68, P214, DOI 10.1136/thoraxjnl-2012-201756
   Gao J, 2018, FRONT CELL INFECT MI, V8, DOI 10.3389/fcimb.2018.00013
   Gautam US, 2018, P NATL ACAD SCI USA, V115, pE62, DOI 10.1073/pnas.1711373114
   Genilloud O, 2017, NAT PROD REP, V34, P1203, DOI 10.1039/c7np00026j
   Gopal P, 2020, NAT COMMUN, V11, DOI 10.1038/s41467-020-15516-1
   Gopal P, 2017, ACS INFECT DIS, V3, P807, DOI 10.1021/acsinfecdis.7b00079
   Gopal P, 2014, CURR OPIN MICROBIOL, V21, P7, DOI 10.1016/j.mib.2014.06.015
   Graham SM, 2014, LANCET INFECT DIS, V14, P902, DOI 10.1016/S1473-3099(14)70872-2
   Gutierrez-Vazquez C, 2018, IMMUNITY, V48, P19, DOI 10.1016/j.immuni.2017.12.012
   HITCHINGS GH, 1973, J INFECT DIS, V128, pS433, DOI 10.1093/infdis/128.Supplement_3.S433
   Hwang IK, 2009, J NEUROSCI RES, V87, P2126, DOI 10.1002/jnr.22030
   Jain SK, 2018, NAT IMMUNOL, V19, P521, DOI 10.1038/s41590-018-0119-x
   Jhoti H, 2013, NAT REV DRUG DISCOV, V12, P644, DOI 10.1038/nrd3926-c1
   Kalita J, 2019, J MOL NEUROSCI, V68, P287, DOI 10.1007/s12031-019-01304-0
   Karbownik M, 2001, J CELL BIOCHEM, V81, P507, DOI 10.1002/1097-4644(20010601)81:3<507::AID-JCB1064>3.3.CO;2-D
   Karbownik M, 2006, CELL BIOCHEM FUNCT, V24, P483, DOI 10.1002/cbf.1321
   Kaufmann SHE, 2013, CURR OPIN IMMUNOL, V25, P441, DOI 10.1016/j.coi.2013.05.005
   Kennedy EA, 2018, FRONT PHYSIOL, V9, DOI 10.3389/fphys.2018.01534
   Kim JT, 2013, J DIABETES INVEST, V4, P483, DOI 10.1111/jdi.12081
   Kroesen VM, 2017, FRONT IMMUNOL, V8, DOI 10.3389/fimmu.2017.00772
   Kueck T, 2018, ELIFE, V7, DOI 10.7554/eLife.38867
   Kumar Nathella Pavan, 2013, Ann Am Thorac Soc, V10, P441, DOI 10.1513/AnnalsATS.201305-112OC
   Lai RPJ, 2015, NAT COMMUN, V6, DOI 10.1038/ncomms9451
   Larsen N, 2010, PLOS ONE, V5, DOI 10.1371/journal.pone.0009085
   Lee HK, 2020, SCI REP-UK, V10, DOI 10.1038/s41598-020-62550-6
   Leeson PD, 2007, NAT REV DRUG DISCOV, V6, P881, DOI 10.1038/nrd2445
   Maitre M, 2020, PROG NEUROBIOL, V190, DOI 10.1016/j.pneurobio.2020.101800
   Mandal PK, 2005, J COMP PHYSIOL B, V175, P221, DOI 10.1007/s00360-005-0483-3
   Maneechotesuwan K, 2008, J ALLERGY CLIN IMMUN, V121, P43, DOI 10.1016/j.jaci.2007.10.011
   Martens GW, 2007, AM J RESP CELL MOL, V37, P518, DOI 10.1165/rcmb.2006-0478OC
   Mathipa MG, 2017, GUT PATHOG, V9, DOI 10.1186/s13099-017-0178-9
   Mehra S, 2013, J INFECT DIS, V207, P1115, DOI 10.1093/infdis/jis778
   Meintjes G, 2018, NEW ENGL J MED, V379, P1915, DOI [10.1056/NEJMoa1800762, 10.1056/nejmoa1800762]
   Memari B, 2015, J IMMUNOL, V195, P4479, DOI 10.4049/jimmunol.1501141
   Milshteyn A, 2018, CELL HOST MICROBE, V23, P725, DOI 10.1016/j.chom.2018.05.013
   Mimee M, 2016, ADV DRUG DELIVER REV, V105, P44, DOI 10.1016/j.addr.2016.04.032
   Moura-Alves P, 2014, NATURE, V512, P387, DOI 10.1038/nature13684
   Naidoo CC, 2019, LANCET RESP MED, V7, P892, DOI 10.1016/S2213-2600(18)30501-0
   Negatu DA, 2018, ANTIMICROB AGENTS CH, V62, DOI 10.1128/AAC.01571-17
   Negatu DA, 2019, MBIO, V10, DOI 10.1128/mBio.02781-18
   Nguyen DT, 2019, PLOS ONE, V14, DOI 10.1371/journal.pone.0212729
   Thuong NTT, 2017, J INFECT DIS, V215, P665, DOI 10.1093/infdis/jiw565
   Nicolas GR, 2019, TRENDS PHARMACOL SCI, V40, P430, DOI 10.1016/j.tips.2019.04.006
   Palucci I, 2018, CHEMOTHERAPY, V63, P172, DOI 10.1159/000490478
   Platten M, 2019, NAT REV DRUG DISCOV, V18, P379, DOI 10.1038/s41573-019-0016-5
   Prasad K, 2016, COCHRANE DB SYST REV, DOI 10.1002/14651858.CD002244.pub4
   Prideaux B, 2015, NAT MED, V21, P1223, DOI 10.1038/nm.3937
   Puyskens A, 2020, CELL HOST MICROBE, V27, P238, DOI 10.1016/j.chom.2019.12.005
   Reardon S, 2014, NATURE, V509, P269, DOI 10.1038/509269a
   Riccardi G, 2014, J ANTIBIOT, V67, P655, DOI 10.1038/ja.2014.109
   Roager HM, 2018, NAT COMMUN, V9, DOI 10.1038/s41467-018-05470-4
   Roca FJ, 2013, CELL, V153, P521, DOI 10.1016/j.cell.2013.03.022
   Rock RB, 2008, CLIN MICROBIOL REV, V21, P243, DOI 10.1128/CMR.00042-07
   Roh E, 2015, ACTA DIABETOL, V52, P489, DOI 10.1007/s00592-014-0674-z
   Rohlwink UK, 2019, NAT COMMUN, V10, DOI 10.1038/s41467-019-11783-9
   Rothhammer V, 2016, NAT MED, V22, P586, DOI 10.1038/nm.4106
   Schutz C, 2018, EXPERT REV RESP MED, V12, P881, DOI 10.1080/17476348.2018.1515628
   Scriba TJ, 2008, J IMMUNOL, V180, P1962, DOI 10.4049/jimmunol.180.3.1962
   Sereti Irini, 2020, Top Antivir Med, V27, P106
   Shen HB, 2018, CELL MOL IMMUNOL, V15, P216, DOI 10.1038/cmi.2017.128
   Srinivasan K, 2007, INDIAN J MED RES, V125, P451
   Stockinger B, 2014, ANNU REV IMMUNOL, V32, P403, DOI 10.1146/annurev-immunol-032713-120245
   Suez J, 2017, NAT MICROBIOL, V2, DOI 10.1038/nmicrobiol.2017.75
   Thwaites G, 2000, J NEUROL NEUROSUR PS, V68, P289, DOI 10.1136/jnnp.68.3.289
   Thwaites GE, 2004, NEW ENGL J MED, V351, P1741, DOI 10.1056/NEJMoa040573
   Tsenova L, 2006, INFECT IMMUN, V74, P2392, DOI 10.1128/IAI.74.4.2392-2401.2006
   Tucker EW, 2016, DIS MODEL MECH, V9, P1497, DOI 10.1242/dmm.027326
   Tuomainen M, 2018, NUTR DIABETES, V8, DOI 10.1038/s41387-018-0046-9
   Umemura M, 2007, J IMMUNOL, V178, P3786, DOI 10.4049/jimmunol.178.6.3786
   Vallerskog T, 2010, J IMMUNOL, V184, P6275, DOI 10.4049/jimmunol.1000304
   van Laarhoven A, 2018, LANCET INFECT DIS, V18, P526, DOI 10.1016/S1473-3099(18)30053-7
   Veldhoen M, 2008, NATURE, V453, P106, DOI 10.1038/nature06881
   Walker NF, 2018, CURR OPIN HIV AIDS, V13, P512, DOI [10.1097/coh.0000000000000502, 10.1097/COH.0000000000000502]
   Wang C, 2011, ENVIRON HEALTH PERSP, V119, P1739, DOI 10.1289/ehp.1103593
   Wellington S, 2017, NAT CHEM BIOL, V13, P943, DOI [10.1038/nchembio.2420, 10.1038/NCHEMBIO.2420]
   WHO, 2019, CLIN MAN SEV AC RESP
   Wikoff WR, 2009, P NATL ACAD SCI USA, V106, P3698, DOI 10.1073/pnas.0812874106
   Wilkinson RJ, 2017, NAT REV NEUROL, V13, P581, DOI 10.1038/nrneurol.2017.120
   Wood MR, 2017, AM J TROP MED HYG, V96, P1274, DOI 10.4269/ajtmh.16-0581
   Yisireyili M, 2017, NAGOYA J MED SCI, V79, P477, DOI 10.18999/nagjms.79.4.477
   YOUNG SN, 1980, J NEUROCHEM, V34, P1087, DOI 10.1111/j.1471-4159.1980.tb09944.x
   Zelante T, 2013, IMMUNITY, V39, P372, DOI 10.1016/j.immuni.2013.08.003
   Zhan LJ, 2017, FRONT MICROBIOL, V8, DOI 10.3389/fmicb.2017.00717
   Zhang M, 2020, EUR J CLIN PHARMACOL, V76, P149, DOI 10.1007/s00228-019-02786-y
   Zhang YJJ, 2013, CELL, V155, P1296, DOI 10.1016/j.cell.2013.10.045
   Zheng CL, 2017, GLOBAL HEALTH ACTION, V10, P1, DOI 10.1080/16549716.2016.1264702
NR 107
TC 16
Z9 16
U1 3
U2 17
PU FRONTIERS MEDIA SA
PI LAUSANNE
PA AVENUE DU TRIBUNAL FEDERAL 34, LAUSANNE, CH-1015, SWITZERLAND
SN 1664-302X
J9 FRONT MICROBIOL
JI Front. Microbiol.
PD OCT 27
PY 2020
VL 11
AR 575586
DI 10.3389/fmicb.2020.575586
PG 8
WC Microbiology
WE Science Citation Index Expanded (SCI-EXPANDED)
SC Microbiology
GA OO9QA
UT WOS:000587707500001
PM 33193190
OA Green Published, gold
DA 2022-07-02
ER

PT J
AU Companys, J
   Pedret, A
   Valls, RM
   Sola, R
   Pascual, V
AF Companys, Judit
   Pedret, Anna
   Valls, Rosa M.
   Sola, Rosa
   Pascual, Vicente
TI Fermented dairy foods rich in probiotics and cardiometabolic risk
   factors: a narrative review from prospective cohort studies
SO CRITICAL REVIEWS IN FOOD SCIENCE AND NUTRITION
LA English
DT Review
DE Probiotics; fermented dairy products; type 2 diabetes; cardiovascular
   disease
ID DOSE-RESPONSE METAANALYSIS; GUT MICROBIOTA; PRODUCT CONSUMPTION;
   HEALTH-BENEFITS; BODY-WEIGHT; LIFE-STYLE; LOW-FAT; YOGURT; OVERWEIGHT;
   MILK
AB Probiotic foods, including fermented dairy (FD) products such as yogurt and cheese, naturally contain live microorganisms, but the relationship between the consumption of probiotic foods and health is unclear. The aim of the present narrative review is to integrate the available information on the relationship between the most studied FD products, which are yogurt and cheese, and cardiometabolic risk factors obtained from meta-analysis, systematic reviews of prospective cohort studies (PCSs) and PCSs published up to 2 November 2019. Additionally, the effects identified by randomized controlled trials of less-studied FD products, such as kefir and kimchi, on cardiometabolic risk factors are provided. PCSs have shown that the consumption of cheese, despite its high saturated fat content, is not associated with expected hypercholesterolemia and an increased cardiovascular risk. PCSs have revealed that the total consumption of FD appears to be associated with a lower risk of developing stroke and cardiovascular disease. The consumption of yogurt seems to be associated with a lower risk of developing type 2 diabetes. There is a lack of sufficient evidence of a protective relationship between FD or cheese consumption and metabolic syndrome. Moreover, the association of FD, cheese and yogurt with hypertension needs further evidence. In conclusion, the intake of fermented foods containing probiotics, particularly yogurt and cheese (of an undetermined type), opens up new opportunities for the management of cardiometabolic risk factors.
C1 [Companys, Judit; Pedret, Anna; Valls, Rosa M.; Sola, Rosa] Eurecat, Ctr Tecnol Catalunya, Unitat Nutr & Salut, Reus 43204, Spain.
   [Companys, Judit; Pedret, Anna; Valls, Rosa M.; Sola, Rosa] Univ Rovira & Virgili, Fac Med & Ciencies Salut, Funct Nutr Oxidat & Cardiovasc Dis Grp NFOC SALUT, Reus, Spain.
   [Sola, Rosa] Hosp Univ St Joan Reus, Reus 43201, Spain.
   [Pascual, Vicente] Univ CEU Cardenal Herrera, Ctr Salud Palleter, Castellon de La Plana, Spain.
RP Pedret, A (corresponding author), Eurecat, Ctr Tecnol Catalunya, Unitat Nutr & Salut, Reus 43204, Spain.; Sola, R (corresponding author), Univ Rovira & Virgili, Fac Med & Ciencies Salut, Funct Nutr Oxidat & Cardiovasc Dis Grp NFOC SALUT, Reus, Spain.; Sola, R (corresponding author), Hosp Univ St Joan Reus, Reus 43201, Spain.
EM anna.pedret@eurecat.org; rosa.sola@urv.cat
RI Companys, Judit/Z-6253-2019
OI Companys, Judit/0000-0003-1485-0818; Pedret, Anna/0000-0002-5327-932X;
   SOLA, Rosa/0000-0002-8359-235X; Valls, Rosa Maria/0000-0002-3351-0942
FU Generalitat de Catalunya, Spain [2017 SGR522]
FX J.C has a contract with Eurecat, Center Tecnologic de Catalunya, Unitat
   de Nutricio i Salut, Reus, Spain, and A.P. has a contract with Torres
   Quevedo (Subprograma Estatal de Incorporacion, Plan Estatal de
   Investigacion Cientifica y Tecnica y de Innovacion). The NFOC-Salut
   group is a consolidated research group of Generalitat de Catalunya,
   Spain (2017 SGR522).
CR Aguilar-Toala JE, 2018, TRENDS FOOD SCI TECH, V75, P105, DOI 10.1016/j.tifs.2018.03.009
   Alexander DD, 2016, BRIT J NUTR, V115, P737, DOI 10.1017/S0007114515005000
   An SY, 2013, ANN NUTR METAB, V63, P111, DOI 10.1159/000353583
   Astrup A, 2014, AM J CLIN NUTR, V99, p1235S, DOI 10.3945/ajcn.113.073015
   Aune D, 2013, AM J CLIN NUTR, V98, P1066, DOI 10.3945/ajcn.113.059030
   Babio N, 2015, J NUTR, V145, P2308, DOI 10.3945/jn.115.214593
   Borgeraas H, 2018, OBES REV, V19, P219, DOI 10.1111/obr.12626
   Britten P, 2012, J ACAD NUTR DIET, V112, P1648, DOI 10.1016/j.jand.2012.05.021
   Buendia JR, 2018, J HYPERTENS, V36, P1671, DOI 10.1097/HJH.0000000000001737
   Carasi P, 2015, J IMMUNOL RES, V2015, DOI 10.1155/2015/361604
   Carson JAS, 2020, CIRCULATION, V141, pE39, DOI 10.1161/CIR.0000000000000743
   Chen GC, 2017, EUR J NUTR, V56, P2565, DOI 10.1007/s00394-016-1292-z
   Companys J, 2020, ADV NUTR, V11, P834, DOI 10.1093/advances/nmaa030
   de Goede J, 2016, J AM HEART ASSOC, V5, DOI 10.1161/JAHA.115.002787
   Dehghan M, 2018, LANCET, V392, P2288, DOI 10.1016/S0140-6736(18)31812-9
   Drouin-Chartier JP, 2016, ADV NUTR, V7, P1026, DOI 10.3945/an.115.011403
   Fernandez MA, 2017, ADV NUTR, V8, p155S, DOI 10.3945/an.115.011114
   Fernandez-Bodega MA, 2009, INT J FOOD MICROBIOL, V136, P18, DOI 10.1016/j.ijfoodmicro.2009.09.014
   Firouzi S, 2013, INT J FOOD SCI NUTR, V64, P780, DOI 10.3109/09637486.2013.775227
   Fumeron F, 2011, DIABETES CARE, V34, P813, DOI 10.2337/dc10-1772
   Gijsbers L, 2016, AM J CLIN NUTR, V103, P1111, DOI 10.3945/ajcn.115.123216
   Gille D, 2018, NUTRIENTS, V10, DOI 10.3390/nu10040448
   Godos J, 2020, INT J FOOD SCI NUTR, V71, P138, DOI 10.1080/09637486.2019.1625035
   Guo J, 2017, EUR J EPIDEMIOL, V32, P269, DOI 10.1007/s10654-017-0243-1
   Han JL, 2014, WORLD J GASTROENTERO, V20, P17737, DOI 10.3748/wjg.v20.i47.17737
   Hill C, 2014, NAT REV GASTRO HEPAT, V11, P506, DOI 10.1038/nrgastro.2014.66
   Howick J., 2009, OXFORD CTR EVIDENCEB
   Hruby A, 2017, J NUTR, V147, P1764, DOI 10.3945/jn.117.253401
   Hu D, 2014, NUTR METAB CARDIOVAS, V24, P460, DOI 10.1016/j.numecd.2013.12.006
   Huang Y, 2013, J DAIRY SCI, V96, P2816, DOI 10.3168/jds.2012-6371
   Johansson I, 2019, NUTRIENTS, V11, DOI 10.3390/nu11020284
   Key TJ, 2019, CIRCULATION, V139, P2835, DOI 10.1161/CIRCULATIONAHA.118.038813
   Kim DH, 2019, CRIT REV FOOD SCI, V59, P1782, DOI 10.1080/10408398.2018.1428168
   Kim EK, 2011, NUTR RES, V31, P436, DOI 10.1016/j.nutres.2011.05.011
   Li Y, 2018, DIABETES RES CLIN PR, V136, P39, DOI 10.1016/j.diabres.2017.11.020
   Lin Derek M, 2017, World J Gastrointest Pharmacol Ther, V8, P162, DOI 10.4292/wjgpt.v8.i3.162
   Marco ML, 2017, CURR OPIN BIOTECH, V44, P94, DOI 10.1016/j.copbio.2016.11.010
   Mazidi M, 2019, CLIN NUTR, V38, P2833, DOI 10.1016/j.clnu.2018.12.015
   Mena-Sanchez G, 2019, ADV NUTR, V10, pS144, DOI 10.1093/advances/nmy083
   Moher D., 2009, PLOS MED, V6, DOI [10.1371/journal.pmed.1000097, DOI 10.1136/BMJ.B2535]
   Munoz-Garach A, 2016, ENDOCRINOL NUTR, V63, P560, DOI 10.1016/j.endonu.2016.07.008
   Nagpal R, 2011, FOOD FUNCT, V2, P18, DOI 10.1039/c0fo00016g
   Nestel PJ, 2013, BRIT J NUTR, V110, P2242, DOI 10.1017/S0007114513001621
   Nozue M, 2017, J NUTR, V147, P1749, DOI 10.3945/jn.117.250282
   Panahi S, 2017, EUR J CLIN NUTR, V71, P573, DOI 10.1038/ejcn.2016.214
   Parvez S, 2006, J APPL MICROBIOL, V100, P1171, DOI 10.1111/j.1365-2672.2006.02963.x
   Perez-Jimenez F, 2018, CLIN INVEST ARTERIOS, V30, P280, DOI 10.1016/j.arteri.2018.06.005
   Petyaev IM, 2012, MED HYPOTHESES, V79, P746, DOI 10.1016/j.mehy.2012.08.018
   Pimenta FS, 2018, CELL PHYSIOL BIOCHEM, V48, P1901, DOI 10.1159/000492511
   Praagman J, 2015, BRIT J NUTR, V113, P498, DOI 10.1017/S0007114514003766
   Rai AK, 2017, CRIT REV FOOD SCI, V57, P2789, DOI 10.1080/10408398.2015.1068736
   Ranadheera CS, 2017, FERMENTATION-BASEL, V3, DOI 10.3390/fermentation3040067
   Rezac S, 2018, FRONT MICROBIOL, V9, DOI 10.3389/fmicb.2018.01785
   Rondanelli M, 2017, GUT MICROBES, V8, P521, DOI 10.1080/19490976.2017.1345414
   Ros E, 2015, NUTR HOSP, V32, P435, DOI 10.3305/nh.2015.32.2.9202
   Rosa DD, 2017, NUTR RES REV, V30, P82, DOI 10.1017/S0954422416000275
   Salas-Salvado J, 2017, J NUTR, V147, p1452S, DOI 10.3945/jn.117.248229
   Seganfredo FB, 2017, OBES REV, V18, P832, DOI 10.1111/obr.12541
   Sluijs I, 2012, AM J CLIN NUTR, V96, P382, DOI 10.3945/ajcn.111.021907
   Soedamah-Muthu Sabita S, 2018, Curr Nutr Rep, V7, P171, DOI 10.1007/s13668-018-0253-y
   Soedamah-Muthu SS, 2012, HYPERTENSION, V60, P1131, DOI 10.1161/HYPERTENSIONAHA.112.195206
   Sonestedt E, 2011, EUR J EPIDEMIOL, V26, P609, DOI 10.1007/s10654-011-9589-y
   Statista, 2018, ENF MET PREV EDAD 20
   Tamang JP, 2016, FRONT MICROBIOL, V7, DOI 10.3389/fmicb.2016.00578
   Tang WHW, 2017, CIRC RES, V120, P1183, DOI 10.1161/CIRCRESAHA.117.309715
   Tang W, 2018, PROBIOTICS ANTIMICRO, V10, P523, DOI 10.1007/s12602-017-9349-8
   Tapsell LC, 2015, BRIT J NUTR, V113, pS131, DOI 10.1017/S0007114514002359
   Thushara RM, 2016, FOOD FUNCT, V7, P632, DOI [10.1039/c5fo01190f, 10.1039/C5FO01190F]
   Toscano M, 2017, DIGEST LIVER DIS, V49, P1177, DOI 10.1016/j.dld.2017.07.011
   Tremblay A, 2017, J NUTR, V147, p1476S, DOI 10.3945/jn.116.245522
   Wang ZQ, 2017, J AGR FOOD CHEM, V65, P10844, DOI 10.1021/acs.jafc.7b05026
   Wu L, 2017, NUTRIENTS, V9, DOI 10.3390/nu9030315
   Xiang H, 2019, FOOD SCI HUM WELL, V8, P203, DOI 10.1016/j.fshw.2019.08.003
   Yadav H, 2013, J BIOL CHEM, V288, P25088, DOI 10.1074/jbc.M113.452516
   Yoo JY, 2016, NUTRIENTS, V8, DOI 10.3390/nu8030173
   Zmora N, 2016, CELL HOST MICROBE, V19, P12, DOI 10.1016/j.chom.2015.12.016
NR 76
TC 6
Z9 6
U1 7
U2 30
PU TAYLOR & FRANCIS INC
PI PHILADELPHIA
PA 530 WALNUT STREET, STE 850, PHILADELPHIA, PA 19106 USA
SN 1040-8398
EI 1549-7852
J9 CRIT REV FOOD SCI
JI Crit. Rev. Food Sci. Nutr.
PD JUN 16
PY 2021
VL 61
IS 12
BP 1966
EP 1975
DI 10.1080/10408398.2020.1768045
EA MAY 2020
PG 10
WC Food Science & Technology; Nutrition & Dietetics
WE Science Citation Index Expanded (SCI-EXPANDED)
SC Food Science & Technology; Nutrition & Dietetics
GA ST2DC
UT WOS:000537937500001
PM 32436399
OA Green Submitted
DA 2022-07-02
ER

PT J
AU Wang, P
   Chen, HD
   Sang, SM
AF Wang, Pei
   Chen, Huadong
   Sang, Shengmin
TI Trapping Methylglyoxal by Genistein and Its Metabolites in Mice
SO CHEMICAL RESEARCH IN TOXICOLOGY
LA English
DT Article
ID GLYCATION END-PRODUCTS; GUT MICROBIOTA; RECEPTOR-BETA; DAIDZEIN;
   GLYOXAL; RATS
AB Increasing evidence supports dicarbonyl stress such as methylglyoxal (MGO) as one of the major pathogenic links between hyperglycemia and diabetic complications. In vitro studies have shown that dietary flavonoids can inhibit the formation of advanced glycation end products (AGEs) by trapping MGO. However, whether flavonoids can trap MGO in vivo and whether biotransformation limits the trapping capacity of flavonoids remain virtually unknown. In this study, we investigated whether genistein (GEN), the major soy isoflavone, could trap MGO in mice by promoting the formation of MGO adducts of GEN and its metabolites. Two different mouse studies were conducted. In the acute study, a single dose of MGO and GEN were administered to mice via oral gavage. In the chronic study, MGO was given to mice in drinking water for 1 month and then GEN was given to mice for 4 consecutive days via oral gavage. Two mono-MGO adducts of GEN and six mono-MGO adducts of GEN phase I and microbial metabolites were identified in mouse urine samples from these studies using liquid chromatography/electrospray ionization tandem mass spectrometry. The structures of these MGO adducts were confirmed by analyzing their MSn (n = 1-4) spectra as well as by comparing them with the tandem mass spectra of authentic standards. All of the MGO adducts presented in their phase II conjugated forms in mouse urine samples in the acute and chronic studies. To our knowledge, this is the first in vivo evidence to demonstrate the trapping efficacy of GEN in mice and to show that the metabolites of GEN remain bioactive.
C1 [Wang, Pei; Chen, Huadong; Sang, Shengmin] North Carolina Agr & Tech State Univ, Ctr Excellence Postharvest Technol, Lab Funct Foods & Human Hlth, North Carolina Res Campus,500 Laureate Way, Kannapolis, NC 28081 USA.
RP Sang, SM (corresponding author), North Carolina Agr & Tech State Univ, Ctr Excellence Postharvest Technol, Lab Funct Foods & Human Hlth, North Carolina Res Campus,500 Laureate Way, Kannapolis, NC 28081 USA.
EM ssang@ncat.edu
FU USDA [2012-67017-30175]
FX We gratefully acknowledge financial support from the USDA (grant
   2012-67017-30175 to S. Sang).
CR Ahmad S, 2011, BIOCHEM BIOPH RES CO, V407, P568, DOI 10.1016/j.bbrc.2011.03.064
   Allaman I, 2015, FRONT NEUROSCI-SWITZ, V9, DOI 10.3389/fnins.2015.00023
   Angeloni Cristina, 2014, Biomed Res Int, V2014, P238485, DOI 10.1155/2014/238485
   Bursztyka J, 2008, FOOD CHEM TOXICOL, V46, P939, DOI 10.1016/j.fct.2007.10.023
   Cantero AV, 2007, FASEB J, V21, P3096, DOI 10.1096/fj.06-7536com
   Crisostomo J, 2013, NUTR METAB CARDIOVAS, V23, P1223, DOI 10.1016/j.numecd.2013.01.005
   Dhar A, 2011, DIABETES, V60, P899, DOI 10.2337/db10-0627
   Dixon RA, 2002, PHYTOCHEMISTRY, V60, P205, DOI 10.1016/S0031-9422(02)00116-4
   Dornadula S, 2015, CHEM RES TOXICOL, V28, P1666, DOI 10.1021/acs.chemrestox.5b00171
   Gao Y, 2006, BIOCHEMISTRY-US, V45, P15654, DOI 10.1021/bi061410o
   Hur HG, 2000, ARCH MICROBIOL, V174, P422, DOI 10.1007/s002030000222
   Jia XM, 2006, FASEB J, V20, P1555, DOI 10.1096/fj.05-5478fje
   Khuhawar MY, 2006, ANAL LETT, V39, P2205, DOI 10.1080/00032710600754093
   Kinjo J, 2004, BIOL PHARM BULL, V27, P185, DOI 10.1248/bpb.27.185
   Kwak HS, 2009, J KOREAN MED SCI, V24, P867, DOI 10.3346/jkms.2009.24.5.867
   Larsen N, 2010, PLOS ONE, V5, DOI 10.1371/journal.pone.0009085
   Li XM, 2014, J AGR FOOD CHEM, V62, P12152, DOI 10.1021/jf504132x
   Lv LS, 2011, CHEM RES TOXICOL, V24, P579, DOI 10.1021/tx100457h
   Maessen DEM, 2015, CLIN SCI, V128, P839, DOI 10.1042/CS20140683
   Matthies A, 2008, APPL ENVIRON MICROB, V74, P4847, DOI 10.1128/AEM.00555-08
   Matthies A, 2012, J NUTR, V142, P40, DOI 10.3945/jn.111.148247
   Nagao M, 1986, IARC Sci Publ, P283
   Nemet I, 2006, MOL NUTR FOOD RES, V50, P1105, DOI 10.1002/mnfr.200600065
   Peng XF, 2011, FOOD FUNCT, V2, P289, DOI 10.1039/c1fo10034c
   Qin JJ, 2012, NATURE, V490, P55, DOI 10.1038/nature11450
   Roberts-Kirchhoff ES, 1999, CHEM RES TOXICOL, V12, P610, DOI 10.1021/tx9802320
   Sang S, 2007, CHEM RES TOXICOL, V20, P1862, DOI 10.1021/tx700190s
   Schoefer L, 2002, FEMS MICROBIOL LETT, V208, P197, DOI 10.1111/j.1574-6968.2002.tb11081.x
   Shao X, 2008, CHEM RES TOXICOL, V21, P2042, DOI 10.1021/tx800227v
   Shao X, 2014, J AGR FOOD CHEM, V62, P3202, DOI 10.1021/jf500204s
   Shapiro H K, 1998, Am J Ther, V5, P323, DOI 10.1097/00045391-199809000-00008
   Singh R, 2001, DIABETOLOGIA, V44, P129, DOI 10.1007/s001250051591
   Wang P, 2015, J NUTR, V145, P239, DOI 10.3945/jn.114.206508
   Wang Y, 2012, CHEM SOC REV, V41, P4140, DOI 10.1039/c2cs35025d
   Zhu YD, 2015, CHEM RES TOXICOL, V28, P135, DOI 10.1021/tx500430z
NR 35
TC 29
Z9 32
U1 4
U2 38
PU AMER CHEMICAL SOC
PI WASHINGTON
PA 1155 16TH ST, NW, WASHINGTON, DC 20036 USA
SN 0893-228X
EI 1520-5010
J9 CHEM RES TOXICOL
JI Chem. Res. Toxicol.
PD MAR
PY 2016
VL 29
IS 3
BP 406
EP 414
DI 10.1021/acs.chemrestox.5b00516
PG 9
WC Chemistry, Medicinal; Chemistry, Multidisciplinary; Toxicology
WE Science Citation Index Expanded (SCI-EXPANDED)
SC Pharmacology & Pharmacy; Chemistry; Toxicology
GA DH3HK
UT WOS:000372677900018
PM 26881724
DA 2022-07-02
ER

PT J
AU Liu, G
   Li, J
   Li, YP
   Hu, Y
   Franke, AA
   Liang, LM
   Hu, FB
   Chan, AT
   Mukamal, KJ
   Rimm, EB
   Sun, Q
AF Liu, Gang
   Li, Jun
   Li, Yanping
   Hu, Yang
   Franke, Adrian A.
   Liang, Liming
   Hu, Frank B.
   Chan, Andrew T.
   Mukamal, Kenneth J.
   Rimm, Eric B.
   Sun, Qi
TI Gut microbiota-derived metabolites and risk of coronary artery disease:
   a prospective study among US men and women
SO AMERICAN JOURNAL OF CLINICAL NUTRITION
LA English
DT Article
DE coronary artery disease; gut microbiota; metabolites; epidemiology;
   prospective study
ID TRIMETHYLAMINE-N-OXIDE; HORMONE-BINDING GLOBULIN; HEART-DISEASE;
   L-CARNITINE; DIETARY PHYTOESTROGENS; SERUM CONCENTRATIONS;
   GENE-EXPRESSION; ENTEROLACTONE; LIGNANS; PHOSPHATIDYLCHOLINE
AB Background: Accumulating evidence has suggested that human gut microbiota metabolize certain dietary compounds and subsequently produce bioactive metabolites that may exert beneficial or harmful effects on coronary artery disease (CAD) risk.
   Objectives: This study examined the joint association of 2 gut microbiota metabolites, enterolactone and trimethylamine N-oxide (TMAO). that originate from intake of plant-based foods and animal products, respectively, in relation to CAD risk.
   Methods: A prospective nested case-control study of CAD was conducted among participants who were free of diabetes, cardiovascular disease, and cancer in the Nurses' Health Study II and the I lealth Professionals Follow-up Study. Plasma concentrations of enterolactone and TMAO, as well as choline and L-carnitine, were assayed among 608 CAD case-control pairs.
   Results: A high enterolactone and low TMAO profile was associated with better diet quality, especially higher intake of whole grains and fiber and lower intake of red meats, as well as lower concentrations of plasma triglycerides and C-reactive protein. Participants with a high enterolactone/low TMAO profile had a significantly lower risk of CAD: the multivariate-adjusted OR was 0.58 (95% CI: 0.38, 0.90), compared with participants with a low enterolactone/high TMAO profile. No significant interaction between enterolactone and TMAO on CAD risk was observed. Neither TMAO nor enterolactone alone were associated with CM) risk in pooled analyses. In women, a higher enterolactone concentration was significantly associated with a 54% lower CAD risk (P trend = 0.03), although the interaction by sex was not significant.
   Conclusions: Our results show that a profile characterized by high enterolactone and low TMAO concentrations in plasma is linked to a healthful dietary pattern and significantly associated with a lower risk of CAD. Overall, these data suggest that, compared with individual markers, multiple microbiota-derived metabolites may facilitate better differentiation of CAD risk and characterization of the relations between diet, microbiota, and CAD risk.
C1 [Liu, Gang; Li, Jun; Li, Yanping; Hu, Yang; Hu, Frank B.; Rimm, Eric B.; Sun, Qi] Harvard TH Chan Sch Publ Hlth, Dept Nutr, Boston, MA 02115 USA.
   [Liu, Gang] Huazhong Univ Sci & Technol, Tongji Med Coll, Sch Publ Hlth,Minist Educ,Key Lab Environm & Hlth, Dept Nutr & Food Hyg,Hubei Key Lab Food Nutr & Sa, Wuhan, Peoples R China.
   [Franke, Adrian A.] Univ Hawaii Manoa, Coll Trop Agr & Human Resources, Dept Food Sci & Human Nutr, Honolulu, HI 96822 USA.
   [Liang, Liming; Hu, Frank B.; Rimm, Eric B.; Sun, Qi] Harvard TH Chan Sch Publ Hlth, Dept Epidemiol, Boston, MA 02115 USA.
   [Liang, Liming] Harvard TH Chan Sch Publ Hlth, Dept Biostat, Boston, MA USA.
   [Hu, Frank B.; Chan, Andrew T.; Rimm, Eric B.; Sun, Qi] Brigham & Womens Hosp, Dept Med, Channing Div Network Med, 75 Francis St, Boston, MA 02115 USA.
   [Hu, Frank B.; Chan, Andrew T.; Rimm, Eric B.; Sun, Qi] Harvard Med Sch, Boston, MA 02115 USA.
   [Chan, Andrew T.] Massachusetts Gen Hosp, Clin & Translat Epidemiol Unit, Boston, MA 02114 USA.
   [Chan, Andrew T.] Massachusetts Gen Hosp, Div Gastroenterol, Boston, MA 02114 USA.
   [Chan, Andrew T.] Broad Inst MIT & Harvard, Cambridge, MA 02142 USA.
   [Mukamal, Kenneth J.] Harvard Med Sch, Beth Israel Deaconess Med Ctr, Dept Med, Boston, MA 02115 USA.
RP Rimm, EB; Sun, Q (corresponding author), Harvard TH Chan Sch Publ Hlth, Dept Nutr, Boston, MA 02115 USA.; Rimm, EB; Sun, Q (corresponding author), Harvard TH Chan Sch Publ Hlth, Dept Epidemiol, Boston, MA 02115 USA.; Rimm, EB; Sun, Q (corresponding author), Brigham & Womens Hosp, Dept Med, Channing Div Network Med, 75 Francis St, Boston, MA 02115 USA.; Rimm, EB; Sun, Q (corresponding author), Harvard Med Sch, Boston, MA 02115 USA.
EM erimm@hsph.harvard.edu; qisun@hsph.harvard.edu
RI Liu, Gang/H-6420-2019; Li, Yanping/H-6437-2011
OI Liu, Gang/0000-0002-1430-3016; Li, Yanping/0000-0002-0412-2748; Hu,
   Yang/0000-0002-0200-5951
FU National Institutes of Health [CA67262, CA176726, CA167552, DK120870,
   HL035464]
FX Sponsored by the National Institutes of Health, CA67262, CA176726,
   CA167552, DK120870, and HL035464.
CR Aron-Wisnewsky J, 2016, NAT REV NEPHROL, V12, P169, DOI 10.1038/nrneph.2015.191
   Chiuve SE, 2012, J NUTR, V142, P1009, DOI 10.3945/jn.111.157222
   Cortes C, 2012, BRIT J NUTR, V108, P1390, DOI 10.1017/S0007114511006829
   Damdimopoulou P, 2011, J NUTR, V141, P1583, DOI 10.3945/jn.111.140277
   Ding EL, 2009, NEW ENGL J MED, V361, P1152, DOI 10.1056/NEJMoa0804381
   During A, 2012, J NUTR, V142, P1798, DOI 10.3945/jn.112.162453
   DURRLEMAN S, 1989, STAT MED, V8, P551, DOI 10.1002/sim.4780080504
   FESKANICH D, 1993, J AM DIET ASSOC, V93, P790, DOI 10.1016/0002-8223(93)91754-E
   FORSTER RP, 1976, AM J PHYSIOL, V230, P925, DOI 10.1152/ajplegacy.1976.230.4.925
   Franke AA, 2002, J CHROMATOGR B, V777, P45, DOI 10.1016/S1570-0232(02)00216-7
   FRIEDEWALD WT, 1972, CLIN CHEM, V18, P499
   Fukumitsu S, 2008, BRIT J NUTR, V100, P669, DOI 10.1017/S0007114508911570
   Gao X, 2014, J BIOSCI BIOENG, V118, P476, DOI 10.1016/j.jbiosc.2014.03.001
   Guasch-Ferre M, 2017, J AM HEART ASSOC, V6, DOI [10.1161/jaha.117.006524, 10.1161/JAHA.117.006524]
   Hanzawa F, 2013, J NUTR, V143, P1067, DOI 10.3945/jn.113.176636
   Heianza Y, 2020, J AM COLL CARDIOL, V75, P763, DOI 10.1016/j.jacc.2019.11.060
   Heidemann C, 2008, ANN INTERN MED, V149, P307, DOI 10.7326/0003-4819-149-5-200809020-00005
   Hu FB, 2004, DIABETES, V53, P693, DOI 10.2337/diabetes.53.3.693
   Hu FB, 2001, NEW ENGL J MED, V345, P790, DOI 10.1056/NEJMoa010492
   Kilkkinen A, 2006, AM J EPIDEMIOL, V163, P687, DOI 10.1093/aje/kwj080
   Kitts DD, 1999, MOL CELL BIOCHEM, V202, P91, DOI 10.1023/A:1007022329660
   Koeth RA, 2014, CELL METAB, V20, P799, DOI 10.1016/j.cmet.2014.10.006
   Koeth RA, 2013, NAT MED, V19, P576, DOI 10.1038/nm.3145
   Kuijsten A, 2009, ATHEROSCLEROSIS, V203, P145, DOI 10.1016/j.atherosclerosis.2008.06.005
   Lee B, 2012, BIOCHEM BIOPH RES CO, V421, P76, DOI 10.1016/j.bbrc.2012.03.114
   Lever M, 2014, PLOS ONE, V9, DOI 10.1371/journal.pone.0114969
   Lin DY, 1997, STAT MED, V16, P1515, DOI 10.1002/(SICI)1097-0258(19970715)16:13<1515::AID-SIM572>3.0.CO;2-1
   Martin ME, 1995, LIFE SCI, V58, P429, DOI 10.1016/0024-3205(95)02308-9
   Meyer KA, 2016, J AM HEART ASSOC, V5, DOI 10.1161/JAHA.116.003970
   Park JE, 2019, NUTR METAB CARDIOVAS, V29, P513, DOI 10.1016/j.numecd.2019.02.003
   Paynter NP, 2018, CIRCULATION, V137, P841, DOI 10.1161/CIRCULATIONAHA.117.029468
   Penttinen P, 2007, ENDOCRINOLOGY, V148, P4875, DOI 10.1210/en.2007-0289
   Penttinen-Damdimopoulou PE, 2009, MOL NUTR FOOD RES, V53, P996, DOI 10.1002/mnfr.200800487
   Rienks J, 2017, NUTRIENTS, V9, DOI 10.3390/nu9040415
   ROSE G. A., 1982, Monograph Series. World Health Organisation, V56
   SALVINI S, 1989, INT J EPIDEMIOL, V18, P858, DOI 10.1093/ije/18.4.858
   Satija A, 2017, J AM COLL CARDIOL, V70, P411, DOI 10.1016/j.jacc.2017.05.047
   Schiattarella GG, 2017, EUR HEART J, V38, P2948, DOI 10.1093/eurheartj/ehx342
   Schulze MB, 2018, BMJ-BRIT MED J, V361, DOI 10.1136/bmj.k2396
   Schwingshackl L, 2018, J ACAD NUTR DIET, V118, P74, DOI 10.1016/j.jand.2017.08.024
   Singh R, 2005, J BIOL CHEM, V280, P11035, DOI 10.1074/jbc.M410716200
   Sonnenburg JL, 2016, NATURE, V535, P56, DOI 10.1038/nature18846
   Stewart RAH, 2018, NEW ENGL J MED, V379, P1388, DOI 10.1056/NEJMc1809971
   Sun Q, 2014, DIABETES CARE, V37, P1287, DOI 10.2337/dc13-2513
   Tang WHW, 2019, NAT REV CARDIOL, V16, P137, DOI 10.1038/s41569-018-0108-7
   Tang WHW, 2015, J CARD FAIL, V21, P91, DOI 10.1016/j.cardfail.2014.11.006
   Tang WHW, 2015, CIRC RES, V116, P448, DOI 10.1161/CIRCRESAHA.116.305360
   Tang WHW, 2014, J CLIN INVEST, V124, P4204, DOI 10.1172/JCI72331
   Tang WHW, 2013, NEW ENGL J MED, V368, P1575, DOI 10.1056/NEJMoa1109400
   Tham DM, 1998, J CLIN ENDOCR METAB, V83, P2223, DOI 10.1210/jc.83.7.2223
   Thogersen R, 2020, METABOLITES, V10, DOI 10.3390/metabo10020057
   TRICHOPOULOU A, 1995, BMJ-BRIT MED J, V311, P1457, DOI 10.1136/bmj.311.7018.1457
   Ussher JR, 2013, ATHEROSCLEROSIS, V231, P456, DOI 10.1016/j.atherosclerosis.2013.10.013
   Vanharanta M, 1999, LANCET, V354, P2112, DOI 10.1016/S0140-6736(99)05031-X
   Vanharanta M, 2003, ARCH INTERN MED, V163, P1099, DOI 10.1001/archinte.163.9.1099
   Wang ZN, 2019, EUR HEART J, V40, P583, DOI [10.1093/eurheartj/ehy799, 10.109]
   Wang ZN, 2014, EUR HEART J, V35, P904, DOI 10.1093/eurheartj/ehu002
   Wang ZN, 2011, NATURE, V472, P57, DOI 10.1038/nature09922
   Winters SJ, 2014, J CLIN ENDOCR METAB, V99, pE2780, DOI 10.1210/jc.2014-2640
   Yu DX, 2019, J AM HEART ASSOC, V8, DOI 10.1161/JAHA.118.010606
NR 60
TC 10
Z9 10
U1 1
U2 3
PU OXFORD UNIV PRESS
PI OXFORD
PA GREAT CLARENDON ST, OXFORD OX2 6DP, ENGLAND
SN 0002-9165
EI 1938-3207
J9 AM J CLIN NUTR
JI Am. J. Clin. Nutr.
PD JUL
PY 2021
VL 114
IS 1
BP 238
EP 247
DI 10.1093/ajcn/nqab053
PG 10
WC Nutrition & Dietetics
WE Science Citation Index Expanded (SCI-EXPANDED)
SC Nutrition & Dietetics
GA 2A6JJ
UT WOS:000809605800004
PM 33829245
OA Green Published
DA 2022-07-02
ER

PT J
AU Lu, J
   Chen, PP
   Zhang, JX
   Li, XQ
   Wang, GH
   Yuan, B
   Huang, SJ
   Liu, XQ
   Jiang, TT
   Wang, MY
   Liu, WT
   Ruan, XZ
   Liu, BC
   Ma, KL
AF Lu, Jian
   Chen, Pei Pei
   Zhang, Jia Xiu
   Li, Xue Qi
   Wang, Gui Hua
   Yuan, Ben Yin
   Huang, Si Jia
   Liu, Xiao Qi
   Jiang, Ting Ting
   Wang, Meng Ying
   Liu, Wen Tao
   Ruan, Xiong Zhong
   Liu, Bi Cheng
   Ma, Kun Ling
TI GPR43 deficiency protects against podocyte insulin resistance in
   diabetic nephropathy through the restoration of AMPK alpha activity
SO THERANOSTICS
LA English
DT Article
DE diabetic nephropathy; podocyte insulin resistance; GPR43; AMPK alpha
   activity; gut microbiota dysbiosis
AB Rationale: Albuminuria is an early clinical feature in the progression of diabetic nephropathy (DN). Podocyte insulin resistance is a main cause of podocyte injury, playing crucial roles by contributing to albuminuria in early DN. G protein-coupled receptor 43 (GPR43) is a metabolite sensor modulating the cell signalling pathways to maintain metabolic homeostasis. However, the roles of GPR43 in podocyte insulin resistance and its potential mechanisms in the development of DN are unclear.
   Methods: The experiments were conducted by using kidney tissues from biopsied DN patients, streptozotocin (STZ) induced diabetic mice with or without global GPR43 gene knockout, diabetic rats treated with broad-spectrum oral antibiotics or fecal microbiota transplantation, and cell culture model of podocytes. Renal pathological injuries were evaluated by periodic acid-schiff staining and transmission electron microscopy. The expression of GPR43 with other podocyte insulin resistance related molecules was checked by immunofluorescent staining, real-time PCR, and Western blotting. Serum acetate level was examined by gas chromatographic analysis. The distribution of gut microbiota was measured by 16S ribosomal DNA sequencing with faeces.
   Results: Our results demonstrated that GPR43 expression was increased in kidney samples of DN patients, diabetic animal models, and high glucose-stimulated podocytes. Interestingly, deletion of GPR43 alleviated albuminuria and renal injury in diabetic mice. Pharmacological inhibition and knockdown of GPR43 expression in podocytes increased insulin-induced Akt phosphorylation through the restoration of adenosine 5'-monophosphate-activated protein kinase a (AMPKa) activity. This effect was associated with the suppression of AMPKa activity through post-transcriptional phosphorylation via the protein kinase C-phospholipase C (PKC-PLC) pathway. Antibiotic treatment-mediated gut microbiota depletion, and faecal microbiota transplantation from the healthy donor controls substantially improved podocyte insulin sensitivity and attenuated glomerular injury in diabetic rats accompanied by the downregulation of the GPR43 expression and a decrease in the level of serum acetate.
   Conclusion: These findings suggested that dysbiosis of gut microbiota-modulated GPR43 activation contributed to albuminuria in DN, which could be mediated by podocyte insulin resistance through the inhibition of AMPKa activity.
C1 [Lu, Jian; Chen, Pei Pei; Zhang, Jia Xiu; Li, Xue Qi; Wang, Gui Hua; Yuan, Ben Yin; Huang, Si Jia; Liu, Xiao Qi; Jiang, Ting Ting; Wang, Meng Ying; Liu, Wen Tao; Liu, Bi Cheng; Ma, Kun Ling] Southeast Univ, Zhongda Da Hosp, Sch Med, Inst Nephrol, 87 Ding Jia Qiao Rd, Nanjing 210009, Jiangsu, Peoples R China.
   [Ruan, Xiong Zhong] Univ Coll London UCL, Dept Renal Med, John Moorhead Res Lab, Med Sch, Royal Free Campus, London NW3 2PF, England.
RP Ma, KL (corresponding author), Southeast Univ, Zhongda Da Hosp, Sch Med, Inst Nephrol, 87 Ding Jia Qiao Rd, Nanjing 210009, Jiangsu, Peoples R China.
EM klma05@163.com
FU National Natural Science Foundation of China [81970629]; Jiangsu
   Province Social Development Project [BE2018744]; Project for Jiangsu
   Provincial Medical Talent [ZDRCA2016077]; Fundamental Research Funds for
   the Central Universities [KYCX18-0182]; Jiangsu Province Ordinary
   University Graduate Research Innovation Project [SJCX20-0055]; Southeast
   University [2242019K3DZ03]; National Key R&D Program of China
   [2018YFC1312700]; Pharmaceutical University of China [2242019K3DZ03]
FX This work was supported by the National Natural Science Foundation of
   China (grant 81970629), the Jiangsu Province Social Development Project
   (BE2018744), the Project for Jiangsu Provincial Medical Talent
   (ZDRCA2016077), the Fundamental Research Funds for the Central
   Universities (KYCX18-0182), the Jiangsu Province Ordinary University
   Graduate Research Innovation Project (SJCX20-0055), Joint Project of
   Southeast University and Pharmaceutical University of China
   (2242019K3DZ03), and the National Key R&D Program of China
   (2018YFC1312700).
CR Artunc F, 2016, NAT REV NEPHROL, V12, P721, DOI 10.1038/nrneph.2016.145
   Bjursell M, 2011, AM J PHYSIOL-ENDOC M, V300, pE211, DOI 10.1152/ajpendo.00229.2010
   Canfora EE, 2015, NAT REV ENDOCRINOL, V11, P577, DOI 10.1038/nrendo.2015.128
   Coward R, 2015, CURR OPIN NEPHROL HY, V24, P104, DOI 10.1097/MNH.0000000000000078
   Coward RJM, 2005, DIABETES, V54, P3095, DOI 10.2337/diabetes.54.11.3095
   Crowley SD, 2009, J CLIN INVEST, V119, P943, DOI 10.1172/JCI34862
   Dabke K, 2019, J CLIN INVEST, V129, P4050, DOI 10.1172/JCI129194
   Dai HR, 2017, J DIABETES RES, V2017, DOI 10.1155/2017/2615286
   de Groot P, 2019, GUT, P1
   de Groot PF, 2017, GUT MICROBES, V8, P253, DOI 10.1080/19490976.2017.1293224
   Fineberg D, 2013, NAT REV ENDOCRINOL, V9, P713, DOI 10.1038/nrendo.2013.184
   Garcia D, 2017, MOL CELL, V66, P789, DOI 10.1016/j.molcel.2017.05.032
   Guzman J, 2014, DIABETES, V63, P701, DOI 10.2337/db13-0752
   Hardie DG, 2008, INT J OBESITY, V32, pS7, DOI 10.1038/ijo.2008.116
   Heng BC, 2013, BIOTECHNOL ADV, V31, P1676, DOI 10.1016/j.biotechadv.2013.08.017
   Hernandez MAG, 2019, NUTRIENTS, V11, DOI 10.3390/nu11081943
   Hu JM, 2016, ENDOCRINOLOGY, V157, P1881, DOI 10.1210/en.2015-1944
   Hu ZB, 2020, THERANOSTICS, V10, P2803, DOI 10.7150/thno.40571
   Jiang ZY, 1999, J CLIN INVEST, V104, P447, DOI 10.1172/JCI5971
   Jing M, 2008, AM J PHYSIOL-CELL PH, V295, pC1071, DOI 10.1152/ajpcell.00040.2008
   Kim EY, 2011, J CELL PHYSIOL, V226, P2307, DOI 10.1002/jcp.22567
   Kimura I, 2013, NAT COMMUN, V4, DOI 10.1038/ncomms2852
   Lay A, 2014, NEPHROL DIAL TRANSPL, V29, P1127, DOI 10.1093/ndt/gft471
   Lv WQ, 2020, THERANOSTICS, V10, P6500, DOI 10.7150/thno.44113
   Madhusudhan T, 2015, NAT COMMUN, V6, DOI 10.1038/ncomms7496
   Maslowski KM, 2009, NATURE, V461, P1282, DOI 10.1038/nature08530
   McKenzie CI, 2015, TRENDS ENDOCRIN MET, V26, P511, DOI 10.1016/j.tem.2015.07.009
   Mundel P, 1997, EXP CELL RES, V236, P248, DOI 10.1006/excr.1997.3739
   Musso C, 2006, CLIN J AM SOC NEPHRO, V1, P616, DOI 10.2215/CJN.01271005
   Perry RJ, 2016, NATURE, V534, P213, DOI 10.1038/nature18309
   Priyadarshini M, 2015, MOL ENDOCRINOL, V29, P1055, DOI 10.1210/me.2015-1007
   Rachubik P, 2018, CELL PHYSIOL BIOCHEM, V51, P393, DOI 10.1159/000495236
   Regard JB, 2008, CELL, V135, P561, DOI 10.1016/j.cell.2008.08.040
   Reikvam DH, 2011, PLOS ONE, V6, DOI 10.1371/journal.pone.0017996
   Rogacka D, 2018, BBA-MOL BASIS DIS, V1864, P115, DOI 10.1016/j.bbadis.2017.10.014
   Rogacka D, 2016, EXP CELL RES, V349, P328, DOI 10.1016/j.yexcr.2016.11.005
   Szrejder M, 2019, BIOL CELL, V111, P109, DOI 10.1111/boc.201800077
   Taguchi K, 2019, EUR J PHARMACOL, V865, DOI 10.1016/j.ejphar.2019.172776
   Tang C, 2015, NAT MED, V21, P173, DOI 10.1038/nm.3779
   Tervaert TWC, 2010, J AM SOC NEPHROL, V21, P556, DOI 10.1681/ASN.2010010010
   Trompette A, 2014, NAT MED, V20, P159, DOI 10.1038/nm.3444
   Wang LM, 2015, J CLIN INVEST, V125, P1913, DOI 10.1172/JCI76767
   Wu SN, 2019, CIRCULATION, V139, P1913, DOI 10.1161/CIRCULATIONAHA.118.033552
NR 43
TC 6
Z9 6
U1 16
U2 27
PU IVYSPRING INT PUBL
PI LAKE HAVEN
PA PO BOX 4546, LAKE HAVEN, NSW 2263, AUSTRALIA
SN 1838-7640
J9 THERANOSTICS
JI Theranostics
PY 2021
VL 11
IS 10
BP 4728
EP 4742
DI 10.7150/thno.56598
PG 15
WC Medicine, Research & Experimental
WE Science Citation Index Expanded (SCI-EXPANDED)
SC Research & Experimental Medicine
GA QX0RP
UT WOS:000629058400011
PM 33754024
OA Green Published, gold
DA 2022-07-02
ER

PT J
AU Hosomi, R
   Nishimoto, A
   Kobayashi, T
   Ikeda, Y
   Mitsui, M
   Shimono, T
   Kanda, S
   Nishiyama, T
   Yoshida, M
   Fukunaga, K
AF Hosomi, Ryota
   Nishimoto, Ayano
   Kobayashi, Toshihiro
   Ikeda, Yuki
   Mitsui, Megumi
   Shimono, Takaki
   Kanda, Seiji
   Nishiyama, Toshimasa
   Yoshida, Munehiro
   Fukunaga, Kenji
TI Dietary Alaska pollock protein alters insulin sensitivity and gut
   microbiota composition in rats
SO JOURNAL OF FOOD SCIENCE
LA English
DT Article
DE Alaska pollock protein; Blautia; glucose; insulin; microbiota
ID AKKERMANSIA-MUCINIPHILA; SKELETAL-MUSCLE; COD-PROTEIN;
   ALPHA-GLUCOSIDASE; DECREASES SERUM; FAT; CHOLESTEROL; METABOLITES;
   RESISTANCE; DIVERSITY
AB Fish protein is not only nutritional but also promotes health by improving insulin sensitivity and hypercholesterolemia. Few studies have examined the relationship between gut microbiota and the enhanced insulin sensitivity due to the intake of Alaska pollock protein (APP). Hence, we assessed the glycolytic enzyme inhibitory activity of APP inin vitrostudy and the alteration of blood glucose level in insulin tolerance test (ITT) and glucose tolerance test (GTT) and gut microbiota following APP intake in thein vivostudy. In initial experiments, the glycolytic enzyme (alpha-amylase, alpha-glucosidase, and sucrase) inhibitory activities of APP and its digest were not drastically altered compared with that of casein and its digests. In further experiments, rats fed an AIN-93G diet containing 20% (w/w) casein or APP for 8 weeks, and the composition of fecal microbiota analyzed by 16S rRNA amplicon sequence analysis. In addition, at 6 and 7 weeks of administration of experimental diet, insulin and glucose tolerance tests were evaluated, respectively. Compared with dietary casein, dietary APP has blood glucose-lowering activity as evident in the ITT and GTT. Moreover, APP group altered the structure of fecal microbiota, and area under the curves of the ITT and GTT and the relative abundance ofBlautia, which is associated with glucose metabolism, tended to be positively correlated (P= 0.08 and 0.10, respectively). This study illustrates a novel finding that APP intake could alter the composition of gut microbiota and improve insulin sensitivity. Practical Application Studies in animals and humans have shown that Alaska pollock protein (APP) intake improves insulin sensitivity, allowing the body to utilize blood glucose more effectively, thereby keeping blood sugar levels under control. Microorganisms residing in the human gut are associated with glucose metabolism. This study shows that the relative APP intake alters the composition of these gut microorganisms, more than casein intake and therefore might prevent hyperglycemia and type 2 diabetes.
C1 [Hosomi, Ryota; Nishimoto, Ayano; Ikeda, Yuki; Mitsui, Megumi; Yoshida, Munehiro; Fukunaga, Kenji] Kansai Univ, Fac Chem Mat & Bioengn, 3-3-35 Yamate Cho, Suita, Osaka 5648680, Japan.
   [Kobayashi, Toshihiro] Kobe Shoin Womens Univ, Fac Human Sci, Nada Ku, 1-2-1 Shinoharaobanoyama Cho, Kobe, Hyogo 6570015, Japan.
   [Shimono, Takaki; Kanda, Seiji; Nishiyama, Toshimasa] Kansai Med Univ, Dept Hyg & Publ Hlth, 2-5-1 Shin Machi, Hirakata, Osaka 5731010, Japan.
RP Hosomi, R (corresponding author), Kansai Univ, Fac Chem Mat & Bioengn, 3-3-35 Yamate Cho, Suita, Osaka 5648680, Japan.
EM hryotan@kansai-u.ac.jp
RI Hosomi, Ryota/AAT-1194-2021; KOBAYASHI, Toshihiro/M-2087-2013
OI Hosomi, Ryota/0000-0003-2183-1746; KOBAYASHI,
   Toshihiro/0000-0002-7650-1763
FU Kansai University
FX This research was financially supported by the Kansai University Grant
   in Aid for progress of research in graduate course, 2019. We thank
   Kouichi Matsumoto and Mai Yakami of Kansai University for their support
   in glycolytic enzymes inhibition assay and animal experiment.
CR Association of Official Chemistry (AOAC) AOAC, 2019, METHOD NO 96721, V21st
   Ayabe T, 2015, FOOD FUNCT, V6, P2749, DOI [10.1039/c5fo00401b, 10.1039/C5FO00401B]
   Ayala JE, 2010, DIS MODEL MECH, V3, P525, DOI 10.1242/dmm.006239
   BLACK SD, 1982, ANAL BIOCHEM, V121, P281, DOI 10.1016/0003-2697(82)90480-8
   Chelakkot C, 2018, EXP MOL MED, V50, DOI 10.1038/emm.2017.282
   Delzenne NM, 2015, DIABETOLOGIA, V58, P2206, DOI 10.1007/s00125-015-3712-7
   Derrien M, 2004, INT J SYST EVOL MICR, V54, P1469, DOI 10.1099/ijs.0.02873-0
   Drotningsvik A, 2018, MAR DRUGS, V16, DOI 10.3390/md16050149
   Dupont D, 2019, CRIT REV FOOD SCI, V59, P1546, DOI 10.1080/10408398.2017.1421900
   Eckburg PB, 2005, SCIENCE, V308, P1635, DOI 10.1126/science.1110591
   Everard A, 2013, P NATL ACAD SCI USA, V110, P9066, DOI 10.1073/pnas.1219451110
   Flemer B, 2017, GUT MICROBES, V8, P428, DOI 10.1080/19490976.2017.1334033
   Fukunaga K, 2016, LIPIDS, V51, P279, DOI 10.1007/s11745-016-4118-0
   Geurts L, 2011, FRONT MICROBIOL, V2, DOI 10.3389/fmicb.2011.00149
   Gomes AC, 2018, GUT MICROBES, V9, P308, DOI 10.1080/19490976.2018.1465157
   Hajri T, 2002, J CLIN INVEST, V109, P1381, DOI [10.1172/JCI0214596, 10.1172/JCI200214596]
   Hakkak R, 2017, PLOS ONE, V12, DOI 10.1371/journal.pone.0181451
   Horie M, 2017, EXP ANIM TOKYO, V66, P405, DOI 10.1538/expanim.17-0021
   Hosomi R, 2019, J OLEO SCI, V68, P1133, DOI 10.5650/jos.ess19183
   Hosomi Ryota, 2017, Prev Nutr Food Sci, V22, P90, DOI 10.3746/pnf.2017.22.2.90
   Hosomi R, 2015, J FOOD SCI, V80, pH2346, DOI 10.1111/1750-3841.13003
   Hosomi R, 2011, J FOOD SCI, V76, pH116, DOI 10.1111/j.1750-3841.2011.02130.x
   Inoue R, 2017, J CLIN BIOCHEM NUTR, V61, P217, DOI 10.3164/jcbn.17-44
   KAINUMA K, 1975, BIOCHIM BIOPHYS ACTA, V410, P333, DOI 10.1016/0005-2744(75)90235-1
   KANEDA T, 1980, J NUTR SCI VITAMINOL, V26, P497, DOI 10.3177/jnsv.26.497
   Kau AL, 2011, NATURE, V474, P327, DOI 10.1038/nature10213
   Kawabata F, 2015, BIOSCI BIOTECH BIOCH, V79, P109, DOI 10.1080/09168451.2014.951025
   Kawamura-Konishi Y, 2012, J AGR FOOD CHEM, V60, P5565, DOI 10.1021/jf300165j
   Kim BR, 2017, J MICROBIOL BIOTECHN, V27, P2089, DOI 10.4014/jmb.1709.09027
   LAEMMLI UK, 1970, NATURE, V227, P680, DOI 10.1038/227680a0
   Larsen R, 2011, BIOTECHNOL ADV, V29, P508, DOI 10.1016/j.biotechadv.2011.05.017
   Lavigne C, 2000, AM J PHYSIOL-ENDOC M, V278, pE491, DOI 10.1152/ajpendo.2000.278.3.E491
   Lavigne C, 2001, AM J PHYSIOL-ENDOC M, V281, pE62, DOI 10.1152/ajpendo.2001.281.1.E62
   Liaset B, 2019, NUTR RES REV, V32, P146, DOI 10.1017/S0954422418000240
   Madani Z, 2012, INT J MOL MED, V29, P311, DOI 10.3892/ijmm.2011.836
   Maeda H, 2017, J FOOD SCI, V82, P1231, DOI 10.1111/1750-3841.13711
   Marchesi JR, 2016, GUT, V65, P330, DOI 10.1136/gutjnl-2015-309990
   Marco ML, 2010, ISME J, V4, P1481, DOI 10.1038/ismej.2010.61
   Martens EC, 2009, J BIOL CHEM, V284, P24673, DOI 10.1074/jbc.R109.022848
   Masson VR, 2008, J NUTR, V138, P1915, DOI 10.1093/jn/138.10.1915
   McGrath KC, 2014, J LIPID RES, V55, P421, DOI 10.1194/jlr.M043281
   Million M, 2013, CLIN MICROBIOL INFEC, V19, P305, DOI 10.1111/1469-0691.12172
   Myrmel LS, 2019, NUTRIENTS, V11, DOI 10.3390/nu11051153
   Natividad JM, 2018, NAT COMMUN, V9, DOI 10.1038/s41467-018-05249-7
   Nobile V, 2016, FOOD NUTR RES, V60, DOI 10.3402/fnr.v60.29857
   Oishi Y, 2009, J NUTR SCI VITAMINOL, V55, P156, DOI 10.3177/jnsv.55.156
   REEVES PG, 1993, J NUTR, V123, P1939, DOI 10.1093/jn/123.11.1939
   Rooks MG, 2016, NAT REV IMMUNOL, V16, P341, DOI 10.1038/nri.2016.42
   Segata N, 2011, GENOME BIOL, V12, DOI 10.1186/gb-2011-12-6-r60
   Suzuki T, 1981, FISH KRILL PROTEIN P
   Tremblay F, 2003, DIABETES, V52, P29, DOI 10.2337/diabetes.52.1.29
   von Post-Skagegard M, 2006, EUR J CLIN NUTR, V60, P949, DOI 10.1038/sj.ejcn.1602404
   Yathisha UG, 2019, CRIT REV FOOD SCI, V59, P2363, DOI 10.1080/10408398.2018.1452182
   Yoshida K, 2008, J AGR FOOD CHEM, V56, P4367, DOI 10.1021/jf8007579
   Yu ZP, 2012, FOOD CHEM, V135, P2078, DOI 10.1016/j.foodchem.2012.06.088
   Ze XL, 2012, ISME J, V6, P1535, DOI 10.1038/ismej.2012.4
   Zhao F, 2019, MOL NUTR FOOD RES, V63, DOI 10.1002/mnfr.201900589
   Zhao JF, 2019, CURR PROTEIN PEPT SC, V20, P145, DOI 10.2174/1389203719666180514145437
   Zhu YY, 2016, PLOS ONE, V11, DOI 10.1371/journal.pone.0152678
   Zhu YY, 2015, SCI REP-UK, V5, DOI 10.1038/srep15220
   Zmora N, 2019, NAT REV GASTRO HEPAT, V16, P35, DOI 10.1038/s41575-018-0061-2
NR 61
TC 5
Z9 5
U1 1
U2 12
PU WILEY
PI HOBOKEN
PA 111 RIVER ST, HOBOKEN 07030-5774, NJ USA
SN 0022-1147
EI 1750-3841
J9 J FOOD SCI
JI J. Food Sci.
PD OCT
PY 2020
VL 85
IS 10
BP 3628
EP 3637
DI 10.1111/1750-3841.15413
EA SEP 2020
PG 10
WC Food Science & Technology
WE Science Citation Index Expanded (SCI-EXPANDED)
SC Food Science & Technology
GA OC4JV
UT WOS:000565655700001
PM 32885439
DA 2022-07-02
ER

PT J
AU Vatanen, T
   Franzosa, EA
   Schwager, R
   Tripathi, S
   Arthur, TD
   Vehik, K
   Lernmark, A
   Hagopian, WA
   Rewers, MJ
   She, JX
   Toppari, J
   Ziegler, AG
   Akolkar, B
   Krischer, JP
   Stewart, CJ
   Ajami, NJ
   Petrosino, JF
   Gevers, D
   Lahdesmaki, H
   Vlamakis, H
   Huttenhower, C
   Xavier, RJ
AF Vatanen, Tommi
   Franzosa, Eric A.
   Schwager, Randall
   Tripathi, Surya
   Arthur, Timothy D.
   Vehik, Kendra
   Lernmark, Ake
   Hagopian, William A.
   Rewers, Marian J.
   She, Jin-Xiong
   Toppari, Jorma
   Ziegler, Anette-G.
   Akolkar, Beena
   Krischer, Jeffrey P.
   Stewart, Christopher J.
   Ajami, Nadim J.
   Petrosino, Joseph F.
   Gevers, Dirk
   Lahdesmaki, Harri
   Vlamakis, Hera
   Huttenhower, Curtis
   Xavier, Ramnik J.
TI The human gut microbiome in early-onset type 1 diabetes from the TEDDY
   study
SO NATURE
LA English
DT Article
ID ENVIRONMENTAL DETERMINANTS; INTESTINAL MICROBIOTA; RISK-FACTORS; YOUNG
   TEDDY; CHILDREN; AUTOIMMUNITY; ASSOCIATION; CONTRIBUTES; DYNAMICS;
   SEQUENCE
AB Type 1 diabetes (T1D) is an autoimmune disease that targets pancreatic islet beta cells and incorporates genetic and environmental factors(1), including complex genetic elements(2), patient exposures(3) and the gut microbiome(4). Viral infections(5) and broader gut dysbioses(6) have been identified as potential causes or contributing factors; however, human studies have not yet identified microbial compositional or functional triggers that are predictive of islet autoimmunity or T1D. Here we analyse 10,913 metagenomes in stool samples from 783 mostly white, non-Hispanic children. The samples were collected monthly from three months of age until the clinical end point (islet autoimmunity or T1D) in the The Environmental Determinants of Diabetes in the Young (TEDDY) study, to characterize the natural history of the early gut microbiome in connection to islet autoimmunity, T1D diagnosis, and other common early life events such as antibiotic treatments and probiotics. The microbiomes of control children contained more genes that were related to fermentation and the biosynthesis of short-chain fatty acids, but these were not consistently associated with particular taxa across geographically diverse clinical centres, suggesting that microbial factors associated with T1D are taxonomically diffuse but functionally more coherent. When we investigated the broader establishment and development of the infant microbiome, both taxonomic and functional profiles were dynamic and highly individualized, and dominated in the first year of life by one of three largely exclusive Bifidobacterium species (B. bifidum, B. breve or B. longum) or by the phylum Proteobacteria. In particular, the strain-specific carriage of genes for the utilization of human milk oligosaccharide within a subset of B. longum was present specifically in breast-fed infants. These analyses of TEDDY gut metagenomes provide, to our knowledge, the largest and most detailed longitudinal functional profile of the developing gut microbiome in relation to islet autoimmunity, T1D and other early childhood events. Together with existing evidence from human cohorts(7,8) and a T1D mouse model(9), these data support the protective effects of short-chain fatty acids in early-onset human T1D.
C1 [Vatanen, Tommi; Franzosa, Eric A.; Tripathi, Surya; Arthur, Timothy D.; Gevers, Dirk; Vlamakis, Hera; Huttenhower, Curtis; Xavier, Ramnik J.] Broad Inst MIT & Harvard, Cambridge, MA 02142 USA.
   [Franzosa, Eric A.; Schwager, Randall; Huttenhower, Curtis] Harvard TH Chan Sch Publ Hlth, Dept Biostat, Boston, MA 02115 USA.
   [Vehik, Kendra; Krischer, Jeffrey P.] Univ S Florida, Hlth Informat Inst, Morsani Coll Med, Tampa, FL USA.
   [Lernmark, Ake] Lund Univ, Skane Univ Hosp SUS, Dept Clin Sci, CRC, Malmo, Sweden.
   [Hagopian, William A.] Pacific Northwest Res Inst, Seattle, WA USA.
   [Rewers, Marian J.] Univ Colorado, Barbara Davis Ctr Childhood Diabet, Aurora, CO USA.
   [She, Jin-Xiong] Augusta Univ, Med Coll Georgia, Ctr Biotechnol & Genom Med, Augusta, GA USA.
   [Toppari, Jorma] Turku Univ Hosp, Dept Pediat, Turku, Finland.
   [Toppari, Jorma] Univ Turku, Inst Biomed, Res Ctr Integrat Physiol & Pharmacol, Turku, Finland.
   [Ziegler, Anette-G.] Helmholtz Zentrum Munchen, Inst Diabet Res, Munich, Germany.
   [Ziegler, Anette-G.] Tech Univ Munich, Forschergrp Diabet, Klinikum Rechts Isar, Munich, Germany.
   [Ziegler, Anette-G.] Helmholtz Zentrum Munchen, Forschergrp Diabet eV, Munich, Germany.
   [Akolkar, Beena] NIDDK, Bethesda, MD USA.
   [Stewart, Christopher J.; Ajami, Nadim J.; Petrosino, Joseph F.] Baylor Coll Med, Alkek Ctr Metagen & Microbiome Res, Dept Mol Virol & Microbiol, Houston, TX 77030 USA.
   [Stewart, Christopher J.] Newcastle Univ, Inst Cellular Med, Newcastle Upon Tyne, Tyne & Wear, England.
   [Lahdesmaki, Harri] Aalto Univ, Dept Comp Sci, Espoo, Finland.
   [Xavier, Ramnik J.] Massachusetts Gen Hosp, Gastrointestinal Unit, Ctr Study Inflammatory Bowel Dis, Boston, MA 02114 USA.
   [Xavier, Ramnik J.] Massachusetts Gen Hosp, Ctr Computat & Integrat Biol, Boston, MA 02114 USA.
   [Xavier, Ramnik J.] Harvard Med Sch, Boston, MA 02115 USA.
   [Gevers, Dirk; Xavier, Ramnik J.] MIT, Ctr Microbiome Informat & Therapeut, Cambridge, MA 02139 USA.
   [Huttenhower, Curtis] Janssen Human Microbiome Inst Janssen Res & Dev, Cambridge, MA USA.
RP Vatanen, T; Huttenhower, C; Xavier, RJ (corresponding author), Broad Inst MIT & Harvard, Cambridge, MA 02142 USA.; Huttenhower, C (corresponding author), Harvard TH Chan Sch Publ Hlth, Dept Biostat, Boston, MA 02115 USA.; Xavier, RJ (corresponding author), Massachusetts Gen Hosp, Gastrointestinal Unit, Ctr Study Inflammatory Bowel Dis, Boston, MA 02114 USA.; Xavier, RJ (corresponding author), Massachusetts Gen Hosp, Ctr Computat & Integrat Biol, Boston, MA 02114 USA.; Xavier, RJ (corresponding author), Harvard Med Sch, Boston, MA 02115 USA.; Xavier, RJ (corresponding author), MIT, Ctr Microbiome Informat & Therapeut, Cambridge, MA 02139 USA.
EM vatanen@broadinstitute.org; chuttenh@hsph.harvard.edu;
   xavier@molbio.mgh.harvard.edu
RI Vatanen, Tommi/J-5458-2018; Lernmark, Åke/F-8140-2015; Stewart,
   Christopher/M-4615-2017; Gevers, Dirk/C-1451-2009; Petrosino, Joseph
   F./AAF-1621-2019
OI Vatanen, Tommi/0000-0003-0949-1291; Lernmark, Åke/0000-0003-1735-0499;
   Stewart, Christopher/0000-0002-6033-338X; Arthur,
   Timothy/0000-0002-3393-1691; Kurppa, Kalle/0000-0003-4757-2164
FU National Institute of Diabetes and Digestive and Kidney Diseases (NIDDK)
   [U01 DK63829, U01 DK63861, U01 DK63821, U01 DK63865, U01 DK63863, U01
   DK63836, U01 DK63790, UC4 DK63829, UC4 DK63861, UC4 DK63821, UC4
   DK63865, UC4 DK63863, UC4 DK63836, UC4 DK95300, UC4 DK100238, UC4
   DK106955, UC4 DK112243, UC4 DK117483, HHSN267200700014C]; National
   Institute of Allergy and Infectious Diseases (NIAID); National Institute
   of Child Health and Human Development (NICHD); National Institute of
   Environmental Health Sciences (NIEHS); Centers for Disease Control and
   Prevention (CDC); JDRF [3-SRA-2016-141-Q-R, 2-SRA-2016-247-S-B,
   2-SRA-2018-548-S-B]; NIH/NCATS Clinical and Translational Science Awards
   [UL1 TR000064, UL1 TR001082]; NIDDK [U54DE023798, R24DK110499]; NATIONAL
   CENTER FOR ADVANCING TRANSLATIONAL SCIENCES [UL1TR001427, UL1TR000064,
   UL1TR001082] Funding Source: NIH RePORTER; NATIONAL INSTITUTE OF DENTAL
   & CRANIOFACIAL RESEARCH [U54DE023798] Funding Source: NIH RePORTER;
   NATIONAL INSTITUTE OF DIABETES AND DIGESTIVE AND KIDNEY DISEASES
   [UC4DK100238, UC4DK063861, U01DK063861, U01DK063865, UC4DK095300,
   R24DK110499, UC4DK112243, U01DK063863, U01DK063790, UC4DK063836,
   UC4DK063829, U01DK063829, UC4DK063865, UC4DK063863, UC4DK063821,
   P30DK048520, UC4DK106955, U01DK063821, UC4DK117483, U01DK063836] Funding
   Source: NIH RePORTER
FX This research was performed on behalf of the TEDDY Study Group, which is
   funded by U01 DK63829, U01 DK63861, U01 DK63821, U01 DK63865, U01
   DK63863, U01 DK63836, U01 DK63790, UC4 DK63829, UC4 DK63861, UC4
   DK63821, UC4 DK63865, UC4 DK63863, UC4 DK63836, UC4 DK95300, UC4
   DK100238, UC4 DK106955, UC4 DK112243, UC4 DK117483, and contract no.
   HHSN267200700014C from the National Institute of Diabetes and Digestive
   and Kidney Diseases (NIDDK), National Institute of Allergy and
   Infectious Diseases (NIAID), National Institute of Child Health and
   Human Development (NICHD), National Institute of Environmental Health
   Sciences (NIEHS), Centers for Disease Control and Prevention (CDC), and
   JDRF. This work supported in part by the NIH/NCATS Clinical and
   Translational Science Awards to the University of Florida (UL1 TR000064)
   and the University of Colorado (UL1 TR001082). C.H. was supported by
   funding from JDRF (3-SRA-2016-141-Q-R) and NIDDK (U54DE023798,
   R24DK110499). H.V. and R.J.X. were supported by funding from JDRF
   (2-SRA-2016-247-S-B, 2-SRA-2018-548-S-B).
CR Abubucker S, 2012, PLOS COMPUT BIOL, V8, DOI 10.1371/journal.pcbi.1002358
   Alkanani AK, 2015, DIABETES, V64, P3510, DOI 10.2337/db14-1847
   [Anonymous], 2015, DIABETES CARE, V38, pS8, DOI 10.2337/dc15-S005
   Ashburner M, 2000, NAT GENET, V25, P25, DOI 10.1038/75556
   Backhed F, 2015, CELL HOST MICROBE, V17, P690, DOI [10.1016/j.chom.2015.04.004, 10.1016/j.chom.2015.05.012]
   Bateman A, 2017, NUCLEIC ACIDS RES, V45, pD158, DOI 10.1093/nar/gkw1099
   Caspi R, 2016, NUCLEIC ACIDS RES, V44, pD471, DOI 10.1093/nar/gkv1164
   Costa FRC, 2016, J EXP MED, V213, P1223, DOI 10.1084/jem.20150744
   Davis-Richardson AG, 2014, FRONT MICROBIOL, V5, DOI 10.3389/fmicb.2014.00678
   de Goffau MC, 2014, DIABETOLOGIA, V57, P1569, DOI 10.1007/s00125-014-3274-0
   de Goffau MC, 2013, DIABETES, V62, P1238, DOI 10.2337/db12-0526
   Dominguez-Bello MG, 2010, P NATL ACAD SCI USA, V107, P11971, DOI 10.1073/pnas.1002601107
   Endesfelder D, 2016, MICROBIOME, V4, DOI 10.1186/s40168-016-0163-4
   Endesfelder D, 2014, DIABETES, V63, P2006, DOI 10.2337/db13-1676
   Mejia-Leon ME, 2014, SCI REP-UK, V4, DOI 10.1038/srep03814
   Hagopian WA, 2011, PEDIATR DIABETES, V12, P733, DOI 10.1111/j.1399-5448.2011.00774.x
   Hober D, 2010, NAT REV ENDOCRINOL, V6, P279, DOI 10.1038/nrendo.2010.27
   Huang K, 2014, NUCLEIC ACIDS RES, V42, pD617, DOI 10.1093/nar/gkt1078
   Joice R, 2014, CELL METAB, V20, P731, DOI 10.1016/j.cmet.2014.10.003
   Katsarou Anastasia, 2017, Nat Rev Dis Primers, V3, P17016, DOI 10.1038/nrdp.2017.16
   Knip M, 2016, NAT REV ENDOCRINOL, V12, P154, DOI 10.1038/nrendo.2015.218
   Koenig JE, 2011, P NATL ACAD SCI USA, V108, P4578, DOI 10.1073/pnas.1000081107
   Korpela K, 2016, NAT COMMUN, V7, DOI 10.1038/ncomms10410
   Kostic AD, 2015, CELL HOST MICROBE, V17, P260, DOI 10.1016/j.chom.2015.01.001
   Krischer J, 2007, PEDIATR DIABETES, V8, P286
   Lachin JM, 2008, STAT MED, V27, P2509, DOI 10.1002/sim.3057
   Lee HS, 2014, DIABETES-METAB RES, V30, P424, DOI 10.1002/dmrr.2510
   Maffeis C, 2016, DIABETES-METAB RES, V32, P700, DOI 10.1002/dmrr.2790
   Marino E, 2017, NAT IMMUNOL, V18, P552, DOI 10.1038/ni.3713
   Markle JGM, 2013, SCIENCE, V339, P1084, DOI 10.1126/science.1233521
   Morgan XC, 2012, GENOME BIOL, V13, DOI 10.1186/gb-2012-13-9-r79
   Needell JC, 2016, CURR DIABETES REP, V16, DOI 10.1007/s11892-016-0781-z
   O'Callaghan A, 2016, FRONT MICROBIOL, V7, DOI 10.3389/fmicb.2016.00925
   Palmer C, 2007, PLOS BIOL, V5, P1556, DOI 10.1371/journal.pbio.0050177
   Paun A, 2017, J IMMUNOL, V198, P590, DOI 10.4049/jimmunol.1601519
   Pociot F, 2016, LANCET, V387, P2331, DOI 10.1016/S0140-6736(16)30582-7
   Rewers M, 2016, LANCET, V387, P2340, DOI 10.1016/S0140-6736(16)30507-4
   Rewers M, 2008, ANN NY ACAD SCI, V1150, P1, DOI 10.1196/annals.1447.062
   Schmieder R, 2011, BIOINFORMATICS, V27, P863, DOI 10.1093/bioinformatics/btr026
   Sela DA, 2008, P NATL ACAD SCI USA, V105, P18964, DOI 10.1073/pnas.0809584105
   Soyucen E, 2014, PEDIATR INT, V56, P336, DOI 10.1111/ped.12243
   Stewart CJ, 2018, NATURE, V562, P583, DOI 10.1038/s41586-018-0617-x
   Suzek BE, 2015, BIOINFORMATICS, V31, P926, DOI 10.1093/bioinformatics/btu739
   THURSTON B, 1994, APPL ENVIRON MICROB, V60, P1087, DOI 10.1128/AEM.60.4.1087-1092.1994
   Truong DT, 2015, NAT METHODS, V12, P902, DOI 10.1038/nmeth.3589
   Underwood MA, 2015, PEDIATR RES, V77, P229, DOI 10.1038/pr.2014.156
   Uusitalo U, 2016, JAMA PEDIATR, V170, P20, DOI 10.1001/jamapediatrics.2015.2757
   Vatanen T, 2016, CELL, V165, P842, DOI 10.1016/j.cell.2016.04.007
   Yassour M, 2016, SCI TRANSL MED, V8, DOI 10.1126/scitranslmed.aad0917
   Yatsunenko T, 2012, NATURE, V486, P222, DOI 10.1038/nature11053
   Zhao LP, 2018, SCIENCE, V359, P1151, DOI 10.1126/science.aao5774
   Zhernakova A, 2016, SCIENCE, V352, P565, DOI 10.1126/science.aad3369
NR 52
TC 283
Z9 289
U1 19
U2 184
PU NATURE PUBLISHING GROUP
PI LONDON
PA MACMILLAN BUILDING, 4 CRINAN ST, LONDON N1 9XW, ENGLAND
SN 0028-0836
EI 1476-4687
J9 NATURE
JI Nature
PD OCT 25
PY 2018
VL 562
IS 7728
BP 589
EP +
DI 10.1038/s41586-018-0620-2
PG 17
WC Multidisciplinary Sciences
WE Science Citation Index Expanded (SCI-EXPANDED)
SC Science & Technology - Other Topics
GA GY1HQ
UT WOS:000448277800058
PM 30356183
OA Green Published, Green Accepted, hybrid
DA 2022-07-02
ER

PT J
AU Wang, ZY
   Yuan, DX
   Duan, YH
   Li, SJ
   Hou, SZ
AF Wang, Zhiyou
   Yuan, Daixiu
   Duan, Yehui
   Li, Shujuan
   Hou, Shengzhen
TI Key factors involved in obesity development
SO EATING AND WEIGHT DISORDERS-STUDIES ON ANOREXIA BULIMIA AND OBESITY
LA English
DT Review
DE Adipose tissue dysfunction; Gut microbiota; Mitochondrial dysfunction;
   Myofibers; Obesity; Type 2 diabetes mellitus
ID BROWN ADIPOSE-TISSUE; MUSCLE-FIBER-TYPE; IMPROVES INSULIN SENSITIVITY;
   SKELETAL-MUSCLE; MITOCHONDRIAL DYSFUNCTION; INFLAMMATORY CHANGES;
   GLUCOSE-TRANSPORT; GUT MICROBIOTA; WEIGHT-LOSS; LIFE-STYLE
AB Obesity has been considered to be a chronic disease that requires medical prevention and treatment. Intriguingly, many factors, including adipose tissue dysfunction, mitochondrial dysfunction, alterations in the muscle fiber phenotype and in the gut microbiota composition, have been identified to be involved in the development of obesity and its associated metabolic disorders (in particular type 2 diabetes mellitus). In this narrative review, we will discuss our current understanding of the relationships of these factors and obesity development, and provide a summary of potential treatments to manage obesity.
C1 [Wang, Zhiyou; Li, Shujuan; Hou, Shengzhen] Qinghai Univ, State Key Lab Plateau Ecol & Agr, Xining 810016, Qinghai, Peoples R China.
   [Yuan, Daixiu] Jishou Univ, Dept Med, Jishou 41600, Hunan, Peoples R China.
   [Duan, Yehui] Chinese Acad Sci, Key Lab Agroecol Proc Subtrop Reg, Inst Subtrop Agr, Changsha 410125, Hunan, Peoples R China.
   [Duan, Yehui] Natl Engn Lab Pollut Control & Waste Utilizat Liv, Changsha 410125, Hunan, Peoples R China.
   [Duan, Yehui] Hunan Prov Engn Res Ctr Hlth Livestock & Poultry, Changsha 410125, Hunan, Peoples R China.
   [Duan, Yehui] Minist Agr, Sci Observing & Expt Stn Anim Nutr & Feed Sci Sou, Changsha 410125, Hunan, Peoples R China.
   [Duan, Yehui] Univ Chinese Acad Sci, Beijing 100039, Peoples R China.
RP Hou, SZ (corresponding author), Qinghai Univ, State Key Lab Plateau Ecol & Agr, Xining 810016, Qinghai, Peoples R China.; Duan, YH (corresponding author), Chinese Acad Sci, Key Lab Agroecol Proc Subtrop Reg, Inst Subtrop Agr, Changsha 410125, Hunan, Peoples R China.; Duan, YH (corresponding author), Natl Engn Lab Pollut Control & Waste Utilizat Liv, Changsha 410125, Hunan, Peoples R China.; Duan, YH (corresponding author), Hunan Prov Engn Res Ctr Hlth Livestock & Poultry, Changsha 410125, Hunan, Peoples R China.; Duan, YH (corresponding author), Minist Agr, Sci Observing & Expt Stn Anim Nutr & Feed Sci Sou, Changsha 410125, Hunan, Peoples R China.; Duan, YH (corresponding author), Univ Chinese Acad Sci, Beijing 100039, Peoples R China.
EM todyfly1@163.com; qhdxhsz@163.com
OI , Yehui/0000-0002-6131-2855
CR Akpan I, 2009, INT J OBESITY, V33, P1265, DOI 10.1038/ijo.2009.162
   Amano SU, 2014, CELL METAB, V19, P162, DOI 10.1016/j.cmet.2013.11.017
   Anderson EJ, 2007, J BIOL CHEM, V282, P31257, DOI 10.1074/jbc.M706129200
   Backhed F, 2004, P NATL ACAD SCI USA, V101, P15718, DOI 10.1073/pnas.0407076101
   Barra NG, 2014, MED SCI
   Bassel-Duby R, 2006, ANNU REV BIOCHEM, V75, P19, DOI 10.1146/annurev.biochem.75.103004.142622
   Bleau C, 2015, DIABETES-METAB RES, V31, P545, DOI 10.1002/dmrr.2617
   Bournat Juan C, 2010, Curr Opin Endocrinol Diabetes Obes, V17, P446, DOI 10.1097/MED.0b013e32833c3026
   Brand MD, 2011, BIOCHEM J, V435, P297, DOI 10.1042/BJ20110162
   Bray GA, 2007, GASTROENTEROLOGY, V132, P2239, DOI 10.1053/j.gastro.2007.03.053
   Caesar R, 2015, CELL METAB, V22, P658, DOI 10.1016/j.cmet.2015.07.026
   Cai H, 2016, TRENDS PHARMACOL SCI, V37, P303, DOI 10.1016/j.tips.2015.11.011
   Cani PD, 2008, PATHOL BIOL, V56, P305, DOI 10.1016/j.patbio.2007.09.008
   Cannon B, 2004, PHYSIOL REV, V84, P277, DOI 10.1152/physrev.00015.2003
   Canto C, 2009, CURR OPIN LIPIDOL, V20, P98, DOI 10.1097/MOL.0b013e328328d0a4
   Choudhury S, 2015, FREE RADICAL RES, V49, P1371, DOI 10.3109/10715762.2015.1075016
   Cnop M, 2012, TRENDS MOL MED, V18, P59, DOI 10.1016/j.molmed.2011.07.010
   COPPACK SW, 1992, METABOLISM, V41, P264, DOI 10.1016/0026-0495(92)90269-G
   Cristancho AG, 2011, NAT REV MOL CELL BIO, V12, P722, DOI 10.1038/nrm3198
   Cypess AM, 2015, CELL METAB, V21, P33, DOI 10.1016/j.cmet.2014.12.009
   Cypess AM, 2009, NEW ENGL J MED, V360, P1509, DOI 10.1056/NEJMoa0810780
   Davis JE, 2008, OBESITY, V16, P1248, DOI 10.1038/oby.2008.210
   Ding SL, 2010, PLOS ONE, V5, DOI 10.1371/journal.pone.0012191
   Donato J, 2006, NUTRITION, V22, P520, DOI 10.1016/j.nut.2005.12.008
   Duan YH, 2017, OBES REV, V18, P647, DOI 10.1111/obr.12530
   Dube JJ, 2011, DIABETOLOGIA, V54, P1147, DOI 10.1007/s00125-011-2065-0
   Fain JN, 2006, VITAM HORM, V74, P443, DOI 10.1016/S0083-6729(06)74018-3
   Flachs P, 2013, BBA-MOL CELL BIOL L, V1831, P986, DOI 10.1016/j.bbalip.2013.02.003
   Galic S, 2010, MOL CELL ENDOCRINOL, V316, P129, DOI 10.1016/j.mce.2009.08.018
   Gardner TW, 2011, ARCH OPHTHALMOL-CHIC, V129, P230, DOI 10.1001/archophthalmol.2010.362
   Gaster M, 2001, DIABETES, V50, P1324, DOI 10.2337/diabetes.50.6.1324
   Gomes SF, 2016, INFLAMM CELL SIGNAL, V3, pe1189, DOI [10.14800/ics.1189, DOI 10.14800/ICS.1189]
   Goossens GH, 2008, PHYSIOL BEHAV, V94, P206, DOI 10.1016/j.physbeh.2007.10.010
   Grayson BE, 2014, INT J OBESITY, V38, P349, DOI 10.1038/ijo.2013.100
   Guo TQ, 2009, PLOS ONE, V4, DOI 10.1371/journal.pone.0004937
   Hajer GR, 2008, EUR HEART J, V29, P2959, DOI 10.1093/eurheartj/ehn387
   Handschin C, 2007, J BIOL CHEM, V282, P30014, DOI 10.1074/jbc.M704817200
   Hanssen MJW, 2015, NAT MED, V21, P863, DOI 10.1038/nm.3891
   Hao Q, 2010, BBA-MOL CELL BIOL L, V1801, P421, DOI 10.1016/j.bbalip.2009.11.008
   HICKEY MS, 1995, AM J PHYSIOL-ENDOC M, V268, pE453, DOI 10.1152/ajpendo.1995.268.3.E453
   Hojlund K, 2008, ENDOCRIN METAB CLIN, V37, P713, DOI 10.1016/j.ecl.2008.06.006
   Horie NC, 2016, J CLIN ENDOCR METAB, V101, P1104, DOI 10.1210/jc.2015-2315
   Izumiya Y, 2008, CELL METAB, V7, P159, DOI 10.1016/j.cmet.2007.11.003
   Jansson PAE, 1998, EUR J CLIN INVEST, V28, P813
   Johnson ML, 2016, DIABETES, V65, P74, DOI 10.2337/db15-0675
   Joseph AM, 2012, EXP DIABETES RES, DOI 10.1155/2012/642038
   Jung SH, 2008, J NUTR BIOCHEM, V19, P371, DOI 10.1016/j.jnutbio.2007.05.007
   Kaaman M, 2007, DIABETOLOGIA, V50, P2526, DOI 10.1007/s00125-007-0818-6
   Kanda H, 2006, J CLIN INVEST, V116, P1494, DOI 10.1172/JCI26498
   Kang EB, 2016, J NEUROENDOCRINOL, V28, DOI 10.1111/jne.12385
   Konige M, 2014, BBA-MOL BASIS DIS, V1842, P393, DOI 10.1016/j.bbadis.2013.05.007
   Kusminski CM, 2012, TRENDS ENDOCRIN MET, V23, P435, DOI 10.1016/j.tem.2012.06.004
   Lafontan M, 2009, PROG LIPID RES, V48, P275, DOI 10.1016/j.plipres.2009.05.001
   Lefaucheur L, 2010, MEAT SCI, V84, P257, DOI 10.1016/j.meatsci.2009.05.004
   Ley RE, 2005, P NATL ACAD SCI USA, V102, P11070, DOI 10.1073/pnas.0504978102
   Ley RE, 2006, NATURE, V444, P1022, DOI 10.1038/4441022a
   Lu RH, 2010, MOL BIOL REP, V37, P2173, DOI 10.1007/s11033-009-9695-z
   Mauro M, 2008, EUR J INTERN MED, V19, P173, DOI 10.1016/j.ejim.2007.09.011
   McMillan AC, 2015, CURR OPIN ENDOCRINOL, V22, P347, DOI 10.1097/MED.0000000000000191
   Oh KJ, 2017, INT J MOL SCI, V18, DOI 10.3390/ijms18010008
   Patti ME, 2010, ENDOCR REV, V31, P364, DOI 10.1210/er.2009-0027
   Permana PA, 2006, BIOCHEM BIOPH RES CO, V341, P507, DOI 10.1016/j.bbrc.2006.01.012
   Petrangeli E, 2016, J CELL PHYSIOL, V231, P668, DOI 10.1002/jcp.25113
   RANDLE PJ, 1963, LANCET, V1, P785
   Rosen ED, 2014, CELL, V156, P20, DOI 10.1016/j.cell.2013.12.012
   Roth CL, 2011, METABOLISM, V60, P445, DOI 10.1016/j.metabol.2010.03.023
   Ruan H, 2002, DIABETES, V51, P1319, DOI 10.2337/diabetes.51.5.1319
   Rutkowski JM, 2015, J CELL BIOL, V208, P501, DOI 10.1083/jcb.201409063
   Skurk T, 2007, J CLIN ENDOCR METAB, V92, P1023, DOI 10.1210/jc.2006-1055
   Song XM, 1999, DIABETES, V48, P664, DOI 10.2337/diabetes.48.3.664
   Suganami T, 2005, ARTERIOSCL THROM VAS, V25, P2062, DOI 10.1161/01.ATV.0000183883.72263.13
   Suganami T, 2007, ARTERIOSCL THROM VAS, V27, P84, DOI 10.1161/01.ATV.0000251608.09329.9a
   Talanian JL, 2006, AM J PHYSIOL-REG I, V291, pR1094, DOI 10.1152/ajpregu.00130.2006
   Tanner CJ, 2002, AM J PHYSIOL-ENDOC M, V282, pE1191, DOI 10.1152/ajpendo.00416.2001
   Tuomilehto J, 2001, NEW ENGL J MED, V344, P1343, DOI 10.1056/NEJM200105033441801
   Turnbaugh PJ, 2008, CELL HOST MICROBE, V3, P213, DOI 10.1016/j.chom.2008.02.015
   Turnbaugh PJ, 2009, SCI TRANSL MED, V1, DOI 10.1126/scitranslmed.3000322
   Turnbaugh PJ, 2009, NATURE, V457, P480, DOI 10.1038/nature07540
   Wilson-Fritch L, 2004, J CLIN INVEST, V114, P1281, DOI 10.1172/JCI200421752
   Yao K, 2016, TRENDS PHARMACOL SCI, V37, P714, DOI 10.1016/j.tips.2016.05.004
   Zechner R, 2012, CELL METAB, V15, P279, DOI 10.1016/j.cmet.2011.12.018
NR 81
TC 8
Z9 9
U1 3
U2 17
PU SPRINGER
PI NEW YORK
PA ONE NEW YORK PLAZA, SUITE 4600, NEW YORK, NY, UNITED STATES
SN 1124-4909
EI 1590-1262
J9 EAT WEIGHT DISORD-ST
JI Eat. Weight Disord.-Stud. Anorex.
PD JUN
PY 2018
VL 23
IS 3
BP 267
EP 274
DI 10.1007/s40519-017-0428-3
PG 8
WC Psychiatry
WE Science Citation Index Expanded (SCI-EXPANDED)
SC Psychiatry
GA GG7YJ
UT WOS:000432914100001
PM 28840575
DA 2022-07-02
ER

PT J
AU Seegers, JFML
   Gul, IS
   Hofkens, S
   Brosel, S
   Schreib, G
   Brenke, J
   Donath, C
   de Vos, WM
AF Seegers, Jos F. M. L.
   Gul, Ismail Sahin
   Hofkens, Stijn
   Brosel, Sonja
   Schreib, Gudrun
   Brenke, Jara
   Donath, Claudia
   de Vos, Willem M.
TI Toxicological safety evaluation of live Anaerobutyricum soehngenii
   strain CH106
SO JOURNAL OF APPLIED TOXICOLOGY
LA English
DT Article
DE Anaerobutyricum soehngenii; beneficial microorganism; food ingredient;
   genotoxicity; microbiota; safety; subchronic toxicity
ID INTESTINAL MICROBIOTA; INSULIN SENSITIVITY; GUT MICROBIOTA; BUTYRATE;
   CONSUMPTION; PROPIONATE; BACTERIA; FECES
AB The gut commensal Anaerobutyricum soehngenii is an anaerobe that can produce both propionate and butyrate, metabolites that have been shown to have a positive effect on gut and overall health. Murine and human dose finding studies have shown that oral intake of A. soehngenii has a positive influence on peripheral insulin resistance, thereby reducing the risk of type 2 diabetes. A recent human intervention provided support for the mode of action of A. soehngenii as it affected gene expression in the duodenum, stimulated the secretion of GLP-1 and improved insulin sensitivity. For these reasons A. soehngenii has been proposed as a food ingredient. Before introducing this bacterium to the food chain, however, it must be established that oral intake of live A. soehngenii bacteria does not pose any health risk. As part of the safety analysis of A. soehngenii strain CH106, we performed genotoxicity assays to determine its mutagenic potential (bacterial reverse mutation and in vitro mammalian cell micronucleus tests) and a 90-day subchronic toxicity study in rats to determine overall toxicity potential. The results of both genotoxicity studies were negative, showing no genotoxic effects. For the 90-day subchronic toxicity study, no adverse events were registered that could be attributed to the feeding with A. soehngenii strain CH106. Even at the highest dose, which exceeds the expected daily human intake more than 100-fold, no adverse events were observed. These result support the conclusion that the use of A. soehngenii strain CH106 as a food ingredient is safe.
C1 [Seegers, Jos F. M. L.; Gul, Ismail Sahin; Hofkens, Stijn; de Vos, Willem M.] Caelus Pharmaceut BV, Zegveld, Netherlands.
   [Brosel, Sonja] BSL BIOSERV Sci Labs Munich, Planegg, Germany.
   [Schreib, Gudrun; Brenke, Jara; Donath, Claudia] Eurofins Biopharm Prod Testing Munich, Planegg, Germany.
   [Donath, Claudia] Wageningen Univ, Lab Microbiol, Wageningen, Netherlands.
   [de Vos, Willem M.] Univ Helsinki, Fac Med, Human Microbiome Res Program, Helsinki, Finland.
RP Seegers, JFML (corresponding author), Caelus Pharmaceut BV, Zegveld, Netherlands.
EM j.seegers@caelushealth.com
OI Seegers, Jos/0000-0002-6092-9298
CR AMES BN, 1975, MUTAT RES, V31, P347, DOI 10.1016/0165-1161(75)90046-1
   [Anonymous], 2010, OFFICIAL J EUROPEAN, VL276, P33
   Aquilina G, 2012, EFSA J, V10, DOI 10.2903/j.efsa.2012.2740
   Aryana KJ, 2017, J DAIRY SCI, V100, P9987, DOI 10.3168/jds.2017-12981
   Barcenilla A, 2000, APPL ENVIRON MICROB, V66, P1654, DOI 10.1128/AEM.66.4.1654-1661.2000
   Brodmann T, 2017, FRONT MICROBIOL, V8, DOI 10.3389/fmicb.2017.01725
   Douillard FP, 2019, BIOTECHNOL ADV, V37, DOI 10.1016/j.biotechadv.2019.03.008
   Duncan SH, 2004, APPL ENVIRON MICROB, V70, P5810, DOI 10.1128/AEM.70.10.5810-5817.2004
   European Commission, 1997, OFFICIAL J EUROPEA L, V40, P1
   European Parliament and Council of the European Union, 2015, OFFICIAL J EUROPEA L, V327, P1
   European Union, 2014, OFFICIAL J EUROPEAN, V57, P16
   Fenech M, 2000, MUTAT RES-FUND MOL M, V455, P81, DOI 10.1016/S0027-5107(00)00065-8
   Gilijamse PW, 2020, NPJ BIOFILMS MICROME, V6, DOI 10.1038/s41522-020-0127-0
   Koh A, 2020, MOL CELL, V78, P584, DOI 10.1016/j.molcel.2020.03.005
   Kootte RS, 2017, CELL METAB, V26, P611, DOI 10.1016/j.cmet.2017.09.008
   Larsen N, 2010, PLOS ONE, V5, DOI 10.1371/journal.pone.0009085
   Louis P, 2017, ENVIRON MICROBIOL, V19, P29, DOI 10.1111/1462-2920.13589
   MARON DM, 1983, MUTAT RES, V113, P173, DOI 10.1016/0165-1161(83)90010-9
   OECD, 2018, 408 OECD TG, DOI [10.1787/9789264304741-23-en, DOI 10.1787/9789264304741-23-EN]
   OECD, 1997, ORG EC COOPERATION D, DOI 10.1787/9789264071247-en
   OECD (Organisation for Economic Co-operation and Development), 2016, TEST 487 IN VITR MAM, DOI [10.1787/9789264264861-en, DOI 10.1787/9789264264861-EN]
   Pariza MW, 2015, REGUL TOXICOL PHARM, V73, P164, DOI 10.1016/j.yrtph.2015.07.003
   Rajilic-Stojanovic M, 2014, FEMS MICROBIOL REV, V38, P996, DOI 10.1111/1574-6976.12075
   Rampanelli E., IN PRESS
   Shetty SA, 2017, MICROBIOL RESOUR ANN, V5, DOI 10.1128/genomeA.01167-17
   Shetty SA, 2018, INT J SYST EVOL MICR, V68, P3741, DOI 10.1099/ijsem.0.003041
   Udayappan Shanthadevi, 2016, NPJ Biofilms Microbiomes, V2, P16009, DOI 10.1038/npjbiofilms.2016.9
   US FDA, 2007, US DEP HLTH HUM SERV, V3, P1
   Vrieze A, 2012, GASTROENTEROLOGY, V143, P913, DOI 10.1053/j.gastro.2012.06.031
NR 29
TC 1
Z9 1
U1 6
U2 7
PU WILEY
PI HOBOKEN
PA 111 RIVER ST, HOBOKEN 07030-5774, NJ USA
SN 0260-437X
EI 1099-1263
J9 J APPL TOXICOL
JI J. Appl. Toxicol.
PD FEB
PY 2022
VL 42
IS 2
BP 244
EP 257
DI 10.1002/jat.4207
EA JUN 2021
PG 14
WC Toxicology
WE Science Citation Index Expanded (SCI-EXPANDED)
SC Toxicology
GA YH0OX
UT WOS:000667698000001
PM 34184753
OA hybrid, Green Published
DA 2022-07-02
ER

PT J
AU Zhao, L
   Chen, Y
   Xia, FZ
   Abudukerimu, B
   Zhang, W
   Guo, YY
   Wang, NJ
   Lu, YL
AF Zhao, Li
   Chen, Yi
   Xia, Fangzhen
   Abudukerimu, Buatikamu
   Zhang, Wen
   Guo, Yuyu
   Wang, Ningjian
   Lu, Yingli
TI A Glucagon-Like Peptide-1 Receptor Agonist Lowers Weight by Modulating
   the Structure of Gut Microbiota
SO FRONTIERS IN ENDOCRINOLOGY
LA English
DT Article
DE glucagon-like peptide-1; obesity; gut microbiota; metabolism; type 2
   diabetes
ID GLUCOSE-TOLERANCE; INSULIN-SECRETION; GLP-1; INCRETIN; LIRAGLUTIDE;
   RICHNESS; PROTEIN
AB In addition to improving glucose metabolism, liraglutide, a glucagon-like peptide-1 receptor agonist, has weight-loss effects The underlying mechanisms are not completely understood. This study was performed to explore whether liraglutide could lower weight by modulating the composition of the gut microbiota in simple obese and diabetic obese rats. In our study, Wistar and Goto-Kakizaki (GK) rats were randomly treated with liraglutide or normal saline for 12 weeks. The biochemical parameters and metabolic hormones were measured. Hepatic glucose production and lipid metabolism were also assessed with isotope tracers Changes in gut microbiota were analyzed by 16S rRNA gene sequencing Both glucose and lipid metabolism were significantly improved by liraglutide. Liraglutide lowered body weight independent of glycemia status. The abundance and diversity of gut microbiota were considerably decreased by liraglutide. Liraglutide also decreased obesity-related microbial phenotypes and increased lean-related phenotypes. In conclusion, liraglutide can prevent weight gain by modulating the gut microbiota composition in both simple obese and diabetic obese subjects.
C1 [Zhao, Li; Chen, Yi; Xia, Fangzhen; Abudukerimu, Buatikamu; Zhang, Wen; Guo, Yuyu; Wang, Ningjian; Lu, Yingli] Shanghai Jiao Tong Univ, Sch Med, Shanghai Peoples Hosp 9, Inst & Dept Endocrinol & Metab, Shanghai, Peoples R China.
RP Guo, YY; Wang, NJ; Lu, YL (corresponding author), Shanghai Jiao Tong Univ, Sch Med, Shanghai Peoples Hosp 9, Inst & Dept Endocrinol & Metab, Shanghai, Peoples R China.
EM sanerguo@hotmail.com; wnj486@126.com; luyingli12008@126.com
FU National Natural Science Foundation of China [81570726, 81600609];
   Shanghai JiaoTong University School of Medicine; Science and Technology
   Commission of Shanghai Municipality [16411971200, 16410723200];
   Commission of Health and Family Planning of Pudong District [PW2015D-5];
   Fourth Round of Three-Year Public Health Action Plan of Shanghai by the
   Shanghai Municipal Commission of Health and Family Planning [15GWZK0202,
   20164Y0079]; Municipal Human Resources Development Program for
   Outstanding Young Talents in Medical and Health Sciences in Shanghai
   [2017YQ053]; Clinical Research Plan of SHDC [16CR3076B]
FX This study was supported by National Natural Science Foundation of China
   (81570726, 81600609); Shanghai JiaoTong University School of Medicine
   (2014); Science and Technology Commission of Shanghai Municipality
   (16411971200, 16410723200); Commission of Health and Family Planning of
   Pudong District (PW2015D-5); the Fourth Round of Three-Year Public
   Health Action Plan of Shanghai by the Shanghai Municipal Commission of
   Health and Family Planning (15GWZK0202, 20164Y0079); Municipal Human
   Resources Development Program for Outstanding Young Talents in Medical
   and Health Sciences in Shanghai (2017YQ053); and Clinical Research Plan
   of SHDC (16CR3076B).
CR Aoki R, 2017, SCI REP-UK, V7, DOI 10.1038/srep43522
   Arumugam M, 2011, NATURE, V473, P174, DOI 10.1038/nature09944
   Astrup A, 2009, LANCET, V374, P1606, DOI 10.1016/S0140-6736(09)61375-1
   Baggio LL, 2014, J CLIN INVEST, V124, P4223, DOI 10.1172/JCI78371
   Basso N, 2016, DIABETES, V65, P2990, DOI 10.2337/db16-0039
   Bauer PV, 2016, J ENDOCRINOL, V230, pR95, DOI 10.1530/JOE-16-0056
   Blonde L, 2012, DIABETES OBES METAB, V14, P20, DOI 10.1111/j.1463-1326.2012.01575.x
   Cai LL, 2015, PLOS ONE, V10, DOI 10.1371/journal.pone.0136741
   Cani PD, 2016, MOL METAB, V5, P743, DOI 10.1016/j.molmet.2016.05.011
   Cote CD, 2014, J BIOL CHEM, V289, P11642, DOI 10.1074/jbc.O114.556068
   Drucker DJ, 2006, LANCET, V368, P1696, DOI 10.1016/S0140-6736(06)69705-5
   Falcinelli S, 2016, SCI REP-UK, V6, DOI 10.1038/srep18061
   Heppner KM, 2015, ENDOCRINOLOGY, V156, P255, DOI 10.1210/en.2014-1675
   Herman GA, 2006, J CLIN ENDOCR METAB, V91, P4612, DOI 10.1210/jc.2006-1009
   Kimura I, 2013, NAT COMMUN, V4, DOI 10.1038/ncomms2852
   Le Chatelier E, 2013, NATURE, V500, P541, DOI 10.1038/nature12506
   Ley RE, 2005, P NATL ACAD SCI USA, V102, P11070, DOI 10.1073/pnas.0504978102
   Ley RE, 2006, NATURE, V444, P1022, DOI 10.1038/4441022a
   Li JV, 2011, GUT, V60, P1214, DOI 10.1136/gut.2010.234708
   Li JH, 2014, NAT BIOTECHNOL, V32, P834, DOI 10.1038/nbt.2942
   Psichas A, 2015, INT J OBESITY, V39, P424, DOI 10.1038/ijo.2014.153
   Pyke C, 2014, ENDOCRINOLOGY, V155, P1280, DOI 10.1210/en.2013-1934
   Remely M, 2014, GENE, V537, P85, DOI 10.1016/j.gene.2013.11.081
   Rey FE, 2010, J BIOL CHEM, V285, P22082, DOI 10.1074/jbc.M110.117713
   Richards P, 2014, DIABETES, V63, P1224, DOI 10.2337/db13-1440
   Schwiertz A, 2010, OBESITY, V18, P190, DOI 10.1038/oby.2009.167
   Secher A, 2014, J CLIN INVEST, V124, P4473, DOI 10.1172/JCI75276
   Simon MC, 2015, DIABETES CARE, V38, P1827, DOI 10.2337/dc14-2690
   Tap J, 2015, ENVIRON MICROBIOL, V17, P4954, DOI 10.1111/1462-2920.13006
   Tilg H, 2014, GUT, V63, P1513, DOI 10.1136/gutjnl-2014-306928
   Tolhurst G, 2012, DIABETES, V61, P364, DOI 10.2337/db11-1019
   Turnbaugh PJ, 2006, NATURE, V444, P1027, DOI 10.1038/nature05414
   Vahl TP, 2007, ENDOCRINOLOGY, V148, P4965, DOI 10.1210/en.2006-0153
   Vella A, 2009, DIABETES, V58, P2168, DOI 10.2337/db09-0318
   Vettorazzi JF, 2016, METABOLISM, V65, P54, DOI 10.1016/j.metabol.2015.10.021
   Vilsboll T, 2012, BMJ-BRIT MED J, V344, DOI 10.1136/bmj.d7771
   Vrieze A, 2010, DIABETOLOGIA, V53, P606, DOI 10.1007/s00125-010-1662-7
   Wang JJ, 2015, ISME J, V9, P1, DOI 10.1038/ismej.2014.99
   Wang L, 2016, SCI REP-UK, V6, DOI [10.1038/srep33251, 10.1038/srep38380]
   Wichmann A, 2013, CELL HOST MICROBE, V14, P582, DOI 10.1016/j.chom.2013.09.012
   Yadav H, 2013, J BIOL CHEM, V288, P25088, DOI 10.1074/jbc.M113.452516
   Zhao L, 2017, BMC ENDOCR DISORD, V17, DOI 10.1186/s12902-017-0165-7
NR 42
TC 47
Z9 50
U1 3
U2 19
PU FRONTIERS MEDIA SA
PI LAUSANNE
PA AVENUE DU TRIBUNAL FEDERAL 34, LAUSANNE, CH-1015, SWITZERLAND
SN 1664-2392
J9 FRONT ENDOCRINOL
JI Front. Endocrinol.
PD MAY 17
PY 2018
VL 9
AR 233
DI 10.3389/fendo.2018.00233
PG 13
WC Endocrinology & Metabolism
WE Science Citation Index Expanded (SCI-EXPANDED)
SC Endocrinology & Metabolism
GA GG0PP
UT WOS:000432381400001
PM 29867765
OA gold, Green Published
DA 2022-07-02
ER

PT J
AU Ross, MC
   Muzny, DM
   McCormick, JB
   Gibbs, RA
   Fisher-Hoch, SP
   Petrosino, JF
AF Ross, Matthew C.
   Muzny, Donna M.
   McCormick, Joseph B.
   Gibbs, Richard A.
   Fisher-Hoch, Susan P.
   Petrosino, Joseph F.
TI 16S gut community of the Cameron County Hispanic Cohort
SO MICROBIOME
LA English
DT Article
ID IMPAIRED FASTING GLUCOSE; INTESTINAL MICROBIOTA; OBESITY; DIET;
   PREVALENCE; POPULATION; HEALTH; RISK; TRANSPLANTATION; EPIDEMIOLOGY
AB Background: Obesity and type 2 diabetes (T2D) are major public health concerns worldwide, and their prevalence has only increased in recent years. Mexican Americans are disproportionately afflicted by obesity and T2D, and rates are even higher in the United States-Mexico border region. To determine the factors associated with the increased risk of T2D, obesity, and other diseases in this population, the Cameron County Hispanic Cohort was established in 2004.
   Results: In this study, we characterized the 16S gut community of a subset of 63 subjects from this unique cohort. We found that these communities, when compared to Human Microbiome Project subjects, exhibit community shifts often observed in obese and T2D individuals in published studies. We also examined microbial network relationships between operational taxonomic units (OTUs) in the Cameron County Hispanic Cohort (CCHC) and three additional datasets. We identified a group of seven genera that form a tightly interconnected network present in all four tested datasets, dominated by butyrate producers, which are often increased in obese individuals while being depleted in T2D patients.
   Conclusions: Through a combination of increased disease prevalence and relatively high gut microbial homogeneity in the subset of CCHC members we examined, we believe that the CCHC may represent an ideal community to dissect mechanisms underlying the role of the gut microbiome in human health and disease. The lack of CCHC subject gut community segregation based on all tested metadata suggests that the community structure we observe in the CCHC likely occurs early in life, and endures. This persistent 'disease'-related gut microbial community in CCHC subjects may enhance existing genetic or lifestyle predispositions to the prevalent diseases of the CCHC, leading to increased attack rates of obesity, T2D, non-alcoholic fatty liver disease, and others.
C1 [Ross, Matthew C.; Petrosino, Joseph F.] Baylor Coll Med, Alkek Ctr Metagen & Microbiome Res, Houston, TX 77030 USA.
   [Ross, Matthew C.; Petrosino, Joseph F.] Baylor Coll Med, Dept Mol Virol & Microbiol, Houston, TX 77030 USA.
   [Muzny, Donna M.; Gibbs, Richard A.; Petrosino, Joseph F.] Baylor Coll Med, Human Genome Sequencing Ctr, Houston, TX 77030 USA.
   [McCormick, Joseph B.; Fisher-Hoch, Susan P.] Univ Texas Brownsville, Sch Publ Hlth, Brownsville, TX 78520 USA.
RP Petrosino, JF (corresponding author), Baylor Coll Med, Alkek Ctr Metagen & Microbiome Res, Houston, TX 77030 USA.
EM jpetrosi@bcm.edu
RI Petrosino, Joseph F./AAF-1621-2019
OI McCormick, Joseph/0000-0002-5844-8102; ross, matthew/0000-0002-7621-8829
FU National Institute on Minority Health and Health disparities (NIMHD)
   [MD000170 P20]; Centers for Clinical and Translational Science Award
   from the National Center for Research Resources (NCRR) [1U54RR023417-01]
FX We thank our cohort recruitment team, particularly Rocio Uribe, Jodi
   Rodriguez, and Julie Ramirez. We also thank Marcela Montemayor and
   laboratory staff for their contribution, Pablo Sanchez for our database
   management, and Christina Villarreal for administrative support. We
   thank Valley Baptist Medical Center, Brownsville for providing us space
   for our Center for Clinical and Translational Science Clinical Research
   Unit. We finally thank the community of Brownsville and the participants
   who so willingly participated in this study in their city. This work was
   supported by MD000170 P20 funded from the National Institute on Minority
   Health and Health disparities (NIMHD), and the Centers for Clinical and
   Translational Science Award 1U54RR023417-01 from the National Center for
   Research Resources (NCRR).
CR Aagaard K, 2013, FASEB J, V27, P1012, DOI 10.1096/fj.12-220806
   Arumugam M, 2011, NATURE, V473, P174, DOI 10.1038/nature09944
   Bergstrom A, 2014, APPL ENVIRON MICROB, V80, P2889, DOI 10.1128/AEM.00342-14
   Caporaso JG, 2010, NAT METHODS, V7, P335, DOI 10.1038/nmeth.f.303
   Carr TP, 2005, J NUTR, V135, P2236, DOI 10.1093/jn/135.9.2236
   Carrion AF, 2011, CLIN GASTROENTEROL H, V9, P834, DOI 10.1016/j.cgh.2011.04.027
   Centers for Disease Control and Prevention, 2011, US CANC STAT PUBL IN
   Chassaing B, 2014, TOXICOL PATHOL, V42, P49, DOI 10.1177/0192623313508481
   Choi JY, 2012, J IMMIGR MINOR HEALT, V14, P1112, DOI 10.1007/s10903-011-9560-8
   Claesson MJ, 2011, P NATL ACAD SCI USA, V108, P4586, DOI 10.1073/pnas.1000097107
   Colorectal Cancer in Texas, 2010, COLORECTAL CANC TEXA
   Cowie CC, 2006, DIABETES CARE, V29, P1263, DOI 10.2337/dc06-0062
   Daniel H, 2014, ISME J, V8, P295, DOI 10.1038/ismej.2013.155
   DANIELSSON H, 1959, ARCH BIOCHEM BIOPHYS, V83, P482, DOI 10.1016/0003-9861(59)90056-6
   De Filippo C, 2010, P NATL ACAD SCI USA, V107, P14691, DOI 10.1073/pnas.1005963107
   Diaz-Apodaca BA, 2010, REV PANAM SALUD PUBL, V28, P174, DOI 10.1590/S1020-49892010000900007
   Ellekilde M, 2014, RES VET SCI, V96, P241, DOI 10.1016/j.rvsc.2014.01.007
   Mejia-Leon ME, 2014, SCI REP-UK, V4, DOI 10.1038/srep03814
   Everard A, 2013, P NATL ACAD SCI USA, V110, P9066, DOI 10.1073/pnas.1219451110
   Fernandes J, 2014, NUTR DIABETES, V4, DOI 10.1038/nutd.2014.23
   Ferreyra JA, 2014, CELL MICROBIOL, V16, P993, DOI [10.1111/cmi.12300, 10.1111/cmi.123]
   Fisher-Hoch SP, 2012, PREV CHRONIC DIS, V9, DOI 10.5888/pcd9.110298
   Fisher-Hoch SP, 2010, PREV CHRONIC DIS, V7
   Friedman J, 2012, PLOS COMPUT BIOL, V8, DOI 10.1371/journal.pcbi.1002687
   Grzeskowiak L, 2012, J PEDIATR GASTR NUTR, V54, P812, DOI 10.1097/MPG.0b013e318249039c
   Hooda S, 2013, BRIT J NUTR, V109, P1637, DOI 10.1017/S0007114512003479
   Huttenhower C, 2012, NATURE, V486, P207, DOI 10.1038/nature11234
   International Diabetes Federatoin, 2013, IDF DIAB ATL, P29
   Joyce SA, 2014, CURR OPIN GASTROEN, V30, P120, DOI 10.1097/MOG.0000000000000039
   Karlsson FH, 2013, NATURE, V498, P99, DOI 10.1038/nature12198
   Khoruts A, 2014, IMMUNOL LETT, V162, P77, DOI 10.1016/j.imlet.2014.07.016
   Lahti L, 2013, PEERJ, V1, DOI 10.7717/peerj.32
   Martinez I, 2013, ISME J, V7, P269, DOI 10.1038/ismej.2012.104
   Martinez I, 2009, APPL ENVIRON MICROB, V75, P4175, DOI 10.1128/AEM.00380-09
   Matijasic BB, 2014, EUR J NUTR, V53, P1051, DOI 10.1007/s00394-013-0607-6
   Meehan CJ, 2014, GENOME BIOL EVOL, V6, P703, DOI 10.1093/gbe/evu050
   Mengual L, 2010, CARDIOVASC DIABETOL, V9, DOI 10.1186/1475-2840-9-14
   Methe BA, 2012, NATURE, V486, P215, DOI 10.1038/nature11209
   Morris JJ, 2008, APPL ENVIRON MICROB, V74, P4530, DOI 10.1128/AEM.02479-07
   Murri M, 2013, BMC MED, V11, DOI 10.1186/1741-7015-11-46
   NIDDK, 2014, OV OB STAT
   Nieuwdorp M, 2014, GASTROENTEROLOGY, V146, P1525, DOI 10.1053/j.gastro.2014.02.008
   Noble D, 2011, BMJ-BRIT MED J, V343, DOI 10.1136/bmj.d7163
   Permutt MA, 2005, J CLIN INVEST, V115, P1431, DOI 10.1172/JCI24758
   Qin JJ, 2012, NATURE, V490, P55, DOI 10.1038/nature11450
   Rahat-Rozenbloom S, 2014, INT J OBESITY, V38, P1525, DOI 10.1038/ijo.2014.46
   Raman M, 2013, CLIN GASTROENTEROL H, V11, P868, DOI 10.1016/j.cgh.2013.02.015
   Roager HM, 2014, APPL ENVIRON MICROB, V80, P1142, DOI 10.1128/AEM.03549-13
   Saxena R, 2012, AM J HUM GENET, V90, P410, DOI 10.1016/j.ajhg.2011.12.022
   Shai I, 2006, DIABETES CARE, V29, P1585, DOI 10.2337/dc06-0057
   Shen W, 2014, J NUTR BIOCHEM, V25, P270, DOI 10.1016/j.jnutbio.2013.09.009
   Smits LP, 2013, GASTROENTEROLOGY, V145, P946, DOI 10.1053/j.gastro.2013.08.058
   Stoddard P, 2010, REV PANAM SALUD PUBL, V28, P198
   Turnbaugh PJ, 2007, NATURE, V449, P804, DOI 10.1038/nature06244
   Turnbaugh PJ, 2006, NATURE, V444, P1027, DOI 10.1038/nature05414
   Turnbaugh PJ, 2009, NATURE, V457, P480, DOI 10.1038/nature07540
   Udayappan SD, 2014, CLIN EXP IMMUNOL, V177, P24, DOI 10.1111/cei.12293
   Umpierrez GE, 2007, AM J MED SCI, V334, P274, DOI 10.1097/MAJ.0b013e3180a6efe3
   van Dam RM, 2003, EUR J EPIDEMIOL, V18, P1115
   van Tilburg J, 2001, J MED GENET, V38, P569, DOI 10.1136/jmg.38.9.569
   Vartoukian SR, 2010, ENVIRON MICROBIOL, V12, P916, DOI 10.1111/j.1462-2920.2009.02135.x
   Vijay-Kumar M, 2010, SCIENCE, V328, P228, DOI 10.1126/science.1179721
   Vrieze A, 2012, GASTROENTEROLOGY, V143, P913, DOI 10.1053/j.gastro.2012.06.031
   Walker AW, 2011, ISME J, V5, P220, DOI 10.1038/ISMEJ.2010.118
   World Bank, 2014, GDP PER CAP
   Wu GD, 2011, SCIENCE, V334, P105, DOI 10.1126/science.1208344
   Yatsunenko T, 2012, NATURE, V486, P222, DOI 10.1038/nature11053
   Zak-Golab A, 2014, POSTEP HIG MED DOSW, V68, P84, DOI 10.5604/17322693.1086419
   Zhang HS, 2009, P NATL ACAD SCI USA, V106, P2365, DOI 10.1073/pnas.0812600106
NR 69
TC 30
Z9 30
U1 1
U2 15
PU BMC
PI LONDON
PA CAMPUS, 4 CRINAN ST, LONDON N1 9XW, ENGLAND
SN 2049-2618
J9 MICROBIOME
JI Microbiome
PD MAR 6
PY 2015
VL 3
AR 7
DI 10.1186/s40168-015-0072-y
PG 11
WC Microbiology
WE Science Citation Index Expanded (SCI-EXPANDED)
SC Microbiology
GA CU0TK
UT WOS:000363231400001
PM 25763184
OA gold, Green Published
DA 2022-07-02
ER

PT J
AU Taddei, CR
   Cortez, RV
   Mattar, R
   Torloni, MR
   Daher, S
AF Taddei, Carla R.
   Cortez, Ramon V.
   Mattar, Rosiane
   Torloni, Maria Regina
   Daher, Silvia
TI Microbiome in normal and pathological pregnancies: A literature overview
SO AMERICAN JOURNAL OF REPRODUCTIVE IMMUNOLOGY
LA English
DT Article
DE intestinal tract; microbiome; next generation sequencing; placenta;
   pregnancy; vaginal tract
ID GUT MICROBIOTA; VAGINAL MICROBIOME; INSULIN-RESISTANCE; HIV
   TRANSMISSION; BACTERIA; OBESITY; OVERWEIGHT; HEALTH; RISK; COLONIZATION
AB This review summarizes recent findings on the changes that occur during pregnancy in the composition of the vaginal and gut microbiome and their association with metabolic, hormonal, and immunological factors. Despite many studies on the topic, the vaginal and gut microbial profiles and their influence on the course of pregnancy are still unclear. We present data suggesting that, contrary to traditional understanding, the placenta is not sterile but has a microbial community. We review and discuss new findings on changes in the richness and diversity of the microbiota of pregnant women with term or preterm births, obesity, and gestational diabetes mellitus. Several factors influence the bacterial profile of these women and may explain, at least in part, some of the discrepant findings between studies. The development of and access to new molecular biology methods and techniques has expanded the possibilities of research. This will contribute to a better understanding of the microbiome and its role in normal and pathological pregnancies.
C1 [Taddei, Carla R.; Cortez, Ramon V.] Univ Sao Paulo, Sch Pharmaceut Sci, Dept Clin & Toxicol Anal, Sao Paulo, Brazil.
   [Mattar, Rosiane; Torloni, Maria Regina; Daher, Silvia] Univ Fed Sao Paulo, Dept Obstet, Sao Paulo, Brazil.
RP Daher, S (corresponding author), Univ Fed Sao Paulo, Dept Obstet, Sao Paulo, Brazil.
EM silviadaher@hotmail.com
RI Godoy, Ramon V C/R-7778-2018; DAHER, SILVIA/D-2180-2012; Taddei, Carla
   R/D-6979-2014; Taddei, Carla/AAN-9882-2020
OI Godoy, Ramon V C/0000-0003-2059-4726; DAHER, SILVIA/0000-0001-5312-7804;
   Taddei, Carla R/0000-0003-0869-0651; Taddei, Carla/0000-0003-0869-0651
FU Conselho Nacional de Desenvolvimento Cientifico e Tecnologico (CNPq)
   [303306/2016-5]
FX Conselho Nacional de Desenvolvimento Cientifico e Tecnologico (CNPq).,
   Grant/Award Number: #303306/2016-5
CR Aagaard K, 2014, SCI TRANSL MED, V6, DOI 10.1126/scitranslmed.3008599
   Aagaard K, 2012, PLOS ONE, V7, DOI 10.1371/journal.pone.0036466
   Adlerberth I, 2008, NESTLE NUTR WORKS SE, V62, P13, DOI 10.1159/000146245
   Ardissone AN, 2014, PLOS ONE, V9, DOI 10.1371/journal.pone.0090784
   Barbour LA, 2007, DIABETES CARE, V30, pS112, DOI 10.2337/dc07-s202
   Bassols J, 2016, PEDIATR RES, V80, P777, DOI 10.1038/pr.2016.155
   Blaser MJ, 2016, CELL HOST MICROBE, V20, P558, DOI 10.1016/j.chom.2016.10.014
   Buchanan TA, 2007, DIABETES CARE, V30, pS105, DOI 10.2337/dc07-s201
   Burton GJ, 2015, AM J OBSTET GYNECOL, V213, DOI 10.1016/j.ajog.2015.07.050
   Caicedo RA, 2005, PEDIATR RES, V58, P625, DOI 10.1203/01.PDR.0000180533.09295.84
   Cani PD, 2014, DIABETES METAB, V40, P246, DOI 10.1016/j.diabet.2014.02.004
   Cani PD, 2012, GUT MICROBES, V3, P279, DOI 10.4161/gmic.19625
   Caricilli AM, 2013, NUTRIENTS, V5, P829, DOI 10.3390/nu5030829
   Collado MC, 2016, SCI REP-UK, V6, DOI 10.1038/srep23129
   Chu DM, 2016, GUT MICROBES, V7, P459, DOI 10.1080/19490976.2016.1241357
   Collado MC, 2008, AM J CLIN NUTR, V88, P894, DOI 10.1093/ajcn/88.4.894
   Dahl C, 2017, PLOS ONE, V12, DOI 10.1371/journal.pone.0184336
   De Filippo C, 2010, P NATL ACAD SCI USA, V107, P14691, DOI 10.1073/pnas.1005963107
   Deshmukh HS, 2014, NAT MED, V20, P528, DOI 10.1038/nm.3542
   DiGiulio DB, 2015, P NATL ACAD SCI USA, V112, P11060, DOI 10.1073/pnas.1502875112
   DiGiulio M, 2012, MCN-AM J MATERN-CHIL, V37, P30, DOI 10.1097/NMC.0b013e31823853c4
   Dominguez-Bello MG, 2010, P NATL ACAD SCI USA, V107, P11971, DOI 10.1073/pnas.1002601107
   Doyle RM, 2017, PLOS ONE, V12, DOI 10.1371/journal.pone.0180167
   Ehrenberg HM, 2003, AM J OBSTET GYNECOL, V189, P944, DOI 10.1067/S0002-9378(03)00761-0
   Fallani M, 2011, MICROBIOL-SGM, V157, P1385, DOI 10.1099/mic.0.042143-0
   Fox C, 2015, FERTIL STERIL, V104, P1358, DOI 10.1016/j.fertnstert.2015.09.037
   Freitas AC, 2017, SCI REP-UK, V7, DOI 10.1038/s41598-017-07790-9
   Fugmann M, 2015, SCI REP-UK, V5, DOI 10.1038/srep13212
   Funkhouser LJ, 2013, PLOS BIOL, V11, DOI 10.1371/journal.pbio.1001631
   Garrett WS, 2010, CELL, V140, P859, DOI 10.1016/j.cell.2010.01.023
   Genovese C, 2016, EUR REV MED PHARMACO, V20, P3336
   Gohir W, 2015, PEDIATR RES, V77, P196, DOI 10.1038/pr.2014.169
   Gomez-Arango LF, 2016, DIABETES, V65, P2214, DOI 10.2337/db16-0278
   Goodwin S, 2016, NAT REV GENET, V17, P333, DOI 10.1038/nrg.2016.49
   Greenhalgh K, 2016, ENVIRON MICROBIOL, V18, P2103, DOI 10.1111/1462-2920.13318
   Gupta VK, 2017, FRONT MICROBIOL, V8, DOI 10.3389/fmicb.2017.01162
   Han YW, 2009, J CLIN MICROBIOL, V47, P38, DOI 10.1128/JCM.01206-08
   Haro C, 2016, J NUTR BIOCHEM, V27, P27, DOI 10.1016/j.jnutbio.2015.08.011
   Hay P, 2005, SEX TRANSM INFECT, V81, P100, DOI 10.1136/sti.2003.007161
   Hooper LV, 2012, SCIENCE, V336, P1268, DOI 10.1126/science.1223490
   Imoh Lucius Chidiebere, 2014, Niger Med J, V55, P465, DOI 10.4103/0300-1652.144697
   Isolauri E, 2015, DIABETES OBES METAB, V17, P713, DOI 10.1111/dom.12475
   Jespers V, 2017, SCI REP, V7, P1
   Jimenez E, 2005, CURR MICROBIOL, V51, P270, DOI 10.1007/s00284-005-0020-3
   Jimenez E, 2008, RES MICROBIOL, V159, P187, DOI 10.1016/j.resmic.2007.12.007
   Jost T, 2014, CURR MICROBIOL, V68, P419, DOI 10.1007/s00284-013-0491-6
   Jost T, 2012, PLOS ONE, V7, DOI 10.1371/journal.pone.0044595
   Kim M, 2011, AM J OBSTET GYNECOL, V204, pS109
   Konstantinov SR, 2013, TRENDS MOL MED, V19, P454, DOI 10.1016/j.molmed.2013.06.002
   Koren O, 2012, CELL, V150, P470, DOI 10.1016/j.cell.2012.07.008
   Lauder AP, 2016, MICROBIOME, V4, DOI 10.1186/s40168-016-0172-3
   Ley RE, 2005, P NATL ACAD SCI USA, V102, P11070, DOI 10.1073/pnas.0504978102
   Ma B, 2012, ANNU REV MICROBIOL, V66, P371, DOI 10.1146/annurev-micro-092611-150157
   Ma J, 2014, SEMIN REPROD MED, V32, P5, DOI 10.1055/s-0033-1361817
   Menard JP, 2010, OBSTET GYNECOL, V115, P134, DOI 10.1097/AOG.0b013e3181c391d7
   Miller EA, 1936, FRONT MICROBIOL, V2016, P7
   Mirmonsef P, 2016, PLOS ONE, V11, DOI 10.1371/journal.pone.0153553
   Mirmonsef P, 2014, AM J REPROD IMMUNOL, V71, P531, DOI 10.1111/aji.12232
   Mitra A, 2015, SCI REP-UK, V5, DOI 10.1038/srep16865
   Mor G, 2010, AM J REPROD IMMUNOL, V63, P425, DOI 10.1111/j.1600-0897.2010.00836.x
   Moreno-Indias I, 2016, AM J TRANSL RES, V8, P5672
   Nasioudis D, 2017, SCI REP-UK, V7, DOI 10.1038/s41598-017-09857-z
   Nelson DB, 2016, ANAEROBE, V42, P67, DOI 10.1016/j.anaerobe.2016.09.001
   Nicholson JK, 2012, SCIENCE, V336, P1262, DOI 10.1126/science.1223813
   Oakley BB, 2008, APPL ENVIRON MICROB, V74, P4898, DOI 10.1128/AEM.02884-07
   Perez-Munoz ME, 2017, MICROBIOME, V5, DOI 10.1186/s40168-017-0268-4
   Petrova MI, 2013, FEMS MICROBIOL REV, V37, P762, DOI 10.1111/1574-6976.12029
   Pettker CM, 2007, OBSTET GYNECOL, V109, P739, DOI 10.1097/01.AOG.0000255663.47512.23
   Prince AL, 2016, AM J OBSTET GYNECOL, V214, DOI 10.1016/j.ajog.2016.01.193
   Prince AL, 2015, CSH PERSPECT MED, V5, DOI 10.1101/cshperspect.a023051
   Ramos BD, 2015, AM J REPROD IMMUNOL, V73, P383, DOI 10.1111/aji.12326
   Rampersaud R, 2012, SEMIN FETAL NEONAT M, V17, P51, DOI 10.1016/j.siny.2011.08.006
   Reid G, 2011, NAT REV MICROBIOL, V9, P27, DOI 10.1038/nrmicro2473
   Roberts DJ, 2012, PLOS ONE, V7, DOI 10.1371/journal.pone.0031819
   Romero R., 2014, MICROBIOME, V2, P1
   Santacruz A, 2010, BRIT J NUTR, V104, P83, DOI 10.1017/S0007114510000176
   Scholtens PAMJ, 2012, ANNU REV FOOD SCI T, V3, P425, DOI 10.1146/annurev-food-022811-101120
   Sekirov I, 2010, PHYSIOL REV, V90, P859, DOI 10.1152/physrev.00045.2009
   Serino M, 2013, ACTA DIABETOL, V50, P753, DOI 10.1007/s00592-012-0410-5
   Spear GT, 2014, J INFECT DIS, V210, P1019, DOI 10.1093/infdis/jiu231
   Stanislawski MA, 2017, MICROBIOME, V5, DOI 10.1186/s40168-017-0332-0
   Steel JH, 2005, PEDIATR RES, V57, P404, DOI 10.1203/01.PDR.0000153869.96337.90
   Stout MJ, 2017, AM J OBSTET GYNECOL, V217, DOI 10.1016/j.ajog.2017.05.030
   Stout MJ, 2013, AM J OBSTET GYNECOL, V208, DOI 10.1016/j.ajog.2013.01.018
   Tanaka S, 2009, FEMS IMMUNOL MED MIC, V56, P80, DOI 10.1111/j.1574-695X.2009.00553.x
   Tilg H, 2014, GUT, V63, P1513, DOI 10.1136/gutjnl-2014-306928
   Tun HM, 2018, JAMA PEDIATR, V172, P368, DOI 10.1001/jamapediatrics.2017.5535
   Turovskiy Y, 2011, J APPL MICROBIOL, V110, P1105, DOI 10.1111/j.1365-2672.2011.04977.x
   Walther-Antonio MRS, 2014, PLOS ONE, V9, DOI 10.1371/journal.pone.0098514
   Wen A, 2014, J INFECT DIS, V209, P1087, DOI 10.1093/infdis/jit632
   Witkin SS, 2015, BJOG-INT J OBSTET GY, V122, P213, DOI 10.1111/1471-0528.13115
   Witkin SS, 2011, BJOG-INT J OBSTET GY, V118, P145, DOI 10.1111/j.1471-0528.2010.02773.x
   Zhang DX, 2015, MED HYPOTHESES, V84, P223, DOI 10.1016/j.mehy.2014.12.029
   Zhang Y., 2013, FOOD SCI HUM WELL, V2, P167, DOI 10.1016/j.fshw.2013.09.002
   Zhang YW, 2017, SCI REP-UK, V7, DOI [10.1038/srep44269, 10.1038/s41598-017-11514-4]
NR 95
TC 21
Z9 28
U1 6
U2 35
PU WILEY
PI HOBOKEN
PA 111 RIVER ST, HOBOKEN 07030-5774, NJ USA
SN 1046-7408
EI 1600-0897
J9 AM J REPROD IMMUNOL
JI Am. J. Reprod. Immunol.
PD AUG
PY 2018
VL 80
IS 2
SI SI
AR e12993
DI 10.1111/aji.12993
PG 9
WC Immunology; Reproductive Biology
WE Science Citation Index Expanded (SCI-EXPANDED)
SC Immunology; Reproductive Biology
GA GP7YF
UT WOS:000441125800006
PM 29873429
DA 2022-07-02
ER

PT J
AU Storelli, G
   Defaye, A
   Erkosar, B
   Hols, P
   Royet, J
   Leulier, F
AF Storelli, Gilles
   Defaye, Arnaud
   Erkosar, Berra
   Hols, Pascal
   Royet, Julien
   Leulier, Francois
TI Lactobacillus plantarum Promotes Drosophila Systemic Growth by
   Modulating Hormonal Signals through TOR-Dependent Nutrient Sensing
SO CELL METABOLISM
LA English
DT Article
ID GUT MICROBIOTA; ENTEROCOCCUS-FAECALIS; FLORA; COLONIZATION; METABOLISM;
   PROBIOTICS; SECRETION; MUTUALISM; ECOLOGY; CATALOG
AB There is growing evidence that intestinal bacteria are important beneficial partners of their metazoan hosts. Recent observations suggest a strong link between commensal bacteria, host energy metabolism, and metabolic diseases such as diabetes and obesity. As a consequence, the gut microbiota is now considered a "host" factor that influences energy uptake. However, the impact of intestinal bacteria on other systemic physiological parameters still remains unclear. Here, we demonstrate that Drosophila microbiota promotes larval growth upon nutrient scarcity. We reveal that Lactobacillus plantarum, a commensal bacterium of the Drosophila intestine, is sufficient on its own to recapitulate the natural microbiota growth-promoting effect. L. plantarum exerts its benefit by acting genetically upstream of the TOR-dependent host nutrient sensing system controlling hormonal growth signaling. Our results indicate that the intestinal microbiota should also be envisaged as a factor that influences the systemic growth of its host.
C1 [Storelli, Gilles; Defaye, Arnaud; Erkosar, Berra; Royet, Julien; Leulier, Francois] Aix Marseille Univ, CNRS, UMR 6216, IBDML, F-13288 Marseille, France.
   [Hols, Pascal] Catholic Univ Louvain, ISV, B-1348 Louvain, Belgium.
RP Royet, J (corresponding author), Aix Marseille Univ, CNRS, UMR 6216, IBDML, F-13288 Marseille, France.
EM julien.royet@ibdml.univmed.fr; francois.leulier@ibdml.univmed.fr
RI Storelli, Gilles/Y-5263-2019; Storelli, Gilles/AAS-7573-2021
OI Erkosar, Berra/0000-0003-1152-6772; Storelli, Gilles/0000-0002-3558-390X
FU "ANR Jeune Chercheur" grant; Equipe labellisee Fondation pour la
   Recherche Medicale
FX We thank Pierre Leopold, Jacques Montagne, and Irene Miguel-Aliaga for
   stimulating discussions; Pierre Leopold, Jacques Montagne, and the
   Bloomington Stock Center for fly stocks; Nicolas Gompel and Laurent
   Arnoult for advice on imaging and image processing; Delphine Boulet,
   Melanie Mitchell, and Julien Marini for help with experiments; Corinne
   Grangette for bacterial strains; Angela Douglas, Bruno Lemaitre, and
   Won-jae Lee for unpublished bacterial strains and communication of
   results prior to publication; and Bernard Charroux and Benjamin
   Prud'homme for critical reading of the manuscript. P.H. is a research
   associate at FNRS. This work was funded by a "2010 ANR Jeune Chercheur"
   grant to F.L. and an "Equipe labellisee Fondation pour la Recherche
   Medicale" grant to J.R.
CR Avruch J, 2009, AM J PHYSIOL-ENDOC M, V296, pE592, DOI 10.1152/ajpendo.90645.2008
   Backhed F, 2005, SCIENCE, V307, P1915, DOI 10.1126/science.1104816
   BAKULA M, 1969, J INVERTEBR PATHOL, V14, P365, DOI 10.1016/0022-2011(69)90163-3
   BOCCI V, 1992, PERSPECT BIOL MED, V35, P251
   Brummel T, 2004, P NATL ACAD SCI USA, V101, P12974, DOI 10.1073/pnas.0405207101
   Buchon N, 2009, GENE DEV, V23, P2333, DOI 10.1101/gad.1827009
   Burcelin R, 2009, FRONT BIOSCI-LANDMRK, V14, P5107, DOI 10.2741/3589
   Cani PD, 2009, CURR PHARM DESIGN, V15, P1546, DOI 10.2174/138161209788168164
   Casadevall A, 2000, INFECT IMMUN, V68, P6511, DOI 10.1128/IAI.68.12.6511-6518.2000
   Colombani J, 2003, CELL, V114, P739, DOI 10.1016/S0092-8674(03)00713-X
   Corby-Harris V, 2007, APPL ENVIRON MICROB, V73, P3470, DOI 10.1128/AEM.02120-06
   Cox CR, 2007, INFECT IMMUN, V75, P1565, DOI 10.1128/IAI.01496-06
   Delzenne N, 2009, NAT REV MICROBIOL, V7, DOI 10.1038/nrmicro2209-c2
   Demerec M., 1950, BIOL DROSOPHILA
   Ehrlich SD, 2009, NAT REV MICROBIOL, V7, DOI 10.1038/nrmicro2209-c1
   Ferain T, 1996, J BACTERIOL, V178, P5431, DOI 10.1128/JB.178.18.5431-5437.1996
   Fraune S, 2010, BIOESSAYS, V32, P571, DOI 10.1002/bies.200900192
   Furrie E, 2006, GUT, V55, P141, DOI 10.1136/gut.2005.081695
   Geminard C, 2009, CELL METAB, V10, P199, DOI 10.1016/j.cmet.2009.08.002
   Gill SR, 2006, SCIENCE, V312, P1355, DOI 10.1126/science.1124234
   Gladden LB, 2004, J PHYSIOL-LONDON, V558, P5, DOI 10.1113/jphysiol.2003.058701
   HARRISON DA, 1995, EMBO J, V14, P2857, DOI 10.1002/j.1460-2075.1995.tb07285.x
   Hietakangas V, 2009, ANNU REV GENET, V43, P389, DOI 10.1146/annurev-genet-102108-134815
   HOLS P, 1992, GENE, V118, P21, DOI 10.1016/0378-1119(92)90244-J
   Hooper LV, 2001, SCIENCE, V292, P1115, DOI 10.1126/science.1058709
   Hooper LV, 2002, ANNU REV NUTR, V22, P283, DOI 10.1146/annurev.nutr.22.011602.092259
   Janning W, 1997, SEMIN CELL DEV BIOL, V8, P469, DOI 10.1006/scdb.1997.0172
   KARIM FD, 1991, GENE DEV, V5, P1067, DOI 10.1101/gad.5.6.1067
   Kleerebezem M, 2003, P NATL ACAD SCI USA, V100, P1990, DOI 10.1073/pnas.0337704100
   Layalle S, 2008, DEV CELL, V15, P568, DOI 10.1016/j.devcel.2008.08.003
   Lhocine N, 2008, CELL HOST MICROBE, V4, P147, DOI 10.1016/j.chom.2008.07.004
   Nelson KE, 2010, SCIENCE, V328, P994, DOI 10.1126/science.1183605
   O'Hara AM, 2006, EMBO REP, V7, P688, DOI 10.1038/sj.embor.7400731
   Puig O, 2005, GENE DEV, V19, P2435, DOI 10.1101/gad.1340505
   Qin JJ, 2010, NATURE, V464, P59, DOI 10.1038/nature08821
   Raoult D, 2009, NAT REV MICROBIOL, V7, P616, DOI 10.1038/nrmicro2209
   ROBERTSON FW, 1963, GENET RES, V4, P74, DOI 10.1017/S001667230000344X
   Ryu JH, 2008, SCIENCE, V319, P777, DOI 10.1126/science.1149357
   SAVAGE DC, 1977, ANNU REV MICROBIOL, V31, P107, DOI 10.1146/annurev.mi.31.100177.000543
   Sekirov I, 2010, PHYSIOL REV, V90, P859, DOI 10.1152/physrev.00045.2009
   Sharon G, 2010, P NATL ACAD SCI USA, V107, P20051, DOI 10.1073/pnas.1009906107
   SIMON O, 2005, ADV PORK PRODUCTION, P161
   Tapon N, 2001, CELL, V105, P345, DOI 10.1016/S0092-8674(01)00332-4
   Venema K, 2010, CURR OPIN CLIN NUTR, V13, P432, DOI 10.1097/MCO.0b013e32833a8b60
   Zilber-Rosenberg I, 2008, FEMS MICROBIOL REV, V32, P723, DOI 10.1111/j.1574-6976.2008.00123.x
NR 45
TC 454
Z9 486
U1 3
U2 85
PU CELL PRESS
PI CAMBRIDGE
PA 50 HAMPSHIRE ST, FLOOR 5, CAMBRIDGE, MA 02139 USA
SN 1550-4131
EI 1932-7420
J9 CELL METAB
JI Cell Metab.
PD SEP 7
PY 2011
VL 14
IS 3
BP 403
EP 414
DI 10.1016/j.cmet.2011.07.012
PG 12
WC Cell Biology; Endocrinology & Metabolism
WE Science Citation Index Expanded (SCI-EXPANDED)
SC Cell Biology; Endocrinology & Metabolism
GA 830MD
UT WOS:000295660200014
PM 21907145
OA Bronze
DA 2022-07-02
ER

PT J
AU Ksiadzyna, D
AF Ksiadzyna, Dorota
TI FECAL MICROBIOTA TRANSPLANTATION IN ADULTS AS A MODERN FORM OF PAST
   "COPROTHERAPY": HOPE OR HYPE?
SO ACTA POLONIAE PHARMACEUTICA
LA English
DT Review
DE intestinal microbiota; dysbiosis; fecal microbiota transplantation;
   Clostridium difficile; inflammatory bowel disorders; irritable bowel
   syndrome
ID CLOSTRIDIUM-DIFFICILE INFECTION; INFLAMMATORY-BOWEL-DISEASE;
   ULCERATIVE-COLITIS; INTESTINAL MICROBIOTA; GUT MICROBIOTA; FROZEN;
   PREVENTION; DIARRHEA; DONORS; PROBIOTICS
AB The influence of intestinal microbiota on human health and disease is of great importance. Fecal microbiota transplantation (FMT) defined as the transfer of the stool-derived microbiota of the distal gastrointestinal (GI) tract from a healthy donor to a patient with a disease attributable to intestinal dysbiosis is, in addition to the use of probiotics, prebiotics, synbiotics and eubiotics, one of the methods to restore eubiosis. Thorough medical history and physical examination followed by a set of blood and stool laboratory tests should be performed in a potential stool donor. Stool-derived microbiota may be administered through the upper and/or lower GI tract. FMT is believed to be a well-tolerated and, in general, safe procedure. The emergence of stool banks of frozen feces-derived material containing intestinal microbiota and the availability of convenient oral capsules with selected components of feces would definitely facilitate the use of this method in both research and the clinics. An inflammation caused by Clostridium difficile is the most often indication for FMT. Other conditions include inflammatory bowel disease, irritable bowel syndrome or the eradication of multi-drug resistant microorganisms. However, the list of potential indications rapidly increases. Further randomized double-blind studies in humans are needed to confirm a real benefit-risk ratio and clinical value of FMT, especially in extraintestinal disorders like obesity, diabetes mellitus, metabolic syndrome, fatty liver disease, hepatic encephalopathy, allergy, autism, depression or dementia.
C1 [Ksiadzyna, Dorota] Wroclaw Med Univ, Dept Pharmacol, 2 J Mikulicza Radeckiego St, PL-50345 Wroclaw, Poland.
RP Ksiadzyna, D (corresponding author), Wroclaw Med Univ, Dept Pharmacol, 2 J Mikulicza Radeckiego St, PL-50345 Wroclaw, Poland.
EM dorota.ksiadzyna@umed.wroc.pl
FU Wroclaw Medical University Foundation
FX I would like to acknowledge the organizers of the 2nd Conference of the
   Natural Drug Section of the Polish Pharmaceutical Society of the Wroclaw
   branch on the 19-20th of October 2019 in Glucholazy, Poland for their
   invaluable mounting support in preparing this publication. In addition,
   I gratefully acknowledge the generous financial contribution to article
   processing charges from the Wroclaw Medical University Foundation.
CR Avner L., 2019, FRONT IMMUNOL, V10, P1341
   Bakken JS, 2011, CLIN GASTROENTEROL H, V9, P1044, DOI 10.1016/j.cgh.2011.08.014
   Bergogne-Berezin E, 2000, INT J ANTIMICROB AG, V16, P521, DOI 10.1016/S0924-8579(00)00293-4
   Berry D, 2013, BEST PRACT RES CL GA, V27, P47, DOI 10.1016/j.bpg.2013.03.005
   Bhutiani N, 2018, Curr Gastroenterol Rep, V20, P30, DOI 10.1007/s11894-018-0636-7
   Bibbo S., 2018, MEDIATORS INFLAMM, V2018
   Bruensing J, 2018, Z GASTROENTEROL, V56, P551, DOI 10.1055/s-0044-102103
   Bulik-Sullivan EC, 2018, J PEDIATR GASTR NUTR, V67, P483, DOI 10.1097/MPG.0000000000002043
   Cammarota G, 2019, GUT, V68, P2111, DOI 10.1136/gutjnl-2019-319548
   Cammarota G, 2017, GUT, V66, P569, DOI 10.1136/gutjnl-2016-313017
   Chai J, 2018, ANTIBIOTICS-BASEL, V7, DOI 10.3390/antibiotics7030054
   Cho I, 2012, NATURE, V488, P621, DOI 10.1038/nature11400
   Colman RJ, 2014, J CROHNS COLITIS, V8, P1569, DOI 10.1016/j.crohns.2014.08.006
   Costello SP, 2019, JAMA-J AM MED ASSOC, V321, P156, DOI 10.1001/jama.2018.20046
   De Leon LM, 2013, CLIN GASTROENTEROL H, V11, P1036, DOI 10.1016/j.cgh.2013.04.045
   Debast SB, 2014, CLIN MICROBIOL INFEC, V20, P1, DOI 10.1111/1469-0691.12418
   DePeters EJ, 2014, IMMUNOL LETT, V162, P69, DOI 10.1016/j.imlet.2014.05.009
   Dethlefsen L, 2008, PLOS BIOL, V6, P2383, DOI 10.1371/journal.pbio.0060280
   Duarte-Chavez R, 2018, J GLOB INFECT DIS, V10, P47, DOI 10.4103/jgid.jgid_145_17
   EISEMAN B, 1958, SURGERY, V44, P854
   El-Salhy M, 2020, GUT, V69, P859, DOI 10.1136/gutjnl-2019-319630
   Eser A, 2012, Z GASTROENTEROL, V50, P1089, DOI 10.1055/s-0032-1312950
   Fischer M, 2015, ALIMENT PHARM THER, V42, P470, DOI 10.1111/apt.13290
   Frank DN, 2007, P NATL ACAD SCI USA, V104, P13780, DOI 10.1073/pnas.0706625104
   Gerritsen J, 2011, GENES NUTR, V6, P209, DOI 10.1007/s12263-011-0229-7
   Giamarellos-Bourboulis E, 2015, SCAND J GASTROENTERO, V50, P1076, DOI 10.3109/00365521.2015.1027261
   Hamilton MJ, 2013, GUT MICROBES, V4, P125, DOI 10.4161/gmic.23571
   Hocquart M, 2018, CLIN INFECT DIS, V66, P645, DOI 10.1093/cid/cix762
   Ianiro G, 2018, ALIMENT PHARM THER, V48, P152, DOI 10.1111/apt.14816
   Ianiro G, 2017, CLIN MICROBIOL INFEC, V23, DOI 10.1016/j.cmi.2016.12.025
   Ianiro G, 2019, ANN INTERN MED, V171, P695, DOI 10.7326/M18-3635
   Ianiro G, 2019, ALIMENT PHARM THER, V50, P240, DOI 10.1111/apt.15330
   Ianiro G, 2018, UNITED EUR GASTROENT, V6, P1232, DOI 10.1177/2050640618780762
   Ianiro G, 2014, CURR PHARM DESIGN, V20, P4565, DOI 10.2174/13816128113196660723
   Jakobsson HE, 2010, PLOS ONE, V5, DOI 10.1371/journal.pone.0009836
   Jiang ZD, 2017, ANAEROBE, V48, P110, DOI 10.1016/j.anaerobe.2017.08.003
   Juul FE, 2018, NEW ENGL J MED, V378, P2535, DOI 10.1056/NEJMc1803103
   Kao D, 2017, JAMA-J AM MED ASSOC, V318, P1985, DOI 10.1001/jama.2017.17077
   Kassam Z, 2013, AM J GASTROENTEROL, V108, P500, DOI 10.1038/ajg.2013.59
   Kelly CR, 2015, GASTROENTEROLOGY, V149, P223, DOI 10.1053/j.gastro.2015.05.008
   Kelly CR, 2014, CLIN GASTROENTEROL H, V12, P283, DOI 10.1016/j.cgh.2013.09.060
   Khoruts A, 2016, CLIN GASTROENTEROL H, V14, P1433, DOI 10.1016/j.cgh.2016.02.018
   Khoruts A, 2010, J CLIN GASTROENTEROL, V44, P354, DOI 10.1097/MCG.0b013e3181c87e02
   Ksipdzyna D., 2015, POL ARCH INTERN MED, V125, P289
   Lee CH, 2016, JAMA-J AM MED ASSOC, V315, P142, DOI 10.1001/jama.2015.18098
   Liu YW, 2016, BRAIN RES, V1631, P1, DOI 10.1016/j.brainres.2015.11.018
   Lozupone CA, 2012, NATURE, V489, P220, DOI 10.1038/nature11550
   Lynch SV, 2016, NEW ENGL J MED, V375, P2369, DOI 10.1056/NEJMra1600266
   McFarland LV, 2006, AM J GASTROENTEROL, V101, P812, DOI 10.1111/j.1572-0241.2006.00465.x
   Meyers S, 2018, J FAM PRACTICE, V67, P386
   Moayyedi Paul, 2018, Gastroenterol Hepatol (N Y), V14, P319
   Moayyedi P, 2015, GASTROENTEROLOGY, V149, P102, DOI 10.1053/j.gastro.2015.04.001
   Moore T, 2014, CLIN INFECT DIS, V58, P541, DOI 10.1093/cid/cit950
   Myneedu K, 2019, UNITED EUR GASTROENT, V7, P1033, DOI 10.1177/2050640619866990
   Petrof EO, 2013, MICROBIOME, V1, DOI 10.1186/2049-2618-1-3
   Pierog A, 2014, PEDIATR INFECT DIS J, V33, P1198, DOI 10.1097/INF.0000000000000419
   Pimentel M, 2011, NEW ENGL J MED, V364, P22, DOI 10.1056/NEJMoa1004409
   Qin JJ, 2010, NATURE, V464, P59, DOI 10.1038/nature08821
   Rea MC, 2010, P NATL ACAD SCI USA, V107, P9352, DOI 10.1073/pnas.0913554107
   Reeves AE, 2012, INFECT IMMUN, V80, P3786, DOI 10.1128/IAI.00647-12
   Rossen NG, 2015, GASTROENTEROLOGY, V149, P110, DOI 10.1053/j.gastro.2015.03.045
   SCHWAN A, 1983, LANCET, V2, P845
   Schwartz M, 2013, AM J GASTROENTEROL, V108, P1367, DOI 10.1038/ajg.2013.164
   Shahinas D, 2012, MBIO, V3, DOI 10.1128/mBio.00338-12
   Sokol H, 2008, P NATL ACAD SCI USA, V105, P16731, DOI 10.1073/pnas.0804812105
   Sterbini FP, 2016, APPL ENVIRON MICROB, V82, P6633, DOI 10.1128/AEM.01437-16
   Surawicz CM, 2013, AM J GASTROENTEROL, V108, P478, DOI 10.1038/ajg.2013.4
   Sutton TDS, 2019, FRONT ENDOCRINOL, V10, DOI 10.3389/fendo.2019.00784
   Szajewska H., 2017, MED PRAKTYCZNA, V7-8, P19
   Triantafyllou K, 2016, MINI-REV MED CHEM, V16, P186, DOI 10.2174/1389557515666150722105340
   Turnbaugh PJ, 2006, NATURE, V444, P1027, DOI 10.1038/nature05414
   van Nood E, 2013, NEW ENGL J MED, V368, P407, DOI 10.1056/NEJMoa1205037
   Varier R U, 2014, Clin Microbiol Infect, V20, P1343, DOI 10.1111/1469-0691.12805
   Vrieze A, 2012, GASTROENTEROLOGY, V143, P913, DOI 10.1053/j.gastro.2012.06.031
   Weingarden AR, 2013, J CLIN GASTROENTEROL, V47, P735, DOI 10.1097/MCG.0b013e31829004ae
   Youngster I, 2014, JAMA-J AM MED ASSOC, V312, P1772, DOI 10.1001/jama.2014.13875
   Youngster I, 2014, CLIN INFECT DIS, V58, P1515, DOI 10.1093/cid/ciu135
   Zhang FM, 2012, AM J GASTROENTEROL, V107, P1755, DOI 10.1038/ajg.2012.251
   Zhang WX, 2019, WORLD J GASTROENTERO, V25, P6416, DOI 10.3748/wjg.v25.i43.6416
NR 79
TC 0
Z9 0
U1 1
U2 5
PU POLSKIE TOWARZYSTWO FARMACEUTYCZNE
PI WARSAW
PA DLUGA 16, 00-238 WARSAW, POLAND
SN 0001-6837
EI 2353-5288
J9 ACTA POL PHARM
JI ACTA POL. PHARM.
PD MAY-JUN
PY 2020
VL 77
IS 3
BP 391
EP 401
DI 10.32383/appdr/122149
PG 11
WC Pharmacology & Pharmacy
WE Science Citation Index Expanded (SCI-EXPANDED)
SC Pharmacology & Pharmacy
GA MF6ZH
UT WOS:000545487500002
OA Bronze
DA 2022-07-02
ER

PT J
AU Vaz, M
   Pereira, SS
   Monteiro, MP
AF Vaz, Matilde
   Pereira, Sofia S.
   Monteiro, Mariana P.
TI Metabolomic signatures after bariatric surgery - a systematic review
SO REVIEWS IN ENDOCRINE & METABOLIC DISORDERS
LA English
DT Review
DE Metabolomics; Bariatric surgery; Weight loss; Type 2 diabetes remission
ID Y GASTRIC BYPASS; INSULIN-RESISTANCE; WEIGHT-LOSS; SLEEVE GASTRECTOMY;
   ACID-METABOLISM; GUT MICROBIOTA; SEVERE OBESITY; FATTY-ACIDS; REMISSION;
   HEALTH
AB Metabolomics emerged as an important tool to gain insights on how the body responds to therapeutic interventions. Bariatric surgery is the most effective treatment for severe obesity and obesity-related co-morbidities. Our aim was to conduct a systematic review of the available data on metabolomics profiles that characterize patients submitted to different bariatric surgery procedures, which could be useful to predict clinical outcomes including weight loss and type 2 diabetes remission. For that, the Preferred Reporting Items for Systematic Reviews and Meta-Analyses - PRISMA guidelines were followed. Data from forty-seven original study reports addressing metabolomics profiles induced by bariatric surgery that met eligibility criteria were compiled and summarized. Amino acids, lipids, energy-related and gut microbiota-related were the metabolite classes most influenced by bariatric surgery. Among these, higher pre-operative levels of specific lipids including phospholipids, long-chain fatty acids and bile acids were associated with post-operative T2D remission. As conclusion, metabolite profiling could become a useful tool to predict long term response to different bariatric surgery procedures, allowing more personalized interventions and improved healthcare resources allocation.
C1 [Vaz, Matilde; Pereira, Sofia S.; Monteiro, Mariana P.] Univ Porto, Unit Multidisciplinary Res Biomed UMIB, Endocrine & Metab Res, Porto, Portugal.
   [Vaz, Matilde; Pereira, Sofia S.; Monteiro, Mariana P.] Univ Porto, Sch Med & Biomed Sci ICBAS, Dept Anat, Porto, Portugal.
RP Monteiro, MP (corresponding author), Univ Porto, Unit Multidisciplinary Res Biomed UMIB, Endocrine & Metab Res, Porto, Portugal.; Monteiro, MP (corresponding author), Univ Porto, Sch Med & Biomed Sci ICBAS, Dept Anat, Porto, Portugal.
EM mpmonteiro@icbas.up.pt
RI Monteiro, Mariana P./AFP-7479-2022
OI Monteiro, Mariana P./0000-0002-0662-1831; Pereira,
   Sofia/0000-0001-6947-4560
FU Foundation for Science and Technology (FCT) [PTDC/MECMET/32151/2017,
   UIDB/00215/2020, UIDP/00215/2020]
FX This work was funded by the Foundation for Science and Technology (FCT)
   through the following funds: PTDC/MECMET/32151/2017, UIDB/00215/2020 and
   UIDP/00215/2020.
CR Abidi W, 2020, DIGEST DIS SCI, V65, P1144, DOI 10.1007/s10620-019-05714-3
   Ahlin S, 2019, BRIT J SURG, V106, P1178, DOI 10.1002/bjs.11208
   Ahmad NN, 2013, INT J OBESITY, V37, P1553, DOI 10.1038/ijo.2013.38
   Alves A, 2019, NUTRIENTS, V11, DOI 10.3390/nu11061356
   Ammar W, 2020, EGYPT HEART J, V72, DOI 10.1186/s43044-020-00096-8
   Arora T, 2015, PLOS ONE, V10, DOI 10.1371/journal.pone.0126401
   Arterburn DE, 2013, OBES SURG, V23, P93, DOI 10.1007/s11695-012-0802-1
   Cabre N, 2020, ALIMENT PHARM THER, V51, P374, DOI 10.1111/apt.15606
   Christou NV, 2006, ANN SURG, V244, P734, DOI 10.1097/01.sla.0000217592.04061.d5
   Courcoulas AP, 2018, JAMA SURG, V153, P427, DOI 10.1001/jamasurg.2017.5025
   Dadson P, 2020, NUTR METAB CARDIOVAS, V30, P2363, DOI 10.1016/j.numecd.2020.07.010
   FELIG P, 1969, NEW ENGL J MED, V281, P811, DOI 10.1056/NEJM196910092811503
   Fiamoncini J, 2018, METABOLITES, V8, DOI 10.3390/metabo8040083
   Floegel A, 2013, DIABETES, V62, P639, DOI 10.2337/db12-0495
   Friedrich N, 2012, OMICS, V16, P612, DOI 10.1089/omi.2012.0066
   Goncalves D, 2015, ANN SURG, V262, P1006, DOI 10.1097/SLA.0000000000001121
   Gralka E, 2015, AM J CLIN NUTR, V102, P1313, DOI 10.3945/ajcn.115.110536
   Guasch-Ferre M, 2016, DIABETES CARE, V39, P833, DOI 10.2337/dc15-2251
   Ha J, 2020, J CLIN MED, V9, DOI 10.3390/jcm9123897
   Han JR, 2007, METABOLISM, V56, P985, DOI 10.1016/j.metabol.2007.03.005
   He X, 2014, J PROTEOME RES, V13, P5281, DOI 10.1021/pr500629t
   Herzog K, 2020, DIABETES, V69, P2027, DOI 10.2337/db20-0131
   Hubal MJ, 2017, OBESITY, V25, P102, DOI 10.1002/oby.21709
   Iqbal J, 2017, TRENDS ENDOCRIN MET, V28, P506, DOI 10.1016/j.tem.2017.03.005
   Jacob M, 2019, MASS SPECTROM REV, V38, P221, DOI 10.1002/mas.21548
   Jarak I, 2020, OBES SURG, V30, P1068, DOI 10.1007/s11695-019-04294-5
   Jullig M, 2014, PLOS ONE, V9, DOI 10.1371/journal.pone.0096489
   Kayser BD, 2017, INT J OBESITY, V41, P917, DOI 10.1038/ijo.2017.63
   Khoo CM, 2014, ANN SURG, V259, P687, DOI 10.1097/SLA.0b013e318296633f
   Kindel TL, 2018, SURG ENDOSC, V32, P805, DOI 10.1007/s00464-017-5747-y
   Kwon HN, 2014, PLOS ONE, V9, DOI 10.1371/journal.pone.0109609
   Kwon Y, 2021, OBES SURG, V31, P43, DOI 10.1007/s11695-020-04925-2
   Kwon Y, 2020, J CLIN MED, V9, DOI 10.3390/jcm9082348
   Laferrere B, 2011, SCI TRANSL MED, V3, DOI 10.1126/scitranslmed.3002043
   Lemaitre RN, 2015, AM J CLIN NUTR, V101, P1047, DOI 10.3945/ajcn.114.101857
   Li QR, 2018, EBIOMEDICINE, V28, P234, DOI 10.1016/j.ebiom.2018.01.018
   Liang HY, 2013, J PHYSIOL-LONDON, V591, P2897, DOI 10.1113/jphysiol.2012.247510
   Lips MA, 2014, DIABETES CARE, V37, P3150, DOI 10.2337/dc14-0195
   Lopes TIB, 2016, OMICS, V20, P415, DOI 10.1089/omi.2016.0061
   Lopes TIB, 2015, OMICS, V19, P318, DOI 10.1089/omi.2015.0009
   Luo JMN, 2020, DIGEST DIS SCI, V65, P922, DOI 10.1007/s10620-019-05792-3
   Luo P, 2016, J PROTEOME RES, V15, P1288, DOI 10.1021/acs.jproteome.6b00022
   Machado NM, 2020, JPEN-PARENTER ENTER, V44, P1417, DOI 10.1002/jpen.1960
   Magkos F, 2013, DIABETES, V62, P2757, DOI 10.2337/db13-0185
   Magne F, 2020, NUTRIENTS, V12, DOI 10.3390/nu12051474
   Malin SK, 2016, SURG OBES RELAT DIS, V12, P1213, DOI 10.1016/j.soard.2016.02.035
   Mika A, 2017, SCI REP-UK, V7, DOI 10.1038/s41598-017-15346-0
   Monzo-Beltran L, 2017, REDOX BIOL, V12, P389, DOI 10.1016/j.redox.2017.02.003
   Murphy R, 2017, OBES SURG, V27, P917, DOI 10.1007/s11695-016-2399-2
   Mutch DM, 2009, PLOS ONE, V4, DOI 10.1371/journal.pone.0007905
   Nagao K, 2010, PHARMACOL RES, V61, P208, DOI 10.1016/j.phrs.2009.11.007
   Narath SH, 2016, PLOS ONE, V11, DOI 10.1371/journal.pone.0161425
   Newgard CB, 2009, CELL METAB, V9, P311, DOI 10.1016/j.cmet.2009.02.002
   Nyberg ST, 2018, LANCET PUBLIC HEALTH, V3, pE490, DOI 10.1016/S2468-2667(18)30139-7
   Oberbach A, 2011, J PROTEOME RES, V10, P4769, DOI 10.1021/pr2005555
   Ocana-Wilhelmi L, 2020, SURG OBES RELAT DIS, V16, P306, DOI 10.1016/j.soard.2019.10.024
   Ohland CL, 2015, CELL MOL GASTROENTER, V1, P28, DOI 10.1016/j.jcmgh.2014.11.004
   Olivier M, 2019, INT J MOL SCI, V20, DOI 10.3390/ijms20194781
   Page MJ, 2021, PLOS MED, V18, DOI [10.1371/journal.pmed.1003583, 10.1016/j.ijsu.2021.105906]
   Palau-Rodriguez M, 2018, PLOS ONE, V13, DOI 10.1371/journal.pone.0198214
   Patel DP, 2017, PLOS ONE, V12, DOI 10.1371/journal.pone.0177953
   Pereira PR, 2018, FRONT ENDOCRINOL, V9, DOI 10.3389/fendo.2018.00718
   Pereira SS, 2020, OBES SURG, V30, P4019, DOI 10.1007/s11695-020-04774-z
   Peterli R, 2012, OBES SURG, V22, P740, DOI 10.1007/s11695-012-0622-3
   Poirier P, 2011, CIRCULATION, V123, P1683, DOI 10.1161/CIR.0b013e3182149099
   POISSON JPG, 1991, J NUTR BIOCHEM, V2, P60, DOI 10.1016/0955-2863(91)90030-9
   Ramos-Molina B, 2018, J CLIN LIPIDOL, V12, P1502, DOI 10.1016/j.jacl.2018.07.006
   Rangel-Huerta OD, 2019, METABOLOMICS, V15, DOI 10.1007/s11306-019-1553-y
   Rauschert S, 2016, J CLIN ENDOCR METAB, V101, P871, DOI 10.1210/jc.2015-3525
   Rauschert S, 2014, ANN NUTR METAB, V64, P314, DOI 10.1159/000365040
   Rowland I, 2018, EUR J NUTR, V57, P1, DOI 10.1007/s00394-017-1445-8
   Russell DW, 2009, J LIPID RES, V50, pS120, DOI 10.1194/jlr.R800026-JLR200
   Samczuk P, 2018, INT J MOL SCI, V19, DOI 10.3390/ijms19123744
   Samczuk P, 2018, J DIABETES RES, V2018, DOI 10.1155/2018/6270875
   Samczuk P, 2018, J PHARMACEUT BIOMED, V151, P219, DOI 10.1016/j.jpba.2018.01.016
   Sarosiek K, 2016, J DIABETES RES, V2016, DOI 10.1155/2016/3467403
   Shantavasinkul PC, 2018, SURG OBES RELAT DIS, V14, P1126, DOI 10.1016/j.soard.2018.03.033
   She PX, 2007, AM J PHYSIOL-ENDOC M, V293, pE1552, DOI 10.1152/ajpendo.00134.2007
   Smith EA, 1996, J APPL BACTERIOL, V81, P288, DOI 10.1111/j.1365-2672.1996.tb04331.x
   Sun YV, 2016, ADV GENET, V93, P147, DOI 10.1016/bs.adgen.2015.11.004
   Tan HC, 2020, J NUTR, V150, P3180, DOI 10.1093/jn/nxaa298
   Tan HC, 2016, OBES SURG, V26, P1830, DOI 10.1007/s11695-015-2023-x
   Thomas C, 2009, CELL METAB, V10, P167, DOI 10.1016/j.cmet.2009.08.001
   Troseid M, 2016, METAB SYNDR RELAT D, V14, P197, DOI 10.1089/met.2015.0120
   Tulipani S, 2016, OBESITY, V24, P2451, DOI 10.1002/oby.21686
   Wang-Sattler R, 2012, MOL SYST BIOL, V8, DOI 10.1038/msb.2012.43
   Watanabe M, 2006, NATURE, V439, P484, DOI 10.1038/nature04330
   Wein S, 2009, DIABETES-METAB RES, V25, P185, DOI 10.1002/dmrr.925
   Wijayatunga NN, 2018, DIABETES-METAB RES, V34, DOI 10.1002/dmrr.3045
   Yao J, 2019, OBES SURG, V29, P149, DOI 10.1007/s11695-018-3487-2
   Yoshida N, 2021, J DIABETES INVEST, V12, P123, DOI 10.1111/jdi.13328
   Yu HY, 2015, J CLIN ENDOCR METAB, V100, P4222, DOI 10.1210/jc.2015-2884
   Zhang YJ, 2015, INT J MOL SCI, V16, P7493, DOI 10.3390/ijms16047493
   Zhao LJ, 2017, FASEB J, V31, P1449, DOI 10.1096/fj.201600927R
NR 94
TC 2
Z9 2
U1 6
U2 7
PU SPRINGER
PI NEW YORK
PA ONE NEW YORK PLAZA, SUITE 4600, NEW YORK, NY, UNITED STATES
SN 1389-9155
EI 1573-2606
J9 REV ENDOCR METAB DIS
JI Rev. Endocr. Metab. Disord.
PD JUN
PY 2022
VL 23
IS 3
BP 503
EP 519
DI 10.1007/s11154-021-09695-5
EA DEC 2021
PG 17
WC Endocrinology & Metabolism
WE Science Citation Index Expanded (SCI-EXPANDED)
SC Endocrinology & Metabolism
GA 1S4VZ
UT WOS:000725363800001
PM 34855133
OA Green Published, hybrid
DA 2022-07-02
ER

PT J
AU Zhang, FF
   Ma, T
   Tong, XY
   Liu, YJ
   Cui, P
   Xu, XQ
   Shi, JM
   Hu, W
   Lu, WH
   Pei, ZL
   Xu, MZ
   Li, X
   Xu, CJ
   Feng, Y
AF Zhang, Feifei
   Ma, Tong
   Tong, Xiaoyu
   Liu, Yanjun
   Cui, Peng
   Xu, Xiaoqing
   Shi, Jiemei
   Hu, Wei
   Lu, Wenhan
   Pei, Zhenle
   Xu, Minzhen
   Li, Xin
   Xu, Congjian
   Feng, Yi
TI Electroacupuncture improves metabolic and ovarian function in a rat
   model of polycystic ovary syndrome by decreasing white adipose tissue,
   increasing brown adipose tissue, and modulating the gut microbiota
SO ACUPUNCTURE IN MEDICINE
LA English
DT Article
DE brown adipose tissue; electroacupuncture; gut microbiota; polycystic
   ovary syndrome
ID BILE-ACIDS; PATHOGENESIS; ACUPUNCTURE; HEALTH; IMPACT; DIET
AB Background: Polycystic ovary syndrome (PCOS) affects 8%-15% of reproductive-age women and is associated with reproductive disorders, abdominal obesity, hyperinsulinemia, insulin resistance, type 2 diabetes, and cardiovascular diseases. Acupuncture, as a traditional physical therapy method, could affect various metabolic disorders such as obesity, hyperplasia, gout, and cardiovascular and cerebrovascular diseases in clinical practice. Moreover, electroacupuncture (EA) has been shown to decrease body weight in rats with PCOS; however, the mechanism of weight loss and the relationship between adipose tissue and gut microbiota remain unclear. Objective: To explore the effect and mechanism of EA on white and brown adipose tissues and gut microbiota, and its follow-up effect on reproductive function, in a rat model of PCOS. Methods: Daily EA treatment was administered at ST29 and SP6 in a dihydrotestosterone (DHT)-induced PCOS-like rat model (PCOS + EA group). Effects of EA on in vivo and in vitro adipose volume and weight, organ weight coefficients, body weight, hormonal profiles, and estrous cyclicity were measured, and compared with untreated PCOS model rats (PCOS group) and healthy rats (control group). Microbial DNA was extracted from the fecal samples to analyze group abundance and diversity. Results: EA improved estrous cyclicity, decreased body weight, decreased visceral and subcutaneous fat content, and increased brown adipose tissue weight. EA also normalized serum DHT and progesterone levels and improved glucose tolerance. There were few significant differences in the composition or diversity of the gut microbiota between control, PCOS, and PCOS + EA groups, except for the relative abundances of Tenericutes at the phylum level and Prevotella_9 at the genus level, which were significantly different in the PCOS group before and after EA treatment. Both are important microflora, strongly related to body weight. Conclusion: EA regulated the metabolic disorders and improved reproductive function in this PCOS-like rat model by adjusting visceral fat and brown fat, as well as intestinal flora.
C1 [Zhang, Feifei; Li, Xin; Xu, Congjian] Fudan Univ, Shanghai Med Coll, Dept Obstet & Gynecol, Shanghai 200032, Peoples R China.
   [Zhang, Feifei; Li, Xin; Xu, Congjian] Fudan Univ, Shanghai Key Lab Female Reprod Endocrine Related, Shanghai 200032, Peoples R China.
   [Ma, Tong; Tong, Xiaoyu; Liu, Yanjun; Cui, Peng; Xu, Xiaoqing; Shi, Jiemei; Hu, Wei; Lu, Wenhan; Pei, Zhenle; Xu, Minzhen; Feng, Yi] Fudan Univ, Brain Sci Collaborat Innovat Ctr, State Key Lab Med Neurobiol,Fudan Inst Integrat M, Inst Brain Sci,Dept Integrat Med & Neurobiol,Sch, Shanghai 200032, Peoples R China.
RP Xu, CJ (corresponding author), Fudan Univ, Shanghai Med Coll, Dept Obstet & Gynecol, Shanghai 200032, Peoples R China.; Xu, CJ (corresponding author), Fudan Univ, Shanghai Key Lab Female Reprod Endocrine Related, Shanghai 200032, Peoples R China.; Feng, Y (corresponding author), Fudan Univ, Brain Sci Collaborat Innovat Ctr, State Key Lab Med Neurobiol,Fudan Inst Integrat M, Inst Brain Sci,Dept Integrat Med & Neurobiol,Sch, Shanghai 200032, Peoples R China.
EM xucj@hotmail.com; fengyi17@fudan.edu.cn
OI Shi, Jiemei/0000-0001-7593-3540
FU National Natural Science Foundation of China (NSFC) [81673766, 81973945,
   81572555]; Zhuoxue Foundation of Fudan University; Development Project
   of Shanghai Peak Disciplines-Integrated Chinese and Western Medicine
   [20180101]; Shanghai Municipal Commission of Health and Family Planning
   [2017ZZ01016, 201640362]
FX The authors disclosed receipt of the following financial support for the
   research, authorship, and/or publication of this article: This work was
   supported by the National Natural Science Foundation of China (NSFC,
   81673766 and 81973945), the Zhuoxue Foundation of Fudan University, and
   the Development Project of Shanghai Peak Disciplines-Integrated Chinese
   and Western Medicine (20180101) to Y.F.; the Shanghai Municipal
   Commission of Health and Family Planning (201640362) to F.Z.; the
   National Natural Science Foundation of China (NSFC 81572555) to X.L.;
   and the Shanghai Municipal Commission of Health and Family Planning
   (2017ZZ01016) to C.X.
CR Akcali A, 2014, PLOS ONE, V9, DOI 10.1371/journal.pone.0108074
   Azziz R, 2005, J CLIN ENDOCR METAB, V90, P4650, DOI 10.1210/jc.2005-0628
   Bartelt A, 2014, NAT REV ENDOCRINOL, V10, P24, DOI 10.1038/nrendo.2013.204
   Bliss ES, 2018, FRONT PHYSIOL, V9, DOI 10.3389/fphys.2018.00900
   Broeders EPM, 2015, CELL METAB, V22, P418, DOI 10.1016/j.cmet.2015.07.002
   Brook I, 2005, J LARYNGOL OTOL, V119, P251, DOI 10.1258/0022215054020304
   De Filippo C, 2010, P NATL ACAD SCI USA, V107, P14691, DOI 10.1073/pnas.1005963107
   Diamanti-Kandarakis E, 2007, TRENDS ENDOCRIN MET, V18, P280, DOI 10.1016/j.tem.2007.07.004
   Dillon SM, 2016, MUCOSAL IMMUNOL, V9, P24, DOI 10.1038/mi.2015.33
   Doretto-Silva L, 2021, GYNECOL ENDOCRINOL, V37, P15, DOI 10.1080/09513590.2020.1772228
   El Aidy S, 2015, CLIN THER, V37, P954, DOI 10.1016/j.clinthera.2015.03.002
   Goodarzi MO, 2011, NAT REV ENDOCRINOL, V7, P219, DOI 10.1038/nrendo.2010.217
   Hoeger KM, 2012, FERTIL STERIL, V97, P13, DOI 10.1016/j.fertnstert.2011.11.026
   Jones ML, 2014, TRENDS MICROBIOL, V22, P306, DOI 10.1016/j.tim.2014.04.010
   Kahn CR, 2019, J CLIN INVEST, V129, P3990, DOI 10.1172/JCI129187
   Kelley ST, 2016, PLOS ONE, V11, DOI 10.1371/journal.pone.0146509
   Li H, 2015, WORLD J GASTROENTERO, V21, P8304, DOI 10.3748/wjg.v21.i27.8304
   Lindheim L, 2017, PLOS ONE, V12, DOI 10.1371/journal.pone.0168390
   MARCONDES F. K., 2002, Braz. J. Biol., V62, P609, DOI 10.1590/S1519-69842002000400008
   Martinez B, 2016, ACUPUNCT MED, V34, P310, DOI 10.1136/acupmed-2016-011074
   Mestdagh R, 2012, J PROTEOME RES, V11, P620, DOI 10.1021/pr200938v
   Oakley BB, 2008, APPL ENVIRON MICROB, V74, P4898, DOI 10.1128/AEM.02884-07
   Qi XY, 2019, NAT MED, V25, P1225, DOI 10.1038/s41591-019-0509-0
   Qian SW, 2015, FRONT MED-PRC, V9, P162, DOI 10.1007/s11684-015-0382-2
   Ravussin E, 2011, ANNU REV NUTR, V31, P33, DOI 10.1146/annurev-nutr-072610-145209
   Sakellariou P, 2016, MED HYPOTHESES, V93, P21, DOI 10.1016/j.mehy.2016.05.006
   Sayin SI, 2013, CELL METAB, V17, P225, DOI 10.1016/j.cmet.2013.01.003
   Scher JU, 2013, ELIFE, V2, DOI 10.7554/eLife.01202
   Shen WX, 2014, BMC COMPLEM ALTERN M, V14, DOI 10.1186/1472-6882-14-501
   Sherman SB, 2018, GUT MICROBES, V9, P400, DOI 10.1080/19490976.2018.1441664
   Shu Q, 2016, WORLD CHINESE J DIGE, V24, P3410
   Si YC, 2018, AM J CHINESE MED, V46, P1481, DOI [10.1142/S0192415X18500763, 10.1142/s0192415x18500763]
   Smith CA, 2016, SEMIN REPROD MED, V34, P67, DOI 10.1055/s-0035-1571194
   Suarez-Zamorano N, 2015, NAT MED, V21, P1497, DOI 10.1038/nm.3994
   Teles FR, 2012, J PERIODONTAL RES, V47, P95, DOI 10.1111/j.1600-0765.2011.01409.x
   Tian DR, 2005, NEUROSCI LETT, V383, P17, DOI 10.1016/j.neulet.2005.03.039
   Torres PJ, 2018, J CLIN ENDOCR METAB, V103, P1502, DOI 10.1210/jc.2017-02153
   Umeda M, 1998, J PERIODONTOL, V69, P1111, DOI 10.1902/jop.1998.69.10.1111
   Wahlstrom A, 2016, CELL METAB, V24, P41, DOI 10.1016/j.cmet.2016.05.005
   Wang HY, 2019, EVID-BASED COMPL ALT, V2019, DOI 10.1155/2019/4958294
   Wei ML, 2020, EBIOMEDICINE, V55, DOI 10.1016/j.ebiom.2020.102766
   Worthmann A, 2017, NAT MED, V23, P839, DOI 10.1038/nm.4357
   Wu GD, 2011, SCIENCE, V334, P105, DOI 10.1126/science.1208344
   Yatsunenko T, 2012, NATURE, V486, P222, DOI 10.1038/nature11053
   Yuan XX, 2016, P NATL ACAD SCI USA, V113, P2708, DOI 10.1073/pnas.1523236113
   Zhang FF, 2019, FRONT MICROBIOL, V10, DOI 10.3389/fmicb.2019.00175
NR 46
TC 0
Z9 0
U1 11
U2 12
PU SAGE PUBLICATIONS LTD
PI LONDON
PA 1 OLIVERS YARD, 55 CITY ROAD, LONDON EC1Y 1SP, ENGLAND
SN 0964-5284
EI 1759-9873
J9 ACUPUNCT MED
JI Acupunct. Med.
PD AUG
PY 2022
VL 40
IS 4
BP 347
EP 359
AR 09645284211056663
DI 10.1177/09645284211056663
EA DEC 2021
PG 13
WC Integrative & Complementary Medicine
WE Science Citation Index Expanded (SCI-EXPANDED)
SC Integrative & Complementary Medicine
GA 2I0XM
UT WOS:000730300900001
PM 34892981
DA 2022-07-02
ER

PT J
AU Zhu, YH
   Du, Q
   Jiao, N
   Shu, AM
   Gao, YY
   Chen, J
   Lv, GH
   Lu, JF
   Chen, YP
   Xu, HQ
AF Zhu, Yihui
   Du, Qiu
   Jiao, Ni
   Shu, Anmei
   Gao, Yuyan
   Chen, Jing
   Lv, Gaohong
   Lu, Jinfu
   Chen, Yuping
   Xu, Huiqin
TI Catalpol ameliorates diabetes-induced testicular injury and modulates
   gut microbiota
SO LIFE SCIENCES
LA English
DT Article
DE Diabetes; Testicular injury; Glycolysis; Gut microbiota; Catalpol
ID HIGH-FAT DIET; OBESITY; BACTEROIDES; IMPAIRMENT; MELLITUS; STRESS;
   DAMAGE
AB Aims: To explore the mechanisms of diabetes mellitus (DM)-induced testicular injury caused by modulation of testicular glycolysis and gut microbiota (GM), and evaluation of the efficacy of catalpol in reversing testicular morbidity.
   Main methods: A model of DM-induced testicular injury was established using a high-fat diet in KK-Ay mice. Microbial communities in the feces of mice in normal, model and catalpol (Cat) groups were analyzed by 16S gene sequencing. Correlations between the GM and lactate metabolism levels, lactate dehydrogenase activity, and indicators of testicular injury were analyzed.
   Key findings: Cat significantly reduced general indicators of diabetes in mice with DM-induced reproductive injury, mitigated damage to the testicular tissue, and increased sperm count and motility. Additionally, the levels of products of glycolysis metabolism (e.g. lactate) increased following Cat treatment compared with the Model group. Disorders in the GM were also reversed in the Cat group.
   Significance: Cat ameliorated DM-induced testicular injury in KK-Ay mice by increasing the energy available to germ cells through glycolysis, principally through modulation of the GM and a reduction in the quantities of associated pathogenic bacteria.
C1 [Zhu, Yihui; Du, Qiu; Shu, Anmei; Gao, Yuyan; Chen, Jing; Lv, Gaohong; Lu, Jinfu; Xu, Huiqin] Nanjing Univ Chinese Med, Nanjing 210023, Jiangsu, Peoples R China.
   [Shu, Anmei; Gao, Yuyan; Chen, Jing; Xu, Huiqin] Jiangsu Key Lab Pharmacol & Safety Evaluat Chines, Nanjing 210023, Jiangsu, Peoples R China.
   [Jiao, Ni] Nanjing Univ TCM, Affiliated Hosp, Nanjing 210029, Peoples R China.
   [Chen, Yuping] Jiangsu Vocat Coll Med, Dept Basic Med Sci, Yancheng 224005, Jiangsu, Peoples R China.
RP Chen, YP (corresponding author), Dept Basic Med Sci, 283 Jiefang Rd, Yancheng 224005, Jiangsu, Peoples R China.; Xu, HQ (corresponding author), Coll Pharm, 138 Xianlin Ave, Nanjing 210023, Jiangsu, Peoples R China.
EM 156628573@qq.com; hqxu309@sina.com
FU National Natural Science Foundation of China [81874359, 81903879]
FX This work was supported by the National Natural Science Foundation of
   China (Nos. 81874359 and 81903879).
CR Aiceles V, 2016, HORM MOL BIOL CLIN I, V25, P5, DOI 10.1515/hmbci-2015-0054
   Alexandersen M, 2019, ASTROPHYS J SUPPL S, V244, DOI 10.3847/1538-4365/ab2fe4
   Aran A, 2011, PLOS ONE, V6, DOI 10.1371/journal.pone.0025017
   Aron-Wisnewsky J, 2016, NAT REV NEPHROL, V12, P169, DOI 10.1038/nrneph.2015.191
   Ascher S, 2018, EUR J IMMUNOL, V48, P564, DOI 10.1002/eji.201646879
   Tonucci L, 2017, CRIT REV FOOD SCI, V57, P2296, DOI 10.1080/10408398.2014.934438
   Brigham CJ, 2005, J BACTERIOL, V187, P890, DOI 10.1128/JB.187.3.890-901.2005
   Cani PD, 2007, DIABETES, V56, P1761, DOI 10.2337/db06-1491
   Cani PD, 2017, FRONT MICROBIOL, V8, DOI 10.3389/fmicb.2017.01765
   Chen Y, 2019, FRONT PHARMACOL, V10, DOI 10.3389/fphar.2019.01477
   Chen YP, 2020, J CELL MOL MED, V24, P6083, DOI 10.1111/jcmm.15198
   Cho NH, 2018, DIABETES RES CLIN PR, V138, P271, DOI 10.1016/j.diabres.2018.02.023
   Choubey M, 2020, BIOCHIMIE, V168, P41, DOI 10.1016/j.biochi.2019.10.014
   Darr CR, 2016, BIOL REPROD, V95, DOI 10.1095/biolreprod.116.140707
   David LA, 2014, NATURE, V505, P559, DOI 10.1038/nature12820
   Dias TR, 2019, EUR J NUTR, V58, P2961, DOI 10.1007/s00394-019-01999-2
   Dias TR, 2016, J NUTR BIOCHEM, V37, P83, DOI 10.1016/j.jnutbio.2016.07.018
   Ding N, 2020, GUT, V69, P1608, DOI 10.1136/gutjnl-2019-319127
   Fedder J, 2013, ANDROLOGY-US, V1, P602, DOI 10.1111/j.2047-2927.2013.00083.x
   Giongo A, 2011, ISME J, V5, P82, DOI 10.1038/ismej.2010.92
   Hooper LV, 2002, ANNU REV NUTR, V22, P283, DOI 10.1146/annurev.nutr.22.011602.092259
   Iqubal A, 2020, ANDROLOGIA, V52, DOI 10.1111/and.13535
   Jangir RN, 2014, CURR DIABETES REV, V10, P147, DOI 10.2174/1573399810666140606111745
   Jiang PP, 2018, AM J TRANSL RES, V10, P1750
   Jiao N, 2020, LIFE SCI, V256, DOI 10.1016/j.lfs.2019.116736
   Kahn BE, 2017, CURR OPIN UROL, V27, P441, DOI 10.1097/MOU.0000000000000417
   Khosravi Z, 2019, INT IMMUNOPHARMACOL, V70, P37, DOI 10.1016/j.intimp.2019.01.047
   Larsen N, 2010, PLOS ONE, V5, DOI 10.1371/journal.pone.0009085
   Liu ZZ, 2018, J CHROMATOGR B, V1073, P145, DOI 10.1016/j.jchromb.2017.12.019
   Miki Kiyoshi, 2007, Soc Reprod Fertil Suppl, V65, P309
   Munoz-Garach A, 2016, ENDOCRINOL NUTR, V63, P560, DOI 10.1016/j.endonu.2016.07.008
   Murri M, 2013, BMC MED, V11, DOI 10.1186/1741-7015-11-46
   Naito Y, 2018, J CLIN BIOCHEM NUTR, V63, P33, DOI 10.3164/jcbn.18-57
   Petruzzelli M, 2010, CELL METAB, V11, P345, DOI 10.1016/j.cmet.2010.04.012
   Qiao Y, 2014, J CLIN BIOCHEM NUTR, V55, P120, DOI 10.3164/jcbn.14-38
   Qin JJ, 2012, NATURE, V490, P55, DOI 10.1038/nature11450
   Rato L, 2015, J DIABETES RES, V2015, DOI 10.1155/2015/973142
   Thorve VS, 2011, J DIABETES COMPLICAT, V25, P129, DOI 10.1016/j.jdiacomp.2010.03.003
   Wexler HM, 2007, CLIN MICROBIOL REV, V20, P593, DOI 10.1128/CMR.00008-07
   Yan JT, 2018, PHARMACOL RES, V130, P466, DOI 10.1016/j.phrs.2017.12.026
   Yang JY, 2017, MUCOSAL IMMUNOL, V10, P104, DOI 10.1038/mi.2016.42
   Zhang M, 2016, WORLD J GASTROENTERO, V22, P8905, DOI 10.3748/wjg.v22.i40.8905
   Zhu HF, 2016, CHIN MED-UK, V11, DOI 10.1186/s13020-016-0096-7
   Zijlmans MAC, 2015, PSYCHONEUROENDOCRINO, V53, P233, DOI 10.1016/j.psyneuen.2015.01.006
NR 44
TC 3
Z9 3
U1 3
U2 9
PU PERGAMON-ELSEVIER SCIENCE LTD
PI OXFORD
PA THE BOULEVARD, LANGFORD LANE, KIDLINGTON, OXFORD OX5 1GB, ENGLAND
SN 0024-3205
EI 1879-0631
J9 LIFE SCI
JI Life Sci.
PD FEB 15
PY 2021
VL 267
AR 118881
DI 10.1016/j.lfs.2020.118881
EA JAN 2021
PG 11
WC Medicine, Research & Experimental; Pharmacology & Pharmacy
WE Science Citation Index Expanded (SCI-EXPANDED)
SC Research & Experimental Medicine; Pharmacology & Pharmacy
GA QA2SA
UT WOS:000613297100007
PM 33310037
DA 2022-07-02
ER

PT J
AU Li, J
   Chen, CF
   Yang, H
   Yang, XP
AF Li, Jie
   Chen, Chunfeng
   Yang, Hui
   Yang, Xiaoping
TI Tea polyphenols regulate gut microbiota dysbiosis induced by antibiotic
   in mice
SO FOOD RESEARCH INTERNATIONAL
LA English
DT Article
DE Tea polyphenols; Gut microbiota; Antibiotic; Composition; Function
AB Tea polyphenols (TPs) are now widely used in foods for various biological activities. However, they are rarely used in foods to regulate gut microbiota dysbiosis induced by antibiotics. We assessed the regulation of TPs on gut microbiota with an antibiotic-induced intestinal flora disorder mouse model. The mice were orally administered with cefixime for 8 days, then received TPs for 28 days. We found that the antibiotic had a profound impact on the gut microbiota. Compared with the normal group, significant decreases in the species richness and diversity and the production of short-chain fatty acids (SCFAs) were still observed 28 days after the antibiotic treatment, although there was no significant difference in the colonic mucosa. TPs significantly alleviated the decrease of the richness and diversity of gut microbiota caused by the antibiotic treatment, and significantly increased the relative abundance of beneficial microbes such as Lactobacillus, Akkermansia, Blautia, Roseburia, and Eubacterium. The function prediction showed that TPs significantly decreased the relative abundance of genes related to human diseases, yet significantly increased the relative abundance of genes related to cell growth and death, cell motility, and energy metabolism. These showed that TPs could regulate the gut micro biota dysbiosis induced by antibiotics, thus decreasing the risk of diseases such as obesity, cancer, and diabetes. These suggest that TPs have a great potential to be used as a functional food ingredient to prevent or reduce adverse effects of antibiotics.
C1 [Li, Jie; Chen, Chunfeng; Yang, Hui; Yang, Xiaoping] Huazhong Agr Univ, Minist Educ, Key Lab Hort Plant Biol, Wuhan 430070, Peoples R China.
RP Yang, XP (corresponding author), Huazhong Agr Univ, Minist Educ, Key Lab Hort Plant Biol, Wuhan 430070, Peoples R China.
EM yangxp@mail.hazu.edu.cn
FU Fundamental Research Funds for the Central Universities, China
   [2662017PY054]
FX This work was financially supported by the Fundamental Research Funds
   for the Central Universities, China (grant no. 2662017PY054).
CR Bansal S, 2013, FOOD RES INT, V53, P568, DOI 10.1016/j.foodres.2013.01.032
   Becattini S, 2016, TRENDS MOL MED, V22, P458, DOI 10.1016/j.molmed.2016.04.003
   Bernardeau M, 2008, INT J FOOD MICROBIOL, V126, P278, DOI 10.1016/j.ijfoodmicro.2007.08.015
   Campos FM, 2003, J APPL MICROBIOL, V94, P167, DOI 10.1046/j.1365-2672.2003.01801.x
   Derrien M, 2011, FRONT MICROBIOL, V2, DOI 10.3389/fmicb.2011.00166
   Etxeberria U, 2013, J AGR FOOD CHEM, V61, P9517, DOI 10.1021/jf402506c
   Fellows R, 2018, NAT COMMUN, V9, DOI 10.1038/s41467-017-02651-5
   Galley JD, 2014, BMC MICROBIOL, V14, DOI 10.1186/1471-2180-14-189
   Gu LL, 2011, J INFECT DIS, V203, P1602, DOI 10.1093/infdis/jir147
   HARA H, 1995, J VET MED SCI, V57, P45, DOI 10.1292/jvms.57.45
   Hervert-Hernandez D, 2011, FOOD REV INT, V27, P154, DOI 10.1080/87559129.2010.535233
   Jakobsson HE, 2010, PLOS ONE, V5, DOI 10.1371/journal.pone.0009836
   Kemperman RA, 2013, FOOD RES INT, V53, P659, DOI 10.1016/j.foodres.2013.01.034
   Khan N, 2007, LIFE SCI, V81, P519, DOI 10.1016/j.lfs.2007.06.011
   Langille MGI, 2013, NAT BIOTECHNOL, V31, P814, DOI 10.1038/nbt.2676
   Le Bastard Q, 2018, SCI REP-UK, V8, DOI 10.1038/s41598-018-24342-x
   Li X, 2020, BRIT POULTRY SCI, V61, P217, DOI 10.1080/00071668.2019.1687851
   Li Y, 2020, J NUTR BIOCHEM, V78, DOI 10.1016/j.jnutbio.2019.108324
   Liu ZB, 2018, J AGR FOOD CHEM, V66, P8469, DOI 10.1021/acs.jafc.8b02233
   Lu CW, 2012, PLOS ONE, V7, DOI 10.1371/journal.pone.0038332
   Mercenier A, 2003, CURR PHARM DESIGN, V9, P175, DOI 10.2174/1381612033392224
   Modi SR, 2014, J CLIN INVEST, V124, P4212, DOI 10.1172/JCI72333
   Ozato N, 2019, NPJ BIOFILMS MICROBI, V5, DOI 10.1038/s41522-019-0101-x
   Palleja A, 2018, NAT MICROBIOL, V3, P1255, DOI 10.1038/s41564-018-0257-9
   Qin JJ, 2012, NATURE, V490, P55, DOI 10.1038/nature11450
   Ren H, 2019, AMB EXPRESS, V9, DOI 10.1186/s13568-019-0937-8
   Shi Y, 2017, MICROBIOL RES, V200, P14, DOI 10.1016/j.micres.2017.04.001
   Tamanai-Shacoori Z, 2017, FUTURE MICROBIOL, V12, P157, DOI 10.2217/fmb-2016-0130
   Turnbaugh PJ, 2006, NATURE, V444, P1027, DOI 10.1038/nature05414
   Ubeda C, 2012, TRENDS IMMUNOL, V33, P459, DOI 10.1016/j.it.2012.05.003
   van Asselt ED, 2013, FOOD RES INT, V54, P1636, DOI 10.1016/j.foodres.2013.08.042
   Wang L, 2014, EUR J PHARM SCI, V63, P77, DOI 10.1016/j.ejps.2014.06.019
   Zhang L, 2020, J FUNCT FOODS, V64, DOI 10.1016/j.jff.2019.103654
   Zhang N, 2017, FOOD AGR IMMUNOL, V28, P1408, DOI 10.1080/09540105.2017.1346063
   Zhang R, 2020, AQUACULTURE, V516, DOI 10.1016/j.aquaculture.2019.734636
   Zhang T, 2019, MICROB BIOTECHNOL, V12, P1109, DOI 10.1111/1751-7915.13410
NR 36
TC 12
Z9 13
U1 14
U2 56
PU ELSEVIER
PI AMSTERDAM
PA RADARWEG 29, 1043 NX AMSTERDAM, NETHERLANDS
SN 0963-9969
EI 1873-7145
J9 FOOD RES INT
JI Food Res. Int.
PD MAR
PY 2021
VL 141
AR 110153
DI 10.1016/j.foodres.2021.110153
EA JAN 2021
PG 11
WC Food Science & Technology
WE Science Citation Index Expanded (SCI-EXPANDED)
SC Food Science & Technology
GA QO6AE
UT WOS:000623222300004
PM 33642019
DA 2022-07-02
ER

PT J
AU Vestad, B
   Nyman, TA
   Hove-Skovsgaard, M
   Stensland, M
   Hoel, H
   Troseid, AMS
   Aspelin, T
   Aass, HCD
   Puhka, M
   Hov, JR
   Nielsen, SD
   Ovstebo, R
   Troseid, M
AF Vestad, Beate
   Nyman, Tuula A.
   Hove-Skovsgaard, Malene
   Stensland, Maria
   Hoel, Hedda
   Troseid, Anne-Marie Siebke
   Aspelin, Trude
   Aass, Hans Christian D.
   Puhka, Maija
   Hov, Johannes R.
   Nielsen, Susanne Dam
   Ovstebo, Reidun
   Troseid, Marius
TI Plasma extracellular vesicles in people living with HIV and type 2
   diabetes are related to microbial translocation and cardiovascular risk
SO SCIENTIFIC REPORTS
LA English
DT Article
ID SYSTEMIC IMMUNE ACTIVATION; C-REACTIVE PROTEIN; GUT MICROBIOTA;
   INFECTION; DISEASE; PATHOGENESIS; OBESITY; SIZE; LIPOPOLYSACCHARIDES;
   INFLAMMATION
AB HIV and type 2 diabetes (T2D) are both associated with gut microbiota alterations, low-grade endotoxemia and increased cardiovascular risk. We investigated the potential role of plasma extracellular vesicles (EVs) in relation to these processes. Plasma EVs were isolated by size exclusion chromatography in fasting individuals with HIV and T2D (n = 16), T2D only (n = 14), HIV only (n = 20) or healthy controls (n = 19), and characterized by transmission electron microscopy, western blot, nanoparticle tracking analysis and quantitative proteomics. The findings were compared to gut microbiota alterations, lipopolysaccharide levels and cardiovascular risk profile. Individuals with concomitant HIV and T2D had higher plasma EV concentration, which correlated closely with plasma lipopolysaccharides, triglycerides and Framingham score, but not with gut microbiota alterations. Proteomic analyses identified 558 human proteins, largely related to cardiometabolic disease genes and upstream regulation of inflammatory pathways, including IL-6 and IL-1 beta, as well as 30 bacterial proteins, mostly from lipopolysaccharide-producing Proteobacteria. Our study supports that EVs are related to microbial translocation processes in individuals with HIV and T2D. Their proteomic content suggests a contributing role in low-grade inflammation and cardiovascular risk development. The present approach for exploring gut-host crosstalk can potentially identify novel diagnostic biomarkers and therapeutic targets.
C1 [Vestad, Beate; Hoel, Hedda; Hov, Johannes R.; Troseid, Marius] Oslo Univ Hosp, Res Inst Internal Med, Rikshosp, Postboks 4590, N-0424 Oslo, Norway.
   [Vestad, Beate; Hoel, Hedda; Hov, Johannes R.; Ovstebo, Reidun; Troseid, Marius] Univ Oslo, Inst Clin Med, Oslo, Norway.
   [Vestad, Beate; Troseid, Anne-Marie Siebke; Aspelin, Trude; Aass, Hans Christian D.; Ovstebo, Reidun] NOR EV, Norwegian Soc Extracellular Vesicles, Oslo, Norway.
   [Nyman, Tuula A.; Stensland, Maria] Univ Oslo, Inst Clin Med, Dept Immunol, Oslo, Norway.
   [Nyman, Tuula A.; Stensland, Maria] Oslo Univ Hosp, Rikshosp, Oslo, Norway.
   [Hove-Skovsgaard, Malene; Nielsen, Susanne Dam] Univ Hosp Copenhagen, Dept Infect Dis, Rigshosp, Copenhagen, Denmark.
   [Hoel, Hedda] Lovisenberg Diaconal Hosp, Med Dept, Oslo, Norway.
   [Troseid, Anne-Marie Siebke; Aspelin, Trude; Aass, Hans Christian D.; Ovstebo, Reidun] Oslo Univ Hosp, Dept Med Biochem, Blood Cell Res Grp, Oslo, Norway.
   [Puhka, Maija] Univ Helsinki, Inst Mol Med Finland FIMM, EV & HiPrep Cores, Helsinki, Finland.
   [Hov, Johannes R.] Oslo Univ Hosp, Rikshosp, Div Surg Inflammatory Med & Transplantat, Norwegian PSC Res Ctr, Oslo, Norway.
   [Hov, Johannes R.] Oslo Univ Hosp, Rikshosp, Sect Gastroenterol, Oslo, Norway.
   [Troseid, Marius] Oslo Univ Hosp, Sect Clin Immunol & Infect Dis, Rikshosp, Oslo, Norway.
RP Vestad, B (corresponding author), Oslo Univ Hosp, Res Inst Internal Med, Rikshosp, Postboks 4590, N-0424 Oslo, Norway.; Vestad, B (corresponding author), Univ Oslo, Inst Clin Med, Oslo, Norway.; Vestad, B (corresponding author), NOR EV, Norwegian Soc Extracellular Vesicles, Oslo, Norway.
EM beate.vestad@medisin.uio.no
RI Puhka, Maija/AEA-7157-2022
OI Puhka, Maija/0000-0002-6445-1017
FU South-Eastern Norway Regional Health Authority [2016004]; Norwegian
   foundation Sonneborn Stiftelse; Research Council of Norway
   INFRASTRUKTUR-program [295910]; Novo Nordisk Foundation; Rigshospitalet
   University Hospital of Copenhagen; Augustinus Foundation; Core
   Facilities program of the South-Eastern Norway Regional Health Authority
FX This work was supported by the South-Eastern Norway Regional Health
   Authority (Grant No. 2016004) and the Norwegian foundation Sonneborn
   Stiftelse. Mass spectrometry-based proteomic analyses were performed by
   the Proteomics Core Facility, Department of Immunology, University of
   Oslo/Oslo University Hospital, which is supported by the Core Facilities
   program of the South-Eastern Norway Regional Health Authority. This core
   facility is also a member of the National Network of Advanced Proteomics
   Infrastructure (NAPI), which is funded by the Research Council of Norway
   INFRASTRUKTUR-program (Project Number: 295910). Inclusion of study
   participants and collection of clinical material was supported by Novo
   Nordisk Foundation, Rigshospitalet University Hospital of Copenhagen,
   and the Augustinus Foundation. The funders had no role in the study
   design, data collection or analysis, preparation of the manuscript or
   decision to submit.
CR Aday AW, 2018, FRONT CARDIOVASC MED, V5, DOI 10.3389/fcvm.2018.00062
   Ande A, 2013, EXPERT OPIN DRUG MET, V9, P1453, DOI 10.1517/17425255.2013.816285
   Beckman JA, 2002, JAMA-J AM MED ASSOC, V287, P2570, DOI 10.1001/jama.287.19.2570
   Boing AN, 2014, J EXTRACELL VESICLES, V3, DOI 10.3402/jev.v3.23430
   Borges AH, 2016, J INFECT DIS, V214, P408, DOI 10.1093/infdis/jiw173
   Borges AH, 2015, J INFECT DIS, V212, P585, DOI 10.1093/infdis/jiv123
   Brenchley JM, 2006, NAT MED, V12, P1365, DOI 10.1038/nm1511
   Brennan K, 2020, SCI REP-UK, V10, DOI 10.1038/s41598-020-57497-7
   Buzas EI, 2018, SEMIN IMMUNOPATHOL, V40, P453, DOI 10.1007/s00281-018-0682-0
   Buzas EI, 2014, NAT REV RHEUMATOL, V10, P356, DOI 10.1038/nrrheum.2014.19
   Cani PD, 2012, GUT MICROBES, V3, P279, DOI 10.4161/gmic.19625
   Chettimada S, 2018, SCI REP-UK, V8, DOI 10.1038/s41598-018-25515-4
   Choi Y, 2015, SCI REP-UK, V5, DOI 10.1038/srep15878
   Chong SY, 2019, INT J MOL SCI, V20, DOI 10.3390/ijms20133272
   Creely SJ, 2007, AM J PHYSIOL-ENDOC M, V292, pE740, DOI 10.1152/ajpendo.00302.2006
   de Menezes-Neto A, 2015, J EXTRACELL VESICLES, V4, DOI 10.3402/jev.v4.27378
   Deeks SG, 2011, ANNU REV MED, V62, P141, DOI 10.1146/annurev-med-042909-093756
   Diamant M, 2002, CIRCULATION, V106, P2442, DOI 10.1161/01.CIR.0000036596.59665.C6
   Dillon SM, 2014, MUCOSAL IMMUNOL, V7, P983, DOI 10.1038/mi.2013.116
   Freeman DW, 2018, DIABETES, V67, P2377, DOI 10.2337/db17-1308
   Gamez-Valero A, 2016, SCI REP-UK, V6, DOI 10.1038/srep33641
   Gelpi M, 2020, CLIN INFECT DIS, V71, pE359, DOI 10.1093/cid/ciz1235
   Gleissner CA, 2016, ATHEROSCLEROSIS, V251, P94, DOI 10.1016/j.atherosclerosis.2016.06.002
   Hartstra AV, 2015, DIABETES CARE, V38, P159, DOI 10.2337/dc14-0769
   Hoel H, 2020, J INFECT DIS, V221, P506, DOI 10.1093/infdis/jiz253
   Hoel H, 2018, SCI REP-UK, V8, DOI 10.1038/s41598-018-25168-3
   Hove-Skovsgaard M, 2017, BMC INFECT DIS, V17, DOI 10.1186/s12879-017-2334-8
   Hubert A, 2015, JAIDS-J ACQ IMM DEF, V70, P219, DOI 10.1097/QAI.0000000000000756
   Jansen F, 2017, CIRC RES, V120, P1649, DOI 10.1161/CIRCRESAHA.117.310752
   Kamada N, 2013, NAT REV IMMUNOL, V13, P321, DOI 10.1038/nri3430
   Kaparakis-Liaskos M, 2015, NAT REV IMMUNOL, V15, P375, DOI 10.1038/nri3837
   Karimi N, 2018, CELL MOL LIFE SCI, V75, P2873, DOI 10.1007/s00018-018-2773-4
   Kasselman LJ, 2018, ATHEROSCLEROSIS, V271, P203, DOI 10.1016/j.atherosclerosis.2018.02.036
   Kodidela S, 2020, J NEUROIMMUNE PHARM, V15, P501, DOI 10.1007/s11481-019-09853-2
   Kreimer S, 2017, METHODS MOL BIOL, V1660, P295, DOI 10.1007/978-1-4939-7253-1_24
   Lee JH, 2016, EBIOMEDICINE, V6, P103, DOI 10.1016/j.ebiom.2016.03.004
   Levels JHM, 2001, INFECT IMMUN, V69, P2821, DOI 10.1128/IAI.69.5.2821-2828.2001
   Lozupone CA, 2013, CELL HOST MICROBE, V14, P329, DOI 10.1016/j.chom.2013.08.006
   Manco M, 2010, ENDOCR REV, V31, P817, DOI 10.1210/er.2009-0030
   Nowak P, 2015, AIDS, V29, P2409, DOI 10.1097/QAD.0000000000000869
   Onodi Z, 2018, FRONT PHYSIOL, V9, DOI 10.3389/fphys.2018.01479
   Palviainen M, 2020, PLOS ONE, V15, DOI 10.1371/journal.pone.0236439
   PARKER TS, 1995, INFECT IMMUN, V63, P253, DOI 10.1128/IAI.63.1.253-258.1995
   Pedersen KK, 2013, JAIDS-J ACQ IMM DEF, V64, P425, DOI 10.1097/QAI.0b013e31829f919d
   Perez PS, 2019, J EXTRACELL VESICLES, V8, DOI 10.1080/20013078.2019.1687275
   Puhka M, 2017, EUR J PHARM SCI, V98, P30, DOI 10.1016/j.ejps.2016.10.021
   Raab-Traub N, 2017, NAT REV MICROBIOL, V15, P559, DOI 10.1038/nrmicro.2017.60
   Ridker PM, 2000, NEW ENGL J MED, V342, P836, DOI 10.1056/NEJM200003233421202
   Sanjurjo L, 2015, J LEUKOCYTE BIOL, V98, P173, DOI 10.1189/jlb.3RU0215-074R
   Sekirov I, 2010, PHYSIOL REV, V90, P859, DOI 10.1152/physrev.00045.2009
   Sundar IK, 2019, J EXTRACELL VESICLES, V8, DOI 10.1080/20013078.2019.1684816
   Troseid M, 2014, AIDS RES HUM RETROV, V30, P514, DOI [10.1089/aid.2013.0280, 10.1089/AID.2013.0280]
   Troseid M, 2010, AIDS, V24, P1733, DOI 10.1097/QAD.0b013e32833b254d
   Tulkens J, 2020, GUT, V69, P191, DOI 10.1136/gutjnl-2018-317726
   Van Deun J, 2017, NAT METHODS, V14, P228, DOI 10.1038/nmeth.4185
   Vestad B, 2017, J EXTRACELL VESICLES, V6, P1, DOI 10.1080/20013078.2017.1344087
   Yanez-Mo M, 2015, J EXTRACELL VESICLES, V4, DOI 10.3402/jev.v4.27066
NR 57
TC 0
Z9 0
U1 1
U2 1
PU NATURE PORTFOLIO
PI BERLIN
PA HEIDELBERGER PLATZ 3, BERLIN, 14197, GERMANY
SN 2045-2322
J9 SCI REP-UK
JI Sci Rep
PD NOV 9
PY 2021
VL 11
IS 1
AR 21936
DI 10.1038/s41598-021-01334-y
PG 11
WC Multidisciplinary Sciences
WE Science Citation Index Expanded (SCI-EXPANDED)
SC Science & Technology - Other Topics
GA WU6QA
UT WOS:000716666700037
PM 34754007
OA Green Published, gold
DA 2022-07-02
ER

PT J
AU Tian, JX
   Bai, BB
   Gao, ZZ
   Yang, YY
   Wu, HR
   Wang, XM
   Wang, J
   Li, M
   Tong, XL
AF Tian, Jiaxing
   Bai, Bingbing
   Gao, Zezheng
   Yang, Yingying
   Wu, Haoran
   Wang, Xinmiao
   Wang, Jun
   Li, Min
   Tong, Xiaolin
TI Alleviation Effects of GQD, a Traditional Chinese Medicine Formula, on
   Diabetes Rats Linked to Modulation of the Gut Microbiome
SO FRONTIERS IN CELLULAR AND INFECTION MICROBIOLOGY
LA English
DT Article
DE gut microbiota; type 2 diabetes mellitus; Chinese herbal medicine;
   intestinal barrier function; inflammation
ID HIGH-FAT DIET; INTESTINAL BARRIER FUNCTION; GEGEN QINLIAN DECOCTION;
   LACTOBACILLUS-ACIDOPHILUS; INSULIN-RESISTANCE; ADIPOSE-TISSUE;
   INFLAMMATION; OBESITY; INDIVIDUALS; ACIDS
AB Gegen Qinlian Decoction (GQD) is a Chinese herbal medicine that has been reported to significantly decrease blood glucose levels, which is suggested to be related to interactions with the gut microbiota. However, the protective effect of GQD on intestinal barrier function with regard to its influence on the gut microbiota has not been explored to date. In this study, we investigated the role of the gut microbiota in mediating the hypoglycemic mechanism of GQD in type 2 diabetes mellitus (T2DM) rats induced by a single intraperitoneal injection of streptozotocin after 4 weeks of high-fat diet feeding. The T2DM rats were randomly allocated to receive GQD, metformin (Met), or saline for 12 consecutive weeks, and changes in metabolic parameters, intestinal barrier function, and inflammation were investigated. Gut microbiota was analyzed using 16S rRNA gene sequencing from fecal samples, and statistical analyses were performed to correlate microbiota composition with phenotypes of the T2DM rats. GQD administration decreased the levels of blood glucose and inflammatory cytokines, and increased the levels of tight junction proteins. Besides, GQD had a protective effect on islet function, restoring intestinal permeability, and inhibiting inflammation, as evidenced by increases in the levels of serum C-peptide, occludin, and claudin-1 in the colon, and also improved the expression of serum inflammatory factors. In addition, GQD regulated the structure of the gut microbiota by increasing the proportions of short-chain fatty acids-producing and anti-inflammatory bacteria, and decreasing the proportions of conditioned pathogenic bacteria associated with the diabetic phenotype. Overall, these findings suggest that GQD could ameliorate hyperglycemia and protect islet function by regulating the structure of the gut microbiota, thereby restoring intestinal permeability and inhibiting inflammation in T2DM rats. Our study thus suggests that the hypoglycemic mechanism of GQD is mediated by its modulation of the gut microbiota.
C1 [Tian, Jiaxing; Gao, Zezheng; Yang, Yingying; Wu, Haoran; Wang, Xinmiao; Li, Min; Tong, Xiaolin] China Acad Chinese Med Sci, Guanganmen Hosp, Dept Endocrinol, Beijing, Peoples R China.
   [Bai, Bingbing; Wang, Jun] Chinese Acad Sci, Inst Microbiol, CAS Key Lab Pathogen Microbiol & Immunol, Beijing, Peoples R China.
RP Li, M; Tong, XL (corresponding author), China Acad Chinese Med Sci, Guanganmen Hosp, Dept Endocrinol, Beijing, Peoples R China.; Wang, J (corresponding author), Chinese Acad Sci, Inst Microbiol, CAS Key Lab Pathogen Microbiol & Immunol, Beijing, Peoples R China.
EM junwang@im.ac.cn; limin-72114@163.com; tongxiaolin@vip.163.com
FU National Natural Science Foundation of China [81430097, 81904187];
   Capital Health Development Research Project [CD2020-4-4155]; Outstanding
   Young Scientific and Technological Talents Program [ZZ13-YQ-026]; CACMS
   Scientific and Technological Innovation Fund [CI2021A01601]; Open
   Project of National Facility for Translational Medicine (Shanghai)
   [TMSK-2021-407]
FX This work was partially supported by the National Natural Science
   Foundation of China (No. 81430097, 81904187), Capital Health Development
   Research Project (CD2020-4-4155), and the Outstanding Young Scientific
   and Technological Talents Program (ZZ13-YQ-026). CACMS Scientific and
   Technological Innovation Fund, CI2021A01601; Open Project of National
   Facility for Translational Medicine (Shanghai), TMSK-2021-407.
CR Alam A, 2018, TISSUE BARRIERS, V6, DOI 10.1080/21688370.2018.1539595
   Andreasen AS, 2010, BRIT J NUTR, V104, P1831, DOI 10.1017/S0007114510002874
   Borgo F, 2018, FRONT MICROBIOL, V9, DOI 10.3389/fmicb.2018.00213
   Borrelli L, 2017, SCI REP-UK, V7, DOI 10.1038/s41598-017-16560-6
   Boulange CL, 2016, GENOME MED, V8, DOI 10.1186/s13073-016-0303-2
   Cani PD, 2009, GUT, V58, P1091, DOI 10.1136/gut.2008.165886
   Cani PD, 2008, DIABETES, V57, P1470, DOI 10.2337/db07-1403
   Cani PD, 2009, CURR PHARM DESIGN, V15, P1546, DOI 10.2174/138161209788168164
   Cao ZB, 2021, J ETHNOPHARMACOL, V264, DOI 10.1016/j.jep.2020.113289
   Chen L, 2020, J PHARMACOL SCI, V143, P89, DOI 10.1016/j.jphs.2020.02.009
   Chen MY, 2018, FRONT MICROBIOL, V9, DOI 10.3389/fmicb.2018.02380
   Creely SJ, 2007, AM J PHYSIOL-ENDOC M, V292, pE740, DOI 10.1152/ajpendo.00302.2006
   de Kort S, 2011, OBES REV, V12, P449, DOI 10.1111/j.1467-789X.2010.00845.x
   den Besten G, 2013, J LIPID RES, V54, P2325, DOI 10.1194/jlr.R036012
   [杜晨晖 Du Chenhui], 2018, [中草药, Chinese Traditional and Herbal Drugs], V49, P2302
   Ejtahed HS, 2011, J DAIRY SCI, V94, P3288, DOI 10.3168/jds.2010-4128
   Falony G, 2016, SCIENCE, V352, P560, DOI 10.1126/science.aad3503
   Forslund K, 2015, NATURE, V528, P262, DOI 10.1038/nature15766
   FURUSE M, 1994, J CELL BIOL, V127, P1617, DOI 10.1083/jcb.127.6.1617
   Genser L, 2018, J PATHOL, V246, P217, DOI 10.1002/path.5134
   Gheibi S, 2017, BIOMED PHARMACOTHER, V95, P605, DOI 10.1016/j.biopha.2017.08.098
   Gu YY, 2017, NAT COMMUN, V8, DOI 10.1038/s41467-017-01682-2
   Guo Y, 2017, DIABETES-METAB RES, V33, DOI 10.1002/dmrr.2857
   Hamilton MK, 2015, AM J PHYSIOL-GASTR L, V308, pG840, DOI 10.1152/ajpgi.00029.2015
   Hotamisligil GS, 2006, NATURE, V444, P860, DOI 10.1038/nature05485
   Hotamisligil GS, 2008, NAT REV IMMUNOL, V8, P923, DOI 10.1038/nri2449
   Kasai C, 2015, BMC GASTROENTEROL, V15, DOI 10.1186/s12876-015-0330-2
   Lenzen S, 2008, DIABETOLOGIA, V51, P216, DOI 10.1007/s00125-007-0886-7
   Lin H, 2016, SCI REP-UK, V6, DOI 10.1038/srep21618
   Magoc T, 2011, BIOINFORMATICS, V27, P2957, DOI 10.1093/bioinformatics/btr507
   MATTHEWS DR, 1985, DIABETOLOGIA, V28, P412, DOI 10.1007/BF00280883
   Morrison DJ, 2016, GUT MICROBES, V7, P189, DOI 10.1080/19490976.2015.1134082
   Oliveira RB, 2019, LIFE SCI, V216, P10, DOI 10.1016/j.lfs.2018.11.012
   Pathak P, 2018, HEPATOLOGY, V68, P1574, DOI 10.1002/hep.29857
   Patrone V, 2018, BMC GENOMICS, V19, DOI 10.1186/s12864-018-5202-z
   Pekkala S, 2015, OBESITY, V23, P581, DOI 10.1002/oby.20993
   Pfeiffer N, 2012, ARCH MICROBIOL, V194, P901, DOI 10.1007/s00203-012-0822-1
   Pindjakova J, 2017, FRONT MICROBIOL, V8, DOI 10.3389/fmicb.2017.01157
   Puddu A, 2014, MEDIAT INFLAMM, V2014, DOI 10.1155/2014/162021
   Salomaki-Myftari H, 2016, PLOS ONE, V11, DOI 10.1371/journal.pone.0163805
   Segata N, 2011, GENOME BIOL, V12, DOI 10.1186/gb-2011-12-6-r60
   [单思 Shan Si], 2017, [中华中医药杂志, China Journal of Traditional Chinese Medicine and Pharmacy], V32, P5342
   Singh RK, 2017, J TRANSL MED, V15, DOI 10.1186/s12967-017-1175-y
   Sonnenburg JL, 2016, NATURE, V535, P56, DOI 10.1038/nature18846
   Tong XL, 2018, MBIO, V9, DOI 10.1128/mBio.02392-17
   Wang J, 2018, FRONT MICROBIOL, V9, DOI 10.3389/fmicb.2018.01953
   Wang J, 2017, AM J PHYSIOL-CELL PH, V312, pC438, DOI 10.1152/ajpcell.00235.2016
   Wang Q, 2007, APPL ENVIRON MICROB, V73, P5261, DOI 10.1128/AEM.00062-07
   Wang YQ, 2017, GENOM PROTEOM BIOINF, V15, P14, DOI 10.1016/j.gpb.2017.01.001
   Wei W., 2010, EXPT METHODOLOGY PHA
   Wu H, 2017, NAT MED, V23, P850, DOI 10.1038/nm.4345
   Xu J, 2015, ISME J, V9, P552, DOI 10.1038/ismej.2014.177
   Xue YB, 2021, NUCLEIC ACIDS RES, V49, pD18, DOI 10.1093/nar/gkaa1022
   Yadav H, 2007, NUTRITION, V23, P62, DOI 10.1016/j.nut.2006.09.002
   Yamauchi T, 2001, NAT MED, V7, P941, DOI 10.1038/90984
   [袁有才 Yuan Youcai], 2018, [时珍国医国药, Lishizhen Medicine and Materia Medica Research], V29, P269
   Zha LH, 2015, AM J CHINESE MED, V43, P1515, DOI 10.1142/S0192415X1550086X
   [章常华 Zhang Changhua], 2017, [中草药, Chinese Traditional and Herbal Drugs], V48, P1611
   Zhang X, 2015, SCI REP-UK, V5, DOI 10.1038/srep14405
   Zhao JJ, 2020, CLIN INFECT DIS, V71, P2027, DOI 10.1093/cid/ciaa344
   Zou K, 2017, ACTA PHARMACOL SIN, V38, P157, DOI 10.1038/aps.2016.125
   [中华医学会糖尿病学分会 Chinese Diabetes Society], 2021, [中华内分泌代谢杂志, Chinese Journal of Endocrinology and Metabolism], V37, P311
NR 62
TC 2
Z9 2
U1 7
U2 17
PU FRONTIERS MEDIA SA
PI LAUSANNE
PA AVENUE DU TRIBUNAL FEDERAL 34, LAUSANNE, CH-1015, SWITZERLAND
SN 2235-2988
J9 FRONT CELL INFECT MI
JI Front. Cell. Infect. Microbiol.
PD OCT 8
PY 2021
VL 11
AR 740236
DI 10.3389/fcimb.2021.740236
PG 11
WC Immunology; Microbiology
WE Science Citation Index Expanded (SCI-EXPANDED)
SC Immunology; Microbiology
GA WM2SD
UT WOS:000710939600001
PM 34692563
OA Green Published, gold
DA 2022-07-02
ER

PT J
AU Marques, TM
   Patterson, E
   Wall, R
   Sullivan, OO
   Fitzgerald, GF
   Cotter, PD
   Dinan, TG
   Cryan, JF
   Ross, RP
   Stanton, C
AF Marques, T. M.
   Patterson, E.
   Wall, R.
   Sullivan, O. O'
   Fitzgerald, G. F.
   Cotter, P. D.
   Dinan, T. G.
   Cryan, J. F.
   Ross, R. P.
   Stanton, C.
TI Influence of GABA and GABA-producing Lactobacillus brevis DPC 6108 on
   the development of diabetes in a streptozotocin rat model
SO BENEFICIAL MICROBES
LA English
DT Article
DE streptozotocin; type-1 diabetes; probiotic; gamma-aminobutyric acid
ID GAMMA-AMINOBUTYRIC-ACID; GUT MICROBIOTA; GLUTAMATE-DECARBOXYLASE;
   BETA-CELLS; TYPE-1; CHILDREN; HYPERPHAGIA; RESISTANCE; EXPRESSION;
   PROBIOTICS
AB The aim of this study was to investigate if dietary administration of.-aminobutyric acid (GABA)-producing Lactobacillus brevis DPC 6108 and pure GABA exert protective effects against the development of diabetes in streptozotocin (STZ)-induced diabetic Sprague Dawley rats. In a first experiment, healthy rats were divided in 3 groups (n=10/group) receiving placebo, 2.6 mg/kg body weight (bw) pure GABA or L. brevis DPC 6108 (similar to 10(9) microorganisms). In a second experiment, rats (n=15/group) were randomised to five groups and four of these received an injection of STZ to induce type 1 diabetes. Diabetic and non-diabetic controls received placebo [4% (w/v) yeast extract in dH(2)O], while the other three diabetic groups received one of the following dietary supplements: 2.6 mg/kg bw GABA (low GABA), 200 mg/kg bw GABA (high GABA) or similar to 10(9) L. brevis DPC 6108. L. brevis DPC 6108 supplementation was associated with increased serum insulin levels (P<0.05), but did not alter other metabolic markers in healthy rats. Diabetes induced by STZ injection decreased body weight (P<0.05), increased intestinal length (P<0.05) and stimulated water and food intake. Insulin was decreased (P<0.05), whereas glucose was increased (P<0.001) in all diabetic groups, compared with non-diabetic controls. A decrease (P<0.01) in glucose levels was observed in diabetic rats receiving L. brevis DPC 6108, compared with diabetic-controls. Both the composition and diversity of the intestinal microbiota were affected by diabetes. Microbial diversity in diabetic rats supplemented with low GABA was not reduced (P>0.05), compared with non-diabetic controls while all other diabetic groups displayed reduced diversity (P<0.05). L. brevis DPC 6108 attenuated hyperglycaemia induced by diabetes but additional studies are needed to understand the mechanisms involved in this reduction.
C1 [Marques, T. M.; Patterson, E.; Wall, R.; Sullivan, O. O'; Fitzgerald, G. F.; Cotter, P. D.; Dinan, T. G.; Cryan, J. F.; Ross, R. P.; Stanton, C.] Natl Univ Ireland Univ Coll Cork, APC Microbiome Inst, Cork, Ireland.
   [Marques, T. M.; Patterson, E.; Wall, R.; Sullivan, O. O'; Cotter, P. D.; Stanton, C.] TEAGASC, Food Res Ctr, Moorepk, Cork, Ireland.
   [Marques, T. M.; Patterson, E.; Fitzgerald, G. F.] Natl Univ Ireland Univ Coll Cork, Sch Microbiol, Cork, Ireland.
   [Dinan, T. G.] Natl Univ Ireland Univ Coll Cork, Dept Psychiat & Neurobehav Sci, Biosci Inst, Cork, Ireland.
RP Stanton, C (corresponding author), Natl Univ Ireland Univ Coll Cork, APC Microbiome Inst, Cork, Ireland.; Stanton, C (corresponding author), TEAGASC, Food Res Ctr, Moorepk, Cork, Ireland.
EM catherine.stanton@teagasc.ie
RI Stanton, Catherine/A-9549-2015; Dinan, Timothy/ABA-8284-2020; Cotter,
   Paul/B-7781-2008; Cryan, John F./A-6950-2013; Ross, Paul/A-7584-2015;
   O'Sullivan, Orla/ABE-5980-2020; Cotter, Paul/AAX-5449-2021
OI Stanton, Catherine/0000-0002-6724-7011; Cotter,
   Paul/0000-0002-5465-9068; Cryan, John F./0000-0001-5887-2723; Ross,
   Paul/0000-0003-4876-8839; O'Sullivan, Orla/0000-0002-4332-1109; Cotter,
   Paul/0000-0002-5465-9068; Dinan, Timothy/0000-0002-2316-7220
FU APC Microbiome Institute; Science Foundation Ireland (SFI); Science
   Foundation Ireland (SFI) [SFI/12/RC/2273]
FX We acknowledge the technical assistance of Paula O' Connor, Patrick
   Fitzgerald, Colette Manley and Ruairi Robertson. The authors and their
   work were supported by the APC Microbiome Institute. The APC Microbiome
   Institute is funded by Science Foundation Ireland (SFI). This
   publication has emanated from research supported by a research grant
   from Science Foundation Ireland (SFI) under Grant Number SFI/12/RC/2273.
CR Adeghate E, 2002, TISSUE CELL, V34, P1, DOI 10.1054/tice.2002.0217
   ALTSCHUL SF, 1990, J MOL BIOL, V215, P403, DOI 10.1016/S0022-2836(05)80360-2
   Atkinson MA, 2001, LANCET, V358, P221, DOI 10.1016/S0140-6736(01)05415-0
   Bailey SJ, 2007, DIABETES, V56, P320, DOI 10.2337/db06-0712
   Bansal P, 2011, PLOS ONE, V6, DOI 10.1371/journal.pone.0026225
   Barrett E, 2012, J APPL MICROBIOL, V113, P411, DOI 10.1111/j.1365-2672.2012.05344.x
   Bonaventura MM, 2008, AM J PHYSIOL-ENDOC M, V294, pE157, DOI 10.1152/ajpendo.00615.2006
   Cani PD, 2012, CLIN MICROBIOL INFEC, V18, P50, DOI 10.1111/j.1469-0691.2012.03866.x
   Caporaso JG, 2010, NAT METHODS, V7, P335, DOI 10.1038/nmeth.f.303
   Caporaso JG, 2010, BIOINFORMATICS, V26, P266, DOI 10.1093/bioinformatics/btp636
   Cotter PD, 2001, MOL MICROBIOL, V40, P465, DOI 10.1046/j.1365-2958.2001.02398.x
   Cryan JF, 2012, NAT REV NEUROSCI, V13, P701, DOI 10.1038/nrn3346
   Dallman M.F., 2011, COMPREHENSIVE PHYSL
   Davari S, 2013, NEUROSCIENCE, V240, P287, DOI 10.1016/j.neuroscience.2013.02.055
   de Goffau MC, 2013, DIABETES, V62, P1238, DOI 10.2337/db12-0526
   Dong H, 2006, DIABETOLOGIA, V49, P697, DOI 10.1007/s00125-005-0123-1
   El-Salhy M, 2001, ACTA DIABETOL, V38, P139, DOI 10.1007/s005920170011
   Erdo S.L., 1992, GABA OUTSIDE CNS, P97
   FEINGOLD KR, 1989, DIABETES, V38, P141, DOI 10.2337/diabetes.38.2.141
   Frank DN, 2011, INFLAMM BOWEL DIS, V17, P179, DOI 10.1002/ibd.21339
   Furman Brian L, 2015, Curr Protoc Pharmacol, V70, DOI 10.1002/0471141755.ph0547s70
   German JP, 2011, ENDOCRINOLOGY, V152, P394, DOI 10.1210/en.2010-0890
   Giongo A, 2011, ISME J, V5, P82, DOI 10.1038/ismej.2010.92
   Gleeson A, 2000, Int J Exp Diabetes Res, V1, P203, DOI 10.1155/EDR.2000.203
   Graessler J, 2013, PHARMACOGENOMICS J, V13, P514, DOI 10.1038/tpj.2012.43
   Holodniy M, 2011, PLOS ONE, V6, DOI [10.1371/journal.pone.0014764, 10.1371/journal.pone.0025792]
   Jung IL, 2003, J BIOL CHEM, V278, P22846, DOI 10.1074/jbc.M212055200
   Karlsson CLJ, 2012, OBESITY, V20, P2257, DOI 10.1038/oby.2012.110
   Lam YY, 2011, OBESITY, V19, P2113, DOI 10.1038/oby.2011.68
   Lin CH, 2014, BRIT J NUTR, V111, P598, DOI 10.1017/S0007114513002791
   Lyte M, 2011, BIOESSAYS, V33, P574, DOI 10.1002/bies.201100024
   Magoc T, 2011, BIOINFORMATICS, V27, P2957, DOI 10.1093/bioinformatics/btr507
   Murri M, 2013, BMC MED, V11, DOI 10.1186/1741-7015-11-46
   Nakagawa T, 2005, J NUTR SCI VITAMINOL, V51, P278, DOI 10.3177/jnsv.51.278
   Park KB, 2007, BIORESOURCE TECHNOL, V98, P1675, DOI 10.1016/j.biortech.2006.06.006
   Patterson E, 2015, MICROBIOL-SGM, V161, P182, DOI 10.1099/mic.0.082610-0
   Qin JJ, 2012, NATURE, V490, P55, DOI 10.1038/nature11450
   Quast C, 2013, NUCLEIC ACIDS RES, V41, pD590, DOI 10.1093/nar/gks1219
   Sanders JW, 1998, MOL MICROBIOL, V27, P299, DOI 10.1046/j.1365-2958.1998.00676.x
   SAUDEK CD, 1981, DIABETES, V30, P76, DOI 10.2337/diab.30.2.S76
   Seo MJ, 2013, BIOSCI BIOTECH BIOCH, V77, P853, DOI 10.1271/bbb.120785
   Sindelar DK, 1999, DIABETES, V48, P1275, DOI 10.2337/diabetes.48.6.1275
   SIPOLS AJ, 1995, DIABETES, V44, P147, DOI 10.2337/diabetes.44.2.147
   Soltani N, 2011, P NATL ACAD SCI USA, V108, P11692, DOI 10.1073/pnas.1102715108
   Tabuchi M, 2003, BIOSCI BIOTECH BIOCH, V67, P1421, DOI 10.1271/bbb.67.1421
   Tamura S, 2005, J CLIN INVEST, V115, P1139, DOI 10.1172/JCI200524930
   Tian JD, 2013, DIABETES, V62, P3760, DOI 10.2337/db13-0931
   Tian J, 2011, PLOS ONE, V6, DOI 10.1371/journal.pone.0025338
   Tian J, 2011, PLOS ONE, V6, DOI 10.1371/journal.pone.0025337
   Vazquez-Baeza Y, 2013, GIGASCIENCE, V2, DOI 10.1186/2047-217X-2-16
   Yadav H, 2008, J DAIRY RES, V75, P189, DOI 10.1017/S0022029908003129
   Zarfeshani A, 2011, PROBIOTICS ANTIMICRO, V3, P168, DOI 10.1007/s12602-011-9080-9
   Zhang XY, 2013, PLOS ONE, V8, DOI 10.1371/journal.pone.0071108
NR 53
TC 28
Z9 29
U1 1
U2 32
PU WAGENINGEN ACADEMIC PUBLISHERS
PI WAGENINGEN
PA PO BOX 220, WAGENINGEN, 6700 AE, NETHERLANDS
SN 1876-2883
EI 1876-2891
J9 BENEF MICROBES
JI Benef. Mirbobes
PY 2016
VL 7
IS 3
BP 409
EP 420
DI 10.3920/BM2015.0154
PG 12
WC Microbiology; Nutrition & Dietetics
WE Science Citation Index Expanded (SCI-EXPANDED)
SC Microbiology; Nutrition & Dietetics
GA DM8HK
UT WOS:000376602400011
PM 27013462
OA Green Submitted, Green Published
DA 2022-07-02
ER

PT J
AU Newman, TM
   Vitolins, MZ
   Cook, KL
AF Newman, Tiffany M.
   Vitolins, Mara Z.
   Cook, Katherine L.
TI From the Table to the Tumor: The Role of Mediterranean and Western
   Dietary Patterns in Shifting Microbial-Mediated Signaling to Impact
   Breast Cancer Risk
SO NUTRIENTS
LA English
DT Review
DE breast cancer; Mediterranean diet; Western diet; microbiota;
   inflammation; mammary gland
ID GUT MICROBIOTA; ACID METABOLISM; BILE-ACIDS; INFLAMMATION; DISEASE;
   MARKERS; HEALTH; COHORT; WOMEN; ASSOCIATION
AB Diet is a modifiable component of lifestyle that could influence breast cancer development. The Mediterranean dietary pattern is considered one of the healthiest of all dietary patterns. Adherence to the Mediterranean diet protects against diabetes, cardiovascular disease, and cancer. Reported consumption of a Mediterranean diet pattern was associated with lower breast cancer risk for women with all subtypes of breast cancer, and a Western diet pattern was associated with greater risk. In this review, we contrast the available epidemiological breast cancer data, comparing the impact of consuming a Mediterranean diet to the Western diet. Furthermore, we will review the preclinical data highlighting the anticancer molecular mechanism of Mediterranean diet consumption in both cancer prevention and therapeutic outcomes. Diet composition is a major constituent shaping the gut microbiome. Distinct patterns of gut microbiota composition are associated with the habitual consumption of animal fats, high-fiber diets, and vegetable-based diets. We will review the impact of Mediterranean diet on the gut microbiome and inflammation. Outside of the gut, we recently demonstrated that Mediterranean diet consumption led to distinct microbiota shifts in the mammary gland tissue, suggesting possible anticancer effects by diet on breast-specific microbiome. Taken together, these data support the anti-breast-cancer impact of Mediterranean diet consumption.
C1 [Newman, Tiffany M.; Cook, Katherine L.] Wake Forest Univ, Sch Med, Dept Canc Biol, Winston Salem, NC 27157 USA.
   [Vitolins, Mara Z.] Wake Forest Univ, Sch Med, Dept Epidemiol & Prevent, Winston Salem, NC 27157 USA.
   [Cook, Katherine L.] Wake Forest Univ, Sch Med, Dept Surg, Winston Salem, NC 27157 USA.
RP Cook, KL (corresponding author), Wake Forest Univ, Sch Med, Dept Canc Biol, Winston Salem, NC 27157 USA.; Cook, KL (corresponding author), Wake Forest Univ, Sch Med, Dept Surg, Winston Salem, NC 27157 USA.
EM tnewman@wakehealth.edu; mvitolin@wakehealth.edu; klcook@wakehealth.edu
OI Cook, Katherine/0000-0001-6241-0214
FU American Cancer Society [RSG-16-204-01-NEC]; Susan G. Komen Career
   Catalyst Research Grant [CCR18547795]
FX This work was funded by was funded by an American Cancer Society
   Research Scholar grant RSG-16-204-01-NEC and a Susan G. Komen Career
   Catalyst Research Grant, CCR18547795 to K.L. Cook.
CR Anand P, 2008, PHARM RES-DORDR, V25, P2097, DOI 10.1007/s11095-008-9661-9
   Martinez-Gonzalez MA, 2012, INT J EPIDEMIOL, V41, P377, DOI 10.1093/ije/dyq250
   Aragon F, 2015, J IMMUNOTHER, V38, P185, DOI 10.1097/CJI.0000000000000079
   Aragon F, 2014, IMMUNOBIOLOGY, V219, P457, DOI 10.1016/j.imbio.2014.02.005
   Bailey MA, 2018, ADV NUTR, V9, P193, DOI 10.1093/advances/nmy013
   BAKER PR, 1992, BRIT J CANCER, V65, P566, DOI 10.1038/bjc.1992.115
   Bedard A, 2012, J OBES, V2012, DOI 10.1155/2012/969124
   Bermudez-Brito M, 2012, ANN NUTR METAB, V61, P160, DOI 10.1159/000342079
   Biasini C, 2016, J CLIN ONCOL, V34, DOI 10.1200/JCO.2016.34.15_suppl.e13039
   Bowyer RCE, 2018, MICROBIOME, V6, DOI 10.1186/s40168-018-0455-y
   Bray F, 2006, NAT REV CANCER, V6, P63, DOI 10.1038/nrc1781
   Buckland G, 2013, INT J CANCER, V132, P2918, DOI 10.1002/ijc.27958
   Bultman SJ, 2016, SEMIN ONCOL, V43, P97, DOI 10.1053/j.seminoncol.2015.09.001
   Cade JE, 2011, EUR J CLIN NUTR, V65, P920, DOI 10.1038/ejcn.2011.69
   Castello A, 2014, BRIT J CANCER, V111, P1454, DOI 10.1038/bjc.2014.434
   Castello A, 2016, OBSTET GYNECOL, V128, P574, DOI 10.1097/AOG.0000000000001589
   Costarelli V, 2002, IARC Sci Publ, V156, P305
   Costarelli V, 2002, EUR J CLIN NUTR, V56, P925, DOI 10.1038/sj.ejcn.1601396
   Cotillard A, 2013, NATURE, V500, P585, DOI 10.1038/nature12480
[truncated: 4,627,674 more chars]
