# Supplementary material for: A bibliometric study of global trends in diabetes and gut flora research from 2011 to 2021
Source: Front Endocrinol (Lausanne). 2022 Oct 21;13:990133. doi: 10.3389/fendo.2022.990133 (PMC9633665; doi:10.3389/fendo.2022.990133)
Supplement: Supplementary file 1 [file DataSheet_1.zip › data/download_2001-2500.txt]

FN Clarivate Analytics Web of Science
VR 1.0
PT J
AU Li, AL
   Wang, NN
   Li, N
   Li, BL
   Yan, FF
   Song, Y
   Hou, JC
   Huo, GC
AF Li, Aili
   Wang, Nana
   Li, Na
   Li, Bailiang
   Yan, Fenfen
   Song, Yue
   Hou, Juncai
   Huo, Guicheng
TI Modulation effect of chenpi extract on gut microbiota in high-fat
   diet-induced obese C57BL/6 mice
SO JOURNAL OF FOOD BIOCHEMISTRY
LA English
DT Article
DE chenpi extract; gut microbiota; high throughput sequencing; obesity
AB The current study employed high-fat diet (HFD) induced murine model to assess the relationship between the lipid-lowering effect of aged citrus peel (chenpi) extract and the alterations of gut microbiota. The results showed that intake of chenpi extract for 12 week dose-dependently suppressed HFD-induced body weight, food intake, Lee's index, together with decreased the level of fasting blood glucose, total cholesterol, triglyceride, and low-density lipoprotein cholesterol. Moreover, chenpi extract administration up-regulated the abundance and diversity of fecal microbiota and down-regulated the ratio of Firmicutes-to-Bacteroidetes, which was characterized by the lower family of Lachnospiraceae, Helicobacteraceae, and Desulfovibrionaceae, and higher family of Bacteroidales_S24-7, Bacteroidaceae, Rikenellaceae, and Ruminococcaceae. Consistently, at the genus levels, chenpi extract treatment reversed the expansions of Helicobacter, Lachnospiraceae_UCG-006, and Desulfovibrio, while increased the abundance of Bacteroides, Rikenellaceae_RC9_gut_group, and Alistipes (belonging to Rikenellaceae family), Anaerotruncus and Odoribacter (belonging to Ruminococcaceae family), which were significantly negatively correlated with the levels of the serum lipid parameters. In conclusion, our findings indicated that anti-obesity ability of chenpi extract might be related to the improvement of gut microbiota imbalance.
   Practical applications With the improvement of living standards, the incidence of metabolic diseases such as obesity, hypertension, and diabetes has increased significantly, and it has become a public health problem that seriously affects the health of the people. Chenpi contains a large amount of active ingredients, flavonoids, and other compounds, which can promote the absorption of the digestive system and have good effects on diseases such as the cardiovascular system. Our previous study has confirmed that the chenpi extract effectively regulated the glucose and lipid metabolism disorder induced by high-fat diet. However, it is not clear whether the effect is closely related to the improvement of gut microbiota. Accordingly, our result would provide a theoretical basis for future research on the relationship between obesity, chenpi extract, and gut microbiota, and support additional understanding of its potential anti-obesity effects.
C1 [Li, Aili; Wang, Nana; Li, Na; Li, Bailiang; Yan, Fenfen; Song, Yue; Hou, Juncai; Huo, Guicheng] Northeast Agr Univ, Key Lab Dairy Sci, Minist Educ, Harbin, Peoples R China.
RP Huo, GC (corresponding author), Northeast Agr Univ, Key Lab Dairy Sci, Minist Educ, Harbin, Peoples R China.
EM guichenghuo@126.com
FU National Key Research and Development Program of China [2016YFD0400605,
   2017YFD0400303]
FX The National Key Research and Development Program of China, Grant/Award
   Number: 2016YFD0400605 and 2017YFD0400303
CR Aron-Wisnewsky J, 2013, CLIN MICROBIOL INFEC, V19, P338, DOI 10.1111/1469-0691.12140
   Ashraf H, 2017, ASIAN PAC J TROP BIO, V7, P870, DOI 10.1016/j.apjtb.2017.09.012
   Canani RB, 2016, ISME J, V10, P742, DOI 10.1038/ismej.2015.151
   Cani PD, 2009, CURR OPIN PHARMACOL, V9, P737, DOI 10.1016/j.coph.2009.06.016
   Chen LW, 2018, SCI REP-UK, V8, DOI 10.1038/s41598-018-28792-1
   Chen XM, 2017, FOOD CHEM, V218, P15, DOI 10.1016/j.foodchem.2016.09.016
   Green CO, 2013, FOOD CHEM TOXICOL, V51, P306, DOI 10.1016/j.fct.2012.10.005
   Guo JJ, 2016, J AGR FOOD CHEM, V64, P2053, DOI 10.1021/acs.jafc.5b06157
   Hoyt CL, 2014, PSYCHOL SCI, V25, P997, DOI 10.1177/0956797613516981
   Kameyama K, 2014, MICROBES ENVIRON, V29, P427, DOI 10.1264/jsme2.ME14054
   Kang YB, 2019, INT J OBESITY, V43, P1631, DOI 10.1038/s41366-018-0187-x
   Kimura I, 2013, NAT COMMUN, V4, DOI 10.1038/ncomms2852
   Krznaric Z, 2012, DIGEST DIS, V30, P196, DOI 10.1159/000336965
   Lai CS, 2013, J AGR FOOD CHEM, V61, P10320, DOI 10.1021/jf402257t
   Li AL, 2021, J FOOD BIOCHEM, V45, DOI 10.1111/jfbc.13541
   Li Z, 2018, J GINSENG RES, V42, P1, DOI 10.1016/j.jgr.2016.12.005
   Lim SM, 2017, NUTR RES, V41, P86, DOI 10.1016/j.nutres.2017.04.003
   Malik VS, 2013, NAT REV ENDOCRINOL, V9, P13, DOI 10.1038/nrendo.2012.199
   Miranda J, 2013, J AGR FOOD CHEM, V61, P5089, DOI 10.1021/jf305076v
   Porras D, 2017, FREE RADICAL BIO MED, V102, P188, DOI 10.1016/j.freeradbiomed.2016.11.037
   Qu LL, 2019, FOOD CHEM TOXICOL, V125, P85, DOI 10.1016/j.fct.2018.12.046
   Shang QS, 2016, FOOD FUNCT, V7, P3224, DOI [10.1039/C6FO00309E, 10.1039/c6fo00309e]
   Shin NR, 2015, TRENDS BIOTECHNOL, V33, P496, DOI 10.1016/j.tibtech.2015.06.011
   Song M, 2019, CLIN GASTROENTEROL H, V17, P275, DOI 10.1016/j.cgh.2018.07.012
   Tung YC, 2016, J AGR FOOD CHEM, V64, P3196, DOI 10.1021/acs.jafc.6b00706
   Wang L, 2018, J FOOD SCI, V83, P864, DOI 10.1111/1750-3841.14058
   Yang Y, 2017, ONCOTARGET, V8, P48863, DOI 10.18632/oncotarget.16458
   Zhang CH, 2012, ISME J, V6, P1848, DOI 10.1038/ismej.2012.27
   Zhang CH, 2010, ISME J, V4, P232, DOI 10.1038/ismej.2009.112
   Zhao L, 2017, FOOD FUNCT, V8, P4644, DOI [10.1039/C7FO01383C, 10.1039/c7fo01383c]
   Zhou D, 2017, WORLD J GASTROENTERO, V23, P60, DOI 10.3748/wjg.v23.i1.60
NR 31
TC 5
Z9 5
U1 19
U2 23
PU WILEY
PI HOBOKEN
PA 111 RIVER ST, HOBOKEN 07030-5774, NJ USA
SN 0145-8884
EI 1745-4514
J9 J FOOD BIOCHEM
JI J. Food Biochem.
PD APR
PY 2021
VL 45
IS 4
AR e13541
DI 10.1111/jfbc.13541
EA FEB 2021
PG 10
WC Biochemistry & Molecular Biology; Food Science & Technology
WE Science Citation Index Expanded (SCI-EXPANDED)
SC Biochemistry & Molecular Biology; Food Science & Technology
GA RS9FS
UT WOS:000616966400001
PM 33570789
DA 2022-07-02
ER

PT J
AU Chua, LL
   Rajasuriar, R
   Azanan, MS
   Abdullah, NK
   Tang, MS
   Lee, SC
   Woo, YL
   Lim, YAL
   Ariffin, H
   Loke, P
AF Chua, Ling Ling
   Rajasuriar, Reena
   Azanan, Mohamad Shafiq
   Abdullah, Noor Kamila
   Tang, Mei San
   Lee, Soo Ching
   Woo, Yin Ling
   Lim, Yvonne Ai Lian
   Ariffin, Hany
   Loke, P'ng
TI Reduced microbial diversity in adult survivors of childhood acute
   lymphoblastic leukemia and microbial associations with increased immune
   activation
SO MICROBIOME
LA English
DT Article
DE Adult survivors of childhood cancer; Acute lymphoblastic leukemia;
   Microbiome; Alpha diversity; Microbiota dysbiosis; Immune activation;
   Inflammation
ID CEFTAZIDIME PLUS AMIKACIN; GUT MICROBIOTA; FAECALIBACTERIUM-PRAUSNITZII;
   INTESTINAL MICROBIOTA; HUMAN HEALTH; CANCER; DYSBIOSIS; METABOLISM;
   RESPONSES; COLONIZATION
AB Background: Adult survivors of childhood cancers such as acute lymphoblastic leukemia (ALL) have health problems that persist or develop years after cessation of therapy. These late effects include chronic inflammationrelated comorbidities such as obesity and type 2 diabetes, but the underlying cause is poorly understood.
   Results: We compared the anal microbiota composition of adult survivors of childhood ALL (N = 73) with healthy control subjects (N = 61). We identified an altered community with reduced microbial diversity in cancer survivors, who also exhibit signs of immune dysregulation including increased T cell activation and chronic inflammation. The bacterial community among cancer survivors was enriched for Actinobacteria (e.g. genus Corynebacterium) and depleted of Faecalibacterium, correlating with plasma concentrations of IL-6 and CRP and HLA-DR+CD4+ and HLA-DR+CD8+ T cells, which are established markers of inflammation and immune activation.
   Conclusions: We demonstrated a relationship between microbial dysbiosis and immune dysregulation in adult ALL survivors. These observations suggest that interventions that could restore microbial diversity may ameliorate chronic inflammation and, consequently, development of late effects of childhood cancer survivors.
C1 [Chua, Ling Ling; Azanan, Mohamad Shafiq; Woo, Yin Ling; Ariffin, Hany] Univ Malaya, Canc Res Inst, Kuala Lumpur 50603, Malaysia.
   [Rajasuriar, Reena] Univ Malaya, Fac Med, Dept Pharm, Kuala Lumpur 50603, Malaysia.
   [Rajasuriar, Reena; Abdullah, Noor Kamila; Lee, Soo Ching; Woo, Yin Ling; Lim, Yvonne Ai Lian] Univ Malaya, Ctr Excellence Res AIDS CERIA, Kuala Lumpur 50603, Malaysia.
   [Rajasuriar, Reena] Univ Melbourne, Peter Doherty Inst Infect & Immun, Melbourne, Vic, Australia.
   [Azanan, Mohamad Shafiq; Ariffin, Hany] Univ Malaya, Fac Med, Dept Pediat, Kuala Lumpur 50603, Malaysia.
   [Tang, Mei San; Loke, P'ng] New York Univ, Sch Med, Dept Microbiol, New York, NY 10016 USA.
   [Tang, Mei San; Loke, P'ng] New York Univ, Sch Med, Dept Med, New York, NY 10016 USA.
   [Lee, Soo Ching] Univ Malaya, Fac Med, Dept Parasitol, Kuala Lumpur, Malaysia.
   [Woo, Yin Ling] Univ Malaya, Fac Med, Dept Obstet & Gynecol, Kuala Lumpur, Malaysia.
RP Ariffin, H (corresponding author), Univ Malaya, Canc Res Inst, Kuala Lumpur 50603, Malaysia.; Rajasuriar, R (corresponding author), Univ Malaya, Fac Med, Dept Pharm, Kuala Lumpur 50603, Malaysia.; Rajasuriar, R (corresponding author), Univ Malaya, Ctr Excellence Res AIDS CERIA, Kuala Lumpur 50603, Malaysia.; Rajasuriar, R (corresponding author), Univ Melbourne, Peter Doherty Inst Infect & Immun, Melbourne, Vic, Australia.; Ariffin, H (corresponding author), Univ Malaya, Fac Med, Dept Pediat, Kuala Lumpur 50603, Malaysia.; Loke, P (corresponding author), New York Univ, Sch Med, Dept Microbiol, New York, NY 10016 USA.; Loke, P (corresponding author), New York Univ, Sch Med, Dept Med, New York, NY 10016 USA.
EM reena@um.edu.my; hany@ummc.edu.my; png.loke@nyumc.org
RI ARIFFIN, HANY/B-8590-2010; Azanan, Mohamad Shafiq/N-9369-2016; Chua,
   Ling Ling/AAJ-6277-2021; Rajasuriar, Reena/B-9569-2010; Woo, Yin
   Ling/B-5198-2010; Lee, Soo Ching/J-3159-2014; Loke, Png/X-2278-2019;
   LIM, YVONNE AL/B-5276-2010; LEE, SOO CHING/ABF-1409-2020
OI ARIFFIN, HANY/0000-0002-4607-8837; Azanan, Mohamad
   Shafiq/0000-0001-9102-0637; Rajasuriar, Reena/0000-0003-3756-0629; Woo,
   Yin Ling/0000-0003-1742-1066; Lee, Soo Ching/0000-0002-5454-2265; LIM,
   YVONNE AL/0000-0003-4050-6332; LEE, SOO CHING/0000-0002-5454-2265; Chua,
   Ling Ling/0000-0002-1315-9489
FU Merdeka Award; UMRG [RP029-14HTM];  [UM.C/HIR/MOHE/MED/12]; 
   [UM.C/625/HIR/MOE/MED/23]
FX This work was supported by the following grants: UM.C/HIR/MOHE/MED/12
   (HA and LLC), UM.C/625/HIR/MOE/MED/23 (YL and PL), Merdeka Award (LLC)
   and UMRG RP029-14HTM (RR and WYL). The funders had no role in the study
   design, data collection, analysis and interpretation, decision to
   publish or preparation of the manuscript.
CR Abrahamsson TR, 2014, CLIN EXP ALLERGY, V44, P842, DOI 10.1111/cea.12253
   Andersen K, 2017, J AM SOC NEPHROL, V28, P76, DOI 10.1681/ASN.2015111285
   Armstrong GT, 2014, J CLIN ONCOL, V32, P1218, DOI 10.1200/JCO.2013.51.1055
   Armstrong GT, 2010, RADIAT RES, V174, P840, DOI 10.1667/RR1903.1
   Armstrong GT, 2009, J CLIN ONCOL, V27, P2328, DOI 10.1200/JCO.2008.21.1425
   Aronesty e, 2011, EA UTILS COMMAND LIN
   Azanan MS, 2016, EUR J IMMUNOL, V46, P1715, DOI 10.1002/eji.201646356
   Biagi E, 2013, PHARMACOL RES, V69, P11, DOI 10.1016/j.phrs.2012.10.005
   Blijlevens NMA, 2009, J ANTIMICROB CHEMOTH, V63, pI36, DOI 10.1093/jac/dkp081
   Bowers DC, 2006, J CLIN ONCOL, V24, P5277, DOI 10.1200/JCO.2006.07.2884
   Budding AE, 2014, PLOS ONE, V9, DOI 10.1371/journal.pone.0101344
   Cao KAL, 2016, PLOS ONE, V11, DOI 10.1371/journal.pone.0160169
   Caporaso JG, 2011, P NATL ACAD SCI USA, V108, P4516, DOI 10.1073/pnas.1000080107
   Caporaso JG, 2010, NAT METHODS, V7, P335, DOI 10.1038/nmeth.f.303
   Charnas R, 1997, PEDIATR INFECT DIS J, V16, P346, DOI 10.1097/00006454-199704000-00003
   Chen P, 2015, HEPATOLOGY, V61, P883, DOI 10.1002/hep.27489
   Clemente JC, 2012, CELL, V148, P1258, DOI 10.1016/j.cell.2012.01.035
   Cometta AF, 1996, ANTIMICROB AGENTS CH, V40, P1108, DOI 10.1128/AAC.40.5.1108
   DeSantis CE, 2014, CA-CANCER J CLIN, V64, P252, DOI 10.3322/caac.21235
   Dicksved J, 2008, ISME J, V2, P716, DOI 10.1038/ismej.2008.37
   Dyer WB, 2007, CLIN VACCINE IMMUNOL, V14, P52, DOI 10.1128/CVI.00214-06
   Favre D, 2010, SCI TRANSL MED, V2, DOI 10.1126/scitranslmed.3000632
   Flint HJ, 2012, GUT MICROBES, V3, P289, DOI 10.4161/gmic.19897
   Frank DN, 2007, P NATL ACAD SCI USA, V104, P13780, DOI 10.1073/pnas.0706625104
   Fukuda S, 2014, SEMIN IMMUNOPATHOL, V36, P103, DOI 10.1007/s00281-013-0399-z
   Gaboriau-Routhiau V, 2009, IMMUNITY, V31, P677, DOI 10.1016/j.immuni.2009.08.020
   Giongo A, 2011, ISME J, V5, P82, DOI 10.1038/ismej.2010.92
   Goldsby R, 2011, GASTROENTEROLOGY, V140, P1464, DOI 10.1053/j.gastro.2011.01.049
   Goldszmid RS, 2012, NAT IMMUNOL, V13, P932, DOI 10.1038/ni.2422
   Holmqvist AS, 2014, EUR J CANCER, V50, P1169, DOI 10.1016/j.ejca.2014.01.014
   Honda K, 2016, NATURE, V535, P75, DOI 10.1038/nature18848
   Hudson MM, 2013, JAMA-J AM MED ASSOC, V309, P2371, DOI 10.1001/jama.2013.6296
   Jackson M, 2016, GENOME MED, V8, DOI 10.1186/s13073-016-0262-7
   Jakobsson HE, 2014, GUT, V63, P559, DOI 10.1136/gutjnl-2012-303249
   Jangi S, 2016, NAT COMMUN, V7, DOI 10.1038/ncomms12015
   Jin YX, 2016, TOXICOL SCI, V154, P140, DOI 10.1093/toxsci/kfw150
   Karlsson FH, 2012, NAT COMMUN, V3, DOI 10.1038/ncomms2266
   Kau AL, 2011, NATURE, V474, P327, DOI 10.1038/nature10213
   Kelly CR, 2015, GASTROENTEROLOGY, V149, P223, DOI 10.1053/j.gastro.2015.05.008
   Kelly D, 2012, NUTR REV, V70, pS18, DOI 10.1111/j.1753-4887.2012.00498.x
   Khan MT, 2014, CELL METAB, V20, P753, DOI 10.1016/j.cmet.2014.07.006
   Kim S, 2015, COMMUN STAT APPL MET, V22, P665, DOI 10.5351/CSAM.2015.22.6.665
   Koeth RA, 2013, NAT MED, V19, P576, DOI 10.1038/nm.3145
   Kosiewicz MM, 2014, FEBS LETT, V588, P4195, DOI 10.1016/j.febslet.2014.03.019
   Langdon A, 2016, GENOME MED, V8, DOI 10.1186/s13073-016-0294-z
   Langille MGI, 2013, NAT BIOTECHNOL, V31, P814, DOI 10.1038/nbt.2676
   Langille MG, 2014, MICROBIOME, V2, DOI 10.1186/s40168-014-0050-9
   Lay C, 2005, ENVIRON MICROBIOL, V7, P933, DOI 10.1111/j.1462-2920.2005.00763.x
   Lee YK, 2011, P NATL ACAD SCI USA, V108, P4615, DOI 10.1073/pnas.1000082107
   Loke P, 2015, TRENDS PARASITOL, V31, P534, DOI 10.1016/j.pt.2015.10.001
   Loke P, 2010, BLOOD, V115, pE20, DOI 10.1182/blood-2009-12-257451
   Lopez P, 2016, SCI REP-UK, V6, DOI 10.1038/srep24072
   Lozupone CA, 2012, NATURE, V489, P220, DOI 10.1038/nature11550
   Machiels K, 2014, GUT, V63, P1275, DOI 10.1136/gutjnl-2013-304833
   Miquel S, 2013, CURR OPIN MICROBIOL, V16, P255, DOI 10.1016/j.mib.2013.06.003
   Montassier E, 2015, ALIMENT PHARM THER, V42, P515, DOI 10.1111/apt.13302
   Ness KK, 2013, J CLIN ONCOL, V31, P4496, DOI 10.1200/JCO.2013.52.2268
   Ness KK, 2012, CANCER-AM CANCER SOC, V118, P828, DOI 10.1002/cncr.26337
   Oeffinger KC, 2006, NEW ENGL J MED, V355, P1572, DOI 10.1056/NEJMsa060185
   Olesen SW, 2016, NAT MICROBIOL, V1, P1
   Omenetti S, 2015, FRONT IMMUNOL, V6, DOI 10.3389/fimmu.2015.00639
   Ramanan D, 2016, SCIENCE, V352, P608, DOI 10.1126/science.aaf3229
   Roager HM, 2016, NAT MICROBIOL, V1, DOI [10.1038/NMICROBIOL.2016.93, 10.1038/nmicrobiol.2016.93]
   Round JL, 2009, NAT REV IMMUNOL, V9, P313, DOI 10.1038/nri2515
   Sanders ME, 2013, GUT, V62, P787, DOI 10.1136/gutjnl-2012-302504
   Scher JU, 2015, ARTHRITIS RHEUMATOL, V67, P128, DOI 10.1002/art.38892
   Segata N, 2011, GENOME BIOL, V12, DOI 10.1186/gb-2011-12-6-r60
   Sokol H, 2009, INFLAMM BOWEL DIS, V15, P1183, DOI 10.1002/ibd.20903
   Sokol H, 2008, P NATL ACAD SCI USA, V105, P16731, DOI 10.1073/pnas.0804812105
   Sun J, 2014, GENES DIS, V1, P132, DOI 10.1016/j.gendis.2014.08.001
   van Dijk IWEM, 2013, INT J RADIAT ONCOL, V85, P768, DOI 10.1016/j.ijrobp.2012.07.008
   van Vliet MJ, 2009, CLIN INFECT DIS, V49, P262, DOI 10.1086/599346
   Vujkovic-Cvijin I, 2013, SCI TRANSL MED, V5, DOI 10.1126/scitranslmed.3006438
   Woting A, 2016, NUTRIENTS, V8, DOI 10.3390/nu8040202
   Yu GQ, 2014, AIDS, V28, P753, DOI 10.1097/QAD.0000000000000154
   Zelante T, 2013, IMMUNITY, V39, P372, DOI 10.1016/j.immuni.2013.08.003
NR 76
TC 39
Z9 41
U1 2
U2 23
PU BMC
PI LONDON
PA CAMPUS, 4 CRINAN ST, LONDON N1 9XW, ENGLAND
SN 2049-2618
J9 MICROBIOME
JI Microbiome
PD MAR 20
PY 2017
VL 5
AR 35
DI 10.1186/s40168-017-0250-1
PG 14
WC Microbiology
WE Science Citation Index Expanded (SCI-EXPANDED)
SC Microbiology
GA EP3VM
UT WOS:000397309800002
PM 28320465
OA gold, Green Published
DA 2022-07-02
ER

PT J
AU Zilli, AMH
   Zilli, EM
AF Zilli, Aline M. Hilzendeger
   Zilli, Eduardo M.
TI Review of Evidence and Perspectives of Flavonoids on Metabolic Syndrome
   and Neurodegenerative Disease
SO PROTEIN AND PEPTIDE LETTERS
LA English
DT Review
DE Flavonoids; antioxidant; anti-inflammatory; metabolic syndrome; obesity;
   gut microbiota; dementia
ID LOW-GRADE INFLAMMATION; GUT MICROBIOTA; IN-VITRO; INTESTINAL
   INFLAMMATION; DIETARY FLAVONOIDS; ENERGY-EXPENDITURE; COGNITIVE
   FUNCTION; PHENOLIC-ACIDS; BLOOD-PRESSURE; IMMUNE-SYSTEM
AB Flavonoids are commonly found in fruits, vegetables, and plant-derived foods and may promote various health benefits when included in the diet. The biological activity of flavonoids is normally associated to their potent antioxidant and anti-inflammatory effects, since oxidative stress is associated to conditions such as diabetes, obesity, cardiovascular and neurodegenerative diseases. Additionally, flavonoids may be related to metabolic diseases through their effects on inflammatory mediators and pathways, barrier integrity and gut microbiota composition. The extensive metabolism undergone by flavonoids in humans and the individual differences in their bioavailability to target organs hinder the interpretation of results from cell and animal models. Prospective human studies therefore provide an important perspective. In the field of neurodegenerative disease, carefully designed cohort studies have uncovered important associations between flavonoid intake and reduction in dementia risk, especially regarding specific flavonols, but also anthocyanins. Alternative mechanisms of action, such as changes in the gut microbiota or modulation of the production of toxic proteins, such as amyloid and tau, likely account for an important component of their positive effects, and their elucidation may lead to public health benefits of large magnitude.
C1 [Zilli, Aline M. Hilzendeger; Zilli, Eduardo M.] Univ Texas San Antonio, Hlth & Sci Ctr, Glenn Biggs Inst Alzheimer & Neurodegenerat Dis, San Antonio, TX 78229 USA.
RP Zilli, EM (corresponding author), Univ Texas San Antonio, Hlth & Sci Ctr, Glenn Biggs Inst Alzheimer & Neurodegenerat Dis, San Antonio, TX 78229 USA.
EM marqueszilli@uthscsa.edu
OI Marques Zilli, Eduardo/0000-0002-6743-8379
CR Amasheh M, 2012, ANN NY ACAD SCI, V1258, P100, DOI 10.1111/j.1749-6632.2012.06609.x
   Anhe FF, 2015, GUT, V64, P872, DOI 10.1136/gutjnl-2014-307142
   Anstey KJ, 2011, OBES REV, V12, pe426, DOI 10.1111/j.1467-789X.2010.00825.x
   Aura AM, 2005, EUR J NUTR, V44, P133, DOI 10.1007/s00394-004-0502-2
   Azuma T, 2013, J NUTR, V143, P827, DOI 10.3945/jn.113.174508
   Barth SW, 2012, EUR J NUTR, V51, P841, DOI 10.1007/s00394-011-0264-6
   Bell ZW, 2011, LIPIDS HEALTH DIS, V10, DOI 10.1186/1476-511X-10-29
   Blaut M, 2007, J NUTR, V137, p751S, DOI 10.1093/jn/137.3.751S
   Bleau C, 2015, DIABETES-METAB RES, V31, P545, DOI 10.1002/dmrr.2617
   Cassidy A, 2017, AM J CLIN NUTR, V105, P10, DOI 10.3945/ajcn.116.136051
   Cermak R, 2006, ARCH ANIM NUTR, V60, P180, DOI 10.1080/17450390500467695
   Chooi YC, 2019, METABOLISM, V92, P6, DOI 10.1016/j.metabol.2018.09.005
   Commenges D, 2000, EUR J EPIDEMIOL, V16, P357, DOI 10.1023/A:1007614613771
   Czank C, 2013, AM J CLIN NUTR, V97, P995, DOI 10.3945/ajcn.112.049247
   Czernichow S, 2011, OBES REV, V12, P680, DOI 10.1111/j.1467-789X.2011.00879.x
   Dallas C, 2014, PHYTOTHER RES, V28, P212, DOI 10.1002/ptr.4981
   de Ferrars RM, 2014, BRIT J PHARMACOL, V171, P3268, DOI 10.1111/bph.12676
   Del Rio D, 2010, BRIT J NUTR, V104, pS67, DOI 10.1017/S0007114510003958
   Devore EE, 2010, ARCH NEUROL-CHICAGO, V67, P819, DOI 10.1001/archneurol.2010.144
   Dhanya R, 2017, FRONT PHARMACOL, V8, DOI 10.3389/fphar.2017.00336
   Eid HM, 2017, CURR MED CHEM, V24, P355, DOI 10.2174/0929867323666160909153707
   Estaquio C, 2008, J NUTR, V138, P946, DOI 10.1093/jn/138.5.946
   Eteberria U, 2015, J NUTR BIOCHEM, V26, P651, DOI 10.1016/j.jnutbio.2015.01.002
   Fernandez-Sanchez A, 2011, INT J MOL SCI, V12, P3117, DOI 10.3390/ijms12053117
   Fraga CG, 2011, FREE RADICAL BIO MED, V51, P813, DOI 10.1016/j.freeradbiomed.2011.06.002
   Galleano M, 2012, ANN NY ACAD SCI, V1259, P87, DOI 10.1111/j.1749-6632.2012.06511.x
   GBoDS, 2017, GLOBAL BURDEN DIS ST
   Gil-Cardoso K, 2016, NUTR RES REV, V29, P234, DOI 10.1017/S0954422416000159
   Grobe JL, 2012, HYPERTENSION, V60, P1389, DOI 10.1161/HYPERTENSIONAHA.112.200543
   Guzik TJ, 2006, J PHYSIOL PHARMACOL, V57, P505
   Hebert LE, 2013, NEUROLOGY, V80, P1778, DOI 10.1212/WNL.0b013e31828726f5
   Holland TM, 2020, NEUROLOGY, V94, pE1749, DOI 10.1212/WNL.0000000000008981
   Hooper L, 2008, AM J CLIN NUTR, V88, P38, DOI 10.1093/ajcn/88.1.38
   HOTAMISLIGIL GS, 1993, SCIENCE, V259, P87, DOI 10.1126/science.7678183
   Imessaoudene A, 2016, J NUTR BIOCHEM, V29, P107, DOI 10.1016/j.jnutbio.2015.11.011
   Janssens PLHR, 2015, J NUTR, V145, P864, DOI 10.3945/jn.114.207829
   Joshi T, 2019, J CELL PHYSIOL, V234, P17212, DOI 10.1002/jcp.28528
   Keppler K, 2005, BIOORGAN MED CHEM, V13, P5195, DOI 10.1016/j.bmc.2005.05.003
   Larson AJ, 2012, ADV NUTR, V3, P39, DOI 10.3945/an.111.001271
   Lauby-Secretan B, 2016, NEW ENGL J MED, V375, P794, DOI 10.1056/NEJMsr1606602
   Laurin D, 2004, AM J EPIDEMIOL, V159, P959, DOI 10.1093/aje/kwh124
   Lee HC, 2006, RES MICROBIOL, V157, P876, DOI 10.1016/j.resmic.2006.07.004
   Manach C, 2004, FREE RADICAL RES, V38, P771, DOI 10.1080/10715760410001727858
   Sabogal-Guaqueta AM, 2015, NEUROPHARMACOLOGY, V93, P134, DOI 10.1016/j.neuropharm.2015.01.027
   Marques C, 2018, SCI REP-UK, V8, DOI 10.1038/s41598-018-29744-5
   Marranzano M, 2018, INT J FOOD SCI NUTR, V69, P1020, DOI 10.1080/09637486.2018.1452900
   Marventano S, 2015, INT J FOOD SCI NUTR, V66, P611, DOI 10.3109/09637486.2015.1077790
   Massot-Cladera M, 2014, BRIT J NUTR, V112, P1944, DOI 10.1017/S0007114514003080
   Meng XF, 2002, CHEM RES TOXICOL, V15, P1042, DOI 10.1021/tx010184a
   Most J, 2014, INT J OBESITY, V38, P698, DOI 10.1038/ijo.2013.231
   Ng M, 2014, LANCET, V384, P766, DOI 10.1016/S0140-6736(14)60460-8
   Ola MS, 2017, SAUDI J BIOL SCI, V24, P1186, DOI 10.1016/j.sjbs.2016.11.017
   Orhan IE, 2015, CURR MED CHEM, V22, P1004, DOI 10.2174/0929867322666141212122352
   Overman A, 2011, INT J OBESITY, V35, P1165, DOI 10.1038/ijo.2010.272
   Parkar SG, 2008, INT J FOOD MICROBIOL, V124, P295, DOI 10.1016/j.ijfoodmicro.2008.03.017
   Patel RV, 2018, EUR J MED CHEM, V155, P889, DOI 10.1016/j.ejmech.2018.06.053
   Patterson E, 2016, POSTGRAD MED J, V92, P286, DOI 10.1136/postgradmedj-2015-133285
   Petersson SD, 2016, ADV NUTR, V7, P889, DOI 10.3945/an.116.012138
   Pietta PG, 2000, J NAT PROD, V63, P1035, DOI 10.1021/np9904509
   Prochazkova D, 2011, FITOTERAPIA, V82, P513, DOI 10.1016/j.fitote.2011.01.018
   Rangel-Huerta OD, 2015, J NUTR, V145, P1808, DOI 10.3945/jn.115.213660
   Rios LY, 2003, AM J CLIN NUTR, V77, P912, DOI 10.1093/ajcn/77.4.912
   Rivera L, 2008, OBESITY, V16, P2081, DOI 10.1038/oby.2008.315
   Roopchand DE, 2015, DIABETES, V64, P2847, DOI 10.2337/db14-1916
   Root M, 2015, J MED FOOD, V18, P1327, DOI 10.1089/jmf.2015.0010
   Roowi S, 2009, MOL NUTR FOOD RES, V53, pS68, DOI 10.1002/mnfr.200800287
   Scalbert A, 2000, J NUTR, V130, p2073S, DOI 10.1093/jn/130.8.2073S
   Scholey AB, 2010, J PSYCHOPHARMACOL, V24, P1505, DOI 10.1177/0269881109106923
   Serafini M, 2002, BRIT J NUTR, V88, P615, DOI 10.1079/BJN2002722
   Serafini M, 2010, P NUTR SOC, V69, P273, DOI 10.1017/S002966511000162X
   Serban MC, 2016, J AM HEART ASSOC, V5, DOI 10.1161/JAHA.115.002713
   Shi GJ, 2019, BIOMED PHARMACOTHER, V109, P1085, DOI 10.1016/j.biopha.2018.10.130
   Shishtar E, 2020, PUBLIC HEALTH NUTR, V23, P1576, DOI 10.1017/S136898001900394X
   Shishtar E, 2020, AM J CLIN NUTR, V112, P343, DOI 10.1093/ajcn/nqaa079
   Simioni Carolina, 2018, Oncotarget, V9, P17181, DOI 10.18632/oncotarget.24729
   Simons AL, 2005, J AGR FOOD CHEM, V53, P4258, DOI 10.1021/jf0500177
   Singh GP, 2013, PLOS ONE, V8, DOI [10.1371/journal.pone.0064893, 10.1371/journal.pone.0065174]
   Terra X, 2011, J NUTR BIOCHEM, V22, P380, DOI 10.1016/j.jnutbio.2010.03.006
   Terra X, 2009, J NUTR BIOCHEM, V20, P210, DOI 10.1016/j.jnutbio.2008.02.005
   Tomas-Navarro M, 2014, J AGR FOOD CHEM, V62, P24, DOI 10.1021/jf4048989
   Turnbaugh PJ, 2009, NATURE, V457, P480, DOI 10.1038/nature07540
   Tzounis X, 2011, AM J CLIN NUTR, V93, P62, DOI 10.3945/ajcn.110.000075
   U.S. Department of Agriculture and U.S Department of Health and Human Services, 2000, DIET GUID AM
   van Duynhoven J, 2011, P NATL ACAD SCI USA, V108, P4531, DOI 10.1073/pnas.1000098107
   Vazquez-Prieto MA, 2011, AM J HYPERTENS, V24, P234, DOI 10.1038/ajh.2010.214
   Visioli F, 2011, CRIT REV FOOD SCI, V51, P524, DOI 10.1080/10408391003698677
   Vitaglione P, 2007, J NUTR, V137, P2043, DOI 10.1093/jn/137.9.2043
   Whyte AR, 2015, NUTRITION, V31, P531, DOI 10.1016/j.nut.2014.09.013
   Wilkin TJ, 2004, J ROY SOC MED, V97, P511, DOI 10.1258/jrsm.97.11.511
   Williamson G, 2005, AM J CLIN NUTR, V81, p243S, DOI [10.1093/ajcn/81.1.230S, 10.1093/ajcn/81.1.243S]
   Williamson G, 2010, BRIT J NUTR, V104, pS48, DOI 10.1017/S0007114510003946
NR 91
TC 0
Z9 0
U1 3
U2 10
PU BENTHAM SCIENCE PUBL LTD
PI SHARJAH
PA EXECUTIVE STE Y-2, PO BOX 7917, SAIF ZONE, 1200 BR SHARJAH, U ARAB
   EMIRATES
SN 0929-8665
EI 1875-5305
J9 PROTEIN PEPTIDE LETT
JI Protein Pept. Lett.
PY 2021
VL 28
IS 7
BP 725
EP 734
DI 10.2174/0929866528666210127152359
PG 10
WC Biochemistry & Molecular Biology
WE Science Citation Index Expanded (SCI-EXPANDED)
SC Biochemistry & Molecular Biology
GA TZ5PC
UT WOS:000684523300002
PM 33504293
DA 2022-07-02
ER

PT J
AU Feng, Z
   Long, WM
   Hao, BH
   Ding, D
   Ma, XQ
   Zhao, LP
   Pang, XY
AF Feng, Zhou
   Long, Wenmin
   Hao, Binhan
   Ding, Ding
   Ma, Xiaoqing
   Zhao, Liping
   Pang, Xiaoyan
TI A human stool-derived Bilophila wadsworthia strain caused systemic
   inflammation in specific-pathogen-free mice
SO GUT PATHOGENS
LA English
DT Article
DE Bilophila wadsworthia; Inflammation; Hepatosplenomegaly; Gut microbiota;
   Mice
ID SERUM AMYLOID-A; GUT MICROBIOTA; AKKERMANSIA-MUCINIPHILA;
   INSULIN-RESISTANCE; OBESITY; DIET; PCR; ASSOCIATION; ENDOTOXEMIA;
   INFECTION
AB Background: Bilophila wadsworthia is a major member of sulfidogenic bacteria in human gut, it was originally recovered from different clinical specimens of intra-abdominal infections and recently was reported potentially linked to different chronic metabolic disorders. However, there is still insufficient understanding on its detailed function and mechanism to date.
   Methods: A B. wadsworthia strain was isolated from fresh feces of a latent autoimmune diabetes in adults patient and we investigated its pathogenicity by oral administration to specific-pathogen-free mice. Tissue samples and serum were collected after sacrifice. Stool samples were collected at different time points to profile the gut microbiota.
   Results: Bilophila wadsworthia infection resulted in the reduction of body weight and fat mass, apparent hepatosplenomegaly and elevated serum inflammatory factors, including serum amyloid A and interleukin-6, while without significant change of the overall gut microbiota structure.
   Conclusions: These results demonstrated that higher amount of B. wadsworthia caused systemic inflammatory response in SPF mice, which adds new evidence to the pathogenicity of this bacterium and implied its potential role to the chronic inflammation related metabolic diseases like diabetes.
C1 [Feng, Zhou; Long, Wenmin; Hao, Binhan; Ding, Ding; Ma, Xiaoqing; Zhao, Liping; Pang, Xiaoyan] Shanghai Jiao Tong Univ, Sch Life Sci & Biotechnol, State Key Lab Microbial Metab, 800 Dongchuan Rd, Shanghai 200240, Peoples R China.
RP Pang, XY (corresponding author), Shanghai Jiao Tong Univ, Sch Life Sci & Biotechnol, State Key Lab Microbial Metab, 800 Dongchuan Rd, Shanghai 200240, Peoples R China.
EM xypang@sjtu.edu.cn
OI Hao, Binhan/0000-0002-4907-0849
FU National Natural Science Foundation of China [81670603, 31330005];
   Shanghai Jiao Tong University [YG2014ZD10]
FX This work was supported by the Grants from the National Natural Science
   Foundation of China (81670603 and 31330005), Shanghai Jiao Tong
   University Project (YG2014ZD10).
CR Andersson CX, 2008, DIABETES-METAB RES, V24, P595, DOI 10.1002/dmrr.889
   BARON EJ, 1989, J GEN MICROBIOL, V135, P3405
   BARON EJ, 1992, J CLIN MICROBIOL, V30, P1882, DOI 10.1128/JCM.30.7.1882-1884.1992
   Bayston R, 2007, J BIOMED MATER RES A, V81A, P705, DOI 10.1002/jbm.a.31145
   Blachier F, 2010, AMINO ACIDS, V39, P335, DOI 10.1007/s00726-009-0445-2
   Burton KJ, 2017, BRIT J NUTR, V117, P1312, DOI 10.1017/S0007114517000885
   Cani PD, 2007, DIABETES, V56, P1761, DOI 10.2337/db06-1491
   Caporaso JG, 2010, NAT METHODS, V7, P335, DOI 10.1038/nmeth.f.303
   da Silva SM, 2008, ANTON LEEUW INT J G, V93, P381, DOI 10.1007/s10482-007-9215-x
   David LA, 2014, NATURE, V505, P559, DOI 10.1038/nature12820
   de Oliveira EM, 2016, DIABETOLOGIA, V59, P1760, DOI 10.1007/s00125-016-3970-z
   Derrien M, 2008, APPL ENVIRON MICROB, V74, P1646, DOI 10.1128/AEM.01226-07
   Devkota S, 2012, NATURE, V487, P104, DOI 10.1038/nature11225
   Edgar RC, 2013, NAT METHODS, V10, P996, DOI [10.1038/nmeth.2604, 10.1038/NMETH.2604]
   Everard A, 2013, P NATL ACAD SCI USA, V110, P9066, DOI 10.1073/pnas.1219451110
   Fei N, 2013, ISME J, V7, P880, DOI 10.1038/ismej.2012.153
   FINEGOLD S, 1992, EUR J CLIN MICROBIOL, V11, P1058, DOI 10.1007/BF01967799
   Gabay C, 2006, ARTHRITIS RES THER, V8, DOI 10.1186/ar1917
   Gerardo SH, 1998, ANAEROBE, V4, P19
   Godon JJ, 1997, APPL ENVIRON MICROB, V63, P2802, DOI 10.1128/AEM.63.7.2802-2813.1997
   Grant AJ, 2009, INFECT IMMUN, V77, P5608, DOI 10.1128/IAI.00827-09
   HENTGES DJ, 1985, INFECT IMMUN, V47, P118, DOI 10.1128/IAI.47.1.118-122.1985
   Hunter CA, 2015, NAT IMMUNOL, V16, P448, DOI 10.1038/ni.3153
   Johnson BD, 2004, CIRCULATION, V109, P726, DOI 10.1161/01.CIR.0000115516.54550.B1
   Laue H, 2006, FEMS MICROBIOL LETT, V261, P74, DOI 10.1111/j.1574-6968.2006.00335.x
   Liang TB, 2016, J AM COLL SURGEONS, V222, P269, DOI 10.1016/j.jamcollsurg.2015.12.009
   Lin Y, 2001, J BIOL CHEM, V276, P42077, DOI 10.1074/jbc.M107101200
   Livak KJ, 2001, METHODS, V25, P402, DOI 10.1006/meth.2001.1262
   Loubinoux J, 2002, FEMS MICROBIOL ECOL, V40, P107, DOI 10.1111/j.1574-6941.2002.tb00942.x
   MALLE E, 1993, ATHEROSCLEROSIS, V102, P131, DOI 10.1016/0021-9150(93)90155-N
   Maslowski KM, 2011, NAT IMMUNOL, V12, P5, DOI 10.1038/ni0111-5
   McOrist AL, 2001, J CLIN MICROBIOL, V39, P1577, DOI 10.1128/JCM.39.4.1577-1579.2001
   Merchant R H, 2001, Indian Pediatr, V38, P239
   MOSCA A, 1995, ANAEROBE, V1, P21, DOI 10.1016/S1075-9964(95)80379-3
   Nadkarni MA, 2002, MICROBIOL-SGM, V148, P257, DOI 10.1099/00221287-148-1-257
   Okur M, 2012, PEDIATR INT, V54, P215, DOI 10.1111/j.1442-200X.2011.03558.x
   Poitou C, 2005, DIABETOLOGIA, V48, P519, DOI 10.1007/s00125-004-1654-6
   Qin JJ, 2012, NATURE, V490, P55, DOI 10.1038/nature11450
   Reigstad CS, 2009, PLOS ONE, V4, DOI 10.1371/journal.pone.0005842
   Sanz Y, 2010, P NUTR SOC, V69, P434, DOI 10.1017/S0029665110001813
   Scanlan PD, 2009, FEMS MICROBIOL ECOL, V69, P213, DOI 10.1111/j.1574-6941.2009.00709.x
   Scheja L, 2008, EXP DIABETES RES, DOI 10.1155/2008/230837
   Sen T, 2017, PHYSIOL BEHAV, V173, P305, DOI 10.1016/j.physbeh.2017.02.027
   Shen W, 2014, J NUTR, V144, P1181, DOI 10.3945/jn.114.194332
   Tremlett H, 2016, EUR J NEUROL, V23, P1308, DOI 10.1111/ene.13026
   VOLLAARD EJ, 1994, ANTIMICROB AGENTS CH, V38, P409, DOI 10.1128/AAC.38.3.409
   Wilson S, 2010, T ROY SOC TROP MED H, V104, P110, DOI 10.1016/j.trstmh.2009.08.006
   Xiao SM, 2014, FEMS MICROBIOL ECOL, V87, P357, DOI 10.1111/1574-6941.12228
   Yazici C, 2015, GASTROENTEROLOGY, V148, pS100
   Zhang CH, 2016, GENOME MED, V8, DOI 10.1186/s13073-016-0304-1
   Zhang CH, 2015, EBIOMEDICINE, V2, P968, DOI 10.1016/j.ebiom.2015.07.007
   Zhang QP, 2016, SCI REP-UK, V6, DOI 10.1038/srep27572
   Zhang X, 2012, PLOS ONE, V7, DOI [10.1371/journal.pone.0042529, 10.1371/journal.pone.0040320]
NR 53
TC 63
Z9 67
U1 1
U2 20
PU BMC
PI LONDON
PA CAMPUS, 4 CRINAN ST, LONDON N1 9XW, ENGLAND
SN 1757-4749
J9 GUT PATHOG
JI Gut Pathogens
PD OCT 26
PY 2017
VL 9
AR 59
DI 10.1186/s13099-017-0208-7
PG 10
WC Gastroenterology & Hepatology; Microbiology
WE Science Citation Index Expanded (SCI-EXPANDED)
SC Gastroenterology & Hepatology; Microbiology
GA FK8SR
UT WOS:000413779400001
PM 29090023
OA gold, Green Published
DA 2022-07-02
ER

PT J
AU Xu, Y
   Wang, N
   Tan, HY
   Li, S
   Zhang, C
   Feng, YB
AF Xu, Yu
   Wang, Ning
   Tan, Hor-Yue
   Li, Sha
   Zhang, Cheng
   Feng, Yibin
TI Function of Akkermansia muciniphila in Obesity: Interactions With Lipid
   Metabolism, Immune Response and Gut Systems
SO FRONTIERS IN MICROBIOLOGY
LA English
DT Review
DE Akkermansia muciniphila; obesity; lipid modulation; nutrition therapy;
   immunity
ID ENDOTOXEMIA-INDUCED INFLAMMATION; DIET-INDUCED OBESITY; FATTY
   LIVER-DISEASE; WEIGHT-GAIN; MICROBIOTA COMPOSITION; INTESTINAL
   MICROBIOTA; BODY-WEIGHT; INDIVIDUALS; POLYPHENOLS; PREGNANCY
AB Obesity and its metabolic syndrome, including liver disorders and type 2 diabetes, are a worldwide epidemic and are intimately linked to diet. The gut microbiota interaction has been pointed to as a hot topic of research in the treatment of obesity and related metabolic diseases by influencing energy metabolism and the immune system. In terms of the novel beneficial microbes identified, Akkermansia muciniphila (A. muciniphila) colonizes the mucosa layer of the gut and modulates basal metabolism. A. muciniphila is consistently correlated with obesity. The causal beneficial impact of A. muciniphila treatment on obesity is coming to light, having been proved by a variety of animal models and human studies. A. muciniphila has been characterized as a beneficial player in body metabolism and has great prospects for treatments of the metabolic disorders associated with obesity, as well as being considered for next-generation therapeutic agents. This paper aimed to investigate the basic mechanism underlying the relation of A. muciniphila to obesity and its host interactions, as identified in recent discoveries, facilitating the establishment of the causal relationship in A. muciniphila-associated therapeutic supplement in humans.
C1 [Xu, Yu; Wang, Ning; Tan, Hor-Yue; Li, Sha; Zhang, Cheng; Feng, Yibin] Univ Hong Kong, Li Ka Shing Fac Med, Sch Chinese Med, Pokfulam, Hong Kong, Peoples R China.
RP Feng, YB (corresponding author), Univ Hong Kong, Li Ka Shing Fac Med, Sch Chinese Med, Pokfulam, Hong Kong, Peoples R China.
EM yfeng@hku.hk
FU Research Council of the University of Hong Kong [104004092, 104003919];
   Research Grants Committee of Hong Kong, HKSAR [766211, 17152116]; Gala
   Family Trust [200007008]; Government-Matching Grant Scheme [207060411];
   Donation of Vita Green Health Products Co., Ltd. [200007477]; 
   [260007830];  [260007482]
FX The study was financially supported by grants from the Research Council
   of the University of Hong Kong (Project Codes: 104004092 and 104003919),
   Research Grants Committee of Hong Kong, HKSAR (Project Codes: 766211 and
   17152116), Gala Family Trust (Project Code: 200007008),
   Government-Matching Grant Scheme (Project Code: 207060411), Donation of
   Vita Green Health Products Co., Ltd. (Project Code: 200007477), and
   Contract Research (Project Codes: 260007830 and 260007482). The funders
   had no role in study design, data collection and analysis, decision to
   publish, or preparation of the manuscript.
CR Allin KH, 2018, DIABETOLOGIA, V61, P810, DOI 10.1007/s00125-018-4550-1
   Anhe FF, 2019, NAT MED, V25, P1031, DOI 10.1038/s41591-019-0516-1
   Anhe FF, 2016, GUT MICROBES, V7, P146, DOI 10.1080/19490976.2016.1142036
   Anonye BO, 2017, FRONT IMMUNOL, V8, DOI 10.3389/fimmu.2017.00850
   Aron-Wisnewsky J, 2013, CLIN MICROBIOL INFEC, V19, P338, DOI 10.1111/1469-0691.12140
   Baldwin J, 2016, J NUTR BIOCHEM, V27, P123, DOI 10.1016/j.jnutbio.2015.08.027
   Bannerman P, 2018, MOL THER, V26, P793, DOI 10.1016/j.ymthe.2018.01.002
   Belzer C, 2017, MBIO, V8, DOI [10.1128/mBio.00770-17, 10.1128/mbio.00770-17]
   Belzer C, 2012, ISME J, V6, P1449, DOI 10.1038/ismej.2012.6
   Brahe LK, 2015, NUTR DIABETES, V5, DOI 10.1038/nutd.2015.9
   Brodmann T, 2017, FRONT MICROBIOL, V8, DOI 10.3389/fmicb.2017.01725
   Cani PD, 2009, GUT, V58, P1091, DOI 10.1136/gut.2008.165886
   Cani PD, 2008, DIABETES, V57, P1470, DOI 10.2337/db07-1403
   Cani PD, 2017, FRONT MICROBIOL, V8, DOI 10.3389/fmicb.2017.01765
   Cani PD, 2012, GUT MICROBES, V3, P279, DOI 10.4161/gmic.19625
   Carding Simon, 2015, Microbial Ecology in Health and Disease, V26, P26191, DOI 10.3402/mehd.v26.26191
   Collado MC, 2012, PEDIATR RES, V72, P77, DOI 10.1038/pr.2012.42
   Collado MC, 2010, AM J CLIN NUTR, V92, P1023, DOI 10.3945/ajcn.2010.29877
   Chambers Edward S, 2018, Curr Nutr Rep, V7, P198, DOI 10.1007/s13668-018-0248-8
   Chelakkot C, 2018, EXP MOL MED, V50, DOI 10.1038/emm.2017.282
   Chia LW, 2018, ANTON LEEUW INT J G, V111, P859, DOI 10.1007/s10482-018-1040-x
   Clemente JC, 2012, CELL, V148, P1258, DOI 10.1016/j.cell.2012.01.035
   Collado MC, 2007, APPL ENVIRON MICROB, V73, P7767, DOI 10.1128/AEM.01477-07
   Collado MC, 2008, AM J CLIN NUTR, V88, P894, DOI 10.1093/ajcn/88.4.894
   Cortez RV, 2018, SURG OBES RELAT DIS, V14, P1748, DOI 10.1016/j.soard.2018.07.021
   Dao MC, 2016, GUT, V65, P426, DOI 10.1136/gutjnl-2014-308778
   de la Cuesta-Zuluaga J, 2017, DIABETES CARE, V40, P54, DOI 10.2337/dc16-1324
   de Vos WM, 2017, MICROBIOL-SGM, V163, P646, DOI 10.1099/mic.0.000444
   Depommier C, 2019, NAT MED, V25, P1096, DOI 10.1038/s41591-019-0495-2
   Derrien M, 2004, INT J SYST EVOL MICR, V54, P1469, DOI 10.1099/ijs.0.02873-0
   Derrien M, 2011, FRONT MICROBIOL, V2, DOI 10.3389/fmicb.2011.00166
   Dingemanse C, 2015, CARCINOGENESIS, V36, P1388, DOI 10.1093/carcin/bgv120
   Duparc T, 2017, GUT, V66, P620, DOI 10.1136/gutjnl-2015-310904
   Duranti S, 2017, GENES NUTR, V12, DOI 10.1186/s12263-017-0566-2
   Earley H, 2015, PLOS ONE, V10, DOI 10.1371/journal.pone.0135280
   Eteberria U, 2015, J NUTR BIOCHEM, V26, P651, DOI 10.1016/j.jnutbio.2015.01.002
   Everard A, 2013, P NATL ACAD SCI USA, V110, P9066, DOI 10.1073/pnas.1219451110
   Fukui Hiroshi, 2015, Microorganisms, V3, P759, DOI 10.3390/microorganisms3040759
   Ganesh BP, 2013, PLOS ONE, V8, DOI 10.1371/journal.pone.0074963
   Geerlings SY, 2018, MICROORGANISMS, V6, DOI 10.3390/microorganisms6030075
   Gomez-Gallego C, 2016, BENEF MICROBES, V7, P571, DOI 10.3920/BM2016.0009
   Grander C, 2018, GUT, V67, P892, DOI 10.1136/gutjnl-2016-313432
   Greer RL, 2016, NAT COMMUN, V7, DOI 10.1038/ncomms13329
   Guo X, 2016, J APPL MICROBIOL, V120, P452, DOI 10.1111/jam.13022
   Hanninen A, 2018, GUT, V67, P1445, DOI 10.1136/gutjnl-2017-314508
   Hansen CHF, 2012, DIABETOLOGIA, V55, P2285, DOI 10.1007/s00125-012-2564-7
   Henning SM, 2017, ANAEROBE, V43, P56, DOI 10.1016/j.anaerobe.2016.12.003
   Huang K, 2015, CARBOHYD RES, V415, P60, DOI 10.1016/j.carres.2015.08.001
   Kang CS, 2013, PLOS ONE, V8, DOI 10.1371/journal.pone.0076520
   Kelly JR, 2015, FRONT CELL NEUROSCI, V9, DOI 10.3389/fncel.2015.00392
   Khan TJ, 2018, OMICS, V22, P154, DOI 10.1089/omi.2017.0130
   Kim J, 2019, FRONT MICROBIOL, V10, DOI 10.3389/fmicb.2019.01947
   Ley RE, 2005, P NATL ACAD SCI USA, V102, P11070, DOI 10.1073/pnas.0504978102
   Li J, 2016, CIRCULATION, V133, P2434, DOI 10.1161/CIRCULATIONAHA.115.019645
   Lin P, 2014, PLOS ONE, V9, DOI 10.1371/journal.pone.0105684
   Liu FP, 2017, ONCOTARGET, V8, P3798, DOI 10.18632/oncotarget.14028
   Lopez-Siles M, 2018, FRONT CELL INFECT MI, V8, DOI 10.3389/fcimb.2018.00281
   Lukovac S, 2014, MBIO, V5, DOI 10.1128/mBio.01438-14
   Leal-Diaz AM, 2016, SCI REP-UK, V6, DOI 10.1038/srep34242
   Medina-Vera I, 2019, DIABETES METAB, V45, P122, DOI 10.1016/j.diabet.2018.09.004
   Meng X, 2018, NUTRIENTS, V10, DOI 10.3390/nu10101457
   Minter MR, 2017, SCI REP-UK, V7, DOI 10.1038/s41598-017-11047-w
   Nehra V, 2016, PHYSIOLOGY, V31, P327, DOI 10.1152/physiol.00005.2016
   Ottman N, 2017, BEST PRACT RES CL GA, V31, P637, DOI 10.1016/j.bpg.2017.10.001
   Ottman N, 2017, APPL ENVIRON MICROB, V83, DOI 10.1128/AEM.01014-17
   Ottman N, 2017, PLOS ONE, V12, DOI 10.1371/journal.pone.0173004
   Ottman N, 2016, FRONT MICROBIOL, V7, DOI 10.3389/fmicb.2016.01157
   Ouwerkerk JP, 2017, BENEF MICROBES, V8, P163, DOI [10.3920/BM2016.0096, 10.3920/bm2016.0096]
   Ouwerkerk JP, 2016, APPL ENVIRON MICROB, V82, P6983, DOI 10.1128/AEM.01641-16
   Ozdal T, 2016, NUTRIENTS, V8, DOI 10.3390/nu8020078
   Ozkul C, 2017, TURK J GASTROENTEROL, V28, P361, DOI 10.5152/tjg.2017.17033
   Palleja A, 2016, GENOME MED, V8, DOI 10.1186/s13073-016-0312-1
   Pascale A, 2019, CURR OPIN PHARMACOL, V49, P1, DOI 10.1016/j.coph.2019.03.011
   Pierre JF, 2013, JPEN-PARENTER ENTER, V37, P401, DOI 10.1177/0148607112463076
   Pleasure D, 2020, NEUROCHEM RES, V45, P561, DOI 10.1007/s11064-018-2693-6
   Plovier H, 2017, NAT MED, V23, P107, DOI 10.1038/nm.4236
   Remely M, 2016, ENDOCR METAB IMMUNE, V16, P99, DOI 10.2174/1871530316666160831093813
   Reunanen J, 2015, APPL ENVIRON MICROB, V81, P3655, DOI 10.1128/AEM.04050-14
   Roopchand DE, 2015, DIABETES, V64, P2847, DOI 10.2337/db14-1916
   Roshanravan N, 2017, J CARDIOVASC THORAC, V9, P183, DOI 10.15171/jcvtr.2017.32
   Santacruz A, 2010, BRIT J NUTR, V104, P83, DOI 10.1017/S0007114510000176
   Schneeberger M, 2015, SCI REP-UK, V5, DOI 10.1038/srep16643
   Sergey S. S., 2017, CELL REP, V19, P733, DOI [10.1016/j.celrep.2017.03.080, DOI 10.1016/J.CELREP.2017.03.080]
   Shen J, 2016, ARTERIOSCL THROM VAS, V36, P1448, DOI 10.1161/ATVBAHA.116.307597
   Shen W, 2017, FRONT MICROBIOL, V8, P1, DOI 10.3389/fmicb.2017.00272
   Shin NR, 2014, GUT, V63, P727, DOI 10.1136/gutjnl-2012-303839
   Sonnenburg JL, 2016, NATURE, V535, P56, DOI 10.1038/nature18846
   Spanogiannopoulos P, 2016, NAT REV MICROBIOL, V14, P273, DOI 10.1038/nrmicro.2016.17
   Stenman LK, 2016, BENEF MICROBES, V7, P11, DOI 10.3920/BM2015.0069
   Swidsinski A, 2011, GUT, V60, P34, DOI 10.1136/gut.2009.191320
   Turnbaugh PJ, 2008, CELL HOST MICROBE, V3, P213, DOI 10.1016/j.chom.2008.02.015
   van Best N, 2015, HEPATOL INT, V9, P406, DOI 10.1007/s12072-015-9640-2
   van der Ark KCH, 2018, MICROB BIOTECHNOL, V11, P476, DOI 10.1111/1751-7915.13033
   Van Herreweghen F, 2018, FEMS MICROBIOL ECOL, V94, DOI 10.1093/femsec/fiy186
   Verhoog S, 2019, NUTRIENTS, V11, DOI 10.3390/nu11071565
   Walker Jeanne M, 2019, J Clin Transl Res, V4, P122
   Wang J, 2016, NAT REV MICROBIOL, V14, P508, DOI 10.1038/nrmicro.2016.83
   Wang L, 2011, APPL ENVIRON MICROB, V77, P6718, DOI 10.1128/AEM.05212-11
   Wang Y, 2017, FRONT MOL NEUROSCI, V10, DOI 10.3389/fnmol.2017.00075
   Wang Y, 2016, INT J BIOL SCI, V12, P1341, DOI 10.7150/ijbs.15992
   Wu WR, 2017, FRONT MICROBIOL, V8, DOI 10.3389/fmicb.2017.01804
   Yassour M, 2016, GENOME MED, V8, DOI 10.1186/s13073-016-0271-6
   Zhai KF, 2015, THROMB HAEMOSTASIS, V114, P173, DOI 10.1160/TH14-10-0880
   Zhai QX, 2019, CRIT REV FOOD SCI, V59, P3227, DOI 10.1080/10408398.2018.1517725
   Zhang HS, 2015, ISME J, V9, P770, DOI 10.1038/ismej.2014.165
   Zhang L, 2018, J NUTR BIOCHEM, V56, P142, DOI 10.1016/j.jnutbio.2018.02.009
   Zhang L, 2017, J ALZHEIMERS DIS, V60, P1241, DOI 10.3233/JAD-170020
   Zhang S, 2018, MOL NEUROBIOL, V55, P9001, DOI 10.1007/s12035-018-1035-7
   Zhang T, 2019, MICROB BIOTECHNOL, V12, P1109, DOI 10.1111/1751-7915.13410
   Zhao SQ, 2017, J MOL ENDOCRINOL, V58, P1, DOI 10.1530/JME-16-0054
   Zheng HJ, 2016, PLOS ONE, V11, DOI 10.1371/journal.pone.0166026
NR 111
TC 99
Z9 102
U1 29
U2 62
PU FRONTIERS MEDIA SA
PI LAUSANNE
PA AVENUE DU TRIBUNAL FEDERAL 34, LAUSANNE, CH-1015, SWITZERLAND
SN 1664-302X
J9 FRONT MICROBIOL
JI Front. Microbiol.
PD FEB 21
PY 2020
VL 11
AR 219
DI 10.3389/fmicb.2020.00219
PG 12
WC Microbiology
WE Science Citation Index Expanded (SCI-EXPANDED)
SC Microbiology
GA LB3LB
UT WOS:000524537800001
PM 32153527
OA Green Published, gold
DA 2022-07-02
ER

PT J
AU Arora, T
   Tremaroli, V
AF Arora, Tulika
   Tremaroli, Valentina
TI Therapeutic Potential of Butyrate for Treatment of Type 2 Diabetes
SO FRONTIERS IN ENDOCRINOLOGY
LA English
DT Review
DE type 2 diabetes (T2D); microbiota; butyrate; metabolic disease; short
   chain fatty acids (SCFAs)
ID CHAIN FATTY-ACIDS; RANDOMIZED DOUBLE-BLIND; GUT MICROBIOTA; INTESTINAL
   MICROBIOTA; INSULIN SENSITIVITY; METABOLIC SYNDROME; ENERGY-METABOLISM;
   DONOR FECES; METFORMIN; INDIVIDUALS
AB Metagenomics studies have shown that type 2 diabetes (T2D) is associated with an altered gut microbiota. Whereas different microbiota patterns have been observed in independent human cohorts, reduction of butyrate-producing bacteria has consistently been found in individuals with T2D, as well as in those with prediabetes. Butyrate is produced in the large intestine by microbial fermentations, particularly of dietary fiber, and serves as primary fuel for colonocytes. It also acts as histone deacetylase inhibitor and ligand to G-protein coupled receptors, affecting cellular signaling in target cells, such as enteroendocrine cells. Therefore, butyrate has become an attractive drug target for T2D, and treatment strategies have been devised to increase its intestinal levels, for example by supplementation of butyrate-producing bacteria and dietary fiber, or through fecal microbiota transplant (FMT). In this review, we provide an overview of current literature indicating that these strategies have yielded encouraging results and short-term benefits in humans, but long-term improvements of glycemic control have not been reported so far. Further studies are required to find effective approaches to restore butyrate-producing bacteria and butyrate levels in the human gut, and to investigate their impact on glucose regulation in T2D.
C1 [Arora, Tulika] Univ Copenhagen, Fac Hlth & Med Sci, Ctr Basic Metab Res, Novo Nordisk Fdn, Copenhagen, Denmark.
   [Tremaroli, Valentina] Univ Gothenburg, Sahlgrenska Acad, Dept Mol & Clin Med, Wallenberg Lab,Inst Med, Gothenburg, Sweden.
RP Arora, T (corresponding author), Univ Copenhagen, Fac Hlth & Med Sci, Ctr Basic Metab Res, Novo Nordisk Fdn, Copenhagen, Denmark.
EM arora@sund.ku.dk
OI Arora, Tulika/0000-0001-8821-8191
FU Novo Nordisk Foundation [NNF15OC0016798]
FX This work was supported by Novo Nordisk Foundation (Grant no.
   NNF15OC0016798).
CR Adachi K, 2019, J CLIN BIOCHEM NUTR, V64, P231, DOI 10.3164/jcbn.18-101
   Allin KH, 2018, DIABETOLOGIA, V61, P810, DOI 10.1007/s00125-018-4550-1
   Andreasen AS, 2010, BRIT J NUTR, V104, P1831, DOI 10.1017/S0007114510002874
   Anhe FF, 2020, NAT METAB, V2, P233, DOI 10.1038/s42255-020-0178-9
   Aroda VR, 2017, LANCET DIABETES ENDO, V5, P355, DOI 10.1016/S2213-8587(17)30085-2
   Arora T, 2021, MED-CAMBRIDGE, V2, P553, DOI 10.1016/j.medj.2021.03.018
   Bar N, 2020, NATURE, V588, P135, DOI 10.1038/s41586-020-2896-2
   Baxter M, 2016, J HOSP INFECT, V92, P117, DOI 10.1016/j.jhin.2015.10.024
   Bhute SS, 2017, FRONT MICROBIOL, V8, DOI 10.3389/fmicb.2017.00214
   Boets E, 2017, J PHYSIOL-LONDON, V595, P541, DOI 10.1113/JP272613
   Bouter KEC, 2018, CLIN TRANSL GASTROEN, V9, DOI 10.1038/s41424-018-0025-4
   Brooks AW, 2018, PLOS BIOL, V16, DOI 10.1371/journal.pbio.2006842
   Brown AJ, 2003, J BIOL CHEM, V278, P11312, DOI 10.1074/jbc.M211609200
   Bruder LM, 2016, SYST APPL MICROBIOL, V39, P464, DOI 10.1016/j.syapm.2016.08.005
   Byndloss MX, 2017, SCIENCE, V357, P570, DOI 10.1126/science.aam9949
   Cani PD, 2017, FRONT MICROBIOL, V8, DOI 10.3389/fmicb.2017.01765
   Cho NH, 2018, DIABETES RES CLIN PR, V138, P271, DOI 10.1016/j.diabres.2018.02.023
   Chriett S, 2017, MOL CELL ENDOCRINOL, V439, P224, DOI 10.1016/j.mce.2016.09.006
   CLARK FM, 1947, FOOD RES, V12, P122
   Clark RL, 2021, NAT COMMUN, V12, DOI 10.1038/s41467-021-22938-y
   Cleophas MCP, 2019, SCI REP-UK, V9, DOI 10.1038/s41598-018-37246-7
   CUMMINGS JH, 1987, GUT, V28, P1221, DOI 10.1136/gut.28.10.1221
   Cunningham AL, 2021, GUT PATHOG, V13, DOI 10.1186/s13099-021-00446-0
   de Groot PF, 2020, DIABETOLOGIA, V63, P597, DOI 10.1007/s00125-019-05073-8
   de la Cuesta-Zuluaga J, 2017, DIABETES CARE, V40, P54, DOI 10.2337/dc16-1324
   de Mello VD, 2017, SCI REP-UK, V7, DOI 10.1038/srep46337
   Deschasaux M, 2018, NAT MED, V24, P1526, DOI 10.1038/s41591-018-0160-1
   Dobbins RL, 2013, DIABETES OBES METAB, V15, P1013, DOI 10.1111/dom.12132
   Dobbins R, 2015, EUR J PHARMACOL, V755, P95, DOI 10.1016/j.ejphar.2015.03.005
   Donohoe DR, 2011, CELL METAB, V13, P517, DOI 10.1016/j.cmet.2011.02.018
   Doumatey AP, 2020, FRONT CELL INFECT MI, V10, DOI 10.3389/fcimb.2020.00063
   Duvallet C, 2017, NAT COMMUN, V8, DOI 10.1038/s41467-017-01973-8
   Eckburg PB, 2005, SCIENCE, V308, P1635, DOI 10.1126/science.1110591
   Engler C, 2020, BMJ OPEN DIAB RES CA, V8, DOI 10.1136/bmjdrc-2020-001279
   Falony G, 2016, SCIENCE, V352, P560, DOI 10.1126/science.aad3503
   Ferrario C, 2014, J NUTR, V144, P1787, DOI 10.3945/jn.114.197723
   FLEMING SE, 1983, J NUTR, V113, P1613, DOI 10.1093/jn/113.8.1613
   Flint HJ, 2012, NAT REV GASTRO HEPAT, V9, P577, DOI 10.1038/nrgastro.2012.156
   Forslund K, 2015, NATURE, V528, P262, DOI 10.1038/nature15766
   Gao F, 2019, FRONT PHARMACOL, V10, DOI 10.3389/fphar.2019.01040
   Gao ZG, 2009, DIABETES, V58, P1509, DOI 10.2337/db08-1637
   Gargari G, 2016, APPL ENVIRON MICROB, V82, P5850, DOI 10.1128/AEM.01753-16
   Gilijamse PW, 2020, NPJ BIOFILMS MICROME, V6, DOI 10.1038/s41522-020-0127-0
   Gill SR, 2006, SCIENCE, V312, P1355, DOI 10.1126/science.1124234
   Goodman AL, 2011, P NATL ACAD SCI USA, V108, P6252, DOI 10.1073/pnas.1102938108
   Gurung M, 2020, EBIOMEDICINE, V51, DOI 10.1016/j.ebiom.2019.11.051
   Henagan TM, 2015, BRIT J PHARMACOL, V172, P2782, DOI 10.1111/bph.13058
   Hu SX, 2020, INT J MOL SCI, V21, DOI 10.3390/ijms21041542
   Human Microbiome Project Consortium, 2012, Nature, V486, P207, DOI 10.1038/nature11234
   Husted AS, 2017, CELL METAB, V25, P777, DOI 10.1016/j.cmet.2017.03.008
   Jia LL, 2017, SCI REP-UK, V7, DOI 10.1038/s41598-017-07335-0
   Jie ZY, 2021, GASTROENTEROLOGY, V160, P2029, DOI 10.1053/j.gastro.2021.01.029
   Kalantar-Zadeh K, 2019, NAT REV GASTRO HEPAT, V16, P733, DOI 10.1038/s41575-019-0193-z
   Karlsson FH, 2013, NATURE, V498, P99, DOI 10.1038/nature12198
   Khan S, 2016, CHEM-BIOL INTERACT, V254, P124, DOI 10.1016/j.cbi.2016.06.007
   Kimura I, 2013, NAT COMMUN, V4, DOI 10.1038/ncomms2852
   Koeth RA, 2013, NAT MED, V19, P576, DOI 10.1038/nm.3145
   Koh A, 2018, CELL, V175, P947, DOI 10.1016/j.cell.2018.09.055
   Kootte RS, 2017, CELL METAB, V26, P611, DOI 10.1016/j.cmet.2017.09.008
   Krautkramer KA, 2021, NAT REV MICROBIOL, V19, P77, DOI 10.1038/s41579-020-0438-4
   Langella P, 2019, FRONT MICROBIOL, V10, DOI 10.3389/fmicb.2019.01973
   Larraufie P, 2018, SCI REP-UK, V8, DOI 10.1038/s41598-017-18259-0
   Lee H, 2018, GUT MICROBES, V9, P155, DOI 10.1080/19490976.2017.1405209
   Li JH, 2014, NAT BIOTECHNOL, V32, P834, DOI 10.1038/nbt.2942
   Ling C, 2019, CELL METAB, V29, P1028, DOI 10.1016/j.cmet.2019.03.009
   Louis P, 2017, ENVIRON MICROBIOL, V19, P29, DOI 10.1111/1462-2920.13589
   Louis P, 2010, ENVIRON MICROBIOL, V12, P304, DOI 10.1111/j.1462-2920.2009.02066.x
   Maier L, 2018, NATURE, V555, P623, DOI 10.1038/nature25979
   Martin R, 2019, FRONT MICROBIOL, V10, DOI 10.3389/fmicb.2019.01047
   Matheus VA, 2017, EXP BIOL MED, V242, P1214, DOI 10.1177/1535370217708188
   Milligan G, 2017, CHEM REV, V117, P67, DOI 10.1021/acs.chemrev.6b00056
   Mobini R, 2017, DIABETES OBES METAB, V19, P579, DOI 10.1111/dom.12861
   Mocanu V, 2021, NAT MED, V27, P1272, DOI 10.1038/s41591-021-01399-2
   Noureldein MH, 2020, J MOL ENDOCRINOL, V64, P29, DOI 10.1530/JME-19-0132
   O'Hara AM, 2006, EMBO REP, V7, P688, DOI 10.1038/sj.embor.7400731
   Perraudeau F, 2020, BMJ OPEN DIAB RES CA, V8, DOI 10.1136/bmjdrc-2020-001319
   Petersen N, 2014, DIABETES, V63, P410, DOI 10.2337/db13-0991
   Pryde SE, 2002, FEMS MICROBIOL LETT, V217, P133, DOI 10.1111/j.1574-6968.2002.tb11467.x
   Pryor R, 2019, CELL, V178, P1299, DOI 10.1016/j.cell.2019.08.003
   Qin JJ, 2012, NATURE, V490, P55, DOI 10.1038/nature11450
   Qin JJ, 2010, NATURE, V464, P59, DOI 10.1038/nature08821
   Rampelli S, 2015, CURR BIOL, V25, P1682, DOI 10.1016/j.cub.2015.04.055
   Reitmeier S, 2020, CELL HOST MICROBE, V28, P258, DOI 10.1016/j.chom.2020.06.004
   Ridaura VK, 2013, SCIENCE, V341, P1079, DOI 10.1126/science.1241214
   Rodriguez J, 2020, GUT, V69, P1975, DOI 10.1136/gutjnl-2019-319726
   Roshanravan N, 2017, HORM METAB RES, V49, P886, DOI 10.1055/s-0043-119089
   Salonen A, 2012, CLIN MICROBIOL INFEC, V18, P16, DOI 10.1111/j.1469-0691.2012.03855.x
   Sanna S, 2019, NAT GENET, V51, P600, DOI 10.1038/s41588-019-0350-x
   Sato FT, 2020, CELLS-BASEL, V9, DOI 10.3390/cells9092007
   Shin NR, 2014, GUT, V63, P727, DOI 10.1136/gutjnl-2012-303839
   Simon MC, 2015, DIABETES CARE, V38, P1827, DOI 10.2337/dc14-2690
   Suau A, 1999, APPL ENVIRON MICROB, V65, P4799
   Sun J, 2016, BRIT J NUTR, V115, P1167, DOI 10.1017/S0007114516000076
   Tabak AG, 2012, LANCET, V379, P2279, DOI 10.1016/S0140-6736(12)60283-9
   Thingholm LB, 2019, CELL HOST MICROBE, V26, P252, DOI 10.1016/j.chom.2019.07.004
   Tolhurst G, 2012, DIABETES, V61, P364, DOI 10.2337/db11-1019
   Tunaru S, 2003, NAT MED, V9, P352, DOI 10.1038/nm824
   Turnbaugh PJ, 2006, NATURE, V444, P1027, DOI 10.1038/nature05414
   Turnbaugh PJ, 2009, NATURE, V457, P480, DOI 10.1038/nature07540
   Udayappan S, 2016, NPJ BIOFILMS MICROBI, V2, DOI 10.1038/npjbiofilms.2016.9
   van Nood E, 2013, NEW ENGL J MED, V368, P407, DOI 10.1056/NEJMoa1205037
   Vital M, 2017, MSYSTEMS, V2, DOI 10.1128/mSystems.00130-17
   Vital M, 2014, MBIO, V5, DOI 10.1128/mBio.00889-14
   Vrieze A, 2012, GASTROENTEROLOGY, V143, P913, DOI 10.1053/j.gastro.2012.06.031
   Wichmann A, 2013, CELL HOST MICROBE, V14, P582, DOI 10.1016/j.chom.2013.09.012
   Wu H, 2020, CELL METAB, V32, P379, DOI 10.1016/j.cmet.2020.06.011
   Wu H, 2017, NAT MED, V23, P850, DOI 10.1038/nm.4345
   Yatsunenko T, 2012, NATURE, V486, P222, DOI 10.1038/nature11053
   Yuille S, 2018, PLOS ONE, V13, DOI 10.1371/journal.pone.0201073
   Zaneveld JR, 2017, NAT MICROBIOL, V2, DOI 10.1038/nmicrobiol.2017.121
   Zhang L, 2021, TRENDS ENDOCRIN MET, V32, P159, DOI 10.1016/j.tem.2020.12.003
   Zhao LJ, 2019, ENDOCRINE, V66, P526, DOI 10.1007/s12020-019-02103-8
   Zhao LP, 2018, SCIENCE, V359, P1151, DOI 10.1126/science.aao5774
NR 113
TC 4
Z9 4
U1 8
U2 9
PU FRONTIERS MEDIA SA
PI LAUSANNE
PA AVENUE DU TRIBUNAL FEDERAL 34, LAUSANNE, CH-1015, SWITZERLAND
SN 1664-2392
J9 FRONT ENDOCRINOL
JI Front. Endocrinol.
PD OCT 19
PY 2021
VL 12
AR 761834
DI 10.3389/fendo.2021.761834
PG 10
WC Endocrinology & Metabolism
WE Science Citation Index Expanded (SCI-EXPANDED)
SC Endocrinology & Metabolism
GA ZK7PA
UT WOS:000763177000001
PM 34737725
DA 2022-07-02
ER

PT J
AU Zhang, W
   Xu, JH
   Yu, T
   Chen, QK
AF Zhang, Wang
   Xu, Ji-Hao
   Yu, Tao
   Chen, Qi-Kui
TI Effects of berberine and metformin on intestinal inflammation and gut
   microbiome composition in db/db mice
SO BIOMEDICINE & PHARMACOTHERAPY
LA English
DT Article
DE Berberine; Metformin; Intestinal inflammation; Intestinal barrier; Gut
   microbes
ID DIET; PREVENTION; MECHANISM; INSULIN; CANCER
AB Berberine and metformin, both established pharmaceutical agents with herbal origins, have incidental beneficial effects on multiple diseases, including diabetes. These effects have been speculated to occur via the gut microbiome. In this study, we administered either berberine or metformin to db/db mice and investigated changes in body weight, food intake, and blood glucose levels. Fresh stool samples were analyzed using 16 s rDNA high-throughput sequencing to evaluate the gut microbiome. Short-chain fatty acids (SCFA) in the stool were quantified using gas chromatography. The expression of NF-kappa B signaling pathway and tight junction (ZO1 and occludin) proteins in the intestinal epithelium was determined using qPCR and western blotting. The intestinal barrier structure was examined using transmission electron microscopy and serum lipopolysaccharide (LPS) was measured using a commercial kit. Both berberine and metformin reduced food intake, body weight, and blood glucose and HbA1c levels. Both treatments effectively restored the intestinal SCFA content, reduced the level of serum LPS, relieved intestinal inflammation, and repaired intestinal barrier structure. Intervention with metformin or berberine modified the gut microbiome in db/db mice, increasing the number of SCFA-producing bacteria (e.g., Butyricimonas, Coprococcus, Ruminococcus) and reducing opportunistic pathogens (e.g., Prevotella, Proteus). An increased abundance of other probiotics including Lactobacillus and Akkermansia was also observed. Berberine and metformin can modulate the composition of the gut microbiome and reduce body weight, blood glucose levels, and intestinal inflammation in db/db mice, which demonstrates their effectiveness in the reduction of diabetic complications in this model.
C1 [Zhang, Wang; Xu, Ji-Hao; Yu, Tao; Chen, Qi-Kui] Sun Yat Sen Univ, Sun Yat Sen Mem Hosp, Dept Gastroenterol, 107 Yan Jiang Xi Rd, Guangzhou 510120, Guangdong, Peoples R China.
   [Zhang, Wang] Guangzhou Univ Chinese Med, Dept Gastroenterol, Affiliated Hosp 2, 111 Da De Rd, Guangzhou 510120, Guangdong, Peoples R China.
RP Chen, QK (corresponding author), Sun Yat Sen Univ, Sun Yat Sen Mem Hosp, Dept Gastroenterol, 107 Yan Jiang Xi Rd, Guangzhou 510120, Guangdong, Peoples R China.
EM qkchen2018@163.com
FU National Natural Science Foundation of China [81703995, 81270442,
   81370475]
FX This study was supported by National Natural Science Foundation of China
   (grant nos. 81703995, 81270442, and 81370475).
CR Bailey CJ, 2017, DIABETOLOGIA, V60, P1566, DOI 10.1007/s00125-017-4318-z
   Bharti AC, 2002, BIOCHEM PHARMACOL, V64, P883, DOI 10.1016/S0006-2952(02)01154-1
   Biagi E, 2010, PLOS ONE, V5, DOI 10.1371/journal.pone.0010667
   Byndloss MX, 2018, MUCOSAL IMMUNOL, V11, P1299, DOI 10.1038/s41385-018-0010-y
   Cabreiro F, 2013, CELL, V153, P228, DOI 10.1016/j.cell.2013.02.035
   Cani PD, 2008, DIABETES, V57, P1470, DOI 10.2337/db07-1403
   Caporaso JG, 2010, NAT METHODS, V7, P335, DOI 10.1038/nmeth.f.303
   Dao MC, 2016, GUT, V65, P426, DOI 10.1136/gutjnl-2014-308778
   De Filippo C, 2010, P NATL ACAD SCI USA, V107, P14691, DOI 10.1073/pnas.1005963107
   DeSantis TZ, 2006, NUCLEIC ACIDS RES, V34, pW394, DOI 10.1093/nar/gkl244
   He L, 2009, CELL, V137, P635, DOI 10.1016/j.cell.2009.03.016
   Hua WY, 2007, J PHARMACEUT BIOMED, V44, P931, DOI 10.1016/j.jpba.2007.03.022
   Kong WJ, 2004, NAT MED, V10, P1344, DOI 10.1038/nm1135
   Lozupone C, 2005, APPL ENVIRON MICROB, V71, P8228, DOI 10.1128/AEM.71.12.8228-8235.2005
   Mahmood K, 2013, EUR J INTERN MED, V24, P20, DOI 10.1016/j.ejim.2012.10.011
   Martinez C, 2013, GUT, V62, P1160, DOI 10.1136/gutjnl-2012-302093
   Maslowski KM, 2009, NATURE, V461, P1282, DOI 10.1038/nature08530
   Min XH, 2014, CELL BIOL INT, V38, P1194, DOI 10.1002/cbin.10323
   Murugesan S, 2018, EUR J CLIN MICROBIOL, V37, P621, DOI 10.1007/s10096-017-3143-0
   Neyrinck AM, 2011, PLOS ONE, V6, DOI 10.1371/journal.pone.0020944
   Peng J, 2015, INT J CLIN EXP MED, V8, P10058
   Pollak M, 2017, DIABETOLOGIA, V60, P1662, DOI 10.1007/s00125-017-4352-x
   Qin JJ, 2012, NATURE, V490, P55, DOI 10.1038/nature11450
   Ryan KK, 2014, NATURE, V509, P183, DOI 10.1038/nature13135
   Sano T, 2009, CANCER SCI, V100, P595, DOI 10.1111/j.1349-7006.2008.01081.x
   Shin NR, 2014, GUT, V63, P727, DOI 10.1136/gutjnl-2012-303839
   Smith PM, 2013, SCIENCE, V341, P569, DOI 10.1126/science.1241165
   Sonnenburg ED, 2010, CELL, V141, P1241, DOI 10.1016/j.cell.2010.05.005
   Takeda K, 2003, ANNU REV IMMUNOL, V21, P335, DOI 10.1146/annurev.immunol.21.120601.141126
   Tang J, 2009, J ETHNOPHARMACOL, V126, P5, DOI 10.1016/j.jep.2009.08.009
   Tibshirani R, 2002, P NATL ACAD SCI USA, V99, P6567, DOI 10.1073/pnas.082099299
   Vuddanda PR, 2010, EXPERT OPIN INV DRUG, V19, P1297, DOI 10.1517/13543784.2010.517745
   Wu H, 2017, NAT MED, V23, P850, DOI 10.1038/nm.4345
   Xie WD, 2011, PLOS ONE, V6, DOI 10.1371/journal.pone.0024520
   Zhang Qing, 2015, Zhongguo Zhong Yao Za Zhi, V40, P1660
   Zhang X, 2012, PLOS ONE, V7, DOI [10.1371/journal.pone.0042529, 10.1371/journal.pone.0040320]
   Zhang X, 2015, SCI REP-UK, V5, DOI 10.1038/srep14405
   Zhang YF, 2008, J CLIN ENDOCR METAB, V93, P2559, DOI 10.1210/jc.2007-2404
   Zhou GC, 2001, J CLIN INVEST, V108, P1167, DOI 10.1172/JCI200113505
NR 39
TC 74
Z9 74
U1 20
U2 55
PU ELSEVIER FRANCE-EDITIONS SCIENTIFIQUES MEDICALES ELSEVIER
PI ISSY-LES-MOULINEAUX
PA 65 RUE CAMILLE DESMOULINS, CS50083, 92442 ISSY-LES-MOULINEAUX, FRANCE
SN 0753-3322
EI 1950-6007
J9 BIOMED PHARMACOTHER
JI Biomed. Pharmacother.
PD OCT
PY 2019
VL 118
AR 109131
DI 10.1016/j.biopha.2019.109131
PG 10
WC Medicine, Research & Experimental; Pharmacology & Pharmacy
WE Science Citation Index Expanded (SCI-EXPANDED)
SC Research & Experimental Medicine; Pharmacology & Pharmacy
GA IY4WZ
UT WOS:000486395000152
PM 31545226
OA gold
DA 2022-07-02
ER

PT J
AU Zhang, Q
   Xiao, XH
   Zheng, J
   Li, M
   Yu, M
   Ping, F
   Wang, T
   Wang, XJ
AF Zhang, Qian
   Xiao, Xinhua
   Zheng, Jia
   Li, Ming
   Yu, Miao
   Ping, Fan
   Wang, Tong
   Wang, Xiaojing
TI Featured article: Structure moderation of gut microbiota in
   liraglutide-treated diabetic male rats
SO EXPERIMENTAL BIOLOGY AND MEDICINE
LA English
DT Article
DE Diabetes; gut microbiota; glucagon-like peptide 1; short chain fatty
   acid; probiotic bacteria
ID HIGH-FAT-DIET; INDUCED OBESITY; INTESTINAL BARRIER; MICE; METABOLISM;
   MODULATION; DIVERSITY; SEQUENCES; METFORMIN; BUTYRATE
AB The change of gut microbiome is associated with a serious of metabolic disorders, such as diabetes. As a glucagon-like peptide 1 analogue, liraglutide is a potent antidiabetic drug in clinical practice. However, the effect of liraglutide on the community of gut microbiota is still unknown. We aimed to determine the influence of liraglutide on fecal microbiota in diabetic male rats. Five-week-old male Sprague-Dawley rats were fed with a control diet or a high-fat diet for four weeks. By injecting streptozotocin, the diabetic rat model was performed. Diabetic male rats were injected subcutaneously with a low dose of liraglutide (liraglutide 0.2 mg/kg/day), a high dose of liraglutide (liraglutide 0.4 mg/kg/day), or normal saline for 12 weeks. Our data showed that liraglutide effectively prevented the development of diabetes in male rats. Pyrosequencing of the V3-V4 region of 16S rRNA genes manifested a remarkable transfer of gut microbiota construction in liraglutide-treated male rats compared with that of the diabetic male rats. Further analysis identified 879 liraglutide-treated specific operational taxonomic units. Some short-chain fatty acid (SCFA)-producing bacteria, including Bacteroides, Lachnospiraceae, and probiotic bacteria, Bifidobacterium, were selectively enhanced in liraglutide-treated diabetic male rats. Lactobacillus was negatively correlated with fasting blood glucose. To sum up, our findings propose that the prevention of diabetes by liraglutide in the diabetic male rats may be associated with the structural change of the gut microbiota, inflammation alleviation, and abundantly elevated SCFA-producing bacteria in the intestine.
C1 [Zhang, Qian; Xiao, Xinhua; Zheng, Jia; Li, Ming; Yu, Miao; Ping, Fan; Wang, Tong; Wang, Xiaojing] Chinese Acad Med Sci, Key Lab Endocrinol, Translat Med Ctr,Peking Union Med Coll, Minist Hlth,Peking Union Med Coll Hosp,Dept Endoc, Beijing 100730, Peoples R China.
RP Xiao, XH (corresponding author), Chinese Acad Med Sci, Key Lab Endocrinol, Translat Med Ctr,Peking Union Med Coll, Minist Hlth,Peking Union Med Coll Hosp,Dept Endoc, Beijing 100730, Peoples R China.
EM xiaoxh2014@vip.163.com
RI Li, Ming/I-1323-2018
OI Li, Ming/0000-0002-8427-605X
FU National Key Research and Development Program of China [2016YFA0101002];
   National Natural Science Foundation of China [81170736, 81570715];
   National Natural Science Foundation for Young Scholars of China
   [81300649]; China Scholarship Council Foundation [201308110443]; PUMC
   Youth Fund [33320140022]; China Diabetes Young Scientific Talent
   Research Funding; Diabetes Research Fund from Clinical Research of
   Chinese Medical Association; Fundamental Research Funds for the Central
   Universities; Scientific Activities Foundation for Selected Returned
   Overseas Professional of Human Resources; Social Security Ministry;
   Chinese Diabetes Society [12030500350]
FX This work was supported by National Key Research and Development Program
   of China (2016YFA0101002), National Natural Science Foundation of China
   (81170736, 81570715), National Natural Science Foundation for Young
   Scholars of China (81300649), China Scholarship Council Foundation
   (201308110443), PUMC Youth Fund (33320140022), China Diabetes Young
   Scientific Talent Research Funding, Diabetes Research Fund from Clinical
   Research of Chinese Medical Association and Chinese Diabetes Society
   (12030500350), Fundamental Research Funds for the Central Universities,
   and the Scientific Activities Foundation for Selected Returned Overseas
   Professional of Human Resources and Social Security Ministry.
CR Asadi S, 2015, IRAN J BASIC MED SCI, V18, P537
   Boulange CL, 2016, GENOME MED, V8, DOI 10.1186/s13073-016-0303-2
   Burton Jeffrey H, 2015, J Diabetes Sci Technol, V9, P808, DOI 10.1177/1932296815577425
   Canfora EE, 2015, NAT REV ENDOCRINOL, V11, P577, DOI 10.1038/nrendo.2015.128
   Caporaso JG, 2010, NAT METHODS, V7, P335, DOI 10.1038/nmeth.f.303
   Denou E, 2016, AM J PHYSIOL-ENDOC M, V310, pE982, DOI 10.1152/ajpendo.00537.2015
   DeSantis TZ, 2006, APPL ENVIRON MICROB, V72, P5069, DOI 10.1128/AEM.03006-05
   Edgar RC, 2013, NAT METHODS, V10, P996, DOI [10.1038/nmeth.2604, 10.1038/NMETH.2604]
   Egshatyan L, 2016, ENDOCR CONNECT, V5, P1, DOI 10.1530/EC-15-0094
   Estaki M, 2016, MICROBIOME, V4, DOI 10.1186/s40168-016-0189-7
   Garcia-Mazcorro JF, 2016, PEERJ, V4, DOI 10.7717/peerj.1702
   Gibson GR, 2008, J CLIN GASTROENTEROL, V42, pS75, DOI 10.1097/MCG.0b013e31815ed097
   Gomes AC, 2014, NUTR J, V13, DOI 10.1186/1475-2891-13-60
   Larsen N, 2010, PLOS ONE, V5, DOI 10.1371/journal.pone.0009085
   Lau E, 2016, NUTR METAB, V13, DOI 10.1186/s12986-016-0089-7
   Ley RE, 2005, P NATL ACAD SCI USA, V102, P11070, DOI 10.1073/pnas.0504978102
   Lozupone C, 2005, APPL ENVIRON MICROB, V71, P8228, DOI 10.1128/AEM.71.12.8228-8235.2005
   Magoc T, 2011, BIOINFORMATICS, V27, P2957, DOI 10.1093/bioinformatics/btr507
   Maniar K, 2017, PHARMACOL RES, V117, P103, DOI 10.1016/j.phrs.2016.12.003
   Ou JY, 2016, PLANT FOOD HUM NUTR, V71, P123, DOI 10.1007/s11130-016-0547-4
   Peng LY, 2007, PEDIATR RES, V61, P37, DOI 10.1203/01.pdr.0000250014.92242.f3
   Plaza-Diaz J, 2014, PLOS ONE, V9, DOI 10.1371/journal.pone.0098401
   Qin JJ, 2012, NATURE, V490, P55, DOI 10.1038/nature11450
   Rabot S, 2010, FASEB J, V24, P4948, DOI 10.1096/fj.10-164921
   Ross SA, 2010, CAN FAM PHYSICIAN, V56, P639
   Segata N, 2011, GENOME BIOL, V12, DOI 10.1186/gb-2011-12-6-r60
   Suzuki T, 2008, BRIT J NUTR, V100, P297, DOI 10.1017/S0007114508888733
   Turnbaugh PJ, 2008, CELL HOST MICROBE, V3, P213, DOI 10.1016/j.chom.2008.02.015
   Turnbaugh PJ, 2009, SCI TRANSL MED, V1, DOI 10.1126/scitranslmed.3000322
   Wang JJ, 2015, ISME J, V9, P1, DOI 10.1038/ismej.2014.99
   Wang Q, 2007, APPL ENVIRON MICROB, V73, P5261, DOI 10.1128/AEM.00062-07
   Wright DP, 2000, FEMS MICROBIOL LETT, V190, P73, DOI 10.1111/j.1574-6968.2000.tb09265.x
   Wu XK, 2010, CURR MICROBIOL, V61, P69, DOI 10.1007/s00284-010-9582-9
   Yan XF, 2016, J DIABETES RES, V2016, DOI 10.1155/2016/2093171
   Yoo JY, 2016, NUTRIENTS, V8, DOI 10.3390/nu8030173
   Zhang Q, 2016, INT J MOL SCI, V17, DOI 10.3390/ijms17101767
   Zhang XY, 2013, PLOS ONE, V8, DOI 10.1371/journal.pone.0071108
   Zhang X, 2015, SCI REP-UK, V5, DOI 10.1038/srep14405
   Zhou CH, 2017, PAIN, V158, P130, DOI 10.1097/j.pain.0000000000000739
   Zhu Y, 2016, INT J FOOD SCI NUTR, V67, P686, DOI 10.1080/09637486.2016.1197185
NR 40
TC 33
Z9 37
U1 0
U2 17
PU SAGE PUBLICATIONS LTD
PI LONDON
PA 1 OLIVERS YARD, 55 CITY ROAD, LONDON EC1Y 1SP, ENGLAND
SN 1535-3702
EI 1535-3699
J9 EXP BIOL MED
JI Exp. Biol. Med.
PD JAN
PY 2018
VL 243
IS 1
BP 34
EP 44
DI 10.1177/1535370217743765
PG 11
WC Medicine, Research & Experimental
WE Science Citation Index Expanded (SCI-EXPANDED)
SC Research & Experimental Medicine
GA FS8IW
UT WOS:000422655400005
PM 29171288
OA Green Published
DA 2022-07-02
ER

PT J
AU Pevsner-Fischer, M
   Blacher, E
   Tatirovsky, E
   Ben-Dov, IZ
   Elinav, E
AF Pevsner-Fischer, Meirav
   Blacher, Eran
   Tatirovsky, Evgeny
   Ben-Dov, Iddo Z.
   Elinav, Eran
TI The gut microbiome and hypertension
SO CURRENT OPINION IN NEPHROLOGY AND HYPERTENSION
LA English
DT Review
DE dysbiosis; hypertension; microbiome
ID CHAIN FATTY-ACIDS; BLOOD-PRESSURE; FERMENTED MILK; SLEEP-APNEA; SOUR
   MILK; INFLAMMATORY RESPONSES; CARDIOVASCULAR-DISEASE; BETA-GLUCAN;
   BACTERIA; HEALTH
AB Purpose of reviewThe mammalian mucosal surfaces are densely inhabited by a diverse microbial ecosystem termed the microbiota. Among these highly heterogeneous populations, the largest and richest is the gut microbiota, recently suggested to affect various physiological traits and susceptibility to disease. Novel metagenomic and metabolomic approaches, which have been developed in the past decade, have enabled the elucidation of the contribution of the microbiota to metabolic, immunologic, neurologic and endocrine homeostasis.Recent findingsDysbiosis, the alteration in the gut microbiota composition and function, has been lately associated with the pathogenesis of multifactorial diseases such as obesity, diabetes and cardiovascular disorders. Recent studies have also suggested associations between dysbiosis and essential hypertension, a common chronic medical condition affecting 20% or more of the adult population worldwide, which is considered a major causative factor for heart disease, stroke, chronic renal failure, blindness and dementia.SummaryIn this review, we discuss the accumulating research pointing to possible interplays between the gut microbiome and hypertension and highlight future prospects by which utilization of microbiome-related techniques may be incorporated into the diagnosis and therapeutic arsenal of hypertension management.
C1 [Pevsner-Fischer, Meirav; Blacher, Eran; Tatirovsky, Evgeny; Elinav, Eran] Weizmann Inst Sci, Dept Immunol, 100 Herzl St, IL-76100 Rehovot, Israel.
   [Ben-Dov, Iddo Z.] Hadassah Hebrew Univ, Nephrol & Hypertens, Med Ctr, Jerusalem, Israel.
RP Elinav, E (corresponding author), Weizmann Inst Sci, Dept Immunol, 100 Herzl St, IL-76100 Rehovot, Israel.
EM eran.elinav@weizmann.ac.il
RI Ben-Dov, Iddo/F-3282-2010; Blacher, Eran/AAV-7462-2020; Blacher,
   Eran/X-3010-2019; Elinav, Eran/ABE-8881-2020
OI Ben-Dov, Iddo/0000-0002-9180-3604; Blacher, Eran/0000-0003-3207-0153;
   Elinav, Eran/0000-0002-5775-2110
FU I-CORE Program of the Planning and Budgeting Committee; Israel Science
   Foundation [41/11]
FX IZB-D is supported by the I-CORE Program of the Planning and Budgeting
   Committee and The Israel Science Foundation (Grant No. 41/11).
CR AbuMweis SS, 2010, EUR J CLIN NUTR, V64, P1472, DOI 10.1038/ejcn.2010.178
   Afridi I, 2003, J HYPERTENS, V21, P1983, DOI 10.1097/01.hjh.0000084751-37215.d2
   Ahn J, 2013, JNCI-J NATL CANCER I, V105, P1907, DOI 10.1093/jnci/djt300
   Aihara K, 2005, J AM COLL NUTR, V24, P257, DOI 10.1080/07315724.2005.10719473
   AOKI K, 1972, JPN CIRCULATION J, V36, P539, DOI 10.1253/jcj.36.539
   Appel LJ, 2003, J AM SOC NEPHROL, V14, pS99, DOI 10.1097/01.ASN.0000070141.69483.5A
   Appel LJ, 2003, JAMA-J AM MED ASSOC, V289, P2083, DOI 10.1001/jama.289.16.2083
   Appel LJ, 1997, NEW ENGL J MED, V336, P1117, DOI 10.1056/NEJM199704173361601
   Backhed F, 2004, P NATL ACAD SCI USA, V101, P15718, DOI 10.1073/pnas.0407076101
   Backhed F, 2005, SCIENCE, V307, P1915, DOI 10.1126/science.1104816
   Beltran-Barrientos LM, 2016, J DAIRY SCI, V99, P4099, DOI 10.3168/jds.2015-10054
   Blumenfeld JD, 2012, BRENNER RECTORS KIDN
   Bomfim GF, 2015, LIFE SCI, V122, P1, DOI 10.1016/j.lfs.2014.12.001
   Bomfim GF, 2012, CLIN SCI, V122, P535, DOI 10.1042/CS20110523
   BRAATEN JT, 1991, AM J CLIN NUTR, V53, P1425, DOI 10.1093/ajcn/53.6.1425
   Brestoff JR, 2013, NAT IMMUNOL, V14, P676, DOI 10.1038/ni.2640
   Brown AJ, 2003, J BIOL CHEM, V278, P11312, DOI 10.1074/jbc.M211609200
   Castellarin M, 2012, GENOME RES, V22, P299, DOI 10.1101/gr.126516.111
   Claesson MJ, 2012, NATURE, V488, P178, DOI 10.1038/nature11319
   DAHL LK, 1975, CIRC RES, V36, P692, DOI 10.1161/01.RES.36.6.692
   de Goffau MC, 2013, DIABETES, V62, P1238, DOI 10.2337/db12-0526
   Desvarieux M, 2010, J HYPERTENS, V28, P1413, DOI 10.1097/HJH.0b013e328338cd36
   Dumas ME, 2006, ANAL CHEM, V78, P2199, DOI 10.1021/ac0517085
   Durgan DJ, 2016, HYPERTENSION, V67, P469, DOI 10.1161/HYPERTENSIONAHA.115.06672
   Durgan DJ, 2012, J AM HEART ASSOC, V1, DOI 10.1161/JAHA.111.000091
   Elijovich F, 2016, HYPERTENSION, V68, pE7, DOI 10.1161/HYP.0000000000000047
   Forman JP, 2007, HYPERTENSION, V49, P1063, DOI 10.1161/HYPERTENSIONAHA.107.087288
   Forslund K, 2015, NATURE, V528, P262, DOI 10.1038/nature15766
   Fuglsang A, 2003, ANTON LEEUW INT J G, V83, P27, DOI 10.1023/A:1022993905778
   Greenbloom SL, 1998, CAN J GASTROENTEROL, V12, P53, DOI 10.1155/1998/349460
   Haiser HJ, 2013, SCIENCE, V341, P295, DOI 10.1126/science.1235872
   Hao YC, 2016, BIOMED RES INT, V2016, DOI 10.1155/2016/7646979
   Hata Y, 1996, AM J CLIN NUTR, V64, P767, DOI 10.1093/ajcn/64.5.767
   Holmes E, 2008, NATURE, V453, P396, DOI 10.1038/nature06882
   Holodniy M, 2011, PLOS ONE, V6, DOI [10.1371/journal.pone.0014764, 10.1371/journal.pone.0025792]
   HOVERSTAD T, 1986, J NUTR, V116, P1772, DOI 10.1093/jn/116.9.1772
   James PA, 2014, JAMA-J AM MED ASSOC, V311, P1809, DOI 10.1001/jama.2013.284427
   Kaddurah-Daouk R, 2011, PLOS ONE, V6, DOI 10.1371/journal.pone.0025482
   Kemppainen KM, 2015, DIABETES CARE, V38, P329, DOI 10.2337/dc14-0850
   KESHAVIAH PR, 1982, ARTIF ORGANS, V6, P378, DOI 10.1111/j.1525-1594.1982.tb04130.x
   Kostic AD, 2012, GENOME RES, V22, P292, DOI 10.1101/gr.126573.111
   KRISTEV A, 1991, INT J EXP PATHOL, V72, P475
   Lackland DT, 2015, CAN J CARDIOL, V31, P569, DOI 10.1016/j.cjca.2015.01.009
   Lavie P, 2000, BRIT MED J, V320, P479, DOI 10.1136/bmj.320.7233.479
   Le Chatelier E, 2013, NATURE, V500, P541, DOI 10.1038/nature12506
   Le Poul E, 2003, J BIOL CHEM, V278, P25481, DOI 10.1074/jbc.M301403200
   Lim S. S, 2012, COMP RISK ASSESSMENT
   Lim SS, 2012, LANCET, V380, P2224, DOI 10.1016/S0140-6736(12)61766-8
   Liu CF, 2011, J AGR FOOD CHEM, V59, P4537, DOI 10.1021/jf104985v
   Macfarlane S, 2003, P NUTR SOC, V62, P67, DOI 10.1079/PNS2002207
   Maki KC, 2010, J AM DIET ASSOC, V110, P205, DOI 10.1016/j.jada.2009.10.037
   Mancia G, 2013, EUR HEART J, V34, P2159, DOI 10.1093/eurheartj/eht151
   Marchesi JR, 2011, PLOS ONE, V6, DOI 10.1371/journal.pone.0020447
   Maslowski KM, 2009, NATURE, V461, P1282, DOI 10.1038/nature08530
   Masuda O, 1996, J NUTR, V126, P3063, DOI 10.1093/jn/126.12.3063
   Mazmanian SK, 2005, CELL, V122, P107, DOI 10.1016/j.cell.2005.05.007
   McCarthy CG, 2015, CARDIOVASC RES, V107, P119, DOI 10.1093/cvr/cvv137
   Mell B, 2015, PHYSIOL GENOMICS, V47, P187, DOI 10.1152/physiolgenomics.00136.2014
   MORTENSEN FV, 1990, GUT, V31, P1391, DOI 10.1136/gut.31.12.1391
   NAKAMURA Y, 1995, J DAIRY SCI, V78, P777, DOI 10.3168/jds.S0022-0302(95)76689-9
   Nakamura Y, 1996, BIOSCI BIOTECH BIOCH, V60, P488, DOI 10.1271/bbb.60.488
   Nieto FJ, 2000, JAMA-J AM MED ASSOC, V283, P1829, DOI 10.1001/jama.283.14.1829
   NUTTING CW, 1991, AM J PHYSIOL, V261, pH561, DOI 10.1152/ajpheart.1991.261.2.H561
   PAGEL MD, 1982, KIDNEY INT, V21, P513, DOI 10.1038/ki.1982.54
   PERERA G A, 1955, J Chronic Dis, V1, P33, DOI 10.1016/0021-9681(55)90019-9
   Pluznick JL, 2013, AM J PHYSIOL-RENAL, V305, pF439, DOI 10.1152/ajprenal.00252.2013
   Pluznick JL, 2013, P NATL ACAD SCI USA, V110, P4410, DOI 10.1073/pnas.1215927110
   Pluznick JL, 2009, P NATL ACAD SCI USA, V106, P2059, DOI 10.1073/pnas.0812859106
   Qin JJ, 2012, NATURE, V490, P55, DOI 10.1038/nature11450
   Quan SF, 1997, SLEEP, V20, P1077
   Round JL, 2009, NAT REV IMMUNOL, V9, P313, DOI 10.1038/nri2515
   Segain JP, 2000, GUT, V47, P397, DOI 10.1136/gut.47.3.397
   Sobhani I, 2011, PLOS ONE, V6, DOI 10.1371/journal.pone.0016393
   Steinhart AH, 2002, GASTROENTEROLOGY, V123, P33, DOI 10.1053/gast.2002.34225
   Suez J, 2014, NATURE, V514, P181, DOI 10.1038/nature13793
   Tang WHW, 2013, NEW ENGL J MED, V368, P1575, DOI 10.1056/NEJMoa1109400
   Turnbaugh PJ, 2006, NATURE, V444, P1027, DOI 10.1038/nature05414
   Turnbaugh PJ, 2010, P NATL ACAD SCI USA, V107, P7503, DOI 10.1073/pnas.1002355107
   Upadrasta A, 2016, INTEGR BLOOD PRESS C, V9, P33, DOI 10.2147/IBPC.S73246
   Vijay-Kumar M, 2010, SCIENCE, V328, P228, DOI 10.1126/science.1179721
   Wallace BD, 2010, SCIENCE, V330, P831, DOI 10.1126/science.1191175
   Wang YA, 2016, FRONT MICROBIOL, V7, DOI 10.3389/fmicb.2016.00129
   Whelton PK, 2002, JAMA-J AM MED ASSOC, V288, P1882, DOI 10.1001/jama.288.15.1882
   Yan AW, 2011, HEPATOLOGY, V53, P96, DOI 10.1002/hep.24018
   Yang T, 2015, HYPERTENSION, V65, P1331, DOI 10.1161/HYPERTENSIONAHA.115.05315
   Zandi-Nejad K, 2006, HYPERTENSION, V47, P502, DOI 10.1161/01.HYP.0000198544.09909.1a
   Zhang X.J., 2013, PLOS ONE, V8
NR 87
TC 51
Z9 55
U1 3
U2 47
PU LIPPINCOTT WILLIAMS & WILKINS
PI PHILADELPHIA
PA TWO COMMERCE SQ, 2001 MARKET ST, PHILADELPHIA, PA 19103 USA
SN 1062-4821
EI 1473-6543
J9 CURR OPIN NEPHROL HY
JI Curr. Opin. Nephrol. Hypertens.
PD JAN
PY 2017
VL 26
IS 1
BP 1
EP 8
DI 10.1097/MNH.0000000000000293
PG 8
WC Urology & Nephrology; Peripheral Vascular Disease
WE Science Citation Index Expanded (SCI-EXPANDED)
SC Urology & Nephrology; Cardiovascular System & Cardiology
GA EF3QI
UT WOS:000390238900001
PM 27798455
DA 2022-07-02
ER

PT J
AU Lambert, JE
   Myslicki, JP
   Bomhof, MR
   Belke, DD
   Shearer, J
   Reimer, RA
AF Lambert, Jennifer E.
   Myslicki, Jason P.
   Bomhof, Marc R.
   Belke, Darrell D.
   Shearer, Jane
   Reimer, Raylene A.
TI Exercise training modifies gut microbiota in normal and diabetic mice
SO APPLIED PHYSIOLOGY NUTRITION AND METABOLISM
LA English
DT Article
DE microbiota; diabetes; exercise
ID OBESE; ACCUMULATION; INCREASES; BUTYRATE; MODEL; DIET
AB Cecal microbiota from type 2 diabetic (db/db) and control (db/(+)) mice was obtained following 6 weeks of sedentary or exercise activity. qPCR analysis revealed a main effect of exercise, with greater abundance of select Firmicutes species and lower Bacteroides/Prevotella spp. in both normal and diabetic exercised mice compared with sedentary counterparts. Conversely, Bifidobacterium spp. was greater in exercised normal but not diabetic mice (exercise x diabetes interaction). How exercise influences gut microbiota requires further investigation.
C1 [Lambert, Jennifer E.; Myslicki, Jason P.; Bomhof, Marc R.; Belke, Darrell D.; Shearer, Jane; Reimer, Raylene A.] Univ Calgary, Fac Kinesiol, Calgary, AB T2N 1N4, Canada.
   [Shearer, Jane; Reimer, Raylene A.] Univ Calgary, Dept Biochem & Mol Biol, Cumming Sch Med, Calgary, AB T2N 1N4, Canada.
RP Reimer, RA (corresponding author), Univ Calgary, Fac Kinesiol, Calgary, AB T2N 1N4, Canada.
EM reimer@ucalgary.ca
OI Reimer, Raylene/0000-0001-5088-7947
FU Canadian Institutes of Health Research [MOP 115076]; Canadian Institutes
   of Health Research; University of Calgary Eyes High program; National
   Sciences and Engineering Research Council; Alberta Health Innovates
   Solutions; Izaak Walton Killam Foundation
FX This project was funded by Canadian Institutes of Health Research (MOP
   115076). J.E.L. is supported by postdoctoral fellowships from the
   Canadian Institutes of Health Research and the University of Calgary
   Eyes High program. M.R.B. is supported by doctoral scholarships from the
   National Sciences and Engineering Research Council, Alberta Health
   Innovates Solutions, and the Izaak Walton Killam Foundation.
CR Asemi Z, 2013, ANN NUTR METAB, V63, P1, DOI 10.1159/000349922
   Belke DD, 2000, AM J PHYSIOL-ENDOC M, V279, pE1104, DOI 10.1152/ajpendo.2000.279.5.E1104
   Belke DD, 2004, DIABETES, V53, P3201, DOI 10.2337/diabetes.53.12.3201
   Bomhof MR, 2014, OBESITY, V22, P763, DOI 10.1002/oby.20632
   Canani RB, 2011, WORLD J GASTROENTERO, V17, P1519, DOI [10.3748/wjg.v17.i12.1519, 10.3748/wjg.v17.i12. 1519]
   Cani PD, 2007, DIABETOLOGIA, V50, P2374, DOI 10.1007/s00125-007-0791-0
   Chen JJ, 2012, BRIT J NUTR, V107, P1429, DOI 10.1017/S0007114511004491
   Choi JJ, 2013, ENVIRON HEALTH PERSP, V121, P725, DOI 10.1289/ehp.1306534
   Clarke SF, 2014, GUT, V63, P1913, DOI 10.1136/gutjnl-2013-306541
   De Palma G, 2014, J PHYSIOL-LONDON, V592, P2989, DOI 10.1113/jphysiol.2014.273995
   Duncan SH, 2008, INT J OBESITY, V32, P1720, DOI 10.1038/ijo.2008.155
   Evans CC, 2014, PLOS ONE, V9, DOI 10.1371/journal.pone.0092193
   Geurts L, 2011, FRONT MICROBIOL, V2, DOI 10.3389/fmicb.2011.00149
   Guilloteau P, 2010, NUTR RES REV, V23, P366, DOI 10.1017/S0954422410000247
   HUMMEL KP, 1966, SCIENCE, V153, P1127, DOI 10.1126/science.153.3740.1127
   Huttenhower C, 2012, NATURE, V486, P207, DOI 10.1038/nature11234
   Queipo-Ortuno MI, 2013, PLOS ONE, V8, DOI 10.1371/journal.pone.0065465
   Le Chatelier E, 2013, NATURE, V500, P541, DOI 10.1038/nature12506
   Ley RE, 2005, P NATL ACAD SCI USA, V102, P11070, DOI 10.1073/pnas.0504978102
   Ley RE, 2006, NATURE, V444, P1022, DOI 10.1038/4441022a
   Lyte M, 2011, CELL TISSUE RES, V343, P23, DOI 10.1007/s00441-010-1050-0
   Matsumoto M, 2008, BIOSCI BIOTECH BIOCH, V72, P572, DOI 10.1271/bbb.70474
   Parnell JA, 2012, BRIT J NUTR, V107, P601, DOI 10.1017/S0007114511003163
   Shearer J, 2011, AM J PHYSIOL-ENDOC M, V301, pE31, DOI 10.1152/ajpendo.00525.2010
   Tilg H, 2014, GUT, V63, P1513, DOI 10.1136/gutjnl-2014-306928
   Viloria M, 2011, IMMUNOL INVEST, V40, P640, DOI 10.3109/08820139.2011.575425
   Zhang XY, 2013, PLOS ONE, V8, DOI 10.1371/journal.pone.0071108
NR 27
TC 116
Z9 122
U1 3
U2 71
PU CANADIAN SCIENCE PUBLISHING
PI OTTAWA
PA 65 AURIGA DR, SUITE 203, OTTAWA, ON K2E 7W6, CANADA
SN 1715-5312
EI 1715-5320
J9 APPL PHYSIOL NUTR ME
JI Appl. Physiol. Nutr. Metab.
PD JUL
PY 2015
VL 40
IS 7
BP 749
EP 752
DI 10.1139/apnm-2014-0452
PG 4
WC Nutrition & Dietetics; Physiology; Sport Sciences
WE Science Citation Index Expanded (SCI-EXPANDED)
SC Nutrition & Dietetics; Physiology; Sport Sciences
GA CM2KM
UT WOS:000357508700014
PM 25962839
DA 2022-07-02
ER

PT J
AU Rogawski, ET
   Guerrant, RL
AF Rogawski, Elizabeth T.
   Guerrant, Richard L.
TI The Burden of Enteropathy and "Subclinical" Infections
SO PEDIATRIC CLINICS OF NORTH AMERICA
LA English
DT Article
DE Environmental enteropathy; Environmental enteric dysfunction; Enteric
   infections; Growth faltering
ID ENVIRONMENTAL ENTERIC DYSFUNCTION; EARLY-CHILDHOOD DIARRHEA; INTESTINAL
   MICROBIOTA; CRYPTOSPORIDIUM INFECTION; DEVELOPING-COUNTRIES; PERSISTENT
   DIARRHEA; LINEAR GROWTH; INCREASE RISK; GLOBAL BURDEN; FECAL MARKERS
AB Environmental enteropathy is a chronic condition of the small intestine associated with increased intestinal permeability, mucosal inflammation, malabsorption, and systemic inflammation. It is commonly accompanied by enteric infections and is misleadingly considered a subclinical disease. Potential effects of enteric infections and enteropathy on vaccine responses, child growth, cognitive development, and even later life obesity, diabetes, and metabolic syndrome are increasingly being recognized. Herein, we review the evolving challenges to defining environmental enteropathy and enteric infections, current evidence for the magnitude and determinants of its burden, new assessment tools, and relevant interventions.
C1 [Rogawski, Elizabeth T.] Univ Virginia, Dept Publ Hlth Sci, POB 801379,Carter Harrison Res Bldg MR-6, Charlottesville, VA 22908 USA.
   [Rogawski, Elizabeth T.; Guerrant, Richard L.] Univ Virginia, Dept Med, Div Infect Dis & Int Hlth, POB 801379,Carter Harrison Res Bldg MR-6, Charlottesville, VA 22908 USA.
RP Rogawski, ET (corresponding author), Univ Virginia, Dept Publ Hlth Sci, POB 801379,Carter Harrison Res Bldg MR-6, Charlottesville, VA 22908 USA.
EM etr5m@virginia.edu
FU Fogarty International Center, National Institutes of Health
   [D43-TW009359]; FOGARTY INTERNATIONAL CENTER [D43TW009359] Funding
   Source: NIH RePORTER
FX We declare no conflicts of interest. This work was supported by the
   Fogarty International Center, National Institutes of Health
   (D43-TW009359 to E.T. Rogawski).
CR Acosta GJ, 2016, AM J TROP MED HYG, V95, P574, DOI 10.4269/ajtmh.16-0220
   AMIN K, 1969, Indian Pediatrics, V6, P67
   Amour C, 2016, CLIN INFECT DIS, V63, P1171, DOI 10.1093/cid/ciw542
   [Anonymous], 2008, PROGR DRINK WAT SAN
   Archbald-Pannone L, 2010, J AM MED DIR ASSOC, V11, P263, DOI 10.1016/j.jamda.2009.09.006
   Arndt MB, 2016, AM J TROP MED HYG, V95, P694, DOI 10.4269/ajtmh.16-0098
   Assis AMO, 2005, EUR J CLIN NUTR, V59, P1317, DOI 10.1038/sj.ejcn.1602245
   Batheja Mashal Jatoi, 2010, Case Rep Gastroenterol, V4, P168
   BENTLEY DW, 1990, INFECT CONT HOSP EP, V11, P434
   Biran A, 2008, TROP MED INT HEALTH, V13, P278, DOI 10.1111/j.1365-3156.2007.02001.x
   Blanton LV, 2016, SCIENCE, V351, DOI 10.1126/science.aad3311
   Bolick DT, 2014, GUT MICROBES, V5, P618, DOI 10.4161/19490976.2014.969642
   Bolick DT, 2013, J MED MICROBIOL, V62, P896, DOI 10.1099/jmm.0.046300-0
   Carroll IM, 2009, MAMM GENOME, V20, P395, DOI 10.1007/s00335-009-9204-7
   Checkley W, 1998, AM J EPIDEMIOL, V148, P497, DOI 10.1093/oxfordjournals.aje.a009675
   Checkley W, 2003, AM J EPIDEMIOL, V157, P166, DOI 10.1093/aje/kwf179
   Clasen T, 2014, LANCET GLOB HEALTH, V2, pE645, DOI 10.1016/S2214-109X(14)70307-9
   COLWELL EJ, 1968, J AMER MED ASSOC, V206, P2273, DOI 10.1001/jama.206.10.2273
   COOK GC, 1966, LANCET, V2, P1263
   COOK GC, 1969, J PATHOL, V98, P157, DOI 10.1002/path.1710980302
   Costa LB, 2012, J INFECT DIS, V205, P1464, DOI 10.1093/infdis/jis216
   Coutinho BP, 2008, J PARASITOL, V94, P1225, DOI 10.1645/GE-1411.1
   CURTIS V, 1993, B WORLD HEALTH ORGAN, V71, P23
   Danaei G, 2016, PLOS MED, V13, DOI 10.1371/journal.pmed.1002164
   de Onis M, 2006, CHILD GROWTH STANDAR
   DeBoer MD, 2013, ANN EPIDEMIOL, V23, P314, DOI 10.1016/j.annepidem.2013.03.012
   DeBoer MD, 2012, NUTR REV, V70, P642, DOI 10.1111/j.1753-4887.2012.00543.x
   Di Mauro A, 2013, ITAL J PEDIATR, V39, DOI 10.1186/1824-7288-39-15
   Donowitz JR, 2016, CLIN INFECT DIS, V63, P792, DOI 10.1093/cid/ciw391
   DuPont AW, 2011, NAT REV GASTRO HEPAT, V8, P523, DOI 10.1038/nrgastro.2011.133
   ENGLAND NWJ, 1966, GUT, V7, P128, DOI 10.1136/gut.7.2.128
   Eppig C, 2010, P ROY SOC B-BIOL SCI, V277, P3801, DOI 10.1098/rspb.2010.0973
   FINEGOLD SM, 1983, HUMAN INTESTINAL MIC, P355
   Forouzanfar MH, 2016, LANCET, V388, P1659, DOI 10.1016/S0140-6736(16)31679-8
   Galdys AL, 2014, J CLIN MICROBIOL, V52, P2406, DOI 10.1128/JCM.00222-14
   GARCIA S, 1968, AM J CLIN NUTR, V21, P1066, DOI 10.1093/ajcn/21.9.1066
   Gilmartin AA, 2015, PHILOS T R SOC B, V370, DOI 10.1098/rstb.2014.0143
   Gosselin KB, 2016, J PEDIAT GASTROENTER
   Greenland S, 1999, EPIDEMIOLOGY, V10, P37, DOI 10.1097/00001648-199901000-00008
   Grzybowski Marcin M., 2012, Annals of Parasitology, V58, P157
   Guarino A, 2012, J MATERN-FETAL NEO M, V25, P63, DOI 10.3109/14767058.2012.663231
   Guerrant DI, 1999, AM J TROP MED HYG, V61, P707, DOI 10.4269/ajtmh.1999.61.707
   Guerrant RL, 2016, PLOS ONE, V11, DOI 10.1371/journal.pone.0158772
   Guerrant RL, 2013, NAT REV GASTRO HEPAT, V10, P220, DOI 10.1038/nrgastro.2012.239
   Guerrant RL, 2002, TRENDS PARASITOL, V18, P191, DOI 10.1016/S1471-4922(02)02253-5
   Hentges DJ, 1983, HUMAN INTESTINAL MIC, P311
   Hopkins MJ, 2002, DIGEST LIVER DIS, V34, pS12, DOI 10.1016/S1590-8658(02)80157-8
   Houpt E, 2014, CLIN INFECT DIS, V59, pS225, DOI 10.1093/cid/ciu413
   Kane M, 2011, SCIENCE, V334, P245, DOI 10.1126/science.1210718
   Kaper JB, 2004, NAT REV MICROBIOL, V2, P123, DOI 10.1038/nrmicro818
   Kelly P, 2004, AM J TROP MED HYG, V70, P412
   Keusch GT, 2014, CLIN INFECT DIS, V59, pS207, DOI 10.1093/cid/ciu485
   Keusch GT, 2013, FOOD NUTR BULL, V34, P357, DOI 10.1177/156482651303400308
   Korpe PS, 2012, TRENDS MOL MED, V18, P328, DOI 10.1016/j.molmed.2012.04.007
   Kosek M, 2014, CLIN INFECT DIS, V59, pS239, DOI 10.1093/cid/ciu457
   Kosek M, 2013, AM J TROP MED HYG, V88, P390, DOI 10.4269/ajtmh.2012.12-0549
   Kotloff KL, 2013, LANCET, V382, P209, DOI 10.1016/S0140-6736(13)60844-2
   Kuss SK, 2011, SCIENCE, V334, P249, DOI 10.1126/science.1211057
   Lang Dennis, 2015, Microbial Ecology in Health and Disease, V26, P28316, DOI 10.3402/mehd.v26.28316
   Ledjeff E, 2001, PTERIDINES, V12, P155
   Lee G, 2013, PLOS NEGLECT TROP D, V7, DOI 10.1371/journal.pntd.0002036
   Levine MM, 2012, CLIN INFECT DIS, V55, pS303, DOI 10.1093/cid/cis789
   Lima AAM, 2000, J INFECT DIS, V181, P1643, DOI 10.1086/315423
   LINDENBAUM J, 1966, BMJ-BRIT MED J, V2, P1616, DOI 10.1136/bmj.2.5530.1616
   LINDENBAUM J, 1966, ANN INTERN MED, V65, P1201, DOI 10.7326/0003-4819-65-6-1201
   LINDENBAUM J, 1971, ANN INTERN MED, V74, P218, DOI 10.7326/0003-4819-74-2-218
   Liu J, 2016, INFECT IMMUN
   Liu J, 2016, LANCET, V388, P1291, DOI 10.1016/S0140-6736(16)31529-X
   Liu J, 2013, J CLIN MICROBIOL, V51, P472, DOI 10.1128/JCM.02658-12
   Looft T, 2012, GUT MICROBES, V3, P463, DOI 10.4161/gmic.21288
   Loshaj-Shala A, 2015, J NEUROIMMUNOL, V289, P168, DOI 10.1016/j.jneuroim.2015.11.005
   Luby S, 2014, LANCET GLOB HEALTH, V2, pE619, DOI 10.1016/S2214-109X(14)70326-2
   MATHAN V I, 1970, Annals of Tropical Medicine and Parasitology, V64, P439
   Mayneris-Perxachs J, 2016, SCI REP-UK, V6, DOI 10.1038/srep19780
   Mishra OP, 2001, J TROP PEDIATRICS, V47, P77, DOI 10.1093/tropej/47.2.77
   Moon C, 2012, CURR OPIN IMMUNOL, V24, P405, DOI 10.1016/j.coi.2012.05.002
   Moore SR, 2010, GASTROENTEROLOGY, V139, P1156, DOI 10.1053/j.gastro.2010.05.076
   Morgan XC, 2012, PLOS COMPUT BIOL, V8, DOI 10.1371/journal.pcbi.1002808
   Naylor C, 2015, EBIOMEDICINE, V2, P1759, DOI 10.1016/j.ebiom.2015.09.036
   Neu N, 2015, CLIN PERINATOL, V42, P77, DOI 10.1016/j.clp.2014.11.001
   Niehaus MD, 2002, AM J TROP MED HYG, V66, P590, DOI 10.4269/ajtmh.2002.66.590
   Oria RB, 2009, MED HYPOTHESES, V73, P682, DOI 10.1016/j.mehy.2009.05.013
   Panchalingam S, 2012, CLIN INFECT DIS, V55, pS294, DOI 10.1093/cid/cis754
   Patil SR, 2014, PLOS MED, V11, DOI 10.1371/journal.pmed.1001709
   Philani Maternal Child Health and Nutrition Trust, 2013, ESS NUTR ACT IMPR MA
   Pinkerton R, 2016, AM J TROP MED HYG
   Platts-Mills JA, 2015, LANCET GLOB HEALTH, V3, pE564, DOI 10.1016/S2214-109X(15)00151-5
   Prata Mara de Moura Gondim, 2016, J Transl Sci, V2, P134
   Preidis GA, 2012, J PEDIATR GASTR NUTR, V55, P299, DOI 10.1097/MPG.0b013e31824d2548
   Roche JK, 2010, J INFECT DIS, V202, P506, DOI 10.1086/654894
   Rogawski ET, 2017, B WORLD HEALTH ORGAN, V95, P49, DOI 10.2471/BLT.16.176123
   Rogawski ET, 2016, J PEDIATRIC IN PRESS
   Rutledge RG, 2003, NUCLEIC ACIDS RES, V31, DOI 10.1093/nar/gng093
   RYBOLT AH, 1989, LANCET, V1, P1353
   Saiki Tomohisa, 1998, Kurume Medical Journal, V45, P69
   Scharf RJ, 2014, CURR INFECT DIS REP, V16, DOI 10.1007/s11908-014-0408-y
   Sekirov I, 2008, INFECT IMMUN, V76, P4726, DOI 10.1128/IAI.00319-08
   Sekirov I, 2009, J PHYSIOL-LONDON, V587, P4159, DOI 10.1113/jphysiol.2009.172742
   Serazin Andrew C, 2010, Nat Immunol, V11, P769, DOI 10.1038/ni0910-769
   SPRINZ H, 1962, AM J CLIN PATHOL, V38, P43
   STANFIELD JP, 1965, LANCET, V2, P519
   Steiner TS, 1998, J INFECT DIS, V177, P88, DOI 10.1086/513809
   Subramanian S, 2014, NATURE
   Syed S, 2016, J PEDIATR GASTR NUTR, V63, P6, DOI 10.1097/MPG.0000000000001147
   The World Health Organization, 2014, COMPR IMPL PLAN MAT
   THOMAS AG, 1992, ARCH DIS CHILD, V67, P741, DOI 10.1136/adc.67.6.741
   Uddin MI, 2016, PLOS NEGLECT TROP D, V10, DOI 10.1371/journal.pntd.0005039
   Walker CLF, 2013, LANCET, V381, P1405, DOI 10.1016/S0140-6736(13)60222-6
   Wang HD, 2016, LANCET, V388, P1459, DOI 10.1016/S0140-6736(16)31012-1
   Wardwell Leslie H, 2011, Curr Infect Dis Rep, V13, P28, DOI 10.1007/s11908-010-0147-7
   Watanabe K, 2016, EBIOMEDICINE, V10, P25, DOI 10.1016/j.ebiom.2016.07.030
   World Health Organization, 2005, 9241593180 WHO
   Yu JS, 2016, CELL MOL GASTROENTER, V2, P158, DOI 10.1016/j.jcmgh.2015.12.002
NR 113
TC 14
Z9 14
U1 0
U2 6
PU W B SAUNDERS CO-ELSEVIER INC
PI PHILADELPHIA
PA 1600 JOHN F KENNEDY BOULEVARD, STE 1800, PHILADELPHIA, PA 19103-2899 USA
SN 0031-3955
EI 1557-8240
J9 PEDIATR CLIN N AM
JI Pediatr. Clin. N. Am.
PD AUG
PY 2017
VL 64
IS 4
BP 815
EP +
DI 10.1016/j.pcl.2017.03.003
PG 23
WC Pediatrics
WE Science Citation Index Expanded (SCI-EXPANDED)
SC Pediatrics
GA FE2UG
UT WOS:000408071700008
PM 28734512
OA Green Accepted
DA 2022-07-02
ER

PT J
AU Li, QZ
   He, R
   Zhang, FM
   Zhang, J
   Lian, SH
   Liu, HX
AF Li, Qingzhong
   He, Rui
   Zhang, Fengmei
   Zhang, Jian
   Lian, Shihai
   Liu, Hongxia
TI Combination of Oligofructose and Metformin Alters the Gut Microbiota and
   Improves Metabolic Profiles, Contributing to the Potentiated Therapeutic
   Effects on Diet-Induced Obese Animals
SO FRONTIERS IN ENDOCRINOLOGY
LA English
DT Article
DE metformin; oligofructose; gut microbiota; obesity; T2DM
ID AMERICAN-DIABETES-ASSOCIATION; EUROPEAN ASSOCIATION; INSULIN;
   HYPERGLYCEMIA; MANAGEMENT; STATEMENT; GENETICS
AB Accumulating studies implicate that the metformin (MET)- and oligofructose (OFS)-altered gut microbiota may play roles in the improvement of type 2 diabetes mellitus (T2DM) and obesity. However, whether the combined administration of OFS and MET could effectively affect the gut microbiota and improve metabolic profiles remains unknown. Here, we randomized diet-induced obesity (DIO) rats to OFS, MET, or MET+OFS for 8 weeks and demonstrated that the combined administration of OFS+MET possessed potentiated effects on the glycemia, body weight, and gut microbiome. In addition, fecal samples from the MET and MET+OFS group were exchanged and transferred to germ-free rats induced by antibiotics. Not surprisingly, the glucose tolerance and serum levels of endotoxin, free fatty acids (FFA), tumor necrosis factor-alpha (TNF-alpha), interleukin-2 (IL-2), and interleukin-6 (IL-6) were all sustainably improved among OFS+MET fecal microbiota-treated DIO rats while the MET fecal microbiota-treated ones presented a relatively reverse trend. Furthermore, transfer of fecal samples from the rats after 8 weeks of treatment to antibiotics-treated germ-free mice significantly improved metabolic profiles, including glucose tolerance and weight reduction in mice that received MET+OFS-altered microbiota. In conclusion, the present study illustrated that the effects of OFS and MET combined treatment on gut microbiota, especially for the MET-induced side effect-related ones, and host metabolism were of greater magnitude than individual OFS or MET treatment in obese rats and mice. Therefore, it is likely that combined administration of OFS and MET may offer a novel and promising strategy for reducing side effects induced by MET and improving metabolic outcomes, particularly glycemia control and weight reduction.
C1 [Li, Qingzhong; Liu, Hongxia] Binzhou Med Univ, Sch Pharm, Dept Clin Pharm, Yantai, Peoples R China.
   [He, Rui] Shandong First Med Univ & Shandong Acad Med Sci, Tai An, Shandong, Peoples R China.
   [Zhang, Fengmei] Binzhou Med Univ, Dept Rehabil Med, Affiliated Hosp, Binzhou, Peoples R China.
   [Zhang, Jian] Taian City Cent Hosp, Dept Endocrinol 2, Tai An, Shandong, Peoples R China.
   [Lian, Shihai] Zaozhuang Municipal Hosp, Dept Thorac Surg, Zaozhuang, Peoples R China.
RP Li, QZ (corresponding author), Binzhou Med Univ, Sch Pharm, Dept Clin Pharm, Yantai, Peoples R China.
EM qzli88@ncstmc.cn
FU Natural Science Foundation of Shandong Province, China [ZR2013HL007];
   Science and Technology Plan of Universities of Shandong Province
   [J12LM03]; Science Research Program of Binzhou Medical University
   [BY2011KYQD06]
FX This work was supported by the Natural Science Foundation of Shandong
   Province, China (ZR2013HL007), the Science and Technology Plan of
   Universities of Shandong Province (J12LM03), and the Science Research
   Program of Binzhou Medical University (BY2011KYQD06).
CR Rojas LBA, 2013, DIABETOL METAB SYNDR, V5, DOI 10.1186/1758-5996-5-6
   Aksay E, 2007, TURK J MED SCI, V37, P173
   Arboleya S, 2016, FRONT MICROBIOL, V7, DOI 10.3389/fmicb.2016.01204
   Bao B, 2011, BBA-REV CANCER, V1815, P135, DOI 10.1016/j.bbcan.2010.11.003
   Bjorkhem-Bergman L, 2011, J PSYCHOPHARMACOL, V25, P299, DOI 10.1177/0269881109353461
   Bomhof MR, 2014, OBESITY, V22, P763, DOI 10.1002/oby.20632
   Tonucci L, 2017, CRIT REV FOOD SCI, V57, P2296, DOI 10.1080/10408398.2014.934438
   Chaput JP, 2014, CURR OBES REP, V3, P54, DOI 10.1007/s13679-013-0086-3
   Chen S, 2019, FOOD FUNCT, V10, P366, DOI [10.1039/C8FO02161A, 10.1039/c8fo02161a]
   Cicek B, 2009, PAK J MED SCI, V25, P573
   Conterno L, 2011, GENES NUTR, V6, P241, DOI 10.1007/s12263-011-0230-1
   CZYZYK A, 1968, DIABETES, V17, P492, DOI 10.2337/diab.17.8.492
   Delzenne NM, 2011, NAT REV ENDOCRINOL, V7, P639, DOI 10.1038/nrendo.2011.126
   Diamant M, 2011, OBES REV, V12, P272, DOI 10.1111/j.1467-789X.2010.00797.x
   Dujic T, 2016, DIABETIC MED, V33, P511, DOI 10.1111/dme.13040
   Faulkner G, 2015, EVID-BASED MENT HEAL, V18, P89, DOI 10.1136/eb-2014-102039
   Forslund K, 2015, NATURE, V528, P262, DOI 10.1038/nature15766
   Hoffmann Irene S, 2003, Am J Ther, V10, P447, DOI 10.1097/00045391-200311000-00012
   Inzucchi SE, 2015, DIABETES CARE, V38, P140, DOI 10.2337/dc14-2441
   Jou C, 2014, NEW ENGL J MED, V370, P1874, DOI 10.1056/NEJMp1400613
   Lee H, 2014, APPL ENVIRON MICROB, V80, P5935, DOI 10.1128/AEM.01357-14
   Levin BE, 2010, FRONT NEUROENDOCRIN, V31, P270, DOI 10.1016/j.yfrne.2010.02.005
   Ley RE, 2006, NATURE, V444, P1022, DOI 10.1038/4441022a
   Madiraju AK, 2014, NATURE, V510, P542, DOI 10.1038/nature13270
   Martinez JA, 2016, BMC CANCER, V16, DOI 10.1186/s12885-016-2551-3
   Messori S, 2013, VET MICROBIOL, V162, P173, DOI 10.1016/j.vetmic.2012.09.001
   Monk JM, 2016, J NUTR BIOCHEM, V28, P129, DOI 10.1016/j.jnutbio.2015.10.014
   Nathan DM, 2009, DIABETES CARE, V32, P193, DOI 10.2337/dc08-9025
   Pernicova I, 2014, NAT REV ENDOCRINOL, V10, P143, DOI 10.1038/nrendo.2013.256
   Schott EM, 2018, JCI INSIGHT, V3, DOI 10.1172/jci.insight.95997
   Shen J, 2013, MOL ASPECTS MED, V34, P39, DOI 10.1016/j.mam.2012.11.001
   Shin NR, 2014, GUT, V63, P727, DOI 10.1136/gutjnl-2012-303839
   Verdich C, 2001, INT J OBESITY, V25, P1206, DOI 10.1038/sj.ijo.0801655
   Wu H, 2017, NAT MED, V23, P850, DOI 10.1038/nm.4345
   Zhang X, 2015, SCI REP-UK, V5, DOI [10.1038/srep09940, 10.1038/srep09803]
NR 35
TC 8
Z9 9
U1 0
U2 7
PU FRONTIERS MEDIA SA
PI LAUSANNE
PA AVENUE DU TRIBUNAL FEDERAL 34, LAUSANNE, CH-1015, SWITZERLAND
SN 1664-2392
J9 FRONT ENDOCRINOL
JI Front. Endocrinol.
PD FEB 25
PY 2020
VL 10
AR 939
DI 10.3389/fendo.2019.00939
PG 14
WC Endocrinology & Metabolism
WE Science Citation Index Expanded (SCI-EXPANDED)
SC Endocrinology & Metabolism
GA LC3GG
UT WOS:000525212700001
PM 32158428
OA Green Published, gold
DA 2022-07-02
ER

PT J
AU Li, KK
   Tian, PJ
   Wang, SD
   Lei, P
   Qu, L
   Huang, JP
   Shan, YJ
   Li, BL
AF Li, Kai-Kai
   Tian, Pei-Jun
   Wang, Shao-Dong
   Lei, Peng
   Qu, Ling
   Huang, Jia-Peng
   Shan, Yu-Juan
   Li, Bao-long
TI Targeting gut microbiota: Lactobacillus alleviated type 2 diabetes via
   inhibiting LPS secretion and activating GPR43 pathway
SO JOURNAL OF FUNCTIONAL FOODS
LA English
DT Article
DE Diabetes; Gut microbiota; Probiotics; Short chain fatty acids;
   Intestinal mucous barrier
ID CHAIN FATTY-ACIDS; GLUCAGON-LIKE PEPTIDE-1; FUNCTIONAL-CHARACTERIZATION;
   INTESTINAL PERMEABILITY; INSULIN SENSITIVITY; GLUCOSE-TOLERANCE; OBESE
   MICE; INFLAMMATION; DIET; RATS
AB Lactobacillus G15 and Q14, two species of Lactobacillus used in the preparation of Chinese traditional fermented dairy foods, have the potential to prevent diabetes. Herein, we clarified their mechanisms by which gut microbiota relate to the control of diabetes. Results showed that G15 and Q14 improved the disorders in blood glucose and insulin. Moreover, G15 and Q14 promoted the enrichment of SCFA-producing bacteria, and upregulated the production of acetate and butyrate. Their antidiabetic effects were closely associated with SCFAs-downstream receptors and hormone secretion. Additionally, G15 and Q14 significantly shortened the number of G-negative bacteria, which subsequently decreased the levels of LPS and inflammatory factors. G15 and Q14 improved the disorganization of the intestinal mucous and the integrity of intestinal barrier. Our results indicate that Lactobacillus G15 and Q14 alleviate type 2 diabetes in a gut microbiota-dependent way via downregulating G-bacteria-related LPS secretion, as well as upregulating SCFAs-producing bacteria-related G protein-coupled receptor 43 pathway. (C) 2017 Elsevier Ltd. All rights reserved.
C1 [Li, Kai-Kai; Lei, Peng; Qu, Ling; Shan, Yu-Juan] Harbin Inst Technol, Dept Food Sci & Engn, Harbin, Heilongjiang, Peoples R China.
   [Tian, Pei-Jun] Jiangnan Univ, Sch Food Sci & Technol, Wuxi, Peoples R China.
   [Wang, Shao-Dong; Huang, Jia-Peng; Li, Bao-long] Heilongjiang Univ Chinese Med, Ctr Drugs Safety & Evaluat, Harbin, Heilongjiang, Peoples R China.
RP Shan, YJ (corresponding author), Harbin Inst Technol, Dept Food Sci & Engn, Harbin, Heilongjiang, Peoples R China.; Li, BL (corresponding author), Heilongjiang Univ Chinese Med, Ctr Drugs Safety & Evaluat, Harbin, Heilongjiang, Peoples R China.
EM shanyujuan@hit.edu.cn; lbl73@163.com
OI Tian, Peijun/0000-0002-7833-1745
FU Project for excellent academic leaders of Harbin Municipal Science and
   Technology Bureau [RC2014XK020002]
FX We thank for Dr. Yongping Bao and Dr. Jame Bacon, University of East
   Anglia, for the critical reading and polishing languages. This work was
   financially supported by "Project for excellent academic leaders of
   Harbin Municipal Science and Technology Bureau" (NO. RC2014XK020002).
CR Ahrne S, 2011, NUTRIENTS, V3, P104, DOI 10.3390/nu3010104
   Aoki R, 2017, SCI REP-UK, V7, DOI 10.1038/srep43522
   Brown AJ, 2003, J BIOL CHEM, V278, P11312, DOI 10.1074/jbc.M211609200
   Byrne CS, 2015, INT J OBESITY, V39, P1331, DOI 10.1038/ijo.2015.84
   Cani PD, 2007, DIABETOLOGIA, V50, P2374, DOI 10.1007/s00125-007-0791-0
   Cani PD, 2009, GUT, V58, P1091, DOI 10.1136/gut.2008.165886
   Cani PD, 2008, DIABETES, V57, P1470, DOI 10.2337/db07-1403
   Cani PD, 2006, DIABETES, V55, P1484, DOI 10.2337/db05-1360
   Cani PD, 2005, OBES RES, V13, P1000, DOI 10.1038/oby.2005.117
   Chen P, 2014, J FUNCT FOODS, V10, P318, DOI 10.1016/j.jff.2014.06.014
   Chen YP, 2013, J DAIRY SCI, V96, P7467, DOI 10.3168/jds.2013-7015
   Chen YP, 2013, PLOS ONE, V8, DOI 10.1371/journal.pone.0078789
   Chowdhury MKH, 2017, SCI REP-UK, V7, DOI 10.1038/srep40159
   De Vadder F, 2014, CELL, V156, P84, DOI 10.1016/j.cell.2013.12.016
   Dewulf EM, 2013, GUT, V62, P1112, DOI 10.1136/gutjnl-2012-303304
   Fernandez J, 2016, J FUNCT FOODS, V25, P511, DOI 10.1016/j.jff.2016.06.032
   He CX, 2015, NUTR RES, V35, P361, DOI 10.1016/j.nutres.2015.03.002
   Huang H. Y., 2013, EVID-BASED COMPL ALT, V2013
   Huttenhower C, 2012, NATURE, V486, P207, DOI 10.1038/nature11234
   Ishizuka A, 2012, J BIOSCI BIOENG, V113, P587, DOI 10.1016/j.jbiosc.2011.12.016
   Jialal I, 2012, DIABETES CARE, V35, P900, DOI 10.2337/dc11-2375
   Karlsson FH, 2013, NATURE, V498, P99, DOI 10.1038/nature12198
   Kimura I, 2013, NAT COMMUN, V4, DOI 10.1038/ncomms2852
   Kjems LL, 2003, DIABETES, V52, P380, DOI 10.2337/diabetes.52.2.380
   Larsen N, 2010, PLOS ONE, V5, DOI 10.1371/journal.pone.0009085
   Le Poul E, 2003, J BIOL CHEM, V278, P25481, DOI 10.1074/jbc.M301403200
   Lee T, 2008, MOL PHARMACOL, V74, P1599, DOI 10.1124/mol.108.049536
   Liang HY, 2013, PLOS ONE, V8, DOI [10.1371/journal.pone.0074121, 10.1371/journal.pone.0063983]
   Liu YT, 2013, FOOD CHEM TOXICOL, V57, P39, DOI 10.1016/j.fct.2013.03.001
   Louis P, 2007, APPL ENVIRON MICROB, V73, P2009, DOI 10.1128/AEM.02561-06
   Louis P, 2009, FEMS MICROBIOL LETT, V294, P1, DOI 10.1111/j.1574-6968.2009.01514.x
   Madsbad S, 2009, BEST PRACT RES CL EN, V23, P463, DOI 10.1016/j.beem.2009.03.008
   Manaer T, 2015, J ETHNOPHARMACOL, V169, P269, DOI 10.1016/j.jep.2015.04.032
   Morita T, 2004, BIOSCI BIOTECH BIOCH, V68, P2155, DOI 10.1271/bbb.68.2155
   Natali A, 2006, DIABETES, V55, P1133, DOI 10.2337/diabetes.55.04.06.db05-1076
   Pineiro M, 2008, J CLIN GASTROENTEROL, V42, pS156, DOI 10.1097/MCG.0b013e31817f184e
   Qin JJ, 2012, NATURE, V490, P55, DOI 10.1038/nature11450
   Qin JJ, 2010, NATURE, V464, P59, DOI 10.1038/nature08821
   Saito T, 2007, DIABETES, V56, P1761, DOI DOI 10.2337/DB07-1181
   Sato J, 2014, DIABETES CARE, V37, P2343, DOI 10.2337/dc13-2817
   Srinivasan K, 2007, INDIAN J MED RES, V125, P451
   Strowski MZ, 2009, GUT, V58, P1044, DOI 10.1136/gut.2009.179325
   Tian PJ, 2016, FOOD FUNCT, V7, P3789, DOI [10.1039/c6fo00831c, 10.1039/C6FO00831C]
   Tolhurst G, 2012, DIABETES, V61, P364, DOI 10.2337/db11-1019
   Turner JR, 2009, NAT REV IMMUNOL, V9, P799, DOI 10.1038/nri2653
   Wang Zengtao, 2009, ATLAS RATS ANATOMY, P18
   Wellen KE, 2005, J CLIN INVEST, V115, P1111, DOI 10.1172/JCI200525102
   Wu W, 2017, MUCOSAL IMMUNOL, V10, P946, DOI 10.1038/mi.2016.114
   Yadav H, 2007, NUTRITION, V23, P62, DOI 10.1016/j.nut.2006.09.002
   Yin YN, 2010, WORLD J GASTROENTERO, V16, P3394, DOI 10.3748/wjg.v16.i27.3394
   Zander M, 2002, LANCET, V359, P824, DOI 10.1016/S0140-6736(02)07952-7
NR 51
TC 33
Z9 36
U1 5
U2 65
PU ELSEVIER SCIENCE BV
PI AMSTERDAM
PA PO BOX 211, 1000 AE AMSTERDAM, NETHERLANDS
SN 1756-4646
J9 J FUNCT FOODS
JI J. Funct. Food.
PD NOV
PY 2017
VL 38
BP 561
EP 570
DI 10.1016/j.jff.2017.09.049
PN A
PG 10
WC Food Science & Technology; Nutrition & Dietetics
WE Science Citation Index Expanded (SCI-EXPANDED)
SC Food Science & Technology; Nutrition & Dietetics
GA FM3FU
UT WOS:000414890500059
DA 2022-07-02
ER

PT J
AU Wang, PP
   Wang, T
   Zheng, XJ
   Cui, W
   Shang, J
   Zhao, ZZ
AF Wang, Peipei
   Wang, Ting
   Zheng, Xuejun
   Cui, Wen
   Shang, Jin
   Zhao, Zhanzheng
TI Gut microbiota, key to unlocking the door of diabetic kidney disease
SO NEPHROLOGY
LA English
DT Review
DE diabetic kidney disease; gut microbiota; immune reaction; mechanism;
   metabolism
AB This review discusses the influence of gut microbiota dysbiosis on diabetic kidney disease through metabolite profile changes and immune and inflammatory mechanisms. We also elaborate on the mechanism of dysbiosis in the onset and development of other kidney diseases.
C1 [Wang, Peipei; Wang, Ting; Zheng, Xuejun; Cui, Wen; Shang, Jin; Zhao, Zhanzheng] Zhengzhou Univ, Affiliated Hosp 1, Dept Nephrol, Zhengzhou 450052, Henan, Peoples R China.
RP Shang, J; Zhao, ZZ (corresponding author), Zhengzhou Univ, Affiliated Hosp 1, Dept Nephrol, Zhengzhou 450052, Henan, Peoples R China.
EM fccshangj2@zzu.edu.cn; zhanzhengzhao@zzu.edu.cn
OI Wang, Ting/0000-0003-3172-1620
FU 2020 Key Project of Medical Science and Technology [SBGJ202002056];
   Foundation for Leading Personnel of Central Plains of China
   [194200510006]; National Natural Science Foundation of China [81700633,
   81873611]; Science and Technology Innovation Team of Henan
   [17IRTSTHN020]
FX 2020 Key Project of Medical Science and Technology, Grant/Award Number:
   SBGJ202002056; Foundation for Leading Personnel of Central Plains of
   China, Grant/Award Number: 194200510006; National Natural Science
   Foundation of China, Grant/Award Numbers: 81700633, 81873611; Science
   and Technology Innovation Team of Henan, Grant/Award Number:
   17IRTSTHN020
CR Al-Obaide MAI, 2017, J CLIN MED, V6, DOI 10.3390/jcm6090086
   Anders HJ, 2013, KIDNEY INT, V83, P1010, DOI 10.1038/ki.2012.440
   Atoh K, 2009, DIABETES RES CLIN PR, V83, P220, DOI 10.1016/j.diabres.2008.09.053
   Cai TT, 2020, FRONT PHARMACOL, V11, DOI 10.3389/fphar.2020.01249
   Candela M, 2016, BRIT J NUTR, V116, P80, DOI 10.1017/S0007114516001045
   Cani PD, 2008, DIABETES, V57, P1470, DOI 10.2337/db07-1403
   Chen L, 2019, EXP MOL MED, V51, DOI 10.1038/s12276-019-0234-2
   Chen Q, 2021, J NAT MED-TOKYO, V75, P84, DOI 10.1007/s11418-020-01452-3
   Chen YW, 2017, MICROBIOME, V5, DOI 10.1186/s40168-017-0232-3
   Chen YY, 2019, J TRANSL MED, V17, DOI 10.1186/s12967-018-1756-4
   Clemente JC, 2012, CELL, V148, P1258, DOI 10.1016/j.cell.2012.01.035
   Coussement J, 2019, NEPHROL DIAL TRANSPL, V34, P878, DOI 10.1093/ndt/gfy292
   Eftekhari A, 2020, INT J BIOL MACROMOL, V148, P475, DOI 10.1016/j.ijbiomac.2020.01.168
   Feng YL, 2019, CELL MOL LIFE SCI, V76, P4961, DOI 10.1007/s00018-019-03155-9
   Glorieux G, 2020, TOXINS, V12, DOI 10.3390/toxins12040245
   Guo Y, 2017, DIABETES-METAB RES, V33, DOI 10.1002/dmrr.2857
   Hirayama A, 2012, ANAL BIOANAL CHEM, V404, P3101, DOI 10.1007/s00216-012-6412-x
   Inoue R, 2017, J CLIN BIOCHEM NUTR, V61, P217, DOI 10.3164/jcbn.17-44
   Ji CL, 2020, FRONT PHARMACOL, V11, DOI 10.3389/fphar.2020.01092
   Joesten WC, 2019, BMJ OPEN DIAB RES CA, V7, DOI 10.1136/bmjdrc-2019-000793
   Kikuchi K, 2019, NAT COMMUN, V10, DOI 10.1038/s41467-019-09735-4
   Kim JE, 2020, SCI REP-UK, V10, DOI 10.1038/s41598-020-76072-8
   Konrad L, 2020, NEPHROL DIAL TRANSPL, V35, P86, DOI 10.1093/ndt/gfz080
   Larsen N, 2010, PLOS ONE, V5, DOI 10.1371/journal.pone.0009085
   Lee YK, 2011, P NATL ACAD SCI USA, V108, P4615, DOI 10.1073/pnas.1000082107
   Li L., 2020, J CELL MOL MED, V25, P960
   Li Q, 2020, SCI REP-UK, V10, DOI 10.1038/s41598-020-62224-3
   Li Y, 2020, BBA-MOL BASIS DIS, V1866, DOI 10.1016/j.bbadis.2020.165764
   Liu JR, 2021, CELL MOL LIFE SCI, V78, P909, DOI 10.1007/s00018-020-03645-1
   Lu CC, 2020, ACTA PHARMACOL SIN, V41, P1111, DOI 10.1038/s41401-019-0326-5
   Ma N, 2019, COMPR REV FOOD SCI F, V18, P221, DOI 10.1111/1541-4337.12401
   Ma QT, 2020, BIOMED PHARMACOTHER, V124, DOI 10.1016/j.biopha.2020.109873
   Matsumoto T, 2020, AM J HYPERTENS, V33, P793, DOI 10.1093/ajh/hpaa053
   Mu QH, 2017, MICROBIOME, V5, DOI 10.1186/s40168-017-0300-8
   Nasr SH, 2015, CLIN J AM SOC NEPHRO, V10, P2084, DOI 10.2215/CJN.12551214
   Pawlak K, 2010, ADV MED SCI-POLAND, V55, P196, DOI 10.2478/v10039-010-0015-6
   Remely M, 2016, ENDOCR METAB IMMUNE, V16, P99, DOI 10.2174/1871530316666160831093813
   Sallustio F., 2020, NEPHROL DIAL TRANSPL, V36, P452
   Shahi SK, 2017, GUT MICROBES, V8, P607, DOI 10.1080/19490976.2017.1349041
   Song Y, 2020, FOOD RES INT, V137, DOI 10.1016/j.foodres.2020.109410
   Sonnenburg JL, 2016, NATURE, V535, P56, DOI 10.1038/nature18846
   Sun CY, 2013, NEPHROL DIAL TRANSPL, V28, P70, DOI 10.1093/ndt/gfs133
   Tanase DM, 2020, NUTRIENTS, V12, DOI 10.3390/nu12123719
   Tao SB, 2019, ACTA DIABETOL, V56, P581, DOI 10.1007/s00592-019-01316-7
   Tu Y, 2020, FRONT PHARMACOL, V11, DOI 10.3389/fphar.2020.566611
   Wakamatsu T, 2018, TOXINS, V10, DOI 10.3390/toxins10030124
   Wang P., 2021, NEPHROLOGY, P1
   Wei HL., 2021, BIOMED PHARMACOTHER, V111061, P133
   Wiedlocha M, 2021, PROG NEURO-PSYCHOPH, V106, DOI 10.1016/j.pnpbp.2020.110145
   Wing MR, 2016, EXP PHYSIOL, V101, P471, DOI 10.1113/EP085283
   Wu H, 2020, CELL METAB, V32, P379, DOI 10.1016/j.cmet.2020.06.011
   Wu H, 2017, NAT MED, V23, P850, DOI 10.1038/nm.4345
   Wu IW, 2020, INT J BIOL SCI, V16, P420, DOI 10.7150/ijbs.37421
   Wu R, 2019, FRONT PHYSIOL, V10, DOI 10.3389/fphys.2019.00918
   Xiong YB, 2019, OXID MED CELL LONGEV, V2019, DOI 10.1155/2019/7495629
   Yang JL, 2020, INT J BIOL MACROMOL, V163, P442, DOI 10.1016/j.ijbiomac.2020.06.153
   Yang M, 2020, FRONT ENDOCRINOL, V11, DOI 10.3389/fendo.2020.00635
   Yu W, 2020, RENAL FAILURE, V42, P1100, DOI 10.1080/0886022X.2020.1837869
   Zhang J, 2020, MICROB PATHOGENESIS, V147, DOI 10.1016/j.micpath.2020.104359
   Zhang L, 2018, PATHOG DIS, V76, DOI 10.1093/femspd/fty028
   Zhao TT, 2020, BIOMED PHARMACOTHER, V129, DOI 10.1016/j.biopha.2020.110325
   Zheng L, 2020, FRONT PHARMACOL, V11, DOI 10.3389/fphar.2020.00604
NR 62
TC 1
Z9 1
U1 7
U2 9
PU WILEY
PI HOBOKEN
PA 111 RIVER ST, HOBOKEN 07030-5774, NJ USA
SN 1320-5358
EI 1440-1797
J9 NEPHROLOGY
JI Nephrology
PD AUG
PY 2021
VL 26
IS 8
BP 641
EP 649
DI 10.1111/nep.13874
EA MAR 2021
PG 9
WC Urology & Nephrology
WE Science Citation Index Expanded (SCI-EXPANDED)
SC Urology & Nephrology
GA TD5CF
UT WOS:000630212100001
PM 33715272
OA hybrid, Green Published
DA 2022-07-02
ER

PT J
AU Joseph, J
   Loscalzo, J
AF Joseph, Jacob
   Loscalzo, Joseph
TI Nutri(meta)genetics and Cardiovascular Disease: Novel Concepts in the
   Interaction of Diet and Genomic Variation
SO CURRENT ATHEROSCLEROSIS REPORTS
LA English
DT Article
DE Genetic variation; Genome; Microbiome; Metagenome; Nutrition;
   Trimethylamine oxide; Choline; Phosphatidyl choline; Betaine; Flavin
   monooxygenase; Cardiovascular risk; Obesity; Diabetes; Atherosclerosis;
   Homocysteine; B vitamins
ID TRIMETHYLAMINE-N-OXIDE; GUT MICROBIOTA; GERM-FREE; INTESTINAL
   MICROBIOTA; SYSTEMS BIOLOGY; OXYGEN-CONSUMPTION; WIDE ASSOCIATION;
   FOLIC-ACID; METABOLISM; OBESITY
AB In addition to the interaction of nutrition and genetic variation on the genesis and natural history of cardiovascular disease, recent studies have revealed an entire new genome that resides in the trillions of microbes that exist in various human habitats, predominantly in the gut, that may also contribute to the pathogenesis of cardiovascular disease. This microbial genome and the proteins for which it codes have important functions in homeostatic adaptations to the past and present changes in diet and environment accompanying human civilization. Both preclinical and clinical investigations suggest the role of commensal microbiota in promoting adverse cardiovascular risk. Specifically, microbial metabolism of methylated amines leads to direct pro-atherogenic effects in humans. Further investigations are needed to understand the complex relationships among nutritional status, genetic variation, and the microbial genome, which may explain the recent negative results of clinical trials of nutritional interventions such as B vitamin therapy to lower plasma homocysteine levels. The results of such contemporary genomic investigations would allow us to utilize personalized nutritional interventions to reduce cardiovascular risk.
C1 [Joseph, Jacob; Loscalzo, Joseph] Brigham & Womens Hosp, Dept Med, Boston, MA 02115 USA.
   [Joseph, Jacob] Harvard Univ, Sch Med, VA Boston Healthcare Syst, Boston, MA USA.
   [Joseph, Jacob] Brigham & Womens Hosp, NRB, Boston, MA 02115 USA.
RP Loscalzo, J (corresponding author), Brigham & Womens Hosp, Dept Med, 75 Francis St, Boston, MA 02115 USA.
EM jjoseph16@partners.org; jloscalzo@partners.org
RI Loscalzo, Joseph/ABD-8980-2021
OI Joseph, Jacob/0000-0002-7279-4896
FU NIH [R37 HL 061795, U01 HG007690, HL048743]; NATIONAL HEART, LUNG, AND
   BLOOD INSTITUTE [P01HL048743, U01HL108630, R37HL061795] Funding Source:
   NIH RePORTER
FX This work was supported by NIH grants R37 HL 061795, U01 HG007690, and
   HL048743.
CR Backhed F, 2004, P NATL ACAD SCI USA, V101, P15718, DOI 10.1073/pnas.0407076101
   Backhed F, 2007, P NATL ACAD SCI USA, V104, P979, DOI 10.1073/pnas.0605374104
   Barabasi AL, 2011, NAT REV GENET, V12, P56, DOI 10.1038/nrg2918
   Bennett BJ, 2013, CELL METAB, V17, P49, DOI 10.1016/j.cmet.2012.12.011
   Borenstein E, 2012, BRIEF BIOINFORM, V13, P769, DOI 10.1093/bib/bbs022
   Bravo JA, 2011, P NATL ACAD SCI USA, V108, P16050, DOI 10.1073/pnas.1102999108
   BRUCKNERKARDOSS E, 1978, LAB ANIM SCI, V28, P282
   Costello EK, 2009, SCIENCE, V326, P1694, DOI 10.1126/science.1177486
   Cotillard A, 2013, NATURE, V500, P585, DOI 10.1038/nature12480
   Cotlarciuc I, 2011, J NUTRIGENET NUTRIGE, V4, P99, DOI 10.1159/000327768
   De Filippo C, 2010, P NATL ACAD SCI USA, V107, P14691, DOI 10.1073/pnas.1005963107
   Dethlefsen L, 2011, P NATL ACAD SCI USA, V108, P4554, DOI 10.1073/pnas.1000087107
   Eckburg PB, 2005, SCIENCE, V308, P1635, DOI 10.1126/science.1110591
   Furet JP, 2010, DIABETES, V59, P3049, DOI 10.2337/db10-0253
   Giongo A, 2011, ISME J, V5, P82, DOI 10.1038/ismej.2010.92
   Greenblum S, 2012, P NATL ACAD SCI USA, V109, P594, DOI 10.1073/pnas.1116053109
   Hartiala J, 2014, ARTERIOSCL THROM VAS, V34, P1307, DOI 10.1161/ATVBAHA.114.303252
   Hehemann JH, 2010, NATURE, V464, P908, DOI 10.1038/nature08937
   Huttenhower C, 2012, NATURE, V486, P207, DOI 10.1038/nature11234
   Joossens M, 2011, GUT, V60, P631, DOI 10.1136/gut.2010.223263
   Joseph J, 2013, NUTRIENTS, V5, P3235, DOI 10.3390/nu5083235
   Joseph J, 2009, CARDIOVASC TOXICOL, V9, P53, DOI 10.1007/s12012-009-9042-6
   Kaddurah-Daouk R, 2011, PLOS ONE, V6, DOI 10.1371/journal.pone.0025482
   Karlsson FH, 2013, NATURE, V498, P99, DOI 10.1038/nature12198
   Karlsson FH, 2012, NAT COMMUN, V3, DOI 10.1038/ncomms2266
   Koenig JE, 2011, P NATL ACAD SCI USA, V108, P4578, DOI 10.1073/pnas.1000081107
   Koeth RA, 2013, NAT MED, V19, P576, DOI 10.1038/nm.3145
   Lambert DM, 2001, MOL GENET METAB, V73, P224, DOI 10.1006/mgme.2001.3189
   Le Chatelier E, 2013, NATURE, V500, P541, DOI 10.1038/nature12506
   Lee YK, 2010, SCIENCE, V330, P1768, DOI 10.1126/science.1195568
   Ley RE, 2005, P NATL ACAD SCI USA, V102, P11070, DOI 10.1073/pnas.0504978102
   Loscalzo J, 2011, CIRC RES, V109, P127, DOI 10.1161/RES.0b013e3182290620
   Lozupone CA, 2012, NATURE, V489, P220, DOI 10.1038/nature11550
   Maloy KJ, 2011, NATURE, V474, P298, DOI 10.1038/nature10208
   Martin FPJ, 2007, MOL SYST BIOL, V3, DOI 10.1038/msb4100153
   MCCULLY KS, 1969, AM J PATHOL, V56, P111
   Qin JJ, 2012, NATURE, V490, P55, DOI 10.1038/nature11450
   Qin JJ, 2010, NATURE, V464, P59, DOI 10.1038/nature08821
   Ridaura VK, 2013, SCIENCE, V341, P1079, DOI 10.1126/science.1241214
   Round JL, 2011, SCIENCE, V332, P974, DOI 10.1126/science.1206095
   Russell SL, 2012, EMBO REP, V13, P440, DOI 10.1038/embor.2012.32
   Siri-Tarino PW, 2010, CURR ATHEROSCLER REP, V12, P384, DOI 10.1007/s11883-010-0131-6
   Siri-Tarino PW, 2010, AM J CLIN NUTR, V91, P535, DOI 10.3945/ajcn.2009.27725
   Slack E, 2009, SCIENCE, V325, P617, DOI 10.1126/science.1172747
   Sokol H, 2006, INFLAMM BOWEL DIS, V12, P106, DOI 10.1097/01.MIB.0000200323.38139.c6
   Tang WHW, 2013, NEW ENGL J MED, V368, P1575, DOI 10.1056/NEJMoa1109400
   Treacy EP, 1998, HUM MOL GENET, V7, P839, DOI 10.1093/hmg/7.5.839
   Turnbaugh PJ, 2007, NATURE, V449, P804, DOI 10.1038/nature06244
   Turnbaugh PJ, 2006, NATURE, V444, P1027, DOI 10.1038/nature05414
   Turnbaugh PJ, 2009, NATURE, V457, P480, DOI 10.1038/nature07540
   Valentini L, 2014, CLIN NUTR
   Vijay-Kumar M, 2010, SCIENCE, V328, P228, DOI 10.1126/science.1179721
   Wang DL, 2012, CIRC RES, V111, P967, DOI [10.1161/CIRCRESAHA.112.266502, 10.1161/circresaha.112.266502]
   Wang ZN, 2014, EUR HEART J, V35, P904, DOI 10.1093/eurheartj/ehu002
   Wang ZN, 2011, NATURE, V472, P57, DOI 10.1038/nature09922
   Wen L, 2008, NATURE, V455, P1109, DOI 10.1038/nature07336
   WOSTMANN BS, 1982, J NUTR, V112, P552, DOI 10.1093/jn/112.3.552
   WOSTMANN BS, 1968, P SOC EXP BIOL MED, V128, P137
   Zhu YJ, 2014, P NATL ACAD SCI USA, V111, P4268, DOI 10.1073/pnas.1316569111
NR 59
TC 9
Z9 10
U1 0
U2 27
PU CURRENT MEDICINE GROUP
PI PHILADELPHIA
PA 400 MARKET STREET, STE 700, PHILADELPHIA, PA 19106 USA
SN 1523-3804
EI 1534-6242
J9 CURR ATHEROSCLER REP
JI Curr. Atheroscleros. Rep.
PD MAY
PY 2015
VL 17
IS 5
AR 29
DI 10.1007/s11883-015-0505-x
PG 7
WC Peripheral Vascular Disease
WE Science Citation Index Expanded (SCI-EXPANDED)
SC Cardiovascular System & Cardiology
GA CE0BR
UT WOS:000351468300007
PM 25782777
OA Green Accepted
DA 2022-07-02
ER

PT J
AU Paun, A
   Yau, C
   Meshkibaf, S
   Daigneault, MC
   Marandi, L
   Mortin-Toth, S
   Bar-Or, A
   Allen-Vercoe, E
   Poussier, P
   Danska, JS
AF Paun, Alexandra
   Yau, Christopher
   Meshkibaf, Shahab
   Daigneault, Michelle C.
   Marandi, Leili
   Mortin-Toth, Steven
   Bar-Or, Amit
   Allen-Vercoe, Emma
   Poussier, Philippe
   Danska, Jayne S.
TI Association of HLA-dependent islet autoimmunity with systemic antibody
   responses to intestinal commensal bacteria in children
SO SCIENCE IMMUNOLOGY
LA English
DT Article
ID HUMAN GUT MICROBIOME; EARLY-CHILDHOOD; FECAL MICROBIOTA; TYPE-1; ONSET;
   RISK; AUTOANTIBODIES; SUSCEPTIBILITY; PERMEABILITY; PROGRESSION
AB Microbiome sequence analyses have suggested that changes in gut bacterial composition are associated with autoimmune disease in humans and animal models. However, little is known of the mechanisms through which the gut microbiota influences autoimmune responses to distant tissues. Here, we evaluated systemic antibody responses against cultured human gut bacterial strains to determine whether observed patterns of anticommensal antibody (ACAb) responses are associated with type 1 diabetes (T1 D) in two cohorts of pediatric study participants. In the first cohort, ACAb responses in sera collected from participants within 6 months of T1D diagnosis were compared with age-matched healthy controls and also with patients with recent onset Crohn's disease. ACAb responses against multiple bacterial species discriminated among these three groups. In the second cohort, we asked whether ACAb responses present before diagnosis were associated with later T1 D development and with HLA genotype in participants who were discordant for subsequent progression to diabetes. Serum IgG2 antibodies against Roseburia faecis and against a bacterial consortium were associated with future T1 D diagnosis in an HLA DR3/DR4 haplotype-dependent manner. These analyses reveal associations between antibody responses to intestinal microbes and HLA-DR genotype and islet autoantibody specificity and with a future diagnosis of T1 D. Further, we present a platform to investigate antibacterial antibodies in biological fluids that is applicable to studies of autoimmune diseases and responses to therapeutic interventions.
C1 [Paun, Alexandra; Yau, Christopher; Meshkibaf, Shahab; Mortin-Toth, Steven; Danska, Jayne S.] Hosp Sick Children, Toronto, ON, Canada.
   [Paun, Alexandra; Yau, Christopher; Poussier, Philippe; Danska, Jayne S.] Univ Toronto, Dept Immunol, Fac Med, Toronto, ON, Canada.
   [Daigneault, Michelle C.; Allen-Vercoe, Emma] Univ Guelph, Dept Mol & Cellular Biol, Guelph, ON, Canada.
   [Marandi, Leili; Poussier, Philippe] Sunnybrook & Womens Coll Res Inst, Toronto, ON, Canada.
   [Bar-Or, Amit] McGill Univ, Montreal Neurol Inst, Montreal, PQ, Canada.
   [Bar-Or, Amit] Univ Penn, Sch Med, Dept Neurol, Perelman Ctr Adv Med, Philadelphia, PA 19104 USA.
   [Danska, Jayne S.] Univ Toronto, Fac Med, Dept Med Biophys, Toronto, ON, Canada.
RP Paun, A; Yau, C; Danska, JS (corresponding author), Hosp Sick Children, Toronto, ON, Canada.; Paun, A; Yau, C; Danska, JS (corresponding author), Univ Toronto, Dept Immunol, Fac Med, Toronto, ON, Canada.; Danska, JS (corresponding author), Univ Toronto, Fac Med, Dept Med Biophys, Toronto, ON, Canada.
EM alexandra.paun@sickkids.ca; christopher.yau@mail.utoronto.ca;
   jayne.danska@sickkids.ca
RI Bar-Or, Amit/AIC-1416-2022
OI Mortin-Toth, Steven/0000-0002-3029-1975; Yau,
   Christopher/0000-0003-0557-409X; Allen-Vercoe, Emma/0000-0002-8716-327X
FU Canadian Institutes of Health Research (CIHR); Juvenile Diabetes
   Research Foundation (JDRF); Hospital for Sick Children Research
   Foundation; Anne and Max Tanenbaum Chair, University of Toronto; Natural
   Sciences and Engineering Research Council of Canada; JDRF; CIHR; NIH
   [U01 DK061010, U01 DK061034, U01 DK061042, U01 DK061058, U01 DK085465,
   U01 DK085461, U01 DK085466, U01 DK085476, U01 DK085499, U01 DK085509,
   U01 DK103180, U01 DK103153, U01 DK103266, U01 DK103282, U01 DK106984,
   U01 DK106994, U01 DK107013, U01 DK107014, UC4 DK106993]; NATIONAL
   INSTITUTE OF DIABETES AND DIGESTIVE AND KIDNEY DISEASES [U01DK103180,
   U01DK107014, U01DK106994, U01DK103266, U01DK103153, U01DK061034,
   U01DK085509, U01DK061058, U01DK107013, U01DK103282, U01DK085465,
   U01DK061010, U01DK085499, U01DK085476, U01DK061042, U01DK085461,
   U01DK106984, U01DK085466] Funding Source: NIH RePORTER
FX J.S.D. acknowledges support from the Canadian Institutes of Health
   Research (CIHR), the Juvenile Diabetes Research Foundation (JDRF), the
   Hospital for Sick Children Research Foundation and the Anne and Max
   Tanenbaum Chair, University of Toronto. E.A.-V. acknowledges funding
   from the Natural Sciences and Engineering Research Council of Canada.
   A.P. was supported by fellowships from the JDRF and CIHR. TrialNet TN-01
   is supported by NIH grants U01 DK061010, U01 DK061034, U01 DK061042, U01
   DK061058, U01 DK085465, U01 DK085461, U01 DK085466, U01 DK085476, U01
   DK085499, U01 DK085509, U01 DK103180, U01 DK103153, U01 DK103266, U01
   DK103282, U01 DK106984, U01 DK106994, U01 DK107013, U01 DK107014, and
   UC4 DK106993 and the JDRF.
CR Alkanani AK, 2015, DIABETES, V64, P3510, DOI 10.2337/db14-1847
   Antoni L, 2014, WORLD J GASTROENTERO, V20, P1165, DOI 10.3748/wjg.v20.i5.1165
   Bach JF, 2018, NAT REV IMMUNOL, V18, P105, DOI 10.1038/nri.2017.111
   Bach JF, 2002, NEW ENGL J MED, V347, P911, DOI 10.1056/NEJMra020100
   Battaglia M, 2017, DIABETOLOGIA, V60, P2139, DOI 10.1007/s00125-017-4384-2
   Belabani C, 2013, J IMMUNOL METHODS, V387, P1, DOI 10.1016/j.jim.2012.08.002
   Benckert J, 2011, J CLIN INVEST, V121, P1946, DOI 10.1172/JCI44447
   Bonifacio E, 2010, ENDOCRIN METAB CLIN, V39, P513, DOI 10.1016/j.ecl.2010.05.007
   Bosi E, 2006, DIABETOLOGIA, V49, P2824, DOI 10.1007/s00125-006-0465-3
   Choung RS, 2016, ALIMENT PHARM THER, V43, P1300, DOI 10.1111/apt.13641
   Christmann BS, 2015, J ALLERGY CLIN IMMUN, V136, P1378, DOI 10.1016/j.jaci.2015.03.036
   Coskun M, 2014, FRONT MED, V1, DOI 10.3389/fmed.2014.00024
   de Goffau MC, 2014, DIABETOLOGIA, V57, P1569, DOI 10.1007/s00125-014-3274-0
   de Goffau MC, 2013, DIABETES, V62, P1238, DOI 10.2337/db12-0526
   Endesfelder D, 2016, MICROBIOME, V4, DOI 10.1186/s40168-016-0163-4
   Erlich H, 2008, DIABETES, V57, P1084, DOI 10.2337/db07-1331
   Mejia-Leon ME, 2014, SCI REP-UK, V4, DOI 10.1038/srep03814
   Gardner SG, 1997, BRIT MED J, V315, P713, DOI 10.1136/bmj.315.7110.713
   Gill T, 2015, CURR OPIN RHEUMATOL, V27, P319, DOI 10.1097/BOR.0000000000000187
   Giongo A, 2011, ISME J, V5, P82, DOI 10.1038/ismej.2010.92
   Graham J, 2002, DIABETES, V51, P1346, DOI 10.2337/diabetes.51.5.1346
   Greenblum S, 2015, CELL, V160, P583, DOI 10.1016/j.cell.2014.12.038
   Haas A, 2011, GUT, V60, P1506, DOI 10.1136/gut.2010.224774
   HAGOPIAN WA, 1995, J CLIN INVEST, V95, P1505, DOI 10.1172/JCI117822
   Hevia A, 2014, BIOMED RES INT, V2014, DOI 10.1155/2014/351204
   Holodniy M, 2011, PLOS ONE, V6, DOI [10.1371/journal.pone.0014764, 10.1371/journal.pone.0025792]
   Karnes JH, 2017, SCI TRANSL MED, V9, DOI 10.1126/scitranslmed.aai8708
   Kemppainen KM, 2015, DIABETES CARE, V38, P329, DOI 10.2337/dc14-0850
   Kostic AD, 2015, CELL HOST MICROBE, V17, P260, DOI 10.1016/j.chom.2015.01.001
   Krischer JP, 2015, DIABETOLOGIA, V58, P980, DOI 10.1007/s00125-015-3514-y
   Kuitunen M, 2002, AUTOIMMUNITY, V35, P365, DOI 10.1080/0891693021000008526
   Lundberg K, 2008, ARTHRITIS RHEUM-US, V58, P3009, DOI 10.1002/art.23936
   Moor K, 2016, NAT PROTOC, V11, P1531, DOI 10.1038/nprot.2016.091
   Nanjundappa RH, 2017, CELL, V171, P655, DOI 10.1016/j.cell.2017.09.022
   Pianta A, 2017, ARTHRITIS RHEUMATOL, V69, P964, DOI 10.1002/art.40003
   Rantapaa-Dahlqvist S, 2003, ARTHRITIS RHEUM, V48, P2741, DOI 10.1002/art.11223
   Scher JU, 2011, NAT REV RHEUMATOL, V7, P569, DOI 10.1038/nrrheum.2011.121
   Secondulfo M, 2004, DIGEST LIVER DIS, V36, P35, DOI 10.1016/j.dld.2003.09.016
   Slack E, 2009, SCIENCE, V325, P617, DOI 10.1126/science.1172747
   Steck AK, 2015, DIABETES CARE, V38, P808, DOI 10.2337/dc14-2426
   Stewart CJ, 2018, NATURE, V562, P583, DOI 10.1038/s41586-018-0617-x
   Thomson G, 2007, TISSUE ANTIGENS, V70, P110, DOI 10.1111/j.1399-0039.2007.00867.x
   TUOMILEHTO J, 1995, INT J EPIDEMIOL, V24, P984, DOI 10.1093/ije/24.5.984
   Vatanen T, 2018, NATURE, V562, P589, DOI 10.1038/s41586-018-0620-2
   Vatanen T, 2016, CELL, V165, P842, DOI 10.1016/j.cell.2016.04.007
   Vehik K, 2016, DIABETES CARE, V39, P1535, DOI 10.2337/dc16-0181
   Vieira SM, 2018, SCIENCE, V359, P1156, DOI 10.1126/science.aar7201
   Yen S, 2015, J PROTEOME RES, V14, P1472, DOI 10.1021/pr5011247
   Zeng MY, 2016, IMMUNITY, V44, P647, DOI 10.1016/j.immuni.2016.02.006
   Zimmermann K, 2012, GUT MICROBES, V3, P42, DOI 10.4161/gmic.19344
NR 50
TC 27
Z9 28
U1 1
U2 6
PU AMER ASSOC ADVANCEMENT SCIENCE
PI WASHINGTON
PA 1200 NEW YORK AVE, NW, WASHINGTON, DC 20005 USA
SN 2470-9468
J9 SCI IMMUNOL
JI Sci. Immunol.
PD FEB
PY 2019
VL 4
IS 32
AR eaau8125
DI 10.1126/sciimmunol.aau8125
PG 14
WC Immunology
WE Science Citation Index Expanded (SCI-EXPANDED)
SC Immunology
GA HK0BC
UT WOS:000457562200001
PM 30709843
OA Green Accepted
DA 2022-07-02
ER

PT J
AU Chakaroun, RM
   Massier, L
   Kovacs, P
AF Chakaroun, Rima M.
   Massier, Lucas
   Kovacs, Peter
TI Gut Microbiome, Intestinal Permeability, and Tissue Bacteria in
   Metabolic Disease: Perpetrators or Bystanders?
SO NUTRIENTS
LA English
DT Review
DE gut microbiome; intestinal permeability; leaky gut; extra-intestinal
   microbiome; obesity; insulin resistance; type 2 diabetes; metabolic
   disease
ID TOLL-LIKE RECEPTOR; ACID-BINDING PROTEIN; DIET-INDUCED OBESITY; FATTY
   LIVER-DISEASE; INSULIN-RESISTANCE; ADIPOSE-TISSUE; BARRIER FUNCTION;
   GASTROINTESTINAL-TRACT; NONALCOHOLIC STEATOHEPATITIS; TNF-ALPHA
AB The emerging evidence on the interconnectedness between the gut microbiome and host metabolism has led to a paradigm shift in the study of metabolic diseases such as obesity and type 2 diabetes with implications on both underlying pathophysiology and potential treatment. Mounting preclinical and clinical evidence of gut microbiota shifts, increased intestinal permeability in metabolic disease, and the critical positioning of the intestinal barrier at the interface between environment and internal milieu have led to the rekindling of the "leaky gut" concept. Although increased circulation of surrogate markers and directly measurable intestinal permeability have been linked to increased systemic inflammation in metabolic disease, mechanistic models behind this phenomenon are underdeveloped. Given repeated observations of microorganisms in several tissues with congruent phylogenetic findings, we review current evidence on these unanticipated niches, focusing specifically on the interaction between gut permeability and intestinal as well as extra-intestinal bacteria and their joint contributions to systemic inflammation and metabolism. We further address limitations of current studies and suggest strategies drawing on standard techniques for permeability measurement, recent advancements in microbial culture independent techniques and computational methodologies to robustly develop these concepts, which may be of considerable value for the development of prevention and treatment strategies.
C1 [Chakaroun, Rima M.; Massier, Lucas; Kovacs, Peter] Univ Leipzig, Med Ctr, Med Dept Endocrinol 3, Nephrol,Rheumatol, Leipzig 04103, Germany.
RP Chakaroun, RM (corresponding author), Univ Leipzig, Med Ctr, Med Dept Endocrinol 3, Nephrol,Rheumatol, Leipzig 04103, Germany.
EM rima.chakaroun@medizin.uni-leipzig.de;
   lucas.massier@medizin.uni-leipzig.de;
   peter.kovacs@medizin.uni-leipzig.de
RI Chakaroun, Rima/AAU-3660-2020
OI Massier, Lucas/0000-0002-6199-2643; Chakaroun, Rima/0000-0001-9901-1815;
   Kovacs, Peter/0000-0002-0290-5423
FU Medical Faculty, University of Leipzig; Deutsche Forschungsgemeinschaft
   (DFG, German Research Foundation) [209933838-SFB 1052]
FX R.C. was supported by a junior research grant by the Medical Faculty,
   University of Leipzig. L.M. was supported by a grant from the Deutsche
   Forschungsgemeinschaft (DFG, German Research Foundation-Projektnummer
   209933838-SFB 1052; B03).
CR Agwunobi AO, 2000, J CLIN ENDOCR METAB, V85, P3770, DOI 10.1210/jc.85.10.3770
   Ahmad R, 2017, SCI REP-UK, V7, DOI 10.1038/s41598-017-04989-8
   Albaugh VL, 2019, GASTROENTEROLOGY, V156, P1041, DOI 10.1053/j.gastro.2018.11.017
   Albenberg LG, 2014, GASTROENTEROLOGY, V146, P1564, DOI 10.1053/j.gastro.2014.01.058
   Alexander M., 2019, BIORXIV, P766899
   Amar J, 2011, DIABETOLOGIA, V54, P3055, DOI 10.1007/s00125-011-2329-8
   Amar J, 2013, PLOS ONE, V8, DOI 10.1371/journal.pone.0054461
   Amyot J, 2012, PLOS ONE, V7, DOI 10.1371/journal.pone.0036200
   Nguyen AT, 2014, DIABETES, V63, P471, DOI 10.2337/db13-0903
   Anhe FF, 2020, NAT METAB, V2, P233, DOI 10.1038/s42255-020-0178-9
   [Anonymous], GUT MICROBIOME DIET
   AOKI K, 1972, JPN CIRCULATION J, V36, P539, DOI 10.1253/jcj.36.539
   Arora T, 2016, J INTERN MED, V280, P339, DOI 10.1111/joim.12508
   Arthur JC, 2012, SCIENCE, V338, P120, DOI 10.1126/science.1224820
   Backhed F, 2004, P NATL ACAD SCI USA, V101, P15718, DOI 10.1073/pnas.0407076101
   Backhed F, 2007, P NATL ACAD SCI USA, V104, P979, DOI 10.1073/pnas.0605374104
   Backhed F, 2011, ANN NUTR METAB, V58, P44, DOI 10.1159/000328042
   Badman MK, 2005, SCIENCE, V307, P1909, DOI 10.1126/science.1109951
   Balzan S, 2007, J GASTROEN HEPATOL, V22, P464, DOI 10.1111/j.1440-1746.2007.04933.x
   Bauer TM, 2002, AM J GASTROENTEROL, V97, P2364
   Ben-Jonathan N, 2009, MOL CELL ENDOCRINOL, V304, P49, DOI 10.1016/j.mce.2009.02.022
   BERG RD, 1979, INFECT IMMUN, V23, P403, DOI 10.1128/IAI.23.2.403-411.1979
   Bergheim I, 2008, J HEPATOL, V48, P983, DOI 10.1016/j.jhep.2008.01.035
   Bertoni AG, 2001, DIABETES CARE, V24, P1044, DOI 10.2337/diacare.24.6.1044
   Bisanz J. E., 2019, DIET INDUCES REPRODU, P3330558
   Biswas SK, 2016, CELL METAB, V24, P196, DOI 10.1016/j.cmet.2016.07.020
   Bliss ES, 2018, FRONT PHYSIOL, V9, DOI 10.3389/fphys.2018.00900
   Bosi E, 2006, DIABETOLOGIA, V49, P2824, DOI 10.1007/s00125-006-0465-3
   Brun P, 2007, AM J PHYSIOL-GASTR L, V292, pG518, DOI 10.1152/ajpgi.00024.2006
   Burcelin R, 2013, DIABETES OBES METAB, V15, P61, DOI 10.1111/dom.12157
   Camilleri M, 2019, AM J PHYSIOL-GASTR L, V317, pG17, DOI 10.1152/ajpgi.00063.2019
   Cani PD, 2009, GUT, V58, P1091, DOI 10.1136/gut.2008.165886
   Cani PD, 2007, DIABETES, V56, P1761, DOI 10.2337/db06-1491
   Cani PD, 2016, NAT REV ENDOCRINOL, V12, P133, DOI 10.1038/nrendo.2015.211
   Cani PD, 2009, CURR PHARM DESIGN, V15, P1546, DOI 10.2174/138161209788168164
   Castillo DJ, 2019, FRONT CELL INFECT MI, V9, DOI 10.3389/fcimb.2019.00148
   Cavalier-Smith T, 2006, PHILOS T R SOC B, V361, P845, DOI 10.1098/rstb.2006.1847
   Charpentier J, 2018, AM J PHYSIOL-GASTR L, V315, pG671, DOI 10.1152/ajpgi.00348.2017
   Chen TT, 2017, FOOD FUNCT, V8, P1166, DOI [10.1039/c6fo01532h, 10.1039/C6FO01532H]
   Chimerel C, 2014, CELL REP, V9, P1202, DOI 10.1016/j.celrep.2014.10.032
   Choudhry MA, 2002, AM J PHYSIOL-GASTR L, V282, pG937, DOI 10.1152/ajpgi.00235.2001
   Cotillard A, 2013, NATURE, V500, P585, DOI 10.1038/nature12480
   Cox AJ, 2017, DIABETES METAB, V43, P163, DOI 10.1016/j.diabet.2016.09.004
   Creely SJ, 2007, AM J PHYSIOL-ENDOC M, V292, pE740, DOI 10.1152/ajpendo.00302.2006
   Csak T, 2011, AM J PHYSIOL-GASTR L, V300, pG433, DOI 10.1152/ajpgi.00163.2009
   Damms-Machado A, 2017, AM J CLIN NUTR, V105, P127, DOI 10.3945/ajcn.116.131110
   Dasu MR, 2010, DIABETES CARE, V33, P861, DOI 10.2337/dc09-1799
   Davis NM, 2018, MICROBIOME, V6, DOI 10.1186/s40168-018-0605-2
   de Punder K, 2015, FRONT IMMUNOL, V6, DOI 10.3389/fimmu.2015.00223
   De Santis S, 2015, FRONT IMMUNOL, V6, DOI 10.3389/fimmu.2015.00612
   DeFronzo RA, 2009, DIABETES, V58, P773, DOI 10.2337/db09-9028
   DeFuria J, 2013, P NATL ACAD SCI USA, V110, P5133, DOI 10.1073/pnas.1215840110
   Derrien M, 2017, MICROB PATHOGENESIS, V106, P171, DOI 10.1016/j.micpath.2016.02.005
   Deschasaux M, 2018, NAT MED, V24, P1526, DOI 10.1038/s41591-018-0160-1
   Devriese S, 2017, HISTOCHEM CELL BIOL, V148, P85, DOI 10.1007/s00418-017-1539-7
   Drucker DJ, 1996, P NATL ACAD SCI USA, V93, P7911, DOI 10.1073/pnas.93.15.7911
   Duda-Chodak A, 2015, EUR J NUTR, V54, P325, DOI 10.1007/s00394-015-0852-y
   EISSELE R, 1992, EUR J CLIN INVEST, V22, P283, DOI 10.1111/j.1365-2362.1992.tb01464.x
   El Kurdi B, 2019, CLIN TRANSL GASTROEN, V10, DOI 10.14309/ctg.0000000000000072
   ELSBACH P, 1993, IMMUNOBIOLOGY, V187, P417, DOI 10.1016/S0171-2985(11)80354-2
   Everard A, 2013, P NATL ACAD SCI USA, V110, P9066, DOI 10.1073/pnas.1219451110
   Fava F, 2011, WORLD J GASTROENTERO, V17, P557, DOI 10.3748/wjg.v17.i5.557
   Foster JA, 2013, TRENDS NEUROSCI, V36, P305, DOI 10.1016/j.tins.2013.01.005
   FOWELIN J, 1991, DIABETOLOGIA, V34, P500, DOI 10.1007/BF00403286
   FOWELIN J, 1989, DIABETES, V38, P1357, DOI 10.2337/diabetes.38.11.1357
   Friedman JM, 1998, NATURE, V395, P763, DOI 10.1038/27376
   Frisard MI, 2010, AM J PHYSIOL-ENDOC M, V298, pE988, DOI 10.1152/ajpendo.00307.2009
   Frost RA, 2002, AM J PHYSIOL-REG I, V283, pR698, DOI 10.1152/ajpregu.00039.2002
   Furusawa Y, 2013, NATURE, V504, P446, DOI 10.1038/nature12721
   Gaiser RA, 2019, GUT, V68, P2186, DOI 10.1136/gutjnl-2018-317458
   Genser L, 2018, J PATHOL, V246, P217, DOI 10.1002/path.5134
   Gerriets VA, 2016, EUR J IMMUNOL, V46, P1970, DOI 10.1002/eji.201545861
   Grasset E, 2017, CELL METAB, V25, P1075, DOI 10.1016/j.cmet.2017.04.013
   Greiner TU, 2014, PLOS ONE, V9, DOI 10.1371/journal.pone.0110359
   Gutzeit C, 2014, IMMUNOL REV, V260, P76, DOI 10.1111/imr.12189
   Haeusler RA, 2013, DIABETES, V62, P4184, DOI 10.2337/db13-0639
   Hapfelmeier S, 2010, SCIENCE, V328, P1705, DOI 10.1126/science.1188454
   Hawkesworth S, 2013, NUTR DIABETES, V3, DOI 10.1038/nutd.2013.24
   Hodin CM, 2011, J PATHOL, V225, P276, DOI 10.1002/path.2917
   Holmes E, 2011, TRENDS MICROBIOL, V19, P349, DOI 10.1016/j.tim.2011.05.006
   Holst JJ, 2007, PHYSIOL REV, V87, P1409, DOI 10.1152/physrev.00034.2006
   Horton F, 2014, DIABETIC MED, V31, P559, DOI 10.1111/dme.12360
   Hotamisligil GS, 1996, SCIENCE, V271, P665, DOI 10.1126/science.271.5249.665
   HURLEY JC, 1994, J CLIN MICROBIOL, V32, P2120, DOI 10.1128/JCM.32.9.2120-2127.1994
   Ilan Y, 2012, WORLD J GASTROENTERO, V18, P2609, DOI 10.3748/wjg.v18.i21.2609
   Jeppesen PB, 2003, J NUTR, V133, P3721, DOI 10.1093/jn/133.11.3721
   Jobin K, 2020, SCI TRANSL MED, V12, DOI 10.1126/scitranslmed.aay3850
   KANDA T, 1992, DIGEST DIS SCI, V37, P1362, DOI 10.1007/BF01296004
   Kanda T, 1996, GASTROENTEROLOGY, V110, P339, DOI 10.1053/gast.1996.v110.pm8566578
   Kang K, 2008, CELL METAB, V7, P485, DOI 10.1016/j.cmet.2008.04.002
   Karlsson FH, 2013, NATURE, V498, P99, DOI 10.1038/nature12198
   Karstens L, 2019, MSYSTEMS, V4, DOI 10.1128/mSystems.00290-19
   Katsuma S, 2005, BIOCHEM BIOPH RES CO, V329, P386, DOI 10.1016/j.bbrc.2005.01.139
   Kawano Y, 2016, CELL METAB, V24, P295, DOI 10.1016/j.cmet.2016.07.009
   Kelly CJ, 2015, CELL HOST MICROBE, V17, P662, DOI 10.1016/j.chom.2015.03.005
   Kelly JR, 2015, FRONT CELL NEUROSCI, V9, DOI 10.3389/fncel.2015.00392
   King C, 2011, PLOS ONE, V6, DOI 10.1371/journal.pone.0017049
   Kirkland D, 2012, IMMUNITY, V36, P228, DOI 10.1016/j.immuni.2011.11.019
   Koboziev I, 2010, ANN NY ACAD SCI, V1207, pE86, DOI 10.1111/j.1749-6632.2010.05711.x
   Kootte RS, 2017, CELL METAB, V26, P611, DOI 10.1016/j.cmet.2017.09.008
   Koppel N, 2017, SCIENCE, V356, DOI 10.1126/science.aag2770
   Kristensen SL, 2019, LANCET DIABETES ENDO, V7, P776, DOI 10.1016/S2213-8587(19)30249-9
   Lassenius MI, 2011, DIABETES CARE, V34, P1809, DOI 10.2337/dc10-2197
   Lauder AP, 2016, MICROBIOME, V4, DOI 10.1186/s40168-016-0172-3
   Lee YM, 2017, OBES REV, V18, P129, DOI 10.1111/obr.12481
   Lelouvier B, 2016, HEPATOLOGY, V64, P2015, DOI 10.1002/hep.28829
   Lerner A, 2015, AUTOIMMUN REV, V14, P479, DOI 10.1016/j.autrev.2015.01.009
   Lewis K, 2010, INFLAMM BOWEL DIS, V16, P1138, DOI 10.1002/ibd.21177
   Li N, 2009, J NUTR, V139, P710, DOI 10.3945/jn.108.101485
   Liang HY, 2013, PLOS ONE, V8, DOI [10.1371/journal.pone.0074121, 10.1371/journal.pone.0063983]
   Lin S, 2000, INT J OBESITY, V24, P639, DOI 10.1038/sj.ijo.0801209
   Llewellyn SR, 2018, GASTROENTEROLOGY, V154, P1037, DOI 10.1053/j.gastro.2017.11.030
   Lluch J, 2015, PLOS ONE, V10, DOI 10.1371/journal.pone.0142334
   Luck H, 2019, NAT COMMUN, V10, DOI 10.1038/s41467-019-11370-y
   Luther J, 2015, CELL MOL GASTROENTER, V1, P222, DOI 10.1016/j.jcmgh.2015.01.001
   Macpherson AJ, 2004, SCIENCE, V303, P1662, DOI 10.1126/science.1091334
   Macutkiewicz C, 2008, MICROBES INFECT, V10, P424, DOI 10.1016/j.micinf.2008.01.001
   Majdalawieh A, 2009, INT J BIOCHEM CELL B, V41, P1518, DOI 10.1016/j.biocel.2009.01.003
   Malik A, 2018, EUR J CLIN INVEST, V48, DOI 10.1111/eci.13021
   Manichanh C, 2012, NAT REV GASTRO HEPAT, V9, P599, DOI 10.1038/nrgastro.2012.152
   Manolakis AC, 2011, EUR J ENDOCRINOL, V165, P261, DOI 10.1530/EJE-11-0280
   Manrique P, 2017, VIRUSES-BASEL, V9, DOI 10.3390/v9060141
   Margolis KG, 2014, GUT, V63, P928, DOI 10.1136/gutjnl-2013-304901
   Moreno-Navarrete JM, 2012, PLOS ONE, V7, DOI 10.1371/journal.pone.0037160
   Massier L., GUT
   Mattijssen F, 2014, MOL METAB, V3, P135, DOI 10.1016/j.molmet.2013.11.004
   Mayer EA, 2014, GASTROENTEROLOGY, V146, P1500, DOI 10.1053/j.gastro.2014.02.037
   McLaughlin RW, 2002, J CLIN MICROBIOL, V40, P4771, DOI 10.1128/JCM.40.12.4771-4775.2002
   Mell B, 2015, PHYSIOL GENOMICS, V47, P187, DOI 10.1152/physiolgenomics.00136.2014
   Meyer-Hoffert U, 2008, GUT, V57, P764, DOI 10.1136/gut.2007.141481
   Mizrahi M, 2012, J INFLAMM RES, V5, P141, DOI 10.2147/JIR.S35227
   MOORADIAN AD, 1986, DIABETOLOGIA, V29, P221, DOI 10.1007/BF00454879
   Mouzaki M, 2013, HEPATOLOGY, V58, P120, DOI 10.1002/hep.26319
   Mu QH, 2017, FRONT IMMUNOL, V8, DOI 10.3389/fimmu.2017.00598
   Nadhazi Z., 2002, Acta Microbiologica et Immunologica Hungarica, V49, P151, DOI 10.1556/AMicr.49.2002.1.15
   Nkamga VD, 2017, HUM MICROBIOME J, V3, P1, DOI [10.1016/j.humic.2016.11.005, DOI 10.1016/J.HUMIC.2016.11.005]
   O'Mahony SM, 2015, BEHAV BRAIN RES, V277, P32, DOI 10.1016/j.bbr.2014.07.027
   Oresic M, 2008, J EXP MED, V205, P2975, DOI 10.1084/jem.20081800
   Ortega FJ, 2012, EUR J ENDOCRINOL, V167, P569, DOI 10.1530/EJE-12-0374
   Ortiz S, 2014, J CLIN ENDOCR METAB, V99, P2575, DOI 10.1210/jc.2013-4483
   OWENS WE, 1980, INFECT IMMUN, V27, P461, DOI 10.1128/IAI.27.2.461-467.1980
   Paisse S, 2016, TRANSFUSION, V56, P1138, DOI 10.1111/trf.13477
   Parks RW, 1996, BRIT J SURG, V83, P1345, DOI 10.1002/bjs.1800831007
   Paul B, 2015, CLIN EPIGENETICS, V7, DOI 10.1186/s13148-015-0144-7
   Pedersen L, 2014, BMC CARDIOVASC DISOR, V14, DOI 10.1186/1471-2261-14-196
   Pedicino D, 2017, INT J CARDIOL, V236, P95, DOI 10.1016/j.ijcard.2017.02.040
   Peng LY, 2009, J NUTR, V139, P1619, DOI 10.3945/jn.109.104638
   Peng X, 2004, BURNS, V30, P135, DOI 10.1016/j.burns.2003.09.032
   Perry RJ, 2016, NATURE, V534, P213, DOI 10.1038/nature18309
   Peterson J, 2009, GENOME RES, V19, P2317, DOI 10.1101/gr.096651.109
   PIGNATA C, 1990, GUT, V31, P879, DOI 10.1136/gut.31.8.879
   Ploger S, 2012, ANN NY ACAD SCI, V1258, P52, DOI 10.1111/j.1749-6632.2012.06553.x
   Pussinen PJ, 2011, DIABETES CARE, V34, P392, DOI 10.2337/dc10-1676
   Qin JJ, 2012, NATURE, V490, P55, DOI 10.1038/nature11450
   Qin JJ, 2010, NATURE, V464, P59, DOI 10.1038/nature08821
   Reynolds JV, 1996, J SURG RES, V62, P11, DOI 10.1006/jsre.1996.0165
   Richard C, 2017, BMJ OPEN DIAB RES CA, V5, DOI 10.1136/bmjdrc-2016-000379
   Ridaura VK, 2013, SCIENCE, V341, P1079, DOI 10.1126/science.1241214
   Ridlon JM, 2006, J LIPID RES, V47, P241, DOI 10.1194/jlr.R500013-JLR200
   Ruiz AG, 2007, OBES SURG, V17, P1374
   Sabate JM, 2008, OBES SURG, V18, P371, DOI 10.1007/s11695-007-9398-2
   Salter SJ, 2014, BMC BIOL, V12, DOI 10.1186/s12915-014-0087-z
   Sato J, 2014, DIABETES CARE, V37, P2343, DOI 10.2337/dc13-2817
   Scarpellini E, 2015, DIGEST LIVER DIS, V47, P1007, DOI 10.1016/j.dld.2015.07.008
   Schierwagen R, 2020, GUT, V69, P1362, DOI 10.1136/gutjnl-2019-319123
   Schierwagen R, 2019, GUT, V68, P578, DOI 10.1136/gutjnl-2018-316227
   Schroeder B, 2016, NAT MED, V22, P1079, DOI 10.1038/nm.4185
   Schwiertz A, 2010, OBESITY, V18, P190, DOI 10.1038/oby.2009.167
   Shen JH, 2005, LIFE SCI, V77, P1502, DOI 10.1016/j.lfs.2005.04.004
   Shin NR, 2014, GUT, V63, P727, DOI 10.1136/gutjnl-2012-303839
   Siegmund B, 2004, GUT, V53, P965, DOI 10.1136/gut.2003.027136
   Sitaraman S, 2004, FASEB J, V18, P696, DOI 10.1096/fj.03-0422fje
   Slingerland AE, 2017, FRONT IMMUNOL, V8, DOI 10.3389/fimmu.2017.00400
   Sommer F, 2013, NAT REV MICROBIOL, V11, P227, DOI 10.1038/nrmicro2974
   Spencer MD, 2011, GASTROENTEROLOGY, V140, P976, DOI 10.1053/j.gastro.2010.11.049
   Spohn SN, 2016, GASTROENTEROLOGY, V151, P933, DOI 10.1053/j.gastro.2016.07.032
   STEFFEN EK, 1988, J INFECT DIS, V157, P1032, DOI 10.1093/infdis/157.5.1032
   Suez J, 2014, NATURE, V514, P181, DOI 10.1038/nature13793
   Suzuki T, 2008, BRIT J NUTR, V100, P297, DOI 10.1017/S0007114508888733
   Swithers SE, 2015, APPETITE, V93, P85, DOI 10.1016/j.appet.2015.03.027
   Tamboli CP, 2003, GASTROENTEROLOGY, V124, P1972, DOI 10.1016/S0016-5085(03)00552-3
   Tang WHW, 2017, CIRC RES, V120, P1183, DOI 10.1161/CIRCRESAHA.117.309715
   Teixeira TFS, 2012, CLIN NUTR, V31, P735, DOI 10.1016/j.clnu.2012.02.009
   Thaiss CA, 2018, SCIENCE, V359, P1376, DOI 10.1126/science.aar3318
   Thiennimitr P, 2011, P NATL ACAD SCI USA, V108, P17480, DOI 10.1073/pnas.1107857108
   Thuijls G, 2011, ANN SURG, V253, P303, DOI 10.1097/SLA.0b013e318207a767
   Thuy S, 2008, J NUTR, V138, P1452, DOI 10.1093/jn/138.8.1452
   Troseid M, 2013, DIABETES CARE, V36, P3627, DOI 10.2337/dc13-0451
   Turnbaugh PJ, 2009, J PHYSIOL-LONDON, V587, P4153, DOI 10.1113/jphysiol.2009.174136
   Udayappan SD, 2017, PLOS ONE, V12, DOI 10.1371/journal.pone.0181693
   Vaishnava S, 2008, P NATL ACAD SCI USA, V105, P20858, DOI 10.1073/pnas.0808723105
   Van Cromphaut SJ, 2008, CURR PHARM DESIGN, V14, P1887, DOI 10.2174/138161208784980563
   van der Crabben SN, 2009, J CLIN ENDOCR METAB, V94, P463, DOI 10.1210/jc.2008-0761
   Vandeputte D, 2017, NATURE, V551, P507, DOI 10.1038/nature24460
   Venkatesh M, 2014, IMMUNITY, V41, P296, DOI 10.1016/j.immuni.2014.06.014
   Vila IK, 2014, CELL REP, V7, P1116, DOI 10.1016/j.celrep.2014.03.062
   VIRKAMAKI A, 1994, ENDOCRINOLOGY, V134, P2072, DOI 10.1210/en.134.5.2072
   Vitseva OI, 2008, OBESITY, V16, P932, DOI 10.1038/oby.2008.25
   Vrieze A, 2012, GASTROENTEROLOGY, V143, P913, DOI 10.1053/j.gastro.2012.06.031
   Wahlstrom A, 2017, J LIPID RES, V58, P412, DOI 10.1194/jlr.M072819
   Wang LR, 2015, J IMMUNOL METHODS, V421, P44, DOI 10.1016/j.jim.2014.12.015
   Wang WL, 2000, J CELL SCI, V113, P4435
   WARRAM JH, 1990, ANN INTERN MED, V113, P909, DOI 10.7326/0003-4819-113-12-909
   Watanabe J, 2004, BIOSCI BIOTECH BIOCH, V68, P59, DOI 10.1271/bbb.68.59
   WELLS CL, 1990, ANTON LEEUW INT J G, V58, P87, DOI 10.1007/BF00422722
   WHITE RH, 1987, JPEN-PARENTER ENTER, V11, P345, DOI 10.1177/0148607187011004345
   Whittle E, 2019, FRONT MICROBIOL, V9, DOI 10.3389/fmicb.2018.03266
   Wichmann A, 2013, CELL HOST MICROBE, V14, P582, DOI 10.1016/j.chom.2013.09.012
   Wiest R, 2014, J HEPATOL, V60, P197, DOI 10.1016/j.jhep.2013.07.044
   Wigg AJ, 2001, GUT, V48, P206, DOI 10.1136/gut.48.2.206
   Wijarnpreecha K, 2020, DIGEST DIS SCI, V65, P1414, DOI 10.1007/s10620-019-05887-x
   Wijarnpreecha K, 2020, EUR J GASTROEN HEPAT, V32, P601, DOI 10.1097/MEG.0000000000001541
   Wilbrink J, 2020, INT J OBESITY, V44, P368, DOI 10.1038/s41366-019-0492-z
   Wilck N, 2017, NATURE, V551, P585, DOI 10.1038/nature24628
   WYATT J, 1993, LANCET, V341, P1437, DOI 10.1016/0140-6736(93)90882-H
   Yang T, 2015, HYPERTENSION, V65, P1331, DOI 10.1161/HYPERTENSIONAHA.115.05315
   Yao CK, 2016, ALIMENT PHARM THER, V43, P181, DOI 10.1111/apt.13456
   Zak-Golab A, 2013, INT J ENDOCRINOL, V2013, DOI 10.1155/2013/674106
   Zhang XY, 2013, PLOS ONE, V8, DOI 10.1371/journal.pone.0071108
   Zheng P, 2016, MOL PSYCHIATR, V21, P786, DOI 10.1038/mp.2016.44
   Zhu LX, 2013, HEPATOLOGY, V57, P601, DOI 10.1002/hep.26093
   Ziegler JF, 2019, NAT COMMUN, V10, DOI 10.1038/s41467-019-13559-7
   Zietz B, 2000, DIABETES CARE, V23, P1200, DOI 10.2337/diacare.23.8.1200
   Zulian A, 2016, INT J OBESITY, V40, P1643, DOI 10.1038/ijo.2016.111
NR 224
TC 71
Z9 74
U1 14
U2 54
PU MDPI
PI BASEL
PA ST ALBAN-ANLAGE 66, CH-4052 BASEL, SWITZERLAND
EI 2072-6643
J9 NUTRIENTS
JI Nutrients
PD APR
PY 2020
VL 12
IS 4
AR 1082
DI 10.3390/nu12041082
PG 30
WC Nutrition & Dietetics
WE Science Citation Index Expanded (SCI-EXPANDED)
SC Nutrition & Dietetics
GA LL8VE
UT WOS:000531831300202
PM 32295104
OA gold, Green Published
DA 2022-07-02
ER

PT J
AU Radwan, S
   Gilfillan, D
   Eklund, B
   Radwan, HM
   El Menofy, NG
   Lee, J
   Kapuscinski, M
   Abdo, Z
AF Radwan, Sahar
   Gilfillan, Darby
   Eklund, Bridget
   Radwan, Hend M.
   El Menofy, Nagwan G.
   Lee, Justin
   Kapuscinski, Marylee
   Abdo, Zaid
TI A comparative study of the gut microbiome in Egyptian patients with Type
   I and Type II diabetes
SO PLOS ONE
LA English
DT Article
ID EPIDEMIOLOGY; ONSET; RAT
AB Introduction Diabetes remains a growing public health concern in Egypt, as prevalence of Type II diabetes (TIID) has nearly tripled there in the last two decades. Egypt was ranked ninth worldwide in number of diabetes cases, with prevalence of 15.56% among adults. Recent studies have proposed that disturbance of gut microbiota could influence TIID development and indicated associations between a reduced diversity in microbiomes and Type I diabetes (TID). In the present study, we investigated the composition and abundance of the bacterial microbiome in disease state (TID and TIID) of Egyptian patients. Our goal in this study was to characterize features of the gut microbiota and possible differences associated with TID and TIID in this population. Methods DNA was extracted from fecal samples taken from 22 TID and 18 TIID outpatients of Al-Hussein hospital, Cairo, Egypt. 16S rRNA amplicon sequencing was used to characterize the bacterial taxa and these reads were processed using the software mothur with analysis utilizing packages vegan, phyloseq and metagenomSeq in R. Results and conclusions Our results highlighted a significant increase in abundance of Gram negative, potentially opportunistic pathogenic taxa (Pseudomonas,Prevotella) in all diabetic groups, compared to the control. Lipopolysccharide (LPS), a component of the gram-negative bacterial wall, can activate local immune response and may result in low-grade systemic inflammation contributing to insulin resistance. The gram-positiveGemella, which is associated with increased risk to diabetes, also had a significant increase in abundance in all diabetic groups, compared to the control. In contrast, the commensal bacterial taxaTuricibacter,TerrisporobacterandClostridiumwere found to be more abundant in the control group than in TID. Further studies are needed to understand the role of these taxa in health and disease. Lower Richness and low Shannon diversity, though not statistically significant, were observed for TID subjects with no glucose control and with onset of liver disease or hypertension compared to other subjects. In addition, large variation in alpha diversity within the control group could also be observed. Future studies will include larger samples sizes to further elucidate these findings, as well as possible metagenomic studies to examine the intriguing function of significant microbes.
C1 [Radwan, Sahar; Radwan, Hend M.; El Menofy, Nagwan G.] Al Azhar Univ, Fac Pharm Girls, Microbiol & Immunol Dept, Cairo, Egypt.
   [Gilfillan, Darby; Eklund, Bridget; Lee, Justin; Kapuscinski, Marylee; Abdo, Zaid] Colorado State Univ, Dept Microbiol Immunol & Pathol, Ft Collins, CO 80523 USA.
RP Radwan, S (corresponding author), Al Azhar Univ, Fac Pharm Girls, Microbiol & Immunol Dept, Cairo, Egypt.; Abdo, Z (corresponding author), Colorado State Univ, Dept Microbiol Immunol & Pathol, Ft Collins, CO 80523 USA.
EM altoky_radwan@yahoo.com; zaid.abdo@colostate.edu
RI radwan, sahar/AAV-2723-2020; Menofy, Nagwan Galal El/AAV-5561-2021
OI radwan, sahar/0000-0002-2598-681X; Abdo, Zaid/0000-0002-8272-7734; El
   Menofy, Nagwan/0000-0001-6928-9170
FU Egyptian Cultural and Educational Bureau; Colorado State University
FX SR received funding for this project from the Egyptian Cultural and
   Educational Bureau and Start up funding provided to ZA by Colorado State
   University was also partially used for this project. The funders had no
   role in study design, data collection and analysis, decision to publish,
   or preparation of the manuscript.
CR Amed S, 2016, CAN J DIABETES, V40, P449, DOI 10.1016/j.jcjd.2016.03.002
   Amer Diabet Assoc, 2012, DIABETES CARE, V35, pS64, DOI [10.2337/dc12-S064, 10.2337/dc09-S062, 10.2337/dc11-S011]
   Anderson MJ, 2001, CAN J FISH AQUAT SCI, V58, P626, DOI 10.1139/cjfas-58-3-626
   Auchtung TA, 2016, MICROBIOL RESOUR ANN, V4, DOI 10.1128/genomeA.00114-16
   Babraham Bioinformatics, 2018, FASTQC QUALITY CONTR
   BENJAMINI Y, 1995, J R STAT SOC B, V57, P289, DOI 10.1111/j.2517-6161.1995.tb02031.x
   Bolger AM, 2014, BIOINFORMATICS, V30, P2114, DOI 10.1093/bioinformatics/btu170
   Brugman S, 2006, DIABETOLOGIA, V49, P2105, DOI 10.1007/s00125-006-0334-0
   Brunkwall L, 2017, DIABETOLOGIA, V60, P943, DOI 10.1007/s00125-017-4278-3
   Concannon P, 2009, NEW ENGL J MED, V360, P1646, DOI 10.1056/NEJMra0808284
   Cotillard A, 2013, NATURE, V500, P585, DOI 10.1038/nature12480
   Fox CS, 2004, JAMA-J AM MED ASSOC, V292, P2495, DOI 10.1001/jama.292.20.2495
   Harrison LC, 2008, J AUTOIMMUN, V31, P306, DOI 10.1016/j.jaut.2008.04.026
   Hegazi R, 2015, ANN GLOB HEALTH, V81, P814, DOI 10.1016/j.aogh.2015.12.011
   Holodniy M, 2011, PLOS ONE, V6, DOI [10.1371/journal.pone.0014764, 10.1371/journal.pone.0025792]
   Hooper LV, 2001, SCIENCE, V292, P1115, DOI 10.1126/science.1058709
   Jovel J, 2016, FRONT MICROBIOL, V7, DOI 10.3389/fmicb.2016.00459
   Kozich JJ, 2013, APPL ENVIRON MICROB, V79, P5112, DOI 10.1128/AEM.01043-13
   Larsen N, 2010, PLOS ONE, V5, DOI 10.1371/journal.pone.0009085
   Le Chatelier E, 2013, NATURE, V500, P541, DOI 10.1038/nature12506
   Lund LC, 2015, MICROBIOL RESOUR ANN, V3, DOI 10.1128/genomeA.00042-15
   McMurdie PJ, 2013, PLOS ONE, V8, DOI 10.1371/journal.pone.0061217
   Methe BA, 2012, NATURE, V486, P215, DOI 10.1038/nature11209
   Paulson JN, 2013, NAT METHODS, V10, P1200, DOI [10.1038/NMETH.2658, 10.1038/nmeth.2658]
   Paun A, 2017, J IMMUNOL, V198, P590, DOI 10.4049/jimmunol.1601519
   Pearson JA, 2016, J AUTOIMMUN, V66, P76, DOI 10.1016/j.jaut.2015.08.019
   Qin JJ, 2012, NATURE, V490, P55, DOI 10.1038/nature11450
   Quast C, 2013, NUCLEIC ACIDS RES, V41, pD590, DOI 10.1093/nar/gks1219
   Ritchie ME, 2015, NUCLEIC ACIDS RES, V43, DOI 10.1093/nar/gkv007
   Roesch LFW, 2009, ISME J, V3, P536, DOI 10.1038/ismej.2009.5
   Saeedi P, 2019, DIABETES RES CLIN PR, V157, DOI 10.1016/j.diabres.2019.107843
   Salah M, 2019, OMICS, V23, P477, DOI 10.1089/omi.2019.0063
   Salamon D, 2018, POL ARCH INTERN MED, V128, P336, DOI 10.20452/pamw.4246
   Schloss PD, 2009, APPL ENVIRON MICROB, V75, P7537, DOI 10.1128/AEM.01541-09
   Sharma Rohit, 2015, Ayu, V36, P10, DOI 10.4103/0974-8520.169014
   Sircana A, 2018, CURR DIABETES REP, V18, DOI 10.1007/s11892-018-1057-6
   Strimmer K, 2008, BIOINFORMATICS, V24, P1461, DOI 10.1093/bioinformatics/btn209
   Tilg H, 2020, NAT REV IMMUNOL, V20, P40, DOI 10.1038/s41577-019-0198-4
   Tong MM, 2013, PLOS ONE, V8, DOI 10.1371/journal.pone.0080702
   Whittemore JC, 2019, GUT MICROBES, V10, P521, DOI 10.1080/19490976.2018.1560754
   Wickham H, 2009, USE R, P1, DOI 10.1007/978-0-387-98141-3_1
   Wisniewski PJ, 2019, NUTRIENTS, V11, DOI 10.3390/nu11010117
   Zheng Y, 2018, NAT REV ENDOCRINOL, V14, P88, DOI 10.1038/nrendo.2017.151
NR 43
TC 5
Z9 5
U1 0
U2 7
PU PUBLIC LIBRARY SCIENCE
PI SAN FRANCISCO
PA 1160 BATTERY STREET, STE 100, SAN FRANCISCO, CA 94111 USA
SN 1932-6203
J9 PLOS ONE
JI PLoS One
PD SEP 9
PY 2020
VL 15
IS 9
AR e0238764
DI 10.1371/journal.pone.0238764
PG 17
WC Multidisciplinary Sciences
WE Science Citation Index Expanded (SCI-EXPANDED)
SC Science & Technology - Other Topics
GA NR4MY
UT WOS:000571539500019
PM 32903276
OA Green Published, gold
DA 2022-07-02
ER

PT J
AU Jayachandran, M
   Chung, SSM
   Xu, BJ
AF Jayachandran, Muthukumaran
   Chung, Stephen Sum Man
   Xu, Baojun
TI A critical review on diet-induced microbiota changes and cardiovascular
   diseases
SO CRITICAL REVIEWS IN FOOD SCIENCE AND NUTRITION
LA English
DT Review
DE Atherosclerosis; diabetes mellitus; cardiovascular diseases; gut
   microbiota; TMAO
ID TRIMETHYLAMINE-N-OXIDE; CHAIN FATTY-ACIDS; GUT MICROBIOTA;
   AKKERMANSIA-MUCINIPHILA; HEALTH-PROMOTION; TEA POLYPHENOLS;
   RISK-FACTORS; BETA-GLUCAN; METABOLISM; PREVENTION
AB Background: Cardiovascular diseases (CVDs) commonly denote the disorders that generally occur as a result of unhealthy food habits. Heart failure, cerebrovascular illness, rheumatic heart disease are the common CVDs. The prevalence of CVD is increased considerably in recent decades upon unhealthy food habits and varied alternative factors such as diabetes, smoking and excessive use of alcohol. A change into a healthy food habit can reverse the strategy during a course of time. Objectives of the study: The objective of this review is to summarize the research findings and elaborate the relationship between the diet, gut microbiota, and CVD. Results: The dietary products containing the least saturated, trans-fat and cholesterol have the tendency to scale back the burden of CVDs, for instance, vegetables and fruits. The potential reason for the cardioprotective activity of the diet ought to be its high-unsaturated fatty acid composition and less saturated fat. Recent studies have found that gut microbiota plays a key role in mediating disease prevention. The metabolism of dietary products into varied bioactive metabolites is regulated by gut microbiota. The contributory role of gut microbiota in dietary metabolism and CVD prevention studies are increasing with promising outcomes. Conclusion: Hence, the review was proposed to reach the researchers within this field of study and share the available knowledge in gut microbiota-mediated CVD prevention. In our current review, we have updated all the research findings within the field of diet-mediated cardiovascular prevention through gut microbiota.
C1 [Jayachandran, Muthukumaran; Chung, Stephen Sum Man; Xu, Baojun] Beijing Normal Univ, Program Food Sci & Technol, Hong Kong Baptist Univ, United Int Coll, 2000 Jintong Rd, Zhuhai 519087, Guangdong, Peoples R China.
RP Xu, BJ (corresponding author), Beijing Normal Univ, Program Food Sci & Technol, Hong Kong Baptist Univ, United Int Coll, 2000 Jintong Rd, Zhuhai 519087, Guangdong, Peoples R China.
EM baojunxu@uic.edu.hk
RI Xu, Baojun/B-7971-2017
OI Xu, Baojun/0000-0003-0739-3735
FU Beijing Normal University-Hong Kong Baptist University United
   International College [R201714, R201914]
FX This work is jointly supported by two research grants R201714 and
   R201914 from Beijing Normal University-Hong Kong Baptist University
   United International College.
CR Altemimi A, 2017, PLANTS-BASEL, V6, DOI 10.3390/plants6040042
   Andersson KE, 2013, EUR J NUTR, V52, P1755, DOI 10.1007/s00394-012-0479-1
   BENNO Y, 1989, MICROBIOL IMMUNOL, V33, P435, DOI 10.1111/j.1348-0421.1989.tb01992.x
   Borody TJ, 2014, CURR OPIN GASTROEN, V30, P97, DOI 10.1097/MOG.0000000000000027
   Brahe LK, 2015, BRIT J NUTR, V114, P406, DOI 10.1017/S0007114515001786
   Brown JM, 2018, NAT REV MICROBIOL, V16, P171, DOI 10.1038/nrmicro.2017.149
   Bull Matthew J, 2014, Integr Med (Encinitas), V13, P17
   Bungau S, 2019, OXID MED CELL LONGEV, V2019, DOI 10.1155/2019/9783429
   Caro-Gomez E, 2019, NUTRIENTS, V11, DOI 10.3390/nu11030497
   Chao PC, 2009, NUTR METAB, V6, DOI 10.1186/1743-7075-6-33
   Chen PY, 2019, J AGR FOOD CHEM, V67, P7869, DOI 10.1021/acs.jafc.9b03092
   Clarke SF, 2012, GUT MICROBES, V3, P186, DOI 10.4161/gmic.20168
   Daou C, 2012, COMPR REV FOOD SCI F, V11, P355, DOI 10.1111/j.1541-4337.2012.00189.x
   De Filippo C, 2010, P NATL ACAD SCI USA, V107, P14691, DOI 10.1073/pnas.1005963107
   Devkota S, 2012, NATURE, V487, P104, DOI 10.1038/nature11225
   Dong YH, 2019, FOOD FUNCT, V10, P3880, DOI [10.1039/c9fo00583h, 10.1039/C9FO00583H]
   EISEMAN B, 1958, SURGERY, V44, P854
   Emoto T, 2016, J ATHEROSCLER THROMB, V23, P908, DOI 10.5551/jat.32672
   Everard A, 2013, P NATL ACAD SCI USA, V110, P9066, DOI 10.1073/pnas.1219451110
   Everard A, 2011, DIABETES, V60, P2775, DOI 10.2337/db11-0227
   Fennema D, 2016, DRUG METAB DISPOS, V44, P1839, DOI 10.1124/dmd.116.070615
   Francini A, 2013, ANTIOXIDANTS-BASEL, V2, P181, DOI 10.3390/antiox2030181
   Gaetti-Jardim E, 2009, J MED MICROBIOL, V58, P1568, DOI 10.1099/jmm.0.013383-0
   Gersh BJ, 2010, EUR HEART J, V31, P642, DOI 10.1093/eurheartj/ehq030
   Greer RL, 2016, NAT COMMUN, V7, DOI 10.1038/ncomms13329
   Gupta S, 2016, THER ADV GASTROENTER, V9, P229, DOI 10.1177/1756283X15607414
   Halder M, 2019, INT J MOL SCI, V20, DOI 10.3390/ijms20040896
   Handelsman J, 2004, MICROBIOL MOL BIOL R, V68, P669, DOI 10.1128/MMBR.68.4.669-685.2004
   Haraszthy VI, 2000, J PERIODONTOL, V71, P1554, DOI 10.1902/jop.2000.71.10.1554
   Heber D, 2014, J NUTR, V144, P1385, DOI 10.3945/jn.114.191007
   Hernandez JB, 2015, NAT COMMUN, V6, DOI [10.1038/ncomms8216, 10.1038/ncomms8489]
   Hills RD, 2019, NUTRIENTS, V11, DOI 10.3390/nu11071613
   Huang Hui-Yu, 2012, Evid Based Complement Alternat Med, V2012, P856381, DOI 10.1155/2012/856381
   Jayachandran M, 2018, J NUTR BIOCHEM, V61, P101, DOI 10.1016/j.jnutbio.2018.06.010
   Jayachandran M, 2017, INT J MOL SCI, V18, DOI 10.3390/ijms18091934
   Jie ZY, 2017, NAT COMMUN, V8, DOI 10.1038/s41467-017-00900-1
   Karlsson FH, 2012, NAT COMMUN, V3, DOI 10.1038/ncomms2266
   Kaur J, 2014, CARDIOL RES PRACT, V2014, DOI 10.1155/2014/943162
   Khan N, 2007, LIFE SCI, V81, P519, DOI 10.1016/j.lfs.2007.06.011
   Klop B, 2013, NUTRIENTS, V5, P1218, DOI 10.3390/nu5041218
   Lamb MJE, 2017, EUR J CLIN NUTR, V71, P115, DOI 10.1038/ejcn.2016.180
   Larrosa M, 2009, J AGR FOOD CHEM, V57, P2211, DOI 10.1021/jf803638d
   Lee HC, 2006, RES MICROBIOL, V157, P876, DOI 10.1016/j.resmic.2006.07.004
   Lee Yuan-Kun, 2013, Biosci Microbiota Food Health, V32, P1, DOI 10.12938/bmfh.32.1
   Leon BM, 2015, WORLD J DIABETES, V6, P1246, DOI 10.4239/wjd.v6.i13.1246
   Li J, 2016, CIRCULATION, V133, P2434, DOI 10.1161/CIRCULATIONAHA.115.019645
   Li M, 2016, J TRANSL MED, V14, DOI 10.1186/s12967-016-0987-5
   Liu JH, 2019, FOOD FUNCT, V10, P2847, DOI 10.1039/c8fo02051e
   Liu MT, 2019, WORLD J GASTROENTERO, V25, P3590, DOI 10.3748/wjg.v25.i27.3590
   Luceri C, 2007, BRIT J NUTR, V97, P458, DOI 10.1017/S0007114507657882
   Malinowski B, 2019, NUTRIENTS, V11, DOI 10.3390/nu11030673
   Manach C, 2005, CURR OPIN LIPIDOL, V16, P77, DOI 10.1097/00041433-200502000-00013
   Marin L, 2015, BIOMED RES INT, V2015, DOI 10.1155/2015/905215
   Masumoto S, 2016, SCI REP-UK, V6, DOI 10.1038/srep31208
   Meier T, 2019, EUR J EPIDEMIOL, V34, P37, DOI 10.1007/s10654-018-0473-x
   Mell B, 2015, PHYSIOL GENOMICS, V47, P187, DOI 10.1152/physiolgenomics.00136.2014
   Millar CL, 2019, NUTRIENTS, V11, DOI 10.3390/nu11051124
   Minois N, 2011, AGING-US, V3, P716, DOI 10.18632/aging.100361
   Morrison DJ, 2016, GUT MICROBES, V7, P189, DOI 10.1080/19490976.2015.1134082
   Nagasako-Akazome Y., 2005, Journal of Oleo Science, V54, P143
   Nohynek LJ, 2006, NUTR CANCER, V54, P18, DOI 10.1207/s15327914nc5401_4
   Ott SJ, 2006, CIRCULATION, V113, P929, DOI 10.1161/CIRCULATIONAHA.105.579979
   Pallav K, 2014, GUT MICROBES, V5, P458, DOI 10.4161/gmic.29558
   Pandey KB, 2009, OXID MED CELL LONGEV, V2, P270, DOI 10.4161/oxim.2.5.9498
   Paramsothy S, 2017, LANCET, V389, P1218, DOI 10.1016/S0140-6736(17)30182-4
   Park JB, 2009, J NUTR BIOCHEM, V20, P800, DOI 10.1016/j.jnutbio.2008.07.009
   Puertollano E, 2014, CURR OPIN CLIN NUTR, V17, P139, DOI 10.1097/MCO.0000000000000025
   Rajoka MSR, 2017, FOOD SCI HUM WELL, V6, P121, DOI 10.1016/j.fshw.2017.07.003
   Rana S, 2016, J FOOD SCI TECH MYS, V53, P1727, DOI 10.1007/s13197-015-2093-8
   Richards L. B., 2016, PharmaNutrition, V4, P68, DOI 10.1016/j.phanu.2016.02.001
   Rossi M, 2011, NUTRIENTS, V3, P118, DOI 10.3390/nu3010118
   Sasaki D, 2018, SCI REP-UK, V8, DOI 10.1038/s41598-017-18877-8
   Scalbert A, 2005, CRIT REV FOOD SCI, V45, P287, DOI 10.1080/1040869059096
   Schmedes M, 2019, MOL NUTR FOOD RES, V63, DOI 10.1002/mnfr.201700976
   Shaima C., 2016, J MED ALLIED SCI, V6, P46, DOI [10.5455/jmas.228597, DOI 10.5455/JMAS.228597]
   Story JA, 1997, ADV EXP MED BIOL, V427, P259
   Tan S, 2018, SCI REP-UK, V8, DOI 10.1038/s41598-018-28521-8
   Tang WHW, 2017, CIRC RES, V120, P1183, DOI 10.1161/CIRCRESAHA.117.309715
   Thursby E, 2017, BIOCHEM J, V474, P1823, DOI 10.1042/BCJ20160510
   Ubeda C, 2017, CLIN TRANSL IMMUNOL, V6, DOI 10.1038/cti.2017.2
   Upadhyay RK, 2015, J LIPIDS, V2015, DOI 10.1155/2015/971453
   Vallance HD, 2018, MOL GENET METAB REP, V15, P130, DOI 10.1016/j.ymgmr.2018.04.005
   Vendrame S, 2011, J AGR FOOD CHEM, V59, P12815, DOI 10.1021/jf2028686
   Wang DL, 2011, BIOCHEM PHARMACOL, V82, P713, DOI 10.1016/j.bcp.2011.04.007
   Wang YA, 2016, FRONT MICROBIOL, V7, DOI 10.3389/fmicb.2016.00129
   Wang ZN, 2015, CELL, V163, P1585, DOI 10.1016/j.cell.2015.11.055
   Williamson G, 2005, AM J CLIN NUTR, V81, p243S, DOI [10.1093/ajcn/81.1.230S, 10.1093/ajcn/81.1.243S]
   Yan H, 2017, PLOS ONE, V12, DOI 10.1371/journal.pone.0179586
   Yang T, 2015, HYPERTENSION, V65, P1331, DOI 10.1161/HYPERTENSIONAHA.115.05315
   Yeh CT, 2009, J NUTR BIOCHEM, V20, P866, DOI 10.1016/j.jnutbio.2008.07.015
   Yi Ping, 2013, BMC Physiology, V13, P12, DOI 10.1186/1472-6793-13-12
   Yin J, 2015, J AM HEART ASSOC, V4, DOI 10.1161/JAHA.115.002699
   Yu E, 2018, J AM COLL CARDIOL, V72, P2951, DOI 10.1016/j.jacc.2018.10.019
   Zhang FM, 2012, AM J GASTROENTEROL, V107, P1755, DOI 10.1038/ajg.2012.251
   Zhao LP, 2018, SCIENCE, V359, P1151, DOI 10.1126/science.aao5774
   Ziganshina EE, 2016, PLOS ONE, V11, DOI 10.1371/journal.pone.0164836
NR 96
TC 16
Z9 16
U1 4
U2 44
PU TAYLOR & FRANCIS INC
PI PHILADELPHIA
PA 530 WALNUT STREET, STE 850, PHILADELPHIA, PA 19106 USA
SN 1040-8398
EI 1549-7852
J9 CRIT REV FOOD SCI
JI Crit. Rev. Food Sci. Nutr.
PD SEP 24
PY 2020
VL 60
IS 17
BP 2914
EP 2925
DI 10.1080/10408398.2019.1666792
EA SEP 2019
PG 12
WC Food Science & Technology; Nutrition & Dietetics
WE Science Citation Index Expanded (SCI-EXPANDED)
SC Food Science & Technology; Nutrition & Dietetics
GA NU4OP
UT WOS:000489422000001
PM 31552753
DA 2022-07-02
ER

PT J
AU Gaufin, T
   Tobin, NH
   Aldrovandi, GM
AF Gaufin, Thaidra
   Tobin, Nicole H.
   Aldrovandi, Grace M.
TI The importance of the microbiome in pediatrics and pediatric infectious
   diseases
SO CURRENT OPINION IN PEDIATRICS
LA English
DT Review
DE antibiotic use; breastmilk; gastrointestinal; humans; immune response;
   microbiome; microbiota
ID INFANT GUT MICROBIOME; POSTNATAL HIV-1 TRANSMISSION; HUMAN-MILK
   OLIGOSACCHARIDES; SEVERE ACUTE MALNUTRITION; 1ST 6 MONTHS; EARLY-LIFE;
   PRETERM INFANTS; INTESTINAL MICROBIOTA; CLOSTRIDIUM-DIFFICILE; BACTERIAL
   COMMUNITIES
AB Purpose of review
   Emerging research on the pediatric microbiome implicates the importance of the microbiome on the development of the immune system, nervous system, and growth. Changes to the microbiome during infancy are associated with the development of chronic illnesses such as asthma and inflammatory bowel disease. Additionally, the microbiome provides protection against certain pathogens, affects vaccine responses, and alters drug metabolism. This review highlights what is known about the microbiome, the establishment of a healthy microbiome and the significance that changes to the microbiome composition have on growth and health of children and adolescents.
   Recent findings
   Vaginal delivery, breastfeeding, maternal health, and nutrition help shape a healthy microbiome. Caesarian delivery, formula feeding, and antibiotic use perturb the microbiome and are associated with the development of type II diabetes, asthma, allergic diseases, and obesity later in life. Specific interventions using pre and probiotics in multiple settings are under investigation with limited success.
   Summary
   A better understanding of the microbiome and the interaction with the immune system may help guide interventions to alter the microbiome toward a state of lifelong health.
C1 [Gaufin, Thaidra; Tobin, Nicole H.; Aldrovandi, Grace M.] Univ Calif Los Angeles, David Geffen Sch Med, Dept Pediat, Div Pediat Infect Dis, Los Angeles, CA 90095 USA.
RP Aldrovandi, GM (corresponding author), 10833 Le Conte Ave 22-442 MDCC, Los Angeles, CA 90095 USA.
EM GAldrovandi@mednet.ucla.edu
FU National Institute of Allergy and Infectious Diseases (NIAID) of the
   National Institutes of Health (NIH) [UM1AI068632, UM1AI068616,
   UM1AI106716]; Eunice Kennedy Shriver National Institute of Child Health
   and Human Development (NICHD); National Institute of Mental Health
   (NIMH); NIH-NIAID [000064, 5T32AI089398-08]; EUNICE KENNEDY SHRIVER
   NATIONAL INSTITUTE OF CHILD HEALTH &HUMAN DEVELOPMENT [R01HD040777]
   Funding Source: NIH RePORTER; NATIONAL INSTITUTE OF ALLERGY AND
   INFECTIOUS DISEASES [UM1AI068632, R01AI128796, T32AI089398, UM1AI068616,
   UM1AI106716] Funding Source: NIH RePORTER; NATIONAL INSTITUTE OF DENTAL
   & CRANIOFACIAL RESEARCH [R01DE021238] Funding Source: NIH RePORTER
FX Overall support for the International Maternal Pediatric Adolescent AIDS
   Clinical Trials Network (IMPAACT) was provided by the National Institute
   of Allergy and Infectious Diseases (NIAID) of the National Institutes of
   Health (NIH) under Award Numbers UM1AI068632 (IMPAACT LOC), UM1AI068616
   (IMPAACT SDMC), and UM1AI106716 (IMPAACT LC), with cofunding from the
   Eunice Kennedy Shriver National Institute of Child Health and Human
   Development (NICHD) and the National Institute of Mental Health (NIMH).
   The content is solely the responsibility of the authors and does not
   necessarily represent the official views of the NIH. T.G. is supported
   by a training grant from the NIH-NIAID (000064) under award number
   5T32AI089398-08.
CR Aagaard K, 2014, SCI TRANSL MED, V6, DOI 10.1126/scitranslmed.3008599
   Abt MC, 2012, IMMUNITY, V37, P158, DOI 10.1016/j.immuni.2012.04.011
   Adler C, 2015, PLOS ONE, V10, DOI 10.1371/journal.pone.0135375
   AlFaleh K, 2011, COCHRANE DB SYST REV, DOI [10.1002/14651858.CD005496.pub3, 10.1097/AOG.0b013e3181726f2f]
   Antony KM, 2015, AM J OBSTET GYNECOL, V212, DOI 10.1016/j.ajog.2014.12.041
   Arpaia N, 2013, NATURE, V504, P451, DOI 10.1038/nature12726
   Arrieta MC, 2015, SCI TRANSL MED, V7, DOI 10.1126/scitranslmed.aab2271
   Atarashi K, 2011, SCIENCE, V331, P337, DOI 10.1126/science.1198469
   Azad MB, 2016, BJOG-INT J OBSTET GY, V123, P983, DOI 10.1111/1471-0528.13601
   Azad MB, 2013, CAN MED ASSOC J, V185, P385, DOI 10.1503/cmaj.121189
   Backhed F, 2015, CELL HOST MICROBE, V17, P690, DOI [10.1016/j.chom.2015.04.004, 10.1016/j.chom.2015.05.012]
   Bager P, 2008, CLIN EXP ALLERGY, V38, P634, DOI 10.1111/j.1365-2222.2008.02939.x
   Barratt MJ, 2017, CELL HOST MICROBE, V22, P134, DOI 10.1016/j.chom.2017.07.006
   Bender JM, 2016, SCI TRANSL MED, V8, DOI 10.1126/scitranslmed.aaf5103
   Blanton LV, 2016, SCIENCE, V352, DOI 10.1126/science.aad9359
   Blanton LV, 2016, SCIENCE, V351, DOI 10.1126/science.aad3311
   Blaser MJ, 2016, CELL HOST MICROBE, V20, P558, DOI 10.1016/j.chom.2016.10.014
   Blaymore Bier Jo-Ann, 2002, J Perinatol, V22, P354
   Bode L, 2012, GLYCOBIOLOGY, V22, P1147, DOI 10.1093/glycob/cws074
   Bokulich NA, 2016, SCI TRANSL MED, V8, DOI 10.1126/scitranslmed.aad7121
   Borre YE, 2014, TRENDS MOL MED, V20, P509, DOI 10.1016/j.molmed.2014.05.002
   Collado MC, 2016, SCI REP-UK, V6, DOI 10.1038/srep23129
   Carmody RN, 2014, J CLIN INVEST, V124, P4173, DOI 10.1172/JCI72335
   Chatterjee A, 2007, JAIDS-J ACQ IMM DEF, V46, P599, DOI 10.1097/QAI.0b013e31815a5703
   Cho I, 2012, NATURE, V488, P621, DOI 10.1038/nature11400
   Cohen J, 2016, SCIENCE, V353, P331, DOI 10.1126/science.353.6297.331
   Coovadia HM, 2007, LANCET, V369, P1107, DOI 10.1016/S0140-6736(07)60283-9
   Costello EK, 2009, SCIENCE, V326, P1694, DOI 10.1126/science.1177486
   Costeloe K, 2016, LANCET, V387, P649, DOI 10.1016/S0140-6736(15)01027-2
   Cox LM, 2014, CELL, V158, P705, DOI 10.1016/j.cell.2014.05.052
   de Aguero MG, 2016, SCIENCE, V351, P1296, DOI 10.1126/science.aad2571
   De Filippo C, 2010, P NATL ACAD SCI USA, V107, P14691, DOI 10.1073/pnas.1005963107
   Dethlefsen L, 2011, P NATL ACAD SCI USA, V108, P4554, DOI 10.1073/pnas.1000087107
   Dilli D, 2015, J PEDIAT, V166
   Ding T, 2014, NATURE, V509, P357, DOI 10.1038/nature13178
   Dominguez-Bello MG, 2016, NAT MED, V22, P250, DOI 10.1038/nm.4039
   Dominguez-Bello MG, 2010, P NATL ACAD SCI USA, V107, P11971, DOI 10.1073/pnas.1002601107
   Donaldson GP, 2016, NAT REV MICROBIOL, V14, P20, DOI 10.1038/nrmicro3552
   Duijts L, 2010, PEDIATRICS, V126, pE18, DOI 10.1542/peds.2008-3256
   Edmond K, 2016, LANCET GLOB HEALTH, V4, pE266, DOI 10.1016/S2214-109X(16)00040-1
   Epalza C, 2010, PEDIATRICS, V126, pE631, DOI 10.1542/peds.2010-0183
   Faith JJ, 2013, SCIENCE, V341, P44, DOI 10.1126/science.1237439
   Fanning S, 2012, P NATL ACAD SCI USA, V109, P2108, DOI 10.1073/pnas.1115621109
   Fettweis JM, 2014, MICROBIOL-SGM, V160, P2272, DOI 10.1099/mic.0.081034-0
   Fujimura KE, 2016, NAT MED, V22, P1187, DOI 10.1038/nm.4176
   Gensollen T, 2016, SCIENCE, V352, P539, DOI 10.1126/science.aad9378
   Gerber JS, 2016, JAMA-J AM MED ASSOC, V315, P1258, DOI 10.1001/jama.2016.2395
   Geuking MB, 2011, IMMUNITY, V34, P794, DOI 10.1016/j.immuni.2011.03.021
   Gevers D, 2014, CELL HOST MICROBE, V15, P382, DOI 10.1016/j.chom.2014.02.005
   Gosmann C, 2017, IMMUNITY, V46, P29, DOI 10.1016/j.immuni.2016.12.013
   Gronlund MM, 2000, ARCH DIS CHILD-FETAL, V83, pF186, DOI 10.1136/fn.83.3.F186
   Haiser HJ, 2013, SCIENCE, V341, P295, DOI 10.1126/science.1235872
   Harris VC, 2017, J INFECT DIS, V215, P34, DOI 10.1093/infdis/jiw518
   Hibberd MC, 2017, SCI TRANSL MED, V9, DOI 10.1126/scitranslmed.aal4069
   Hollister EB, 2015, MICROBIOME, V3, DOI 10.1186/s40168-015-0101-x
   Hornef M, 2017, MUCOSAL IMMUNOL, V10, P598, DOI 10.1038/mi.2016.141
   Hsiao A, 2014, NATURE, V515, P423, DOI 10.1038/nature13738
   Hsiao KC, 2017, LANCET CHILD ADOLESC, V1, P97, DOI 10.1016/S2352-4642(17)30041-X
   Humphrey JH, 2009, LANCET, V374, P1032, DOI 10.1016/S0140-6736(09)60950-8
   Iliev ID, 2017, NAT REV IMMUNOL, V17, P635, DOI 10.1038/nri.2017.55
   Iliff PJ, 2005, AIDS, V19, P699, DOI 10.1097/01.aids.0000166093.16446.c9
   Ip Stanley, 2007, Evid Rep Technol Assess (Full Rep), P1
   Jacobs SE, 2013, PEDIATRICS, V132, P1055, DOI 10.1542/peds.2013-1339
   Jakobsson HE, 2010, PLOS ONE, V5, DOI 10.1371/journal.pone.0009836
   Jeon SG, 2012, PLOS PATHOG, V8, DOI 10.1371/journal.ppat.1002714
   Jung Lee Woo, 2015, Gastroenterol Hepatol (N Y), V11, P24
   Kau AL, 2015, SCI TRANSL MED, V7, DOI 10.1126/scitranslmed.aaa4877
   Kelly P, 2016, PLOS NEGLECT TROP D, V10, DOI 10.1371/journal.pntd.0004600
   Kim D, 2017, MICROBIOME, V5, DOI 10.1186/s40168-017-0267-5
   Klatt NR, 2017, SCIENCE, V356, P938, DOI 10.1126/science.aai9383
   Knecht H, 2014, PLOS ONE, V9, DOI 10.1371/journal.pone.0089417
   Koch MA, 2016, CELL, V165, P827, DOI 10.1016/j.cell.2016.04.055
   Kostic AD, 2015, CELL HOST MICROBE, V17, P260, DOI 10.1016/j.chom.2015.01.001
   Kramer MS, 2003, AM J CLIN NUTR, V78, P291, DOI 10.1093/ajcn/78.2.291
   Krebs NF, 2017, PEDIATRICS, V139, DOI 10.1542/peds.2016-2828G
   Kuhn L, 2008, NEW ENGL J MED, V359, P130, DOI 10.1056/NEJMoa073788
   Labbok MH, 2004, NAT REV IMMUNOL, V4, P565, DOI 10.1038/nri1393
   Lauder AP, 2016, MICROBIOME, V4, DOI 10.1186/s40168-016-0172-3
   Liu WJ, 2016, SCI REP-UK, V6, DOI 10.1038/srep34826
   Lloyd-Price J, 2016, GENOME MED, V8, DOI 10.1186/s13073-016-0307-y
   Lozupone CA, 2012, NATURE, V489, P220, DOI 10.1038/nature11550
   McNally LM, 2007, LANCET, V369, P1440, DOI 10.1016/S0140-6736(07)60670-9
   Metsala J, 2013, EPIDEMIOLOGY, V24, P303, DOI 10.1097/EDE.0b013e31827f520f
   Mshvildadze M, 2010, J PEDIATR-US, V156, P20, DOI 10.1016/j.jpeds.2009.06.063
   Negele K, 2004, PEDIAT ALLERG IMM-UK, V15, P48, DOI 10.1046/j.0905-6157.2003.00101.x
   Nicolucci AC, 2017, GASTROENTEROLOGY, V153, P711, DOI 10.1053/j.gastro.2017.05.055
   Omoni AO, 2017, PEDIATR INFECT DIS J, V36, P869, DOI 10.1097/INF.0000000000001574
   Palm NW, 2014, CELL, V158, P1000, DOI 10.1016/j.cell.2014.08.006
   Pammi M, 2017, MICROBIOME, V5, DOI 10.1186/s40168-017-0248-8
   Panigrahi P, 2017, NATURE, V548, P407, DOI 10.1038/nature23480
   Pannaraj PS, 2017, JAMA PEDIATR, V171, P647, DOI 10.1001/jamapediatrics.2017.0378
   Perez-Munoz ME, 2017, MICROBIOME, V5, DOI 10.1186/s40168-017-0268-4
   Piwoz EG, 2007, AM J PUBLIC HEALTH, V97, P1249, DOI 10.2105/AJPH.2006.085704
   Principi N, 2016, INT J ANTIMICROB AG, V47, P171, DOI 10.1016/j.ijantimicag.2015.12.017
   Reyesa A, 2015, P NATL ACAD SCI USA, V112, P11941, DOI 10.1073/pnas.1514285112
   Reyes A, 2010, NATURE, V466, P334, DOI 10.1038/nature09199
   Rohlke F, 2012, THER ADV GASTROENTER, V5, P403, DOI 10.1177/1756283X12453637
   Rutayisire E, 2016, BMC GASTROENTEROL, V16, DOI 10.1186/s12876-016-0498-0
   Saari A, 2015, PEDIATRICS, V135, P617, DOI 10.1542/peds.2014-3407
   Scott FI, 2016, GASTROENTEROLOGY, V151
   Sharon G, 2016, CELL, V167, P915, DOI 10.1016/j.cell.2016.10.027
   Sinha A, 2015, BMJ OPEN, V5, DOI 10.1136/bmjopen-2014-006564
   Sjogren YM, 2009, CLIN EXP ALLERGY, V39, P518, DOI 10.1111/j.1365-2222.2008.03156.x
   Slogrove AL, 2010, J TROP PEDIATRICS, V56, P75, DOI 10.1093/tropej/fmp057
   Smith ER, 2017, PLOS ONE, V12, DOI 10.1371/journal.pone.0180722
   Smith MI, 2013, SCIENCE, V339, P548, DOI 10.1126/science.1229000
   Smith PM, 2013, SCIENCE, V341, P569, DOI 10.1126/science.1241165
   Sommer F, 2017, NAT REV MICROBIOL, V15, P630, DOI 10.1038/nrmicro.2017.58
   Song SJ, 2013, ELIFE, V2, DOI 10.7554/eLife.00458
   Stearns JC, 2017, GENOME MED, V9, DOI 10.1186/s13073-017-0421-5
   Stepans MBF, 2006, BREASTFEED MED, V1, P207, DOI 10.1089/bfm.2006.1.207
   Stiemsma LT, 2017, ALLERGY ASTHMA CL IM, V13, DOI 10.1186/s13223-016-0173-6
   Stokholm J, 2016, J ALLERGY CLIN IMMUN, V138, P881, DOI 10.1016/j.jaci.2016.01.028
   Subramanian S, 2014, NATURE, V510, P417, DOI 10.1038/nature13421
   Takeshita T, 2014, SCI REP-UK, V4, DOI 10.1038/srep06990
   Tobin NH, 2013, IMMUNOL REV, V254, P143, DOI 10.1111/imr.12074
   TOZZI AE, 1990, AIDS, V4, P1293, DOI 10.1097/00002030-199012000-00021
   Trasande L, 2013, INT J OBESITY, V37, P16, DOI 10.1038/ijo.2012.132
   Trehan I, 2016, ARCH DIS CHILD, V101, P741, DOI 10.1136/archdischild-2015-309534
   Trehan I, 2013, NEW ENGL J MED, V368, P425, DOI 10.1056/NEJMoa1202851
   Tun HM, 2017, MICROBIOME, V5, DOI 10.1186/s40168-017-0254-x
   Turnbaugh PJ, 2009, NATURE, V457, P480, DOI 10.1038/nature07540
   Tyakht AV, 2013, NAT COMMUN, V4, DOI 10.1038/ncomms3469
   van Nood E, 2013, NEW ENGL J MED, V368, P407, DOI 10.1056/NEJMoa1205037
   Wang Y, 2017, PLOS ONE, V12, DOI 10.1371/journal.pone.0172774
   World Health Organization Human Reproduction Programme 10 April 2015, 2015, Reprod Health Matters, V23, P149, DOI 10.1016/j.rhm.2015.07.007
   Yassour M, 2016, SCI TRANSL MED, V8, DOI 10.1126/scitranslmed.aad0917
   Yatsunenko T, 2012, NATURE, V486, P222, DOI 10.1038/nature11053
   Yilmaz B, 2014, CELL, V159, P1277, DOI 10.1016/j.cell.2014.10.053
   Zhang J, 2015, ISME J, V9, P1979, DOI 10.1038/ismej.2015.11
NR 130
TC 16
Z9 17
U1 1
U2 66
PU LIPPINCOTT WILLIAMS & WILKINS
PI PHILADELPHIA
PA TWO COMMERCE SQ, 2001 MARKET ST, PHILADELPHIA, PA 19103 USA
SN 1040-8703
EI 1531-698X
J9 CURR OPIN PEDIATR
JI CURR. OPIN. PEDIATR.
PD FEB
PY 2018
VL 30
IS 1
BP 117
EP 124
DI 10.1097/MOP.0000000000000576
PG 8
WC Pediatrics
WE Science Citation Index Expanded (SCI-EXPANDED)
SC Pediatrics
GA FU7PP
UT WOS:000424045000017
PM 29206649
OA Green Accepted
DA 2022-07-02
ER

PT J
AU Menni, C
   Hernandez, MM
   Vital, M
   Mohney, RP
   Spector, TD
   Valdes, AM
AF Menni, Cristina
   Hernandez, Marisa Matey
   Vital, Marius
   Mohney, Robert P.
   Spector, Tim D.
   Valdes, Ana M.
TI Circulating levels of the anti-oxidant indoleproprionic acid are
   associated with higher gut microbiome diversity
SO GUT MICROBES
LA English
DT Article
DE Indoleproprionate; microbiome diversity; metabolic syndrome
ID VISCERAL FAT; METABOLOMICS; MASS
AB The gut microbiome has recently emerged as an important regulator of insulin resistance and abdominal obesity. The tryptophan metabolite generated by the gut microbiome, indoleproprionic acid (IPA) has been shown to predict the onset of type 2 diabetes. IPA is a metabolite produced by gut microbes from dietary tryptophan that exhibits a high degree of inter-individual variation. The microbiome composition parameters that are associated with circulating levels of this potent anti-oxidant have however not been investigated to date in human populations. In 1018 middle-aged women from the TwinsUK cohort, we assessed the relationship between serum IPA levels and gut microbiome composition targeting the 16S rRNA gene. Microbiome alpha-diversity was positively correlated with serum indoleproprionic acid levels (Shannon Diversity: Beta[95%CI] = 0.19[0.13;0.25], P = 6.41 x 10(-10)) after adjustment for covariates. Sixteen taxa and 12 operational taxonomic units (OTUs) associated with IPA serum levels. Among these are positive correlations with the butyrate-producing Faecalibacterium prausnitzii, the class Mollicutes and the order RF39 of the Tenericutes, and Coprococcus Negative correlations instead were observed with Eubacterium dolichum previously shown to correlate with visceral fat mass and several genera in the Lachnospiraceae family such as Blautia and Ruminococcus previously shown to correlate with obesity. Microbiome composition parameters explained similar to 20% of the variation in circulating levels of IPA, whereas nutritional and host genetic parameters explained only similar to 4%. Our data confirm an association between IPA circulating levels and metabolic syndrome parameters and indicate that gut microbiome composition influences IPA levels.
C1 [Menni, Cristina; Hernandez, Marisa Matey; Spector, Tim D.; Valdes, Ana M.] Kings Coll London, Dept Twin Res & Genet Epidemiol, London, England.
   [Vital, Marius] Helmholtz Ctr Infect Res, Microbial Interact & Proc, Braunschweig, Germany.
   [Mohney, Robert P.] Metabolon Inc, Discovery & Translat Sci, Raleigh, NC USA.
   [Valdes, Ana M.] NIHR Nottingham Biomed Res Ctr, MSK Theme, Nottingham, England.
   [Valdes, Ana M.] Nottingham City Hosp, Sch Med, Nottingham, England.
RP Valdes, AM (corresponding author), Univ Nottingham, Sch Med, City Hosp, Clin Sci Bldg,Hucknall Rd, Nottingham NG5 1PB, England.
EM ana.valdes@nottingham.ac.uk
OI Valdes, Ana M./0000-0003-1141-4471
FU Medical Research Council [MR/M016560/1]; Wellcome Trust European
   Community's Seventh Framework Programme (FP7/2007-2013); National
   Institute for Health Research (NIHR) Clinical Research Facility at Guy's
   & St Thomas' NHS Foundation Trust; Nottingham NIHR Biomedical Research
   Centre based at Guy's and St Thomas' NHS Foundation Trust; King's
   College London; MRC [MR/M016560/1, MR/N01183X/1] Funding Source: UKRI
FX This work is funded by the Medical Research Council (MR/M016560/1
   "AimHy") project grant. Twins UK receives funding from the Wellcome
   Trust European Community's Seventh Framework Programme (FP7/2007-2013 to
   TwinsUK); the National Institute for Health Research (NIHR) Clinical
   Research Facility at Guy's & St Thomas' NHS Foundation Trust and the
   Nottingham NIHR Biomedical Research Centre based at Guy's and St Thomas'
   NHS Foundation Trust and King's College London. HLI collaborated with
   KCL to produce the metabolomics data from Metabolon Inc.
CR Bingham SA, 2001, PUBLIC HEALTH NUTR, V4, P847, DOI 10.1079/PHN2000102
   Caporaso JG, 2010, NAT METHODS, V7, P335, DOI 10.1038/nmeth.f.303
   Danaceau JP, 2003, J ANAL TOXICOL, V27, P440, DOI 10.1093/jat/27.7.440
   de Mello VD, 2017, SCI REP-UK, V7, DOI 10.1038/srep46337
   Dodd D, 2017, NATURE, V551, P648, DOI 10.1038/nature24661
   Edgar RC, 2011, BIOINFORMATICS, V27, P2194, DOI 10.1093/bioinformatics/btr381
   Goodrich JK, 2016, CELL HOST MICROBE, V19, P731, DOI 10.1016/j.chom.2016.04.017
   Jackson MA, 2016, PEERJ, V4, DOI 10.7717/peerj.2341
   Long T, 2017, NAT GENET, V49, P568, DOI 10.1038/ng.3809
   Matey-Hernandez ML, 2018, PHYSIOL GENOMICS, V50, P117, DOI 10.1152/physiolgenomics.00053.2017
   McCance R, 1991, MCCANCE WIDD COMP FO
   Menni C, 2017, INT J OBESITY, V41, P1099, DOI 10.1038/ijo.2017.66
   Menni C, 2016, OBESITY, V24, P1380, DOI 10.1002/oby.21488
   Menni C, 2013, DIABETES, V62, P4270, DOI 10.2337/db13-0570
   Moayyeri A, 2013, INT J EPIDEMIOL, V42, P76, DOI 10.1093/ije/dyr207
   Pallister T, 2017, INT J OBESITY, V41, P1106, DOI 10.1038/ijo.2017.70
   Pallister T, 2016, PLOS ONE, V11, DOI 10.1371/journal.pone.0158568
   Reichardt N, 2014, ISME J, V8, P1323, DOI 10.1038/ismej.2014.14
   Shin SY, 2014, NAT GENET, V46, P543, DOI 10.1038/ng.2982
   van der Sluis R, 2018, MOL GENET GENOMICS, V293, P1279, DOI 10.1007/s00438-018-1460-3
   Venkatesh M, 2014, IMMUNITY, V41, P296, DOI 10.1016/j.immuni.2014.06.014
   Wikoff WR, 2009, P NATL ACAD SCI USA, V106, P3698, DOI 10.1073/pnas.0812874106
   Willer CJ, 2010, BIOINFORMATICS, V26, P2190, DOI 10.1093/bioinformatics/btq340
   WILLETT W, 1986, AM J EPIDEMIOL, V124, P17, DOI 10.1093/oxfordjournals.aje.a114366
NR 24
TC 30
Z9 31
U1 3
U2 16
PU TAYLOR & FRANCIS INC
PI PHILADELPHIA
PA 530 WALNUT STREET, STE 850, PHILADELPHIA, PA 19106 USA
SN 1949-0976
EI 1949-0984
J9 GUT MICROBES
JI Gut Microbes
PD NOV 2
PY 2019
VL 10
IS 6
BP 688
EP 695
DI 10.1080/19490976.2019.1586038
PG 8
WC Gastroenterology & Hepatology; Microbiology
WE Science Citation Index Expanded (SCI-EXPANDED)
SC Gastroenterology & Hepatology; Microbiology
GA JM5OE
UT WOS:000496262500004
PM 31030641
OA Green Published, gold
DA 2022-07-02
ER

PT J
AU Gorowska-Kowolik, K
   Chobot, A
AF Gorowska-Kowolik, Katarzyna
   Chobot, Agata
TI The role of gut micorbiome in obesity and diabetes
SO WORLD JOURNAL OF PEDIATRICS
LA English
DT Review
DE Diabetes; Microbiome; Obesity
ID GESTATIONAL WEIGHT-GAIN; BODY-MASS INDEX; HIGH-FAT DIET; PROBIOTIC
   SUPPLEMENTATION; CESAREAN DELIVERY; GLYCEMIC CONTROL; DOUBLE-BLIND;
   MICROBIOTA; METAANALYSIS; ASSOCIATION
AB Background Obesity and diabetes became a grooving problem in both adults and children. Many hypotheses concerned agents involved in the excessive weight gain process and it's consequences. Not only genetic or environmental factors, but also intestinal microbiome seems to play a role in the pathophysiology of this phenomenon. Data sources A systematic review was conducted using Pubmed as the medical database source. Studies concerning connection between microbiome and metabolic disorders such as obesity and diabetes from last 10 years were analyzed. Results Intestinal bacteria may be involved both in the development of obesity, and its further complications. The pro-inflammatory and immunomodulating effect of dysbiosis are possible triggers of insulin resistance and diabetes. Early interventions aimed at the microbiome, as well as attempts to modify the microbiome at later stages may become new opportunities in the prevention and treatment of obesity and carbohydrate metabolism disorders. Conclusions The gut microbiome has been shown to be an important part of the metabolic processes. The use of probiotic, prebiotics and symbiotics is promising, but requires further investigations to determine the specific metabolic effects of each bacteria strain and substance.
C1 [Gorowska-Kowolik, Katarzyna] Clin Hosp 1, Dept Pediat Gastroenterol & Hepatol, Ul 3 Go Maja 13-15, PL-41800 Zabrze, Poland.
   [Chobot, Agata] Univ Opole, Inst Med, Dept Pediat, PL-45418 Opole, Poland.
RP Gorowska-Kowolik, K (corresponding author), Clin Hosp 1, Dept Pediat Gastroenterol & Hepatol, Ul 3 Go Maja 13-15, PL-41800 Zabrze, Poland.
EM k.gkowolik@gmail.com
OI Chobot, Agata/0000-0002-9622-4433; Gorowska-Kowolik,
   Katarzyna/0000-0003-2439-0931
CR Akbari V, 2016, NUTR REV, V74, P774, DOI 10.1093/nutrit/nuw039
   Andres A, 2015, OBESITY, V23, P1252, DOI 10.1002/oby.21078
   Astbury S, 2018, FRONT GENET, V9, DOI 10.3389/fgene.2018.00203
   Barlow GM, 2015, NUTR CLIN PRACT, V30, P787, DOI 10.1177/0884533615609896
   Barrett HL, 2018, NUTRIENTS, V10, DOI 10.3390/nu10070890
   Blustein J, 2013, INT J OBESITY, V37, P900, DOI 10.1038/ijo.2013.49
   Bouhanick B, 2014, BMJ OPEN, V4, DOI 10.1136/bmjopen-2014-005031
   Bradlow HL, 2014, HORM MOL BIOL CLIN I, V17, P53, DOI 10.1515/hmbci-2013-0063
   Bridgman SL, 2018, PEDIATR OBES, V13, P579, DOI 10.1111/ijpo.12291
   Collado MC, 2012, PEDIATR RES, V72, P77, DOI 10.1038/pr.2012.42
   Collado MC, 2010, AM J CLIN NUTR, V92, P1023, DOI 10.3945/ajcn.2010.29877
   Chen J, 2014, J FOOD SCI, V79, pR442, DOI 10.1111/1750-3841.12397
   Chen M, 2014, BMC MED, V12, DOI 10.1186/s12916-014-0215-1
   Dao MC, 2016, GUT, V65, P426, DOI 10.1136/gutjnl-2014-308778
   Darmasseelane K, 2014, PLOS ONE, V9, DOI 10.1371/journal.pone.0087896
   Davis EC, 2017, GUT MICROBES, V8, P143, DOI 10.1080/19490976.2016.1278104
   Firouzi S, 2017, EUR J NUTR, V56, P1535, DOI 10.1007/s00394-016-1199-8
   Gadde KM, 2018, J AM COLL CARDIOL, V71, P69, DOI 10.1016/j.jacc.2017.11.011
   Galley JD, 2014, PLOS ONE, V9, DOI 10.1371/journal.pone.0113026
   Gollwitzer ES, 2015, TRENDS IMMUNOL, V36, P684, DOI 10.1016/j.it.2015.09.009
   Ho NT, 2018, NAT COMMUN, V9, DOI 10.1038/s41467-018-06473-x
   Hwang I, 2015, FASEB J, V29, P2397, DOI 10.1096/fj.14-265983
   Ipar N, 2015, BENEF MICROBES, V6, P775, DOI 10.3920/BM2015.0011
   Karamali M, 2016, DIABETES METAB, V42, P234, DOI 10.1016/j.diabet.2016.04.009
   Kasinska MA, 2015, POL ARCH MED WEWN, V125, P803, DOI 10.20452/pamw.3156
   Kim J, 2018, J MED FOOD, V21, P454, DOI 10.1089/jmf.2017.3937
   Li CF, 2016, MEDICINE, V95, DOI 10.1097/MD.0000000000004088
   Liu JX, 2018, INT J OBESITY, V42, P8, DOI 10.1038/ijo.2017.183
   Ma J, 2014, NAT COMMUN, V5, DOI 10.1038/ncomms4889
   Macpherson AJ, 2017, NAT REV IMMUNOL, V17, P508, DOI 10.1038/nri.2017.58
   Madan JC, 2016, JAMA PEDIATR, V170, P212, DOI 10.1001/jamapediatrics.2015.3732
   Mathur R, 2015, EXPERT REV GASTROENT, V9, P1087, DOI 10.1586/17474124.2015.1051029
   Million M, 2012, MICROB PATHOGENESIS, V53, P100, DOI 10.1016/j.micpath.2012.05.007
   Mobini R, 2017, DIABETES OBES METAB, V19, P579, DOI 10.1111/dom.12861
   Morgen CS, 2018, AM J CLIN NUTR, V107, P313, DOI 10.1093/ajcn/nqx058
   Mueller NT, 2017, INT J OBESITY, V41, P497, DOI 10.1038/ijo.2016.219
   Mulligan CM, 2017, J ENDOCRINOL, V235, pR1, DOI [10.1530/JOE-17-0303, 10.1530/joe-17-0303]
   Murphy EA, 2015, CURR OPIN CLIN NUTR, V18, P515, DOI 10.1097/MCO.0000000000000209
   Nagata S, 2017, BENEF MICROBES, V8, P535, DOI 10.3920/BM2016.0170
   Nagpal R, 2017, BENEF MICROBES, V8, P353, DOI 10.3920/BM2016.0216
   Ohlendorf JM, 2019, PREV MED, V118, P210, DOI 10.1016/j.ypmed.2018.11.001
   Ortega-Garcia JA, 2018, CHILD OBES, V14, P327, DOI 10.1089/chi.2017.0335
   Ozdemir Oner, 2013, J Complement Integr Med, V10, DOI 10.1515/jcim-2012-0054
   Pei R, 2017, CRIT REV FOOD SCI, V57, P1569, DOI 10.1080/10408398.2014.883356
   Reijnders D, 2016, CELL METAB, V24, P63, DOI [10.1016/j.cmet.2016.06.016, 10.1016/j.cmet.2016.07.008]
   Rodrigues RR, 2017, FRONT MICROBIOL, V8, DOI 10.3389/fmicb.2017.02306
   Saad MJA, 2016, PHYSIOLOGY, V31, P283, DOI 10.1152/physiol.00041.2015
   Samah S, 2016, DIABETES RES CLIN PR, V118, P172, DOI 10.1016/j.diabres.2016.06.014
   Sanchez M, 2017, NUTRIENTS, V9, DOI 10.3390/nu9030284
   Savilahti E, 2018, DIABETOLOGIA, V61, P2668, DOI 10.1007/s00125-018-4738-4
   Sidhu M, 2017, AUST FAM PHYSICIAN, V46, P206
   Singer K, 2017, J CLIN INVEST, V127, P65, DOI [10.1172/JCI88882, 10.1172/jci88882]
   Stanislawski MA, 2018, MBIO, V9, DOI [10.1128/mBio.01751-18, 10.1128/mbio.01751-18]
   Stanislawski MA, 2017, MICROBIOME, V5, DOI 10.1186/s40168-017-0332-0
   Stokholm J, 2016, J ALLERGY CLIN IMMUN, V138, P881, DOI 10.1016/j.jaci.2016.01.028
   Sun J, 2016, BRIT J NUTR, V115, P1167, DOI 10.1017/S0007114516000076
   Trandafir L M, 2016, J Med Life, V9, P386
   Tun HM, 2018, JAMA PEDIATR, V172, P368, DOI 10.1001/jamapediatrics.2017.5535
   Uusitalo U, 2016, JAMA PEDIATR, V170, P20, DOI 10.1001/jamapediatrics.2015.2757
   Vrieze A, 2014, J HEPATOL, V60, P824, DOI 10.1016/j.jhep.2013.11.034
   Walker RW, 2017, PEDIATR OBES, V12, P3, DOI 10.1111/ijpo.12217
   Wickens KL, 2017, BRIT J NUTR, V117, P804, DOI [10.1017/S0007114517000289, 10.1017/s0007114517000289]
   Yuan C, 2016, JAMA PEDIATR, V170, DOI 10.1001/jamapediatrics.2016.2385
   Zarrati M, 2014, J AM COLL NUTR, V33, P417, DOI 10.1080/07315724.2013.874937
   Zhang M, 2016, WORLD J GASTROENTERO, V22, P8905, DOI 10.3748/wjg.v22.i40.8905
   Zhang QQ, 2016, INT J FOOD SCI NUTR, V67, P571, DOI 10.1080/09637486.2016.1181156
   Zhang QQ, 2016, MEDICINA-LITHUANIA, V52, P28, DOI 10.1016/j.medici.2015.11.008
NR 67
TC 4
Z9 5
U1 2
U2 11
PU ZHEJIANG UNIV SCH MEDICINE
PI HANGZHOU
PA CHILDRENS HOSPITAL, 57 ZHUGAN XIANG, HANGZHOU, 310003, PEOPLES R CHINA
SN 1708-8569
EI 1867-0687
J9 WORLD J PEDIATR
JI World Journal of Pediatrics
PD AUG
PY 2019
VL 15
IS 4
SI SI
BP 332
EP 340
DI 10.1007/s12519-019-00267-x
PG 9
WC Pediatrics
WE Science Citation Index Expanded (SCI-EXPANDED)
SC Pediatrics
GA IU4UQ
UT WOS:000483582700004
PM 31134588
DA 2022-07-02
ER

PT J
AU Sohail, MU
   Althani, A
   Anwar, H
   Rizzi, R
   Marei, HE
AF Sohail, Muhammad U.
   Althani, Asmaa
   Anwar, Haseeb
   Rizzi, Roberto
   Marei, Hany E.
TI Role of the Gastrointestinal Tract Microbiome in the Pathophysiology of
   Diabetes Mellitus
SO JOURNAL OF DIABETES RESEARCH
LA English
DT Review
ID DIET-INDUCED OBESITY; CHAIN FATTY-ACIDS; GUT MICROBIOTA; COMPLICATIONS
   TRIAL/EPIDEMIOLOGY; HOST; METABOLISM; MECHANISMS; AUTOIMMUNE; RESPONSES;
   CELL
AB The incidence of diabetes mellitus is rapidly increasing throughout the world. Although the exact cause of the disease is not fully clear, perhaps, genetics, ethnic origin, obesity, age, and lifestyle are considered as few of many contributory factors for the disease pathogenesis. In recent years, the disease progression is particularly linked with functional and taxonomic alterations in the gastrointestinal tract microbiome. A change in microbial diversity, referred as microbial dysbiosis, alters the gut fermentation profile and intestinal wall integrity and causes metabolic endotoxemia, low-grade inflammation, autoimmunity, and other affiliated metabolic disorders. This article aims to summarize the role of the gut microbiome in the pathogenesis of diabetes. Additionally, we summarize gut microbial dysbiosis in preclinical and clinical diabetes cases reported in literature in the recent years.
C1 [Sohail, Muhammad U.; Althani, Asmaa; Marei, Hany E.] Qatar Univ, Biomed Res Ctr, POB 2713, Doha, Qatar.
   [Sohail, Muhammad U.; Anwar, Haseeb] Govt Coll Univ, Faisalabad 38000, Pakistan.
   [Althani, Asmaa] Qatar Univ, Coll Hlth Sci, POB 2713, Doha, Qatar.
   [Rizzi, Roberto] Italian Natl Council Res CNR, Inst Cell Biol & Neurobiol IBCN, Rome, Italy.
RP Sohail, MU (corresponding author), Qatar Univ, Biomed Res Ctr, POB 2713, Doha, Qatar.; Sohail, MU (corresponding author), Govt Coll Univ, Faisalabad 38000, Pakistan.
EM drumarsohail@gmail.com
RI Marei, Hany E/AAC-7076-2019
OI Marei, Hany E/0000-0002-0069-4212; RIZZI, ROBERTO/0000-0001-6084-7199;
   Sohail, Muhammad Umar/0000-0003-3250-3174
CR Aiello LP, 2014, DIABETES CARE, V37, P17, DOI 10.2337/dc13-2251
   Allin KH, 2015, EUR J ENDOCRINOL, V172, pR167, DOI 10.1530/EJE-14-0874
   Arrick DM, 2014, STUDIES DIABETES OXI, P13
   Bach JF, 2002, NEW ENGL J MED, V347, P911, DOI 10.1056/NEJMra020100
   Backhed F, 2007, P NATL ACAD SCI USA, V104, P979, DOI 10.1073/pnas.0605374104
   Boulange CL, 2016, GENOME MED, V8, DOI 10.1186/s13073-016-0303-2
   Bourlioux P, 2003, AM J CLIN NUTR, V78, P675, DOI 10.1093/ajcn/78.4.675
   Brown JM, 2015, ANNU REV MED, V66, P343, DOI 10.1146/annurev-med-060513-093205
   Brugman S, 2006, DIABETOLOGIA, V49, P2105, DOI 10.1007/s00125-006-0334-0
   Cani PD, 2008, DIABETES, V57, P1470, DOI 10.2337/db07-1403
   Cani PD, 2007, DIABETES, V56, P1761, DOI 10.2337/db06-1491
   Cani PD, 2006, EUR J CLIN NUTR, V60, P567, DOI 10.1038/sj.ejcn.1602350
   Carabotti M, 2015, ANN GASTROENTEROL, V28, P203
   Delzenne NM, 2011, CURR DIABETES REP, V11, P154, DOI 10.1007/s11892-011-0191-1
   Despres JP, 2008, ARTERIOSCL THROM VAS, V28, P1039, DOI 10.1161/ATVBAHA.107.159228
   Devaraj S, 2013, CLIN CHEM, V59, P617, DOI 10.1373/clinchem.2012.187617
   Donohoe DR, 2011, CELL METAB, V13, P517, DOI 10.1016/j.cmet.2011.02.018
   Everard A, 2013, BEST PRACT RES CL GA, V27, P73, DOI 10.1016/j.bpg.2013.03.007
   Everard A, 2011, DIABETES, V60, P2775, DOI 10.2337/db11-0227
   Galland L, 2014, J MED FOOD, V17, P1261, DOI 10.1089/jmf.2014.7000
   Giongo A, 2011, ISME J, V5, P82, DOI 10.1038/ismej.2010.92
   Holodniy M, 2011, PLOS ONE, V6, DOI [10.1371/journal.pone.0014764, 10.1371/journal.pone.0025792]
   Hooper LV, 2001, SCIENCE, V291, P881, DOI 10.1126/science.291.5505.881
   Ibrahim A, 2011, CLIN NUTR, V30, P678, DOI 10.1016/j.clnu.2011.05.002
   Karlsson FH, 2013, NATURE, V498, P99, DOI 10.1038/nature12198
   Kelly T. N., 2016, CIRCULATION RES, V119
   Larsen N, 2010, PLOS ONE, V5, DOI 10.1371/journal.pone.0009085
   Le Poul E, 2003, J BIOL CHEM, V278, P25481, DOI 10.1074/jbc.M301403200
   Lee YK, 2011, P NATL ACAD SCI USA, V108, P4615, DOI 10.1073/pnas.1000082107
   Li X, 2017, BENEF MICROBES, V8, P421, DOI 10.3920/BM2016.0167
   Marchesi JR, 2016, GUT, V65, P330, DOI 10.1136/gutjnl-2015-309990
   Martin CL, 2014, DIABETES CARE, V37, P31, DOI 10.2337/dc13-2114
   Maslowski KM, 2009, NATURE, V461, P1282, DOI 10.1038/nature08530
   Mathers CD, 2006, PLOS MED, V3, DOI 10.1371/journal.pmed.0030442
   Matheus VA, 2017, EXP BIOL MED, V242, P1214, DOI 10.1177/1535370217708188
   Mazmanian SK, 2005, CELL, V122, P107, DOI 10.1016/j.cell.2005.05.007
   McDermott AJ, 2014, IMMUNOLOGY, V142, P24, DOI 10.1111/imm.12231
   Morgan XC, 2012, GENOME BIOL, V13, DOI 10.1186/gb-2012-13-9-r79
   Murphy EF, 2010, GUT, V59, P1635, DOI 10.1136/gut.2010.215665
   Murri M, 2013, BMC MED, V11, DOI 10.1186/1741-7015-11-46
   Musso G, 2011, ANNU REV MED, V62, P361, DOI 10.1146/annurev-med-012510-175505
   Ochoa-Reparaz J, 2010, MUCOSAL IMMUNOL, V3, P487, DOI 10.1038/mi.2010.29
   Paras TM, 2016, J IMMUNOL, V196
   Peng J, 2014, J AUTOIMMUN, V53, P85, DOI 10.1016/j.jaut.2014.03.005
   Qin JJ, 2012, NATURE, V490, P55, DOI 10.1038/nature11450
   Rosshart SP, 2017, J IMMUNOL, V198
   Stappenbeck TS, 2002, P NATL ACAD SCI USA, V99, P15451, DOI 10.1073/pnas.202604299
   Tanti J. F., 2015, OBESITY INDUCED INFL, V3, P6
   Tanti J. F., 2012, FRONTIERS ENDOCRINOL, V3
   Tolhurst G, 2012, DIABETES, V61, P364, DOI 10.2337/db11-1019
   Turnbaugh PJ, 2008, CELL HOST MICROBE, V3, P213, DOI 10.1016/j.chom.2008.02.015
   Turnbaugh PJ, 2006, NATURE, V444, P1027, DOI 10.1038/nature05414
   Ussar S, 2016, MOL METAB, V5, P795, DOI 10.1016/j.molmet.2016.07.004
   Wang A, 2009, J DAIRY SCI, V92, P2696, DOI 10.3168/jds.2009-2037
   Wen L, 2008, NATURE, V455, P1109, DOI 10.1038/nature07336
   Wu H., 2017, NATURE MED, V23
   Wu XK, 2010, CURR MICROBIOL, V61, P69, DOI 10.1007/s00284-010-9582-9
   Xie BG, 2012, J BIOMED BIOTECHNOL, DOI 10.1155/2012/805683
   Xu J, 2003, P NATL ACAD SCI USA, V100, P10452, DOI 10.1073/pnas.1734063100
   Yadav H, 2008, J DAIRY RES, V75, P189, DOI 10.1017/S0022029908003129
NR 60
TC 48
Z9 52
U1 4
U2 19
PU HINDAWI LTD
PI LONDON
PA ADAM HOUSE, 3RD FLR, 1 FITZROY SQ, LONDON, W1T 5HF, ENGLAND
SN 2314-6745
EI 2314-6753
J9 J DIABETES RES
JI J. Diabetes Res.
PY 2017
VL 2017
AR 9631435
DI 10.1155/2017/9631435
PG 9
WC Endocrinology & Metabolism; Medicine, Research & Experimental
WE Science Citation Index Expanded (SCI-EXPANDED)
SC Endocrinology & Metabolism; Research & Experimental Medicine
GA FI7OZ
UT WOS:000412187800001
PM 29082264
OA Green Published, Green Submitted, gold
DA 2022-07-02
ER

PT J
AU Cornejo-Pareja, I
   Munoz-Garach, A
   Clemente-Postigo, M
   Tinahones, FJ
AF Cornejo-Pareja, Isabel
   Munoz-Garach, Araceli
   Clemente-Postigo, Mercedes
   Tinahones, Francisco J.
TI Importance of gut microbiota in obesity
SO EUROPEAN JOURNAL OF CLINICAL NUTRITION
LA English
DT Article; Proceedings Paper
CT 11th International Mediterranean Diet Conference on Mediterranean Diet
   as a Lifestyle and Dynamic Food Pattern
CY APR, 2016
CL Barcelona, SPAIN
ID DIET-INDUCED OBESITY; WEIGHT-LOSS; INTESTINAL MICROBIOTA;
   AKKERMANSIA-MUCINIPHILA; METABOLIC SYNDROME; ADIPOSE-TISSUE; BODY
   HABITATS; DELIVERY MODE; FAT; OVERWEIGHT
AB Recently, a number of studies have related the development of highly prevalent disorders such as type 2 diabetes and obesity to gut microbiota. Obesity itself have been associated with modifications in gut microbiota composition, and a tendency towards an overgrowth of microorganisms that obtain more efficient energy from diet. It's capacity to decompose the polysaccharides that can not be digested by the host, increase monosaccharide and short chain fatty acid (SCFA) production. However, the increase in fat mass is not only due to a more efficient harvest of energy, but also the microbiota participates in changes in endotoxemia, bowel permeability, insulin resistance, hormonal environment, expression of genes regulating lipogenesis, interaction with bile acids, as well as changes in the proportion of brown adipose tissue, and effects associated with the use of drugs such as metformin. Currently, use of prebiotics and probiotics and other innovative techniques like antibiotic therapy or gut microbiota transplant, has been proposed as suitable tools to control the development of metabolic diseases such as obesity or insulin resistance through the diet.
C1 [Cornejo-Pareja, Isabel; Munoz-Garach, Araceli; Clemente-Postigo, Mercedes; Tinahones, Francisco J.] Univ Malaga, Complejo Hosp Malaga Virgen Victoria, Inst Invest Biomed Malaga IBIMA, Unidad Gest Clin Endocrinol & Nutr, Malaga, Spain.
   [Cornejo-Pareja, Isabel; Munoz-Garach, Araceli; Clemente-Postigo, Mercedes; Tinahones, Francisco J.] Inst Salud Carlos III, CIBER Fisiopatol Obesidad & Nutr CIBEROBN 06 03, Malaga, Spain.
RP Tinahones, FJ (corresponding author), Univ Malaga, Complejo Hosp Malaga Virgen Victoria, Inst Invest Biomed Malaga IBIMA, Unidad Gest Clin Endocrinol & Nutr, Malaga, Spain.; Tinahones, FJ (corresponding author), Inst Salud Carlos III, CIBER Fisiopatol Obesidad & Nutr CIBEROBN 06 03, Malaga, Spain.
EM fjtinahones@hotmail.com
RI Clemente-Postigo, Mercedes/AAA-1102-2020; Muñoz-Garach,
   Araceli/A-9791-2016; Tinahones, Francisco José/AAB-2882-2020
OI Muñoz-Garach, Araceli/0000-0002-1867-1158; Clemente-Postigo,
   Mercedes/0000-0002-4146-6662; Tinahones, Francisco J/0000-0001-6871-4403
FU Institute of Health Carlos III [PI15/01114]; Ministry of Innovation,
   Science and Enterprise of the Junta de Andalucia [CTS-8181]; Spanish
   Ministry of Economy and Competitiveness [Rio Hortega CM 17/00169, JR
   17/00023]; FEDER funds; Mediterranean Diet Foundation; Diputacio de
   Barcelona
FX This work was supported in part by grants from the Institute of Health
   Carlos III (PI15/01114) and Ministry of Innovation, Science and
   Enterprise of the Junta de Andalucia (CTS-8181). ICP is the recipient of
   a postdoctoral grant (Rio Hortega CM 17/00169) and AMG is recipient of a
   Juan Rodes grant (JR 17/00023) from the Spanish Ministry of Economy and
   Competitiveness. This study has been co-funded by FEDER funds. This
   article is published as part of a supplement sponsored by the
   Mediterranean Diet Foundation and the Diputacio de Barcelona.
CR Adlerberth I, 2009, ACTA PAEDIATR, V98, P229, DOI 10.1111/j.1651-2227.2008.01060.x
   Ajslev TA, 2011, INT J OBESITY, V35, P522, DOI 10.1038/ijo.2011.27
   Allin KH, 2015, EUR J ENDOCRINOL, V172, pR167, DOI 10.1530/EJE-14-0874
   Andersson AF, 2008, PLOS ONE, V3, DOI 10.1371/journal.pone.0002836
   Backhed F, 2004, P NATL ACAD SCI USA, V101, P15718, DOI 10.1073/pnas.0407076101
   Backhed F, 2007, P NATL ACAD SCI USA, V104, P979, DOI 10.1073/pnas.0605374104
   Beck-Nielsen H, 2003, BEST PRACT RES CL EN, V17, P445, DOI 10.1016/S1521-690X(03)00041-1
   Benson AK, 2010, P NATL ACAD SCI USA, V107, P18933, DOI 10.1073/pnas.1007028107
   Bik EM, 2009, NUTR REV, V67, pS164, DOI 10.1111/j.1753-4887.2009.00237.x
   Burcelin R, 2012, SEMIN IMMUNOL, V24, P67, DOI 10.1016/j.smim.2011.11.011
   Burke C, 2011, P NATL ACAD SCI USA, V108, P14288, DOI 10.1073/pnas.1101591108
   Cani PD, 2007, DIABETOLOGIA, V50, P2374, DOI 10.1007/s00125-007-0791-0
   Cani PD, 2008, DIABETES, V57, P1470, DOI 10.2337/db07-1403
   Cani PD, 2009, CURR PHARM DESIGN, V15, P1546, DOI 10.2174/138161209788168164
   Chow J, 2010, ADV IMMUNOL, V107, P243, DOI [10.1016/S0065-2776(10)07001-X, 10.1016/B978-0-12-381300-8.00008-3]
   Claesson MJ, 2011, P NATL ACAD SCI USA, V108, P4586, DOI 10.1073/pnas.1000097107
   Costello EK, 2009, SCIENCE, V326, P1694, DOI 10.1126/science.1177486
   Dao MC, 2016, GUT, V65, P426, DOI 10.1136/gutjnl-2014-308778
   De Filippo C, 2010, P NATL ACAD SCI USA, V107, P14691, DOI 10.1073/pnas.1005963107
   Delzenne NM, 2011, MICROB CELL FACT, V10, DOI 10.1186/1475-2859-10-S1-S10
   Dethlefsen L, 2008, PLOS BIOL, V6, P2383, DOI 10.1371/journal.pbio.0060280
   Dewulf EM, 2011, J NUTR BIOCHEM, V22, P712, DOI 10.1016/j.jnutbio.2010.05.009
   Di Cesare M, 2016, LANCET, V387, P1377, DOI 10.1016/S0140-6736(16)30054-X
   Dominguez-Bello MG, 2010, P NATL ACAD SCI USA, V107, P11971, DOI 10.1073/pnas.1002601107
   Duncan SH, 2008, INT J OBESITY, V32, P1720, DOI 10.1038/ijo.2008.155
   Eckburg PB, 2005, SCIENCE, V308, P1635, DOI 10.1126/science.1110591
   El Kaoutari A, 2013, NAT REV MICROBIOL, V11, P497, DOI 10.1038/nrmicro3050
   Everard A, 2014, REV ENDOCR METAB DIS, V15, P189, DOI 10.1007/s11154-014-9288-6
   Everard A, 2013, BEST PRACT RES CL GA, V27, P73, DOI 10.1016/j.bpg.2013.03.007
   Everard A, 2013, P NATL ACAD SCI USA, V110, P9066, DOI 10.1073/pnas.1219451110
   Finlayson A, 2015, WORLD J GASTRO ENDOS, V7, P1103, DOI [10.4291/wjgp.v6.i4.110, 10.4253/wjge.v7.i13.1103]
   Freeland KR, 2010, BRIT J NUTR, V103, P82, DOI 10.1017/S0007114509991462
   Furet JP, 2010, DIABETES, V59, P3049, DOI 10.2337/db10-0253
   Garly ML, 2006, BMJ-BRIT MED J, V333, P1245, DOI 10.1136/bmj.38989.684178.AE
   Guarner F, 2007, NUTR HOSP, V22, P14
   Hansen CHF, 2012, DIABETOLOGIA, V55, P2285, DOI 10.1007/s00125-012-2564-7
   Harakeh SM, 2016, FRONT CELL INFECT MI, V6, DOI 10.3389/fcimb.2016.00095
   Hold GL, 2014, WORLD J GASTROENTERO, V20, P1192, DOI 10.3748/wjg.v20.i5.1192
   Hooper LV, 2001, SCIENCE, V291, P881, DOI 10.1126/science.291.5505.881
   Jacquemont S, 2011, NATURE, V478, P97, DOI 10.1038/nature10406
   Jimenez E, 2008, RES MICROBIOL, V159, P187, DOI 10.1016/j.resmic.2007.12.007
   Jumpertz R, 2011, AM J CLIN NUTR, V94, P58, DOI 10.3945/ajcn.110.010132
   Kalliomaki M, 2008, AM J CLIN NUTR, V87, P534, DOI 10.1093/ajcn/87.3.534
   Kallus SJ, 2012, J CLIN GASTROENTEROL, V46, P16, DOI 10.1097/MCG.0b013e31823711fd
   Klindworth A, 2013, NUCLEIC ACIDS RES, V41, DOI 10.1093/nar/gks808
   Kong LC, 2013, AM J CLIN NUTR, V98, P16, DOI 10.3945/ajcn.113.058743
   Kuwahara A, 2014, FRONT ENDOCRINOL, V5, DOI 10.3389/fendo.2014.00144
   Le Huerou-Luron I, 2010, NUTR RES REV, V23, P23, DOI 10.1017/S0954422410000065
   Ley RE, 2005, P NATL ACAD SCI USA, V102, P11070, DOI 10.1073/pnas.0504978102
   Ley RE, 2006, NATURE, V444, P1022, DOI 10.1038/4441022a
   Ley RE, 2010, CURR OPIN GASTROEN, V26, P5, DOI 10.1097/MOG.0b013e328333d751
   Liou AP, 2013, SCI TRANSL MED, V5, DOI 10.1126/scitranslmed.3005687
   Lozupone CA, 2012, NATURE, V489, P220, DOI 10.1038/nature11550
   Luoto R, 2010, INT J OBESITY, V34, P1531, DOI 10.1038/ijo.2010.50
   Martin R, 2003, J PEDIATR-US, V143, P754, DOI 10.1016/j.jpeds.2003.09.028
   Matamoros S, 2013, TRENDS MICROBIOL, V21, P167, DOI 10.1016/j.tim.2012.12.001
   Membrez M, 2008, FASEB J, V22, P2416, DOI 10.1096/fj.07-102723
   Million M, 2013, CLIN MICROBIOL INFEC, V19, P305, DOI 10.1111/1469-0691.12172
   Million M, 2012, INT J OBESITY, V36, P817, DOI 10.1038/ijo.2011.153
   Monira S, 2011, FRONT MICROBIOL, V2, DOI 10.3389/fmicb.2011.00228
   Moran CP, 2014, BEST PRACT RES CL GA, V28, P585, DOI 10.1016/j.bpg.2014.07.005
   Muccioli GG, 2010, MOL SYST BIOL, V6, DOI 10.1038/msb.2010.46
   Murphy R, 2014, INT J OBESITY, V38, P1115, DOI 10.1038/ijo.2013.218
   Musso G, 2010, DIABETES CARE, V33, P2277, DOI 10.2337/dc10-0556
   Nadal I, 2009, INT J OBESITY, V33, P758, DOI 10.1038/ijo.2008.260
   Neyrinck AM, 2010, CURR OPIN CLIN NUTR, V13, P722, DOI 10.1097/MCO.0b013e32833ec3fb
   Palau-Rodriguez M, 2015, FRONT MICROBIOL, V6, DOI [10.3339/fmicb.2075.07751, 10.3389/fmicb.2015.01151]
   Palmer C, 2007, PLOS BIOL, V5, P1556, DOI 10.1371/journal.pbio.0050177
   Parnell JA, 2009, AM J CLIN NUTR, V89, P1751, DOI 10.3945/ajcn.2009.27465
   Peterson J, 2009, GENOME RES, V19, P2317, DOI 10.1101/gr.096651.109
   Qin JJ, 2010, NATURE, V464, P59, DOI 10.1038/nature08821
   Robinson CJ, 2010, MICROBIOL MOL BIOL R, V74, P453, DOI 10.1128/MMBR.00014-10
   Santacruz A, 2009, OBESITY, V17, P1906, DOI 10.1038/oby.2009.112
   Schwiertz A, 2010, OBESITY, V18, P190, DOI 10.1038/oby.2009.167
   Shen W, 2014, J NUTR BIOCHEM, V25, P270, DOI 10.1016/j.jnutbio.2013.09.009
   Simansky KJ, 1996, BEHAV BRAIN RES, V73, P37, DOI 10.1016/0166-4328(96)00066-6
   Sullivan A, 2001, Lancet Infect Dis, V1, P101, DOI 10.1016/S1473-3099(01)00066-4
   Tilg H, 2010, J CLIN GASTROENTEROL, V44, pS16, DOI 10.1097/MCG.0b013e3181dd8b64
   Trasande L, 2013, INT J OBESITY, V37, P16, DOI 10.1038/ijo.2012.132
   Trehan I, 2013, NEW ENGL J MED, V368, P425, DOI 10.1056/NEJMoa1202851
   Turnbaugh PJ, 2008, CELL HOST MICROBE, V3, P213, DOI 10.1016/j.chom.2008.02.015
   Turnbaugh PJ, 2007, NATURE, V449, P804, DOI 10.1038/nature06244
   Turnbaugh PJ, 2006, NATURE, V444, P1027, DOI 10.1038/nature05414
   Turnbaugh PJ, 2010, P NATL ACAD SCI USA, V107, P7503, DOI 10.1073/pnas.1002355107
   Turnbaugh PJ, 2009, SCI TRANSL MED, V1, DOI 10.1126/scitranslmed.3000322
   Turnbaugh PJ, 2009, NATURE, V457, P480, DOI 10.1038/nature07540
   Ubeda C, 2012, TRENDS IMMUNOL, V33, P459, DOI 10.1016/j.it.2012.05.003
   Vaishampayan PA, 2010, GENOME BIOL EVOL, V2, P53, DOI 10.1093/gbe/evp057
   Voreades N, 2014, FRONT MICROBIOL, V5, DOI 10.3389/fmicb.2014.00494
   Walsh CJ, 2014, FEBS LETT, V588, P4120, DOI 10.1016/j.febslet.2014.03.035
   Wu GD, 2011, SCIENCE, V334, P105, DOI 10.1126/science.1208344
   Xiao SM, 2014, FEMS MICROBIOL ECOL, V87, P303, DOI 10.1111/1574-6941.12250
   Xiong YM, 2004, P NATL ACAD SCI USA, V101, P1045, DOI 10.1073/pnas.2637002100
   Yadav H, 2013, J BIOL CHEM, V288, P25088, DOI 10.1074/jbc.M113.452516
   Zhang HS, 2009, P NATL ACAD SCI USA, V106, P2365, DOI 10.1073/pnas.0812600106
   Zhou J, 2008, AM J PHYSIOL-ENDOC M, V295, pE1160, DOI 10.1152/ajpendo.90637.2008
   Zhu H, 2009, BEHAV BRAIN RES, V196, P200, DOI 10.1016/j.bbr.2008.08.039
NR 97
TC 43
Z9 45
U1 4
U2 31
PU NATURE PUBLISHING GROUP
PI LONDON
PA MACMILLAN BUILDING, 4 CRINAN ST, LONDON N1 9XW, ENGLAND
SN 0954-3007
EI 1476-5640
J9 EUR J CLIN NUTR
JI Eur. J. Clin. Nutr.
PY 2019
VL 72
SU S
BP 26
EP 37
DI 10.1038/s41430-018-0306-8
PG 12
WC Nutrition & Dietetics
WE Science Citation Index Expanded (SCI-EXPANDED); Conference Proceedings Citation Index - Science (CPCI-S)
SC Nutrition & Dietetics
GA JC2ML
UT WOS:000489111000004
PM 30487562
DA 2022-07-02
ER

PT J
AU Naderpoor, N
   Mousa, A
   Gomez-Arango, LF
   Barrett, HL
   Nitert, MD
   de Courten, B
AF Naderpoor, Negar
   Mousa, Aya
   Gomez-Arango, Luisa F.
   Barrett, Helen L.
   Nitert, Marloes Dekker
   de Courten, Barbora
TI Faecal Microbiota Are Related to Insulin Sensitivity and Secretion in
   Overweight or Obese Adults
SO JOURNAL OF CLINICAL MEDICINE
LA English
DT Article
DE faecal microbiota; body mass index; percent body fat; insulin secretion;
   insulin sensitivity; hyperinsulinaemic-euglycaemic clamp
ID GUT MICROBIOTA; GLUCOSE-TOLERANCE; DIET; INFLAMMATION; DEFICIENCY;
   RESISTANCE; RISK
AB Emerging evidence suggests a role for the gut microbiota in glucose metabolism and diabetes. Few studies have examined the associations between the faecal microbiome and insulin sensitivity and secretion using gold-standard methods in high-risk populations prior to diabetes onset. We investigated the relationships between faecal microbiota composition (16S rRNA sequencing) and gold-standard measures of insulin sensitivity (hyperinsulinaemic-euglycaemic clamp) and insulin secretion (intravenous glucose tolerance test) in 38 overweight or obese otherwise healthy individuals. Genus Clostridium was positively associated with insulin sensitivity, and genera Dialister and Phascolarctobacterium were related to both insulin sensitivity and secretion. Insulin sensitivity was associated with a higher abundance of Phascolarctobacterium and lower abundance of Dialister. Those with higher insulin secretion had a higher abundance of Dialister and lower abundance of Bifidobacterium, compared to those with lower insulin secretion. Body mass index (BMI) was positively correlated with Streptococcus abundance whereas Coprococcus abundance was negatively correlated to BMI and percent body fat. These results suggest that faecal microbiota is related to insulin sensitivity and secretion in overweight or obese adults. These correlations are distinct although partially overlapping, suggesting different pathophysiological pathways. Our findings can inform future trials aiming to manipulate gut microbiome to improve insulin sensitivity and secretion and prevent type 2 diabetes.
C1 [Naderpoor, Negar; de Courten, Barbora] Monash Univ, Monash Ctr Hlth Res & Implementat, Sch Publ Hlth & Prevent Med, Diabet & Vasc Med Unit,Monash Hlth, Clayton, Vic 3168, Australia.
   [Mousa, Aya] Monash Univ, Sch Publ Hlth & Prevent Med, Monash Ctr Hlth Res & Implementat, Clayton, Vic 3168, Australia.
   [Gomez-Arango, Luisa F.; Nitert, Marloes Dekker] Univ Queensland, Sch Chem & Mol Biosci, St Lucia, Qld 4072, Australia.
   [Barrett, Helen L.] Mater Hosp, Endocrinol Dept, South Brisbane 4101, Australia.
   [Barrett, Helen L.] Mater Hosp, Mater Res, South Brisbane 4101, Australia.
RP de Courten, B (corresponding author), Monash Univ, Monash Ctr Hlth Res & Implementat, Sch Publ Hlth & Prevent Med, Diabet & Vasc Med Unit,Monash Hlth, Clayton, Vic 3168, Australia.
EM negar.naderpoor@monash.edu; aya.mousa@monash.edu; lulag177@hotmail.com;
   Helen.barrett@mater.uq.edu.au; m.dekker@uq.edu.au;
   barbora.decourten@monash.edu
RI Barrett, Helen L/C-7488-2011; Nitert, Marloes D/A-8822-2011; de Courten,
   Barbora/B-3308-2012
OI Barrett, Helen L/0000-0001-7141-2086; Nitert, Marloes
   D/0000-0002-1909-8920; de Courten, Barbora/0000-0001-8760-2511; Mousa,
   Aya/0000-0002-7356-4523
FU National Health and Medical Research Council (NHMRC) [1047897]; Monash
   University (Australian Postgraduate Award scholarships); National Heart
   Foundation (NHF) [100864]; NHMRC [1120070]; Mater Research Foundation
FX This research was funded by a grant from the National Health and Medical
   Research Council (NHMRC) (grant application 1047897 to BdC). N.N. and
   A.M. were supported by Monash University (Australian Postgraduate Award
   scholarships). B.d.C. is a recipient of the National Heart Foundation
   (NHF future leader fellowship 100864). H.B. is supported by the NHMRC
   (Early Career Fellowship 1120070) and the Mater Research Foundation.
CR BERGMAN RN, 1985, ENDOCR REV, V6, P45, DOI 10.1210/edrv-6-1-45
   Borgo F, 2018, FRONT MICROBIOL, V9, DOI 10.3389/fmicb.2018.00213
   Boulange CL, 2016, GENOME MED, V8, DOI 10.1186/s13073-016-0303-2
   Cani PD, 2007, DIABETOLOGIA, V50, P2374, DOI 10.1007/s00125-007-0791-0
   Cani PD, 2008, DIABETES, V57, P1470, DOI 10.2337/db07-1403
   Cani PD, 2012, GUT MICROBES, V3, P279, DOI 10.4161/gmic.19625
   Caricilli AM, 2013, NUTRIENTS, V5, P829, DOI 10.3390/nu5030829
   Castaner O, 2018, INT J ENDOCRINOL, V2018, DOI 10.1155/2018/4095789
   Cersosimo E, 2014, CURR DIABETES REV, V10, P2, DOI 10.2174/1573399810666140214093600
   Ciubotaru I, 2015, TRANSL RES, V166, P401, DOI 10.1016/j.trsl.2015.06.015
   Craig CL, 2003, MED SCI SPORT EXER, V35, P1381, DOI 10.1249/01.MSS.0000078924.61453.FB
   Cross TWL, 2017, SCI REP-UK, V7, DOI 10.1038/s41598-017-08965-0
   Danaei G, 2011, LANCET, V378, P31, DOI 10.1016/S0140-6736(11)60679-X
   de Courten B, 2015, TRIALS, V16, DOI 10.1186/s13063-015-0851-6
   DeFronzo RA, 2009, DIABETES, V58, P773, DOI 10.2337/db09-9028
   Di Cesare M, 2016, LANCET, V387, P1377, DOI 10.1016/S0140-6736(16)30054-X
   Egshatyan L, 2016, ENDOCR CONNECT, V5, P1, DOI 10.1530/EC-15-0094
   Falony G, 2016, SCIENCE, V352, P560, DOI 10.1126/science.aad3503
   Graessler J, 2013, PHARMACOGENOMICS J, V13, P514, DOI 10.1038/tpj.2012.43
   Hanefeld M, 2003, DIABETES CARE, V26, P868, DOI 10.2337/diacare.26.3.868
   International Diabetes Federation International Diabetes Federation International Diabetes Federation International Diabetes Federation, 2006, DEFINITION DIAGNOSIS
   Kahn BB, 2000, J CLIN INVEST, V106, P473, DOI 10.1172/JCI10842
   Kasai C, 2015, BMC GASTROENTEROL, V15, DOI 10.1186/s12876-015-0330-2
   Komaroff AL, 2017, JAMA-J AM MED ASSOC, V317, P355, DOI 10.1001/jama.2016.20099
   Kuang YS, 2017, GIGASCIENCE, V6, DOI 10.1093/gigascience/gix058
   Lecomte V, 2015, PLOS ONE, V10, DOI 10.1371/journal.pone.0126931
   Mbakwa CA, 2018, OBESITY, V26, P1767, DOI 10.1002/oby.22320
   Moreno-Indias I, 2016, AM J TRANSL RES, V8, P5672
   Mousa A, 2017, AM J CLIN NUTR, V105, P1372, DOI 10.3945/ajcn.117.152736
   Muniyappa R, 2008, AM J PHYSIOL-ENDOC M, V294, pE15, DOI 10.1152/ajpendo.00645.2007
   Prawitt J, 2011, DIABETES, V60, P1861, DOI 10.2337/db11-0030
   Rios-Covian D, 2016, FRONT MICROBIOL, V7, DOI 10.3389/fmicb.2016.00185
   Sanchez-Alcoholado L, 2017, FRONT MICROBIOL, V8, DOI 10.3389/fmicb.2017.01936
   Sandberg J, 2019, EUR J NUTR, V58, P2365, DOI 10.1007/s00394-018-1788-9
   Simon MC, 2015, DIABETES CARE, V38, P1827, DOI 10.2337/dc14-2690
   TAI MM, 1994, DIABETES CARE, V17, P152, DOI 10.2337/diacare.17.2.152
   Thomas C, 2009, CELL METAB, V10, P167, DOI 10.1016/j.cmet.2009.08.001
   Tolhurst G, 2012, DIABETES, V61, P364, DOI 10.2337/db11-1019
   Tremaroli V, 2012, NATURE, V489, P242, DOI 10.1038/nature11552
   Udayappan S, 2016, NPJ BIOFILMS MICROBI, V2, DOI 10.1038/npjbiofilms.2016.9
   Vulevic J, 2013, J NUTR, V143, P324, DOI 10.3945/jn.112.166132
   Wade W.G., 2015, DIALISTER BERGEYS MA
   Walsh CJ, 2014, FEBS LETT, V588, P4120, DOI 10.1016/j.febslet.2014.03.035
   Wang XK, 2015, SCI REP-UK, V5, DOI 10.1038/srep12676
   Watanabe M, 2006, NATURE, V439, P484, DOI 10.1038/nature04330
   Woting A, 2016, NUTRIENTS, V8, DOI 10.3390/nu8040202
   Wu XK, 2010, CURR MICROBIOL, V61, P69, DOI 10.1007/s00284-010-9582-9
   Xu F, 2009, DIABETES, V58, pA3, DOI 10.2337/db08-1637
NR 48
TC 36
Z9 41
U1 2
U2 10
PU MDPI
PI BASEL
PA ST ALBAN-ANLAGE 66, CH-4052 BASEL, SWITZERLAND
SN 2077-0383
J9 J CLIN MED
JI J. Clin. Med.
PD APR
PY 2019
VL 8
IS 4
AR 452
DI 10.3390/jcm8040452
PG 12
WC Medicine, General & Internal
WE Science Citation Index Expanded (SCI-EXPANDED)
SC General & Internal Medicine
GA HX6FT
UT WOS:000467500200037
PM 30987356
OA Green Submitted, Green Published, gold
DA 2022-07-02
ER

PT J
AU De Filippis, F
   Pasolli, E
   Tett, A
   Tarallo, S
   Naccarati, A
   De Angelis, M
   Neviani, E
   Cocolin, L
   Gobbetti, M
   Segata, N
   Ercolini, D
AF De Filippis, Francesca
   Pasolli, Edoardo
   Tett, Adrian
   Tarallo, Sonia
   Naccarati, Alessio
   De Angelis, Maria
   Neviani, Erasmo
   Cocolin, Luca
   Gobbetti, Marco
   Segata, Nicola
   Ercolini, Danilo
TI Distinct Genetic and Functional Traits of Human Intestinal Prevotella
   copri Strains Are Associated with Different Habitual Diets
SO CELL HOST & MICROBE
LA English
DT Article
ID HUMAN MICROBIOME; GUT MICROBIOTA; GENOME; CONSEQUENCES; BACTEROIDES;
   HEALTH; IMPACT
AB The role of intestinal Prevotella species in human health is controversial, with both positive and negative associations. Strain-level diversity may contribute to discrepancies in genus and species associations with health and disease. We dissected the gut meta-genomes of Italians with varying dietary habits, investigating the presence of distinct Prevotella copri strains. Fiber-rich diets were linked to P. copri types with enhanced potential for carbohydrate catabolism. P. copri strains associated with an omnivore diet had a higher prevalence of the leuB gene-involved in branched-chain amino acid biosynthesis-a risk factor for glucose intolerance and type 2 diabetes. These P. copri pangenomes were compared to existing cohorts, providing evidence of distinct gene repertoires characterizing different P. copri populations, with drug metabolism and complex carbohydrate degradation significantly associated with Western and non-Western individuals, respectively. Strain-level P. copri diversity in gut microbiomes is affected by diet and should be considered when examining host-microbe associations.
C1 [De Filippis, Francesca; Pasolli, Edoardo; Ercolini, Danilo] Univ Naples Federico II, Dept Agr Sci, Portici, Italy.
   [De Filippis, Francesca; Ercolini, Danilo] Univ Naples Federico II, Task Force Microbiome Studies, Naples, Italy.
   [Pasolli, Edoardo; Tett, Adrian; Segata, Nicola] Univ Trento, Ctr Integrat Biol, Trento, Italy.
   [Tarallo, Sonia; Naccarati, Alessio] Italian Inst Genom Med, Turin, Italy.
   [De Angelis, Maria] Univ Bari Aldo Moro, Dept Soil Plant & Food Sci, Bari, Italy.
   [Neviani, Erasmo] Univ Parma, Dept Food Sci, Parma, Italy.
   [Cocolin, Luca] Univ Torino, Dept Agr Forest & Food Sci, Turin, Italy.
   [Gobbetti, Marco] Free Univ Bozen, Fac Sci & Technol, Bolzano, Italy.
RP Ercolini, D (corresponding author), Univ Naples Federico II, Dept Agr Sci, Portici, Italy.; Ercolini, D (corresponding author), Univ Naples Federico II, Task Force Microbiome Studies, Naples, Italy.
EM ercolini@unina.it
RI Tarallo, Sonia/AAB-8656-2022; Segata, Nicola/AAE-7359-2019; De Angelis,
   Maria/AAA-9909-2019; Cocolin, Luca/H-5091-2012; De Filippis,
   Francesca/K-3816-2016; Segata, Nicola/AAB-2980-2019; Pasolli,
   Edoardo/K-5156-2016
OI Segata, Nicola/0000-0002-1583-5794; Cocolin, Luca/0000-0003-4799-7074;
   De Filippis, Francesca/0000-0002-3474-2884; Tett,
   Adrian/0000-0003-3141-3943; Tarallo, Sonia/0000-0003-0887-2607;
   Naccarati, Alessio/0000-0001-5774-0905; Pasolli,
   Edoardo/0000-0003-0799-3490
FU Italian Ministry of University and Research program PRIN; Fondazione
   Umberto Veronesi
FX This study was supported by the Italian Ministry of University and
   Research program PRIN 2010-2011. The funders had no role in study
   design, data collection and analysis, decision to publish, or
   preparation of the manuscript. S.T. was supported by Fondazione Umberto
   Veronesi "Post-doctoral fellowship Years 2017 and 2018.''
CR Arumugam M, 2011, NATURE, V473, P174, DOI 10.1038/nature09944
   Bankevich A, 2012, J COMPUT BIOL, V19, P455, DOI 10.1089/cmb.2012.0021
   Blum HE, 2017, ADV MED SCI-POLAND, V62, P414, DOI 10.1016/j.advms.2017.04.005
   Camacho C, 2009, BMC BIOINFORMATICS, V10, DOI 10.1186/1471-2105-10-421
   Cani PD, 2018, GUT, V67, P1716, DOI 10.1136/gutjnl-2018-316723
   Cox MP, 2010, BMC BIOINFORMATICS, V11, DOI 10.1186/1471-2105-11-485
   David LA, 2014, NATURE, V505, P559, DOI 10.1038/nature12820
   De Angelis M, 2015, APPL ENVIRON MICROB, V81, P7945, DOI 10.1128/AEM.02507-15
   De Filippis F, 2018, INFLAMM BOWEL DIS, V24, P2142, DOI 10.1093/ibd/izy080
   De Filippis F, 2016, MICROBIOME, V4, DOI 10.1186/s40168-016-0202-1
   De Filippis F, 2016, GUT, V65, P1812, DOI 10.1136/gutjnl-2015-309957
   De Filippo C, 2010, P NATL ACAD SCI USA, V107, P14691, DOI 10.1073/pnas.1005963107
   De Vadder F, 2016, CELL METAB, V24, P151, DOI 10.1016/j.cmet.2016.06.013
   Derrien M, 2017, TRENDS MICROBIOL, V25, P100, DOI 10.1016/j.tim.2016.09.011
   Truong DT, 2017, GENOME RES, V27, P626, DOI 10.1101/gr.216242.116
   Eren AM, 2013, METHODS ECOL EVOL, V4, P1111, DOI 10.1111/2041-210X.12114
   Faith JJ, 2015, P NATL ACAD SCI USA, V112, P633, DOI 10.1073/pnas.1418781112
   Falony G, 2016, SCIENCE, V352, P560, DOI 10.1126/science.aad3503
   Fei N, 2013, ISME J, V7, P880, DOI 10.1038/ismej.2012.153
   Gill SR, 2005, J BACTERIOL, V187, P2426, DOI 10.1128/JB.187.7.2426-2438.2005
   Greenblum S, 2015, CELL, V160, P583, DOI 10.1016/j.cell.2014.12.038
   Hansen EE, 2011, P NATL ACAD SCI USA, V108, P4599, DOI 10.1073/pnas.1000071108
   Huson DH, 2016, PLOS COMPUT BIOL, V12, DOI 10.1371/journal.pcbi.1004957
   Hyatt D, 2012, BIOINFORMATICS, V28, P2223, DOI 10.1093/bioinformatics/bts429
   Kovatcheva-Datchary P, 2015, CELL METAB, V22, P971, DOI 10.1016/j.cmet.2015.10.001
   Le Chatelier E, 2013, NATURE, V500, P541, DOI 10.1038/nature12506
   Ley RE, 2016, NAT REV GASTRO HEPAT, V13, P69, DOI 10.1038/nrgastro.2016.4
   Lloyd-Price J, 2017, NATURE, V550, P61, DOI 10.1038/nature23889
   Lombard V, 2014, NUCLEIC ACIDS RES, V42, pD490, DOI 10.1093/nar/gkt1178
   Lozupone CA, 2014, GUT MICROBES, V5, P562, DOI 10.4161/gmic.32132
   Marchesi JR, 2016, GUT, V65, P330, DOI 10.1136/gutjnl-2015-309990
   Pedersen HK, 2016, NATURE, V535, P376, DOI 10.1038/nature18646
   Pierce JV, 2016, PLOS ONE, V11, DOI 10.1371/journal.pone.0158171
   Rampelli S, 2015, CURR BIOL, V25, P1682, DOI 10.1016/j.cub.2015.04.055
   Scher JU, 2013, ELIFE, V2, DOI 10.7554/eLife.01202
   Schloissnig S, 2013, NATURE, V493, P45, DOI 10.1038/nature11711
   Scholz M, 2016, NAT METHODS, V13, P435, DOI [10.1038/NMETH.3802, 10.1038/nmeth.3802]
   Segata N, 2015, CURR BIOL, V25, pR611, DOI 10.1016/j.cub.2015.05.040
   Sharon G, 2016, CELL, V167, P915, DOI 10.1016/j.cell.2016.10.027
   Solheim M, 2009, BMC GENOMICS, V10, DOI 10.1186/1471-2164-10-194
   Sonnenburg ED, 2014, CELL METAB, V20, P779, DOI 10.1016/j.cmet.2014.07.003
   Sonnenburg JL, 2016, NATURE, V535, P56, DOI 10.1038/nature18846
   Stamatakis A, 2014, BIOINFORMATICS, V30, P1312, DOI 10.1093/bioinformatics/btu033
   Truong DT, 2015, NAT METHODS, V12, P902, DOI 10.1038/nmeth.3589
   Turnbaugh PJ, 2007, NATURE, V449, P804, DOI 10.1038/nature06244
   Vangay P, 2018, CELL, V175, P962, DOI 10.1016/j.cell.2018.10.029
   Vineis P, 2009, RECENT RES CANCER, V181, P63
   Vitaglione P, 2015, AM J CLIN NUTR, V101, P251, DOI 10.3945/ajcn.114.088120
   Wexler HM, 2007, CLIN MICROBIOL REV, V20, P593, DOI 10.1128/CMR.00008-07
   Wu GD, 2011, SCIENCE, V334, P105, DOI 10.1126/science.1208344
   Wu GJ, 2017, MBIO, V8, DOI [10.1128/mBio.02348-16, 10.1128/mbio.02348-16]
   Zhang CH, 2016, GENOME MED, V8, DOI 10.1186/s13073-016-0304-1
   Zhernakova A, 2016, SCIENCE, V352, P565, DOI 10.1126/science.aad3369
   Zmora N, 2016, CELL HOST MICROBE, V19, P12, DOI 10.1016/j.chom.2015.12.016
NR 54
TC 132
Z9 133
U1 16
U2 65
PU CELL PRESS
PI CAMBRIDGE
PA 50 HAMPSHIRE ST, FLOOR 5, CAMBRIDGE, MA 02139 USA
SN 1931-3128
EI 1934-6069
J9 CELL HOST MICROBE
JI Cell Host Microbe
PD MAR 13
PY 2019
VL 25
IS 3
BP 444
EP +
DI 10.1016/j.chom.2019.01.004
PG 13
WC Microbiology; Parasitology; Virology
WE Science Citation Index Expanded (SCI-EXPANDED)
SC Microbiology; Parasitology; Virology
GA HO6KV
UT WOS:000461039400013
PM 30799264
OA Green Published, Bronze
DA 2022-07-02
ER

PT J
AU Suriano, F
   Manca, C
   Flamand, N
   Depommier, C
   Van Hul, M
   Delzenne, NM
   Silvestri, C
   Cani, PD
   Di Marzo, V
AF Suriano, Francesco
   Manca, Claudia
   Flamand, Nicolas
   Depommier, Clara
   Van Hul, Matthias
   Delzenne, Nathalie M.
   Silvestri, Cristoforo
   Cani, Patrice D.
   Di Marzo, Vincenzo
TI Exploring the endocannabinoidome in genetically obese (ob/ob) and
   diabetic (db/db) mice: Links with inflammation and gut microbiota
SO BIOCHIMICA ET BIOPHYSICA ACTA-MOLECULAR AND CELL BIOLOGY OF LIPIDS
LA English
DT Article
DE Endocannabinoids; Liver; Adipose tissue; Lipid signaling; Obesity;
   Diabetes; Microbiome
ID DOCOSAHEXAENOIC ACID; FATTY-ACIDS; SYSTEM; ACTIVATION; INACTIVATION;
   CANNABINOIDS; REGULATOR; TRPV2; PAIN
AB Background: Obesity and type 2 diabetes are two interrelated metabolic disorders characterized by insulin resistance and a mild chronic inflammatory state. We previously observed that leptin (ob/ob) and leptin receptor (db/db) knockout mice display a distinct inflammatory tone in the liver and adipose tissue. The present study aimed at investigating whether alterations in these tissues of the molecules belonging to the endocannabinoidome (eCBome), an extension of the endocannabinoid (eCB) signaling system, whose functions are important in the context of metabolic disorders and inflammation, could reflect their different inflammatory phenotypes.
   Results: The basal eCBome lipid and gene expression profiles, measured by targeted lipidomics and qPCR transcriptomics, respectively, in the liver and subcutaneous or visceral adipose tissues, highlighted a differentially altered eCBome tone, which may explain the impaired hepatic function and more pronounced liver inflammation remarked in the ob/ob mice, as well as the more pronounced inflammatory state observed in the subcutaneous adipose tissue of db/db mice. In particular, the levels of linoleic acid-derived endocannabinoid-like molecules, of one of their 12-lipoxygenase metabolites and of Trpv2 expression, were always altered in tissues exhibiting the highest inflammation. Correlation studies suggested the possible interactions with some gut microbiota bacterial taxa, whose respective absolute abundances were significantly different between ob/ob and the db/db mice.
   Conclusions: The present findings emphasize the possibility that bioactive lipids and the respective receptors and enzymes belonging to the eCBome may sustain the tissue-dependent inflammatory state that characterizes obesity and diabetes, possibly in relation with gut microbiome alterations.
C1 [Suriano, Francesco; Depommier, Clara; Van Hul, Matthias; Delzenne, Nathalie M.; Cani, Patrice D.] Catholic Univ Louvain, Metab & Nutr Res Grp, Louvain Drug Res Inst LDRI, UCLouvain,Walloon Excellence Life Sci & BIOtechno, Av E Mounier 73 B1-73-11, B-1200 Brussels, Belgium.
   [Manca, Claudia; Flamand, Nicolas; Silvestri, Cristoforo; Di Marzo, Vincenzo] Univ Laval, Quebec Heart & Lung Inst Res Ctr, Quebec City, PQ G1V 0A6, Canada.
   [Manca, Claudia; Silvestri, Cristoforo; Di Marzo, Vincenzo] Univ Laval, Ctr NUTRISS, Inst Nutr & Funct Foods, Quebec City, PQ G1V 0A6, Canada.
   [Di Marzo, Vincenzo] CNR, Inst Biomol Chem, Endocannabinoid Res Grp, I-80078 Pozzuoli, Italy.
   [Manca, Claudia] Univ Cagliari, Dept Biomed Sci, I-09042 Monserrato, Italy.
RP Cani, PD (corresponding author), Catholic Univ Louvain, Metab & Nutr Res Grp, Louvain Drug Res Inst LDRI, UCLouvain,Walloon Excellence Life Sci & BIOtechno, Av E Mounier 73 B1-73-11, B-1200 Brussels, Belgium.; Di Marzo, V (corresponding author), Univ Laval, Quebec Heart & Lung Inst Res Ctr, Quebec City, PQ G1V 0A6, Canada.
EM patrice.cani@uclouvain.be; vincenzo.dimarzo@criucpq.ulaval.ca
RI Silvestri, Cristoforo/Y-2504-2019; Flamand, Nicolas/H-5823-2019; D.,
   Cani Patrice/M-8055-2016
OI Silvestri, Cristoforo/0000-0001-5635-1545; Flamand,
   Nicolas/0000-0001-5944-7200; D., Cani Patrice/0000-0003-2040-2448; Van
   Hul, Matthias/0000-0002-5503-107X; Di Marzo,
   Vincenzo/0000-0002-1490-3070; MANCA, CLAUDIA/0000-0002-4081-9550
FU FRSFNRS [WELBIO-CR-2017C-02, WELBIO-CR-2019C02R]; Funds Baillet-Latour;
   EOS programme [30770923]; Canadian Federal Tri-Agency; Joint
   International Research Unit on Chemical and Biomolecular Studies on the
   Microbiome and its Impact on Metabolic Health and Nutrition
   (JIRU-MicroMeNu) - Sentinelle Nord-Apogee Program of Universite Laval;
   Federal Tri-Agency of Canada (Canada First Programme); Canada Foundation
   for Innovation [37392, 37858]; Federal Tri-Agency of Canada
FX P.D.C. is a research director associate at Fonds de la Recherche
   Scientifique (FRS-FNRS), Belgium. This work was supported by FRSFNRS
   under the grants WELBIO-CR-2017C-02 and WELBIO-CR-2019C02R, the Funds
   Baillet-Latour under the grant "Grant For Medical Research 2015", and
   the EOS programme no. 30770923. C.S. and N.F. are associated to the
   Canada Excellence Research Chair on the microbiome-endocannabinoidome
   axis in metabolic health, held by V.D. and funded by the Canadian
   Federal Tri-Agency. C.M. was the recipient of a post-doctoral bursary
   from the Joint International Research Unit on Chemical and Biomolecular
   Studies on the Microbiome and its Impact on Metabolic Health and
   Nutrition (JIRU-MicroMeNu), which is funded by the Sentinelle
   Nord-Apogee Program of Universite Laval, funded in turn by the Federal
   Tri-Agency of Canada (Canada First Programme). V.D. is the holder of the
   Canada Excellence Research Chair on the Gut
   Microbiome-Endocannabinoidome Axis in Metabolic Health (CERCMEND) at
   Universite Laval, funded by the Federal Tri-Agency of Canada. V.D. is
   the recipient of two Canada Foundation for Innovation grants (37392 and
   37858).
CR Alhouayek M, 2014, DRUG DISCOV TODAY, V19, P1632, DOI 10.1016/j.drudis.2014.06.007
   Allaire J, 2016, AM J CLIN NUTR, V104, P280, DOI 10.3945/ajcn.116.131896
   Archambault AS, 2021, CELLS-BASEL, V10, DOI 10.3390/cells10092322
   Arshad A, 2013, HPB, V15, P428, DOI 10.1111/hpb.12002
   Arturo I.F., 2020, ENDOCANNABINOIDOME, DOI [10.1002/9780470015902.a0028301, DOI 10.1002/9780470015902.A0028301]
   Balvers MGJ, 2010, BBA-MOL CELL BIOL L, V1801, P1107, DOI 10.1016/j.bbalip.2010.06.006
   Bazwinsky-Wutschke I, 2019, INT J MOL SCI, V20, DOI 10.3390/ijms20102516
   BLIGH EG, 1959, CAN J BIOCHEM PHYS, V37, P911
   Bouaboula M, 2005, EUR J PHARMACOL, V517, P174, DOI 10.1016/j.ejphar.2005.05.032
   Brun P, 2007, AM J PHYSIOL-GASTR L, V292, pG518, DOI 10.1152/ajpgi.00024.2006
   Cani PD, 2008, DIABETES, V57, P1470, DOI 10.2337/db07-1403
   Cani PD, 2007, DIABETES, V56, P1761, DOI 10.2337/db06-1491
   Cani PD, 2016, NAT REV ENDOCRINOL, V12, P133, DOI 10.1038/nrendo.2015.211
   Castonguay-Paradis S, 2020, SCI REP-UK, V10, DOI 10.1038/s41598-020-72861-3
   COLEMAN DL, 1978, DIABETOLOGIA, V14, P141, DOI 10.1007/BF00429772
   Cristino L, 2020, NAT REV NEUROL, V16, P9, DOI 10.1038/s41582-019-0284-z
   Depommier C, 2021, CELLS-BASEL, V10, DOI 10.3390/cells10010071
   Di Marzo V, 2008, REV PHYSIOL BIOCH P, V160, P1, DOI 10.1007/112_0505
   Di Marzo V., 2015, ENDOCANNABINOIDOME W
   Di Marzo V, 2020, DIALOGUES CLIN NEURO, V22, P259, DOI 10.31887/DCNS.2020.22.3/vdimarzo
   Di Marzo V, 2019, NUTRIENTS, V11, DOI 10.3390/nu11081956
   Di Marzo V, 2018, NAT REV DRUG DISCOV, V17, P623, DOI 10.1038/nrd.2018.115
   Everard A, 2019, NAT COMMUN, V10, DOI 10.1038/s41467-018-08051-7
   Forte N, 2020, INT J MOL SCI, V21, DOI 10.3390/ijms21051554
   Fricke TC, 2019, P NATL ACAD SCI USA, V116, P24359, DOI 10.1073/pnas.1904332116
   Gasperi V, 2007, CELL MOL LIFE SCI, V64, P219, DOI 10.1007/s00018-006-6445-4
   Gatta-Cherifi B, 2016, INT J OBESITY, V40, P210, DOI 10.1038/ijo.2015.179
   Gruden G, 2016, BRIT J PHARMACOL, V173, P1116, DOI 10.1111/bph.13226
   Hillard CJ, 2018, NEUROPSYCHOPHARMACOL, V43, P155, DOI 10.1038/npp.2017.130
   Iannotti FA, 2021, J ENDOCRINOL, V248, pR83, DOI 10.1530/JOE-20-0444
   Issa CM, 2014, SCAND J IMMUNOL, V80, P307, DOI 10.1111/sji.12206
   Karwad MA, 2017, FASEB J, V31, P3267, DOI 10.1096/fj.201601346R
   Kempf K, 2007, HORM METAB RES, V39, P596, DOI 10.1055/s-2007-984459
   Lefort C, 2020, CELLS-BASEL, V9, DOI 10.3390/cells9051247
   Ma WB, 2015, FREE RADICAL BIO MED, V89, P1003, DOI 10.1016/j.freeradbiomed.2015.09.020
   Maccarrone M, 2015, TRENDS PHARMACOL SCI, V36, P277, DOI 10.1016/j.tips.2015.02.008
   Margheritis E, 2016, ACS CHEM BIOL, V11, P2908, DOI 10.1021/acschembio.6b00624
   Meijerink J, 2013, BRIT J PHARMACOL, V169, P772, DOI 10.1111/bph.12030
   Moriello AS, 2018, J MED CHEM, V61, P8255, DOI 10.1021/acs.jmedchem.8b00734
   Muccioli GG, 2010, MOL SYST BIOL, V6, DOI 10.1038/msb.2010.46
   Muccioli GG, 2010, DRUG DISCOV TODAY, V15, P474, DOI 10.1016/j.drudis.2010.03.007
   Nagappan A, 2019, INT J MOL SCI, V20, DOI 10.3390/ijms20092109
   Nguyen DH, 2011, BRIT J PHARMACOL, V162, P1119, DOI 10.1111/j.1476-5381.2010.01117.x
   O'Hare JD, 2011, DIABETES, V60, P1055, DOI 10.2337/db10-0962
   O'Sullivan SE, 2016, BRIT J PHARMACOL, V173, P1899, DOI 10.1111/bph.13497
   Ohara M, 2018, FRONT PHARMACOL, V9, DOI 10.3389/fphar.2018.00709
   Paloczi J, 2018, ANTIOXID REDOX SIGN, V29, P75, DOI 10.1089/ars.2017.7144
   Petrosino S, 2017, BRIT J PHARMACOL, V174, P1349, DOI 10.1111/bph.13580
   Piscitelli F, 2012, ACS CHEM NEUROSCI, V3, P356, DOI 10.1021/cn300015x
   Purohit V, 2010, AAPS J, V12, P233, DOI 10.1208/s12248-010-9178-0
   Ramsden CE, 2015, J PAIN, V16, P707, DOI 10.1016/j.jpain.2015.04.007
   Ricciotti E, 2011, ARTERIOSCL THROM VAS, V31, P986, DOI 10.1161/ATVBAHA.110.207449
   Rockwell CE, 2004, J PHARMACOL EXP THER, V311, P683, DOI 10.1124/jpet.104.065524
   Rom O, 2020, SCI TRANSL MED, V12, DOI 10.1126/scitranslmed.aaz2841
   Silvestri C, 2013, CELL METAB, V17, P475, DOI 10.1016/j.cmet.2013.03.001
   Stasiulewicz A, 2020, INT J MOL SCI, V21, DOI 10.3390/ijms21082778
   Suriano F, 2021, MICROBIOME, V9, DOI 10.1186/s40168-021-01097-8
   Turcotte C, 2016, CELL MOL LIFE SCI, V73, P4449, DOI 10.1007/s00018-016-2300-4
   Veilleux A, 2019, CURR DIABETES REP, V19, DOI 10.1007/s11892-019-1248-9
   Verhoeckx KCM, 2011, BBA-MOL CELL BIOL L, V1811, P578, DOI 10.1016/j.bbalip.2011.07.008
   Wainwright CL, 2013, P NUTR SOC, V72, P460, DOI 10.1017/S0029665113003406
   Wang CJ, 2017, BRIT J PHARMACOL, V174, P2358, DOI 10.1111/bph.13844
   Watson JE, 2019, PROSTAG OTH LIPID M, V143, DOI 10.1016/j.prostaglandins.2019.106337
   Witkamp R, 2016, EUR J PHARMACOL, V785, P96, DOI 10.1016/j.ejphar.2015.08.051
   Zeng Q, 2019, SCI REP-UK, V9, DOI 10.1038/s41598-019-49462-w
   Zhao M, 2015, AM J PHYSIOL-ENDOC M, V309, pE334, DOI 10.1152/ajpendo.00601.2014
   Zygmunt PM, 2013, PLOS ONE, V8, DOI 10.1371/journal.pone.0081618
NR 67
TC 3
Z9 3
U1 7
U2 13
PU ELSEVIER
PI AMSTERDAM
PA RADARWEG 29, 1043 NX AMSTERDAM, NETHERLANDS
SN 1388-1981
EI 1879-2618
J9 BBA-MOL CELL BIOL L
JI Biochim. Biophys. Acta Mol. Cell Biol. Lipids
PD JAN
PY 2022
VL 1867
IS 1
AR 159056
DI 10.1016/j.bbalip.2021.159056
EA OCT 2021
PG 14
WC Biochemistry & Molecular Biology; Biophysics; Cell Biology
WE Science Citation Index Expanded (SCI-EXPANDED)
SC Biochemistry & Molecular Biology; Biophysics; Cell Biology
GA WL0QG
UT WOS:000710120300001
PM 34606993
DA 2022-07-02
ER

PT J
AU Leong, KSW
   Derraik, JGB
   Hofman, PL
   Cutfield, WS
AF Leong, Karen S. W.
   Derraik, Jose G. B.
   Hofman, Paul L.
   Cutfield, Wayne S.
TI Antibiotics, gut microbiome and obesity
SO CLINICAL ENDOCRINOLOGY
LA English
DT Review
DE animal models; antibiotics; bacteria; childhood; gut microbiome; obesity
ID DIET-INDUCED OBESITY; Y GASTRIC BYPASS; WEIGHT-LOSS;
   BIFIDOBACTERIUM-ANIMALIS; INTESTINAL MICROBIOTA; CHILDHOOD OVERWEIGHT;
   GROWTH PROMOTERS; BILE-ACIDS; EXPOSURE; RISK
AB Antibiotics have been hailed by many as "miracle drugs" that have been effectively treating infectious diseases for over a century, leading to a marked reduction in morbidity and mortality. However, with the increasing use of antibiotics, we are now faced not only with the increasing threat of antibiotic resistance, but also with a rising concern about potential long-term effects of antibiotics on human health, including the development of obesity. The obesity pandemic continues to increase, a problem that affects both adults and children alike. Disruptions to the gut microbiome have been linked to a multitude of adverse conditions, including obesity, type 2 diabetes, inflammatory bowel diseases, anxiety, autism, allergies, and autoimmune diseases. This review focuses on the association between antibiotics and obesity, and the role of the gut microbiome. There is strong evidence supporting the role of antibiotics in the development of obesity in well-controlled animal models. However, evidence for this link in humans is still inconclusive, and we need further well-designed clinical trials to clarify this association.
C1 [Leong, Karen S. W.; Derraik, Jose G. B.; Hofman, Paul L.; Cutfield, Wayne S.] Univ Auckland, Liggins Inst, Auckland, New Zealand.
   [Derraik, Jose G. B.; Cutfield, Wayne S.] Univ Auckland, Better Start Natl Sci Challenge, Auckland, New Zealand.
   [Derraik, Jose G. B.] Uppsala Univ, Dept Womens & Childrens Hlth, Uppsala, Sweden.
RP Cutfield, WS (corresponding author), Univ Auckland, Liggins Inst, Auckland, New Zealand.
EM w.cutfield@auckland.ac.nz
RI Derraik, José Guilherme Behrensdorf/A-1925-2008; Leong,
   Karen/AAK-1563-2021
OI Derraik, José Guilherme Behrensdorf/0000-0003-1226-1956; Leong,
   Karen/0000-0002-5733-8665
CR Abdulkadir B, 2016, NEONATOLOGY, V109, P239, DOI 10.1159/000442936
   Ajslev TA, 2011, INT J OBESITY, V35, P522, DOI 10.1038/ijo.2011.27
   Alang N, 2015, OPEN FORUM INFECT DI, V2, DOI 10.1093/ofid/ofv004
   American Diabetes Association, 2002, DIABETES CARE S1, V25, pS94, DOI DOI 10.2337/DIACARE.25.2007.S94)
   Angelakis E, 2014, ANTIMICROB AGENTS CH, V58, P3342, DOI 10.1128/AAC.02437-14
   Arat S, 2015, ANTIMICROB AGENTS CH, V59, P1182, DOI 10.1128/AAC.04506-14
   Arboleya S, 2015, J PEDIATR-US, V166, P538, DOI 10.1016/j.jpeds.2014.09.041
   Armougom F, 2009, PLOS ONE, V4, DOI 10.1371/journal.pone.0007125
   Arslan N, 2014, WORLD J GASTROENTERO, V20, P16452, DOI 10.3748/wjg.v20.i44.16452
   Azad MB, 2014, INT J OBESITY, V38, P1290, DOI 10.1038/ijo.2014.119
   Backhed F, 2004, P NATL ACAD SCI USA, V101, P15718, DOI 10.1073/pnas.0407076101
   Backhed F, 2007, P NATL ACAD SCI USA, V104, P979, DOI 10.1073/pnas.0605374104
   Bailey LC, 2014, JAMA PEDIATR, V168, P1063, DOI 10.1001/jamapediatrics.2014.1539
   Bell DSH, 2015, POSTGRAD MED, V127, P863, DOI 10.1080/00325481.2015.1098519
   Beltrand J, 2012, J PEDIATR-US, V160, P769, DOI 10.1016/j.jpeds.2011.10.030
   Beserra BTS, 2015, CLIN NUTR, V34, P845, DOI 10.1016/j.clnu.2014.10.004
   Butaye P, 2003, CLIN MICROBIOL REV, V16, P175, DOI 10.1128/CMR.16.2.175-188.2003
   Cani PD, 2007, DIABETES, V56, P1761, DOI 10.2337/db06-1491
   Cho I, 2012, NATURE, V488, P621, DOI 10.1038/nature11400
   Clarke G, 2014, MOL ENDOCRINOL, V28, P1221, DOI 10.1210/me.2014-1108
   Clarke SF, 2014, GUT, V63, P1913, DOI 10.1136/gutjnl-2013-306541
   COATES ME, 1963, BRIT J NUTR, V17, P141, DOI 10.1079/BJN19630015
   Conlon MA, 2015, NUTRIENTS, V7, P17, DOI 10.3390/nu7010017
   Cox LM, 2015, NAT REV ENDOCRINOL, V11, P182, DOI 10.1038/nrendo.2014.210
   Cox LM, 2014, CELL, V158, P705, DOI 10.1016/j.cell.2014.05.052
   Cox LM, 2013, CELL METAB, V17, P883, DOI 10.1016/j.cmet.2013.05.004
   Damms-Machado A, 2015, BIOMED RES INT, V2015, DOI 10.1155/2015/806248
   de Onis M, 2010, AM J CLIN NUTR, V92, P1257, DOI 10.3945/ajcn.2010.29786
   Dethlefsen L, 2011, P NATL ACAD SCI USA, V108, P4554, DOI 10.1073/pnas.1000087107
   Dethlefsen L, 2008, PLOS BIOL, V6, P2383, DOI 10.1371/journal.pbio.0060280
   Dewulf EM, 2013, GUT, V62, P1112, DOI 10.1136/gutjnl-2012-303304
   Dhurandhar NV, 2001, J NUTR, V131, p2794S, DOI 10.1093/jn/131.10.2794S
   Di Cesare M, 2016, LANCET, V387, P1377, DOI 10.1016/S0140-6736(16)30054-X
   DiBaise JK, 2008, MAYO CLIN PROC, V83, P460, DOI 10.4065/83.4.460
   Dibner JJ, 2005, POULTRY SCI, V84, P634, DOI 10.1093/ps/84.4.634
   Duncan SH, 2007, APPL ENVIRON MICROB, V73, P1073, DOI 10.1128/AEM.02340-06
   Edmonson MB, 2017, JAMA PEDIATR, V171, P150, DOI 10.1001/jamapediatrics.2016.3349
   EISEMAN B, 1958, SURGERY, V44, P854
   Evans JM, 2013, J ENDOCRINOL, V218, pR37, DOI 10.1530/JOE-13-0131
   Festi D, 2014, WORLD J GASTROENTERO, V20, P16079, DOI 10.3748/wjg.v20.i43.16079
   Foster JA, 2013, TRENDS NEUROSCI, V36, P305, DOI 10.1016/j.tins.2013.01.005
   Francois F, 2011, BMC GASTROENTEROL, V11, DOI 10.1186/1471-230X-11-37
   Gabory A, 2013, BIOL SEX DIFFER, V4, DOI 10.1186/2042-6410-4-5
   Gaskins HR, 2002, ANIM BIOTECHNOL, V13, P29, DOI 10.1081/ABIO-120005768
   Gerber JS, 2016, JAMA-J AM MED ASSOC, V315, P1258, DOI 10.1001/jama.2016.2395
   Gough EK, 2014, BMJ-BRIT MED J, V348, DOI 10.1136/bmj.g2267
   Harris K, 2012, J OBES, V2012, DOI 10.1155/2012/879151
   Jakobsson HE, 2010, PLOS ONE, V5, DOI 10.1371/journal.pone.0009836
   Jernberg C, 2007, ISME J, V1, P56, DOI 10.1038/ismej.2007.3
   Jernberg C, 2010, MICROBIOL-SGM, V156, P3216, DOI 10.1099/mic.0.040618-0
   Jumpertz R, 2011, AM J CLIN NUTR, V94, P58, DOI 10.3945/ajcn.110.010132
   Kang DW, 2013, PLOS ONE, V8, DOI 10.1371/journal.pone.0068322
   Kurdi P, 2006, J BACTERIOL, V188, P1979, DOI 10.1128/JB.188.5.1979-1986.2006
   Li DK, 2017, LANCET DIABETES ENDO, V5, P18, DOI [10.1016/s2213-8587(16)30281-9, 10.1016/S2213-8587(16)30281-9]
   Liu RX, 2017, NAT MED, V23, P859, DOI 10.1038/nm.4358
   Mikkelsen KH, 2016, DIABETES OBES METAB, V18, P444, DOI 10.1111/dom.12637
   Mikkelsen KH, 2015, PLOS ONE, V10, DOI 10.1371/journal.pone.0142352
   Million M, 2012, INT J OBESITY, V36, P817, DOI 10.1038/ijo.2011.153
   Mudaliar S, 2013, GASTROENTEROLOGY, V145, P574, DOI 10.1053/j.gastro.2013.05.042
   Murphy R, 2014, INT J OBESITY, V38, P1115, DOI 10.1038/ijo.2013.218
   Musso G, 2010, DIABETES CARE, V33, P2277, DOI 10.2337/dc10-0556
   Nicolucci AC, 2017, GASTROENTEROLOGY, V153, P711, DOI 10.1053/j.gastro.2017.05.055
   Osto M, 2013, PHYSIOL BEHAV, V119, P92, DOI 10.1016/j.physbeh.2013.06.008
   Ott SJ, 2004, GUT, V53, P685, DOI 10.1136/gut.2003.025403
   Panda S, 2014, PLOS ONE, V9, DOI 10.1371/journal.pone.0095476
   Park S, 2015, NUTR RES, V35, P566, DOI 10.1016/j.nutres.2015.05.008
   Pasarica M, 2007, ADV FOOD NUTR RES, V52, P61, DOI 10.1016/S1043-4526(06)52002-9
   Podolsky SH, 2017, ANN INTERN MED, V166, P133, DOI 10.7326/M16-1855
   Ridaura VK, 2013, SCIENCE, V341, P1079, DOI 10.1126/science.1241214
   Ridlon JM, 2014, CURR OPIN GASTROEN, V30, P332, DOI 10.1097/MOG.0000000000000057
   Riviere A, 2016, FRONT MICROBIOL, V7, DOI 10.3389/fmicb.2016.00979
   Saari A, 2015, PEDIATRICS, V135, P617, DOI 10.1542/peds.2014-3407
   Saiman L, 2010, JAMA-J AM MED ASSOC, V303, P1707, DOI 10.1001/jama.2010.563
   Sanchez M, 2014, BRIT J NUTR, V111, P1507, DOI 10.1017/S0007114513003875
   Santacruz A, 2009, OBESITY, V17, P1906, DOI 10.1038/oby.2009.112
   Schwiertz A, 2010, OBESITY, V18, P190, DOI 10.1038/oby.2009.167
   Scott FI, 2016, GASTROENTEROLOGY, V151, P120, DOI 10.1053/j.gastro.2016.03.006
   Sender R, 2016, PLOS BIOL, V14, DOI 10.1371/journal.pbio.1002533
   Shao XQ, 2017, FRONT ENDOCRINOL, V8, DOI 10.3389/fendo.2017.00170
   Sharafedtinov KK, 2013, NUTR J, V12, DOI 10.1186/1475-2891-12-138
   Song MY, 2014, J GINSENG RES, V38, P106, DOI 10.1016/j.jgr.2013.12.004
   Takahashi S, 2016, BIOSCI MICROB FOOD H, V35, P163, DOI 10.12938/bmfh.2016-002
   Thomas C, 2009, CELL METAB, V10, P167, DOI 10.1016/j.cmet.2009.08.001
   Thuny F, 2010, PLOS ONE, V5, DOI 10.1371/journal.pone.0009074
   Trasande L, 2013, INT J OBESITY, V37, P16, DOI 10.1038/ijo.2012.132
   Tremaroli V, 2015, CELL METAB, V22, P228, DOI 10.1016/j.cmet.2015.07.009
   Turnbaugh PJ, 2008, CELL HOST MICROBE, V3, P213, DOI 10.1016/j.chom.2008.02.015
   Turnbaugh PJ, 2006, NATURE, V444, P1027, DOI 10.1038/nature05414
   van Nood E, 2014, CURR OPIN GASTROEN, V30, P34, DOI 10.1097/MOG.0000000000000024
   van Nood E, 2013, NEW ENGL J MED, V368, P407, DOI 10.1056/NEJMoa1205037
   Vangay P, 2015, CELL HOST MICROBE, V17, P553, DOI 10.1016/j.chom.2015.04.006
   Vrieze A, 2014, J HEPATOL, V60, P824, DOI 10.1016/j.jhep.2013.11.034
   World Health Organization, 2016, OV OB
   Wu GD, 2011, SCIENCE, V334, P105, DOI 10.1126/science.1208344
   Yassour M, 2016, SCI TRANSL MED, V8, DOI 10.1126/scitranslmed.aad0917
   Zaffiri L, 2012, J INVEST SURG, V25, P67, DOI 10.3109/08941939.2012.664099
   Zaura E, 2015, MBIO, V6, DOI 10.1128/mBio.01693-15
   Zhang QQ, 2016, INT J FOOD SCI NUTR, V67, P571, DOI 10.1080/09637486.2016.1181156
NR 98
TC 38
Z9 38
U1 14
U2 50
PU WILEY
PI HOBOKEN
PA 111 RIVER ST, HOBOKEN 07030-5774, NJ USA
SN 0300-0664
EI 1365-2265
J9 CLIN ENDOCRINOL
JI Clin. Endocrinol.
PD FEB
PY 2018
VL 88
IS 2
BP 185
EP 200
DI 10.1111/cen.13495
PG 16
WC Endocrinology & Metabolism
WE Science Citation Index Expanded (SCI-EXPANDED)
SC Endocrinology & Metabolism
GA GB9OZ
UT WOS:000429404400002
PM 29023853
OA Bronze
DA 2022-07-02
ER

PT J
AU Kim, E
   Kim, AH
   Lee, Y
   Ji, SC
   Cho, JY
   Yu, KS
   Chung, JY
AF Kim, Eunwoo
   Kim, Andrew Hyoungjin
   Lee, Yujin
   Ji, Sang Chun
   Cho, Joo-Youn
   Yu, Kyung-Sang
   Chung, Jae-Yong
TI Effects of vancomycin-induced gut microbiome alteration on the
   pharmacodynamics of metformin in healthy male subjects
SO CTS-CLINICAL AND TRANSLATIONAL SCIENCE
LA English
DT Article
ID METABOLISM
AB Metformin is a major treatment for type 2 diabetes. This study was conducted to investigate the impact of gut microbiome dysbiosis on the pharmacokinetics and antihyperglycemic effects of metformin. Healthy adult males aged 19-45 years with no defecation abnormalities were recruited for this 4-period clinical study: baseline; post-metformin (i.e., multiple oral doses of 1000 mg metformin on days 1-4); post-vancomycin (i.e., multiple oral doses of 500 mg vancomycin on days 11-17 inducing gut microbiome changes); and post-metformin + vancomycin (i.e., multiple oral doses of 1000 mg metformin on days 16-19). In each period, serum glucose and insulin concentrations following an oral glucose tolerance test, fecal samples for gut microbiome composition, and safety data were obtained. Following metformin dosing, plasma and urine samples for pharmacokinetics were collected. Nine subjects completed the study. The pharmacokinetics of metformin remained unchanged, and the antihyperglycemic effect was significantly decreased after vancomycin administration (p value = 0.039), demonstrating the weak relationship between the pharmacokinetics and pharmacodynamics of metformin. Relative abundances of some genus were changed after vancomycin administration, and tended to correlate with the antihyperglycemic effects of metformin (p value = 0.062 for Erysipelatoclostridium; p value = 0.039 for Enterobacter; and p value = 0.086 for Faecalibacterium). Adverse events occurred in all subjects and were resolved without sequelae. In conclusion, a decrease in the antihyperglycemic effect of metformin was observed after concomitant administration with vancomycin, without changes in metformin pharmacokinetics. The antihyperglycemic effect was tended to correlate with the relative abundance of several genus, suggesting that the effect of metformin is partly attributable to the gut microbiome (ClinicalTrials.gov, NCT03809260).
C1 [Kim, Eunwoo; Kim, Andrew Hyoungjin; Lee, Yujin; Ji, Sang Chun; Cho, Joo-Youn; Yu, Kyung-Sang] Seoul Natl Univ, Coll Med & Hosp, Dept Clin Pharmacol & Therapeut, Seoul, South Korea.
   [Cho, Joo-Youn; Yu, Kyung-Sang] Seoul Natl Univ, Coll Med & Hosp, Dept Biomed Sci, Seoul, South Korea.
   [Chung, Jae-Yong] Seoul Natl Univ, Coll Med, Dept Clin Pharmacol & Therapeut, Seongnam, South Korea.
   [Chung, Jae-Yong] Bundang Hosp, Seongnam, South Korea.
   [Kim, Andrew Hyoungjin] Washington Univ, Sch Med, Div Infect Dis, Edison Family Ctr Genome Sci & Syst Biol,Dept Med, St Louis, MO 63110 USA.
RP Chung, JY (corresponding author), Seoul Natl Univ, Coll Med, Dept Clin Pharmacol & Therapeut, Seongnam, South Korea.; Chung, JY (corresponding author), Bundang Hosp, Seongnam, South Korea.
EM jychung@snubh.org
RI Cho, Joo-Youn/J-5672-2012; Cho, Joo-Youn/ABC-2044-2021
OI Cho, Joo-Youn/0000-0001-9270-8273
FU National Research Foundation of Korea [NRF-2018R1D1A1B07044406]
FX This study was funded by National Research Foundation of Korea (No.
   NRF-2018R1D1A1B07044406), Seoul, Republic of Korea.
CR Ahmad A, 2019, PLOS ONE, V14, DOI 10.1371/journal.pone.0226372
   [Anonymous], 2020, MICROBIOMEANALYSIS
   Basolo A, 2020, NAT MED, V26, P589, DOI 10.1038/s41591-020-0801-z
   Breton J, 2016, CELL METAB, V23, P324, DOI 10.1016/j.cmet.2015.10.017
   Bryrup T, 2019, DIABETOLOGIA, V62, P1024, DOI 10.1007/s00125-019-4848-7
   Chung H, 2018, PLOS ONE, V13, DOI [10.1371/Journal.pone.0191258, 10.1371/journal.pone.0191258]
   Dhariwal A, 2017, NUCLEIC ACIDS RES, V45, pW180, DOI 10.1093/nar/gkx295
   Dujic T, 2017, CLIN PHARMACOL THER, V101, P763, DOI 10.1002/cpt.567
   Elbere I, 2018, PLOS ONE, V13, DOI 10.1371/journal.pone.0204317
   Forslund K, 2015, NATURE, V528, P262, DOI 10.1038/nature15766
   Huang M, 2015, CARBOHYD POLYM, V117, P91, DOI 10.1016/j.carbpol.2014.09.008
   Isaac S, 2017, J ANTIMICROB CHEMOTH, V72, P128, DOI 10.1093/jac/dkw383
   Kyriachenko Y, 2019, WORLD J DIABETES, V10, P154, DOI 10.4239/wjd.v10.i3.154
   Lee H, 2018, GUT MICROBES, V9, P155, DOI 10.1080/19490976.2017.1405209
   Li LL, 2020, SCI REP-UK, V10, DOI 10.1038/s41598-020-58048-w
   Li Q, 2020, SCI REP-UK, V10, DOI 10.1038/s41598-020-62224-3
   Minamii T, 2018, J DIABETES INVEST, V9, P701, DOI 10.1111/jdi.12864
   Oh J, 2016, DIABETES OBES METAB, V18, P104, DOI 10.1111/dom.12577
   Priyadarsini S, 2020, MICROB PATHOGENESIS, V149, DOI 10.1016/j.micpath.2020.104276
   Rao S, 2011, SCAND J INFECT DIS, V43, P386, DOI 10.3109/00365548.2010.544671
   Rehani PR, 2019, J DIABETES RES, V2019, DOI 10.1155/2019/4267357
   Reijnders D, 2016, CELL METAB, V24, P63, DOI [10.1016/j.cmet.2016.06.016, 10.1016/j.cmet.2016.07.008]
   Rena G, 2017, DIABETOLOGIA, V60, P1577, DOI 10.1007/s00125-017-4342-z
   Ryan PM, 2020, CAN J DIABETES, V44, P146, DOI 10.1016/j.jcjd.2019.05.008
   Shreiner AB, 2015, CURR OPIN GASTROEN, V31, P69, DOI 10.1097/MOG.0000000000000139
   SUM CF, 1992, DIABETIC MED, V9, P61, DOI 10.1111/j.1464-5491.1992.tb01716.x
   Wang K, 2019, CELL REP, V26, P222, DOI 10.1016/j.celrep.2018.12.028
   Wu H, 2017, NAT MED, V23, P850, DOI 10.1038/nm.4345
   Zhang CC, 2019, MOL NUTR FOOD RES, V63, DOI 10.1002/mnfr.201900248
   Zhang FH, 2019, ENDOCRINE, V66, P485, DOI 10.1007/s12020-019-02041-5
   Zhang JH, 2018, DRUG METAB REV, V50, P357, DOI 10.1080/03602532.2018.1497647
   Zhang XY, 2013, PLOS ONE, V8, DOI 10.1371/journal.pone.0071108
NR 32
TC 2
Z9 2
U1 2
U2 4
PU WILEY
PI HOBOKEN
PA 111 RIVER ST, HOBOKEN 07030-5774, NJ USA
SN 1752-8054
EI 1752-8062
J9 CTS-CLIN TRANSL SCI
JI CTS-Clin. Transl. Sci.
PD SEP
PY 2021
VL 14
IS 5
BP 1955
EP 1966
DI 10.1111/cts.13051
EA MAY 2021
PG 12
WC Medicine, Research & Experimental
WE Science Citation Index Expanded (SCI-EXPANDED)
SC Research & Experimental Medicine
GA WQ2LD
UT WOS:000656277800001
PM 33982376
OA Green Published, gold
DA 2022-07-02
ER

PT J
AU Lau, E
   Belda, E
   Picq, P
   Carvalho, D
   Ferreira-Magalhaes, M
   Silva, MM
   Barroso, I
   Correia, F
   Vaz, CP
   Miranda, I
   Barbosa, A
   Clement, K
   Dore, J
   Freitas, P
   Prifti, E
AF Lau, Eva
   Belda, Eugeni
   Picq, Paul
   Carvalho, Davide
   Ferreira-Magalhaes, Manuel
   Silva, Maria Manuel
   Barroso, Isaac
   Correia, Flora
   Vaz, Cidalia Pina
   Miranda, Isabel
   Barbosa, Adelino
   Clement, Karine
   Dore, Joel
   Freitas, Paula
   Prifti, Edi
TI Gut microbiota changes after metabolic surgery in adult diabetic
   patients with mild obesity: a randomised controlled trial
SO DIABETOLOGY & METABOLIC SYNDROME
LA English
DT Article
DE Diabetes mellitus; Insulin resistance; Microbiome; Roux-en-Y gastric
   bypass; Weight loss
ID INTENSIVE MEDICAL THERAPY; GASTRIC BYPASS-SURGERY; BARIATRIC SURGERY;
   INFLAMMATION; DIET; MODULATION; RICHNESS; HEALTH; LINKS
AB Background Roux-en-Y gastric bypass (RYGB) surgery is one of the most efficient procedures for the treatment of obesity, also improving metabolic and inflammatory status, in patients with mild obesity. The underlying mechanisms have not been fully understood, but gut microbiota is hypothesized to play a key role. Our aim was to evaluate the association between gut microbiota changes and anthropometric, metabolic and inflammatory profiles after metabolic surgery compared with medical therapy, in type 2 diabetic (T2DM) adults with mild obesity (BMI 30-35 kg/m(2)). Methods DM2 was an open-label, randomised controlled clinical trial (RCT: ISRCTN53984585) with 2 arms: (i) surgical, and (ii) medical. The main outcome was gut microbiota changes after: metabolic surgery (Roux-en-Y gastric bypass-RYGB) versus standard medical therapy. Secondary outcomes included anthropometric, metabolic and inflammatory profiles. Clinical visits, blood workup, and stool samples were collected at baseline and months (M)1, 3, 6, 12. Gut microbiota was profiled using 16S rRNA targeted sequencing. Results Twenty patients were included: 10 in surgical and 10 in medical arm. Anthropometric and metabolic comparative analysis favoured RYGB over medical arm. At M12, the percentage of weight loss was 25.5 vs. 4.9% (p < 0.001) and HbA1c was 6.2 vs. 7.7% (p < 0.001) respectively. We observed a continuous increase of genus richness after RYGB up until M12. In the medical arm, genus richness ended-up being significantly lower at M12. Composition analysis indicated significant changes of the overall microbial ecosystem (permanova p = 0.004, [R-2 = 0.17]) during the follow-up period after RYGB. There was a strong association between improvement of anthropometric/metabolic/inflammatory biomarkers and increase in microbial richness and Proteobacterial lineages. Conclusions This was the first RCT studying composite clinical, analytic, and microbiome changes in T2DM patients with class 1 obesity after RYGB versus standard medical therapy. The remarkable phenotypic improvement after surgery occurred concomitantly with changes in the gut microbiome, but at a lower level. Trial registration: ISRCTN53984585
C1 [Lau, Eva; Carvalho, Davide; Silva, Maria Manuel; Freitas, Paula] Ctr Hosp S Joao, Dept Endocrinol & Nutr, Alameda Prof Hernani Monteiro, P-4200319 Porto, Portugal.
   [Lau, Eva; Ferreira-Magalhaes, Manuel; Vaz, Cidalia Pina] Univ Porto, CINTESIS Ctr Hlth Technol & Informat Syst Res, Fac Med, Porto, Portugal.
   [Belda, Eugeni; Picq, Paul; Prifti, Edi] ICAN, Inst Cardiometab & Nutr, Integr, Paris, France.
   [Carvalho, Davide; Silva, Maria Manuel; Freitas, Paula] Univ Porto, Fac Med, I3S Inst Invest & Inovacao Saude, Porto, Portugal.
   [Ferreira-Magalhaes, Manuel] Univ Porto, Hlth Informat & Decis Sci Dept, Fac Med, Porto, Portugal.
   [Barroso, Isaac] Ctr Hosp S Joao, Dept Biochem, Porto, Portugal.
   [Barroso, Isaac] Univ Porto, EpiUnit, Inst Saude Publ, Porto, Portugal.
   [Correia, Flora] Ctr Hosp S Joao, Dept Nutr, Porto, Portugal.
   [Correia, Flora] Fac Nutr & Food Sci, Porto, Portugal.
   [Vaz, Cidalia Pina] Univ Porto, Fac Med, Dept Pathol, Div Microbiol, Porto, Portugal.
   [Miranda, Isabel] Univ Porto, Fac Med, Cardiovasc Res Ctr, Surg & Physiol, Porto, Portugal.
   [Barbosa, Adelino] Ctr Hosp S Joao, Dept Surg, Porto, Portugal.
   [Clement, Karine] Sorbonne Univ, Nutri Res Unit, Pitie Salpetriere Hop, INSERM, Paris, France.
   [Dore, Joel] Univ Paris Saclay, MICALIS, AgroParisTech, MetaGenoPolis,INRA, F-78350 Jouy En Josas, France.
   [Prifti, Edi] Sorbonne Univ, Unite Modelisat Math & Informat Syst Complexes, UMMISCO, IRD, Paris, France.
RP Lau, E (corresponding author), Ctr Hosp S Joao, Dept Endocrinol & Nutr, Alameda Prof Hernani Monteiro, P-4200319 Porto, Portugal.; Lau, E (corresponding author), Univ Porto, CINTESIS Ctr Hlth Technol & Informat Syst Res, Fac Med, Porto, Portugal.
EM evalau.med@gmail.com
RI Prifti, Edi/F-3967-2019; Ferreira-Magalhães, Manuel/H-3421-2015;
   Miranda, Isabel M./B-2017-2009; Barbosa, José Adelino/AAR-2803-2021;
   Pina-Vaz, Cidalia/K-1835-2013
OI Prifti, Edi/0000-0001-8861-1305; Ferreira-Magalhães,
   Manuel/0000-0001-9477-8822; Miranda, Isabel M./0000-0003-4839-1613;
   correia, flora/0000-0001-9632-0751; Barroso, Isaac/0000-0002-8163-4069;
   Pina-Vaz, Cidalia/0000-0003-4936-1301; Carvalho,
   Davide/0000-0002-3156-3741; Freitas, Paula/0000-0002-8732-8046
CR Afshin A, 2017, NEW ENGL J MED, V377, P13, DOI 10.1056/NEJMoa1614362
   Amer Diabet Assoc, 2014, DIABETES CARE, V37, pS14, DOI 10.2337/dc14-S014
   Anhe FF, 2017, CAN J DIABETES, V41, P439, DOI 10.1016/j.jcjd.2017.02.002
   Aron-Wisnewsky J, 2019, GUT, V68, P70, DOI 10.1136/gutjnl-2018-316103
   Arumugam M, 2011, NATURE, V473, P174, DOI 10.1038/nature09944
   Campisciano G, 2018, BENEF MICROBES, V9, P367, DOI [10.3920/BM2017.0152, 10.3920/bm2017.0152]
   Candela M, 2016, BRIT J NUTR, V116, P80, DOI 10.1017/S0007114516001045
   Cani PD, 2009, GUT, V58, P1091, DOI 10.1136/gut.2008.165886
   Cani PD, 2008, DIABETES, V57, P1470, DOI 10.2337/db07-1403
   Cani PD, 2009, CURR PHARM DESIGN, V15, P1546, DOI 10.2174/138161209788168164
   Carvalho BM, 2012, DIABETOLOGIA, V55, P2823, DOI 10.1007/s00125-012-2648-4
   Cohen RV, 2012, DIABETES CARE, V35, P1420, DOI 10.2337/dc11-2289
   Costea PI, 2018, NAT MICROBIOL, V3, P388, DOI 10.1038/s41564-018-0114-x
   Cotillard A, 2013, NATURE, V500, P585, DOI 10.1038/nature12480
   Dao MC, 2016, GUT, V65, P426, DOI 10.1136/gutjnl-2014-308778
   Davies N, 2020, OBES SURG, V30, P3536, DOI 10.1007/s11695-020-04684-0
   Duncan SH, 2008, INT J OBESITY, V32, P1720, DOI 10.1038/ijo.2008.155
   FRIEDEWALD WT, 1972, CLIN CHEM, V18, P499
   Furet JP, 2010, DIABETES, V59, P3049, DOI 10.2337/db10-0253
   Graessler J, 2013, PHARMACOGENOMICS J, V13, P514, DOI 10.1038/tpj.2012.43
   Gurung M, 2020, EBIOMEDICINE, V51, DOI 10.1016/j.ebiom.2019.11.051
   Hartman AL, 2009, P NATL ACAD SCI USA, V106, P17187, DOI 10.1073/pnas.0904847106
   Holmes I, 2012, PLOS ONE, V7, DOI 10.1371/journal.pone.0030126
   Inan MS, 2000, GASTROENTEROLOGY, V118, P724, DOI 10.1016/S0016-5085(00)70142-9
   Klindworth A, 2013, NUCLEIC ACIDS RES, V41, DOI 10.1093/nar/gks808
   Knights D, 2014, CELL HOST MICROBE, V16, P433, DOI 10.1016/j.chom.2014.09.013
   Kong LC, 2013, AM J CLIN NUTR, V98, P1385, DOI 10.3945/ajcn.113.058099
   Kong LC, 2013, AM J CLIN NUTR, V98, P16, DOI 10.3945/ajcn.113.058743
   Koren O, 2013, PLOS COMPUT BIOL, V9, DOI 10.1371/journal.pcbi.1002863
   Larsen N, 2010, PLOS ONE, V5, DOI 10.1371/journal.pone.0009085
   Lau E, 2016, NUTR METAB, V13, DOI 10.1186/s12986-016-0089-7
   Le Chatelier E, 2013, NATURE, V500, P541, DOI 10.1038/nature12506
   Ley RE, 2005, P NATL ACAD SCI USA, V102, P11070, DOI 10.1073/pnas.0504978102
   Ley RE, 2006, NATURE, V444, P1022, DOI 10.1038/4441022a
   Liou AP, 2013, SCI TRANSL MED, V5, DOI 10.1126/scitranslmed.3005687
   Mingrone G, 2012, NEW ENGL J MED, V366, P1577, DOI 10.1056/NEJMoa1200111
   Nelson KM, 2002, DIABETES CARE, V25, P1722, DOI 10.2337/diacare.25.10.1722
   Norris SL, 2002, DIABETES CARE, V25, P1159, DOI 10.2337/diacare.25.7.1159
   Palleja A, 2016, GENOME MED, V8, DOI 10.1186/s13073-016-0312-1
   Prakash S, 2011, BIOL-TARGETS THER, V5, P71, DOI 10.2147/BTT.S19099
   Qin JJ, 2012, NATURE, V490, P55, DOI 10.1038/nature11450
   Qin JJ, 2010, NATURE, V464, P59, DOI 10.1038/nature08821
   Rodrigues RR, 2017, FRONT MICROBIOL, V8, DOI 10.3389/fmicb.2017.02306
   Schauer PR, 2017, NEW ENGL J MED, V376, P641, DOI 10.1056/NEJMoa1600869
   Schauer PR, 2012, NEW ENGL J MED, V366, P1567, DOI 10.1056/NEJMoa1200225
   Schmidt SK, 2020, INT J ENV RES PUB HE, V17, DOI 10.3390/ijerph17207454
   Schwiertz A, 2010, OBESITY, V18, P190, DOI 10.1038/oby.2009.167
   Tremaroli V, 2015, CELL METAB, V22, P228, DOI 10.1016/j.cmet.2015.07.009
   Vandeputte D, 2017, NATURE, V551, P507, DOI 10.1038/nature24460
   Vegan J O., COMMUNITY ECOLOGY PA
   Vieira-Silva S, 2019, NAT MICROBIOL, V4, P1826, DOI 10.1038/s41564-019-0483-9
   Whang A, 2019, EBIOMEDICINE, V39, P591, DOI 10.1016/j.ebiom.2018.11.046
   Zhang HS, 2009, P NATL ACAD SCI USA, V106, P2365, DOI 10.1073/pnas.0812600106
NR 53
TC 3
Z9 3
U1 2
U2 7
PU BMC
PI LONDON
PA CAMPUS, 4 CRINAN ST, LONDON N1 9XW, ENGLAND
EI 1758-5996
J9 DIABETOL METAB SYNDR
JI Diabetol. Metab. Syndr.
PD MAY 21
PY 2021
VL 13
IS 1
AR 56
DI 10.1186/s13098-021-00672-1
PG 15
WC Endocrinology & Metabolism
WE Science Citation Index Expanded (SCI-EXPANDED)
SC Endocrinology & Metabolism
GA SF9CK
UT WOS:000653044300001
PM 34020709
OA Green Published, gold, Green Submitted
DA 2022-07-02
ER

PT J
AU Yang, Y
   Liu, SL
   Wang, YH
   Wang, ZB
   Ding, WY
   Sun, XY
   He, KL
   Feng, Q
   Zhang, XD
AF Yang, Ying
   Liu, Shili
   Wang, Yihua
   Wang, Zhibin
   Ding, Wenyu
   Sun, Xiaoyuan
   He, Kunlun
   Feng, Qiang
   Zhang, Xiandang
TI Changes of saliva microbiota in the onset and after the treatment of
   diabetes in patients with periodontitis
SO AGING-US
LA English
DT Article
DE T2DM; salivary microbiota; treatment; differential bacteria; microbial
   markers
ID GUT-MICROBIOTA; INTESTINAL MICROBIOTA; INSULIN SENSITIVITY; ORAL
   MICROBIOME; TYPE-2; METFORMIN; MELLITUS; INDIVIDUALS; OBESITY;
   ASSOCIATION
AB The relationship between type 2 diabetes mellitus (T2DM) and oral microbiota is still insufficiently recognized. In the present study, we compared the salivary microbiome of nondiabetic individuals, treatment-naive diabetic patients, and diabetic patients treated with metformin or a combination of insulin and other drugs. The alpha- and beta-diversity demonstrated significant differences in the salivary microbiome between the nondiabetic people and patients with a history of diabetes, while little divergence was found among individuals with a history of diabetes. After characterizing the effects of periodontitis on the microbial composition of each group, the salivary microbiome of the treatment-naive diabetic patient group was compared with that of nondiabetic people and the metformin/combined treatment groups. The results revealed changes in the contents of certain bacteria after both the onset and the treatment of diabetes; among these differential bacteria, Blautia_wexlerae, Lactobacillus_fermentum, Nocardia_coeliaca and Selenomonas_artemidis varied in all processes. A subsequent correlational analysis of the differential bacteria and clinical characteristics demonstrated that salivary microbes were related to drug treatment and certain pathological changes. Finally, the four common differential bacteria were employed for distinguishing the treatment-naive diabetic patients from the nondiabetic people and the treated patients, with prediction accuracies of 83.3%, 75% and 75%, respectively.
C1 [Yang, Ying; Wang, Zhibin; Ding, Wenyu; Zhang, Xiandang] Shandong First Med Univ & Shandong Acad Med Sci, Endocrine & Metab Dis Hosp Shandong Med Univ 1, Jinan, Shandong, Peoples R China.
   [Liu, Shili; Wang, Yihua; Feng, Qiang] Shandong Univ, Sch & Hosp Stomatol, Dept Human Microbiome, Cheeloo Coll Med, Jinan, Shandong, Peoples R China.
   [Liu, Shili; Wang, Yihua; Feng, Qiang] Shandong Prov Key Lab Oral Tissue Regenerat, Jinan, Shandong, Peoples R China.
   [Liu, Shili; Wang, Yihua; Feng, Qiang] Shandong Engn Lab Dent Mat & Oral Tissue Regenera, Jinan, Shandong, Peoples R China.
   [Liu, Shili] Shandong Univ, Cheeloo Coll Med, Sch Basic Med Sci, Jinan, Shandong, Peoples R China.
   [Sun, Xiaoyuan] Shandong Univ Hosp, Jinan, Shandong, Peoples R China.
   [He, Kunlun] Chinese Peoples Liberat Army Gen Hosp, Beijing Key Lab Precis Med Chron Heart Failure, Beijing, Peoples R China.
   [Feng, Qiang] Shandong Univ, State Key Lab Microbial Technol, Qingdao, Shandong, Peoples R China.
RP Zhang, XD (corresponding author), Shandong First Med Univ & Shandong Acad Med Sci, Endocrine & Metab Dis Hosp Shandong Med Univ 1, Jinan, Shandong, Peoples R China.; Feng, Q (corresponding author), Shandong Univ, Sch & Hosp Stomatol, Dept Human Microbiome, Cheeloo Coll Med, Jinan, Shandong, Peoples R China.; Feng, Q (corresponding author), Shandong Prov Key Lab Oral Tissue Regenerat, Jinan, Shandong, Peoples R China.; Feng, Q (corresponding author), Shandong Engn Lab Dent Mat & Oral Tissue Regenera, Jinan, Shandong, Peoples R China.; Feng, Q (corresponding author), Shandong Univ, State Key Lab Microbial Technol, Qingdao, Shandong, Peoples R China.
EM fengqiang@sdu.edu.cn; xiandangzh@163.com
OI He, Kunlun/0000-0002-3335-5700
FU Innovation Project of Shandong Academy of Medical Sciences [2019-11];
   Shandong Province "Double-hundred Talent Plan" on 100 Foreign Experts
   and 100 Foreign Expert Teams Introduction [WST2018004]; Key Research and
   Development Program of Shandong Province [2018YYSP030]; National Natural
   Science Foundation of China [81630072]; Scientific and Technological
   Development Programme of Shandong Academy of Medical Sciences [2018-47];
   Fundamental Research Funds of Shandong University [2018JC102]; Natural
   Science of Shandong Province [ZR201702190185, 2018GSF118231]; Program of
   Qilu young scholars of Shandong University
FX We gratefully acknowledge the financial support from The Innovation
   Project of Shandong Academy of Medical Sciences (2019-11), Shandong
   Province "Double-hundred Talent Plan" on 100 Foreign Experts and 100
   Foreign Expert Teams Introduction (WST2018004), Key Research and
   Development Program of Shandong Province (2018YYSP030), The National
   Natural Science Foundation of China (No. 81630072), The Scientific and
   Technological Development Programme of Shandong Academy of Medical
   Sciences (2018-47), The Fundamental Research Funds of Shandong
   University (2018JC102), The Natural Science of Shandong Province (No.
   ZR201702190185 and No. 2018GSF118231), Program of Qilu young scholars of
   Shandong University. The funders had no role in study design, data
   collection and analysis, decision to publish, or preparation of the
   manuscript.
CR Abdolsamadi Hamidreza, 2014, J Dent Res Dent Clin Dent Prospects, V8, P160, DOI 10.5681/joddd.2014.029
   Aemaimanan P, 2013, ANAEROBE, V22, P64, DOI 10.1016/j.anaerobe.2013.06.010
   Amyot J, 2012, PLOS ONE, V7, DOI 10.1371/journal.pone.0036200
   Barnes VM, 2014, PLOS ONE, V9, DOI 10.1371/journal.pone.0105181
   Blasco-Baque V, 2012, PLOS ONE, V7, DOI 10.1371/journal.pone.0048220
   Cani PD, 2007, DIABETES, V56, P1761, DOI 10.2337/db06-1491
   Caruso R, 2018, ACTA DIABETOL, V55, P1, DOI 10.1007/s00592-017-1071-1
   Casarin RCV, 2013, J PERIODONTAL RES, V48, P30, DOI 10.1111/j.1600-0765.2012.01498.x
   Castelino M, 2017, BMC MICROBIOL, V17, DOI 10.1186/s12866-017-0927-4
   Chee B, 2013, INT J EVID-BASED HEA, V11, P317, DOI 10.1111/1744-1609.12038
   Claesson MJ, 2010, NUCLEIC ACIDS RES, V38, DOI 10.1093/nar/gkq873
   Cui Y, 2014, EXP HEAT TRANSFER, V27, P213, DOI 10.1080/08916152.2012.757672
   Darveau RP, 2010, NAT REV MICROBIOL, V8, P481, DOI 10.1038/nrmicro2337
   de la Cuesta-Zuluaga J, 2017, DIABETES CARE, V40, P54, DOI 10.2337/dc16-1324
   Engebretson S, 2007, J CLIN PERIODONTOL, V34, P18, DOI 10.1111/j.1600-051X.2006.01017.x
   Engebretson SP, 2013, JAMA-J AM MED ASSOC, V310, P2523, DOI 10.1001/jama.2013.282431
   Fei N, 2013, ISME J, V7, P880, DOI 10.1038/ismej.2012.153
   FICARA AJ, 1975, J PERIODONTAL RES, V10, P171, DOI 10.1111/j.1600-0765.1975.tb00022.x
   Forslund K, 2015, NATURE, V528, P262, DOI 10.1038/nature15766
   Gao ZZ, 2017, J IMMUNOL RES, V2017, DOI 10.1155/2017/1813086
   Goodson JM, 2017, PLOS ONE, V12, DOI 10.1371/journal.pone.0170437
   Janem WF, 2017, PLOS ONE, V12, DOI 10.1371/journal.pone.0172647
   Kampoo K, 2014, APPL ENVIRON MICROB, V80, P662, DOI 10.1128/AEM.02821-13
   Karlsson FH, 2013, NATURE, V498, P99, DOI 10.1038/nature12198
   Knight ET, 2016, PERIODONTOL 2000, V71, P22, DOI 10.1111/prd.12110
   Kozich JJ, 2013, APPL ENVIRON MICROB, V79, P5112, DOI 10.1128/AEM.01043-13
   Lambeth Stacey M, 2015, J Diabetes Obes, V2, P1
   Long J, 2017, J PERIODONTAL RES, V52, P636, DOI 10.1111/jre.12432
   Makiura N, 2008, ORAL MICROBIOL IMMUN, V23, P348, DOI 10.1111/j.1399-302X.2007.00426.x
   Chavarry NGM, 2009, ORAL HLTH PREV DENT, V7, P107
   Mealey BL, 2006, J PERIODONTOL, V77, P1289, DOI 10.1902/jop.2006.050459
   Mulak A, 2015, WORLD J GASTROENTERO, V21, P10609, DOI 10.3748/wjg.v21.i37.10609
   Napolitano A, 2014, PLOS ONE, V9, DOI 10.1371/journal.pone.0100778
   Ogurtsova K, 2017, DIABETES RES CLIN PR, V128, P40, DOI 10.1016/j.diabres.2017.03.024
   Aitken JP, 2015, DIS MARKERS, V2015, DOI 10.1155/2015/128653
   Pascale A, 2019, CURR OPIN PHARMACOL, V49, P1, DOI 10.1016/j.coph.2019.03.011
   Pickup JC, 1998, DIABETOLOGIA, V41, P1241, DOI 10.1007/s001250051058
   Qin JJ, 2012, NATURE, V490, P55, DOI 10.1038/nature11450
   Sabharwal A, 2019, J PERIODONTOL, V90, P26, DOI 10.1002/JPER.18-0167
   Saeb ATM, 2019, MICROB PATHOGENESIS, V128, P215, DOI 10.1016/j.micpath.2019.01.009
   Satish B N V S, 2014, J Int Oral Health, V6, P114
   Shin NR, 2014, GUT, V63, P727, DOI 10.1136/gutjnl-2012-303839
   Takeshita T, 2009, ISME J, V3, P65, DOI 10.1038/ismej.2008.91
   Tilg H, 2008, MOL MED, V14, P222, DOI 10.2119/2007-00119.Tilg
   Tremblay M, 2011, J CAN DENT ASSOC, V77, P1
   Udayappan S, 2016, NPJ BIOFILMS MICROBI, V2, DOI 10.1038/npjbiofilms.2016.9
   Valentini L, 2015, CLIN NUTR, V34, P593, DOI 10.1016/j.clnu.2014.09.023
   Vrieze A, 2012, GASTROENTEROLOGY, V143, P913, DOI 10.1053/j.gastro.2012.06.031
   Wang Ke, 2018, Sichuan Da Xue Xue Bao Yi Xue Ban, V49, P408
   Wu H, 2017, NAT MED, V23, P850, DOI 10.1038/nm.4345
   Xiao E, 2017, CELL HOST MICROBE, V22, P120, DOI 10.1016/j.chom.2017.06.014
   Zhao LP, 2018, SCIENCE, V359, P1151, DOI 10.1126/science.aao5774
   Zhou GC, 2001, J CLIN INVEST, V108, P1167, DOI 10.1172/JCI200113505
   Zhou M, 2013, PLOS ONE, V8, DOI 10.1371/journal.pone.0061516
NR 54
TC 11
Z9 11
U1 4
U2 21
PU IMPACT JOURNALS LLC
PI ORCHARD PARK
PA 6666 E QUAKER ST, STE 1, ORCHARD PARK, NY 14127 USA
SN 1945-4589
J9 AGING-US
JI Aging-US
PD JUL 15
PY 2020
VL 12
IS 13
BP 13090
EP 13114
DI 10.18632/aging.103399
PG 25
WC Cell Biology; Geriatrics & Gerontology
WE Science Citation Index Expanded (SCI-EXPANDED)
SC Cell Biology; Geriatrics & Gerontology
GA MM0YN
UT WOS:000549885700006
PM 32634783
OA Green Published, gold
DA 2022-07-02
ER

PT J
AU Hou, M
   Li, F
AF Hou, Meng
   Li, Fan
TI CHANGES OF INTESTINAL FLORA, CELLULAR IMMUNE FUNCTION AND INFLAMMATORY
   FACTORS IN CHINESE ADVANCED MATERNAL AGE WITH GESTATIONAL DIABETES
   MELLITUS
SO ACTA MEDICA MEDITERRANEA
LA English
DT Article
DE Gestational diabetes mellitus; advanced maternal age; cellular immune
   function; inflammatory factors
ID GUT MICROBIOTA; ASSOCIATION; INFANTS; WOMEN
AB Background/Aim: Gestational diabetes mellitus (GDM ), a metabolic disease of pregnancy, is a common complication of perinatal period, the incidence of which is increasing year by year. Among them, the incidence of metabolic diseases such as GDM was significantly increased in the advanced maternal age (AMA). The aim of this study was to study the intestinal flora, immune and inflammatory parameters of GDM patients, especially the AMA with GDM.
   Methods: Total 111 pregnant women who had regular prenatal examination and delivery in our hospital from January 2017 to June 2018 were selected. All participants were divided into normal group (n=50), GDM patients (n=61): normal maternal age (NMA) group (n=32) and AMA group (n=29). The total DNA of fecal samples was extracted, the V4 gene was amplified by 16S rRNA, and sequenced by Illumina platform. The blood supernatant of all cases was isolated to detect inflammation and immune markers.
   Results: Compared with Non-GDM group, the levels of hs-CRP, TNF-alpha and IL-6 were significantly higher while IL-10 was markedly lower in AMA and NMA with GDM group, and the highest in AMA group. Moreover, the levels of T leukomonocyte subgroup CD3, CD4 and the ratio of CD4/CD8 were greatly reduced in AMA and NMA patients, especially in the AMA group, and the level of T leukomonocyte subgroup CD8 was greatly enhanced in GDM patients. Compared with Non-GDM group and NMA group, the abundance of Fusobacteria, Verrucomicrobia, and Actinobacteria was relative higher on phylum level in AMA group.
   Conclusion: Analysis of immune and inflammatory indicators and understanding of intestinal microbiome characteristics can be used as potential screening tools and treatment targets in GDM cases, especially in the AMA with GDM patients.
C1 [Hou, Meng; Li, Fan] Capital Med Univ, Beijing Tongren Hosp, Dept Obstet & Gynecol, Beijing, Peoples R China.
   [Li, Fan] Peoples Liberat Army Gen Hosp, Med Ctr 7, Dept Liver Dis, Beijing, Peoples R China.
RP Li, F (corresponding author), Peoples Liberat Army Gen Hosp, Med Ctr 7, 5 Nanmencang, Beijing 100700, Peoples R China.
EM you3069692292525@163.com
CR Abariga SA, 2016, BMC PREGNANCY CHILDB, V16, DOI 10.1186/s12884-016-1145-z
   Alamolhoda SH, 2020, J OBSTET GYNAECOL, V40, P349, DOI 10.1080/01443615.2019.1631767
   Avolio E, 2019, CURRENT MED CHEM
   Bhattacharya T, 2015, PLOS ONE, V10, DOI 10.1371/journal.pone.0142038
   Bhavadharini B, 2016, Clin Diabetes Endocrinol, V2, P13, DOI 10.1186/s40842-016-0031-y
   Cheng E, 2019, DIABETES RES CLIN PR, V157, DOI 10.1016/j.diabres.2019.107876
   Cheung YB, 2016, TROP MED INT HEALTH, V21, P283, DOI 10.1111/tmi.12650
   Gutaj P, 2017, ARCH MED SCI, V13, P753, DOI 10.5114/aoms.2016.58619
   Han AR, 2012, AM J REPROD IMMUNOL, V68, P418, DOI 10.1111/j.1600-0897.2012.01178.x
   Hou WL, 2018, MOL CELL PROTEOMICS, V17, P431, DOI [10.1074/mcp.RA117.000121, 10.1074/mcp.ra117.000121]
   Kashtanova DA, 2016, NUTRITION, V32, P620, DOI 10.1016/j.nut.2015.12.037
   Kigbu A, 2016, FRONT PEDIATR, V4, DOI 10.3389/fped.2016.00139
   Lin Y, 2019, EPIDEMIOLOGY, V30, pS10, DOI 10.1097/EDE.0000000000001081
   Miller M, 2019, J PEDIATR ENDOCR MET, V32, P1103, DOI 10.1515/jpem-2019-0093
   Roager HM, 2019, GUT, V68, P83, DOI 10.1136/gutjnl-2017-314786
   Sheu A, 2018, DIABETOLOGIA, V61, P1633, DOI 10.1007/s00125-018-4615-1
   Sohail MU, 2017, J DIABETES RES, V2017, DOI 10.1155/2017/9631435
   Syngelaki A, 2016, METABOLISM, V65, P131, DOI 10.1016/j.metabol.2015.10.029
   Pendeloski KPT, 2015, ENDOCRINE, V50, P99, DOI 10.1007/s12020-015-0567-0
   Vitek L, 2017, ANN HEPATOL, V16, pS43, DOI 10.5604/01.3001.0010.5496
   Ximenez C, 2017, ARCH MED RES, V48, P666, DOI 10.1016/j.arcmed.2017.11.007
   Zhang CH, 2019, J ETHNOPHARMACOL, V237, P202, DOI 10.1016/j.jep.2019.02.040
   Zhang YB, 2016, J NEUROIMMUNOL, V301, P83, DOI 10.1016/j.jneuroim.2016.11.004
   Zhou I, 2019, MEDIATORS INFLAMMATI
NR 24
TC 2
Z9 2
U1 1
U2 19
PU CARBONE EDITORE
PI PALERMO
PA VIA QUINTINO SELLA, 68, PALERMO, 90139, ITALY
SN 0393-6384
EI 2283-9720
J9 ACTA MEDICA MEDITERR
JI Acta Medica Mediterr.
PY 2020
VL 36
IS 2
BP 1137
EP 1142
DI 10.19193/0393-6384_2020_2_178
PG 6
WC Medicine, General & Internal
WE Science Citation Index Expanded (SCI-EXPANDED)
SC General & Internal Medicine
GA LD6DV
UT WOS:000526121600063
DA 2022-07-02
ER

PT J
AU Zhu, LL
   Sha, LP
   Li, K
   Wang, Z
   Wang, T
   Li, YW
   Liu, P
   Dong, XY
   Dong, YP
   Zhang, XX
   Wang, H
AF Zhu, Lili
   Sha, Liping
   Li, Ke
   Wang, Zhen
   Wang, Ting
   Li, Yiwei
   Liu, Ping
   Dong, Xiaoying
   Dong, Youping
   Zhang, Xiaoxia
   Wang, Hao
TI Dietary flaxseed oil rich in omega-3 suppresses severity of type 2
   diabetes mellitus via anti-inflammation and modulating gut microbiota in
   rats
SO LIPIDS IN HEALTH AND DISEASE
LA English
DT Article
DE Flaxseed oil; T2DM; Anti-inflammation; Gut microbiota
AB Background: Type 2 diabetes mellitus (T2DM) is closely associated with hyperglycemia, abnormal lipid profiles, chronic low-grade inflammation and gut dysbiosis. Dietary intervention plays a crucial role in the control of diabetes. Flaxseed oil (FO), a plant-derived omega-3 (w-3) polyunsaturated fatty acids (PUFAs), is rich in alpha-linolenic acid (ALA) which has been proved to benefit for chronic metabolic disease. However, the exact effects of dietary FO on T2DM remains largely unclear.
   Methods: In the present study, SD rats were randomly allocated into four groups: pair-fed (PF) with corn oil (CO) group (PF/CO); DM with CO group (DM/CO); PF with FO group (PF/FO); DM with FO group (DM/FO). A diabetic rat model was generated by a single intraperitoneal injection of streptozotocin-nicotinamide (STZ-NA). After 5 weeks of intervention, rats were euthanized and associated indications were investigated.
   Results: Dietary FO significantly reduced fasting blood glucose (FBG), glycated hemoglobin (GHb), blood lipid, plasma lipopolysaccharide (LPS), interleukin (IL)-11 beta, tumor necrosis factor (TNF)-alpha, IL-6, IL-17A and malondialdehyde (MDA), compared to control group, respectively. Moreover, body mass (BM) and superoxide dismutase (SOD) in DWFO group were dramatically increased respectively, compared with those in DM/CO group. But insulin (INS) and homeostasis model assessment of insulin resistance (HOMA-IR) remained no significant difference between DM/CO group and DWFO group. Sequencing analysis of gut microbiota showed a reduction in the relative abundance of Firmicutes and Blautia, as well as a reduction in the ratio of Bacteroidetes-Firmicutes in DWFO group compared to DM/CO group. An elevation in the relative abundance of Bacteroidetes and Alistipes were detected in DWFO group. Acetic acid, propionic acid and butyric acid belonging to short chain fatty acids (SCFAs) as gut microbiota metabolites, were dramatically increased after FO intervention. Correlation analysis revealed that the relative abundance of Firmicutes and Blautia were positively correlated with IL-1 beta, TNF-alpha, IL-6, IL-17A or LPS, respectively. Additionally, Bacteroidetes and Alistipes were negatively correlated with LPS.
   Conclusions: Taken together, dietary FO ameliorated T2DM via suppressing inflammation and modulating gut microbiota, which may potentially contribute to dietary control of diabetes.
C1 [Zhu, Lili; Wang, Ting; Li, Yiwei; Wang, Hao] Ningxia Med Univ, Sch Basic Med Sci, Dept Pathogen Biol & Med Immunol, Yinchuan 750004, Ningxia, Peoples R China.
   [Sha, Liping; Liu, Ping; Dong, Xiaoying; Dong, Youping] Ningxia Med Univ, Endocrinol Dept, Gen Hosp, Yinchuan 750004, Ningxia, Peoples R China.
   [Li, Ke] Peoples Hosp Ningxia Hui Autonomous Reg, Endocrinol Dept, Yinchuan 750002, Ningxia, Peoples R China.
   [Wang, Zhen] Ningxia Med Univ, Clin Med Coll, Yinchuan 750004, Ningxia, Peoples R China.
   [Zhang, Xiaoxia] Ningxia Med Univ, Coll Tradit Chinese Med, Yinchuan 750004, Ningxia, Peoples R China.
RP Wang, H (corresponding author), Ningxia Med Univ, Sch Basic Med Sci, Dept Pathogen Biol & Med Immunol, Yinchuan 750004, Ningxia, Peoples R China.; Zhang, XX (corresponding author), Ningxia Med Univ, Coll Tradit Chinese Med, Yinchuan 750004, Ningxia, Peoples R China.
EM zxx1216@163.com; wanghaograduate@126.com
FU research and development plan of the 13th five-year plan of Ningxia
   autonomous region (the major S&T projects), China [2016BZ02]; first
   class discipline construction project in Colleges and Universities of
   Ningxia, China [NXYLXK2017A05]; first class discipline project in
   College of Traditional Chinese Medicine in Ningxia Medical University,
   China [NXYLXK2017A06]; Ningxia High School first-class Disciplines (West
   China first-class Disciplines Basic Medical Sciences at Ningxia Medical
   University), China [NXYLXK2017B07]; National Key Research and
   Development Program of China [2016YFD0400605]; Construction of Clinical
   Research Platform for Gut Microecology and Endocrine Diseases, China;
   Research Project of Ningxia Medical University, China [XT2018007];
   research project of Ningxia Medical Univeristy [XT2018007]
FX This work was supported by the research and development plan of the 13th
   five-year plan of Ningxia autonomous region (the major S&T projects),
   China (Grant No. 2016BZ02); The first class discipline construction
   project in Colleges and Universities of Ningxia, China (Grant No.
   NXYLXK2017A05); The first class discipline project in College of
   Traditional Chinese Medicine in Ningxia Medical University, China
   (NXYLXK2017A06); Ningxia High School first-class Disciplines (West China
   first-class Disciplines Basic Medical Sciences at Ningxia Medical
   University), China (Grant No. NXYLXK2017B07); The National Key Research
   and Development Program of China (No. 2016YFD0400605); The Construction
   of Clinical Research Platform for Gut Microecology and Endocrine
   Diseases, China, the Research Project of Ningxia Medical University,
   China (No. XT2018007) and the research project of Ningxia Medical
   Univeristy (XT2018007).
CR Badawy EA, 2015, HUM EXP TOXICOL, V34, P1133, DOI 10.1177/0960327115571765
   BANG HO, 1980, AM J CLIN NUTR, V33, P2657, DOI 10.1093/ajcn/33.12.2657
   Bouter KE, 2017, GASTROENTEROLOGY, V152, P1671, DOI 10.1053/j.gastro.2016.12.048
   Brun P, 2007, AM J PHYSIOL-GASTR L, V292, pG518, DOI 10.1152/ajpgi.00024.2006
   Brunkwall L, 2017, DIABETOLOGIA, V60, P943, DOI 10.1007/s00125-017-4278-3
   Burcelin R, 2012, SEMIN IMMUNOL, V24, P67, DOI 10.1016/j.smim.2011.11.011
   Cho NH, 2018, DIABETES RES CLIN PR, V138, P271, DOI 10.1016/j.diabres.2018.02.023
   Conlon MA, 2015, NUTRIENTS, V7, P17, DOI 10.3390/nu7010017
   Costantini L, 2017, INT J MOL SCI, V18, DOI 10.3390/ijms18122645
   CUMMINGS JH, 1987, GUT, V28, P1221, DOI 10.1136/gut.28.10.1221
   Delzenne NM, 2015, DIABETOLOGIA, V58, P2206, DOI 10.1007/s00125-015-3712-7
   Egshatyan L, 2016, ENDOCR CONNECT, V5, P1, DOI 10.1530/EC-15-0094
   Festa A, 2000, CIRCULATION, V102, P42, DOI 10.1161/01.CIR.102.1.42
   Finlayson A, 2015, WORLD J GASTRO ENDOS, V7, P1103, DOI [10.4291/wjgp.v6.i4.110, 10.4253/wjge.v7.i13.1103]
   Gaspar RC, 2019, J NUTR BIOCHEM, V66, P52, DOI 10.1016/j.jnutbio.2018.12.003
   Ghasemi A, 2014, ACTA PHYSIOL HUNG, V101, P408, DOI 10.1556/APhysiol.101.2014.4.2
   Haliga Raluca, 2009, Rev Med Chir Soc Med Nat Iasi, V113, P1200
   Han LH, 2019, NUTRIENTS, V11, DOI 10.3390/nu11030670
   Hashemzadeh AA, 2017, LIPIDS, V52, P907, DOI 10.1007/s11745-017-4295-5
   HOTAMISLIGIL GS, 1993, SCIENCE, V259, P87, DOI 10.1126/science.7678183
   Hu JL, 2018, J AGR FOOD CHEM, V66, P4781, DOI 10.1021/acs.jafc.7b05410
   Jangale NM, 2016, J PHYSIOL BIOCHEM, V72, P327, DOI 10.1007/s13105-016-0482-8
   Jangale Nivedita M, 2013, Food Chem, V141, P187, DOI 10.1016/j.foodchem.2013.03.001
   Kashtanova DA, 2018, MICROORGANISMS, V6, DOI 10.3390/microorganisms6040098
   Kuang YS, 2017, GIGASCIENCE, V6, DOI 10.1093/gigascience/gix058
   Lambeth Stacey M, 2015, J Diabetes Obes, V2, P1
   Larsen N, 2010, PLOS ONE, V5, DOI 10.1371/journal.pone.0009085
   Li K, 2019, FOOD FUNCT, V10, P1915, DOI 10.1039/c8fo02265h
   Liu YL, 2012, J NUTR, V142, P2017, DOI 10.3945/jn.112.164947
   Martinez I, 2013, PLOS ONE, V8, DOI 10.1371/journal.pone.0069621
   Masiello P, 1998, DIABETES, V47, P224, DOI 10.2337/diabetes.47.2.224
   Merchant AT, 2005, AM J CLIN NUTR, V82, P668, DOI 10.1093/ajcn/82.3.668
   Morey M, 2019, PLOS ONE, V14, DOI 10.1371/journal.pone.0220577
   Moura-Assis A, 2018, J NUTR BIOCHEM, V53, P9, DOI 10.1016/j.jnutbio.2017.09.015
   Nie QX, 2019, CRIT REV FOOD SCI, V59, P848, DOI 10.1080/10408398.2018.1536646
   Papaccio G, 2000, J CELL BIOCHEM, V77, P82, DOI 10.1002/(SICI)1097-4644(20000401)77:1<82::AID-JCB9>3.3.CO;2-M
   Rouhi SZT, 2017, BMC COMPLEM ALTERN M, V17, DOI 10.1186/s12906-017-1667-6
   Saisho Y, 2015, ENDOCR METAB IMMUNE, V15, P196, DOI 10.2174/1871530315666150316124019
   Shah MA, 2019, BIOMED PHARMACOTHER, V113, DOI 10.1016/j.biopha.2019.108702
   Soleimani Z, 2017, J DIABETES COMPLICAT, V31, P1394, DOI 10.1016/j.jdiacomp.2017.06.010
   Ulven T, 2015, ANNU REV NUTR, V35, P239, DOI 10.1146/annurev-nutr-071714-034410
   VANDERPOLL T, 1994, J EXP MED, V180, P1985, DOI 10.1084/jem.180.5.1985
   Wang F, 2018, MOL NUTR FOOD RES, V62, DOI 10.1002/mnfr.201800299
   Wen L, 2017, J NUTR, V147, p1468S, DOI 10.3945/jn.116.240754
   White PJ, 2014, IMMUNOL CELL BIOL, V92, P324, DOI 10.1038/icb.2013.112
   Yang ZH, 2011, LIPIDS, V46, P425, DOI 10.1007/s11745-011-3553-1
   Yuan T, 2019, J AGR FOOD CHEM, V67, P6190, DOI 10.1021/acs.jafc.9b01436
   Zhang L, 2017, J ALZHEIMERS DIS, V60, P1241, DOI 10.3233/JAD-170020
   Zhang P, 2005, J NUTR, V135, P1745, DOI 10.1093/jn/135.7.1745
   Zhang Q, 2018, PEERJ, V6, DOI 10.7717/peerj.4446
   Zhao LP, 2013, NAT REV MICROBIOL, V11, P639, DOI 10.1038/nrmicro3089
NR 51
TC 46
Z9 48
U1 10
U2 20
PU BMC
PI LONDON
PA CAMPUS, 4 CRINAN ST, LONDON N1 9XW, ENGLAND
EI 1476-511X
J9 LIPIDS HEALTH DIS
JI Lipids Health Dis.
PD FEB 7
PY 2020
VL 19
IS 1
AR 20
DI 10.1186/s12944-019-1167-4
PG 16
WC Biochemistry & Molecular Biology; Nutrition & Dietetics
WE Science Citation Index Expanded (SCI-EXPANDED)
SC Biochemistry & Molecular Biology; Nutrition & Dietetics
GA QD5QS
UT WOS:000615573000001
PM 32028957
OA Green Published, gold
DA 2022-07-02
ER

PT J
AU Zhou, ZX
   Zheng, Z
   Xiong, XJ
   Chen, X
   Peng, JY
   Yao, H
   Pu, JX
   Chen, QW
   Zheng, MM
AF Zhou, Zixi
   Zheng, Zheng
   Xiong, Xiaojing
   Chen, Xu
   Peng, Jingying
   Yao, Hao
   Pu, Jiaxin
   Chen, Qingwei
   Zheng, Minming
TI Gut Microbiota Composition and Fecal Metabolic Profiling in Patients
   With Diabetic Retinopathy
SO FRONTIERS IN CELL AND DEVELOPMENTAL BIOLOGY
LA English
DT Article
DE diabetic retinopathy; gut microbiota; fecal metabolic phenotype;
   metabolomics; correlation analysis
ID ASSOCIATION; METAGENOME; SIGNATURES; CELLS
AB Recent evidence suggests there is a link between metabolic diseases and gut microbiota. To investigate the gut microbiota composition and fecal metabolic phenotype in diabetic retinopathy (DR) patients. DNA was extracted from 50 fecal samples (21 individuals with type 2 diabetes mellitus-associated retinopathy (DR), 14 with type 2 diabetes mellitus but without retinopathy (DM) and 15 sex- and age-matched healthy controls) and then sequenced by high-throughput 16S rDNA analysis. Liquid chromatography mass spectrometry (LC-MS)-based metabolomics was simultaneously performed on the samples. A significant difference in the gut microbiota composition was observed between the DR and healthy groups and between the DR and DM groups. At the genus level, Faecalibacterium, Roseburia, Lachnospira and Romboutsia were enriched in DR patients compared to healthy individuals, while Akkermansia was depleted. Compared to those in the DM patient group, five genera, including Prevotella, were enriched, and Bacillus, Veillonella, and Pantoea were depleted in DR patients. Fecal metabolites in DR patients significantly differed from those in the healthy population and DM patients. The levels of carnosine, succinate, nicotinic acid and niacinamide were significantly lower in DR patients than in healthy controls. Compared to those in DM patients, nine metabolites were enriched, and six were depleted in DR patients. KEGG annotation revealed 17 pathways with differentially abundant metabolites between DR patients and healthy controls, and only two pathways with differentially abundant metabolites were identified between DR and DM patients, namely, the arginine-proline and alpha-linolenic acid metabolic pathways. In a correlation analysis, armillaramide was found to be negatively associated with Prevotella and Subdoligranulum and positively associated with Bacillus. Traumatic acid was negatively correlated with Bacillus. Our study identified differential gut microbiota compositions and characteristic fecal metabolic phenotypes in DR patients compared with those in the healthy population and DM patients. Additionally, the gut microbiota composition and fecal metabolic phenotype were relevant. We speculated that the gut microbiota in DR patients may cause alterations in fecal metabolites, which may contribute to disease progression, providing a new direction for understanding DR.</p>
C1 [Zhou, Zixi; Zheng, Zheng; Xiong, Xiaojing; Chen, Xu; Peng, Jingying; Yao, Hao; Pu, Jiaxin; Chen, Qingwei; Zheng, Minming] Chongqing Med Univ, Affiliated Hosp 2, Chongqing, Peoples R China.
RP Zheng, MM (corresponding author), Chongqing Med Univ, Affiliated Hosp 2, Chongqing, Peoples R China.
EM 381393002@qq.com
CR Al Bander Z, 2020, INT J ENV RES PUB HE, V17, DOI 10.3390/ijerph17207618
   Amer Diabet Assoc, 2018, DIABETES CARE, V41, pS13, DOI 10.2337/dc18-S002
   Artioli GG, 2019, EUR J SPORT SCI, V19, P30, DOI 10.1080/17461391.2018.1444096
   Arumugam M, 2011, NATURE, V473, P174, DOI 10.1038/nature09944
   Beli E, 2018, DIABETES, V67, P1867, DOI 10.2337/db18-0158
   Bokulich NA, 2013, NAT METHODS, V10, P57, DOI [10.1038/NMETH.2276, 10.1038/nmeth.2276]
   Boldyrev AA, 2013, PHYSIOL REV, V93, P1803, DOI 10.1152/physrev.00039.2012
   Calderon GD, 2017, EYE, V31, P1122, DOI 10.1038/eye.2017.64
   Chen LY, 2016, DIABETES, V65, P1099, DOI 10.2337/db15-0661
   Costea PI, 2018, NAT MICROBIOL, V3, DOI 10.1038/s41564-017-0072-8
   Dehdashtian E, 2018, LIFE SCI, V193, P20, DOI 10.1016/j.lfs.2017.12.001
   Derrien M, 2017, MICROB PATHOGENESIS, V106, P171, DOI 10.1016/j.micpath.2016.02.005
   Desai MS, 2016, CELL, V167, P1339, DOI 10.1016/j.cell.2016.10.043
   Fan Y, 2021, NAT REV MICROBIOL, V19, P55, DOI 10.1038/s41579-020-0433-9
   Forslund K, 2015, NATURE, V528, P262, DOI 10.1038/nature15766
   Gao JM, 2001, FITOTERAPIA, V72, P858, DOI 10.1016/S0367-326X(01)00319-7
   Greer RL, 2016, NAT COMMUN, V7, DOI 10.1038/ncomms13329
   Haines NR, 2018, J PROTEOME RES, V17, P2421, DOI 10.1021/acs.jproteome.8b00169
   He JQ, 2020, FRONT IMMUNOL, V11, DOI 10.3389/fimmu.2020.01703
   He WJ, 2012, TRENDS ENDOCRIN MET, V23, P467, DOI 10.1016/j.tem.2012.07.004
   Heianza Y, 2019, GUT, V68, P263, DOI 10.1136/gutjnl-2018-316155
   Hermes GDA, 2020, SCI REP-UK, V10, DOI 10.1038/s41598-020-64574-4
   Hess M, 2011, SCIENCE, V331, P463, DOI 10.1126/science.1200387
   Huang XY, 2018, INVEST OPHTH VIS SCI, V59, P1523, DOI 10.1167/iovs.17-22677
   Jablonska-Trypuc A, 2019, REGUL TOXICOL PHARM, V106, P137, DOI 10.1016/j.yrtph.2019.04.023
   Jayasudha R, 2020, PLOS ONE, V15, DOI 10.1371/journal.pone.0243077
   Jin HY, 2019, J PHARMACEUT BIOMED, V174, P414, DOI 10.1016/j.jpba.2019.06.013
   Karlsson FH, 2013, NATURE, V498, P99, DOI 10.1038/nature12198
   Khan S, 2020, SCI TRANSL MED, V12, DOI 10.1126/scitranslmed.aay6218
   Kim S, 2020, APPL ENVIRON MICROB, V86, DOI 10.1128/AEM.03004-19
   Kirkland JB, 2018, ADV FOOD NUTR RES, V83, P83, DOI 10.1016/bs.afnr.2017.11.003
   Larsen JM, 2017, IMMUNOLOGY, V151, P363, DOI 10.1111/imm.12760
   Li J, 2017, MICROBIOME, V5, DOI 10.1186/s40168-016-0222-x
   Lindstrom SI, 2019, J DIABETES COMPLICAT, V33, P668, DOI 10.1016/j.jdiacomp.2019.05.016
   Liu WH, 2019, RSC ADV, V9, P41192, DOI 10.1039/c9ra06607a
   Machiels K, 2014, GUT, V63, P1275, DOI 10.1136/gutjnl-2013-304833
   Magoc T, 2011, BIOINFORMATICS, V27, P2957, DOI 10.1093/bioinformatics/btr507
   Mahootchi E, 2020, SCI ADV, V6, DOI 10.1126/sciadv.abb3713
   Matsuzaki G, 2018, MICROBIOL IMMUNOL, V62, P1, DOI 10.1111/1348-0421.12560
   Mills E, 2014, TRENDS CELL BIOL, V24, P313, DOI 10.1016/j.tcb.2013.11.008
   Misawa T, 2013, NAT IMMUNOL, V14, P454, DOI 10.1038/ni.2550
   MITSUYAMA K, 1995, GUT, V36, P45, DOI 10.1136/gut.36.1.45
   POLKA L, 1992, PERCEPT PSYCHOPHYS, V52, P37, DOI 10.3758/BF03206758
   Pruett ST, 2008, J LIPID RES, V49, P1621, DOI 10.1194/jlr.R800012-JLR200
   Qin JJ, 2012, NATURE, V490, P55, DOI 10.1038/nature11450
   Quast C, 2013, NUCLEIC ACIDS RES, V41, pD590, DOI 10.1093/nar/gks1219
   Raman KS, 2022, OCUL IMMUNOL INFLAMM, V30, P470, DOI 10.1080/09273948.2020.1811350
   Scher JU, 2015, ARTHRITIS RHEUMATOL, V67, P128, DOI 10.1002/art.38892
   Seregin SS, 2017, CELL REP, V19, P2174, DOI 10.1016/j.celrep.2017.05.074
   Serra AM, 2012, AM J PATHOL, V181, P719, DOI 10.1016/j.ajpath.2012.04.009
   Smith CA, 2006, ANAL CHEM, V78, P779, DOI 10.1021/ac051437y
   Tonade D, 2021, PROG RETIN EYE RES, V83, DOI 10.1016/j.preteyeres.2020.100919
   Wang HY, 2020, ACTA DIABETOL, V57, P41, DOI 10.1007/s00592-019-01363-0
   Wang T, 2020, DRUG DES DEV THER, V14, P1279, DOI 10.2147/DDDT.S229145
   Wang Y, 2020, EUR REV MED PHARMACO, V24, P3476, DOI 10.26355/eurrev_202004_20806
   Xu JH, 2020, J DIABETES, V12, P224, DOI 10.1111/1753-0407.12986
   Yam M, 2019, J BIOL CHEM, V294, P10278, DOI 10.1074/jbc.RA119.007983
   Yan QL, 2017, FRONT CELL INFECT MI, V7, DOI 10.3389/fcimb.2017.00381
   Yu HJ, 2020, EUR REV MED PHARMACO, V24, P12983, DOI 10.26355/eurrev_202012_24203
   Yuan H, 2004, CARCINOGENESIS, V25, P2247, DOI 10.1093/carcin/bgh246
   Zhao X, 2020, J DIABETES RES, V2020, DOI 10.1155/2020/8842651
   Zheng YF, 2012, INDIAN J OPHTHALMOL, V60, P428, DOI 10.4103/0301-4738.100542
   Zhu XR, 2019, NUTR METAB, V16, DOI 10.1186/s12986-019-0358-3
NR 63
TC 0
Z9 0
U1 5
U2 11
PU FRONTIERS MEDIA SA
PI LAUSANNE
PA AVENUE DU TRIBUNAL FEDERAL 34, LAUSANNE, CH-1015, SWITZERLAND
SN 2296-634X
J9 FRONT CELL DEV BIOL
JI Front. Cell. Dev. Biol.
PD OCT 15
PY 2021
VL 9
AR 732204
DI 10.3389/fcell.2021.732204
PG 12
WC Cell Biology; Developmental Biology
WE Science Citation Index Expanded (SCI-EXPANDED)
SC Cell Biology; Developmental Biology
GA WT6PN
UT WOS:000715984900001
PM 34722512
OA Green Published, gold
DA 2022-07-02
ER

PT J
AU Bryrup, T
   Thomsen, CW
   Kern, T
   Allin, KH
   Brandslund, I
   Jorgensen, NR
   Vestergaard, H
   Hansen, T
   Hansen, TH
   Pedersen, O
   Nielsen, T
AF Bryrup, Thomas
   Thomsen, Caecilie W.
   Kern, Timo
   Allin, Kristine H.
   Brandslund, Ivan
   Jorgensen, Nikias R.
   Vestergaard, Henrik
   Hansen, Torben
   Hansen, Tue H.
   Pedersen, Oluf
   Nielsen, Trine
TI Metformin-induced changes of the gut microbiota in healthy young men:
   results of a non-blinded, one-armed intervention study
SO DIABETOLOGIA
LA English
DT Article
DE Drug therapy; Gut microbiota; Intervention; Metformin; Microbiome;
   Microbiota; Type 2 diabetes
ID GLUCOSE; GLUCONEOGENESIS; BIGUANIDES; METAGENOME; HISTAMINE; GLUCAGON;
   REVEALS; PATHWAY; INSULIN
AB Aims/hypothesis Individuals with type 2 diabetes have an altered bacterial composition of their gut microbiota compared with non-diabetic individuals. However, these alterations may be confounded by medication, notably the blood-glucose-lowering biguanide, metformin. We undertook a clinical trial in healthy and previously drug-free men with the primary aim of investigating metformin-induced compositional changes in the non-diabetic state. A secondary aim was to examine whether the pre-treatment gut microbiota was related to gastrointestinal adverse effects during metformin treatment.
   Methods Twenty-seven healthy young Danish men were included in an 18-week one-armed crossover trial consisting of a pre-intervention period, an intervention period and a post-intervention period, each period lasting 6 weeks. Inclusion criteria were men of age 18-35 years, BMI between 18.5 kg/m(2) and 27.5 kg/m(2), HbA(1c) < 39 mmol/mol (5.7%) and plasma creatinine within the normal range. No prescribed medication, including antibiotics, for 2 months prior to recruitment were allowed and no previous gastrointestinal surgery, discounting appendectomy or chronic illness requiring medical treatment. During the intervention the participants were given metformin up to 1 g twice daily. Participants were examined five times in the fasting state with blood sampling and recording of gastrointestinal symptoms. Examinations took place at Frederiksberg Hospital, Denmark before and after the pre-intervention period, halfway through and immediately after the end of intervention and after the wash-out period. Faecal samples were collected at nine evenly distributed time points, and bacterial DNA was extracted and subjected to 16S rRNA gene amplicon sequencing in order to evaluate gut microbiota composition. Subjective gastrointestinal symptoms were reported at each visit.
   Results Data from participants who completed visit 1 (n = 23) are included in analyses. For the primary outcome the relative abundance of 11 bacterial genera significantly changed during the intervention but returned to baseline levels after treatment cessation. In line with previous reports, we observed a reduced abundance of Intestinibacter spp. and Clostridium spp., as well as an increased abundance of Escherichia/Shigella spp. and Bilophila wadsworthia. The relative abundance at baseline of 12 bacterial genera predicted self-reported gastrointestinal adverse effects.
   Conclusions/interpretation Intake of metformin changes the gut microbiota composition in normoglycaemic young men. The microbiota changes induced by metformin extend and validate previous reports in individuals with type 2 diabetes. Secondary analyses suggest that pre-treatment gut microbiota composition may be a determinant for development of gastrointestinal adverse effects following metformin intake. These results require further investigation and replication in larger prospective studies.
C1 [Bryrup, Thomas; Thomsen, Caecilie W.; Kern, Timo; Allin, Kristine H.; Vestergaard, Henrik; Hansen, Torben; Hansen, Tue H.; Pedersen, Oluf; Nielsen, Trine] Univ Copenhagen, Novo Nordisk Fdn Ctr Basic Metab Res, Fac Hlth & Med Sci, Blegdamsvej 3B, DK-2200 Copenhagen, Denmark.
   [Allin, Kristine H.] Bispebjerg & Frederiksberg Hosp, Ctr Clin Res & Prevent, Copenhagen, Denmark.
   [Brandslund, Ivan] Lillebaelt Hosp, Dept Biochem & Immunol, Vejle, Denmark.
   [Brandslund, Ivan] Univ Southern Denmark, Inst Reg Hlth Res, Odense C, Denmark.
   [Jorgensen, Nikias R.] Rigshosp, Dept Clin Biochem, Copenhagen, Denmark.
   [Jorgensen, Nikias R.] Univ Southern Denmark, Odense Patient Data Explorat Network OPEN, Odense Univ Hosp, Inst Clin Res, Odense, Denmark.
   [Vestergaard, Henrik] Steno Diabet Ctr Copenhagen, Gentofte, Denmark.
   [Hansen, Torben] Univ Southern Denmark, Fac Hlth Sci, Odense, Denmark.
   [Hansen, Tue H.] Slagelse Hosp, Dept Cardiol & Endocrinol, Slagelse, Denmark.
RP Pedersen, O; Nielsen, T (corresponding author), Univ Copenhagen, Novo Nordisk Fdn Ctr Basic Metab Res, Fac Hlth & Med Sci, Blegdamsvej 3B, DK-2200 Copenhagen, Denmark.
EM oluf@sund.ku.dk; trine.nielsen@sund.ku.dk
RI Pedersen, Oluf/AAG-8015-2020; Pedersen, Oluf/Z-1731-2019; Allin,
   Kristine Højgaard/ABG-3463-2021; Bryrup, Thomas/AAJ-1302-2021; Hansen,
   Tue H/S-7724-2016
OI Pedersen, Oluf/0000-0002-3321-3972; Hansen, Tue H/0000-0001-5948-8993;
   Vestergaard, Henrik/0000-0003-3090-269X; Allin,
   Kristine/0000-0002-6880-5759; Brandslund, Ivan/0000-0002-4203-5442;
   Bryrup, Thomas/0000-0001-8533-6766; Hansen, Torben/0000-0001-8748-3831;
   Jorgensen, Niklas Rye/0000-0001-9624-5210; Kern,
   Timo/0000-0001-7139-9766; Nielsen, Trine/0000-0002-2066-7895
FU Danish Diabetes Association; Novo Nordisk Foundation [NNF14OC00128];
   Novo Nordisk Foundation for Basic Metabolic Research; Hagedorn Prize
FX The project was financed by research grants from the Danish Diabetes
   Association (received by TN), The Novo Nordisk Foundation (grant number
   NNF14OC00128), internal funding at the Novo Nordisk Foundation for Basic
   Metabolic Research and the Hagedorn Prize (received by OP).
CR BAILEY CJ, 1992, DIABETES CARE, V15, P755, DOI 10.2337/diacare.15.6.755
   BONORA E, 1984, CURR MED RES OPIN, V9, P47, DOI 10.1185/03007998409109558
   Buse JB, 2016, DIABETES CARE, V39, P198, DOI 10.2337/dc15-0488
   Callahan BJ, 2016, NAT METHODS, V13, P581, DOI [10.1038/NMETH.3869, 10.1038/nmeth.3869]
   Coughlan KA, 2014, DIABET METAB SYND OB, V7, P241, DOI 10.2147/DMSO.S43731
   Dao MC, 2016, GUT, V65, P426, DOI 10.1136/gutjnl-2014-308778
   de la Cuesta-Zuluaga J, 2017, DIABETES CARE, V40, P54, DOI 10.2337/dc16-1324
   Duca FA, 2015, NAT MED, V21, P506, DOI 10.1038/nm.3787
   Elbere I, 2018, PLOS ONE, V13, DOI 10.1371/journal.pone.0204317
   Falony G, 2016, SCIENCE, V352, P560, DOI 10.1126/science.aad3503
   Foretz M, 2010, J CLIN INVEST, V120, P2355, DOI 10.1172/JCI40671
   Forslund K, 2015, NATURE, V528, P262, DOI 10.1038/nature15766
   Garber AJ, 1997, AM J MED, V103, P491, DOI 10.1016/S0002-9343(97)00254-4
   Garner MR, 2002, SYST APPL MICROBIOL, V25, P498, DOI 10.1078/07232020260517625
   Guo XF, 2017, BMC GENOMICS, V18, DOI 10.1186/s12864-017-4195-3
   Hiippala K, 2016, FRONT MICROBIOL, V7, DOI 10.3389/fmicb.2016.01706
   Ikeda T, 2000, BIOCHEM PHARMACOL, V59, P887, DOI 10.1016/S0006-2952(99)00396-2
   Karlsson FH, 2013, NATURE, V498, P99, DOI 10.1038/nature12198
   Larsen N, 2010, PLOS ONE, V5, DOI 10.1371/journal.pone.0009085
   Lavelle A, 2015, GUT, V64, P1553, DOI 10.1136/gutjnl-2014-307873
   Madiraju AK, 2014, NATURE, V510, P542, DOI 10.1038/nature13270
   Maintz L, 2007, AM J CLIN NUTR, V85, P1185, DOI 10.1093/ajcn/85.5.1185
   MATTHEWS DR, 1985, DIABETOLOGIA, V28, P412, DOI 10.1007/BF00280883
   Miller RA, 2013, NATURE, V494, P256, DOI 10.1038/nature11808
   Pedersen C, 2016, BRIT J NUTR, V116, P1869, DOI 10.1017/S0007114516004086
   Pingitore A, 2017, DIABETES OBES METAB, V19, P257, DOI 10.1111/dom.12811
   Qin JJ, 2012, NATURE, V490, P55, DOI 10.1038/nature11450
   Sato J, 2014, DIABETES CARE, V37, P2343, DOI 10.2337/dc13-2817
   Shapiro H, 2018, J EXP MED, V215, P383, DOI 10.1084/jem.20171965
   Shin NR, 2014, GUT, V63, P727, DOI 10.1136/gutjnl-2012-303839
   Sun LL, 2018, NAT MED, V24, P1919, DOI 10.1038/s41591-018-0222-4
   Wang Q, 2007, APPL ENVIRON MICROB, V73, P5261, DOI 10.1128/AEM.00062-07
   WARNICK GR, 1990, CLIN CHEM, V36, P15
   Williams BL, 2012, MBIO, V3, DOI 10.1128/mBio.00261-11
   Wu H, 2017, NAT MED, V23, P850, DOI 10.1038/nm.4345
   Yee SW, 2015, J PHARMACOKINET PHAR, V42, P463, DOI 10.1007/s10928-015-9436-y
   Zhernakova A, 2016, SCIENCE, V352, P565, DOI 10.1126/science.aad3369
   Zhou GC, 2001, J CLIN INVEST, V108, P1167, DOI 10.1172/JCI200113505
NR 38
TC 70
Z9 72
U1 5
U2 13
PU SPRINGER
PI NEW YORK
PA ONE NEW YORK PLAZA, SUITE 4600, NEW YORK, NY, UNITED STATES
SN 0012-186X
EI 1432-0428
J9 DIABETOLOGIA
JI Diabetologia
PD JUN
PY 2019
VL 62
IS 6
BP 1024
EP 1035
DI 10.1007/s00125-019-4848-7
PG 12
WC Endocrinology & Metabolism
WE Science Citation Index Expanded (SCI-EXPANDED)
SC Endocrinology & Metabolism
GA HX8FC
UT WOS:000467640700015
PM 30904939
OA Green Published, hybrid
DA 2022-07-02
ER

PT J
AU Chen, HH
   Nie, QX
   Hu, JL
   Huang, XJ
   Yin, JY
   Nie, SP
AF Chen, Haihong
   Nie, Qixing
   Hu, Jielun
   Huang, Xiaojun
   Yin, Junyi
   Nie, Shaoping
TI Multiomics Approach to Explore the Amelioration Mechanisms of
   Glucomannans on the Metabolic Disorder of Type 2 Diabetic Rats
SO JOURNAL OF AGRICULTURAL AND FOOD CHEMISTRY
LA English
DT Article
DE type 2 diabetes; glucomannan; multiomics; amino acid; intestinal
   microbiota
AB Type 2 diabetes (T2D) is a worldwide epidemic associated with metabolic disorders and intestinal microbiota alterations. Polysaccharides have been considered to be beneficial to the prevention and alleviation of T2D. In the present study, ultra-performance liquid chromatography-triple-time-of-flight-based metabolomics and proteomics and 16S rRNA sequencing methods were employed to evaluate the effects of glucomannans from Dendrobium officinale stem, konjac, and Aloe vera leaves on host metabolism and intestinal microbiota regulation in type 2 diabetic rats and potential mechanisms. The metabolism of amino acids was significantly disturbed in the type 2 diabetic rats, especially the upregulated branched-chain amino acid (BCAA) metabolism. Host-derived BCAA metabolism was significantly decreased in type 2 diabetic rats. However, the levels of BCAAs in host circulation and gene abundance of BCAA biosynthesis in gut microbiota were significantly increased in diabetic rats, which suggested that the disturbed intestinal microbiota might be responsible for the increased circulation of BCAAs in T2D. Glucomannan treatment decreased the abundance of microbial BCAA biosynthesis-related genes and ameliorated the host BCAA metabolism. Also, glucomannan with a higher molecular weight and a lower ratio of mannose/glucose possessed better antidiabetic effects. In summary, the antidiabetic effects of glucomannans might be associated with the amelioration of BCAA metabolism by modulating intestinal microbiota.
C1 [Chen, Haihong; Nie, Qixing; Hu, Jielun; Huang, Xiaojun; Yin, Junyi; Nie, Shaoping] Nanchang Univ, State Key Lab Food Sci & Technol, China Canada Joint Lab Food Sci & Technol Nanchan, Nanchang 330047, Jiangxi, Peoples R China.
RP Nie, SP (corresponding author), Nanchang Univ, State Key Lab Food Sci & Technol, China Canada Joint Lab Food Sci & Technol Nanchan, Nanchang 330047, Jiangxi, Peoples R China.
EM spnie@ncu.edu.cn
OI Nie, Shao-Ping/0000-0002-2412-4679
FU National Natural Science Foundation of China for Distinguished Young
   Scholars [31825020]; Outstanding Science and Technology Innovation Team
   Project in Jiangxi Province [20165BCB19001]; Collaborative Project in
   Agriculture and Food Field between China and Canada [2017ZJGH0102001];
   State Key Laboratory of Food Science and Technology, Nanchang University
   [SKLF-ZZB-201911]
FX The financial support from the National Natural Science Foundation of
   China for Distinguished Young Scholars (31825020), the Outstanding
   Science and Technology Innovation Team Project in Jiangxi Province
   (20165BCB19001), the Collaborative Project in Agriculture and Food Field
   between China and Canada (2017ZJGH0102001), and the Exploring Project
   Program of State Key Laboratory of Food Science and Technology, Nanchang
   University (SKLF-ZZB-201911), was gratefully acknowledged.
CR ALLISON C, 1989, APPL ENVIRON MICROB, V55, P2894, DOI 10.1128/AEM.55.11.2894-2898.1989
   Dang AT, 2019, MUCOSAL IMMUNOL, V12, P843, DOI 10.1038/s41385-019-0160-6
   Badoud F, 2014, J PROTEOME RES, V13, P3455, DOI 10.1021/pr500416v
   Bender DA, 2012, BRIT J NUTR, V108, pS113, DOI 10.1017/S0007114512002292
   Bi X, 2017, NUTR DIABETES, V7, DOI 10.1038/nutd.2016.55
   Cani PD, 2019, NAT METAB, V1, P34, DOI 10.1038/s42255-018-0017-4
   Chen GJ, 2018, J AGR FOOD CHEM, V66, P2783, DOI 10.1021/acs.jafc.8b00296
   Chen HH, 2019, J AGR FOOD CHEM, V67, P5278, DOI 10.1021/acs.jafc.9b01192
   Chen HH, 2019, MOL NUTR FOOD RES, V63, DOI 10.1002/mnfr.201801008
   Chen SM, 2019, SCI REP-UK, V9, DOI 10.1038/s41598-019-43431-z
   Chen XP, 2015, J DIABETES INVEST, V6, P369, DOI 10.1111/jdi.12345
   Dai ZL, 2011, FRONT BIOSCI-LANDMRK, V16, P1768, DOI 10.2741/3820
   Dai ZL, 2010, AMINO ACIDS, V39, P1201, DOI 10.1007/s00726-010-0556-9
   Dalile B, 2019, NAT REV GASTRO HEPAT, V16, P461, DOI 10.1038/s41575-019-0157-3
   Davila AM, 2013, PHARMACOL RES, V69, P114, DOI 10.1016/j.phrs.2013.01.003
   Evenepoel P, 1999, AM J PHYSIOL-GASTR L, V277, pG935, DOI 10.1152/ajpgi.1999.277.5.G935
   FELIG P, 1975, ANNU REV BIOCHEM, V44, P933, DOI 10.1146/annurev.bi.44.070175.004441
   Feng YC, 2019, INT J BIOL MACROMOL, V132, P1001, DOI 10.1016/j.ijbiomac.2019.03.242
   Ferreira SS, 2015, CARBOHYD POLYM, V132, P378, DOI 10.1016/j.carbpol.2015.05.079
   Fukushima K, 2019, J CLIN LIPIDOL, V13, P932, DOI 10.1016/j.jacl.2019.09.002
   Gancheva S, 2018, PHYSIOL REV, V98, P1371, DOI 10.1152/physrev.00015.2017
   Gar C, 2018, CRIT REV CL LAB SCI, V55, P21, DOI 10.1080/10408363.2017.1414143
   Gowd V, 2019, CRIT REV BIOTECHNOL, V39, P524, DOI 10.1080/07388551.2019.1576025
   Grundy MML, 2018, FOOD HYDROCOLLOID, V83, P253, DOI 10.1016/j.foodhyd.2018.05.018
   Hu JL, 2018, J AGR FOOD CHEM, V66, P4781, DOI 10.1021/acs.jafc.7b05410
   Huang XJ, 2015, FOOD RES INT, V72, P168, DOI 10.1016/j.foodres.2015.01.035
   Iida K, 2007, FEBS J, V274, P5090, DOI 10.1111/j.1742-4658.2007.06028.x
   International Diabetes Federation (IDF), 2019, IDF DIABETES ATLAS, V9th
   Kahl S, 2018, NAT REV ENDOCRINOL, V14, P449, DOI 10.1038/s41574-018-0055-8
   Kahl S, 2018, J CLIN ENDOCR METAB, V103, P460, DOI 10.1210/jc.2017-01773
   KORNBERG HL, 1958, BIOCHEM J, V68, P549, DOI 10.1042/bj0680549
   Krebs M, 2007, DIABETES, V56, P1600, DOI 10.2337/db06-1016
   Kunze M, 2006, BBA-MOL CELL RES, V1763, P1441, DOI 10.1016/j.bbamcr.2006.09.009
   Li MZ, 2020, FOOD HYDROCOLLOID, V100, DOI 10.1016/j.foodhyd.2019.105445
   Ma L, 2020, J FUNCT FOODS, V64, DOI 10.1016/j.jff.2019.103677
   MACFARLANE GT, 1988, J APPL BACTERIOL, V64, P37, DOI 10.1111/j.1365-2672.1988.tb02427.x
   Metges CC, 2000, J NUTR, V130, p1857S, DOI 10.1093/jn/130.7.1857S
   Neis EPJG, 2015, NUTRIENTS, V7, P2930, DOI 10.3390/nu7042930
   Nie QX, 2019, CRIT REV FOOD SCI, V59, P848, DOI 10.1080/10408398.2018.1536646
   Nie QX, 2018, MOL NUTR FOOD RES, V62, DOI 10.1002/mnfr.201800222
   Nieuwdorp M, 2014, GASTROENTEROLOGY, V146, P1525, DOI 10.1053/j.gastro.2014.02.008
   Qin JJ, 2012, NATURE, V490, P55, DOI 10.1038/nature11450
   Regand A, 2011, FOOD CHEM, V129, P297, DOI 10.1016/j.foodchem.2011.04.053
   Romine MF, 2017, P NATL ACAD SCI USA, V114, pE1205, DOI 10.1073/pnas.1612360114
   Schutz Y, 2011, INT J VITAM NUTR RES, V81, P101, DOI 10.1024/0300-9831/a000064
   Shi X.-D., 2019, THESIS NANCHANG U NA
   Shi XD, 2019, FOOD HYDROCOLLOID, V89, P503, DOI 10.1016/j.foodhyd.2018.11.013
   Shi XD, 2018, INT J BIOL MACROMOL, V120, P2373, DOI 10.1016/j.ijbiomac.2018.09.005
   SONNE JC, 1956, J BIOL CHEM, V220, P369
   Suhre K, 2010, PLOS ONE, V5, DOI 10.1371/journal.pone.0013953
   Sun XN, 2018, J FUNCT FOODS, V46, P48, DOI 10.1016/j.jff.2018.04.041
   Takeda K, 2019, NUTRITION AND ENHANCED SPORTS PERFORMANCE: MUSCLE BUILDING, ENDURANCE, AND STRENGTH, 2ND EDITION, P627, DOI 10.1016/B978-0-12-813922-6.00053-9
   Tobias DK, 2018, CLIN CHEM, V64, P1203, DOI 10.1373/clinchem.2017.285841
   van Doorn M, 2007, BRIT J CLIN PHARMACO, V63, P562, DOI 10.1111/j.1365-2125.2006.02816.x
   Vitreschak AG, 2003, RNA, V9, P1084, DOI 10.1261/rna.5710303
   Wang P, 2020, INT J OBESITY, V44, P213, DOI 10.1038/s41366-019-0332-1
   White PJ, 2019, SCIENCE, V363, P582, DOI 10.1126/science.aav0558
   Wu JHY, 2019, NAT REV CARDIOL, V16, P581, DOI 10.1038/s41569-019-0206-1
   Wu JJ, 2016, CARBOHYD POLYM, V144, P474, DOI 10.1016/j.carbpol.2016.02.040
   Wurtz P, 2012, DIABETES CARE, V35, P1749, DOI 10.2337/dc11-1838
   Xing X., 2014, BIOACT CARBOHYDR DIE, V4, P74, DOI DOI 10.1016/J.BCDF
   Zhang GY, 2016, J AGR FOOD CHEM, V64, P2485, DOI 10.1021/acs.jafc.5b03117
   Zhao LP, 2018, SCIENCE, V359, P1151, DOI 10.1126/science.aao5774
   Zhou WY, 2019, NATURE, V569, P663, DOI 10.1038/s41586-019-1236-x
   Zmora N, 2019, NAT REV GASTRO HEPAT, V16, P35, DOI 10.1038/s41575-018-0061-2
NR 65
TC 10
Z9 10
U1 30
U2 95
PU AMER CHEMICAL SOC
PI WASHINGTON
PA 1155 16TH ST, NW, WASHINGTON, DC 20036 USA
SN 0021-8561
EI 1520-5118
J9 J AGR FOOD CHEM
JI J. Agric. Food Chem.
PD MAR 3
PY 2021
VL 69
IS 8
BP 2632
EP 2645
DI 10.1021/acs.jafc.0c07871
EA FEB 2021
PG 14
WC Agriculture, Multidisciplinary; Chemistry, Applied; Food Science &
   Technology
WE Science Citation Index Expanded (SCI-EXPANDED)
SC Agriculture; Chemistry; Food Science & Technology
GA QT1AV
UT WOS:000626325300028
PM 33606525
DA 2022-07-02
ER

PT J
AU Park, JM
   Shin, Y
   Kim, SH
   Jin, M
   Choi, JJ
AF Park, Jong-Min
   Shin, Younmin
   Kim, Seung Hyung
   Jin, Mirim
   Choi, Jeong June
TI Dietary Epigallocatechin-3-Gallate Alters the Gut Microbiota of Obese
   Diabeticdb/dbMice:LactobacillusIs a Putative Target
SO JOURNAL OF MEDICINAL FOOD
LA English
DT Article
DE EGCG; gut microbiota; Lactobacillus; obesity; probiotics
ID POLYPHENOL; HUMANS
AB Obesity results in the progression of metabolic disorders, and especially type 2 diabetes mellitus (T2DM), and the gut microbiota have been implicated in the development of T2DM. This study investigated the effect of epigallocatechin-3-gallate (EGCG) on structural changes to the gut microbiota of obese diabeticdb/dbmice.db/dbmice were subjected to a control and EGCG (10, 50, and 100 mg/kg) diet for 8 weeks. Glucose homeostasis and the structure and composition of the gut microbiota were measured. EGCG inhibited the increases in body weight and fasting blood glucose levels. Similarly, it resulted in remarkable improvements in glucose tolerance. Based on lipid profiles, EGCG decreased serum cholesterol and low-density lipoprotein (LDL) levels, and increased the high-density lipoprotein/LDL ratio. In addition, upon fecal microbiota analysis, this compound significantly increased the Firmicutes:Bacteroidetes ratio at the phylum level and increasedLactobacillusabundance at the genus level. Especially, its administration increased abundances of theLactobacillus gasseri,Lactobacillus intestinalis, andLactobacillus reuteri. We also found that EGCG increased Christensenellaceae abundance and decreased Enterobacteriaceae and Proteobacteria abundance at the family level. EGCG improves glucose homeostasis in diabetic mice. Its beneficial effects on glucose homeostasis are likely associated with alterations to the gut microbiota. Furthermore, the enrichment of probiotics (Lactobacillus) might be a potential mechanism underlying the effects of EGCG on glucose homeostasis.
C1 [Park, Jong-Min] Daejeon Univ, Coll Korean Med, Daejeon, South Korea.
   [Shin, Younmin; Choi, Jeong June] Daejeon Univ, Coll Korean Med, Lab Mol Med, Daehak Ro 62, Daejeon 34520, South Korea.
   [Kim, Seung Hyung] Daejeon Univ, Inst Tradit Med & Biosci, Daejeon, South Korea.
   [Jin, Mirim] Gachon Univ, Coll Med, Incheon, South Korea.
RP Choi, JJ (corresponding author), Daejeon Univ, Coll Korean Med, Lab Mol Med, Daehak Ro 62, Daejeon 34520, South Korea.
EM c27022@dju.ac.kr
CR Bordalo T. L, 2017, CRITICAL REV FOOD SC, V57, P2296, DOI DOI 10.1080/10408398.2014.934438
   Castaner O, 2018, INT J ENDOCRINOL, V2018, DOI 10.1155/2018/4095789
   Choi JG, 2019, PLOS ONE, V14, DOI 10.1371/journal.pone.0217194
   Cornejo-Pareja I, 2019, EUR J CLIN NUTR, V72, P26, DOI 10.1038/s41430-018-0306-8
   DeMars MD, 2018, FASEB J, V32
   Indiani CMDP, 2018, CHILD OBES, V14, P501, DOI 10.1089/chi.2018.0040
   Gil-Cardoso K, 2016, NUTR RES REV, V29, P234, DOI 10.1017/S0954422416000159
   Haslam DW, 2005, LANCET, V366, P1197, DOI 10.1016/S0140-6736(05)67483-1
   Hsieh FC, 2013, NUTR METAB, V10, DOI 10.1186/1743-7075-10-35
   Hsieh PS, 2020, BMJ OPEN DIAB RES CA, V8, DOI 10.1136/bmjdrc-2019-001028
   Jang LG, 2019, J INT SOC SPORT NUTR, V16, DOI 10.1186/s12970-019-0290-y
   Jasmin, 2019, MINI-REV MED CHEM, V19, P762, DOI 10.2174/1389557519666181227153428
   Jumpertz R, 2011, AM J CLIN NUTR, V94, P58, DOI 10.3945/ajcn.110.010132
   Kang JJ, 2013, PLOS ONE, V8, DOI 10.1371/journal.pone.0070673
   Kato E, 2019, BIOSCI BIOTECH BIOCH, V83, P975, DOI 10.1080/09168451.2019.1580560
   Kim HS, 2014, REDOX BIOL, V2, P187, DOI 10.1016/j.redox.2013.12.022
   Koutnikova H, 2019, BMJ OPEN, V9, DOI 10.1136/bmjopen-2017-017995
   Memarrast F, 2017, DIABETES-METAB RES, V33, DOI 10.1002/dmrr.2912
   Most J, 2017, EUR J CLIN NUTR, V71, P1040, DOI 10.1038/ejcn.2017.89
   Muscogiuri Giovanna, 2019, Int J Obes Suppl, V9, P10, DOI 10.1038/s41367-019-0011-7
   Niibo M, 2019, J DAIRY SCI, V102, P997, DOI 10.3168/jds.2018-15203
   Peters BA, 2018, SCI REP-UK, V8, DOI 10.1038/s41598-018-28126-1
   Pittayanon R, 2019, GASTROENTEROLOGY, V157, P97, DOI 10.1053/j.gastro.2019.03.049
   Polsky S, 2015, CURR OPIN ENDOCRINOL, V22, P277, DOI 10.1097/MED.0000000000000170
   Ramachandran B, 2016, TOXICOL REP, V3, P336, DOI 10.1016/j.toxrep.2016.03.001
   Servan PR, 2013, NUTR HOSP, V28, P138, DOI 10.3305/nh.2013.28.sup5.6929
   Simon MC, 2015, DIABETES CARE, V38, P1827, DOI 10.2337/dc14-2690
   Son HJ, 2019, J CANCER PREV, V24, P173, DOI 10.15430/JCP.2019.24.3.173
   Song JX, 2017, FRONT PHYSIOL, V8, DOI 10.3389/fphys.2017.00602
   Song XK, 2017, COMB CHEM HIGH T SCR, V20, P872, DOI 10.2174/1386207321666171218115850
   Stenman LK, 2016, BENEF MICROBES, V7, P11, DOI 10.3920/BM2015.0069
   Suzuki T, 2016, MOLECULES, V21, DOI 10.3390/molecules21101305
   Tilg H, 2014, GUT, V63, P1513, DOI 10.1136/gutjnl-2014-306928
   Tremaroli V, 2012, NATURE, V489, P242, DOI 10.1038/nature11552
   Tzounis X, 2008, BRIT J NUTR, V99, P782, DOI 10.1017/S0007114507853384
   Ueda-Wakagi M, 2019, INT J MOL SCI, V20, DOI 10.3390/ijms20102436
   Yun SI, 2009, J APPL MICROBIOL, V107, P1681, DOI 10.1111/j.1365-2672.2009.04350.x
   Zhang X, 2015, SCI REP-UK, V5, DOI [10.1038/srep09940, 10.1038/srep09803]
   Zuo T, 2018, FRONT MICROBIOL, V9, DOI 10.3389/fmicb.2018.02247
NR 39
TC 5
Z9 5
U1 4
U2 20
PU MARY ANN LIEBERT, INC
PI NEW ROCHELLE
PA 140 HUGUENOT STREET, 3RD FL, NEW ROCHELLE, NY 10801 USA
SN 1096-620X
EI 1557-7600
J9 J MED FOOD
JI J. Med. Food
PD OCT 1
PY 2020
VL 23
IS 10
BP 1033
EP 1042
DI 10.1089/jmf.2020.4700
PG 10
WC Chemistry, Medicinal; Food Science & Technology; Nutrition & Dietetics
WE Science Citation Index Expanded (SCI-EXPANDED)
SC Pharmacology & Pharmacy; Food Science & Technology; Nutrition &
   Dietetics
GA NZ9AP
UT WOS:000577392500002
PM 33054538
DA 2022-07-02
ER

PT J
AU Soleimani, A
   Motamedzadeh, A
   Mojarrad, MZ
   Bahmani, F
   Amirani, E
   Ostadmohammadi, V
   Tajabadi-Ebrahimi, M
   Asemi, Z
AF Soleimani, Alireza
   Motamedzadeh, Alireza
   Mojarrad, Malihe Zarrati
   Bahmani, Fereshteh
   Amirani, Elaheh
   Ostadmohammadi, Vahidreza
   Tajabadi-Ebrahimi, Maryam
   Asemi, Zatollah
TI The Effects of Synbiotic Supplementation on Metabolic Status in Diabetic
   Patients Undergoing Hemodialysis: a Randomized, Double-Blinded,
   Placebo-Controlled Trial
SO PROBIOTICS AND ANTIMICROBIAL PROTEINS
LA English
DT Article
DE Synbiotic supplementation; Diabetes; Hemodialysis; Metabolic status
ID CHRONIC KIDNEY-DISEASE; INSULIN-RESISTANCE; GUT MICROBIOTA; PROBIOTIC
   SUPPLEMENTATION; INTERNATIONAL SOCIETY; INFLAMMATORY MARKERS; CONSENSUS
   STATEMENT; GLYCEMIC CONTROL; RENAL NUTRITION; WEIGHT-GAIN
AB This study was conducted to evaluate the effects of synbiotic supplementation on metabolic profiles in diabetic patients undergoing hemodialysis (HD). This randomized, double-blinded, placebo-controlled clinical trial was performed in 60 diabetic HD patients. Participants were randomly assigned into two groups to receive either synbiotic capsule, containing Lactobacillus acidophilus, Lactobacillus casei, and Bifidobacterium bifidum (2x10(9) CFU/g each), plus 0.8 g/day of inulin (n=30) or placebo (n=30) for 12 weeks. Synbiotic supplementation significantly decreased fasting plasma glucose (beta -13.56 mg/dL; 95% CI, -23.82, -3.30; P=0.01), insulin levels (beta -5.49 mu IU/mL; 95% CI, -6.92, -4.05; P<0.001), and insulin resistance (<beta> -2.25; 95% CI, -3.02, -1.48; P<0.001), while increased the quantitative insulin sensitivity check index (<beta> 0.02; 95% CI, 0.01, 0.02; P<0.001) compared with the placebo. Additionally, synbiotic intake resulted in a significant reduction in high-sensitivity C-reactive protein (<beta> -2930.48 ng/mL; 95% CI, -3741.15, -2119.80; P<0.001) and malondialdehyde levels (<beta> -0.60 mu mol/L; 95% CI, -0.99, -0.20; P=0.003). Moreover, we found a significant increase in total antioxidant capacity (beta 142.99 mmol/L; 95% CI, 61.72, 224.25; P=0.001) and total glutathione levels (beta 131.11 mu mol/L; 95% CI, 89.35, 172.87; P<0.001) in the synbiotic group compared with the placebo group. Overall, synbiotic supplementation for 12 weeks had beneficial effects on glycemic control, biomarkers of inflammation, and oxidative stress in diabetic patients under HD. This study was registered in the Iranian website (www.irct.ir) for registration of clinical trials (http://www.irct.ir: IRCT2017090133941N17). http://www.irct.ir: IRCT2017090133941N17.
C1 [Soleimani, Alireza; Motamedzadeh, Alireza] Kashan Univ Med Sci, Dept Internal Med, Kashan, Iran.
   [Mojarrad, Malihe Zarrati; Bahmani, Fereshteh; Amirani, Elaheh; Ostadmohammadi, Vahidreza; Asemi, Zatollah] Kashan Univ Med Sci, Res Ctr Biochem & Nutr Metab Dis, Kashan, Iran.
   [Tajabadi-Ebrahimi, Maryam] Islamic Azad Univ, Sci Fac, Sci Dept, Tehran Cent Branch, Tehran, Iran.
RP Asemi, Z (corresponding author), Kashan Univ Med Sci, Res Ctr Biochem & Nutr Metab Dis, Kashan, Iran.
EM ar_soliemani@yahoo.com; Alirezamotamedzadeh@gmail.com;
   Malihe.Zarrati.Mojarrad1@gmail.com; Bahmani.fereshteh2@gmail.com;
   elahe.amirani@rocketmail.com; vrom.1993@gmail.com;
   ebrahimi_mt@yahoo.com; asemi_r@yahoo.com
RI Boroumand, Homa/ABE-3913-2021; Ostadmohammadi, Vahidreza/A-6248-2018
OI Boroumand, Homa/0000-0002-2323-0082; Ostadmohammadi,
   Vahidreza/0000-0002-4633-5397
FU Kashan University of Medical Sciences (KAUMS)
FX The research grant provided by Research Deputy of Kashan University of
   Medical Sciences (KAUMS).
CR Allawi AAD, 2018, DIABETES METAB SYND, V12, P91, DOI 10.1016/j.dsx.2017.09.003
   Asemi Z, 2016, CLIN NUTR, V35, P819, DOI 10.1016/j.clnu.2015.07.009
   Benzie IFF, 1996, ANAL BIOCHEM, V239, P70, DOI 10.1006/abio.1996.0292
   Beserra BTS, 2015, CLIN NUTR, V34, P845, DOI 10.1016/j.clnu.2014.10.004
   BEUTLER E, 1985, J LAB CLIN MED, V105, P581
   Carrero JJ, 2018, NEFROLOGIA, V38, P520, DOI 10.1016/j.nefro.2018.02.009
   Carrero JJ, 2013, J RENAL NUTR, V23, P77, DOI 10.1053/j.jrn.2013.01.001
   Chen ZG, 2016, AM J TRANSL RES, V8, P4009
   Cruz-Mora J, 2014, J RENAL NUTR, V24, P330, DOI 10.1053/j.jrn.2014.05.006
   Delzenne N, 2009, NAT REV MICROBIOL, V7, DOI 10.1038/nrmicro2209-c2
   Eslamparast T, 2014, BRIT J NUTR, V112, P438, DOI 10.1017/S0007114514000919
   Farrokhian A, 2019, PROBIOTICS ANTIMICRO, V11, P133, DOI 10.1007/s12602-017-9343-1
   Gargari BP, 2013, DIABETES METAB J, V37, P140, DOI 10.4093/dmj.2013.37.2.140
   Hadi A, 2019, CRIT REV FOOD SCI, V59, P2494, DOI 10.1080/10408398.2018.1458021
   Heo J, 2016, SCI REP-UK, V6, DOI 10.1038/srep33566
   Hommelberg PPH, 2010, CURR OPIN CLIN NUTR, V13, P647, DOI 10.1097/MCO.0b013e32833f1acd
   Ikizler TA, 2013, KIDNEY INT, V84, P1096, DOI 10.1038/ki.2013.147
   JANERO DR, 1990, FREE RADICAL BIO MED, V9, P515, DOI 10.1016/0891-5849(90)90131-2
   Kalina U, 2002, EUR J IMMUNOL, V32, P2635, DOI 10.1002/1521-4141(200209)32:9<2635::AID-IMMU2635>3.0.CO;2-N
   Kang YM, 2012, FOOD CHEM TOXICOL, V50, P1166, DOI 10.1016/j.fct.2011.11.026
   Karimi E, 2018, BRIT J NUTR, V119, P398, DOI [10.1017/S0007114517003920, 10.1017/s0007114517003920]
   Kelishadi R, 2014, J PEDIAT-BRAZIL, V90, P161, DOI 10.1016/j.jped.2013.07.003
   Kleniewska P, 2017, OXID MED CELL LONGEV, V2017, DOI 10.1155/2017/9315375
   Kobayashi M, 2017, BIOCHEM BIOPH RES CO, V486, P499, DOI 10.1016/j.bbrc.2017.03.071
   Krumbeck JA, 2016, CURR OPIN GASTROEN, V32, P110, DOI 10.1097/MOG.0000000000000249
   March DS, 2017, BIOMED RES INT, V2017, DOI 10.1155/2017/5765417
   Markowiak P, 2017, NUTRIENTS, V9, DOI 10.3390/nu9091021
   Mazloom Z, 2013, IRAN J MED SCI, V38, P38
   McNabney SM, 2017, NUTRIENTS, V9, DOI 10.3390/nu9121348
   Million M, 2012, MICROB PATHOGENESIS, V53, P100, DOI 10.1016/j.micpath.2012.05.007
   Miraghajani M, 2017, SAO PAULO MED J, V135, P169, DOI 10.1590/1516-3180.2016.0311271216
   Moroti C, 2012, LIPIDS HEALTH DIS, V11, DOI 10.1186/1476-511X-11-29
   Nursal TZ, 2005, NUTRITION, V21, P666, DOI 10.1016/j.nut.2004.08.027
   Pisprasert V, 2013, DIABETES CARE, V36, P845, DOI 10.2337/dc12-0840
   Plaza-Diaz J, 2017, NUTRIENTS, V9, DOI 10.3390/nu9060555
   Rajkumar H, 2015, J CARDIOVASC PHARM T, V20, P289, DOI 10.1177/1074248414555004
   Raoult D, 2008, NATURE, V454, P690, DOI 10.1038/454690c
   Sabatino A, 2017, CURR DIABETES REP, V17, DOI 10.1007/s11892-017-0841-z
   Shakeri H, 2014, LIPIDS, V49, P695, DOI 10.1007/s11745-014-3901-z
   Soccol CR, 2010, FOOD TECHNOL BIOTECH, V48, P413
   Soleimani A, 2017, KIDNEY INT, V91, P435, DOI 10.1016/j.kint.2016.09.040
   Spoto B, 2016, AM J PHYSIOL-RENAL, V311, pF1087, DOI 10.1152/ajprenal.00340.2016
   Tabrizi R, 2018, PROBIOTICS ANTIMICRO, V10, P329, DOI 10.1007/s12602-017-9299-1
   Taghizadeh M, 2014, HORM-INT J ENDOCRINO, V13, P398, DOI 10.14310/horm.2002.1489
   Tajabadi-Ebrahimi M, 2017, EXP CLIN ENDOCR DIAB, V125, P21, DOI 10.1055/s-0042-105441
   Tatsch E, 2011, CLIN BIOCHEM, V44, P348, DOI 10.1016/j.clinbiochem.2010.12.011
   Valentini L, 2015, CLIN NUTR, V34, P593, DOI 10.1016/j.clnu.2014.09.023
   Vitali B, 2010, BMC MICROBIOL, V10, DOI 10.1186/1471-2180-10-4
   Whaley-Connell A, 2018, CARDIORENAL MED, V8, P41, DOI 10.1159/000479801
   Zamani B, 2017, BRIT J NUTR, V117, P1095, DOI 10.1017/S000711451700085X
   Zha Y, 2017, NUTRIENTS, V9, DOI 10.3390/nu9030208
   Zhang W, 2013, J NEPHROL, V26, P243, DOI 10.5301/jn.5000169
NR 52
TC 15
Z9 15
U1 2
U2 8
PU SPRINGER
PI NEW YORK
PA ONE NEW YORK PLAZA, SUITE 4600, NEW YORK, NY, UNITED STATES
SN 1867-1306
EI 1867-1314
J9 PROBIOTICS ANTIMICRO
JI Probiotics Antimicrob. Proteins
PD DEC
PY 2019
VL 11
IS 4
BP 1248
EP 1256
DI 10.1007/s12602-018-9499-3
PG 9
WC Biotechnology & Applied Microbiology; Microbiology
WE Science Citation Index Expanded (SCI-EXPANDED)
SC Biotechnology & Applied Microbiology; Microbiology
GA JM6RZ
UT WOS:000496340600018
PM 30560426
DA 2022-07-02
ER

PT J
AU Tian, R
   Liu, HH
   Feng, SQ
   Wang, H
   Wang, YF
   Wang, YY
   Liang, LF
   Xu, HP
   Xing, HP
   Zhang, SY
AF Tian, Ran
   Liu, Honghong
   Feng, Siqin
   Wang, Hui
   Wang, Yifei
   Wang, Yiyang
   Liang, Lifeng
   Xu, Haopeng
   Xing, Haiping
   Zhang, Shuyang
TI Gut microbiota dysbiosis in stable coronary artery disease combined with
   type 2 diabetes mellitus influences cardiovascular prognosis
SO NUTRITION METABOLISM AND CARDIOVASCULAR DISEASES
LA English
DT Article
DE Stable coronary artery disease; Type 2 diabetes mellitus; Metagenomics;
   Metabolomics; Multi-omics analysis; Cardiovascular prognosis
ID INSULIN ACTION; GLUCOSE; BIOMARKERS; PROFILES; OUTCOMES; PLASMA
AB Background and aims: Host-microbiota interactions involving metabolic pathways have been linked to the pathogenesis of atherosclerotic disease and type 2 diabetes. As stable coronary artery disease (SCAD) patients combined with type 2 diabetes have significantly increased risk for cardiac event, we focused on elucidating the role of microbiota affecting cardiometabolic disease development.
   Methods and results: We used multi-omics analyses (metagenomics and metabolomics) of fecal and serum samples from a prospective cohort including stable coronary artery disease combined with diabetes mellitus (SCAD + T2DM, n = 38), SCAD (n = 71), and healthy control (HC, n = 55). We linked microbiome features to disease severity in a three-pronged association analysis and identified prognostic bacterial biomarkers. We identified that bacterial and metabolic signatures varied significantly between SCAD and SCAD + T2DM groups. SCAD + T2DM individuals were characterized by increased levels of aromatic amino acids and carbohydrates, which correlate with a gut microbiome with enriched biosynthetic potential. Our study also addressed how metformin may confound gut dysbiosis and increase the potential for nitrogen metabolism. In addition, we found that specific bacterial taxa Ruminococcus torques [HR: 2.363 (08-4.56), P = 0.03] was predictive of cardiac survival outcomes.
   Conclusion: Overall, our study identified relationships between features of the gut microbiota (GM) and circulating metabolites, providing a new direction for future studies aiming to understand the host-GM interplay in atherosclerotic cardiovascular pathogenesis.
C1 [Tian, Ran; Liu, Honghong; Feng, Siqin; Wang, Hui; Wang, Yifei; Wang, Yiyang; Xu, Haopeng; Xing, Haiping; Zhang, Shuyang] Peking Union Med Coll & Chinese Acad Med Sci, Peking Union Med Coll Hosp, Dept Cardiol, Beijing, Peoples R China.
   [Wang, Yifei; Wang, Yiyang] Tsinghua Univ, Dept Med, Beijing, Peoples R China.
   [Liang, Lifeng] Sun Yat Sen Univ, Affiliated Hosp 1, Precis Med Inst, Guangzhou 510080, Guangdong, Peoples R China.
RP Zhang, SY (corresponding author), Peking Union Med Coll & Chinese Acad Med Sci, Peking Union Med Coll Hosp, Dept Cardiol, Beijing, Peoples R China.
EM ron_tian@163.com; liuhonghong0625@163.com; fengsiqinv@163.com;
   huiwang097@163.co; yifei-wang13@mails.tsinghua.edu.cn;
   wang-yy14@mails.tsinghua.edu.cn; lianglifeng0101@163.com;
   xhpeng2011@sina.com; xinghaip@163.com; shuyangzhang103@nrdrs.org
OI feng, siqin/0000-0003-0823-2175; Liang, Lifeng/0000-0002-1904-1158;
   Wang, Yifei/0000-0002-3313-0974
FU National Natural Science Foundation of China [81670329]; CAMS Innovation
   Fund for Medical Sciences (CIFMS) [2016-I2M-1-011, 2017-I2M-2-001,
   2016-I2M-3-011]
FX This work was supported by the National Natural Science Foundation of
   China (81670329) and CAMS Innovation Fund for Medical Sciences (CIFMS)
   (No. 2016-I2M-1-011, 2017-I2M-2-001, 2016-I2M-3-011).
CR Adam J, 2016, DIABETES, V65, P3776, DOI 10.2337/db16-0512
   Andreasen AS, 2010, BRIT J NUTR, V104, P1831, DOI 10.1017/S0007114510002874
   Ascher S, 2018, EUR J IMMUNOL, V48, P564, DOI 10.1002/eji.201646879
   Brahe LK, 2015, NUTR DIABETES, V5, DOI 10.1038/nutd.2015.9
   Bulugahapitiya U, 2009, DIABETIC MED, V26, P142, DOI 10.1111/j.1464-5491.2008.02640.x
   Burcelin R, 2011, ACTA DIABETOL, V48, P257, DOI 10.1007/s00592-011-0333-6
   Cefalu WT, 2019, DIABETES CARE, V42, pS103, DOI 10.2337/dc19S010
   Chen YX, 2017, GIGASCIENCE, V7, DOI 10.1093/gigascience/gix120
   Cheng ML, 2015, J AM COLL CARDIOL, V65, P1509, DOI 10.1016/j.jacc.2015.02.018
   Gaike AH, 2020, MSYSTEMS, V5, DOI 10.1128/mSystems.00578-19
   GENSINI GG, 1983, AM J CARDIOL, V51, P606, DOI 10.1016/S0002-9149(83)80105-2
   Gosset G, 2009, CURR OPIN BIOTECH, V20, P651, DOI 10.1016/j.copbio.2009.09.012
   Gurung M, 2020, EBIOMEDICINE, V51, DOI 10.1016/j.ebiom.2019.11.051
   Howard BV, 2006, DIABETES CARE, V29, P391, DOI 10.2337/diacare.29.02.06.dc05-1299
   Huffman KM, 2009, DIABETES CARE, V32, P1678, DOI 10.2337/dc08-2075
   Kaysen GA, 2015, J RENAL NUTR, V25, P351, DOI 10.1053/j.jrn.2015.02.006
   Kelly TN, 2016, CIRC RES, V119, P956, DOI 10.1161/CIRCRESAHA.116.309219
   Kiouptsi K, 2019, MBIO, V10, DOI 10.1128/mBio.02298-19
   Kurilshikov A, 2019, CIRC RES, V124, P1808, DOI 10.1161/CIRCRESAHA.118.314642
   La Reau AJ, 2016, MICROB GENOMICS, V2, DOI 10.1099/mgen.0.000099
   Lever M, 2014, PLOS ONE, V9, DOI 10.1371/journal.pone.0114969
   Li J, 2017, MICROBIOME, V5, DOI 10.1186/s40168-016-0222-x
   Li JH, 2014, NAT BIOTECHNOL, V32, P834, DOI 10.1038/nbt.2942
   Li RQ, 2008, BIOINFORMATICS, V24, P713, DOI 10.1093/bioinformatics/btn025
   Li YJ, 2014, J CHROMATOGR B, V966, P147, DOI 10.1016/j.jchromb.2014.04.047
   Libby P, 2017, J AM COLL CARDIOL, V70, P2278, DOI 10.1016/j.jacc.2017.09.028
   Liu HH, 2020, J TRANSL MED, V18, DOI 10.1186/s12967-020-02539-x
   Liu HH, 2019, MICROBIOME, V7, DOI 10.1186/s40168-019-0683-9
   Lu JY, 2012, J PROTEOME RES, V11, P4705, DOI 10.1021/pr300523x
   MATTHEWS DR, 1985, DIABETOLOGIA, V28, P412, DOI 10.1007/BF00280883
   Mayneris-Perxachs J, 2020, FEBS J, V287, P856, DOI 10.1111/febs.15130
   Mazloom Z, 2013, IRAN J MED SCI, V38, P38
   Menni C, 2020, GUT MICROBES, V11, P1632, DOI 10.1080/19490976.2020.1778261
   Menni C, 2013, DIABETES, V62, P4270, DOI 10.2337/db13-0570
   Messana I, 1998, CLIN CHEM, V44, P1529
   Murphy R, 2017, OBES SURG, V27, P917, DOI 10.1007/s11695-016-2399-2
   Paun A, 2017, J IMMUNOL, V198, P590, DOI 10.4049/jimmunol.1601519
   Pedersen HK, 2016, NATURE, V535, P376, DOI 10.1038/nature18646
   Ridaura VK, 2013, SCIENCE, V341, P1079, DOI 10.1126/science.1241214
   Salek RM, 2007, PHYSIOL GENOMICS, V29, P99, DOI 10.1152/physiolgenomics.00194.2006
   Sanchez-Alcoholado L, 2017, FRONT MICROBIOL, V8, DOI 10.3389/fmicb.2017.01936
   Sasaki M, 2013, BMC GASTROENTEROL, V13, DOI 10.1186/1471-230X-13-81
   Wang ZN, 2011, NATURE, V472, P57, DOI 10.1038/nature09922
   Wu H, 2017, NAT MED, V23, P850, DOI 10.1038/nm.4345
   Wu YX, 2020, ACTA DIABETOL, V57, P569, DOI 10.1007/s00592-019-01434-2
   Zhang XY, 2009, J PROTEOME RES, V8, P5188, DOI 10.1021/pr900524z
   Zhao LP, 2018, SCIENCE, V359, P1151, DOI 10.1126/science.aao5774
   Zuo K, 2020, BMC GENOMICS, V21, DOI 10.1186/s12864-020-06944-w
NR 48
TC 3
Z9 4
U1 2
U2 27
PU ELSEVIER SCI LTD
PI OXFORD
PA THE BOULEVARD, LANGFORD LANE, KIDLINGTON, OXFORD OX5 1GB, OXON, ENGLAND
SN 0939-4753
EI 1590-3729
J9 NUTR METAB CARDIOVAS
JI Nutr. Metab. Carbiovasc. Dis.
PD MAY 6
PY 2021
VL 31
IS 5
BP 1454
EP 1466
DI 10.1016/j.numecd.2021.01.007
EA APR 2021
PG 13
WC Cardiac & Cardiovascular Systems; Endocrinology & Metabolism; Nutrition
   & Dietetics
WE Science Citation Index Expanded (SCI-EXPANDED)
SC Cardiovascular System & Cardiology; Endocrinology & Metabolism;
   Nutrition & Dietetics
GA RQ5DP
UT WOS:000642438300014
PM 33810955
DA 2022-07-02
ER

PT J
AU Moreira, APB
   Alfenas, RDG
AF Boroni Moreira, A. P.
   de Cassia Goncalves Alfenas, R.
TI The influence of endotoxemia on the molecular mechanisms of insulin
   resistance
SO NUTRICION HOSPITALARIA
LA English
DT Review
DE Gut microbiota; Lipopolysaccharide; Endotoxemia; Inflammation; Insulin
   resistance
ID HIGH-DENSITY-LIPOPROTEIN; SATURATED FATTY-ACIDS; GUT MICROBIOTA;
   TARGETED DISRUPTION; POTENTIAL ROLE; OBESE MICE; INFLAMMATION; DIET;
   PATHOGENESIS; ACTIVATION
AB Introduction: The reduction in the capacity of insulin to reach its biological effects can lead to a chronic hyperglycemia and hyperinsulinemia, assuming an important role in the pathogenesis of metabolic disorders associated to obesity and diabetes. Insulin resistance is associated to chronic subclinical inflammation, which in part can be mediated by increased plasmatic lipopolysaccharide levels, an endotoxin derived from the membrane of gramnegative bacteria that mainly reside in the gut.
   Objectives: The aim of this review study is to describe the molecular mechanisms involved in the pathogenesis of insulin resistance due to metabolic endotoxemia and of its connection to obesity and diabetes.
   Results and discussion: Lipopolysaccharide present in the intestinal lumen can reach the circulatory system causing metabolic endotoxemia. When lipopolysaccharide binds to Toll-like receptor 4, inflammation is activated, changing several stages of insulin signaling. It has been shown that chronic exposure to this endotoxin may contribute to weight gain and type 2 diabetes mellitus manifestation. Obese and diabetic people have increased plasmatic lipopolysaccharide levels. The increase in the number of gram-negative bacteria on gut microbiota, the reduction on gut mucosal integrity, and the consumption of high-fat diets increase the plasmatic lipopolysaccharide levels. Therefore, the type of diet consumed may modulate the composition of gut microbiota and improve gut mucosal integrity, decreasing the occurrence of endotoxemia and its postprandial inflammatory effects, leading to adequate insulin signaling. However, there are very few studies that evaluated the influence of nutrients and/or specific food types on metabolic endotoxemia.
C1 [Boroni Moreira, A. P.; de Cassia Goncalves Alfenas, R.] Univ Fed Vicosa, Dept Nutr & Saude, BR-36570000 Vicosa, MG, Brazil.
RP Moreira, APB (corresponding author), Univ Fed Vicosa, Dept Nutr & Saude, Av PH Rolfs S-N, BR-36570000 Vicosa, MG, Brazil.
EM apboroni@yahoo.com.br
CR Agwunobi AO, 2000, J CLIN ENDOCR METAB, V85, P3770, DOI 10.1210/jc.85.10.3770
   Amar J, 2008, AM J CLIN NUTR, V87, P1219, DOI 10.1093/ajcn/87.5.1219
   Araki Y, 2005, FREE RADICAL BIO MED, V39, P769, DOI 10.1016/j.freeradbiomed.2005.04.026
   Bastos DHM, 2009, ARQ BRAS ENDOCRINOL, V53, P646, DOI 10.1590/S0004-27302009000500017
   Berg RD, 1996, TRENDS MICROBIOL, V4, P430, DOI 10.1016/0966-842X(96)10057-3
   Birjmohun RS, 2007, ARTERIOSCL THROM VAS, V27, P1153, DOI 10.1161/ATVBAHA.106.136325
   Brun P, 2007, AM J PHYSIOL-GASTR L, V292, pG518, DOI 10.1152/ajpgi.00024.2006
   Byrne MM, 1998, EUR J CLIN INVEST, V28, P72
   Cani PD, 2007, DIABETOLOGIA, V50, P2374, DOI 10.1007/s00125-007-0791-0
   Cani PD, 2009, GUT, V58, P1091, DOI 10.1136/gut.2008.165886
   Cani PD, 2008, DIABETES, V57, P1470, DOI 10.2337/db07-1403
   Cani PD, 2007, DIABETES, V56, P1761, DOI 10.2337/db06-1491
   Cani PD, 2011, PHARMACOL THERAPEUT, V130, P202, DOI 10.1016/j.pharmthera.2011.01.012
   Carvalheira José B.C., 2002, Arq Bras Endocrinol Metab, V46, P419, DOI 10.1590/S0004-27302002000400013
   Carvalho-Filho MA, 2006, AM J PHYSIOL-ENDOC M, V291, pE476, DOI 10.1152/ajpendo.00422.2005
   Chang YH, 2011, DIABETES METAB RES R
   Comalada N, 2003, AM J PHYSIOL-CELL PH, V285, pC1235, DOI 10.1152/ajpcell.00228.2003
   Creely SJ, 2007, AM J PHYSIOL-ENDOC M, V292, pE740, DOI 10.1152/ajpendo.00302.2006
   Cuoco L, 2002, HEPATO-GASTROENTEROL, V49, P1582
   Dandona P, 2010, DIABETES CARE, V33, P2416, DOI 10.2337/dc10-0929
   De Bandt JP, 2011, CURR OPIN CLIN NUTR, V14, P334, DOI 10.1097/MCO.0b013e328347924a
   Carvalho Maria Helena C. de, 2006, Arq Bras Endocrinol Metab, V50, P304, DOI 10.1590/S0004-27302006000200016
   de Luis DA, 2010, NUTR HOSP, V25, P730, DOI 10.3305/nh.2010.25.5.4643
   De Luis DA, 2010, NUTR HOSP, V25, P630, DOI 10.3305/nh.2010.25.4.4478
   DeFronzo RA, 2010, DIABETOLOGIA, V53, P1270, DOI 10.1007/s00125-010-1684-1
   Delzenne NM, 2011, CURR DIABETES REP, V11, P154, DOI 10.1007/s11892-011-0191-1
   Devaraj S, 2009, DIABETOLOGIA, V52, P1665, DOI 10.1007/s00125-009-1394-8
   Ding SL, 2011, CURR OPIN CLIN NUTR, V14, P328, DOI 10.1097/MCO.0b013e3283478727
   Elena G, 2009, BRAZ J MICROBIOL, V40, P701, DOI 10.1590/S1517-838220090003000036
   Erridge C, 2007, AM J CLIN NUTR, V86, P1286, DOI 10.1093/ajcn/86.5.1286
   Fujishiro M, 2003, MOL ENDOCRINOL, V17, P487, DOI 10.1210/me.2002-0131
   Gao ZG, 2002, J BIOL CHEM, V277, P48115, DOI 10.1074/jbc.M209459200
   Geraldo JM, 2008, ARQ BRAS ENDOCRINOL, V52, P951, DOI 10.1590/S0004-27302008000600006
   Ghanim H, 2010, AM J CLIN NUTR, V91, P940, DOI 10.3945/ajcn.2009.28584
   Ghanim H, 2009, DIABETES CARE, V32, P2281, DOI 10.2337/dc09-0979
   Ghoshal S, 2009, J LIPID RES, V50, P90, DOI 10.1194/jlr.M800156-JLR200
   HARRIS HW, 1993, J CLIN INVEST, V91, P1028, DOI 10.1172/JCI116259
   Hattori M, 2009, DNA RES, V16, P1, DOI 10.1093/dnares/dsn033
   Hirosumi J, 2002, NATURE, V420, P333, DOI 10.1038/nature01137
   Hoehn KL, 2009, P NATL ACAD SCI USA, V106, P17787, DOI 10.1073/pnas.0902380106
   Hotamisligil GS, 2003, INT J OBESITY, V27, pS53, DOI 10.1038/sj.ijo.0802502
   Khovidhunkit W, 2004, J LIPID RES, V45, P1169, DOI 10.1194/jlr.R300019-JLR200
   Kim JA, 2008, CIRC RES, V102, P401, DOI 10.1161/CIRCRESAHA.107.165472
   Kim JK, 2001, J CLIN INVEST, V108, P437, DOI 10.1172/JCI200111559
   Kueht ML, 2009, OBESITY, V17, P447, DOI 10.1038/oby.2008.552
   Laparra JM, 2010, PHARMACOL RES, V61, P219, DOI 10.1016/j.phrs.2009.11.001
   Laron Zvi, 2009, Archives of Physiology and Biochemistry, V115, P112, DOI 10.1080/13813450902949012
   Le Roith D, 2001, DIABETES CARE, V24, P588, DOI 10.2337/diacare.24.3.588
   Lee JY, 2001, J BIOL CHEM, V276, P16683, DOI 10.1074/jbc.M011695200
   Levels JHM, 2001, INFECT IMMUN, V69, P2821, DOI 10.1128/IAI.69.5.2821-2828.2001
   Lima LM, 2007, ARQ BRAS ENDOCRINOL, V51, P956, DOI 10.1590/S0004-27302007000600010
   Lin XY, 2004, J CLIN INVEST, V114, P908, DOI [10.1172/JCI200422217, 10.1172/JCI22217]
   Kohen VL, 2011, NUTR HOSP, V26, P884, DOI [10.1590/S0212-16112011000400031, 10.3305/nh.2011.26.4.5158]
   Ma LJ, 2004, DIABETES, V53, P336, DOI 10.2337/diabetes.53.2.336
   Manco M, 2010, ENDOCR REV, V31, P817, DOI 10.1210/er.2009-0030
   Mehta NN, 2010, DIABETES, V59, P172, DOI 10.2337/db09-0367
   Milanski M, 2009, J NEUROSCI, V29, P359, DOI 10.1523/JNEUROSCI.2760-08.2009
   Moraes JC, 2009, PLOS ONE, V4, DOI 10.1371/journal.pone.0005045
   Neal MD, 2006, J IMMUNOL, V176, P3070, DOI 10.4049/jimmunol.176.5.3070
   Nymark M, 2009, DIABETES CARE, V32, P1689, DOI 10.2337/dc09-0467
   Pajkrt D, 1996, J EXP MED, V184, P1601, DOI 10.1084/jem.184.5.1601
   Pan ZXK, 2004, AM J PHYSIOL-LUNG C, V286, pL918, DOI 10.1152/ajplung.00381.2003
   Park HK, 2011, DIABETES, V60, P775, DOI 10.2337/db10-1416
   Peri F, 2010, BIOCHEM SOC T, V38, P1390, DOI 10.1042/BST0381390
   Pessin JE, 2000, J CLIN INVEST, V106, P165, DOI 10.1172/JCI10582
   Phillips ML, 2009, ENVIRON HEALTH PERSP, V117, pA198, DOI 10.1289/ehp.117-a198
   Prada PO, 2005, ENDOCRINOLOGY, V146, P1576, DOI 10.1210/en.2004-0767
   Pussinen PJ, 2007, ARTERIOSCL THROM VAS, V27, P1433, DOI 10.1161/ATVBAHA.106.138743
   Pussinen PJ, 2011, DIABETES CARE, V34, P392, DOI 10.2337/dc10-1676
   Qin JJ, 2010, NATURE, V464, P59, DOI 10.1038/nature08821
   Raetz CRH, 2002, ANNU REV BIOCHEM, V71, P635, DOI 10.1146/annurev.biochem.71.110601.135414
   Romeo J, 2010, NUTR HOSP, V25, P341, DOI 10.3305/nh.2010.25.3.4517
   Rui LY, 2002, J BIOL CHEM, V277, P42394, DOI 10.1074/jbc.C200444200
   Ruiz AG, 2007, OBES SURG, V17, P1374
   Saltiel AR, 2001, NATURE, V414, P799, DOI 10.1038/414799a
   Schwartz YS, 2002, BIOCHEMISTRY-MOSCOW+, V67, P747, DOI 10.1023/A:1016388405652
   Shah A, 2008, JPEN-PARENTER ENTER, V32, P638, DOI 10.1177/0148607108325251
   Shanik MH, 2008, DIABETES CARE, V31, pS262, DOI 10.2337/dc08-s264
   Shimazu R, 1999, J EXP MED, V189, P1777, DOI 10.1084/jem.189.11.1777
   Shoelson SE, 2003, INT J OBESITY, V27, pS49, DOI 10.1038/sj.ijo.0802501
   Shoelson SE, 2006, J CLIN INVEST, V116, P1793, DOI 10.1172/JCI29069
   Shulman GI, 2000, J CLIN INVEST, V106, P171, DOI 10.1172/JCI10583
   Song MJ, 2006, BIOCHEM BIOPH RES CO, V346, P739, DOI 10.1016/j.bbrc.2006.05.170
   Souza SC, 2003, J CELL BIOCHEM, V89, P1077, DOI 10.1002/jcb.10565
   Sun LA, 2010, DIABETES CARE, V33, P1925, DOI 10.2337/dc10-0340
   Tschritter O, 2006, P NATL ACAD SCI USA, V103, P12103, DOI 10.1073/pnas.0604404103
   Ueki K, 2004, MOL CELL BIOL, V24, P5434, DOI 10.1128/MCB.24.12.5434-5446.2004
   Uysal KT, 1997, NATURE, V389, P610, DOI 10.1038/39335
   van Dielen FMH, 2004, J CLIN ENDOCR METAB, V89, P4062, DOI 10.1210/jc.2003-032125
   Velloso LA, 1998, CARDIOVASC RES, V40, P96, DOI 10.1016/S0008-6363(98)00098-4
   Abranches MV, 2011, NUTR HOSP, V26, P271, DOI [10.1590/S0212-16112011000200005, 10.3305/nh.2011.26.2.4875]
   Wang QL, 2001, INFECT IMMUN, V69, P2270, DOI 10.1128/IAI.69.4.2270-2276.2001
   Weinberg JM, 2006, KIDNEY INT, V70, P1560, DOI 10.1038/sj.ki.5001834
   White MF, 2002, AM J PHYSIOL-ENDOC M, V283, pE413, DOI 10.1152/ajpendo.00514.2001
   Yang SQ, 1997, P NATL ACAD SCI USA, V94, P2557, DOI 10.1073/pnas.94.6.2557
   Yuan MS, 2001, SCIENCE, V293, P1673, DOI 10.1126/science.1061620
NR 96
TC 28
Z9 28
U1 0
U2 11
PU ARAN EDICIONES, S L
PI MADRID
PA C/ CASTELLO, 128, 1O, MADRID, 28006, SPAIN
SN 0212-1611
EI 1699-5198
J9 NUTR HOSP
JI Nutr. Hosp.
PD MAR-APR
PY 2012
VL 27
IS 2
BP 382
EP 390
DI 10.3305/nh.2012.27.2.5543
PG 9
WC Nutrition & Dietetics
WE Science Citation Index Expanded (SCI-EXPANDED)
SC Nutrition & Dietetics
GA 912TF
UT WOS:000301822300007
PM 22732959
DA 2022-07-02
ER

PT J
AU Larraufie, P
   Martin-Gallausiaux, C
   Lapaque, N
   Dore, J
   Gribble, FM
   Reimann, F
   Blottiere, HM
AF Larraufie, P.
   Martin-Gallausiaux, C.
   Lapaque, N.
   Dore, J.
   Gribble, F. M.
   Reimann, F.
   Blottiere, H. M.
TI SCFAs strongly stimulate PYY production in human enteroendocrine cells
SO SCIENTIFIC REPORTS
LA English
DT Article
ID GLUCAGON-LIKE PEPTIDE-1; CHAIN FATTY-ACIDS; PROTEIN-COUPLED RECEPTOR;
   HUMAN COLON; HISTONE DEACETYLATION; GUT MICROBIOTA; FOOD-INTAKE; YY;
   SECRETION; PROPIONATE
AB Peptide-YY (PYY) and Glucagon-Like Peptide-1 (GLP-1) play important roles in the regulation of food intake and insulin secretion, and are of translational interest in the field of obesity and diabetes. PYY production is highest in enteroendocrine cells located in the distal intestine, mirroring the sites where high concentrations of short chain fatty acids (SCFAs) are produced by gut microbiota. We show here that propionate and butyrate strongly increased expression of PYY but not GCG in human cell line and intestinal primary culture models. The effect was predominantly attributable to the histone deacetylase inhibitory activity of SCFA and minor, but significant contributions of FFA2 (GPR43). Consistent with the SCFA-dependent elevation of PYY gene expression, we also observed increased basal and stimulated PYY hormone secretion. Interestingly, the transcriptional stimulation of PYY was specific to human-derived cell models and not reproduced in murine primary cultures. This is likely due to substantial differences in PYY gene structure between mouse and human. In summary, this study revealed a strong regulation of PYY production by SCFA that was evident in humans but not mice, and suggests that high fibre diets elevate plasma concentrations of the anorexigenic hormone PYY, both by targeting gene expression and hormone secretion.
C1 [Larraufie, P.; Gribble, F. M.; Reimann, F.] Univ Cambridge, Metab Res Labs, Cambridge, England.
   [Larraufie, P.; Gribble, F. M.; Reimann, F.] Addenbrookes Hosp, WT MRC Inst Metab Sci, MRC Metab Dis Unit, Cambridge, England.
   [Martin-Gallausiaux, C.; Lapaque, N.; Dore, J.; Blottiere, H. M.] Univ Paris Saclay, AgroParisTech, INRA, Micalis Inst, F-78350 Jouy En Josas, France.
   [Martin-Gallausiaux, C.] UPMC Univ Paris 06, IFD, Sorbonne Univ, 4 Pl Jussieu, F-75252 Paris 05, France.
   [Dore, J.; Blottiere, H. M.] Univ Paris Saclay, INRA, US MetaGenoPolis 1367, F-78350 Jouy En Josas, France.
RP Larraufie, P (corresponding author), Univ Cambridge, Metab Res Labs, Cambridge, England.; Larraufie, P (corresponding author), Addenbrookes Hosp, WT MRC Inst Metab Sci, MRC Metab Dis Unit, Cambridge, England.
EM pl418@medschl.cam.ac.uk
RI BLOTTIERE, Hervé M./C-6120-2011; Larraufie, Pierre/ABH-2988-2021; Dore,
   Joel/ABA-8921-2020; Larraufie, Pierre/P-7063-2015; Lapaque,
   Nicolas/AAB-4530-2021
OI BLOTTIERE, Hervé M./0000-0002-8390-0607; Larraufie,
   Pierre/0000-0001-7718-6200; Lapaque, Nicolas/0000-0003-0824-0108;
   Reimann, Frank/0000-0001-9399-6377; Martin-gallausiaux,
   Camille/0000-0002-6193-4304; Gribble, Fiona/0000-0002-4232-2898
FU NIHR Cambridge Biomedical Research Centre; Agence Nationale de la
   Recherche (ANR MicroObes); Agence Nationale de la Recherche (ANR
   FunMetaGen); MetaCardis [HEALTH-F4-2012-305312]; Wellcome Trust
   [106262/Z/14/Z, 106 263/Z/14/Z]; MRC Metabolic Diseases Unit [MRC MC UU
   12012/3, MRC MC UU 12012/5]; Full4Health [266 408]; MRC [MC_UU_12012/3,
   MC_UU_12012/5] Funding Source: UKRI; Medical Research Council
   [MC_UU_12012/3, MC_UU_12012/5] Funding Source: researchfish; Wellcome
   Trust [106263/Z/14/Z] Funding Source: researchfish
FX The authors thank Pierre Adenot and the MIMA2 platform (INRA, France)
   for the microscopy discussions. GLP-1 and PYY immuno-assays were
   performed by the Core Biochemical Assay Laboratory. The Human Research
   Tissue Bank is supported by the NIHR Cambridge Biomedical Research
   Centre. This work was supported by grants from the Agence Nationale de
   la Recherche (ANR MicroObes and ANR FunMetaGen), MetaCardis (FP7 Grant
   HEALTH-F4-2012-305312), the Wellcome Trust (106262/Z/14/Z, 106
   263/Z/14/Z), the MRC Metabolic Diseases Unit (MRC MC UU 12012/3, MRC MC
   UU 12012/5) and Full4Health (FP7/2011-2015, grant agreement no 266 408).
CR Aoyama M, 2010, NUTRITION, V26, P653, DOI 10.1016/j.nut.2009.07.006
   Boey D, 2006, DIABETOLOGIA, V49, P1360, DOI 10.1007/s00125-006-0237-0
   Bolognini D, 2016, J BIOL CHEM, V291, P18915, DOI 10.1074/jbc.M116.736157
   Brooks L, 2017, MOL METAB, V6, P48, DOI 10.1016/j.molmet.2016.10.011
   Brown AJ, 2003, J BIOL CHEM, V278, P11312, DOI 10.1074/jbc.M211609200
   CANDIDO EPM, 1978, CELL, V14, P105, DOI 10.1016/0092-8674(78)90305-7
   Cani PD, 2007, BRIT J NUTR, V98, P32, DOI 10.1017/S0007114507691648
   Cani PD, 2009, AM J CLIN NUTR, V90, P1236, DOI 10.3945/ajcn.2009.28095
   Chambers ES, 2015, GUT, V64, P1744, DOI 10.1136/gutjnl-2014-307913
   Cherbut C, 1998, AM J PHYSIOL-GASTR L, V275, pG1415, DOI 10.1152/ajpgi.1998.275.6.G1415
   Cong L, 2013, SCIENCE, V339, P819, DOI 10.1126/science.1231143
   CUMMINGS JH, 1987, GUT, V28, P1221, DOI 10.1136/gut.28.10.1221
   Davie JR, 2003, J NUTR, V133, p2485S, DOI 10.1093/jn/133.7.2485S
   Delzenne NM, 2005, BRIT J NUTR, V93, pS157, DOI 10.1079/BJN20041342
   Dokmanovic M, 2007, MOL CANCER RES, V5, P981, DOI 10.1158/1541-7786.MCR-07-0324
   Ezcurra M, 2013, CURR OPIN PHARMACOL, V13, P922, DOI 10.1016/j.coph.2013.08.013
   Forbes S, 2015, DIABETES, V64, P3763, DOI 10.2337/db15-0481
   Gallinari P, 2007, CELL RES, V17, P195, DOI 10.1038/sj.cr.7310149
   Guida C, 2017, TRENDS ENDOCRIN MET, V28, P626, DOI 10.1016/j.tem.2017.04.005
   Habib AM, 2013, DIABETOLOGIA, V56, P1413, DOI 10.1007/s00125-013-2887-z
   Hudson BD, 2012, J BIOL CHEM, V287, P41195, DOI 10.1074/jbc.M112.396259
   KREYMANN B, 1987, LANCET, V2, P1300
   Larraufie P, 2016, CELL MICROBIOL
   Le Chatelier E, 2013, NATURE, V500, P541, DOI 10.1038/nature12506
   Le Poul E, 2003, J BIOL CHEM, V278, P25481, DOI 10.1074/jbc.M301403200
   Lin MY, 2015, FRONT IMMUNOL, V6, DOI 10.3389/fimmu.2015.00554
   Parnell JA, 2009, AM J CLIN NUTR, V89, P1751, DOI 10.3945/ajcn.2009.27465
   Petersen N, 2014, DIABETES, V63, P410, DOI 10.2337/db13-0991
   Psichas A, 2015, INT J OBESITY, V39, P424, DOI 10.1038/ijo.2014.153
   Reimann F, 2008, CELL METAB, V8, P532, DOI 10.1016/j.cmet.2008.11.002
   Reimer RA, 2001, ENDOCRINOLOGY, V142, P4522, DOI 10.1210/en.142.10.4522
   Rozengurt N, 2006, AM J PHYSIOL-GASTR L, V291, pG792, DOI 10.1152/ajpgi.00074.2006
   Samuel BS, 2008, P NATL ACAD SCI USA, V105, P16767, DOI 10.1073/pnas.0808567105
   Schmidt J, 2011, J BIOL CHEM, V286, P10628, DOI 10.1074/jbc.M110.210872
   Steinert R. E., 2016, PHYSL REV, V97
   Svane MS, 2016, INT J OBESITY, V40, P1699, DOI 10.1038/ijo.2016.121
   Tazoe H, 2009, BIOMED RES-TOKYO, V30, P149, DOI 10.2220/biomedres.30.149
   Thakur BK, 2016, NUCLEIC ACIDS RES, V44, P5658, DOI 10.1093/nar/gkw189
   Thangaraju M, 2009, CANCER RES, V69, P2826, DOI 10.1158/0008-5472.CAN-08-4466
   Tolhurst G, 2012, DIABETES, V61, P364, DOI 10.2337/db11-1019
   Zanchi D, 2017, NEUROSCI BIOBEHAV R, V80, P457, DOI 10.1016/j.neubiorev.2017.06.013
   Zhou J, 2006, OBESITY, V14, P683, DOI 10.1038/oby.2006.77
NR 42
TC 123
Z9 133
U1 6
U2 39
PU NATURE PUBLISHING GROUP
PI LONDON
PA MACMILLAN BUILDING, 4 CRINAN ST, LONDON N1 9XW, ENGLAND
SN 2045-2322
J9 SCI REP-UK
JI Sci Rep
PD JAN 8
PY 2018
VL 8
AR 74
DI 10.1038/s41598-017-18259-0
PG 9
WC Multidisciplinary Sciences
WE Science Citation Index Expanded (SCI-EXPANDED)
SC Science & Technology - Other Topics
GA FS0CW
UT WOS:000419442500011
PM 29311617
OA Green Published, gold
DA 2022-07-02
ER

PT J
AU Liu, WX
   Luo, XL
   Tang, J
   Mo, QF
   Zhong, H
   Zhang, H
   Feng, FQ
AF Liu, Wangxin
   Luo, Xianliang
   Tang, Jun
   Mo, Qiufen
   Zhong, Hao
   Zhang, Hui
   Feng, Fengqin
TI A bridge for short-chain fatty acids to affect inflammatory bowel
   disease, type 1 diabetes, and non-alcoholic fatty liver disease
   positively: by changing gut barrier
SO EUROPEAN JOURNAL OF NUTRITION
LA English
DT Review
DE Short-chain fatty acids; Gut barrier; Inflammatory bowel disease; Type 1
   diabetes; Non-alcoholic fatty liver disease
ID PROTEIN-COUPLED RECEPTORS; INTESTINAL BARRIER; SODIUM-BUTYRATE;
   GENE-EXPRESSION; MICROBIAL METABOLITES; EPITHELIAL BARRIER; DENDRITIC
   CELLS; DIETARY FIBER; COLON-CANCER; GOBLET CELLS
AB Purpose In previous studies, short-chain fatty acids (SCFAs) have been found to regulate gut microbiota and change gut barrier status, and the potential positive effects of SCFAs on inflammatory bowel disease (IBD), type 1 diabetes mellitus (T1D), and non-alcoholic fatty liver disease (NAFLD) have also been found, but the role of SCFAs in these three diseases is not clear. This review aims to summarize existing evidence on the effects of SCFAs on IBD, T1D, and NHFLD, and correlates them with gut barrier and gut microbiota (gut microbiota barrier). Methods A literature search in PubMed, Web of Science, Springer, and Wiley Online Library up to October 2020 was conducted for all relevant studies published. Results This is a retrospective review of 150 applied research articles or reviews. The destruction of gut barrier may promote the development of IBD, T1D, and NAFLD. SCFAs seem to maintain the gut barrier by promoting the growth of intestinal epithelial cells, strengthening the intestinal tight connection, and regulating the activities of gut microbiota and immune cells, which might result possible beneficial effects on the above three diseases at a certain dose. Conclusions Influencing gut barrier health may be a bridge for SCFAs (especially butyrate) to have positive effects on IBD, T1D, and NAFLD. It is expected that this article can provide new ideas for the subsequent research on the treatment of diseases by SCFAs and help SCFAs be better applied to precise and personalized treatment.
C1 [Liu, Wangxin; Luo, Xianliang; Tang, Jun; Mo, Qiufen; Zhong, Hao; Zhang, Hui; Feng, Fengqin] Zhejiang Univ, Natl Engn Lab Intelligent Food Technol & Equipmen, Key Lab Agroprod Postharvest Handling,Coll Biosys, Zhejiang Key Lab Agrofood Proc,Key Lab Agroprod,M, 866 Yuhangtang Rd, Hangzhou 310058, Peoples R China.
RP Feng, FQ (corresponding author), Zhejiang Univ, Natl Engn Lab Intelligent Food Technol & Equipmen, Key Lab Agroprod Postharvest Handling,Coll Biosys, Zhejiang Key Lab Agrofood Proc,Key Lab Agroprod,M, 866 Yuhangtang Rd, Hangzhou 310058, Peoples R China.
EM fengfq@zju.edu.cn
RI 张, 辉/ABF-4186-2020
FU Key Project of Natural Science Foundation of Zhejiang Province
   [D19C200001]
FX This research was supported by Key Project of Natural Science Foundation
   of Zhejiang Province (Grant No. D19C200001).
CR Valadez JMA, 2016, THER CLIN RISK MANAG, V12, P1729, DOI 10.2147/TCRM.S115902
   Alva-Murillo N, 2012, VET MICROBIOL, V155, P324, DOI 10.1016/j.vetmic.2011.08.025
   Artis D, 2008, NAT REV IMMUNOL, V8, P411, DOI 10.1038/nri2316
   Atkinson MA, 2014, LANCET, V383, P69, DOI 10.1016/S0140-6736(13)60591-7
   Augenlicht L, 2003, ONCOGENE, V22, P4983, DOI 10.1038/sj.onc.1206521
   Baumgart DC, 2007, LANCET, V369, P1641, DOI 10.1016/S0140-6736(07)60751-X
   Bentley-Hewitt KL, 2012, PLANT FOOD HUM NUTR, V67, P208, DOI 10.1007/s11130-012-0305-1
   Bevins CL, 2011, NAT REV MICROBIOL, V9, P356, DOI 10.1038/nrmicro2546
   Bischoff SC, 2014, BMC GASTROENTEROL, V14, DOI 10.1186/s12876-014-0189-7
   Bordonaro M, 2008, CELL CYCLE, V7, P1178, DOI 10.4161/cc.7.9.5818
   BRANDTZAEG P, 1995, APMIS, V103, P1, DOI 10.1111/j.1699-0463.1995.tb01073.x
   Brown AJ, 2003, J BIOL CHEM, V278, P11312, DOI 10.1074/jbc.M211609200
   Chang PV, 2014, P NATL ACAD SCI USA, V111, P2247, DOI 10.1073/pnas.1322269111
   Chen GX, 2018, EBIOMEDICINE, V30, P317, DOI 10.1016/j.ebiom.2018.03.030
   Chen JL, 2020, PEPTIDES, V123, DOI 10.1016/j.peptides.2019.170177
   Chen K, 2017, MOL NUTR FOOD RES, V61, DOI 10.1002/mnfr.201601006
   Cheng D, 2018, EXP CELL RES, V368, P101, DOI 10.1016/j.yexcr.2018.04.018
   Cirera I, 2001, J HEPATOL, V34, P32, DOI 10.1016/S0168-8278(00)00013-1
   Clayburgh DR, 2004, LAB INVEST, V84, P282, DOI 10.1038/labinvest.3700050
   Coombes JL, 2008, NAT REV IMMUNOL, V8, P435, DOI 10.1038/nri2335
   Coufal S, 2019, CELLS-BASEL, V8, DOI 10.3390/cells8070719
   Cui YZ, 2019, J AGR FOOD CHEM, V67, P2754, DOI 10.1021/acs.jafc.9b00080
   CUMMINGS JH, 1987, GUT, V28, P1221, DOI 10.1136/gut.28.10.1221
   da Silva BC, 2016, AQUAC RES, V47, P612, DOI 10.1111/are.12520
   de Kort S, 2011, OBES REV, V12, P449, DOI 10.1111/j.1467-789X.2010.00845.x
   Dekker J, 2002, TRENDS BIOCHEM SCI, V27, P126, DOI 10.1016/S0968-0004(01)02052-7
   Derrien M, 2004, INT J SYST EVOL MICR, V54, P1469, DOI 10.1099/ijs.0.02873-0
   Di Sabatino A, 2003, DIS COLON RECTUM, V46, P1498, DOI 10.1007/s10350-004-6802-z
   Diao H, 2019, GENES NUTR, V14, DOI 10.1186/s12263-019-0626-x
   Donohoe DR, 2012, MOL CELL, V48, P612, DOI 10.1016/j.molcel.2012.08.033
   Dou XJ, 2020, J AGR FOOD CHEM, V68, P512, DOI 10.1021/acs.jafc.9b06569
   Eeckhaut V, 2013, GUT, V62, P1745, DOI 10.1136/gutjnl-2012-303611
   Eisenhoffer GT, 2012, NATURE, V484, P546, DOI 10.1038/nature10999
   Fei YQ, 2020, FRONT PHYSIOL, V10, DOI 10.3389/fphys.2019.01601
   Frank DN, 2011, INFLAMM BOWEL DIS, V17, P179, DOI 10.1002/ibd.21339
   Fritsch Julia, 2019, Gastrointest Endosc Clin N Am, V29, P381, DOI 10.1016/j.giec.2019.02.005
   Gaudier E, 2004, AM J PHYSIOL-GASTR L, V287, pG1168, DOI 10.1152/ajpgi.00219.2004
   Geirnaert A, 2017, SCI REP-UK, V7, DOI 10.1038/s41598-017-11734-8
   Goncalves P, 2018, INFLAMM BOWEL DIS, V24, P558, DOI 10.1093/ibd/izx029
   Groschwitz KR, 2009, J ALLERGY CLIN IMMUN, V124, P3, DOI 10.1016/j.jaci.2009.05.038
   Gulden E, 2013, PLOS ONE, V8, DOI 10.1371/journal.pone.0075385
   Gurav A, 2015, BIOCHEM J, V469, P267, DOI 10.1042/BJ20150242
   Hamer HM, 2008, ALIMENT PHARM THER, V27, P104, DOI 10.1111/j.1365-2036.2007.03562.x
   Hansen CHF, 2019, DIABETOLOGIA, V62, P1689, DOI 10.1007/s00125-019-4910-5
   Harbison JE, 2019, PEDIATR DIABETES, V20, P574, DOI 10.1111/pedi.12865
   He JW, 2019, CURR PROTEIN PEPT SC, V20, P155, DOI 10.2174/1389203719666180514152406
   Hilsden RJ, 1999, INFLAMM BOWEL DIS, V5, P85, DOI 10.1097/00054725-199905000-00003
   Huang XZ, 2014, J PEDIATR GASTR NUTR, V59, P264, DOI 10.1097/MPG.0000000000000369
   Hundertmark J, 2018, FRONT IMMUNOL, V9, DOI 10.3389/fimmu.2018.02418
   Jakobsson HE, 2015, EMBO REP, V16, P164, DOI 10.15252/embr.201439263
   Jia JL, 2020, INT IMMUNOPHARMACOL, V78, DOI 10.1016/j.intimp.2019.106004
   Jin CJ, 2015, BRIT J NUTR, V114, P1745, DOI 10.1017/S0007114515003621
   Jin ML, 2017, INT J BIOL MACROMOL, V94, P1, DOI 10.1016/j.ijbiomac.2016.09.099
   Jung TH, 2015, NUTR RES PRACT, V9, P343, DOI 10.4162/nrp.2015.9.4.343
   Kaden-Volynets V, 2019, AM J PHYSIOL-GASTR L, V317, pG493, DOI 10.1152/ajpgi.00297.2018
   Kaisar MMM, 2017, FRONT IMMUNOL, V8, DOI 10.3389/fimmu.2017.01429
   Kapsoritakis AN, 2008, BMC GASTROENTEROL, V8, DOI 10.1186/1471-230X-8-55
   Kelly CJ, 2015, CELL HOST MICROBE, V17, P662, DOI 10.1016/j.chom.2015.03.005
   Kiesslich R, 2007, GASTROENTEROLOGY, V133, P1769, DOI 10.1053/j.gastro.2007.09.011
   Kuitunen M, 2002, AUTOIMMUNITY, V35, P365, DOI 10.1080/0891693021000008526
   Lamas A, 2019, ANTIBIOTICS-BASEL, V8, DOI 10.3390/antibiotics8040265
   Li Y, 2018, MOL PHARMACEUT, V15, P3860, DOI 10.1021/acs.molpharmaceut.8b00347
   Li ZY, 2012, INFECT IMMUN, V80, P565, DOI 10.1128/IAI.05078-11
   Lin J, 2005, J PEDIATR GASTR NUTR, V41, P607, DOI 10.1097/01.mpg.0000179659.09210.ff
   Liu CS, 2019, FRONT MICROBIOL, V10, DOI 10.3389/fmicb.2019.00825
   Liu H, 2018, ADV NUTR, V9, P21, DOI 10.1093/advances/nmx009
   Louis P, 2010, ENVIRON MICROBIOL, V12, P304, DOI 10.1111/j.1462-2920.2009.02066.x
   Lu YY, 2016, SCI REP-UK, V6, DOI 10.1038/srep37589
   Luo XP, 2020, FRONT MICROBIOL, V11, DOI 10.3389/fmicb.2020.00497
   Mandaliya DK, 2019, PANCREATOLOGY, V19, P616, DOI 10.1016/j.pan.2019.04.012
   Mankertz J, 2000, J CELL SCI, V113, P2085
   MARTINGALLAUSIAUX, 2018, SCI REP-UK, V8, DOI DOI 10.1038/S41598-018-28048-Y
   Maslowski KM, 2009, NATURE, V461, P1282, DOI 10.1038/nature08530
   Maurer LH, 2019, FOOD RES INT, V123, P425, DOI 10.1016/j.foodres.2019.04.068
   Michielan A, 2015, MEDIAT INFLAMM, V2015, DOI 10.1155/2015/628157
   Miller TL, 1996, APPL ENVIRON MICROB, V62, P1589, DOI 10.1128/AEM.62.5.1589-1592.1996
   Miura K, 2014, WORLD J GASTROENTERO, V20, P7381, DOI 10.3748/wjg.v20.i23.7381
   Mouries J, 2019, J HEPATOL, V71, P1216, DOI 10.1016/j.jhep.2019.08.005
   Namkung H, 2011, POULTRY SCI, V90, P2217, DOI 10.3382/ps.2011-01498
   Nastasi C, 2017, SCI REP-UK, V7, DOI 10.1038/s41598-017-15099-w
   Nastasi C, 2015, SCI REP-UK, V5, DOI 10.1038/srep16148
   Natividad JM, 2018, NAT COMMUN, V9, DOI 10.1038/s41467-018-05249-7
   Ning LG, 2019, EUR J GASTROEN HEPAT, V31, P735, DOI 10.1097/MEG.0000000000001398
   Noth R, 2012, J CROHNS COLITIS, V6, P464, DOI 10.1016/j.crohns.2011.10.004
   Oh TJ, 2019, SCI REP-UK, V9, DOI 10.1038/s41598-019-56684-5
   Okumura R, 2018, INFLAMM REGEN, V38, DOI 10.1186/s41232-018-0063-z
   Ott SJ, 2004, GUT, V53, P685, DOI 10.1136/gut.2003.025403
   Venegas DP, 2019, FRONT IMMUNOL, V10, DOI 10.3389/fimmu.2019.00277
   Park J, 2015, MUCOSAL IMMUNOL, V8, P80, DOI 10.1038/mi.2014.44
   Park J, 2016, PLOS ONE, V11, DOI 10.1371/journal.pone.0156334
   Parker A, 2019, CELL DEATH DIS, V10, DOI 10.1038/s41419-018-1275-5
   Patterson AM, 2017, FRONT IMMUNOL, V8, DOI 10.3389/fimmu.2017.01166
   Pelaseyed T, 2014, IMMUNOL REV, V260, P8, DOI 10.1111/imr.12182
   Peng LY, 2009, J NUTR, V139, P1619, DOI 10.3945/jn.109.104638
   Perdijk O, 2019, FRONT IMMUNOL, V10, DOI 10.3389/fimmu.2019.00094
   Pleguezuelo M, 2013, WORLD J HEPATOL, V5, P16, DOI 10.4254/wjh.v5.i1.16
   Postler TS, 2017, CELL METAB, V26, P110, DOI 10.1016/j.cmet.2017.05.008
   Pull SL, 2005, P NATL ACAD SCI USA, V102, P99, DOI 10.1073/pnas.0405979102
   Qin SM, 2019, POULTRY SCI, V98, P3523, DOI 10.3382/ps/pez186
   Quesada-Vazquez S, 2020, CELLS-BASEL, V9, DOI 10.3390/cells9010176
   Rahman K, 2016, GASTROENTEROLOGY, V151, P733, DOI 10.1053/j.gastro.2016.06.022
   Rees WD, 2020, J LEUKOCYTE BIOL, V108, P309, DOI 10.1002/JLB.3MIR0120-567R
   Rescigno M, 2001, NAT IMMUNOL, V2, P361, DOI 10.1038/86373
   Rosado CP, 2020, INT J BIOL MACROMOL, V145, P1066, DOI 10.1016/j.ijbiomac.2019.09.199
   Salim SY, 2011, INFLAMM BOWEL DIS, V17, P362, DOI 10.1002/ibd.21403
   Salvo-Romero E, 2015, REV ESP ENFERM DIG, V107, P686, DOI 10.17235/reed.2015.3846/2015
   Sanchez HN, 2020, NAT COMMUN, V11, DOI 10.1038/s41467-019-13603-6
   Sapone A, 2006, DIABETES, V55, P1443, DOI 10.2337/db05-1593
   Satokari R, 2015, SCAND J GASTROENTERO, V50, P34, DOI 10.3109/00365521.2014.966320
   Sayoc-Becerra A, 2020, INFLAMM BOWEL DIS, V26, P407, DOI 10.1093/ibd/izz266
   Scaldaferri F, 2012, J CLIN GASTROENTEROL, V46, pS12, DOI 10.1097/MCG.0b013e31826ae849
   SCHEPPACH W, 1994, GUT, V35, pS35, DOI 10.1136/gut.35.1_Suppl.S35
   Schulthess J, 2019, IMMUNITY, V50, P432, DOI 10.1016/j.immuni.2018.12.018
   Secondulfo M, 2004, DIGEST LIVER DIS, V36, P35, DOI 10.1016/j.dld.2003.09.016
   Simeoli R, 2017, BRIT J PHARMACOL, V174, P1484, DOI 10.1111/bph.13637
   Simon MC, 2020, J BIOL CHEM, V295, P969, DOI 10.1074/jbc.RA119.010816
   Song JJ, 2017, BRIT J NUTR, V118, P481, DOI [10.1017/S0007114517002380, 10.1017/s0007114517002380]
   Song M, 2006, POSTGRAD MED J, V82, P130, DOI 10.1136/pgmj.2005.037945
   Sorini C, 2019, P NATL ACAD SCI USA, V116, P15140, DOI 10.1073/pnas.1814558116
   Sunkara LT, 2012, PLOS ONE, V7, DOI 10.1371/journal.pone.0049558
   Turner JR, 2009, NAT REV IMMUNOL, V9, P799, DOI 10.1038/nri2653
   Turroni F, 2016, ISME J, V10, P1656, DOI 10.1038/ismej.2015.236
   UGOLEV AM, 1973, BIOCHIM BIOPHYS ACTA, V300, P105, DOI 10.1016/0304-4157(73)90001-4
   Valenzano MC, 2015, PLOS ONE, V10, DOI 10.1371/journal.pone.0133926
   Van Belle TL, 2011, PHYSIOL REV, V91, P79, DOI 10.1152/physrev.00003.2010
   Van der Sluis M, 2006, GASTROENTEROLOGY, V131, P117, DOI 10.1053/j.gastro.2006.04.020
   Vancamelbeke M, 2017, EXPERT REV GASTROENT, V11, P821, DOI 10.1080/17474124.2017.1343143
   Vatanen T, 2018, NATURE, V562, P589, DOI 10.1038/s41586-018-0620-2
   Wang BH, 2016, SCI REP-UK, V6, DOI 10.1038/srep32002
   Wang JH, 2017, GENES-BASEL, V8, DOI 10.3390/genes8100239
   Wang YB, 2020, APPL MICROBIOL BIOT, V104, P335, DOI 10.1007/s00253-019-10259-6
   Wen L, 2008, NATURE, V455, P1109, DOI 10.1038/nature07336
   Williams SJ, 1999, BIOCHEM BIOPH RES CO, V261, P83, DOI 10.1006/bbrc.1999.1001
   Wood Natalie J, 2012, Nat Rev Gastroenterol Hepatol, V9, P123, DOI 10.1038/nrgastro.2012.21
   Wrzosek L, 2013, BMC BIOL, V11, DOI 10.1186/1741-7007-11-61
   Wu W, 2018, PLOS ONE, V13, DOI 10.1371/journal.pone.0197762
   Xing PY, 2020, PROTEOMICS, V20, DOI 10.1002/pmic.201800419
   Xu YH, 2018, J ENDOCRINOL, V238, P231, DOI 10.1530/JOE-18-0137
   Yan H, 2017, PLOS ONE, V12, DOI 10.1371/journal.pone.0179586
   Ye JZ, 2018, FRONT MICROBIOL, V9, DOI 10.3389/fmicb.2018.01967
   Yu CX, 2019, J ENDOCRINOL, V243, P125, DOI 10.1530/JOE-19-0122
   Zeissig S, 2007, GUT, V56, P61, DOI 10.1136/gut.2006.094375
   Zhai SX, 2019, FEMS MICROBIOL LETT, V366, DOI 10.1093/femsle/fnz153
   Zhang MM, 2016, BMC GASTROENTEROL, V16, DOI 10.1186/s12876-016-0500-x
   Zhao L, 2017, FOOD FUNCT, V8, P4644, DOI [10.1039/C7FO01383C, 10.1039/c7fo01383c]
   Zhao Y, 2018, MUCOSAL IMMUNOL, V11, P752, DOI 10.1038/mi.2017.118
   Zheng L, 2017, J IMMUNOL, V199, P2976, DOI 10.4049/jimmunol.1700105
   Zhou D, 2019, WORLD J GASTROENTERO, V25, P2019, DOI 10.3748/wjg.v25.i17.2019
   Zhou D, 2017, WORLD J GASTROENTERO, V23, P60, DOI 10.3748/wjg.v23.i1.60
   Zou X, 2019, POULTRY SCI, V98, P4449, DOI 10.3382/ps/pez279
NR 150
TC 12
Z9 13
U1 22
U2 68
PU SPRINGER HEIDELBERG
PI HEIDELBERG
PA TIERGARTENSTRASSE 17, D-69121 HEIDELBERG, GERMANY
SN 1436-6207
EI 1436-6215
J9 EUR J NUTR
JI Eur. J. Nutr.
PD AUG
PY 2021
VL 60
IS 5
BP 2317
EP 2330
DI 10.1007/s00394-020-02431-w
EA NOV 2020
PG 14
WC Nutrition & Dietetics
WE Science Citation Index Expanded (SCI-EXPANDED)
SC Nutrition & Dietetics
GA TI0VN
UT WOS:000588851800001
PM 33180143
DA 2022-07-02
ER

PT J
AU Huang, JB
   Xie, ZW
   Wang, YJ
   Zhang, JS
   Wan, XC
AF Huang, Jinbao
   Xie, Zhongwen
   Wang, Yijun
   Zhang, Jinsong
   Wan, Xiaochun
TI Recent advances of anti-hyperglycemia and anti-diabetes actions of tea
   in animal studies
SO CURRENT OPINION IN FOOD SCIENCE
LA English
DT Article
ID IMPROVES GLUCOSE-TOLERANCE; PU-ERH TEA; GREEN TEA; INSULIN-RESISTANCE;
   OXIDATIVE STRESS; GUT MICROBIOTA; FERMENTED TEA; NITRIC-OXIDE; EXTRACT;
   STREPTOZOTOCIN
AB A growing body of evidence showed that tea has anti-hyperglycemia and anti-diabetes effects during recent years. Tea may exert beneficial effects on decreasing blood glucose and ameliorating insulin resistance by first, suppressing carbohydrates absorption; second, stimulating glucose metabolism; and third, alleviating the oxidative stress. Furthermore, it was also reported that tea consumption could ameliorate the complications of diabetes mellitus. However, being a key factor in the occurrence and development of diabetes mellitus, oxidative stress should be paid more attention. The relationship between the anti-oxidative efficacy and anti-diabetes actions of tea, and the underlying molecular mechanisms of this relevance need further meticulous research. In order to understand the research trends of this field, this review highlights the latest advances in the anti-hyperglycemia and anti-diabetes actions of tea in animal studies since 2012.
C1 [Huang, Jinbao; Xie, Zhongwen; Wang, Yijun; Zhang, Jinsong; Wan, Xiaochun] Anhui Agr Univ, Sch Tea & Food Sci, State Key Lab Tea Plant Biol & Utilizat, Hefei 230036, Anhui, Peoples R China.
RP Wan, XC (corresponding author), Anhui Agr Univ, Sch Tea & Food Sci, State Key Lab Tea Plant Biol & Utilizat, Hefei 230036, Anhui, Peoples R China.
EM xcwan@ahau.edu.cn
OI Huang, Jinbao/0000-0003-2272-933X
FU Earmarked Fund for Modern Agro-industry Technology Research System in
   Tea Industry (Ministry of Agriculture of PR China) [nycytx-26]; Ministry
   of Science and Technology of PR China [2011DFG33280]; Program for
   Changjiang Scholars and Innovative Research Team in University [IRT1101]
FX This work was supported by the Earmarked Fund for Modern Agro-industry
   Technology Research System in Tea Industry (nycytx-26, the Ministry of
   Agriculture of PR China), international cooperation projects
   (2011DFG33280, the Ministry of Science and Technology of PR China) and
   Program for Changjiang Scholars and Innovative Research Team in
   University (Grant No. IRT1101).
CR Akkati S, 2011, J CLIN PHARMACOL, V51, P796, DOI 10.1177/0091270010376972
   Amer Diabet Assoc, 2013, DIABETES CARE, V36, pS67, DOI [10.2337/dc10-S062, 10.2337/dc12-s064, 10.2337/dc11-S062, 10.2337/dc13-S067]
   Axling U, 2012, NUTR METAB, V9, DOI 10.1186/1743-7075-9-105
   Babu PVA, 2013, J NUTR BIOCHEM, V24, P1777, DOI 10.1016/j.jnutbio.2013.06.003
   Bandeira SD, 2013, INT J MOL SCI, V14, P3265, DOI 10.3390/ijms14023265
   Cherng SH, 2014, FOOD CHEM TOXICOL, V65, P90, DOI 10.1016/j.fct.2013.12.022
   Clark TA, 2012, METABOLISM, V61, P742, DOI 10.1016/j.metabol.2011.10.007
   Du WH, 2012, J AGR FOOD CHEM, V60, P10126, DOI 10.1021/jf302426w
   Eguchi T, 2013, PLOS ONE, V8, P1
   Faria AM, 2012, DIABETES, V61, P1838, DOI 10.2337/db11-1241
   Forester SC, 2012, MOL NUTR FOOD RES, V56, P1647, DOI 10.1002/mnfr.201200206
   Furukawa S, 2004, J CLIN INVEST, V114, P1752, DOI [10.1172/JCI21625, 10.1172/JCI20042162S]
   Gao RP, 2012, J FOOD SCI, V77, pH128, DOI 10.1111/j.1750-3841.2012.02688.x
   Guariguata L, 2014, DIABETES RES CLIN PR, V103, P137, DOI 10.1016/j.diabres.2013.11.002
   Guilherme A, 2008, NAT REV MOL CELL BIO, V9, P367, DOI 10.1038/nrm2391
   Hanhineva K, 2010, INT J MOL SCI, V11, P1365, DOI 10.3390/ijms11041365
   He F, 2013, DIABETOLOGIA, V56, P457, DOI 10.1007/s00125-012-2796-6
   Hiasa M, 2014, J FUNCT FOODS, V8, P188, DOI 10.1016/j.jff.2014.03.012
   Houstis N, 2006, NATURE, V440, P944, DOI 10.1038/nature04634
   Huang CY, 2014, J FUNCT FOODS, V6, P534, DOI 10.1016/j.jff.2013.11.020
   Huang QF, 2013, FOOD CHEM TOXICOL, V53, P75, DOI 10.1016/j.fct.2012.11.039
   Ihm SH, 2012, ATHEROSCLEROSIS, V224, P377, DOI 10.1016/j.atherosclerosis.2012.07.006
   Komers R, 2003, AM J PHYSIOL-RENAL, V284, pF1121, DOI 10.1152/ajprenal.00265.2002
   Larsen N, 2010, PLOS ONE, V5, DOI 10.1371/journal.pone.0009085
   Li SY, 2012, J NUTR BIOCHEM, V23, P1655, DOI 10.1016/j.jnutbio.2011.11.008
   Liu CL, 2011, J INTEGR PLANT BIOL, V53, P608, DOI 10.1111/j.1744-7909.2011.01049.x
   Miyata Y, 2013, J AGR FOOD CHEM, V61, P9366, DOI 10.1021/jf400123y
   Ortsater H, 2012, NUTR METAB, V9, DOI 10.1186/1743-7075-9-11
   Park JH, 2013, N-S ARCH PHARMACOL, V386, P733, DOI 10.1007/s00210-013-0869-9
   Rains JL, 2011, FREE RADICAL BIO MED, V50, P567, DOI 10.1016/j.freeradbiomed.2010.12.006
   Sae-tan S, 2014, MOL NUTR FOOD RES, V58, P1156, DOI 10.1002/mnfr.201300621
   Sang SM, 2011, PHARMACOL RES, V64, P87, DOI 10.1016/j.phrs.2011.02.007
   Serrano JCE, 2013, MOL NUTR FOOD RES, V57, P459, DOI 10.1002/mnfr.201200513
   Silva KC, 2013, INVEST OPHTH VIS SCI, V54, P1325, DOI 10.1167/iovs.12-10647
   Snoussi C, 2014, J NUTR BIOCHEM, V25, P557, DOI 10.1016/j.jnutbio.2014.01.006
   Stadler K, 2013, ADV EXP MED BIOL, V771, P272
   Styskal J, 2012, FREE RADICAL BIO MED, V52, P46, DOI 10.1016/j.freeradbiomed.2011.10.441
   Sundaram R, 2013, PHYTOMEDICINE, V20, P577, DOI 10.1016/j.phymed.2013.01.006
   Tang WP, 2013, J FUNCT FOODS, V5, P1784, DOI 10.1016/j.jff.2013.08.007
   Thomson M, 2012, EVID-BASED COMPL ALT, V2012, DOI 10.1155/2012/409047
   Wein S, 2013, J MED FOOD, V16, P312, DOI 10.1089/jmf.2012.0205
   Xu P, 2012, J FOOD SCI, V77, pH246, DOI 10.1111/j.1750-3841.2012.02950.x
   Yamashita Y, 2012, J AGR FOOD CHEM, V60, P11366, DOI 10.1021/jf303597c
   Yan JQ, 2012, FREE RADICAL BIO MED, V52, P1648, DOI 10.1016/j.freeradbiomed.2012.01.033
   Yan SJ, 2012, J AGR FOOD CHEM, V60, P4102, DOI 10.1021/jf300347p
   Zhang L, 2013, FOOD RES INT, V53, P600, DOI 10.1016/j.foodres.2013.01.016
NR 46
TC 4
Z9 4
U1 3
U2 18
PU ELSEVIER SCI LTD
PI OXFORD
PA THE BOULEVARD, LANGFORD LANE, KIDLINGTON, OXFORD OX5 1GB, OXON, ENGLAND
SN 2214-7993
EI 2214-8000
J9 CURR OPIN FOOD SCI
JI Curr. Opin. Food Sci.
PD APR
PY 2015
VL 2
BP 78
EP 83
DI 10.1016/j.cofs.2015.02.001
PG 6
WC Food Science & Technology
WE Science Citation Index Expanded (SCI-EXPANDED)
SC Food Science & Technology
GA CU5CT
UT WOS:000363550000013
DA 2022-07-02
ER

PT J
AU Hwang, N
   Eom, T
   Gupta, SK
   Jeong, SY
   Jeong, DY
   Kim, YS
   Lee, JH
   Sadowsky, MJ
   Unno, T
AF Hwang, Nakwon
   Eom, Taekil
   Gupta, Sachin K.
   Jeong, Seong-Yeop
   Jeong, Do-Youn
   Kim, Yong Sung
   Lee, Ji-Hoon
   Sadowsky, Michael J.
   Unno, Tatsuya
TI Genes and Gut Bacteria Involved in Luminal Butyrate Reduction Caused by
   Diet and Loperamide
SO GENES
LA English
DT Article
DE butyrate synthesis; gut microbiota; gut dysbiosis; metagenomics; mucin
ID CHAIN FATTY-ACIDS; INDUCED CONSTIPATION; LACTOCOCCUS-LACTIS; METABOLISM;
   MICROBIOTA; OBESITY; CELL; OSCILLOSPIRA; ASSOCIATIONS; CONTRIBUTES
AB Unbalanced dietary habits and gut dysmotility are causative factors in metabolic and functional gut disorders, including obesity, diabetes, and constipation. Reduction in luminal butyrate synthesis is known to be associated with gut dysbioses, and studies have suggested that restoring butyrate formation in the colon may improve gut health. In contrast, shifts in different types of gut microbiota may inhibit luminal butyrate synthesis, requiring different treatments to restore colonic bacterial butyrate synthesis. We investigated the influence of high-fat diets (HFD) and low-fiber diets (LFD), and loperamide (LPM) administration, on key bacteria and genes involved in reduction of butyrate synthesis in mice. MiSeq-based microbiota analysis and HiSeq-based differential gene analysis indicated that different types of bacteria and genes were involved in butyrate metabolism in each treatment. Dietary modulation depleted butyrate kinase and phosphate butyryl transferase by decreasing members of the Bacteroidales and Parabacteroides. The HFD also depleted genes involved in succinate synthesis by decreasing Lactobacillus. The LFD and LPM treatments depleted genes involved in crotonoyl-CoA synthesis by decreasing Roseburia and Oscilllibacter. Taken together, our results suggest that different types of bacteria and genes were involved in gut dysbiosis, and that selected treatments may be needed depending on the cause of gut dysfunction.
C1 [Hwang, Nakwon; Gupta, Sachin K.; Unno, Tatsuya] Jeju Natl Univ, Sch Life Sci, Fac Biotechnol, SARI, Jeju 63243, South Korea.
   [Eom, Taekil; Unno, Tatsuya] Jeju Natl Univ, Subtrop Trop Organism Gene Bank, Jeju 63243, South Korea.
   [Jeong, Seong-Yeop; Jeong, Do-Youn] MIFI, Sunchang 595804, Jeonbuk, South Korea.
   [Kim, Yong Sung] Wonkwang Univ, Sanbon Hosp, Dept Gastroenterol, Gunpo 435040, South Korea.
   [Lee, Ji-Hoon] Chonbuk Natl Univ, Dept Bioenvironm Chem, Jeonju 54896, South Korea.
   [Sadowsky, Michael J.] Univ Minnesota, BioTechnol Insittute, St Paul, MN 55108 USA.
   [Sadowsky, Michael J.] Univ Minnesota, Dept Soil Water & Climate, St Paul, MN 55108 USA.
   [Sadowsky, Michael J.] Univ Minnesota, Dept Plant & Microbial Biol, St Paul, MN 55108 USA.
RP Unno, T (corresponding author), Jeju Natl Univ, Sch Life Sci, Fac Biotechnol, SARI, Jeju 63243, South Korea.; Unno, T (corresponding author), Jeju Natl Univ, Subtrop Trop Organism Gene Bank, Jeju 63243, South Korea.
EM nakwon3070@gmail.com; taekil7@hanmail.net;
   sachinkumargupta1721@gmail.com; khs8706@naver.com; jdy2534@korea.kr;
   wms89@hanmail.net; jhlee2@jbnu.ac.kr; sadowsky@umn.edu;
   tatsu@jejunu.ac.kr
RI Unno, Tatsuya/C-1522-2012; Sadowsky, Michael/J-2507-2016
OI Sadowsky, Michael/0000-0001-8779-2781; Unno, Tatsuya/0000-0003-2373-2100
FU Traditional Culture Convergence Research Program through the National
   Research Foundation of Korea (NRF) - Ministry of Science, ICT & Future
   Planning [NRF-2016M3C1B5907205]; Basic Science Research Program through
   the National Research Foundation of Korea (NRF) - Ministry of Education
   [2016R1A6A1A03012862]
FX This research was supported by Traditional Culture Convergence Research
   Program through the National Research Foundation of Korea (NRF) funded
   by the Ministry of Science, ICT & Future Planning
   (NRF-2016M3C1B5907205), and the Basic Science Research Program through
   the National Research Foundation of Korea (NRF) funded by the Ministry
   of Education (2016R1A6A1A03012862). We are grateful to Sustainable
   Agriculture Research Institute (SARI) in Jeju National University for
   providing the experimental facilities.
CR Anand S, 2016, FRONT MICROBIOL, V7, DOI 10.3389/fmicb.2016.01945
   Anitha M, 2016, CELL MOL GASTROENTER, V2, P328, DOI 10.1016/j.jcmgh.2015.12.008
   Arumugam M, 2011, NATURE, V473, P174, DOI 10.1038/nature09944
   Brown CT, 2011, PLOS ONE, V6, DOI 10.1371/journal.pone.0025792
   Carlsson M, 2009, J NUTR HEALTH AGING, V13, P813, DOI 10.1007/s12603-009-0218-3
   David LA, 2014, NATURE, V505, P559, DOI 10.1038/nature12820
   Davie JR, 2003, J NUTR, V133, p2485S, DOI 10.1093/jn/133.7.2485S
   Donohoe DR, 2011, CELL METAB, V13, P517, DOI 10.1016/j.cmet.2011.02.018
   Duncan SH, 2004, APPL ENVIRON MICROB, V70, P5810, DOI 10.1128/AEM.70.10.5810-5817.2004
   Gao ZG, 2009, DIABETES, V58, P1509, DOI 10.2337/db08-1637
   Gophna U, 2017, ENVIRON MICROBIOL, V19, P835, DOI 10.1111/1462-2920.13658
   Holmes I., 2012, PLOS ONE, V7, DOI [10.1371/journal.pone.0030126, DOI 10.1371/JOURNAL.PONE.003012622319561]
   Hyatt D, 2010, BMC BIOINFORMATICS, V11, DOI 10.1186/1471-2105-11-119
   Jakobsdottir G, 2013, PLOS ONE, V8, DOI 10.1371/journal.pone.0080476
   Kaakoush NO, 2015, FRONT CELL INFECT MI, V5, DOI [10.3309/fcimb.2015.00004, 10.3389/fcimb.2015.00084]
   Kakino M, 2010, BMC COMPLEM ALTERN M, V10, DOI 10.1186/1472-6882-10-68
   Kang SS, 2014, MOL NEURODEGENER, V9, DOI 10.1186/1750-1326-9-36
   Khan S, 2014, CHEM-BIOL INTERACT, V213, P1, DOI 10.1016/j.cbi.2014.02.001
   Kim JE, 2017, BMC GASTROENTEROL, V17, DOI 10.1186/s12876-017-0576-y
   Konikoff T, 2016, TRENDS MICROBIOL, V24, P523, DOI 10.1016/j.tim.2016.02.015
   Lay C, 2007, FEMS MICROBIOL ECOL, V60, P513, DOI 10.1111/j.1574-6941.2007.00312.x
   Lecomte V, 2015, PLOS ONE, V10, DOI 10.1371/journal.pone.0126931
   Li H, 2009, BIOINFORMATICS, V25, P1754, DOI 10.1093/bioinformatics/btp324
   Li PE, 2017, NUCLEIC ACIDS RES, V45, P67, DOI 10.1093/nar/gkw1027
   Liu B., 2011, BMC P, V5, DOI [10.1186/1753-6561-5-S2-S9, DOI 10.1186/1753-6561-5-S2-S921554767]
   Louis P, 2007, J APPL MICROBIOL, V102, P1197, DOI 10.1111/j.1365-2672.2007.03322.x
   Louis P, 2009, FEMS MICROBIOL LETT, V294, P1, DOI 10.1111/j.1574-6968.2009.01514.x
   Loy A, 2017, MSYSTEMS, V2, DOI 10.1128/mSystems.00171-16
   Million M, 2012, INT J OBESITY, V36, P817, DOI 10.1038/ijo.2011.153
   Moriya Y, 2007, NUCLEIC ACIDS RES, V35, pW182, DOI 10.1093/nar/gkm321
   Ormerod KL, 2016, MICROBIOME, V4, DOI 10.1186/s40168-016-0181-2
   Peng Y, 2012, BIOINFORMATICS, V28, P1420, DOI 10.1093/bioinformatics/bts174
   Pryde SE, 2002, FEMS MICROBIOL LETT, V217, P133, DOI 10.1111/j.1574-6968.2002.tb11467.x
   Raso GM, 2013, PLOS ONE, V8, DOI 10.1371/journal.pone.0068626
   Robertson BR, 2005, INT J SYST EVOL MICR, V55, P1199, DOI 10.1099/ijs.0.63472-0
   Roewer L, 1996, HUM MOL GENET, V5, P1029, DOI 10.1093/hmg/5.7.1029
   Ruas-Madiedo P, 2008, APPL ENVIRON MICROB, V74, P1936, DOI 10.1128/AEM.02509-07
   Schloss PD, 2009, APPL ENVIRON MICROB, V75, P7537, DOI 10.1128/AEM.01541-09
   Schneeberger M, 2015, SCI REP-UK, V5, DOI 10.1038/srep16643
   Segata N, 2011, GENOME BIOL, V12, DOI 10.1186/gb-2011-12-6-r60
   Shankar V, 2015, ISME J, V9, P1899, DOI 10.1038/ismej.2014.258
   Solem C, 2013, APPL ENVIRON MICROB, V79, P2512, DOI 10.1128/AEM.03623-12
   Tailford LE, 2015, FRONT GENET, V6, DOI 10.3389/fgene.2015.00081
   Tang Y, 2011, INT J CANCER, V128, P847, DOI 10.1002/ijc.25638
   Tottey W, 2017, J NEUROGASTROENTEROL, V23, P124, DOI 10.5056/jnm16042
   Touw K, 2017, PHYSIOL REP, V5, DOI 10.14814/phy2.13182
   Van der Meulen R, 2006, APPL ENVIRON MICROB, V72, P5204, DOI 10.1128/AEM.00146-06
   Vital M, 2014, MBIO, V5, DOI 10.1128/mBio.00889-14
   Wang LL, 2017, FOOD FUNCT, V8, P1966, DOI [10.1039/c7fo00031f, 10.1039/C7FO00031F]
   Wang L, 2013, MOL AUTISM, V4, DOI 10.1186/2040-2392-4-42
   Williams BL, 2012, MBIO, V3, DOI 10.1128/mBio.00261-11
   Zeng B, 2015, SCI REP-UK, V5, DOI 10.1038/srep09342
   Zhang YJ, 2015, INT J MOL SCI, V16, P7493, DOI 10.3390/ijms16047493
   Zietak M, 2016, CELL METAB, V23, P1216, DOI 10.1016/j.cmet.2016.05.001
NR 54
TC 22
Z9 24
U1 3
U2 17
PU MDPI
PI BASEL
PA ST ALBAN-ANLAGE 66, CH-4052 BASEL, SWITZERLAND
EI 2073-4425
J9 GENES-BASEL
JI Genes
PD DEC
PY 2017
VL 8
IS 12
AR 350
DI 10.3390/genes8120350
PG 12
WC Genetics & Heredity
WE Science Citation Index Expanded (SCI-EXPANDED)
SC Genetics & Heredity
GA FR6YC
UT WOS:000419212400011
PM 29182580
OA Green Published, gold, Green Submitted
DA 2022-07-02
ER

PT J
AU Xia, T
   Liu, CS
   Hu, YN
   Luo, ZY
   Chen, FL
   Yuan, LX
   Tan, XM
AF Xia, Ting
   Liu, Chang-Shun
   Hu, Yan-Nan
   Luo, Zhen-Ye
   Chen, Fei-Long
   Yuan, Li-Xia
   Tan, Xiao-Mei
TI Coix seed polysaccharides alleviate type 2 diabetes mellitus via gut
   microbiota-derived short-chain fatty acids activation of IGF1/PI3K/ AKT
   signaling
SO FOOD RESEARCH INTERNATIONAL
LA English
DT Article
DE Coix seed polysaccharides; T2DM; Transcriptomics; 16S rRNA; Gut
   microbiota; SCFAs; IGF1; PI3K; AKT signaling pathway
ID PHYSICOCHEMICAL PROPERTIES; ANTIOXIDANT ACTIVITIES; INFLAMMATION;
   METABOLISM; PROFILES; ECOLOGY; IGF-1; DIET
AB Type 2 diabetes mellitus (T2DM) has become a worldwide concern in recent years. Coix seed (CS) as a ho-mologous substance of traditional Chinese medicine and food, its polysaccharides can improve the symptoms of patients with metabolic disorders. Since most plant polysaccharides are difficult to digest and absorb, we hy-pothesized that Coix seed polysaccharides (CSP) exert hypoglycemic effects through the gut. In this study, the underlying mechanisms regulating hypoglycemic effects of CSP on a T2DM mouse model were investigated. After treatment with CSP, serum insulin and high-density lipoprotein cholesterol levels were increased, while total cholesterol, triglycerides and low-density lipoprotein cholesterol levels were decreased in T2DM mice. In addition, CSP treatment helped repair the intestinal barrier and modulated the gut microbial composition in T2DM mice, mainly facilitating the growth of short-chain fatty acid (SCFA)-producing bacteria, Spearman's analysis revealed these bacteria were positively related with the hypoglycemic efficacy of CSP. Colonic tran-scriptome analysis indicated the hypoglycemic effect of CSP was associated with the activation of the IGF1/PI3K/ AKT signaling pathway. Correlative analysis revealed that this activation may result from the increase of SCFAs-producing bacteria by CSP. GC-MS detection verified that CSP treatment increased fecal SCFAs levels. Molecular docking revealed that SCFAs could bind with IGF1, PI3K, and AKT. Our findings demonstrated that CSP treat-ment modulates gut microbial composition, especially of the SCFAs-producing bacteria, activates the IGF1/PI3K/ AKT signaling pathways, and exhibits hypoglycemic efficacy.
C1 [Xia, Ting; Liu, Chang-Shun; Hu, Yan-Nan; Luo, Zhen-Ye; Chen, Fei-Long; Yuan, Li-Xia; Tan, Xiao-Mei] Southern Med Univ, Sch Tradit Chinese Med, Guangzhou 510515, Peoples R China.
   [Xia, Ting; Liu, Chang-Shun; Hu, Yan-Nan; Luo, Zhen-Ye; Chen, Fei-Long; Tan, Xiao-Mei] Southern Med Univ, Guangdong Prov Key Lab Chinese Med Pharmaceut, Guangzhou 510515, Peoples R China.
   [Xia, Ting; Liu, Chang-Shun; Hu, Yan-Nan; Luo, Zhen-Ye; Chen, Fei-Long; Tan, Xiao-Mei] Guangdong Prov Engn Lab Chinese Med Preparat Tech, Guangzhou 510515, Peoples R China.
RP Yuan, LX; Tan, XM (corresponding author), Southern Med Univ, Sch Tradit Chinese Med, Guangzhou 510515, Peoples R China.
EM cnylxtcm@163.com; tanxm_smu@163.com
OI Luo, Zhen-Ye/0000-0002-7320-6654; Tan, xiaomei/0000-0002-5797-6763
CR Aron RAC, 2021, MICROORGANISMS, V9, DOI 10.3390/microorganisms9030618
   Birkeland E, 2020, EUR J NUTR, V59, P3325, DOI 10.1007/s00394-020-02282-5
   Cao TTB, 2020, FRONT ENDOCRINOL, V11, DOI 10.3389/fendo.2020.573891
   Chatterjee S, 2017, LANCET, V389, P2239, DOI 10.1016/S0140-6736(17)30058-2
   Chen HJ, 2012, FOOD CHEM TOXICOL, V50, P3808, DOI 10.1016/j.fct.2012.07.011
   Chen LC, 2020, FOOD FUNCT, V11, P9495, DOI [10.1039/D0FO01658F, 10.1039/d0fo01658f]
   Chen MY, 2020, INT J BIOL MACROMOL, V155, P890, DOI 10.1016/j.ijbiomac.2019.11.047
   Cheng YW, 2021, CRIT REV FOOD SCI, DOI 10.1080/10408398.2021.1920884
   den Besten G, 2013, J LIPID RES, V54, P2325, DOI 10.1194/jlr.R036012
   Ding YY, 2021, FOOD CHEM TOXICOL, V149, DOI 10.1016/j.fct.2021.112003
   Fang T, 2020, FRONT PHARMACOL, V11, DOI 10.3389/fphar.2020.529962
   Fredborg M, 2012, J ANIM SCI, V90, P10, DOI 10.2527/jas.53792
   Gorboulev V, 2012, DIABETES, V61, P187, DOI 10.2337/db11-1029
   Gu LZ, 2021, J OLEO SCI, V70, P685, DOI 10.5650/jos.ess20255
   Gu LL, 2020, J ETHNOPHARMACOL, V251, DOI 10.1016/j.jep.2019.112488
   Hu DJ, 2020, J CHROMATOGR A, V1609, DOI 10.1016/j.chroma.2019.460441
   Huang DW, 2009, J AGR FOOD CHEM, V57, P2259, DOI 10.1021/jf803255p
   Huang LX, 2018, CARBOHYD POLYM, V200, P191, DOI 10.1016/j.carbpol.2018.07.087
   Huang XM, 2020, PHYTOMEDICINE, V67, DOI 10.1016/j.phymed.2019.153154
   Jin Y, 2019, J CHROMATOGR A, V1604, DOI 10.1016/j.chroma.2019.460471
   Koliada A, 2017, BMC MICROBIOL, V17, DOI 10.1186/s12866-017-1027-1
   Koropatkin NM, 2012, NAT REV MICROBIOL, V10, P323, DOI 10.1038/nrmicro2746
   Lebovitz HE, 2019, CURR DIABETES REP, V19, DOI 10.1007/s11892-019-1270-y
   Lee CB, 2021, INT J MOL SCI, V22, DOI 10.3390/ijms22073566
   Ley RE, 2006, NATURE, V444, P1022, DOI 10.1038/4441022a
   Li LF, 2019, J AGR FOOD CHEM, V67, P5968, DOI 10.1021/acs.jafc.9b01489
   Li X, 2021, FOOD RES INT, V145, DOI 10.1016/j.foodres.2021.110406
   Liang X, 2020, J IMMUNOL RES, V2020, DOI 10.1155/2020/6841078
   Liu BS, 2018, FRONT MICROBIOL, V9, DOI 10.3389/fmicb.2018.02344
   Liu CS, 2021, PHYTOMEDICINE, V82, DOI 10.1016/j.phymed.2020.153458
   Liu S, 2019, APPL MICROBIOL BIOT, V103, P5311, DOI 10.1007/s00253-019-09786-z
   Luo ZH, 2021, J AGR FOOD CHEM, V69, P2444, DOI 10.1021/acs.jafc.0c07630
   Mandaliya DK, 2019, PANCREATOLOGY, V19, P280, DOI 10.1016/j.pan.2019.01.021
   Massey W, 2021, ENDOCRINOLOGY, V162, DOI 10.1210/endocr/bqaa235
   Maynard CL, 2012, NATURE, V489, P231, DOI 10.1038/nature11551
   McCreight LJ, 2016, DIABETOLOGIA, V59, P426, DOI 10.1007/s00125-015-3844-9
   Morgan XC, 2012, GENOME BIOL, V13, DOI 10.1186/gb-2012-13-9-r79
   Noureldein MH, 2020, J MOL ENDOCRINOL, V64, P29, DOI 10.1530/JME-19-0132
   Rooj AK, 2010, BMC MICROBIOL, V10, DOI 10.1186/1471-2180-10-16
   Sasaki M, 2013, BMC GASTROENTEROL, V13, DOI 10.1186/1471-230X-13-81
   Shang QS, 2018, CARBOHYD POLYM, V179, P173, DOI 10.1016/j.carbpol.2017.09.059
   Shin NR, 2014, GUT, V63, P727, DOI 10.1136/gutjnl-2012-303839
   Song XF, 2016, DIABETES RES CLIN PR, V118, P44, DOI 10.1016/j.diabres.2016.04.056
   Song X, 2021, HELICOBACTER, V26, DOI 10.1111/hel.12781
   Sun N, 2021, INT J BIOL SCI, V17, P1302, DOI 10.7150/ijbs.56477
   Tang W, 2016, CARBOHYD POLYM, V151, P305, DOI 10.1016/j.carbpol.2016.05.078
   Tonucci LB, 2017, CLIN NUTR, V36, P85, DOI 10.1016/j.clnu.2015.11.011
   Wang C, 2018, FOOD RES INT, V103, P280, DOI 10.1016/j.foodres.2017.10.058
   Wang JK, 2020, FOOD CHEM TOXICOL, V135, DOI 10.1016/j.fct.2019.110965
   Wang LF, 2013, J AGR FOOD CHEM, V61, P5103, DOI 10.1021/jf400556s
   Wang S, 2017, INT J BIOL MACROMOL, V98, P182, DOI 10.1016/j.ijbiomac.2017.01.114
   Wei YG, 2020, J AGR FOOD CHEM, V68, P5107, DOI 10.1021/acs.jafc.0c00605
   Williams R, 2020, DIABETES RES CLIN PR, V162, DOI 10.1016/j.diabres.2020.108072
   Wu F, 2021, PHYTOMEDICINE, V83, DOI 10.1016/j.phymed.2021.153487
   Wu YQ, 2020, MAR DRUGS, V18, DOI 10.3390/md18030158
   Yan J, 2016, P NATL ACAD SCI USA, V113, pE7554, DOI 10.1073/pnas.1607235113
   Yan XF, 2016, J DIABETES RES, V2016, DOI 10.1155/2016/2093171
   Yang K, 2021, MOLECULES, V26, DOI 10.3390/molecules26082285
   Yang XY, 2022, DIGEST DIS SCI, V67, P2209, DOI 10.1007/s10620-021-07022-1
   Yao Y, 2020, PHYTOMEDICINE, V77, DOI 10.1016/j.phymed.2020.153268
   Youn HS, 2021, INFECT IMMUN, V89, DOI 10.1128/IAI.00615-20
   Yu X, 2020, FRONT MICROBIOL, V11, DOI 10.3389/fmicb.2020.00273
   Zeng B, 2021, J CELL MOL MED, V25, P3205, DOI 10.1111/jcmm.16389
   Zeng HY, 2021, FOODS, V10, DOI 10.3390/foods10030566
   Zhang CF, 2019, PHARM BIOL, V57, P792, DOI 10.1080/13880209.2019.1687526
   Zhang LJ, 2020, AGING-US, V12, P17480, DOI 10.18632/aging.103756
   Zhang Y, 2014, EUR J NUTR, V53, P221, DOI 10.1007/s00394-013-0519-5
   Zhao SQ, 2017, J MOL ENDOCRINOL, V58, P1, DOI 10.1530/JME-16-0054
   Zheng FL, 2021, FOOD FUNCT, V12, P3919, DOI [10.1039/D0FO02879G, 10.1039/d0fo02879g]
   Zheng JP, 2018, CARBOHYD POLYM, V190, P77, DOI 10.1016/j.carbpol.2018.02.058
   Zheng YJ, 2020, FRONT CELL INFECT MI, V10, DOI 10.3389/fcimb.2020.00360
   Zhu FY, 2021, FRONT MICROBIOL, V12, DOI 10.3389/fmicb.2021.683234
NR 72
TC 6
Z9 6
U1 41
U2 60
PU ELSEVIER
PI AMSTERDAM
PA RADARWEG 29, 1043 NX AMSTERDAM, NETHERLANDS
SN 0963-9969
EI 1873-7145
J9 FOOD RES INT
JI Food Res. Int.
PD DEC
PY 2021
VL 150
AR 110717
DI 10.1016/j.foodres.2021.110717
EA OCT 2021
PN A
PG 17
WC Food Science & Technology
WE Science Citation Index Expanded (SCI-EXPANDED)
SC Food Science & Technology
GA WL1KE
UT WOS:000710172100001
PM 34865748
DA 2022-07-02
ER

PT J
AU Chen, ZY
   Guo, LL
   Zhang, YQ
   Walzem, RL
   Pendergast, JS
   Printz, RL
   Morris, LC
   Matafonova, E
   Stien, X
   Kang, L
   Coulon, D
   McGuinness, OP
   Niswender, KD
   Davies, SS
AF Chen, Zhongyi
   Guo, Lilu
   Zhang, Yongqin
   Walzem, Rosemary L.
   Pendergast, Julie S.
   Printz, Richard L.
   Morris, Lindsey C.
   Matafonova, Elena
   Stien, Xavier
   Kang, Li
   Coulon, Denis
   McGuinness, Owen P.
   Niswender, Kevin D.
   Davies, Sean S.
TI Incorporation of therapeutically modified bacteria into gut microbiota
   inhibits obesity
SO JOURNAL OF CLINICAL INVESTIGATION
LA English
DT Article
ID FOOD-INTAKE; RECEPTOR-ALPHA; BODY-WEIGHT;
   N-ACYLPHOSPHATIDYLETHANOLAMINE; ARABIDOPSIS-THALIANA;
   OLEOYLETHANOLAMIDE; MICE; DIET; ANTIOBESITY; MODULATION
AB Metabolic disorders, including obesity, diabetes, and cardiovascular disease, are widespread in Westernized nations. Gut microbiota composition is a contributing factor to the susceptibility of an individual to the development of these disorders; therefore, altering a person's microbiota may ameliorate disease. One potential microbiome-altering strategy is the incorporation of modified bacteria that express therapeutic factors into the gut microbiota. For example, N-acylphosphatidylethanolamines (NAPEs) are precursors to the N-acylethanolamide (NAE) family of lipids, which are synthesized in the small intestine in response to feeding and reduce food intake and obesity. Here, we demonstrated that administration of engineered NAPE-expressing E. coli Nissle 1917 bacteria in drinking water for 8 weeks reduced the levels of obesity in mice fed a high-fat diet. Mice that received modified bacteria had dramatically lower food intake, adiposity, insulin resistance, and hepatosteatosis compared with mice receiving standard water or control bacteria. The protective effects conferred by NAPE-expressing bacteria persisted for at least 4 weeks after their removal from the drinking water. Moreover, administration of NAPE-expressing bacteria to TallyHo mice, a polygenic mouse model of obesity, inhibited weight gain. Our results demonstrate that incorporation of appropriately modified bacteria into the gut microbiota has potential as an effective strategy to inhibit the development of metabolic disorders.
C1 [Chen, Zhongyi; Guo, Lilu; Zhang, Yongqin; Matafonova, Elena; Stien, Xavier; Davies, Sean S.] Vanderbilt Univ, Div Clin Pharmacol, Dept Med, Nashville, TN 37232 USA.
   [Chen, Zhongyi; Guo, Lilu; Zhang, Yongqin; Matafonova, Elena; Stien, Xavier; Davies, Sean S.] Vanderbilt Univ, Dept Pharmacol, Nashville, TN 37232 USA.
   [Walzem, Rosemary L.] Texas A&M Univ, Dept Nutr & Food Sci, College Stn, TX USA.
   [Pendergast, Julie S.; Printz, Richard L.; Morris, Lindsey C.; Niswender, Kevin D.] Vanderbilt Univ, Div Diabet Endocrinol & Metab, Dept Med, Nashville, TN 37232 USA.
   [Kang, Li; McGuinness, Owen P.; Niswender, Kevin D.] Vanderbilt Univ, Dept Mol Physiol & Biophys, Nashville, TN 37232 USA.
   [Coulon, Denis] CNRS, Bordeaux, France.
   [Coulon, Denis] Univ Bordeaux, Lab Biogenese Membranaire, Bordeaux, France.
   [Niswender, Kevin D.] Tennessee Valley Healthcare Syst, Vet Adm, Nashville, TN USA.
RP Davies, SS (corresponding author), Vanderbilt Univ, Div Clin Pharmacol, 506A RRB, Nashville, TN 37232 USA.
EM sean.davies@vanderbilt.edu
OI Davies, Sean/0000-0001-9879-8062; COULON, Denis/0000-0002-3943-1970;
   Kang, Li/0000-0002-6990-1996
FU NIH through the NIH New Innovator Award Program [DP2 OD003137]; NIH
   [AT07830, DK59637, DK20593, UL1 RR024975-01, U24 DK092993]; National
   Center for Complementary & Integrative Health [R01AT007830] Funding
   Source: NIH RePORTER; NATIONAL CENTER FOR RESEARCH RESOURCES
   [UL1RR024975] Funding Source: NIH RePORTER; NATIONAL INSTITUTE OF
   DIABETES AND DIGESTIVE AND KIDNEY DISEASES [U24DK059637, P30DK020593,
   U2CDK059637, P60DK020593, P30DK058404, U24DK092993] Funding Source: NIH
   RePORTER; OFFICE OF THE DIRECTOR, NATIONAL INSTITUTES OF HEALTH
[truncated: 4,476,765 more chars]
