# Supplementary material for: A bibliometric study of global trends in diabetes and gut flora research from 2011 to 2021
Source: Front Endocrinol (Lausanne). 2022 Oct 21;13:990133. doi: 10.3389/fendo.2022.990133 (PMC9633665; doi:10.3389/fendo.2022.990133)
Supplement: Supplementary file 1 [file DataSheet_1.zip › data/download_2501-3000.txt]

FN Clarivate Analytics Web of Science
VR 1.0
PT J
AU Wang, YM
   Dilidaxi, D
   Wu, YC
   Sailike, J
   Sun, X
   Nabi, XH
AF Wang, Yanming
   Dilidaxi, Dinareer
   Wu, Yuche
   Sailike, Jialehasibieke
   Sun, Xin
   Nabi, Xin-hua
TI Composite probiotics alleviate type 2 diabetes by regulating intestinal
   microbiota and inducing GLP-1 secretion in db/db mice
SO BIOMEDICINE & PHARMACOTHERAPY
LA English
DT Article
DE Diabetes 2 mellitus; Composite probiotics; Gut microbiota; Short-chain
   fatty acids; Glucagon-like peptide-1
ID GLUCAGON-LIKE PEPTIDE-1; GUT MICROBIOTA; INFLAMMATORY RESPONSES; INSULIN
   SENSITIVITY; FAT DIET; GLUCOSE; MECHANISMS; EXPRESSION; RECEPTOR;
   OBESITY
AB Backgroud/Aim: Previous studies have found that probiotic fermented camel milk has anti-diabetic effect by inducing (glucagon-like peptide-1) GLP-1 secretion. Probiotics are valuable in prevention and treatment of diabetes. As a result, our team islolated 14 probiotics from fermented camel milk. These probiotics have beneficial characteristics, but the possible anti-diabetic mechanisms remains unclear. The present study aimed to explore the possoble anti-diabetic mechanisms of 14 probiotics.
   Methods: C57BL/Ks mice were normal group. The db/db mice were randomized into five groups: model group, metformin group, liraglutide group, low-dose and high-dose probiotic group. Biochemical parameters were determined by the respective assay kits. The levels of the short-chain fatty acids (SCFAs) and microbiota were respectively determined by gas chromatography and qRT-PCR. HE staining and immunofluorescence were used for histomorphological observation. Quantitative PCR and western-blot were determined the gene and protein expression of Bax, Bcl-2, Caspase-3 and PI3K/AKT.
   Results: Probiotics significantly improved blood glucose and blood lipid parameters, as well as the morphological changes of pancreas, liver and kidney. Probiotics improved the gut barrier function through increasing the levels of SCFA-producing bacteria and SCFAs as well as the expression of claudin-1 and mucin-2, and decreasing Escherichia coli and LPS level. In additon, probiotics enhanced insulin secretion through glucose-triggered GLP-1 secretion by upregulating G protein-coupled receptor 43/41 (GPR43/41), proglucagon and proconvertase 1/3 activity. Forthermore, probiotics protected pancreas against apoptosis, which may be dependent on the upregulation of PI3K/AKT pathway.
   Conclusions: The anti-diabetic effect of 14 probiotics in db/db mice seem to be related to an increase of SCFA-producing bacteria, the improvement of intestinal barrier function and the upregulation of GLP-1 production, and indicate these probiotics might be a good candidate to prevent and treat diabetes.
C1 [Wang, Yanming; Dilidaxi, Dinareer; Wu, Yuche; Sailike, Jialehasibieke; Sun, Xin; Nabi, Xin-hua] Xinjiang Med Univ, Dept Pharmacol, Urumqi 830011, Peoples R China.
RP Nabi, XH (corresponding author), Xinjiang Med Univ, Dept Pharmacol, Urumqi 830011, Peoples R China.
EM xinhuanabi@yeah.net
FU University Scientific Research Plan of Xinjiang Uygur Autonomous Region,
   China [XJEDU2020I012]; Graduate Innovation and Entrepreneurship Project
   of Xinjiang Uygur Autonomous Region, China [XJ2019G177]
FX This project was supported by the funds from University Scientific
   Research Plan of Xinjiang Uygur Autonomous Region, China (XJEDU2020I012)
   and Graduate Innovation and Entrepreneurship Project of Xinjiang Uygur
   Autonomous Region, China (XJ2019G177).
CR [Anonymous], [No title captured]
   [Anonymous], 2019, NUTRIENTS
   Aoki R, 2017, SCI REP-UK, V7, DOI 10.1038/srep43522
   Bagarolli RA, 2017, J NUTR BIOCHEM, V50, P16, DOI 10.1016/j.jnutbio.2017.08.006
   Balakumar M, 2018, EUR J NUTR, V57, P279, DOI 10.1007/s00394-016-1317-7
   Cheng Q, 2011, J MOL ENDOCRINOL, V47, P13, DOI 10.1530/JME-10-0106
   Dalboge LS, 2013, PLOS ONE, V8, DOI 10.1371/journal.pone.0082813
   Dolpady J, 2016, J DIABETES RES, V2016, DOI 10.1155/2016/7569431
   Garcia-Mazcorro JF, 2018, PEERJ, V6, DOI 10.7717/peerj.4195
   Hansen CHF, 2019, DIABETOLOGIA, V62, P1689, DOI 10.1007/s00125-019-4910-5
   Hendijani F, 2018, CLIN NUTR, V37, P532, DOI 10.1016/j.clnu.2017.02.015
   Hsieh FC, 2013, NUTR METAB, V10, DOI 10.1186/1743-7075-10-35
   HUMMEL KP, 1966, SCIENCE, V153, P1127, DOI 10.1126/science.153.3740.1127
   Islam MS, 2013, J DIABETES RES, V2013, DOI 10.1155/2013/149452
   Jang SE, 2014, INT IMMUNOPHARMACOL, V21, P186, DOI 10.1016/j.intimp.2014.04.021
   Jetton TL, 2005, DIABETES, V54, P2294, DOI 10.2337/diabetes.54.8.2294
   Kim KH, 2018, FRONT PHARMACOL, V9, DOI 10.3389/fphar.2018.01071
   Kimura I, 2020, PHYSIOL REV, V100, P171, DOI 10.1152/physrev.00041.2018
   Kondylis V, 2017, IMMUNOL REV, V277, P113, DOI 10.1111/imr.12550
   Kothari D, 2019, BIOMED PHARMACOTHER, V111, P537, DOI 10.1016/j.biopha.2018.12.104
   Le Barz M, 2015, DIABETES METAB J, V39, P291, DOI 10.4093/dmj.2015.39.4.291
   Lee HA, 2016, J MICROBIOL BIOTECHN, V26, P469, DOI 10.4014/jmb.1511.11001
   Lee YS, 2014, METABOLISM, V63, P9, DOI 10.1016/j.metabol.2013.09.010
   Li KK, 2017, J FUNCT FOODS, V38, P561, DOI 10.1016/j.jff.2017.09.049
   Li NF, 2012, BMC PUBLIC HEALTH, V12, DOI 10.1186/1471-2458-12-499
   Liang YJ, 2019, PROBIOTICS ANTIMICRO, V11, P175, DOI 10.1007/s12602-017-9378-3
   Liu YX, 2015, J ETHNOPHARMACOL, V166, P168, DOI 10.1016/j.jep.2015.03.014
   Lu SS, 2009, J ENDOCRINOL, V200, P159, DOI 10.1677/JOE-08-0419
   Manaer T, 2015, J ETHNOPHARMACOL, V169, P269, DOI 10.1016/j.jep.2015.04.032
   Maslowski KM, 2009, NATURE, V461, P1282, DOI 10.1038/nature08530
   Mekkes MC, 2014, BENEF MICROBES, V5, P19, DOI 10.3920/BM2012.0069
   Miao W, 2016, INT J MOL SCI, V17, DOI 10.3390/ijms17101696
   Miyamoto J, 2019, P NATL ACAD SCI USA, V116, P23813, DOI 10.1073/pnas.1912573116
   Miyamoto J, 2018, PLOS ONE, V13, DOI 10.1371/journal.pone.0196579
   Morimoto K, 2016, ENDOCRINOLOGY, V157, P1071, DOI 10.1210/en.2015-1551
   Muller TD, 2018, PHARMACOL REV, V70, P712, DOI 10.1124/pr.117.014803
   Munoz-Garach A, 2016, ENDOCRINOL NUTR, V63, P560, DOI 10.1016/j.endonu.2016.07.008
   O'Malley TJ, 2014, DIABETES-METAB RES, V30, P661, DOI 10.1002/dmrr.2534
   Payne AN, 2011, NUTR DIABETES, V1, DOI 10.1038/nutd.2011.8
   Qin JJ, 2012, NATURE, V490, P55, DOI 10.1038/nature11450
   Rastelli M, 2018, OBESITY, V26, P792, DOI 10.1002/oby.22175
   Rohden F, 2014, OBES SURG, V24, P2075, DOI 10.1007/s11695-014-1279-x
   Rojas A, 2019, EXPERT OPIN THER TAR, V23, P1, DOI 10.1080/14728222.2019.1554056
   Sailike J., 2019, Zhongguo Weishengtaxixue Zazhi / Chinese Journal of Microecology, V31, P502
   Samuel BS, 2008, P NATL ACAD SCI USA, V105, P16767, DOI 10.1073/pnas.0808567105
   Sanders ME, 2019, NAT REV GASTRO HEPAT, V16, P605, DOI 10.1038/s41575-019-0173-3
   Sedighi M, 2017, MICROB PATHOGENESIS, V111, P362, DOI 10.1016/j.micpath.2017.08.038
   Seo S, 2017, J FUNCT FOODS, V29, P256, DOI 10.1016/j.jff.2016.12.045
   Shaw JE, 2010, DIABETES RES CLIN PR, V87, P4, DOI 10.1016/j.diabres.2009.10.007
   Shen B, 2019, BIOMED PHARMACOTHER, V114, DOI 10.1016/j.biopha.2019.108849
   Singh S, 2017, BENEF MICROBES, V8, P243, DOI 10.3920/BM2016.0090
   Timper K, 2016, GASTROENTEROLOGY, V151, P165, DOI 10.1053/j.gastro.2016.03.003
   Tojo R, 2014, WORLD J GASTROENTERO, V20, P15163, DOI 10.3748/wjg.v20.i41.15163
   Wang LF, 2010, J CLIN HYPERTENS, V12, P741, DOI 10.1111/j.1751-7176.2010.00349.x
   Wang L, 2016, SCI REP-UK, V6, DOI [10.1038/srep33251, 10.1038/srep38380]
   Wang LL, 2017, J CHROMATOGR B, V1057, P70, DOI 10.1016/j.jchromb.2017.05.004
   Wang W, 2014, J CLIN MICROBIOL, V52, P398, DOI 10.1128/JCM.01500-13
   Xu JH, 2020, J DIABETES, V12, P224, DOI 10.1111/1753-0407.12986
   Yan WL, 2015, ETHNIC HEALTH, V20, P365, DOI 10.1080/13557858.2014.921894
   Yoo JY, 2016, NUTRIENTS, V8, DOI 10.3390/nu8030173
   You WJ, 2018, J CELL BIOCHEM, V119, P8547, DOI 10.1002/jcb.27095
   Zhang J, 2017, GUT PATHOG, V9, DOI 10.1186/s13099-017-0160-6
   Zhang Q, 2017, PLOS ONE, V12, DOI 10.1371/journal.pone.0184735
NR 63
TC 48
Z9 52
U1 16
U2 71
PU ELSEVIER FRANCE-EDITIONS SCIENTIFIQUES MEDICALES ELSEVIER
PI ISSY-LES-MOULINEAUX
PA 65 RUE CAMILLE DESMOULINS, CS50083, 92442 ISSY-LES-MOULINEAUX, FRANCE
SN 0753-3322
EI 1950-6007
J9 BIOMED PHARMACOTHER
JI Biomed. Pharmacother.
PD MAY
PY 2020
VL 125
AR 109914
DI 10.1016/j.biopha.2020.109914
PG 11
WC Medicine, Research & Experimental; Pharmacology & Pharmacy
WE Science Citation Index Expanded (SCI-EXPANDED)
SC Research & Experimental Medicine; Pharmacology & Pharmacy
GA KU2DX
UT WOS:000519520000026
PM 32035395
OA gold
DA 2022-07-02
ER

PT J
AU Jayasimhan, A
   Marino, E
AF Jayasimhan, Abhirup
   Marino, Eliana
TI Dietary SCFAs, IL-22, and GFAP: The Three Musketeers in the
   Gut-Neuro-Immune Network in Type 1 Diabetes
SO FRONTIERS IN IMMUNOLOGY
LA English
DT Review
DE SCFA (short chain fatty acids); GFAP-glial fibrillary acidic protein;
   gut microbiota; glial cell; interleukin 22 (IL-22); ILC3s; beta cells;
   diabetes
ID INNATE LYMPHOID-CELLS; INFLAMMATORY-BOWEL-DISEASE; CHAIN FATTY-ACIDS;
   CD8 T-CELLS; NERVOUS-SYSTEM; ANTIMICROBIAL DEFENSE; ENTEROENDOCRINE
   CELLS; INTESTINAL TRANSIT; GLIAL-CELLS; AUTOIMMUNE
AB Microbial metabolites have a profound effect on the development of type 1 diabetes (T1D). The cross-talk between the gut microbiota, the nervous system, and immune system is necessary to establish and maintain immune and gut tolerance. As quoted by Hippocrates, "All disease begins in the gut." Although this has been recognized for 2,000 years, the connection between the gut and autoimmune T1D is not yet well-understood. Here, we outline new advances supported by our research and others that have contributed to elucidate the impact of microbial metabolites on the physiology of the pancreas and the gut through their remarkable effect on the immune and nervous system. Among many of the mechanisms involved in the gut-beta-cell-immune cross-talk, glial fibrillary acidic protein (GFAP)-expressing cells are critical players in the development of invasive insulitis. Besides, this review reveals a novel mechanism for microbial metabolites by stimulating IL-22, an essential cytokine for gut homeostasis and beta-cell survival. The close connections between the gut and the pancreas are highlighted through our review as microbial metabolites recirculate through the whole body and intimately react with the nervous system, which controls essential disorders associated with diabetes. As such, we discuss the mechanisms of action of microbial metabolites or short-chain fatty acids (SCFAs), IL-22, and GFAP on beta-cells, gut epithelial cells, neurons, and glial cells via metabolite sensing receptors or through epigenetic effects. The fine-tuned gut-neuro-immune network may be profoundly affected by SCFA deficiency related to dysbiosis and diet alterations at very early stages of the initiation of the disease. Thus, dampening the initial immune response or preventing the perpetuation of the immune response by maintaining the integrity of the gut is among the alternative approaches to prevent T1D.
C1 [Jayasimhan, Abhirup] Monash Univ, Dept Immunol & Pathol, Melbourne, Vic, Australia.
   [Marino, Eliana] Monash Univ, Biomed Discovery Inst, Dept Biochem, Infect & Immun Program, Melbourne, Vic, Australia.
RP Marino, E (corresponding author), Monash Univ, Biomed Discovery Inst, Dept Biochem, Infect & Immun Program, Melbourne, Vic, Australia.
EM eliana.marino@monash.edu
RI Marino, Eliana/C-5135-2011
OI Marino, Eliana/0000-0001-5371-8778
CR Alam C, 2010, DIABETES, V59, P2237, DOI 10.2337/db10-0147
   Alemi F, 2013, GASTROENTEROLOGY, V144, P145, DOI 10.1053/j.gastro.2012.09.055
   Arvan P, 2012, CSH PERSPECT MED, V2, DOI 10.1101/cshperspect.a007658
   Begg DP, 2013, ADV PHYSIOL EDUC, V37, P53, DOI 10.1152/advan.00167.2012
   Bernier-Latmani J, 2017, NAT REV GASTRO HEPAT, V14, P510, DOI 10.1038/nrgastro.2017.79
   Bevins CL, 2011, NAT REV MICROBIOL, V9, P356, DOI 10.1038/nrmicro2546
   Bian XC, 2007, GASTROENTEROLOGY, V132, P2438, DOI 10.1053/j.gastro.2007.03.103
   Bodin J, 2015, BIOMED RES INT, V2015, DOI 10.1155/2015/208947
   Bosi E, 2006, DIABETOLOGIA, V49, P2824, DOI 10.1007/s00125-006-0465-3
   Bour-Jordan H, 2006, CELL, V127, P1097, DOI 10.1016/j.cell.2006.11.030
   Brissova M, 2014, CELL METAB, V19, P498, DOI 10.1016/j.cmet.2014.02.001
   Brown AJ, 2003, J BIOL CHEM, V278, P11312, DOI 10.1074/jbc.M211609200
   Bush TG, 1998, CELL, V93, P189, DOI 10.1016/S0092-8674(00)81571-8
   Chavez-Talavera O, 2017, GASTROENTEROLOGY, V152, P1679, DOI 10.1053/j.gastro.2017.01.055
   Cossais F, 2016, AM J PHYSIOL-GASTR L, V310, pG941, DOI 10.1152/ajpgi.00232.2015
   de Jersey J, 2007, P NATL ACAD SCI USA, V104, P1295, DOI 10.1073/pnas.0610057104
   Du YT, 2018, DIABETES CARE, V41, P627, DOI 10.2337/dc17-1536
   Dudakov JA, 2015, ANNU REV IMMUNOL, V33, P747, DOI 10.1146/annurev-immunol-032414-112123
   Eberhard D, 2009, CURR OPIN GENET DEV, V19, P469, DOI 10.1016/j.gde.2009.07.003
   Elangovan S, 2014, CANCER RES, V74, P1166, DOI 10.1158/0008-5472.CAN-13-1451
   Fukuda S, 2011, NATURE, V469, P543, DOI 10.1038/nature09646
   Gallo RL, 2012, NAT REV IMMUNOL, V12, P503, DOI 10.1038/nri3228
   Gavin PG, 2018, DIABETES CARE, V41, P2178, DOI 10.2337/dc18-0777
   GERSHON MD, 1991, GLIA, V4, P195, DOI 10.1002/glia.440040211
   Halling ML, 2017, WORLD J GASTROENTERO, V23, P6137, DOI 10.3748/wjg.v23.i33.6137
   Hamilton-Williams EE, 2003, P NATL ACAD SCI USA, V100, P6688, DOI 10.1073/pnas.1131954100
   Hasnain SZ, 2014, NAT MED, V20, P1417, DOI 10.1038/nm.3705
   Herold KC, 2013, NAT REV IMMUNOL, V13, P243, DOI 10.1038/nri3422
   Hill Thomas, 2013, Cell Regen, V2, P2, DOI 10.1186/2045-9769-2-2
   Ibiza S, 2016, NATURE, V535, P440, DOI 10.1038/nature18644
   Jaakkola I, 2003, EUR J IMMUNOL, V33, P3255, DOI 10.1002/eji.200324405
   Jayasimhan A, 2019, J NEUROIMMUNOL, V327, P1, DOI 10.1016/j.jneuroim.2019.01.001
   Jayasimhan A, 2014, CLIN SCI, V126, P1, DOI 10.1042/CS20120627
   Kabouridis PS, 2015, NEURON, V85, P289, DOI 10.1016/j.neuron.2014.12.037
   Katsarou Anastasia, 2017, Nat Rev Dis Primers, V3, P17016, DOI 10.1038/nrdp.2017.16
   Lee AS, 2010, DIABETOLOGIA, V53, P741, DOI 10.1007/s00125-009-1626-y
   Leeds JS, 2011, GUT, V60, pA208, DOI 10.1136/gut.2011.239301.438
   Macia L, 2015, NAT COMMUN, V6, DOI 10.1038/ncomms7734
   Maleki D, 2000, ARCH INTERN MED, V160, P2808, DOI 10.1001/archinte.160.18.2808
   Mallone R, 2011, CLIN DEV IMMUNOL, DOI 10.1155/2011/513210
   Marino E, 2017, NAT IMMUNOL, V18, P552, DOI 10.1038/ni.3713
   Mario E, 2016, CLIN TRANSL IMMUNOL, V5, DOI 10.1038/cti.2016.61
   Maslowski KM, 2009, NATURE, V461, P1282, DOI 10.1038/nature08530
   Mathias RA, 2015, MOL CELL PROTEOMICS, V14, P456, DOI 10.1074/mcp.O114.046565
   McLeod K. H., 2019, BIOACTIVE FOOD DIETA, V2nd, P139
   Moriyama H, 2003, P NATL ACAD SCI USA, V100, P10376, DOI 10.1073/pnas.1834450100
   Mukherjee S, 2015, IMMUNITY, V42, P28, DOI 10.1016/j.immuni.2014.12.028
   Mulder SJ, 2005, MED HYPOTHESES, V65, P308, DOI 10.1016/j.mehy.2005.02.027
   Mullaney JA, 2018, MICROBIOME, V6, DOI 10.1186/s40168-018-0438-z
   Murri M, 2013, BMC MED, V11, DOI 10.1186/1741-7015-11-46
   Nezami BG, 2014, GASTROENTEROLOGY, V146, P473, DOI 10.1053/j.gastro.2013.10.053
   Nguyen NQ, 2014, OBESITY, V22, P2003, DOI 10.1002/oby.20791
   Nohr MK, 2013, ENDOCRINOLOGY, V154, P3552, DOI 10.1210/en.2013-1142
   Ouyang WJ, 2019, IMMUNITY, V50, P871, DOI 10.1016/j.immuni.2019.03.020
   Pang ZD, 2017, FASEB J, V31, P4053, DOI 10.1096/fj.201700110R
   Pang ZD, 2017, FEBS LETT, V591, P129, DOI 10.1002/1873-3468.12511
   Paschou SA, 2018, ENDOCR CONNECT, V7, pR38, DOI 10.1530/EC-17-0347
   Pellegrini S, 2017, J CLIN ENDOCR METAB, V102, P1468, DOI 10.1210/jc.2016-3222
   Poole DP, 2010, NEUROGASTROENT MOTIL, V22, DOI 10.1111/j.1365-2982.2010.01487.x
   Razavi R, 2006, CELL, V127, P1123, DOI 10.1016/j.cell.2006.10.038
   Reigstad CS, 2015, FASEB J, V29, P1395, DOI 10.1096/fj.14-259598
   Richards JL, 2016, CLIN TRANSL IMMUNOL, V5, DOI 10.1038/cti.2016.29
   RosaeSilva L, 1996, GUT, V39, P748, DOI 10.1136/gut.39.5.748
   Sabat R, 2014, NAT REV DRUG DISCOV, V13, P21, DOI 10.1038/nrd4176
   Sabroe I, 2003, J IMMUNOL, V171, P1630, DOI 10.4049/jimmunol.171.4.1630
   Salzman A L, 1995, New Horiz, V3, P33
   Schetters STT, 2018, FRONT IMMUNOL, V8, DOI 10.3389/fimmu.2017.01905
   Schulzke JD, 2009, ANN NY ACAD SCI, V1165, P294, DOI 10.1111/j.1749-6632.2009.04062.x
   SELLIN JH, 1992, AM J GASTROENTEROL, V87, P584
   Soret R, 2010, GASTROENTEROLOGY, V138, P1772, DOI 10.1053/j.gastro.2010.01.053
   Sternini C, 2008, CURR OPIN ENDOCRINOL, V15, P73, DOI 10.1097/MED.0b013e3282f43a73
   Sun J, 2015, IMMUNITY, V43, P304, DOI 10.1016/j.immuni.2015.07.013
   Tai NW, 2016, J EXP MED, V213, P2129, DOI 10.1084/jem.20160526
   Taniguchi Y, 2000, J NEUROIMMUNOL, V111, P177, DOI 10.1016/S0165-5728(00)00361-1
   Thorburn AN, 2015, NAT COMMUN, V6, DOI 10.1038/ncomms8320
   Thorburn AN, 2014, IMMUNITY, V40, P833, DOI 10.1016/j.immuni.2014.05.014
   Tsui H, 2008, DIABETES, V57, P918, DOI 10.2337/db07-0226
   Turco F, 2014, GUT, V63, P105, DOI 10.1136/gutjnl-2012-302090
   Turley SJ, 2005, P NATL ACAD SCI USA, V102, P17729, DOI 10.1073/pnas.0509006102
   Vaarala O, 2008, CURR OPIN GASTROEN, V24, P701, DOI 10.1097/MOG.0b013e32830e6d98
   Vaarala O, 2012, IMMUNOL CELL BIOL, V90, P271, DOI 10.1038/icb.2011.115
   Vaishnava S, 2011, SCIENCE, V334, P255, DOI 10.1126/science.1209791
   Vatanen T, 2018, NATURE, V562, P589, DOI 10.1038/s41586-018-0620-2
   Vatanen T, 2016, CELL, V165, P842, DOI 10.1016/j.cell.2016.04.007
   Vivier E, 2018, CELL, V174, P1054, DOI 10.1016/j.cell.2018.07.017
   von Boyen GBT, 2004, GUT, V53, P222, DOI 10.1136/gut.2003.012625
   Wang S, 2017, CELL, V171, P201, DOI 10.1016/j.cell.2017.07.027
   Wang XT, 2014, NATURE, V514, P237, DOI 10.1038/nature13564
   Winer S, 2003, NAT MED, V9, P198, DOI 10.1038/nm818
   Yano JM, 2015, CELL, V161, P264, DOI 10.1016/j.cell.2015.02.047
   Yap YA, 2018, FRONT IMMUNOL, V9, DOI 10.3389/fimmu.2018.02617
   Yarandi SS, 2014, NEUROGASTROENT MOTIL, V26, P611, DOI 10.1111/nmo.12330
   Yoo BB, 2017, IMMUNITY, V46, P910, DOI 10.1016/j.immuni.2017.05.011
NR 93
TC 4
Z9 5
U1 0
U2 6
PU FRONTIERS MEDIA SA
PI LAUSANNE
PA AVENUE DU TRIBUNAL FEDERAL 34, LAUSANNE, CH-1015, SWITZERLAND
SN 1664-3224
J9 FRONT IMMUNOL
JI Front. Immunol.
PD OCT 29
PY 2019
VL 10
AR 2429
DI 10.3389/fimmu.2019.02429
PG 8
WC Immunology
WE Science Citation Index Expanded (SCI-EXPANDED)
SC Immunology
GA JM9CW
UT WOS:000496505200001
PM 31736937
OA gold, Green Published
DA 2022-07-02
ER

PT J
AU Prasad, M
   Chen, ELW
   Toh, SA
   Gascoigne, NRJ
AF Prasad, Mukul
   Chen, Elijah W.
   Toh, Sue-Anne
   Gascoigne, Nicholas R. J.
TI Autoimmune responses and inflammation in type 2 diabetes
SO JOURNAL OF LEUKOCYTE BIOLOGY
LA English
DT Review
DE adipose tissue; autoimmunity; inflammation; obesity
ID ADIPOSE-TISSUE INFLAMMATION; PROMOTE INSULIN-RESISTANCE; INNATE LYMPHOID
   TYPE-2; DIET-INDUCED OBESITY; INVARIANT NKT CELLS; REGULATORY T-CELLS;
   PPAR-GAMMA; SKELETAL-MUSCLE; ALTERNATIVE ACTIVATION; GUT MICROBIOTA
AB Obesity-induced insulin resistance is one of the largest noncommunicable disease epidemics that we are facing at the moment. Changes in lifestyle and greater availability of low nutritional value, high caloric food has led to the highest rates of obesity in history. Obesity impacts the immune system and obesity-associated inflammation contributes to metabolic diseases, such as type 2 diabetes. Both the adaptive and the innate immune system play a role in the regulation of glycemic control, and there is a need to understand how metabolic imbalances drive disease pathogenesis. This review discusses the cell types, mediators, and pathways that contribute to immunologic-metabolic crosstalk and explores how the immune system might be targeted as a strategy to treat metabolic disease.
C1 [Prasad, Mukul; Chen, Elijah W.; Gascoigne, Nicholas R. J.] Natl Univ Singapore, Yong Loo Lin Sch Med, Dept Microbiol & Immunol, 5 Sci Dr 2, Singapore 117545, Singapore.
   [Chen, Elijah W.; Gascoigne, Nicholas R. J.] Natl Univ Singapore, Life Sci Inst, Immunol Programme, Singapore, Singapore.
   [Toh, Sue-Anne] Natl Univ Singapore, Yong Loo Lin Sch Med, Dept Med, Singapore, Singapore.
   [Toh, Sue-Anne] Natl Univ Hlth Syst, Dept Med, Singapore, Singapore.
   [Toh, Sue-Anne] Duke Natl Univ Singapore, Med Sch, Singapore, Singapore.
   [Toh, Sue-Anne] Univ Penn, Perelman Sch Med, Philadelphia, PA 19104 USA.
RP Gascoigne, NRJ (corresponding author), Natl Univ Singapore, Yong Loo Lin Sch Med, Dept Microbiol & Immunol, 5 Sci Dr 2, Singapore 117545, Singapore.
EM micnrjg@nus.edu.sg
OI Prasad, Mukul/0000-0002-3048-8540
FU Singapore National Medical Research Council [CBRG/0097/2015,
   CG/C026/2017_NUHS, MOHIAFCat/048/2016]; Singapore Ministry of Education
FX Support was provided by the Singapore National Medical Research Council
   grants CBRG/0097/2015 to N.R.J.G and CG/C026/2017_NUHS and
   MOHIAFCat/048/2016 to S.-A.T. M.P. and E.W.C. were supported by the
   Singapore Ministry of Education graduate fellowships.
CR Aarts S, 2019, SCI REP-UK, V9, DOI 10.1038/s41598-019-50976-6
   Anderson EK, 2010, CURR OPIN LIPIDOL, V21, P172, DOI 10.1097/MOL.0b013e3283393867
   Arpaia N, 2013, NATURE, V504, P451, DOI 10.1038/nature12726
   Asterholm IW, 2014, CELL METAB, V20, P103, DOI 10.1016/j.cmet.2014.05.005
   Backhed F, 2004, P NATL ACAD SCI USA, V101, P15718, DOI 10.1073/pnas.0407076101
   Bhattacharjee J, 2017, HEPATOL COMMUN, V1, P299, DOI 10.1002/hep4.1041
   Bluher M, 2016, CLIN SCI, V130, P1603, DOI 10.1042/CS20160005
   Boehncke WH, 2019, FRONT IMMUNOL, V10, DOI 10.3389/fimmu.2019.01198
   Bruno G, 2005, DIABETES CARE, V28, P2613, DOI 10.2337/diacare.28.11.2613
   Butcher MJ, 2014, DIABETOLOGIA, V57, P491, DOI 10.1007/s00125-013-3116-5
   Cai DS, 2005, NAT MED, V11, P183, DOI 10.1038/nm1166
   Chobot A, 2018, DIABETES-METAB RES, V34, DOI 10.1002/dmrr.3042
   Cipolletta D, 2012, NATURE, V486, P549, DOI 10.1038/nature11132
   Costanzo AE, 2015, PLOS ONE, V10, DOI 10.1371/journal.pone.0120918
   Dahabreh IJ, 2008, CLIN TRIALS, V5, P116, DOI 10.1177/1740774508090212
   de Candia P, 2019, FRONT ENDOCRINOL, V10, DOI 10.3389/fendo.2019.00451
   De Souza CT, 2005, ENDOCRINOLOGY, V146, P4192, DOI 10.1210/en.2004-1520
   DEFRONZO RA, 1981, DIABETES, V30, P1000, DOI 10.2337/diab.30.12.1000
   Deng T, 2017, NAT COMMUN, V8, DOI 10.1038/ncomms15725
   Deng T, 2013, CELL METAB, V17, P411, DOI 10.1016/j.cmet.2013.02.009
   Despres JP, 2006, NATURE, V444, P881, DOI 10.1038/nature05488
   Duffaut C, 2009, ARTERIOSCL THROM VAS, V29, P1608, DOI 10.1161/ATVBAHA.109.192583
   Ehses JA, 2007, DIABETES, V56, P2356, DOI 10.2337/db06-1650
   Eizirik DL, 2009, NAT REV ENDOCRINOL, V5, P219, DOI 10.1038/nrendo.2009.21
   Inzaugarat ME, 2011, J CLIN IMMUNOL, V31, P1120, DOI 10.1007/s10875-011-9571-1
   Evans JMM, 2000, DIABETIC MED, V17, P478, DOI 10.1046/j.1464-5491.2000.00309.x
   Fernandez-Riejos P, 2010, MEDIAT INFLAMM, V2010, DOI 10.1155/2010/568343
   Feuerer M, 2009, NAT MED, V15, P930, DOI 10.1038/nm.2002
   Forouzanfar MH, 2016, LANCET, V388, P1659, DOI 10.1016/S0140-6736(16)31679-8
   Frost RA, 2002, AM J PHYSIOL-REG I, V283, pR698, DOI 10.1152/ajpregu.00039.2002
   Furuhashi M, 2008, J CLIN INVEST, V118, P2640, DOI 10.1172/JCI34750
   Gascoigne NRJ, 2016, ANNU REV CELL DEV BI, V32, P327, DOI 10.1146/annurev-cellbio-111315-125324
   Gascoigne NRJ, 2011, CURR OPIN IMMUNOL, V23, P207, DOI 10.1016/j.coi.2010.12.017
   Gastaldelli A, 2019, JHEP REP, V1, P312, DOI 10.1016/j.jhepr.2019.07.002
   Ghaben AL, 2019, NAT REV MOL CELL BIO, V20, P242, DOI 10.1038/s41580-018-0093-z
   Gordon S, 2010, IMMUNITY, V32, P593, DOI 10.1016/j.immuni.2010.05.007
   Hams E, 2013, J IMMUNOL, V191, P5349, DOI 10.4049/jimmunol.1301176
   Han MS, 2013, SCIENCE, V339, P218, DOI 10.1126/science.1227568
   Hevener AL, 2007, J CLIN INVEST, V117, P1658, DOI 10.1172/JCI31561
   Holman N, 2015, DIABETIC MED, V32, P1119, DOI 10.1111/dme.12791
   Hong EG, 2009, DIABETES, V58, P2525, DOI 10.2337/db08-1261
   Hordinsky M, 2004, J INVEST DERM SYMP P, V9, P73, DOI 10.1111/j.1087-0024.2004.00835.x
   Hotamisligil GS, 2006, NATURE, V444, P860, DOI 10.1038/nature05485
   HOTAMISLIGIL GS, 1993, SCIENCE, V259, P87, DOI 10.1126/science.7678183
   Huh JY, 2018, ADIPOCYTE, V7, P129, DOI 10.1080/21623945.2018.1440928
   Huh JY, 2017, DIABETES, V66, P835, DOI 10.2337/db16-1122
   Huh JY, 2013, MOL CELL BIOL, V33, P328, DOI 10.1128/MCB.00552-12
   Imamura F, 2015, BMJ-BRIT MED J, V351, DOI 10.1136/bmj.h3576
   IRVINE WJ, 1977, LANCET, V1, P1025
   Jenkins SJ, 2011, SCIENCE, V332, P1284, DOI 10.1126/science.1204351
   Jorns A, 2020, DIABETES, V69, P624, DOI 10.2337/db19-0865
   Kahn SE, 2006, NATURE, V444, P840, DOI 10.1038/nature05482
   Kanda H, 2006, J CLIN INVEST, V116, P1494, DOI 10.1172/JCI26498
   Karlsson FH, 2013, NATURE, V498, P99, DOI 10.1038/nature12198
   Katsarou Anastasia, 2017, Nat Rev Dis Primers, V3, P17016, DOI 10.1038/nrdp.2017.16
   Keller MP, 2008, GENOME RES, V18, P706, DOI 10.1101/gr.074914.107
   Khan IM, 2014, ATHEROSCLEROSIS, V233, P419, DOI 10.1016/j.atherosclerosis.2014.01.011
   Kintscher U, 2008, ARTERIOSCL THROM VAS, V28, P1304, DOI 10.1161/ATVBAHA.108.165100
   Kohlgruber AC, 2019, NAT IMMUNOL, P1
   Kolodin D, 2015, CELL METAB, V21, P543, DOI 10.1016/j.cmet.2015.03.005
   Le Menn G, 2019, FASEB J, V33, P2553, DOI 10.1096/fj.201800696RR
   Lee BC, 2016, CELL METAB, V23, P685, DOI 10.1016/j.cmet.2016.03.002
   Lee SH, 2017, IMMUNOL LETT, V184, P67, DOI 10.1016/j.imlet.2017.02.004
   Ley RE, 2006, NATURE, V444, P1022, DOI 10.1038/4441022a
   Li CR, 2018, CELL, V174, P285, DOI 10.1016/j.cell.2018.05.004
   Lumeng CN, 2007, J CLIN INVEST, V117, P175, DOI 10.1172/JCI29881
   Lundgren M, 2007, DIABETOLOGIA, V50, P625, DOI 10.1007/s00125-006-0572-1
   Lynch L, 2012, IMMUNITY, V37, P574, DOI 10.1016/j.immuni.2012.06.016
   Lynch L, 2009, EUR J IMMUNOL, V39, P1893, DOI 10.1002/eji.200939349
   Maedler K, 2002, J CLIN INVEST, V110, P851, DOI 10.1172/JCI200215318
   Magliano D.J., 2015, INT TEXTB DIABETES M, VFourth, P1
   Matzinger P, 2002, SCIENCE, V296, P301, DOI 10.1126/science.1071059
   McLaugblin T, 2007, DIABETOLOGIA, V50, P1707, DOI 10.1007/s00125-007-0708-y
   Mehta P, 2015, J LEUKOCYTE BIOL, V97, P121, DOI 10.1189/jlb.3A0414-211RR
   Molofsky AB, 2013, J EXP MED, V210, P535, DOI 10.1084/jem.20121964
   Morris DL, 2016, J LEUKOCYTE BIOL, V99, P1107, DOI 10.1189/jlb.3A0115-009R
   Morris DL, 2013, DIABETES, V62, P2762, DOI 10.2337/db12-1404
   Mosser DM, 2008, NAT REV IMMUNOL, V8, P958, DOI 10.1038/nri2448
   Munzberg H, 2004, ENDOCRINOLOGY, V145, P4880, DOI 10.1210/en.2004-0726
   Nishimura S, 2013, CELL METAB, V18, P759, DOI 10.1016/j.cmet.2013.09.017
   Nishimura S, 2009, NAT MED, V15, P914, DOI 10.1038/nm.1964
   Obstfeld AE, 2010, DIABETES, V59, P916, DOI 10.2337/db09-1403
   Odegaard JI, 2007, NATURE, V447, P1116, DOI 10.1038/nature05894
   Ogurtsova K, 2017, DIABETES RES CLIN PR, V128, P40, DOI 10.1016/j.diabres.2017.03.024
   Osborn O, 2012, NAT MED, V18, P363, DOI 10.1038/nm.2627
   Pardina E, 2009, OBES SURG, V19, P894, DOI 10.1007/s11695-008-9739-9
   Perry RJ, 2014, NATURE, V510, P84, DOI 10.1038/nature13478
   Petersen C, 2019, SCIENCE, V365, P340, DOI 10.1126/science.aat9351
   Prattichizzo F, 2018, AGEING RES REV, V41, P1, DOI 10.1016/j.arr.2017.10.003
   Prieur X, 2011, DIABETES, V60, P797, DOI 10.2337/db10-0705
   Pugliese A, 2017, J CLIN INVEST, V127, P2881, DOI 10.1172/JCI94549
   Qin JJ, 2012, NATURE, V490, P55, DOI 10.1038/nature11450
   Ridaura VK, 2013, SCIENCE, V341, P1079, DOI 10.1126/science.1241214
   Robertson MD, 2005, AM J CLIN NUTR, V82, P559, DOI 10.1093/ajcn/82.3.559
   Romaguera D, 2013, DIABETOLOGIA, V56, P1520, DOI 10.1007/s00125-013-2899-8
   Rosen ED, 1999, MOL CELL, V4, P611, DOI 10.1016/S1097-2765(00)80211-7
   Saghizadeh M, 1996, J CLIN INVEST, V97, P1111, DOI 10.1172/JCI118504
   Sarikonda G, 2014, J AUTOIMMUN, V50, P77, DOI 10.1016/j.jaut.2013.12.003
   Shoelson SE, 2006, J CLIN INVEST, V116, P1793, DOI 10.1172/JCI29069
   Starr TK, 2003, ANNU REV IMMUNOL, V21, P139, DOI 10.1146/annurev.immunol.21.120601.141107
   Tanaka S, 2010, J IMMUNOL, V185, P2295, DOI 10.4049/jimmunol.1000848
   Tolhurst G, 2012, DIABETES, V61, P364, DOI 10.2337/db11-1019
   Totsch SK, 2018, PHYSIOL BEHAV, V196, P158, DOI 10.1016/j.physbeh.2018.08.023
   Turner R, 1997, LANCET, V350, P1288, DOI 10.1016/S0140-6736(97)03062-6
   Velloso LA, 2013, NAT REV ENDOCRINOL, V9, P750, DOI 10.1038/nrendo.2013.131
   Wensveen FM, 2015, NAT IMMUNOL, V16, P376, DOI 10.1038/ni.3120
   Werlen G, 2003, SCIENCE, V299, P1859, DOI 10.1126/science.1067833
   Winer DA, 2011, NAT MED, V17, P610, DOI 10.1038/nm.2353
   Winer S, 2009, NAT MED, V15, P921, DOI 10.1038/nm.2001
   Wolf MJ, 2014, CANCER CELL, V26, P549, DOI 10.1016/j.ccell.2014.09.003
   Wright AK, 2017, DIABETES CARE, V40, P338, DOI 10.2337/dc16-1616
   Xiong XL, 2019, MOL CELL, V75, P644, DOI 10.1016/j.molcel.2019.07.028
   Yang HW, 2010, J IMMUNOL, V185, P1836, DOI 10.4049/jimmunol.1000021
   You WP, 2016, BMJ OPEN DIAB RES CA, V4, DOI 10.1136/bmjdrc-2015-000161
   Zhang XQ, 2008, CELL, V135, P61, DOI 10.1016/j.cell.2008.07.043
   Zhong H, 2010, PLOS GENET, V6, DOI 10.1371/journal.pgen.1000932
   Ziegler AG, 2010, IMMUNITY, V32, P468, DOI 10.1016/j.immuni.2010.03.018
   Zuniga LA, 2010, J IMMUNOL, V185, P6947, DOI 10.4049/jimmunol.1001269
NR 118
TC 11
Z9 12
U1 0
U2 8
PU WILEY
PI HOBOKEN
PA 111 RIVER ST, HOBOKEN 07030-5774, NJ USA
SN 0741-5400
EI 1938-3673
J9 J LEUKOCYTE BIOL
JI J. Leukoc. Biol.
PD MAY
PY 2020
VL 107
IS 5
SI SI
BP 739
EP 748
DI 10.1002/JLB.3MR0220-243R
EA MAR 2020
PG 10
WC Cell Biology; Hematology; Immunology
WE Science Citation Index Expanded (SCI-EXPANDED)
SC Cell Biology; Hematology; Immunology
GA LI2GZ
UT WOS:000521083900001
PM 32202348
DA 2022-07-02
ER

PT J
AU Li, ZR
   Jia, RB
   Luo, DH
   Lin, LZ
   Zheng, QW
   Zhao, MM
AF Li, Zhao-Rong
   Jia, Rui-Bo
   Luo, Donghui
   Lin, Lianzhu
   Zheng, Qianwen
   Zhao, Mouming
TI The positive effects and underlying mechanisms of Undaria pinnatifida
   polysaccharides on type 2 diabetes mellitus in rats
SO FOOD & FUNCTION
LA English
DT Article
ID HIGH-FAT-DIET; GUT MICROBIOTA; METABOLISM; EXPRESSION; DYSBIOSIS;
   SEAWEED; EXTRACT; ENZYME
AB The aim of the current work was to investigate the anti-diabetic effects and underlying mechanisms of Undaria pinnatifida polysaccharides (UPP) based on a type 2 diabetes (T2DM) rat model. The starch loading test showed that UPP administration could reduce blood glucose fluctuations caused by eating. Analysis of diabetic symptoms and biochemical profiles showed that UPP intervention markedly decreased fasting blood glucose level, mitigated insulin resistance, improved glucose tolerance, dyslipidemia and liver and kidney damage in diabetic rats. The 16S rRNA analysis demonstrated that UPP intervention could markedly change the intestinal microflora composition, causing increases in Alistipes, Bacteroides, Christensenellaceae_R-7_group, Desulfovibrio, Muribaculaceae_norank, Ruminococcaceae_UCG-013, and Ruminococcaceae_UCG-014, and a decrease in Escherichia-Shigella. Furthermore, RT-qPCR analysis results clarified that UPP administration distinctly activated the IRS/PI3K/AKT signaling pathway, restrained PEPCK, G-6-Pase and Egr-1 genes, and affected the relative expression of HMGCR and LDLR genes. This study demonstrates that UPP could be applied as an adjuvant agent for the management of T2DM.
C1 [Li, Zhao-Rong; Jia, Rui-Bo; Luo, Donghui; Lin, Lianzhu; Zheng, Qianwen; Zhao, Mouming] Guangdong Lab, Chaozhou Branch Chem & Chem Engn, Chaozhou 521000, Peoples R China.
   [Li, Zhao-Rong; Jia, Rui-Bo; Lin, Lianzhu; Zheng, Qianwen; Zhao, Mouming] South China Univ Technol, Sch Food Sci & Engn, Guangzhou 510640, Peoples R China.
   [Luo, Donghui] Guangdong Ocean Univ, Coll Food Sci & Technol, Zhanjiang 524088, Peoples R China.
RP Jia, RB; Zhao, MM (corresponding author), Guangdong Lab, Chaozhou Branch Chem & Chem Engn, Chaozhou 521000, Peoples R China.; Jia, RB; Zhao, MM (corresponding author), South China Univ Technol, Sch Food Sci & Engn, Guangzhou 510640, Peoples R China.
EM Jiaruibo@hotmail.com; femmzhao@scut.edu.cn
FU State Key Research and Development Plan [2017YFD0400200]; Guangdong
   Natural Science Foundation for Distinguished Young Scholar
   [2019B151502040]; Guangzhou Science and Technology Plan Project
   [201710010060]; Fundamental Research Funds for the Central Universities
   [2019ZD36]; Chaozhou Science and Technology Plan Project [2020PT01];
   Self-innovation Research Funding Project of Hanjiang Laboratory
   [HJL202104B001]
FX This work was financially supported by State Key Research and
   Development Plan (No. 2017YFD0400200), Guangdong Natural Science
   Foundation for Distinguished Young Scholar (No. 2019B151502040),
   Guangzhou Science and Technology Plan Project (No. 201710010060),
   Fundamental Research Funds for the Central Universities (No. 2019ZD36),
   Chaozhou Science and Technology Plan Project (No. 2020PT01),
   Self-innovation Research Funding Project of Hanjiang Laboratory (No.
   HJL202101B005) and Self-innovation Research Funding Project of Hanjiang
   Laboratory (No. HJL202104B001).
CR Brodkorb A, 2019, NAT PROTOC, V14, P991, DOI 10.1038/s41596-018-0119-1
   Cai JL, 2019, MOL MED REP, V20, P3951, DOI 10.3892/mmr.2019.10626
   Cani PD, 2012, GUT MICROBES, V3, P279, DOI 10.4161/gmic.19625
   Cao CL, 2018, INT J BIOL MACROMOL, V109, P357, DOI 10.1016/j.ijbiomac.2017.12.096
   Chen HH, 2021, J AGR FOOD CHEM, V69, P2632, DOI 10.1021/acs.jafc.0c07871
   Cheng Y, 2019, INT J BIOL MACROMOL, V131, P1162, DOI 10.1016/j.ijbiomac.2019.04.040
   Chiang JYL, 2013, COMPR PHYSIOL, V3, P1191, DOI 10.1002/cphy.c120023
   Daub CD, 2020, INT J BIOL MACROMOL, V151, P412, DOI 10.1016/j.ijbiomac.2020.02.161
   Gao J, 2019, J AGR FOOD CHEM, V67, P7496, DOI 10.1021/acs.jafc.9b00970
   Han Y, 2016, INT J BIOL MACROMOL, V83, P42, DOI 10.1016/j.ijbiomac.2015.11.049
   He CJ, 2020, J FUNCT FOODS, V75, DOI 10.1016/j.jff.2020.104204
   Holst JJ, 2007, PHYSIOL REV, V87, P1409, DOI 10.1152/physrev.00034.2006
   International Diabetes Federation (IDF), 2019, IDF DIABETES ATLAS, V9th
   JI YB, 2013, J CHEM, V2013
   Jia RB, 2020, INT J BIOL MACROMOL, V149, P81, DOI 10.1016/j.ijbiomac.2020.01.111
   Jiang PR, 2021, INT J BIOL MACROMOL, V167, P1587, DOI 10.1016/j.ijbiomac.2020.11.116
   Kajaria D, 2013, J ADV PHARM TECHNOL, V4, P206, DOI 10.4103/2231-4040.121415
   Kieffer TJ, 1999, ENDOCR REV, V20, P876, DOI 10.1210/er.20.6.876
   Lambeth Stacey M, 2015, J Diabetes Obes, V2, P1
   Li L, 2019, FOOD FUNCT, V10, P2560, DOI [10.1039/c9fo00075e, 10.1039/C9FO00075E]
   Li PB, 2012, INT J BIOL MACROMOL, V51, P749, DOI 10.1016/j.ijbiomac.2012.07.007
   Li ZR, 2021, INT J BIOL MACROMOL, V170, P447, DOI 10.1016/j.ijbiomac.2020.12.126
   Libal-Weksler Y, 2001, J NUTR BIOCHEM, V12, P458, DOI 10.1016/S0955-2863(01)00161-9
   Mayer AMS, 2020, MAR DRUGS, V18, DOI 10.3390/md18010005
   Miller BR, 2014, AM HEALTH DRUG BENEF, V7, P452
   Qin JJ, 2012, NATURE, V490, P55, DOI 10.1038/nature11450
   Ren CJ, 2015, INT J BIOL MACROMOL, V72, P951, DOI 10.1016/j.ijbiomac.2014.09.060
   Shen N, 2015, AM J PATHOL, V185, P513, DOI 10.1016/j.ajpath.2014.10.016
   Shi M, 2018, J FUNCT FOODS, V51, P55, DOI 10.1016/j.jff.2018.10.012
   Shin NR, 2015, TRENDS BIOTECHNOL, V33, P496, DOI 10.1016/j.tibtech.2015.06.011
   Shobana S, 2009, FOOD CHEM, V115, P1268, DOI 10.1016/j.foodchem.2009.01.042
   Sun YF, 2018, FOOD FUNCT, V9, P3547, DOI 10.1039/c8fo00025e
   Wang L, 2018, AQUACULTURE, V495, P873, DOI 10.1016/j.aquaculture.2018.06.079
   Xiao H, 2019, INT J BIOL MACROMOL, V132, P308, DOI 10.1016/j.ijbiomac.2019.03.138
   Xiao SW, 2020, APPL MICROBIOL BIOT, V104, P303, DOI 10.1007/s00253-019-10174-w
   Xu SY, 2017, MAR DRUGS, V15, DOI 10.3390/md15120388
   Yang CF, 2019, FOOD CHEM TOXICOL, V131, DOI 10.1016/j.fct.2019.110562
   Yang JY, 2021, J AGR FOOD CHEM, V69, P9178, DOI 10.1021/acs.jafc.0c06831
   Zhang BW, 2018, J FUNCT FOODS, V46, P256, DOI 10.1016/j.jff.2018.04.070
   Zhang Q, 2017, PLOS ONE, V12, DOI 10.1371/journal.pone.0184735
   Zhang XW, 2020, J AGR FOOD CHEM, V68, P4387, DOI 10.1021/acs.jafc.0c00584
   Zhao C, 2018, TRENDS FOOD SCI TECH, V72, P1, DOI 10.1016/j.tifs.2017.12.001
   Zhao LP, 2018, SCIENCE, V359, P1151, DOI 10.1126/science.aao5774
   Zheng JP, 2020, J ETHNOPHARMACOL, V248, DOI 10.1016/j.jep.2019.112330
   Zhong QW, 2021, FOOD CHEM, V341, DOI 10.1016/j.foodchem.2020.128148
NR 45
TC 3
Z9 3
U1 35
U2 55
PU ROYAL SOC CHEMISTRY
PI CAMBRIDGE
PA THOMAS GRAHAM HOUSE, SCIENCE PARK, MILTON RD, CAMBRIDGE CB4 0WF, CAMBS,
   ENGLAND
SN 2042-6496
EI 2042-650X
J9 FOOD FUNCT
JI Food Funct.
PD NOV 29
PY 2021
VL 12
IS 23
BP 11898
EP 11912
DI 10.1039/d1fo01838h
EA OCT 2021
PG 15
WC Biochemistry & Molecular Biology; Food Science & Technology
WE Science Citation Index Expanded (SCI-EXPANDED)
SC Biochemistry & Molecular Biology; Food Science & Technology
GA XE3GP
UT WOS:000714700200001
PM 34739010
DA 2022-07-02
ER

PT J
AU Diether, NE
   Willing, BP
AF Diether, Natalie E.
   Willing, Benjamin P.
TI Microbial Fermentation of Dietary Protein: An Important Factor in
   Diet-Microbe-Host Interaction
SO MICROORGANISMS
LA English
DT Review
DE gut microbiota; protein fermentation; amino acids; host-microbial
   interaction
ID CHAIN FATTY-ACID; AMINO-ACID; GUT MICROBIOTA; BARRIER FUNCTION; NITROGEN
   LOSSES; LARGE-INTESTINE; P-CRESOL; METABOLISM; BACTERIA; HEALTH
AB Protein fermentation by gut microbiota contributes significantly to the metabolite pool in the large intestine and may contribute to host amino acid balance. However, we have a limited understanding of the role that proteolytic metabolites have, both in the gut and in systemic circulation. A review of recent studies paired with findings from previous culture-based experiments suggests an important role for microbial protein fermentation in altering the gut microbiota and generating a diverse range of bioactive molecules which exert wide-ranging host effects. These metabolic products have been shown to increase inflammatory response, tissue permeability, and colitis severity in the gut. They are also implicated in the development of metabolic disease, including obesity, diabetes, and non-alcoholic fatty liver disease (NAFLD). Specific products of proteolytic fermentation such as hydrogen sulfide, ammonia, and p-Cresol may also contribute to the development of colorectal cancer. These findings are in conflict with other studies showing that tryptophan metabolites may improve gut barrier function and attenuate severity in a multiple sclerosis model. Further research examining proteolytic fermentation in the gut may be key to our understanding of how microbial and host metabolism interact affecting health.
C1 [Diether, Natalie E.; Willing, Benjamin P.] Univ Alberta, Dept Agr Food & Nutr Sci, Ag Ctr, Edmonton, AB T6G 2P5, Canada.
RP Willing, BP (corresponding author), Univ Alberta, Dept Agr Food & Nutr Sci, Ag Ctr, Edmonton, AB T6G 2P5, Canada.
EM nmay@ualberta.ca; willing@ualberta.ca
RI Willing, Benjamin/AAA-9650-2019
FU Genome Canada; Natural Sciences and Engineering Research Council; Canada
   Research Chairs Program
FX This work was supported by a Genome Canada Grant (2014 Genome Canada
   LSARP-Application of genomics to improve Disease Resilience and
   Sustainability in Pork Production). N.E.D. is supported by a Natural
   Sciences and Engineering Research Council Doctoral Fellowship. B.P.W. is
   supported by the Canada Research Chairs Program.
CR Aguirre M, 2016, RES MICROBIOL, V167, P114, DOI 10.1016/j.resmic.2015.09.006
   Allen-Vercoe E, 2014, IMMUNOL LETT, V162, P54, DOI 10.1016/j.imlet.2014.05.014
   Anand S, 2016, FRONT MICROBIOL, V7, DOI 10.3389/fmicb.2016.01945
   Andriamihaja M, 2015, FREE RADICAL BIO MED, V85, P219, DOI 10.1016/j.freeradbiomed.2015.04.004
   Backhed F, 2005, SCIENCE, V307, P1915, DOI 10.1126/science.1104816
   BARDOCZ S, 1995, BRIT J NUTR, V73, P819, DOI 10.1079/BJN19950087
   BARKER HA, 1981, ANNU REV BIOCHEM, V50, P23, DOI 10.1146/annurev.bi.50.070181.000323
   Beischlag TV, 2008, CRIT REV EUKAR GENE, V18, P207, DOI 10.1615/CritRevEukarGeneExpr.v18.i3.20
   Bergen WG, 2009, J NUTR, V139, P821, DOI 10.3945/jn.109.104497
   Blachier F, 2007, AMINO ACIDS, V33, P547, DOI 10.1007/s00726-006-0477-9
   Carbonero F, 2012, FRONT PHYSIOL, V3, DOI 10.3389/fphys.2012.00448
   Chang MC, 2014, PLOS ONE, V9, DOI 10.1371/journal.pone.0114446
   CORPET DE, 1995, NUTR CANCER, V23, P271, DOI 10.1080/01635589509514381
   CUMMINGS JH, 1991, J APPL BACTERIOL, V70, P443, DOI 10.1111/j.1365-2672.1991.tb02739.x
   Dai ZL, 2012, AMINO ACIDS, V42, P1597, DOI 10.1007/s00726-011-0846-x
   Dai ZL, 2010, AMINO ACIDS, V39, P1201, DOI 10.1007/s00726-010-0556-9
   DarcyVrillon B, 1996, MOL CELL BIOCHEM, V156, P145, DOI 10.1007/BF00426337
   David LA, 2014, NATURE, V505, P559, DOI 10.1038/nature12820
   Davila AM, 2013, PHARMACOL RES, V69, P114, DOI 10.1016/j.phrs.2013.01.003
   Doelle HW., 1969, BACTERIAL METABOLISM, P402
   Duncan SH, 2007, APPL ENVIRON MICROB, V73, P1073, DOI 10.1128/AEM.02340-06
   El Kaoutari A, 2013, NAT REV MICROBIOL, V11, P497, DOI 10.1038/nrmicro3050
   Fan PX, 2017, SCI REP-UK, V7, DOI 10.1038/srep43412
   Flynn NE, 2009, AMINO ACIDS, V37, P123, DOI 10.1007/s00726-008-0206-7
   Frederick Gale E., 1940, PRODUCTION AMINES BA, P392
   Fung KYC, 2013, INT J MOL SCI, V14, P13525, DOI 10.3390/ijms140713525
   Fung TC, 2017, NAT NEUROSCI, V20, P145, DOI 10.1038/nn.4476
   Fusi E, 2004, SMALL RUMINANT RES, V53, P1, DOI 10.1016/j.smallrumres.2003.07.009
   Goffredo M, 2017, NUTRIENTS, V9, DOI 10.3390/nu9070642
   Hughes R, 2008, NUTR CANCER, V60, P259, DOI 10.1080/01635580701649644
   Jaglin M, 2018, FRONT NEUROSCI-SWITZ, V12, DOI 10.3389/fnins.2018.00216
   Jansman AJM, 2002, ANIM FEED SCI TECH, V98, P49, DOI 10.1016/S0377-8401(02)00015-9
   Jansson J, 2009, PLOS ONE, V4, DOI 10.1371/journal.pone.0006386
   Ju TT, 2017, APPL ENVIRON MICROB, V83, DOI 10.1128/AEM.01107-17
   Kaur H, 2017, FRONT MICROBIOL, V8, DOI 10.3389/fmicb.2017.02166
   Ketteler M, 2006, KIDNEY INT, V69, P952, DOI 10.1038/sj.ki.5000236
   Korpela K, 2018, ANNU REV FOOD SCI T, V9, P65, DOI 10.1146/annurev-food-030117-012830
   Kostic AD, 2012, GENOME RES, V22, P292, DOI 10.1101/gr.126573.111
   Lin R, 2017, AMINO ACIDS, V49, P2083, DOI 10.1007/s00726-017-2493-3
   Llewellyn SR, 2018, GASTROENTEROLOGY, V154, P1037, DOI 10.1053/j.gastro.2017.11.030
   MACFARLANE GT, 1992, FEMS MICROBIOL ECOL, V101, P81, DOI 10.1016/0378-1097(92)90829-D
   MACFARLANE GT, 1986, FEMS MICROBIOL ECOL, V38, P19, DOI 10.1016/0378-1097(86)90037-6
   MACFARLANE GT, 1988, J APPL BACTERIOL, V64, P37, DOI 10.1111/j.1365-2672.1988.tb02427.x
   Marques FZ, 2017, CIRCULATION, V135, P964, DOI [10.1161/CIRCULATIONAHA.116.024545, 10.1161/circulationaha.116.024545]
   Metges CC, 2000, J NUTR, V130, p1857S, DOI 10.1093/jn/130.7.1857S
   Moreno-Perez D, 2018, NUTRIENTS, V10, DOI 10.3390/nu10030337
   Moya A, 2016, TRENDS MICROBIOL, V24, P402, DOI 10.1016/j.tim.2016.02.002
   Neis EPJG, 2015, NUTRIENTS, V7, P2930, DOI 10.3390/nu7042930
   Nyachoti CM, 1997, CAN J ANIM SCI, V77, P149, DOI 10.4141/A96-044
   O'Keefe SJD, 2015, NAT COMMUN, V6, DOI 10.1038/ncomms7342
   Pesta DH, 2014, NUTR METAB, V11, DOI 10.1186/1743-7075-11-53
   Pieper R, 2016, ANIM HEALTH RES REV, V17, P137, DOI 10.1017/S1466252316000141
   Pieper R, 2012, J NUTR, V142, P661, DOI 10.3945/jn.111.156190
   Portune KJ, 2016, TRENDS FOOD SCI TECH, V57, P213, DOI 10.1016/j.tifs.2016.08.011
   Pugin Benoit, 2017, Microbial Ecology in Health and Disease, V28, P1353881, DOI 10.1080/16512235.2017.1353881
   Qiu K, 2018, ANIM SCI J, V89, P537, DOI 10.1111/asj.12946
   Richter JF, 2014, BRIT J NUTR, V111, P1040, DOI 10.1017/S0007114513003498
   Ridaura VK, 2013, SCIENCE, V341, P1079, DOI 10.1126/science.1241214
   Rouse M, 2013, BRIT J PHARMACOL, V169, P1305, DOI 10.1111/bph.12205
   Russell WR, 2011, AM J CLIN NUTR, V93, P1062, DOI 10.3945/ajcn.110.002188
   Salonen A, 2014, ISME J, V8, P2218, DOI 10.1038/ismej.2014.63
   Shah P, 2008, MOL MICROBIOL, V68, P4, DOI 10.1111/j.1365-2958.2008.06126.x
   Smith EA, 1996, ANAEROBE, V2, P285, DOI 10.1006/anae.1996.0037
   Smith EA, 1997, MICROBIAL ECOL, V33, P180, DOI 10.1007/s002489900020
   Smith EA, 1998, FEMS MICROBIOL ECOL, V25, P355, DOI 10.1111/j.1574-6941.1998.tb00487.x
   Souffrant WB, 2001, ANIM FEED SCI TECH, V90, P93, DOI 10.1016/S0377-8401(01)00199-7
   Sridharan GV, 2014, NAT COMMUN, V5, DOI 10.1038/ncomms6492
   Toden S, 2005, NUTR CANCER, V51, P45, DOI 10.1207/s15327914nc5101_7
   Tremaroli V, 2012, NATURE, V489, P242, DOI 10.1038/nature11552
   Tudela CV, 2015, BRIT J NUTR, V113, P610, DOI 10.1017/S0007114514004231
   van der Wielen N, 2017, J NUTR, V147, P1493, DOI 10.3945/jn.117.248187
   Vargas AJ, 2015, AM J CLIN NUTR, V102, P411, DOI 10.3945/ajcn.114.103895
   Wang TJ, 2011, NAT MED, V17, P448, DOI 10.1038/nm.2307
NR 73
TC 140
Z9 141
U1 16
U2 63
PU MDPI
PI BASEL
PA ST ALBAN-ANLAGE 66, CH-4052 BASEL, SWITZERLAND
SN 2076-2607
J9 MICROORGANISMS
JI Microorganisms
PD JAN
PY 2019
VL 7
IS 1
AR 19
DI 10.3390/microorganisms7010019
PG 14
WC Microbiology
WE Science Citation Index Expanded (SCI-EXPANDED)
SC Microbiology
GA HJ4CY
UT WOS:000457122800003
PM 30642098
OA Green Published, gold, Green Submitted
DA 2022-07-02
ER

PT J
AU Ouyang, YZ
   Liu, D
   Zhang, LZ
   Li, XQ
   Chen, XH
   Zhao, C
AF Ouyang, Yuezhen
   Liu, Dan
   Zhang, Lizhu
   Li, Xiaoqing
   Chen, Xinhua
   Zhao, Chao
TI Green Alga Enteromorpha prolifera Oligosaccharide Ameliorates Ageing and
   Hyperglycemia through Gut-Brain Axis in Age-Matched Diabetic Mice
SO MOLECULAR NUTRITION & FOOD RESEARCH
LA English
DT Article
DE ageing; diabetic; Enteromorpha prolifera oligosaccharide; gut-brain
   axis; metabolomics
ID GLUCAGON-LIKE PEPTIDE-1; POLYSACCHARIDES; HOMEOSTASIS; MICROBIOME;
   APOPTOSIS; CELLS
AB Scope To investigate the anti-ageing and anti-diabetic effects of Enteromorpha prolifera oligosaccharide (EPO) in age-matched streptozocin-induced diabetic mice. Methods and Results LC-MS metabolomics and 16S rRNA sequencing is used to identify the brain metabolites and gut microbiota, respectively. EPO could significantly improve glucose metabolism and activity of total superoxide dismutase in serum. It also could regulate the tricarboxylic acid cycle, arginine, and inosine-related metabolic pathways in the brain of aged diabetic mice. Inosine is found to enhance the relative expressions of daf-2, daf-16, and skn-1 in insulin-resistant Caenorhabditis elegans. Additionally, EPO could alter the composition and diversity of gut microbiota in mice. It could upregulate the Signal Transducer and Activator of Transcription 3/Forkhead Box O1 (FOXO1)/B cell lymphoma 6 (Bcl-6) pathways in the brain and the c-Jun N-terminal Kinase (JNK)/FOXO1/Bcl-6 signaling axis in the intestine to regulate glucose metabolite status and ageing in mice. EPO could also improve the levels of glucagon-like peptide type 1 (GLP1) expression in the gut, thereby inducing high expression of GLP1 receptor in the brain to control glucose metabolites through the brain-gut axis. Enterococcus is negatively correlated with AMP in the brain and could be a potential hallmark species in age-related diabetes. Conclusions These results suggest that EPO could be a potential novel natural drug for the treatment of diabetes in the elderly.
C1 [Ouyang, Yuezhen; Liu, Dan; Zhang, Lizhu; Zhao, Chao] Minist Educ, Engn Res Ctr Fujian Taiwan Special Marine Food Pr, Fuzhou 350002, Peoples R China.
   [Ouyang, Yuezhen; Liu, Dan; Zhang, Lizhu; Zhao, Chao] Fujian Agr & Forestry Univ, Coll Food Sci, Fuzhou 350002, Peoples R China.
   [Li, Xiaoqing] South China Univ Technol, Sch Food Sci & Engn, Guangzhou 510641, Peoples R China.
   [Chen, Xinhua; Zhao, Chao] Fujian Agr & Forestry Univ, Inst Oceanol, Key Lab Marine Biotechnol Fujian Prov, Fuzhou 350002, Peoples R China.
RP Zhao, C (corresponding author), Minist Educ, Engn Res Ctr Fujian Taiwan Special Marine Food Pr, Fuzhou 350002, Peoples R China.; Zhao, C (corresponding author), Fujian Agr & Forestry Univ, Coll Food Sci, Fuzhou 350002, Peoples R China.; Zhao, C (corresponding author), Fujian Agr & Forestry Univ, Inst Oceanol, Key Lab Marine Biotechnol Fujian Prov, Fuzhou 350002, Peoples R China.
EM zhchao@live.cn
RI Zhao, Chao/P-1847-2017
OI Zhao, Chao/0000-0003-1096-632X
FU Key Project of the Natural Science Foundation of Fujian Province
   [2020J02032]; Project of Excellent Master Degree Thesis and Double
   First-Class Construction Plan of Fujian Agriculture and Forestry
   University [KSYLX013]; Key Laboratory of Marine Biotechnology of Fujian
   Province [2020MB05]
FX The project was funded by Key Project of the Natural Science Foundation
   of Fujian Province (2020J02032). This work was also supported by Project
   of Excellent Master Degree Thesis and Double First-Class Construction
   Plan (KSYLX013) of Fujian Agriculture and Forestry University, Key
   Laboratory of Marine Biotechnology of Fujian Province (2020MB05).
CR Barcellos Priscila Gomes, 2018, Acta Scientiarum Biological Sciences, V40, pe34916, DOI 10.4025/actascibiolsci.v40i1.34916
   BergogneBerezin E, 1996, CLIN MICROBIOL REV, V9, P148, DOI 10.1128/CMR.9.2.148
   Bonnefont J, 2019, NEURON, V103, P1096, DOI 10.1016/j.neuron.2019.06.027
   Chantarojanasiri T, 2015, J MED ULTRASON, V42, P177, DOI 10.1007/s10396-014-0576-2
   Chen TL, 2018, ANAL CHEM, V90, P2475, DOI 10.1021/acs.analchem.7b02859
   Chen YQ, 2019, FOOD CHEM TOXICOL, V126, P295, DOI 10.1016/j.fct.2019.02.034
   Cotrozzi G, 1997, Ann Ital Med Int, V12, P84
   Drucker DJ, 2018, CELL METAB, V27, P740, DOI 10.1016/j.cmet.2018.03.001
   Esaiassen E, 2017, J CLIN MICROBIOL, V55, P2234, DOI [10.1128/jcm.00150-17, 10.1128/JCM.00150-17]
   Fan JJ, 2017, ONCOTARGET, V8, P17475, DOI [10.18632/oncotarget.15420, 10.18632/oncotarget.15728]
   Glauser DA, 2009, J RECEPT SIG TRANSD, V29, P293, DOI 10.3109/10799890903241824
   Grasset E, 2017, CELL METAB, V25, P1075, DOI 10.1016/j.cmet.2017.04.013
   Guo FL, 2018, VET MICROBIOL, V220, P73, DOI 10.1016/j.vetmic.2018.05.008
   Han F, 2018, J AGR FOOD CHEM, V66, P6326, DOI 10.1021/acs.jafc.8b01891
   He D, 2020, NAT COMMUN, V11, DOI 10.1038/s41467-019-13911-x
   He PF, 2016, CARBOHYD POLYM, V152, P222, DOI 10.1016/j.carbpol.2016.07.010
   Herridge WP, 2020, J MED MICROBIOL, V69, P176, DOI 10.1099/jmm.0.001141
   Huang SH, 2007, CELL METAB, V5, P237, DOI 10.1016/j.cmet.2007.03.006
   KAMOUN PP, 1981, NEPHRON, V28, P26, DOI 10.1159/000182089
   Kavitake D, 2020, INT J BIOL MACROMOL, V164, P2964, DOI 10.1016/j.ijbiomac.2020.08.185
   Kumar A, 2018, ANTIOXID REDOX SIGN, V28, P1724, DOI 10.1089/ars.2017.7111
   Lee KS, 2009, J BIOL CHEM, V284, P29454, DOI 10.1074/jbc.M109.028027
   Li L, 2012, EUR J PHARMACOL, V674, P280, DOI 10.1016/j.ejphar.2011.11.005
   Li TT, 2018, INT J MOL SCI, V19, DOI 10.3390/ijms19103075
   Lin W.T, 2015, J DAL MED U, V37, P9
   Liu XY, 2019, INT J BIOL MACROMOL, V139, P342, DOI 10.1016/j.ijbiomac.2019.07.195
   Mitsuyama K, 2006, INT J MOL MED, V17, P449
   Parker BJ, 2020, FRONT IMMUNOL, V11, DOI 10.3389/fimmu.2020.00906
   Priego N, 2018, NAT MED, V24, P1024, DOI 10.1038/s41591-018-0044-4
   Rempe RG, 2016, J CEREBR BLOOD F MET, V36, P1481, DOI 10.1177/0271678X16655551
   Ren XX, 2017, BIOMED PHARMACOTHER, V96, P1075, DOI 10.1016/j.biopha.2017.11.119
   Sandoval DA, 2008, DIABETES, V57, P2046, DOI 10.2337/db07-1824
   Sharma S, 2019, J NUTR BIOCHEM, V63, P101, DOI 10.1016/j.jnutbio.2018.10.003
   Sun KY, 2018, OXID MED CELL LONGEV, V2018, DOI 10.1155/2018/7108604
   Synytsya A, 2010, CARBOHYD POLYM, V81, P41, DOI 10.1016/j.carbpol.2010.01.052
   Thomas W.B, 2017, MICROBIOME, V5, P80
   van Bloemendaal L, 2014, J ENDOCRINOL, V221, pT1, DOI 10.1530/JOE-13-0414
   Wan XZ, 2019, FOOD CHEM TOXICOL, V128, P233, DOI 10.1016/j.fct.2019.04.017
   Wan XZ, 2018, MAR DRUGS, V16, DOI 10.3390/md16120498
   Wang JL, 2010, CARBOHYD POLYM, V81, P897, DOI 10.1016/j.carbpol.2010.04.002
   Wei JT, 2014, INT J BIOL MACROMOL, V64, P1, DOI 10.1016/j.ijbiomac.2013.11.013
   Wu DS, 2020, ALGAL RES, V51, DOI 10.1016/j.algal.2020.102083
   Yan X, 2019, J FOOD SCI, V84, P165, DOI 10.1111/1750-3841.14415
   Yang CF, 2019, FOOD CHEM TOXICOL, V131, DOI 10.1016/j.fct.2019.110562
   Yang L, 2016, MOL ENDOCRINOL, V30, P361, DOI 10.1210/me.2015-1213
   Ye H, 2019, BIOORG CHEM, V88, DOI 10.1016/j.bioorg.2019.102942
   Zhang ZS, 2013, INT J BIOL MACROMOL, V57, P45, DOI 10.1016/j.ijbiomac.2013.03.006
   Zhao XY, 2016, PLOS ONE, V11, DOI 10.1371/journal.pone.0167032
   Zheng XJ, 2011, J PROTEOME RES, V10, P5512, DOI 10.1021/pr2007945
   Zhong RT, 2020, TRENDS FOOD SCI TECH, V99, P11, DOI 10.1016/j.tifs.2020.02.030
   Zhou J, 2020, P NATL ACAD SCI USA, V117, P9401, DOI 10.1073/pnas.1913976117
NR 51
TC 2
Z9 2
U1 25
U2 27
PU WILEY
PI HOBOKEN
PA 111 RIVER ST, HOBOKEN 07030-5774, NJ USA
SN 1613-4125
EI 1613-4133
J9 MOL NUTR FOOD RES
JI Mol. Nutr. Food Res.
PD FEB
PY 2022
VL 66
IS 4
AR 2100564
DI 10.1002/mnfr.202100564
EA DEC 2021
PG 12
WC Food Science & Technology
WE Science Citation Index Expanded (SCI-EXPANDED)
SC Food Science & Technology
GA ZD2UV
UT WOS:000732518200001
PM 34894199
DA 2022-07-02
ER

PT J
AU Higuchi, S
AF Higuchi, Sei
TI The Physiological Importance of Bile Acid Structure and Composition on
   Glucose Homeostasis
SO CURRENT DIABETES REPORTS
LA English
DT Review
DE Bile acids; Diabetes; Insulin resistance
ID FARNESOID-X-RECEPTOR; VITAMIN-D-RECEPTOR; TARGETED TGR5 AGONISTS;
   PANCREATIC PEPTIDE YY; NUCLEAR RECEPTOR; INSULIN SENSITIVITY;
   BODY-WEIGHT; MICE LACKING; STEROL 12-ALPHA-HYDROXYLASE; HEPATIC
   GLUCONEOGENESIS
AB Purpose of Review Studies have identified several effects of bile acids (BAs) in glucose homeostasis, energy expenditure, and body weight control, through receptor-dependent and independent mechanisms. BAs are produced from cholesterol and characterized by their structures, which result from enzymes in the liver and the gut microbiota. The aim of this review is to characterize the effects of BA structure and composition on diabetes. Recent Findings The hydroxyl groups of BAs interact with binding pockets of receptors and enzymes that affect glucose homeostasis. Human and animal studies show that BA composition is associated with insulin resistance and food intake regulation. The hydroxylation of BAs and BA composition contributes to glucose regulation. Modulation of BA composition has the potential to improve glucose metabolism.
C1 [Higuchi, Sei] Columbia Univ, Naomi Berrie Diabet Ctr, New York, NY 10027 USA.
   [Higuchi, Sei] Columbia Univ, Dept Pathol & Cell Biol, New York, NY 10027 USA.
   [Higuchi, Sei] Russ Berrie Pavil, Room 315,1150 St Nicholas Ave, New York, NY 10032 USA.
RP Higuchi, S (corresponding author), Columbia Univ, Naomi Berrie Diabet Ctr, New York, NY 10027 USA.; Higuchi, S (corresponding author), Columbia Univ, Dept Pathol & Cell Biol, New York, NY 10027 USA.; Higuchi, S (corresponding author), Russ Berrie Pavil, Room 315,1150 St Nicholas Ave, New York, NY 10032 USA.
EM sh3440@cumc.columbia.edu
OI Higuchi, Sei/0000-0002-5134-8619
CR Adachi R, 2004, MOL ENDOCRINOL, V18, P43, DOI 10.1210/me.2003-0244
   Alemi F, 2013, J CLIN INVEST, V123, P1513, DOI 10.1172/JCI64551
   Bala V, 2014, FRONT PHYSIOL, V5, DOI 10.3389/fphys.2014.00420
   Batterham RL, 2006, CELL METAB, V4, P223, DOI 10.1016/j.cmet.2006.08.001
   Batterham RL, 2002, NATURE, V418, P650, DOI 10.1038/nature00887
   Bertaggia E, 2017, AM J PHYSIOL-ENDOC M
   Biddinger SB, 2008, NAT MED, V14, P778, DOI 10.1038/nm1785
   Bishop-Bailey D, 2004, P NATL ACAD SCI USA, V101, P3668, DOI 10.1073/pnas.0400046101
   Boey D, 2008, NEUROPEPTIDES, V42, P19, DOI 10.1016/j.npep.2007.11.003
   Bonde Y, 2016, PLOS ONE, V11, DOI 10.1371/journal.pone.0147772
   BOTTCHER G, 1994, PANCREAS, V9, P469
   Briere DA, 2015, PLOS ONE, V10, DOI 10.1371/journal.pone.0136873
   Brufau G, 2010, HEPATOLOGY, V52, P1455, DOI 10.1002/hep.23831
   Cao H, 2016, SCI REP-UK, V6, DOI 10.1038/srep28676
   Cariou B, 2006, J BIOL CHEM, V281, P11039, DOI 10.1074/jbc.M510258200
   Chaurasia B, 2019, SCIENCE, V365, P386, DOI 10.1126/science.aav3722
   Cipriani S, 2010, J LIPID RES, V51, P771, DOI 10.1194/jlr.M001602
   Cota D, 2003, J CLIN INVEST, V112, P423, DOI 10.1172/JCI17725
   Cota D, 2006, BRAIN RES REV, V51, P85, DOI 10.1016/j.brainresrev.2005.10.004
   de Boer JF, 2019, J LIPID RES
   DEVANE WA, 1992, SCIENCE, V258, P1946, DOI 10.1126/science.1470919
   Duan HL, 2015, J MED CHEM, V58, P3315, DOI 10.1021/jm500829b
   Flock G, 2011, ENDOCRINOLOGY, V152, P374, DOI 10.1210/en.2010-1047
   Friedrich D, 2018, BMC GASTROENTEROL, V18, DOI 10.1186/s12876-018-0805-z
   Fu J, 2005, NEUROPHARMACOLOGY, V48, P1147, DOI 10.1016/j.neuropharm.2005.02.013
   Fu J, 2003, NATURE, V425, P90, DOI 10.1038/nature01921
   Fu J, 2007, J BIOL CHEM, V282, P1518, DOI 10.1074/jbc.M607809200
   Fu L, 2004, ENDOCRINOLOGY, V145, P2594, DOI 10.1210/en.2003-1671
   Gallego-Escuredo J.M., 2015, INT J OBESITY, V39, P121, DOI DOI 10.1038/ijo.2014.76
   Haeusler RA, 2016, J CLIN ENDOCR METAB, V101, P1935, DOI 10.1210/jc.2015-2583
   Haeusler RA, 2013, DIABETES, V62, P4184, DOI 10.2337/db13-0639
   Haeusler RA, 2012, CELL METAB, V15, P65, DOI 10.1016/j.cmet.2011.11.010
   Haeusler RA, 2010, J BIOL CHEM, V285, P35245, DOI 10.1074/jbc.C110.175851
   Hagey LR, 2010, BMC EVOL BIOL, V10, DOI 10.1186/1471-2148-10-133
   Hammerschmidt P, 2019, CELL, V177, P1536, DOI 10.1016/j.cell.2019.05.008
   Hankir MK, 2017, CELL METAB, V25, P335, DOI 10.1016/j.cmet.2016.12.006
   Hansen HS, 2012, TRENDS PHARMACOL SCI, V33, P374, DOI 10.1016/j.tips.2012.03.014
   HEUMAN DM, 1989, J LIPID RES, V30, P719
   Higuchi S, 2020, GUT
   Hodge RJ, 2016, DIABETES OBES METAB
   Hofmann AF, 2008, CELL MOL LIFE SCI, V65, P2461, DOI 10.1007/s00018-008-7568-6
   Holick MF, 2007, NEW ENGL J MED, V357, P266, DOI 10.1056/NEJMra070553
   Hoogerland JA, 2019, HEPATOLOGY, V70, P2171, DOI 10.1002/hep.30778
   Huber RM, 2002, GENE, V290, P35, DOI 10.1016/S0378-1119(02)00557-7
   Igarashi M, 2017, PHARMACOL RES, V117, P75, DOI 10.1016/j.phrs.2016.12.024
   Igarashi M, 2015, BBA-MOL CELL BIOL L, V1851, P1218, DOI 10.1016/j.bbalip.2015.05.006
   Ikura T, 2016, VITAM HORM, V100, P117, DOI 10.1016/bs.vh.2015.10.004
   Inagaki T, 2005, CELL METAB, V2, P217, DOI 10.1016/j.cmet.2005.09.001
   Ishida H, 2000, J BIOCHEM, V127, P57, DOI 10.1093/oxfordjournals.jbchem.a022584
   Ishizawa M, 2008, J LIPID RES, V49, P763, DOI 10.1194/jlr.M700293-JLR200
   Ishizawa M, 2018, INT J MOL SCI, V19, DOI 10.3390/ijms19071975
   Jackerott M, 1996, J HISTOCHEM CYTOCHEM, V44, P809, DOI 10.1177/44.8.8756753
   Jiang CT, 2015, NAT COMMUN, V6, DOI 10.1038/ncomms10166
   Jiang CT, 2015, J CLIN INVEST, V125, P386, DOI 10.1172/JCI76738
   Kars M, 2010, DIABETES, V59, P1899, DOI 10.2337/db10-0308
   Katsuma S, 2005, BIOCHEM BIOPH RES CO, V329, P386, DOI 10.1016/j.bbrc.2005.01.139
   Kaur A, 2015, DIABETES, V64, P1168, DOI [10.2337/db14-0716, 10.2337/db15-0518]
   Kir S, 2011, SCIENCE, V331, P1621, DOI 10.1126/science.1198363
   Kuhre RE, 2018, MOL METAB, V11, P84, DOI 10.1016/j.molmet.2018.03.007
   Kumar DP, 2012, BIOCHEM BIOPH RES CO, V427, P600, DOI 10.1016/j.bbrc.2012.09.104
   Lasalle M, 2017, J MED CHEM, V60, P4185, DOI 10.1021/acs.jmedchem.6b01873
   Levy M, 2010, IUBMB LIFE, V62, P347, DOI 10.1002/iub.319
   Li F, 2013, NAT COMMUN, V4, DOI 10.1038/ncomms3384
   Li-Hawkins J, 2002, J CLIN INVEST, V110, P1191, DOI 10.1172/JCI200216309
   Ma K, 2006, J CLIN INVEST, V116, P1102, DOI 10.1172/JCI25604
   Magotti P, 2015, STRUCTURE, V23, P598, DOI 10.1016/j.str.2014.12.018
   Makishima M, 2002, SCIENCE, V296, P1313, DOI 10.1126/science.1070477
   Makishima M, 1999, SCIENCE, V284, P1362, DOI 10.1126/science.284.5418.1362
   Mandoe MJ, 2015, AM J CLIN NUTR, V102, P548, DOI 10.3945/ajcn.115.106799
   Mano N, 2004, J LIPID RES, V45, P295, DOI 10.1194/jlr.M300369-JLR200
   Margheritis E, 2016, ACS CHEM BIOL, V11, P2908, DOI 10.1021/acschembio.6b00624
   Maruyama T, 2002, BIOCHEM BIOPH RES CO, V298, P714, DOI 10.1016/S0006-291X(02)02550-0
   Masuno H, 2013, J LIPID RES, V54, P2206, DOI 10.1194/jlr.M038307
   Matsumoto M, 2007, CELL METAB, V6, P208, DOI 10.1016/j.cmet.2007.08.006
   Mi LZ, 2003, MOL CELL, V11, P1093, DOI 10.1016/S1097-2765(03)00112-6
   Moss CE, 2016, PEPTIDES, V77, P16, DOI 10.1016/j.peptides.2015.06.012
   Mussig K, 2009, METABOLISM, V58, P1809, DOI 10.1016/j.metabol.2009.06.012
   Ni W, 2016, J STEROID BIOCHEM, V164, P281, DOI 10.1016/j.jsbmb.2015.09.017
   Odori S, 2013, METABOLISM, V62, P70, DOI 10.1016/j.metabol.2012.06.010
   Ozcan U, 2006, SCIENCE, V313, P1137, DOI 10.1126/science.1128294
   Oh JS, 2015, CELL REP, V10, P1872, DOI 10.1016/j.celrep.2015.02.043
   Ozeki J, 2013, NEUROPEPTIDES, V47, P329, DOI 10.1016/j.npep.2013.07.002
   Parks DJ, 1999, SCIENCE, V284, P1365, DOI 10.1126/science.284.5418.1365
   Pathak Preeti, 2019, Gene Expr, V19, P161, DOI 10.3727/105221619X15529371970455
   Pathak P, 2018, HEPATOLOGY, V68, P1574, DOI 10.1002/hep.29857
   Pathak P, 2017, J BIOL CHEM, V292, P11055, DOI 10.1074/jbc.M117.784322
   Pathak P, 2013, J BIOL CHEM, V288, P37154, DOI 10.1074/jbc.M113.485987
   Paumgartner Gustav, 2004, Clin Liver Dis, V8, P67, DOI 10.1016/S1089-3261(03)00135-1
   Pellicciari R, 2002, J MED CHEM, V45, P3569, DOI 10.1021/jm025529g
   Porez G, 2012, J LIPID RES, V53, P1723, DOI 10.1194/jlr.R024794
   Potthoff MJ, 2011, CELL METAB, V13, P729, DOI 10.1016/j.cmet.2011.03.019
   Rahman IAS, 2014, PHARMACOL RES, V86, P1, DOI 10.1016/j.phrs.2014.04.001
   Raichur S, 2019, MOL METAB, V21, P36, DOI 10.1016/j.molmet.2018.12.008
   Raichur S, 2014, CELL METAB, V20, P687, DOI 10.1016/j.cmet.2014.09.015
   Ren T, 2020, J PHARMACOL EXP THER, V373, P81, DOI 10.1124/jpet.119.262675
   Roesch SL, 2015, PLOS ONE, V10, DOI 10.1371/journal.pone.0116928
   Rosen CJ, 2012, ENDOCR REV, V33, P456, DOI 10.1210/er.2012-1000
   Russell DW, 2009, J LIPID RES, V50, pS120, DOI 10.1194/jlr.R800026-JLR200
   Sayin SI, 2013, CELL METAB, V17, P225, DOI 10.1016/j.cmet.2013.01.003
   Schwartz GJ, 2008, CELL METAB, V8, P281, DOI 10.1016/j.cmet.2008.08.005
   Stayrook KR, 2005, ENDOCRINOLOGY, V146, P984, DOI 10.1210/en.2004-0965
   Tagami S, 2002, J BIOL CHEM, V277, P3085, DOI 10.1074/jbc.M103705200
   Takahashi S, 2016, J LIPID RES, V57, P2130, DOI 10.1194/jlr.M071183
   Thomas C, 2009, CELL METAB, V10, P167, DOI 10.1016/j.cmet.2009.08.001
   Tomlinson E, 2002, ENDOCRINOLOGY, V143, P1741, DOI 10.1210/en.143.5.1741
   Turpin SM, 2014, CELL METAB, V20, P678, DOI 10.1016/j.cmet.2014.08.002
   UPCHURCH BH, 1994, DEVELOPMENT, V120, P245
   van Dijk TH, 2009, J BIOL CHEM, V284, P10315, DOI 10.1074/jbc.M807317200
   Vassileva G, 2006, BIOCHEM J, V398, P423, DOI 10.1042/BJ20060537
   Wang DQH, 2014, WORLD J GASTROENTERO, V20, P9952, DOI 10.3748/wjg.v20.i29.9952
   Wang HB, 1999, MOL CELL, V3, P543, DOI 10.1016/S1097-2765(00)80348-2
   Wangensteen T, 2011, OBESITY, V19, P612, DOI 10.1038/oby.2010.219
   Watanabe M, 2006, NATURE, V439, P484, DOI 10.1038/nature04330
   Wewalka M, 2014, J CLIN ENDOCR METAB, V99, P1442, DOI 10.1210/jc.2013-3367
   Xie C, 2017, DIABETES, V66, P613, DOI 10.2337/db16-0663
   Yamashita T, 2003, P NATL ACAD SCI USA, V100, P3445, DOI 10.1073/pnas.0635898100
   Yuan YD, 2021, J MATERN-FETAL NEO M, V34, P1576, DOI 10.1080/14767058.2019.1640675
   Zeitz U, 2003, FASEB J, V17, P509, DOI 10.1096/fj.02-0424fje
   Zhang YY, 2019, FRONT PHARMACOL, V10, DOI 10.3389/fphar.2019.01383
   Zhang YQ, 2003, J BIOL CHEM, V278, P104, DOI 10.1074/jbc.M209505200
   Zhang YQ, 2006, P NATL ACAD SCI USA, V103, P1006, DOI 10.1073/pnas.0506982103
NR 121
TC 4
Z9 4
U1 5
U2 12
PU CURRENT MEDICINE GROUP
PI PHILADELPHIA
PA 400 MARKET STREET, STE 700, PHILADELPHIA, PA 19106 USA
SN 1534-4827
EI 1539-0829
J9 CURR DIABETES REP
JI Curr. Diabetes Rep.
PD JUL 28
PY 2020
VL 20
IS 9
AR 42
DI 10.1007/s11892-020-01329-5
PG 10
WC Endocrinology & Metabolism
WE Science Citation Index Expanded (SCI-EXPANDED)
SC Endocrinology & Metabolism
GA MV9VI
UT WOS:000556695900004
PM 32725339
DA 2022-07-02
ER

PT J
AU Ben Izhak, M
   Eshel, A
   Cohen, R
   Madar-Shapiro, L
   Meiri, H
   Wachtel, C
   Leung, C
   Messick, E
   Jongkam, N
   Mavor, E
   Sapozhnikov, S
   Maharshak, N
   Abu-Abeid, S
   Alis, A
   Mahler, I
   Meoded, A
   Eldar, SM
   Koren, O
   Louzoun, Y
AF Ben Izhak, Meirav
   Eshel, Adi
   Cohen, Ruti
   Madar-Shapiro, Liora
   Meiri, Hamutal
   Wachtel, Chaim
   Leung, Conrad
   Messick, Edward
   Jongkam, Narisra
   Mavor, Eli
   Sapozhnikov, Shimon
   Maharshak, Nitsan
   Abu-Abeid, Subhi
   Alis, Avishai
   Mahler, Ilanit
   Meoded, Aviel
   Eldar, Shai Meron
   Koren, Omry
   Louzoun, Yoram
TI Projection of Gut Microbiome Pre- and Post-Bariatric Surgery To Predict
   Surgery Outcome
SO MSYSTEMS
LA English
DT Article
DE bariatric surgery; machine learning; obesity
ID Y GASTRIC BYPASS; OBESITY; MODULATION
AB Bariatric surgery is often the preferred method to resolve obesity and diabetes, with similar to 800,000 cases worldwide yearly and high outcome variability. The ability to predict the long-term body mass index (BMI) change following surgery has important implications for individuals and the health care system in general. Given the tight connection between eating habits, sugar consumption, BMI, and the gut microbiome, we tested whether the microbiome before any treatment is associated with different treatment outcomes, as well as other intakes (high-density lipoproteins [HDL], triglycerides, etc.). A projection of the gut microbiome composition of obese (sampled before and after bariatric surgery) and lean patients into principal components was performed, and the relation between this projection and surgery outcome was studied. The projection revealed three different microbiome profiles belonging to lean, obese, and obese individuals who underwent bariatric surgery, with the postsurgery microbiome more different from the lean microbiome than the obese microbiome. The same projection allowed for a prediction of BMI loss following bariatric surgery, using only the presurgery microbiome. The microbial changes following surgery were an increase in the relative abundance of Proteobacteria and Fusobacteria and a decrease in Firmicutes. The gut microbiome can be decomposed into main components depicting the patient's development and predicting in advance the outcome. Those may be translated into the better clinical management of obese individuals planning to undergo metabolic surgery.
   IMPORTANCE BMI and diabetes can affect the gut microbiome composition. Bariatric surgery has large variabilities in the outcome. The microbiome was previously shown to be a good predictor for multiple diseases. We analyzed here the gut microbiome before and after bariatric surgery and showed the following. (i) The microbiome before surgery can be used to predict surgery outcomes. (ii) The postsurgery micro biome drifts further away from the lean microbiome than the microbiome of the presurgery obese patients. These results can lead to a microbiome-based presurgery decision whether to perform surgery.
C1 [Ben Izhak, Meirav] Bar Ilan Univ, Mina & Everard Goodman Fac Life Sci, Ramat Gan, Israel.
   [Eshel, Adi; Koren, Omry] Bar Ilan Univ, Azrieli Fac Med, Safed, Israel.
   [Cohen, Ruti; Madar-Shapiro, Liora; Meiri, Hamutal; Wachtel, Chaim] HY Labs Ltd, Rehovot, Israel.
   [Leung, Conrad; Messick, Edward; Jongkam, Narisra] GENEWIZ, South Plainfield, NJ USA.
   [Mavor, Eli; Sapozhnikov, Shimon] Kaplan Med Ctr, Surg Div, Bariatr Surg Unit, Rehovot, Israel.
   [Maharshak, Nitsan; Eldar, Shai Meron] Tel Aviv Univ, Tel Aviv Med Ctr, Dept Gastroenterol & Liver Dis, IBD Unit, Tel Aviv, Israel.
   [Maharshak, Nitsan; Eldar, Shai Meron] Tel Aviv Univ, Tel Aviv Med Ctr, Dept Gastroenterol & Liver Dis, Bacteriotherapy Clin, Tel Aviv, Israel.
   [Maharshak, Nitsan; Abu-Abeid, Subhi; Eldar, Shai Meron] Tel Aviv Univ, Sackler Sch Med, Tel Aviv, Israel.
   [Abu-Abeid, Subhi] Tel Aviv Univ, Tel Aviv Med Ctr, Gen Surg Dept, Bariatr Surg Unit, Tel Aviv, Israel.
   [Alis, Avishai; Mahler, Ilanit] Beilinson Med Ctr, Rabin Med Ctr, Dept Internal Med C, Petah Tiqwa, Israel.
   [Mahler, Ilanit] Asuta Med Ctr, Bariatr Surg, Tel Aviv, Israel.
   [Meoded, Aviel] Baruch Padeh Med Ctr, Bariatr Surg Unit, Poria, Israel.
   [Louzoun, Yoram] Bar Ilan Univ, Dept Math, Ramat Gan, Israel.
   [Sapozhnikov, Shimon; Mahler, Ilanit] Rabin Med Ctr, Bariatr & Endoscop Surg, Petah Tiqwa, Israel.
RP Louzoun, Y (corresponding author), Bar Ilan Univ, Dept Math, Ramat Gan, Israel.
EM louzouy@math.biu.ac.il
FU U.S.-Israel bi-national Research and Development Fund (FIRD-F) [1459]
FX This work was supported by U.S.-Israel bi-national Research and
   Development Fund (FIRD-F) project 1459 (R.C., L.M.S., H.M., and C.L.).
CR Al Assal K, 2020, NUTRIENTS, V12, DOI 10.3390/nu12020278
   Albaugh VL, 2017, MOL ASPECTS MED, V56, P75, DOI 10.1016/j.mam.2017.04.001
   Bolyen E, 2019, NAT BIOTECHNOL, V37, P852, DOI 10.1038/s41587-019-0209-9
   Brethauer SA, 2013, ANN SURG, V258, P628, DOI 10.1097/SLA.0b013e3182a5034b
   Callahan BJ, 2016, NAT METHODS, V13, P581, DOI [10.1038/NMETH.3869, 10.1038/nmeth.3869]
   Campisciano Giuseppina, 2018, Front Biosci (Elite Ed), V10, P495
   Caporaso JG, 2012, ISME J, V6, P1621, DOI 10.1038/ismej.2012.8
   Chakaroun RM, 2020, NUTRIENTS, V12, DOI 10.3390/nu12041082
   Davies NK, 2019, SURG OBES RELAT DIS, V15, P656, DOI 10.1016/j.soard.2019.01.033
   Debedat J, 2019, SEMIN IMMUNOPATHOL, V41, P461, DOI 10.1007/s00281-019-00738-3
   DeSantis TZ, 2006, APPL ENVIRON MICROB, V72, P5069, DOI 10.1128/AEM.03006-05
   Goldberg MR, 2020, GENOME MED, V12, DOI 10.1186/s13073-020-00789-4
   Goodrich JK, 2014, CELL, V159, P789, DOI 10.1016/j.cell.2014.09.053
   Graessler J, 2013, PHARMACOGENOMICS J, V13, P514, DOI 10.1038/tpj.2012.43
   Guo Y, 2018, EUR J ENDOCRINOL, V178, P43, DOI [10.1530/EJE-17-0403, 10.1530/eje-17-0403]
   Huang J, 2017, U.S. patent, Patent No. 9745611
   Ilhan ZE, 2020, NPJ BIOFILMS MICROME, V6, DOI 10.1038/s41522-020-0122-5
   Kong LC, 2013, AM J CLIN NUTR, V98, P16, DOI 10.3945/ajcn.113.058743
   Korem T, 2017, CELL METAB, V25, P1243, DOI 10.1016/j.cmet.2017.05.002
   Lee CJ, 2019, OBES SURG, V29, P3239, DOI 10.1007/s11695-019-03976-4
   Li JV, 2011, GUT, V60, P1214, DOI 10.1136/gut.2010.234708
   Ma Irene T, 2015, Gastroenterol Hepatol (N Y), V11, P526
   Nunberg M, 2018, MSYSTEMS, V3, DOI 10.1128/mSystems.00213-17
   Paganelli FL, 2019, SCI REP-UK, V9, DOI 10.1038/s41598-019-47332-z
   Palleja A, 2016, GENOME MED, V8, DOI 10.1186/s13073-016-0312-1
   Palmisano S, 2020, J GASTROINTEST SURG, V24, P1736, DOI 10.1007/s11605-019-04321-x
   Patrone V, 2016, FRONT MICROBIOL, V7, DOI 10.3389/fmicb.2016.00200
   Pitlik SD, 2017, MICROBIOME, V5, DOI 10.1186/s40168-017-0281-7
   Ridaura VK, 2013, SCIENCE, V341, P1079, DOI 10.1126/science.1241214
   Sanchez-Alcoholado L, 2019, SURG OBES RELAT DIS, V15, P1888, DOI 10.1016/j.soard.2019.08.551
   Shao YK, 2017, OBES SURG, V27, P295, DOI 10.1007/s11695-016-2297-7
   Shen N, 2019, SURG OBES RELAT DIS, V15, P1367, DOI 10.1016/j.soard.2019.05.038
   Shouval R, 2020, BLOOD ADV, V4, P2912, DOI 10.1182/bloodadvances.2020001827
   Spor A, 2011, NAT REV MICROBIOL, V9, P279, DOI 10.1038/nrmicro2540
   Tremaroli V, 2015, CELL METAB, V22, P228, DOI 10.1016/j.cmet.2015.07.009
   Turnbaugh PJ, 2006, NATURE, V444, P1027, DOI 10.1038/nature05414
   Ulker I, 2019, BIOSCI MICROB FOOD H, V38, P3, DOI 10.12938/bmfh.18-018
   Uzan-Yulzari A, 2020, BMC MED, V18, DOI 10.1186/s12916-020-01751-2
   van der Giessen J, 2020, GUT, V69, P473, DOI 10.1136/gutjnl-2019-318263
   Ward EK, 2014, OBES SURG, V24, P1567, DOI 10.1007/s11695-014-1275-1
   Weyrich LS, 2019, MOL ECOL RESOUR, V19, P982, DOI 10.1111/1755-0998.13011
   WHO, 2014, GLOBAL STATUS REPORT ON VIOLENCE PREVENTION 2014, P1
   Zhang HS, 2009, P NATL ACAD SCI USA, V106, P2365, DOI 10.1073/pnas.0812600106
NR 43
TC 5
Z9 5
U1 2
U2 5
PU AMER SOC MICROBIOLOGY
PI WASHINGTON
PA 1752 N ST NW, WASHINGTON, DC 20036-2904 USA
SN 2379-5077
J9 MSYSTEMS
JI mSystems
PD JUN
PY 2021
VL 6
IS 3
AR e01367-20
DI 10.1128/mSystems.01367-20
PG 10
WC Microbiology
WE Science Citation Index Expanded (SCI-EXPANDED)
SC Microbiology
GA WK6TZ
UT WOS:000709859100004
PM 34100636
OA Green Submitted, gold, Green Published
DA 2022-07-02
ER

PT J
AU Huang, QR
   Fang, QJ
   Hu, ZY
AF Huang, Qiongrong
   Fang, Qiaojun
   Hu, Zhiyuan
TI A P4 medicine perspective of gut microbiota and prediabetes: Systems
   analysis and personalized intervention
SO JOURNAL OF TRANSLATIONAL INTERNAL MEDICINE
LA English
DT Article
DE systems medicine; P4 medicine; prediabetes; intervention; microbiome;
   wellness
ID METAGENOME-WIDE ASSOCIATION; VITAMIN-D SUPPLEMENTATION; LIFE-STYLE
   MODIFICATION; MIXTURE B-GOS; DIABETES-MELLITUS; DOUBLE-BLIND; ZINC
   SUPPLEMENTATION; GLUCOSE-TOLERANCE; FECAL MICROBIOTA; IMMUNE FUNCTION
AB Type 2 diabetes (T2D) accounts for approximately 90% of diabetes worldwide and has become a global public health problem. Generally, individuals go to hospitals and get healthcare only when they have obvious T2D symptoms. While the underlying cause and mechanism of the disease are usually not well understood, treatment is for the symptoms, but not for the disease cause, and patients often continue to progress with more symptoms. Prediabetes is the early stage of diabetes and provides a good time window for intervention and prevention. However, with few symptoms, prediabetes is usually ignored without any treatment. Obviously, it is far from ideal to rely on the traditional medical system for diabetes healthcare. As a result, the medical system must be transformed from a reactive approach to a proactive approach. Root cause analysis and personalized intervention should be conducted for patients with prediabetes. Based on systems medicine, also known as P4 medicine, with a predictive, preventive, personalized, and participatory approach, new medical system is expected to significantly promote the prevention and treatment of chronic diseases such as prediabetes and diabetes. Many studies have shown that the occurrence and development of diabetes is closely related to gut microbiota. However, the relationship between diabetes and gut microbiota has not been fully elucidated. This review describes the research on the relationship between gut microbiota and diabetes and some exploratory trials on the interventions of prediabetes based on P4 medicine model. Furthermore, we also discussed how these findings might influence the diagnosis, prevention and treatment of diabetes in the future, thereby to improve the wellness of human beings.
C1 [Huang, Qiongrong; Hu, Zhiyuan] Fujian Med Univ, Sch Basic Med Sci, Fujian Prov Key Lab Brain Aging & Neurodegenerat, Fuzhou 350108, Fujian, Peoples R China.
   [Huang, Qiongrong; Hu, Zhiyuan] Beijing P4 Healthcare Inst, 316 Wanfeng Rd, Beijing 100161, Peoples R China.
   [Fang, Qiaojun; Hu, Zhiyuan] Natl Ctr Nanosci & Technol China, CAS Ctr Excellence Nanosci, CAS Key Lab Standardizat & Measurement Nanotechno, CAS Key Lab Biomed Effects Nanomat & Nanosafety, Beijing 100190, Peoples R China.
   [Fang, Qiaojun; Hu, Zhiyuan] Univ Chinese Acad Sci, Sino Danish Coll, Sch Nanosci & Technol, Beijing 100049, Peoples R China.
RP Hu, ZY (corresponding author), Fujian Med Univ, Sch Basic Med Sci, Fujian Prov Key Lab Brain Aging & Neurodegenerat, Fuzhou 350108, Fujian, Peoples R China.
EM huzy@nanoctr.cn
FU Beijing Municipal Science and Technology Project [Z181100001618014];
   Research Foundation for Advanced Talents of Fujian Medical University
   [XRCZX2017020, XRCZX2019005]; Strategic Priority Research Program of
   Chinese Academy of Sciences [XDB36000000]; National Natural Science
   Foundation of China [21775031, 31870992]; CAS-JSPS [GJHZ2094]; Science
   and Technology Service Network Initiative of the Chinese Academy of
   Sciences [KFJ-STS-ZDTP-079]
FX This work was supported by Beijing Municipal Science and Technology
   Project (Grant No.Z181100001618014); Research Foundation for Advanced
   Talents of Fujian Medical University (XRCZX2017020, XRCZX2019005); the
   Strategic Priority Research Program of Chinese Academy of Sciences,
   Grant No. XDB36000000; National Natural Science Foundation of China
   (31870992); CAS-JSPS (Grant No. GJHZ2094); Science and Technology
   Service Network Initiative of the Chinese Academy of Sciences (Grant No.
   KFJ-STS-ZDTP-079); and National Natural Science Foundation of China
   (21775031).
CR Allin KH, 2018, DIABETOLOGIA, V61, P810, DOI 10.1007/s00125-018-4550-1
   [Anonymous], 2020, 8 OBESITY MANAGEMENT
   Aydin O, 2018, CURR DIABETES REP, V18, DOI 10.1007/s11892-018-1020-6
   Bansal N, 2015, WORLD J DIABETES, V6, P296, DOI 10.4239/wjd.v6.i2.296
   Barengolts E, 2016, ENDOCR PRACT, V22, P1224, DOI 10.4158/EP151157.RA
   Barengolts E, 2013, ENDOCR PRACT, V19, P497, DOI 10.4158/EP12263.RA
   Bray GA, 2009, LANCET, V374, P1677, DOI 10.1016/S0140-6736(09)61457-4
   Brunkwall L, 2017, DIABETOLOGIA, V60, P943, DOI 10.1007/s00125-017-4278-3
   Canfora EE, 2017, GASTROENTEROLOGY, V153, P87, DOI 10.1053/j.gastro.2017.03.051
   Chavez-Carbajal A, 2020, MICROORGANISMS, V8, DOI 10.3390/microorganisms8010094
   Chertow Bruce, 2004, MedGenMed, V6, P4
   Ciubotaru I, 2015, TRANSL RES, V166, P401, DOI 10.1016/j.trsl.2015.06.015
   Cusi K, 2016, ANN INTERN MED, V165, P305, DOI 10.7326/M15-1774
   Depeint F, 2008, AM J CLIN NUTR, V87, P785, DOI 10.1093/ajcn/87.3.785
   Excellence NIfC, 2015, TYP 2 DIAB AD MAN
   Finegold SM, 2014, FOOD FUNCT, V5, P436, DOI 10.1039/c3fo60348b
   Flores M, 2013, PERS MED, V10, P565, DOI 10.2217/pme.13.57
   Florez H, 2012, J GEN INTERN MED, V27, P1594, DOI 10.1007/s11606-012-2122-5
   Forslund K, 2015, NATURE, V528, P262, DOI 10.1038/nature15766
   Frazier Thomas H, 2011, JPEN J Parenter Enteral Nutr, V35, p14S, DOI 10.1177/0148607111413772
   Galvez J, 2005, MOL NUTR FOOD RES, V49, P601, DOI 10.1002/mnfr.200500013
   Guess ND, 2018, NUTRIENTS, V10, DOI 10.3390/nu10091245
   Harreiter J, 2019, CURR DIABETES REP, V19, DOI 10.1007/s11892-019-1282-7
   Holscher HD, 2012, JPEN-PARENTER ENTER, V36, p95S, DOI 10.1177/0148607111430087
   Hood L, 2004, SCIENCE, V306, P640, DOI 10.1126/science.1104635
   Hood L, 2013, GENOME MED, V5, DOI 10.1186/gm514
   Hood L, 2013, RAMBAM MAIMONIDES ME, V4, DOI 10.5041/RMMJ.10112
   Hood L, 2012, BIOTECHNOL J, V7, P992, DOI 10.1002/biot.201100306
   Hood L, 2011, NAT REV CLIN ONCOL, V8, P184, DOI 10.1038/nrclinonc.2010.227
   Jiang R, 2004, JAMA-J AM MED ASSOC, V291, P711, DOI 10.1001/jama.291.6.711
   Karlsson FH, 2013, NATURE, V498, P99, DOI 10.1038/nature12198
   Kassaian N, 2019, DIABETES METAB SYND, V13, P2991, DOI 10.1016/j.dsx.2018.07.016
   Kellow NJ, 2014, BMC ENDOCR DISORD, V14, DOI 10.1186/1472-6823-14-55
   Khan MT, 2012, ISME J, V6, P1578, DOI 10.1038/ismej.2012.5
   Kim KS, 2010, J CLIN MICROBIOL, V48, P1070, DOI 10.1128/JCM.01576-09
   Knowler WC, 2002, NEW ENGL J MED, V346, P393, DOI 10.1056/NEJMoa012512
   Liu WY, 2014, BMC PUBLIC HEALTH, V14, DOI 10.1186/1471-2458-14-48
   Liu Y, 2020, CELL METAB, V31, P77, DOI 10.1016/j.cmet.2019.11.001
   Luo YY, 2017, J DIABETES RES, V2017, DOI 10.1155/2017/7602408
   Madhu SV, 2017, CLIN CHIM ACTA, V468, P225, DOI 10.1016/j.cca.2016.10.003
   Mangan A, 2018, EXPERT OPIN PHARMACO, V19, P1663, DOI 10.1080/14656566.2018.1517155
   Marlatt KL, 2018, CONTEMP CLIN TRIALS, V65, P99, DOI 10.1016/j.cct.2017.12.005
   Moradi M, 2016, ARCH IRAN MED, V19, P588, DOI 0161908/AIM.0012
   Musso G, 2011, ANNU REV MED, V62, P361, DOI 10.1146/annurev-med-012510-175505
   Neish AS, 2009, GASTROENTEROLOGY, V136, P65, DOI 10.1053/j.gastro.2008.10.080
   Newgard CB, 2009, CELL METAB, V9, P311, DOI 10.1016/j.cmet.2009.02.002
   Pittas A, 2019, NEW ENGL J MED, V381, P1785, DOI 10.1056/NEJMc1912185
   Price ND, 2017, NAT BIOTECHNOL, V35, P747, DOI 10.1038/nbt.3870
   Purwana I, 2014, DIABETES, V63, P4197, DOI 10.2337/db14-0153
   Qin JJ, 2012, NATURE, V490, P55, DOI 10.1038/nature11450
   Quince C, 2017, NAT BIOTECHNOL, V35, P833, DOI 10.1038/nbt.3935
   Rains JL, 2011, FREE RADICAL BIO MED, V50, P567, DOI 10.1016/j.freeradbiomed.2010.12.006
   Ramachandran A, 2006, DIABETOLOGIA, V49, P289, DOI 10.1007/s00125-005-0097-z
   Ranasinghe P, 2018, J DIABETES, V10, P386, DOI 10.1111/1753-0407.12621
   Rhee SI, 2014, INTEST RES, V12, P90, DOI 10.5217/ir.2014.12.2.90
   Rivera-Piza A, 2020, APPL BIOL CHEM, V63, DOI 10.1186/s13765-019-0482-9
   Rocas IN, 2006, J ENDODONT, V32, P1057, DOI 10.1016/j.joen.2006.04.010
   Rose SMSF, 2019, NAT MED, V25, P792, DOI 10.1038/s41591-019-0414-6
   Saboori S, 2019, DIABETES METAB SYND, V13, P1179, DOI 10.1016/j.dsx.2019.01.047
   Sagner M, 2017, PROG CARDIOVASC DIS, V59, P506, DOI 10.1016/j.pcad.2016.08.002
   Saito T, 2011, ARCH INTERN MED, V171, P1352, DOI 10.1001/archinternmed.2011.275
   Salgueiro MJ, 2001, BIOL TRACE ELEM RES, V81, P215, DOI 10.1385/BTER:81:3:215
   Sierra C, 2015, EUR J NUTR, V54, P89, DOI 10.1007/s00394-014-0689-9
   Skalnaya MG, 2017, J TRACE ELEM MED BIO, V43, P46, DOI 10.1016/j.jtemb.2016.11.005
   Snehalatha C, 2009, DIABETES CARE, V32, P1796, DOI 10.2337/dc09-0676
   Stefanaki C, 2017, METABOLISM, V73, P52, DOI 10.1016/j.metabol.2017.04.014
   Stonerock GL, 2017, PROG CARDIOVASC DIS, V59, P455, DOI 10.1016/j.pcad.2016.09.003
   Suksomboon N, 2015, J CLIN PHARM THER, V40, P413, DOI 10.1111/jcpt.12280
   Tabak AG, 2012, LANCET, V379, P2279, DOI 10.1016/S0140-6736(12)60283-9
   Thingholm LB, 2019, CELL HOST MICROBE, V26, P252, DOI 10.1016/j.chom.2019.07.004
   Tims S, 2013, ISME J, V7, P707, DOI 10.1038/ismej.2012.146
   Tuomilehto J, 2001, NEW ENGL J MED, V344, P1343, DOI 10.1056/NEJM200105033441801
   Valdes-Ramos R, 2015, ENDOCR METAB IMMUNE, V15, P54, DOI 10.2174/1871530314666141111103217
   Vallianou NG, 2018, DIABETES RES CLIN PR, V146, P111, DOI 10.1016/j.diabres.2018.10.008
   Vogt H, 2016, MED HEALTH CARE PHIL, V19, P307, DOI 10.1007/s11019-016-9683-8
   Vulevic J, 2008, AM J CLIN NUTR, V88, P1438, DOI 10.3945/ajcn.2008.26242
   Vulevic J, 2015, BRIT J NUTR, V114, P586, DOI 10.1017/S0007114515001889
   Vulevic J, 2013, J NUTR, V143, P324, DOI 10.3945/jn.112.166132
   Walter J, 2013, GUT MICROBES, V4, P340, DOI 10.4161/gmic.24707
   Wang J, 2016, NAT REV MICROBIOL, V14, P508, DOI 10.1038/nrmicro.2016.83
   Wang X, 2016, NUTRIENTS, V8, DOI 10.3390/nu8020062
   Willms B, 1996, J CLIN ENDOCR METAB, V81, P327, DOI 10.1210/jc.81.1.327
   Wilson R, 2018, NUTRIENTS, V10, DOI 10.3390/nu10070895
   Wilson R, 2017, NUTRIENTS, V9, DOI 10.3390/nu9090997
   World Health Organization ID, 2006, DEF DIAGN DIAB MELL
   Yadav C, 2017, BIOL TRACE ELEM RES, V175, P65, DOI 10.1007/s12011-016-0766-4
   Yan Q, 2015, BMC ENDOCR DISORD, V15, DOI 10.1186/s12902-015-0071-9
   Yang JP, 2015, FRONT PHYSIOL, V6, DOI 10.3389/fphys.2015.00216
   Yilmaz P, 2011, NAT BIOTECHNOL, V29, P415, DOI 10.1038/nbt.1823
   Zhang SY, 2018, INT J ENDOCRINOL, V2018, DOI 10.1155/2018/6484839
   Zhao LP, 2018, SCIENCE, V359, P1151, DOI 10.1126/science.aao5774
   Zhong HZ, 2019, EBIOMEDICINE, V47, P373, DOI 10.1016/j.ebiom.2019.08.048
   Zhou WY, 2019, NATURE, V569, P663, DOI 10.1038/s41586-019-1236-x
NR 93
TC 1
Z9 1
U1 1
U2 3
PU SCIENDO
PI WARSAW
PA BOGUMILA ZUGA 32A, WARSAW, MAZOVIA, POLAND
SN 2450-131X
EI 2224-4018
J9 J TRANSL INTERN MED
JI J. TRANSL. INTERN. MED.
PD SEP
PY 2020
VL 8
IS 3
BP 119
EP 130
DI 10.2478/jtim-2020-0020
PG 12
WC Medicine, General & Internal
WE Science Citation Index Expanded (SCI-EXPANDED)
SC General & Internal Medicine
GA NY3KD
UT WOS:000576292000002
PM 33062587
OA Green Published
DA 2022-07-02
ER

PT J
AU Brial, F
   Chilloux, J
   Nielsen, T
   Vieira-Silva, S
   Falony, G
   Andrikopoulos, P
   Olanipekun, M
   Hoyles, L
   Djouadi, F
   Neves, AL
   Rodriguez-Martinez, A
   Mouawad, GI
   Pons, N
   Forslund, S
   Le-chatelier, E
   Le Lay, A
   Nicholson, J
   Hansen, T
   Hyotylainen, T
   Clement, K
   Oresic, M
   Bork, P
   Ehrlich, SD
   Raes, J
   Pedersen, OB
   Gauguier, D
   Dumas, ME
AF Brial, Francois
   Chilloux, Julien
   Nielsen, Trine
   Vieira-Silva, Sara
   Falony, Gwen
   Andrikopoulos, Petros
   Olanipekun, Michael
   Hoyles, Lesley
   Djouadi, Fatima
   Neves, Ana L.
   Rodriguez-Martinez, Andrea
   Mouawad, Ghiwa Ishac
   Pons, Nicolas
   Forslund, Sofia
   Le-chatelier, Emmanuelle
   Le Lay, Aurelie
   Nicholson, Jeremy
   Hansen, Torben
   Hyotylainen, Tuulia
   Clement, Karine
   Oresic, Matej
   Bork, Peer
   Ehrlich, Stanislav Dusko
   Raes, Jeroen
   Pedersen, Oluf Borbye
   Gauguier, Dominique
   Dumas, Marc-Emmanuel
TI Human and preclinical studies of the host-gut microbiome co-metabolite
   hippurate as a marker and mediator of metabolic health
SO GUT
LA English
DT Article
DE intestinal microbiology; glucose metabolism; obesity; colonic microflora
ID DIET; IMPACT; DIVERSITY; PHENOTYPE; RICHNESS; REVEALS; CATALOG; GENES;
   SERUM; RAT
AB Objective Gut microbial products are involved in regulation of host metabolism. In human and experimental studies, we explored the potential role of hippurate, a hepatic phase 2 conjugation product of microbial benzoate, as a marker and mediator of metabolic health. Design In 271 middle-aged non-diabetic Danish individuals, who were stratified on habitual dietary intake, we applied H-1-nuclear magnetic resonance (NMR) spectroscopy of urine samples and shotgun-sequencing-based metagenomics of the gut microbiome to explore links between the urine level of hippurate, measures of the gut microbiome, dietary fat and markers of metabolic health. In mechanistic experiments with chronic subcutaneous infusion of hippurate to high-fat-diet-fed obese mice, we tested for causality between hippurate and metabolic phenotypes. Results In the human study, we showed that urine hippurate positively associates with microbial gene richness and functional modules for microbial benzoate biosynthetic pathways, one of which is less prevalent in the Bacteroides 2 enterotype compared with Ruminococcaceae or Prevotella enterotypes. Through dietary stratification, we identify a subset of study participants consuming a diet rich in saturated fat in which urine hippurate concentration, independently of gene richness, accounts for links with metabolic health. In the high-fat-fed mice experiments, we demonstrate causality through chronic infusion of hippurate (20 nmol/day) resulting in improved glucose tolerance and enhanced insulin secretion. Conclusion Our human and experimental studies show that a high urine hippurate concentration is a general marker of metabolic health, and in the context of obesity induced by high-fat diets, hippurate contributes to metabolic improvements, highlighting its potential as a mediator of metabolic health.
C1 [Brial, Francois; Mouawad, Ghiwa Ishac; Le Lay, Aurelie; Gauguier, Dominique] Univ Paris 05, INSERM, UMRS 1124, Paris, France.
   [Chilloux, Julien; Andrikopoulos, Petros; Olanipekun, Michael; Neves, Ana L.; Rodriguez-Martinez, Andrea; Nicholson, Jeremy; Dumas, Marc-Emmanuel] Imperial Coll London, Dept Metab Digest & Reprod, Sect Biomol Med, London, England.
   [Nielsen, Trine; Hansen, Torben; Pedersen, Oluf Borbye] Univ Copenhagen, Novo Nordisk Fdn, Ctr Basic Metab Res, Copenhagen, Denmark.
   [Vieira-Silva, Sara; Falony, Gwen; Raes, Jeroen] Katholieke Univ Leuven, Rega Inst Med Res, Dept Microbiol & Immunol, Lab Mol Bacteriol, Leuven, Belgium.
   [Andrikopoulos, Petros; Olanipekun, Michael; Dumas, Marc-Emmanuel] Imperial Coll London, Natl Heart & Lung Inst, Sect Genom & Environm Med, London, England.
   [Hoyles, Lesley] Nottingham Trent Univ, Dept Biosci, Nottingham, England.
   [Djouadi, Fatima] Univ Paris 05, Ctr Rech Cordeliers, Paris, France.
   [Djouadi, Fatima] Sorbonne Univ, Ctr Rech Cordeliers, INSERM, Paris, France.
   [Pons, Nicolas; Le-chatelier, Emmanuelle; Ehrlich, Stanislav Dusko] INRAE, Metagenopolis, Paris, Ile De France, France.
   [Forslund, Sofia] Max Delbruck Ctr Mol Med, Forslund Lab, Expt & Clin Res Ctr, Berlin, Germany.
   [Hyotylainen, Tuulia] Orebro Univ, Dept Chem, Orebro, Sweden.
   [Clement, Karine] Univ Pierre & Marie Curie Paris 6, U1166, INSERM, Team Nutriom 6, Paris, France.
   [Clement, Karine] Hop La Pitie Salpetriere, AP HP, Inst Cardiometab & Nutr ICAN, Paris, France.
   [Oresic, Matej] Orebro Univ, Sch Med Sci, Orebro, Sweden.
   [Bork, Peer] European Mol Biol Lab, Struct & Computat Biol Unit, Heidelberg, Germany.
   [Ehrlich, Stanislav Dusko] Kings Coll London, Ctr Host Microbiome Interact, Dent Inst, London, England.
   [Raes, Jeroen] Vlaams Inst Biotechnol, Ctr Microbiol, Leuven, Belgium.
   [Gauguier, Dominique; Dumas, Marc-Emmanuel] McGill Univ, McGill Genome Ctr, Montreal, PQ, Canada.
   [Gauguier, Dominique; Dumas, Marc-Emmanuel] McGill Univ, Dept Human Genet, Montreal, PQ, Canada.
   [Dumas, Marc-Emmanuel] Univ Lille, Lille Univ Hosp, European Genom Inst Diabet, INSERM,U1283,CNRS,UMR8199,Inst Pasteur Lille, Lille, France.
RP Dumas, ME (corresponding author), Imperial Coll London, Dept Metab Digest & Reprod, Sect Computat & Syst Med, London, England.
EM m.dumas@imperial.ac.uk
RI Brial, Francois/ABF-2794-2020; Hoyles, Lesley/N-9847-2015; Vieira-Silva,
   Sara/ABE-1247-2021; Falony, Gwen/AAN-5011-2020; Nicholson, Jeremy
   K/B-3395-2012; Dumas, Marc-Emmanuel/C-1736-2008; Bork, Peer/F-1813-2013;
   Raes, Jeroen/D-7835-2018
OI Brial, Francois/0000-0002-2418-1614; Hoyles, Lesley/0000-0002-6418-342X;
   Vieira-Silva, Sara/0000-0002-4616-7602; Falony,
   Gwen/0000-0003-2450-0782; Nicholson, Jeremy K/0000-0002-8123-8349;
   Dumas, Marc-Emmanuel/0000-0001-9523-7024; Bork,
   Peer/0000-0002-2627-833X; Hansen, Torben/0000-0001-8748-3831;
   Olanipekun, Michael/0000-0001-7844-0370; Kayet,
   Pratanu/0000-0002-4368-4989; Forslund, Sofia K/0000-0003-4285-6993;
   Nielsen, Trine/0000-0002-2066-7895; Raes, Jeroen/0000-0002-1337-041X;
   Andrikopoulos, Petros/0000-0002-1555-3498
FU FP7 METACARDIS HEALTH-F4-2012 [305312]; Metagenopolis grant
   [ANR-11-DPBS-0001]; NIHR Imperial Biomedical Research Centre; French
   National Research Agency [ANR-10-LABX-46]; National Center for Precision
   Diabetic Medicine -PreciDIAB - French National Agency for Research
   [ANR-18-IBHU-0001]; National Center for Precision Diabetic Medicine
   -PreciDIAB - European Union (FEDER); National Center for Precision
   Diabetic Medicine -PreciDIAB - Hauts-de-France Regional Council
   [20002845]; National Center for Precision Diabetic Medicine -PreciDIAB -
   European Metropolis of Lille (MEL); Isite ULNE [R-002-20-TALENT-DUMAS];
   ANR [ANR-16-IDEX-0004-ULNE]; European Metropolis of Lille (MEL); Marie
   Curie Actions FP7 People COFUND [267 139]; Fund for Scientific
   Research-Flanders (FWO-V); Novo Nordisk Foundation [NNF18CC0034900]
FX This research was funded by FP7 METACARDIS HEALTH--F4--2012--305312 with
   additional funding from the Metagenopolis grant ANR--11--DPBS--0001, the
   NIHR Imperial Biomedical Research Centre and by grants from the French
   National Research Agency (ANR--10--LABX--46 [European Genomics Institute
   for Diabetes]), from the National Center for Precision Diabetic Medicine
   -PreciDIAB, which is jointly supported by the French National Agency for
   Research (ANR--18--IBHU--0001), by the European Union (FEDER), by the
   Hauts--de--France Regional Council (Agreement 20001891/NP0025517) and by
   the European Metropolis of Lille (MEL, Agreement 2019_ESR_11) and by
   Isite ULNE (R--002--20--TALENT--DUMAS), also jointly funded by ANR
   (ANR--16--IDEX--0004--ULNE), the Hauts--de--France Regional Council
   (20002845) and by the European Metropolis of Lille (MEL). SV--S is
   funded by Marie Curie Actions FP7 People COFUND Proposal 267 139
   (acronym OMICS@VIB) and the Fund for Scientific Research--Flanders
   (FWO--V). LH was an MRC Intermediate Research Fellow (MR/L01632X/1). The
   Novo Nordisk Foundation Centre for Basic Metabolic Research is an
   independent research centre, based at the University of Copenhagen,
   Denmark, and partially funded by an unconditional donation from the Novo
   Nordisk Foundation (https://www.cbmr.ku.dk, grant number
   NNF18CC0034900).
CR Arumugam M, 2011, NATURE, V473, P174, DOI 10.1038/nature09944
   Backhed F, 2004, P NATL ACAD SCI USA, V101, P15718, DOI 10.1073/pnas.0407076101
   Bitner BF, 2018, J NUTR BIOCHEM, V62, P95, DOI 10.1016/j.jnutbio.2018.09.004
   Blaise BJ, 2007, P NATL ACAD SCI USA, V104, P19808, DOI 10.1073/pnas.0707393104
   Blaise BJ, 2009, ANAL CHEM, V81, P6242, DOI 10.1021/ac9007754
   Brial F, 2020, CELL REP, V30, P2306, DOI 10.1016/j.celrep.2020.01.066
   Caspi R, 2020, NUCLEIC ACIDS RES, V48, pD445, DOI 10.1093/nar/gkz862
   Claesson MJ, 2012, NATURE, V488, P178, DOI 10.1038/nature11319
   Cloarec O, 2005, ANAL CHEM, V77, P517, DOI 10.1021/ac048803i
   Costea PI, 2018, NAT MICROBIOL, V3, DOI 10.1038/s41564-017-0072-8
   Cotillard A, 2013, NATURE, V500, P585, DOI 10.1038/nature12480
   Darzi Y, 2016, ISME J, V10, P1025, DOI 10.1038/ismej.2015.188
   David LA, 2014, NATURE, V505, P559, DOI 10.1038/nature12820
   Dieterle F, 2006, ANAL CHEM, V78, P4281, DOI 10.1021/ac051632c
   Dixon P, 2003, J VEG SCI, V14, P927, DOI 10.1658/1100-9233(2003)014[0927:VAPORF]2.0.CO;2
   Dona AC, 2016, COMPUT STRUCT BIOTEC, V14, P135, DOI 10.1016/j.csbj.2016.02.005
   Dona AC, 2014, ANAL CHEM, V86, P9887, DOI 10.1021/ac5025039
   Dumas ME, 2007, NAT GENET, V39, P666, DOI 10.1038/ng2026
   Dumas ME, 2006, P NATL ACAD SCI USA, V103, P12511, DOI 10.1073/pnas.0601056103
   Dumas ME, 2011, CELL METAB, V13, P489, DOI 10.1016/j.cmet.2011.04.005
   Elliott P, 2015, SCI TRANSL MED, V7, DOI 10.1126/scitranslmed.aaa5680
   Falony G, 2019, ACTA CLIN BELG, V74, P53, DOI 10.1080/17843286.2019.1583782
   Falony G, 2018, NAT MICROBIOL, V3, P526, DOI 10.1038/s41564-018-0143-5
   Falony G, 2016, SCIENCE, V352, P560, DOI 10.1126/science.aad3503
   Forslund K, 2015, NATURE, V528, P262, DOI 10.1038/nature15766
   Holmes E, 2008, NATURE, V453, P396, DOI 10.1038/nature06882
   Holmes I, 2012, PLOS ONE, V7, DOI 10.1371/journal.pone.0030126
   Hoyles L, 2018, NAT MED, V24, P1070, DOI 10.1038/s41591-018-0061-3
   Hoyles L, 2018, MICROBIOME, V6, DOI 10.1186/s40168-018-0461-0
   Huttenhower C, 2012, NATURE, V486, P207, DOI 10.1038/nature11234
   Jeske L, 2019, NUCLEIC ACIDS RES, V47, pD542, DOI 10.1093/nar/gky1048
   Jimenez B, 2018, ANAL CHEM, V90, P11962, DOI 10.1021/acs.analchem.8b02412
   Jorgensen Torben, 2003, Eur J Cardiovasc Prev Rehabil, V10, P377
   Kanehisa M, 2000, NUCLEIC ACIDS RES, V28, P27, DOI 10.1093/nar/28.1.27
   Le Chatelier E, 2013, NATURE, V500, P541, DOI 10.1038/nature12506
   Levey AS, 2009, ANN INTERN MED, V150, P604, DOI 10.7326/0003-4819-150-9-200905050-00006
   Li JH, 2014, NAT BIOTECHNOL, V32, P834, DOI 10.1038/nbt.2942
   Lynch SV, 2016, NEW ENGL J MED, V375, P2369, DOI 10.1056/NEJMra1600266
   Neves AL, 2015, CURR OPIN PHARMACOL, V25, P36, DOI 10.1016/j.coph.2015.09.013
   Nicholson JK, 2012, SCIENCE, V336, P1262, DOI 10.1126/science.1223813
   Nicholson JK, 2005, NAT REV MICROBIOL, V3, P431, DOI 10.1038/nrmicro1152
   Pallister T, 2017, INT J OBESITY, V41, P1106, DOI 10.1038/ijo.2017.70
   Pallister T, 2017, SCI REP-UK, V7, DOI 10.1038/s41598-017-13722-4
   Patterson AD, 2014, CELL METAB, V20, P761, DOI 10.1016/j.cmet.2014.07.002
   Pedersen HK, 2016, NATURE, V535, P376, DOI 10.1038/nature18646
   Phipps AN, 1998, XENOBIOTICA, V28, P527, DOI 10.1080/004982598239443
   Qin JJ, 2010, NATURE, V464, P59, DOI 10.1038/nature08821
   Rothwell JA, 2013, DATABASE-OXFORD, DOI 10.1093/database/bat070
   Shoaie S, 2015, CELL METAB, V22, P320, DOI 10.1016/j.cmet.2015.07.001
   Storey JD, 2003, P NATL ACAD SCI USA, V100, P9440, DOI 10.1073/pnas.1530509100
   Suez J, 2014, NATURE, V514, P181, DOI 10.1038/nature13793
   Thaiss CA, 2016, NATURE, V540, P544, DOI 10.1038/nature20796
   Toft U, 2008, EUR J CLIN NUTR, V62, P1038, DOI 10.1038/sj.ejcn.1602815
   Turnbaugh PJ, 2006, NATURE, V444, P1027, DOI 10.1038/nature05414
   Turnbaugh PJ, 2009, NATURE, V457, P480, DOI 10.1038/nature07540
   Vandeputte D, 2017, NATURE, V551, P507, DOI 10.1038/nature24460
   Vieira-Silva S, 2020, NATURE, V581, P310, DOI 10.1038/s41586-020-2269-x
   Vieira-Silva S, 2019, NAT MICROBIOL, V4, P1826, DOI 10.1038/s41564-019-0483-9
   Vieira-Silva S, 2016, NAT MICROBIOL, V1, DOI [10.1038/NMICROBIOL.2016.88, 10.1038/nmicrobiol.2016.88]
   Vogt T, 2010, MOL PLANT, V3, P2, DOI 10.1093/mp/ssp106
   Wu GD, 2011, SCIENCE, V334, P105, DOI 10.1126/science.1208344
   Yatsunenko T, 2012, NATURE, V486, P222, DOI 10.1038/nature11053
   Zeevi D, 2015, CELL, V163, P1079, DOI 10.1016/j.cell.2015.11.001
NR 63
TC 10
Z9 10
U1 11
U2 20
PU BMJ PUBLISHING GROUP
PI LONDON
PA BRITISH MED ASSOC HOUSE, TAVISTOCK SQUARE, LONDON WC1H 9JR, ENGLAND
SN 0017-5749
EI 1468-3288
J9 GUT
JI Gut
PD NOV
PY 2021
VL 70
IS 11
BP 2105
EP 2114
DI 10.1136/gutjnl-2020-323314
PG 10
WC Gastroenterology & Hepatology
WE Science Citation Index Expanded (SCI-EXPANDED)
SC Gastroenterology & Hepatology
GA WI1HS
UT WOS:000708117700012
PM 33975870
OA Green Accepted, Green Published, hybrid
DA 2022-07-02
ER

PT J
AU Krueger, ES
   Lloyd, TS
   Tessem, JS
AF Krueger, Emily S.
   Lloyd, Trevor S.
   Tessem, Jeffery S.
TI The Accumulation and Molecular Effects of Trimethylamine N-Oxide on
   Metabolic Tissues: It's Not All Bad
SO NUTRIENTS
LA English
DT Review
DE western diet; trimethylamine n-oxide (TMAO); gut microbiome; metabolic
   tissue function; oxidative stress; metabolic diseases; obesity;
   diabetes; insulin resistance; insulin production
ID FLAVIN-CONTAINING MONOOXYGENASE; ENDOPLASMIC-RETICULUM STRESS; FISH-ODOR
   SYNDROME; IMPAIRED GLUCOSE-TOLERANCE; GUT MICROBIOTA COMPOSITION;
   UNFOLDED PROTEIN RESPONSE; HIGH-CHOLESTEROL DIET; FATTY-ACID OXIDATION;
   INSULIN-RESISTANCE; KIDNEY-FUNCTION
AB Since elevated serum levels of trimethylamine N-oxide (TMAO) were first associated with increased risk of cardiovascular disease (CVD), TMAO research among chronic diseases has grown exponentially. We now know that serum TMAO accumulation begins with dietary choline metabolism across the microbiome-liver-kidney axis, which is typically dysregulated during pathogenesis. While CVD research links TMAO to atherosclerotic mechanisms in vascular tissue, its molecular effects on metabolic tissues are unclear. Here we report the current standing of TMAO research in metabolic disease contexts across relevant tissues including the liver, kidney, brain, adipose, and muscle. Since poor blood glucose management is a hallmark of metabolic diseases, we also explore the variable TMAO effects on insulin resistance and insulin production. Among metabolic tissues, hepatic TMAO research is the most common, whereas its effects on other tissues including the insulin producing pancreatic beta-cells are largely unexplored. Studies on diseases including obesity, diabetes, liver diseases, chronic kidney disease, and cognitive diseases reveal that TMAO effects are unique under pathologic conditions compared to healthy controls. We conclude that molecular TMAO effects are highly context-dependent and call for further research to clarify the deleterious and beneficial molecular effects observed in metabolic disease research.
C1 [Krueger, Emily S.; Lloyd, Trevor S.; Tessem, Jeffery S.] Brigham Young Univ, Dept Nutr Dietet & Food Sci, Provo, UT 84602 USA.
   [Lloyd, Trevor S.] Univ Calif Los Angeles, David Geffen Sch Med, Med Educ Program, Los Angeles, CA 90095 USA.
RP Tessem, JS (corresponding author), Brigham Young Univ, Dept Nutr Dietet & Food Sci, Provo, UT 84602 USA.
EM emilys.krueger@gmail.com; tslloyd@gmail.com; jeffery_tessem@byu.edu
OI Krueger, Emily/0000-0001-9107-3392; Tessem, Jeffery/0000-0003-3081-3187
FU Beatson Foundation [2019-003]; NIH NIDDK [R15DK12483501A1]; USDA-AFRI
   [2020-67017-30846]
FX This research was funded by The Beatson Foundation [2019-003], NIH NIDDK
   [R15DK12483501A1] and USDA-AFRI [2020-67017-30846].
CR Achard CS, 2012, ENDOCRINOLOGY, V153, P2164, DOI 10.1210/en.2011-1881
   Ahima RS, 2000, TRENDS ENDOCRIN MET, V11, P327, DOI 10.1016/S1043-2760(00)00301-5
   Ahmadi S, 2020, JCI INSIGHT, V5, DOI 10.1172/jci.insight.132055
   Al-Obaide MAI, 2017, J CLIN MED, V6, DOI 10.3390/jcm6090086
   Aldana-Hernandez P, 2020, J NUTR, V150, P249, DOI 10.1093/jn/nxz214
   ALWAIZ M, 1987, XENOBIOTICA, V17, P551, DOI 10.3109/00498258709043962
   ALWAIZ M, 1987, LANCET, V1, P634
   ALWAIZ M, 1992, METABOLISM, V41, P135, DOI 10.1016/0026-0495(92)90140-6
   ALWAIZ M, 1988, CLIN SCI, V74, P231, DOI 10.1042/cs0740231
   Anderlini F, 1894, J CHEM SOC ABSTR, V66, pB493, DOI [10.1039/CA8946605493, DOI 10.1039/CA8946605493]
   Angiletta CJ, 2018, FOOD FUNCT, V9, P5350, DOI [10.1039/c8fo00962g, 10.1039/C8FO00962G]
   ARAKAWA T, 1985, BIOPHYS J, V47, P411, DOI 10.1016/S0006-3495(85)83932-1
   Argyridou S, 2021, J NUTR, V151, P1844, DOI 10.1093/jn/nxab046
   Ashwood P, 2011, BRAIN BEHAV IMMUN, V25, P40, DOI 10.1016/j.bbi.2010.08.003
   BAKER J, 1960, BIOCHIM BIOPHYS ACTA, V41, P548, DOI 10.1016/0006-3002(60)90062-7
   BAKER JR, 1963, BIOCHIM BIOPHYS ACTA, V71, P58
   Balagam B, 2008, INORG CHEM, V47, P1173, DOI 10.1021/ic701402h
   Barrea L, 2018, NUTRIENTS, V10, DOI 10.3390/nu10121971
   Bartolini M, 2010, CHEMBIOCHEM, V11, P1018, DOI 10.1002/cbic.200900666
   Baskakov I, 1998, BIOPHYS J, V74, P2666, DOI 10.1016/S0006-3495(98)77972-X
   Baskakov I, 1998, BIOPHYS J, V74, P2658, DOI 10.1016/S0006-3495(98)77971-8
   Baugh ME, 2018, NUTRIENTS, V10, DOI 10.3390/nu10060793
   Bennett BJ, 2013, CELL METAB, V17, P49, DOI 10.1016/j.cmet.2012.12.011
   Bennion BJ, 2004, BIOCHEMISTRY-US, V43, P12955, DOI 10.1021/bi0486379
   Bennion BJ, 2004, P NATL ACAD SCI USA, V101, P6433, DOI 10.1073/pnas.0308633101
   Bercik P, 2011, GASTROENTEROLOGY, V141, P599, DOI 10.1053/j.gastro.2011.04.052
   Boini KM, 2017, CELL PHYSIOL BIOCHEM, V44, P152, DOI 10.1159/000484623
   Borbas T, 2006, EUR J PHARM SCI, V28, P51, DOI 10.1016/j.ejps.2005.12.011
   Bordoni L, 2021, FASEB J, V35, DOI 10.1096/fj.202100056R
   Bordoni L, 2020, SCI REP-UK, V10, DOI 10.1038/s41598-020-75633-1
   Bordoni L, 2020, INT J MOL SCI, V21, DOI 10.3390/ijms21031047
   Boyer JL, 2013, COMPR PHYSIOL, V3, P1035, DOI 10.1002/cphy.c120027
   Bravo JA, 2011, P NATL ACAD SCI USA, V108, P16050, DOI 10.1073/pnas.1102999108
   Brunt VE, 2020, HYPERTENSION, V76, P101, DOI 10.1161/HYPERTENSIONAHA.120.14759
   Brunt VE, 2019, J PHYSIOL-LONDON, V597, P2361, DOI 10.1113/JP277336
   Cani PD, 2007, DIABETES, V56, P1761, DOI 10.2337/db06-1491
   Canyelles M, 2018, INT J MOL SCI, V19, DOI 10.3390/ijms19103228
   Chan JY, 2013, DIABETES, V62, P1557, DOI 10.2337/db12-0701
   Chang Q, 2008, BRIT J CANCER, V99, P1074, DOI 10.1038/sj.bjc.6604676
   Chen H, 2019, J AGR FOOD CHEM, V67, P7748, DOI 10.1021/acs.jafc.9b02950
   Chen K, 2017, FRONT PHYSIOL, V8, DOI 10.3389/fphys.2017.00139
   Chen ML, 2017, J AM HEART ASSOC, V6, DOI 10.1161/JAHA.117.006347
   Chen ML, 2016, MBIO, V7, DOI 10.1128/mBio.02210-15
   Chen PY, 2019, J AGR FOOD CHEM, V67, P7869, DOI 10.1021/acs.jafc.9b03092
   Chen SF, 2019, CELL METAB, V30, P1141, DOI 10.1016/j.cmet.2019.08.021
   Chen YY, 2019, BBA-MOL BASIS DIS, V1865, P2576, DOI 10.1016/j.bbadis.2019.06.016
   Chen YM, 2016, SCI REP-UK, V6, DOI 10.1038/srep19076
   Cheng XY, 2019, THROMB RES, V177, P110, DOI 10.1016/j.thromres.2019.02.028
   Cherrington NJ, 1998, XENOBIOTICA, V28, P673, DOI 10.1080/004982598239254
   Chhibber-Goel J, 2017, CURR MED CHEM, V24, P3942, DOI 10.2174/0929867323666160830104025
   Cho CE, 2017, MOL NUTR FOOD RES, V61, DOI 10.1002/mnfr.201600324
   Cho CE, 2017, TRENDS ENDOCRIN MET, V28, P121, DOI 10.1016/j.tem.2016.10.005
   Claesson MJ, 2012, NATURE, V488, P178, DOI 10.1038/nature11319
   Collins HL, 2016, ATHEROSCLEROSIS, V244, P29, DOI 10.1016/j.atherosclerosis.2015.10.108
   Costabile G, 2021, AM J CLIN NUTR, V114, P1342, DOI 10.1093/ajcn/nqab188
   Craciun S, 2014, ACS CHEM BIOL, V9, P1408, DOI 10.1021/cb500113p
   Craciun S, 2012, P NATL ACAD SCI USA, V109, P21307, DOI 10.1073/pnas.1215689109
   Croyal M, 2020, J CLIN ENDOCR METAB, V105, P2371, DOI 10.1210/clinem/dgaa188
   Cullinan SB, 2004, J BIOL CHEM, V279, P20108, DOI 10.1074/jbc.M314219200
   D'Angelo R, 2013, GENE, V515, P410, DOI 10.1016/j.gene.2012.12.047
   D'Orio B, 2018, CURR ALZHEIMER RES, V15, P345, DOI 10.2174/1567205014666170505094549
   Dambrova M, 2016, EXP CLIN ENDOCR DIAB, V124, P251, DOI 10.1055/s-0035-1569330
   De Filippis F, 2016, GUT, V65, P1812, DOI 10.1136/gutjnl-2015-309957
   de Theije CGM, 2014, BRAIN BEHAV IMMUN, V37, P197, DOI 10.1016/j.bbi.2013.12.005
   Del Rio D, 2017, NUTRIENTS, V9, DOI 10.3390/nu9101053
   DELAHUERGA J, 1951, J CLIN INVEST, V30, P463, DOI 10.1172/JCI102463
   Ding L, 2018, LIPIDS HEALTH DIS, V17, DOI 10.1186/s12944-018-0939-6
   Doenst T, 2010, CARDIOVASC RES, V86, P461, DOI 10.1093/cvr/cvp414
   Dong ZX, 2018, DIS MARKERS, V2018, DOI 10.1155/2018/1578320
   Du DL, 2021, OXID MED CELL LONGEV, V2021, DOI 10.1155/2021/5816837
   Dumas ME, 2006, P NATL ACAD SCI USA, V103, P12511, DOI 10.1073/pnas.0601056103
   Dumas ME, 2017, CELL REP, V20, P136, DOI 10.1016/j.celrep.2017.06.039
   Dunstan W.R, 1899, J CHEM SOC T, V75, P1004, DOI [10.1039/CT8997501004, DOI 10.1039/CT8997501004]
   Erickson ML, 2019, NUTRIENTS, V11, DOI 10.3390/nu11010179
   FALLS JG, 1995, J BIOCHEM TOXICOL, V10, P171, DOI 10.1002/jbt.2570100308
   Falony G, 2015, ANNU REV MICROBIOL, V69, P305, DOI 10.1146/annurev-micro-091014-104422
   Fortino M, 2016, PHYS CHEM CHEM PHYS, V18, P8428, DOI 10.1039/c5cp07278f
   Fraser-Andrews EA, 2003, CLIN EXP DERMATOL, V28, P203, DOI 10.1046/j.1365-2230.2003.01230.x
   Frey N, 2003, ANNU REV PHYSIOL, V65, P45, DOI 10.1146/annurev.physiol.65.092101.142243
   Fu Q, 2016, AM J CARDIOL, V118, P1311, DOI 10.1016/j.amjcard.2016.07.071
   Ganguly P, 2018, J AM CHEM SOC, V140, P483, DOI 10.1021/jacs.7b11695
   Gao X, 2015, FOOD FUNCT, V6, P1117, DOI 10.1039/c5fo00007f
   Gao X, 2014, J BIOSCI BIOENG, V118, P476, DOI 10.1016/j.jbiosc.2014.03.001
   Garcia E, 2019, J CLIN MED, V8, DOI 10.3390/jcm8111813
   Gawrys-Kopczynska M, 2020, ELIFE, V9, DOI 10.7554/eLife.57028
   Gessner A, 2018, SCI REP-UK, V8, DOI 10.1038/s41598-018-25139-8
   Govindarajulu M, 2020, FRONT MOL NEUROSCI, V13, DOI 10.3389/fnmol.2020.00138
   Gruppen EG, 2017, SCI REP-UK, V7, DOI 10.1038/s41598-017-13739-9
   Gupta N, 2020, ARTERIOSCL THROM VAS, V40, P1239, DOI 10.1161/ATVBAHA.120.314139
   Haghikia A, 2018, ARTERIOSCL THROM VAS, V38, P2225, DOI 10.1161/ATVBAHA.118.311023
   Harding HP, 2003, MOL CELL, V11, P619, DOI 10.1016/S1097-2765(03)00105-9
   He ZY, 2019, J AGR FOOD CHEM, V67, P13635, DOI 10.1021/acs.jafc.9b06753
   Heianza Y, 2020, J AM COLL CARDIOL, V75, P763, DOI 10.1016/j.jacc.2019.11.060
   Hiraoka M, 2003, CIRC RES, V92, P707, DOI 10.1161/01.RES.0000069363.30295.F9
   HOTAMISLIGIL GS, 1993, SCIENCE, V259, P87, DOI 10.1126/science.7678183
   Hou L, 2020, NEUROL RES, V42, P153, DOI 10.1080/01616412.2019.1710416
   Hoyles L, 2018, MICROBIOME, V6, DOI 10.1186/s40168-018-0461-0
   Hu CY, 2010, PROTEINS, V78, P695, DOI 10.1002/prot.22598
   Huang CX, 2015, J BIOL CHEM, V290, P5367, DOI 10.1074/jbc.M114.603738
   Huc T, 2018, AM J PHYSIOL-HEART C, V315, pH1805, DOI 10.1152/ajpheart.00536.2018
   HUMBERT JR, 1970, LANCET, V2, P770
   Ionescu-Tirgoviste C, 2015, SCI REP-UK, V5, DOI 10.1038/srep14634
   Jaworska K, 2019, CARDIOVASC RES, V115, P1948, DOI 10.1093/cvr/cvz231
   Jaworska K, 2020, J GERONTOL A-BIOL, V75, P1276, DOI 10.1093/gerona/glz181
   Jia JZ, 2019, DIABETES, V68, P1747, DOI 10.2337/db19-0153
   Johnson C, 2018, DRUG METAB DISPOS, V46, P1304, DOI 10.1124/dmd.118.081646
   Jonsson AL, 2018, ARTERIOSCL THROM VAS, V38, P2318, DOI 10.1161/ATVBAHA.118.311233
   Kaiser J, 2021, J NUTR, V151, P1539, DOI 10.1093/jn/nxab037
   Kalnins G, 2018, J BASIC MICROB, V58, P52, DOI 10.1002/jobm.201700428
   Kalnins G, 2015, J BIOL CHEM, V290, P21732, DOI 10.1074/jbc.M115.670471
   Kanda H, 2006, J CLIN INVEST, V116, P1494, DOI 10.1172/JCI26498
   Kanitsoraphan Chanavuth, 2018, Curr Nutr Rep, V7, P207, DOI 10.1007/s13668-018-0252-z
   Kato T, 2010, CIRC-HEART FAIL, V3, P420, DOI 10.1161/CIRCHEARTFAILURE.109.888479
   Kaysen GA, 2015, J RENAL NUTR, V25, P351, DOI 10.1053/j.jrn.2015.02.006
   Ke YL, 2018, FREE RADICAL BIO MED, V116, P88, DOI 10.1016/j.freeradbiomed.2018.01.007
   Kim RB, 2016, KIDNEY INT, V89, P1144, DOI 10.1016/j.kint.2016.01.014
   Koeth RA, 2014, CELL METAB, V20, P799, DOI 10.1016/j.cmet.2014.10.006
   Koeth RA, 2013, NAT MED, V19, P576, DOI 10.1038/nm.3145
   Konstantinova I, 2007, CELL, V129, P359, DOI 10.1016/j.cell.2007.02.044
   Koppe L, 2018, CURR DIABETES REP, V18, DOI 10.1007/s11892-018-1064-7
   Krause RJ, 2003, J PHARMACOL EXP THER, V304, P185, DOI 10.1124/jpet.102.042911
   Krueger SK, 2005, PHARMACOL THERAPEUT, V106, P357, DOI 10.1016/j.pharmthera.2005.01.001
   KRUK M, 1982, J FOOD PROTECT, V45, P241, DOI 10.4315/0362-028X-45.3.241
   Kuhn T, 2017, CLIN CHEM LAB MED, V55, P261, DOI 10.1515/cclm-2016-0374
   Kuffel A, 2010, J CHEM PHYS, V133, DOI 10.1063/1.3464768
   Kuka J, 2020, SCI REP-UK, V10, DOI 10.1038/s41598-020-71470-4
   Kummen M, 2017, UNITED EUR GASTROENT, V5, P532, DOI 10.1177/2050640616663453
   Lagathu C, 2003, BIOCHEM BIOPH RES CO, V311, P372, DOI 10.1016/j.bbrc.2003.10.013
   Larsen BK, 2001, J COMP PHYSIOL B, V171, P421
   Latkovskis G, 2018, BRIT J CLIN PHARMACO, V84, P2634, DOI 10.1111/bcp.13728
   Lebeau J, 2018, CELL REP, V22, P2827, DOI 10.1016/j.celrep.2018.02.055
   Leustean AM, 2018, J DIABETES RES, V2018, DOI 10.1155/2018/5205126
   Lever M, 2014, PLOS ONE, V9, DOI 10.1371/journal.pone.0114969
   Li D, 2018, AGING CELL, V17, DOI 10.1111/acel.12768
   Li QR, 2017, FRONT CELL NEUROSCI, V11, DOI 10.3389/fncel.2017.00120
   Li TJ, 2017, FRONT PHYSIOL, V8, DOI 10.3389/fphys.2017.00350
   Li XL, 2012, EXP BIOL MED, V237, P1310, DOI 10.1258/ebm.2012.012157
   Li XL, 2019, FRONT PHYSIOL, V10, DOI 10.3389/fphys.2019.00866
   Li ZH, 2019, LAB INVEST, V99, P346, DOI 10.1038/s41374-018-0091-y
   Liao BM, 2016, MOL ENDOCRINOL, V30, P417, DOI 10.1210/me.2015-1217
   Liao YT, 2017, P NATL ACAD SCI USA, V114, P2479, DOI 10.1073/pnas.1614609114
   Lintzel W, 1934, KLIN WOCHENSCHR, V13, P304, DOI [10.1007/BF02156928, DOI 10.1007/BF02156928]
   Lisabeth EM, 2013, CSH PERSPECT BIOL, V5, DOI 10.1101/cshperspect.a009159
   Liu AL, 2020, J GERONTOL A-BIOL, V75, P1284, DOI 10.1093/gerona/glz263
   Liu JF, 2020, INT J BIOL SCI, V16, P790, DOI 10.7150/ijbs.40934
   Liu YR, 2020, MEDIAT INFLAMM, V2020, DOI 10.1155/2020/4634172
   Lupachyk S, 2013, DIABETES, V62, P944, DOI 10.2337/db12-0716
   Ma GH, 2017, BIOSCIENCE REP, V37, DOI 10.1042/BSR20160244
   Mafune A, 2016, CLIN EXP NEPHROL, V20, P731, DOI 10.1007/s10157-015-1207-y
   Makrecka-Kuka M, 2017, TOXICOL LETT, V267, P32, DOI 10.1016/j.toxlet.2016.12.017
   Malagon SGG, 2015, BIOCHEM PHARMACOL, V96, P267, DOI 10.1016/j.bcp.2015.05.013
   Martinez-del Campo A, 2015, MBIO, V6, DOI 10.1128/mBio.00042-15
   MASHINO T, 1987, ARCH BIOCHEM BIOPHYS, V258, P356, DOI 10.1016/0003-9861(87)90355-9
   Matsukuma KE, 2006, J LIPID RES, V47, P2754, DOI 10.1194/jlr.M600342-JLR200
   McEntyre CJ, 2015, ANN CLIN BIOCHEM, V52, P352, DOI 10.1177/0004563214545346
   Meng FQ, 2019, BEHAV BRAIN RES, V368, P94, DOI 10.1016/j.bbr.2019.111902
   Mente A, 2015, CAN J CARDIOL, V31, P1189, DOI 10.1016/j.cjca.2015.06.016
   Meyer KA, 2017, NUTRIENTS, V9, DOI 10.3390/nu9070711
   Miao J, 2015, NAT COMMUN, V6, DOI 10.1038/ncomms7498
   Missailidis C, 2016, PLOS ONE, V11, DOI 10.1371/journal.pone.0141738
   Mitchell SM, 2019, NUTRIENTS, V11, DOI 10.3390/nu11092207
   Miyake T, 2017, J PHARM SCI-US, V106, P2542, DOI 10.1016/j.xphs.2017.04.067
   Mondal J, 2013, J PHYS CHEM B, V117, P8723, DOI 10.1021/jp405609j
   Moraes C, 2015, J RENAL NUTR, V25, P459, DOI 10.1053/j.jrn.2015.06.004
   Mori J, 2012, CIRC-HEART FAIL, V5, P493, DOI 10.1161/CIRCHEARTFAILURE.112.966705
   Mueller DM, 2015, ATHEROSCLEROSIS, V243, P638, DOI 10.1016/j.atherosclerosis.2015.10.091
   Mulhern ML, 2007, MOL VIS, V13, P1397
   Muramatsu H, 2013, APPL MICROBIOL BIOT, V97, P5389, DOI 10.1007/s00253-012-4442-0
   Nagatomo Y, 2015, J CARD FAIL, V21, P973, DOI 10.1016/j.cardfail.2015.09.017
   Nowinski A, 2018, NUTRITION, V46, P7, DOI 10.1016/j.nut.2017.08.001
   Ntranos A, 2018, NEUROTHERAPEUTICS, V15, P31, DOI 10.1007/s13311-017-0597-9
   O'Toole PW, 2015, SCIENCE, V350, P1214, DOI 10.1126/science.aac8469
   Oakley CI, 2020, AM J PHYSIOL-HEART C, V318, pH1272, DOI 10.1152/ajpheart.00507.2019
   Oellgaard J, 2017, CURR PHARM DESIGN, V23, P3699, DOI 10.2174/1381612823666170622095324
   Ozcan U, 2006, SCIENCE, V313, P1137, DOI 10.1126/science.1128294
   Olek RA, 2019, OXID MED CELL LONGEV, V2019, DOI 10.1155/2019/6247169
   Organ CL, 2020, J AM HEART ASSOC, V9, DOI 10.1161/JAHA.119.016223
   Organ CL, 2016, CIRC-HEART FAIL, V9, DOI 10.1161/CIRCHEARTFAILURE.115.002314
   Ortiz-Costa S, 2002, ARCH BIOCHEM BIOPHYS, V408, P272, DOI 10.1016/S0003-9861(02)00565-9
   Osorio JC, 2002, CIRCULATION, V106, P606, DOI 10.1161/01.CIR.0000023531.22727.C1
   Ottiger M, 2018, NUTRITION, V45, P135, DOI 10.1016/j.nut.2017.07.001
   Papandreou C, 2020, NUTRIENTS, V12, DOI 10.3390/nu12051330
   Papandreou C, 2018, AM J CLIN NUTR, V108, P163, DOI 10.1093/ajcn/nqy058
   PARKIN KL, 1986, J BIOCHEM-TOKYO, V100, P77, DOI 10.1093/oxfordjournals.jbchem.a121708
   Parks BW, 2013, CELL METAB, V17, P141, DOI 10.1016/j.cmet.2012.12.007
   Paul S, 2007, BIOCHEMISTRY-MOSCOW+, V72, P359, DOI 10.1134/S0006297907040025
   Pelletier CC, 2019, TOXINS, V11, DOI 10.3390/toxins11110635
   Petersen MC, 2018, PHYSIOL REV, V98, P2133, DOI 10.1152/physrev.00063.2017
   PHILLIPS GB, 1960, BIOCHIM BIOPHYS ACTA, V41, P361, DOI 10.1016/0006-3002(60)90026-3
   Piacentino V, 2003, CIRC RES, V92, P651, DOI 10.1161/01.RES.0000062469.83985.9B
   Pincus DL, 2008, J AM CHEM SOC, V130, P7364, DOI 10.1021/ja078326w
   Prokopienko AJ, 2019, SCI REP-UK, V9, DOI 10.1038/s41598-019-52032-9
   Qi ZL, 2016, ONCOL LETT, V12, P1959, DOI 10.3892/ol.2016.4849
   Quan LJ, 2020, NEUROTOXICOLOGY, V76, P93, DOI 10.1016/j.neuro.2019.10.012
   Querio G, 2019, INT J MOL SCI, V20, DOI 10.3390/ijms20123045
   Rainbolt TK, 2013, CELL METAB, V18, P908, DOI 10.1016/j.cmet.2013.11.006
   Randrianarisoa E, 2016, SCI REP-UK, V6, DOI 10.1038/srep26745
   REBOUCHE CJ, 1991, J NUTR, V121, P539, DOI 10.1093/jn/121.4.539
   Reeg S, 2016, FREE RADICAL BIO MED, V99, P153, DOI 10.1016/j.freeradbiomed.2016.08.002
   Rezus YLA, 2009, J PHYS CHEM B, V113, P4038, DOI 10.1021/jp805458p
   Rhee EP, 2013, J AM SOC NEPHROL, V24, P1330, DOI 10.1681/ASN.2012101006
   Richter K, 2016, CELL TISSUE RES, V365, P591, DOI 10.1007/s00441-016-2445-3
   Ripp SL, 1999, DRUG METAB DISPOS, V27, P46
   Roberts AB, 2018, NAT MED, V24, P1407, DOI 10.1038/s41591-018-0128-1
   Robinson-Cohen C, 2016, PLOS ONE, V11, DOI 10.1371/journal.pone.0161074
   Rodriguez-Fuentes G, 2008, DRUG METAB DISPOS, V36, P1212, DOI 10.1124/dmd.107.019968
   Romano KA, 2015, MBIO, V6, DOI 10.1128/mBio.02481-14
   Romine IC, 2019, SCI REP-UK, V9, DOI 10.1038/s41598-018-37207-0
   Ryu Y, 2016, SCI REP-UK, V6, DOI 10.1038/srep34790
   Sackett DL, 1997, AM J PHYSIOL-REG I, V273, pR669, DOI 10.1152/ajpregu.1997.273.2.R669
   Samulak JJ, 2019, NUTRIENTS, V11, DOI 10.3390/nu11061322
   Samulak JJ, 2019, ANN NUTR METAB, V74, P11, DOI 10.1159/000495037
   Savi M, 2018, MOLECULES, V23, DOI 10.3390/molecules23030549
   Schirra HJ, 2008, PLOS ONE, V3, DOI 10.1371/journal.pone.0002764
   Schugar RC, 2018, ADIPOCYTE, V7, P49, DOI 10.1080/21623945.2017.1398295
   Schugar RC, 2017, CELL REP, V19, P2451, DOI 10.1016/j.celrep.2017.05.077
   Seldin MM, 2016, J AM HEART ASSOC, V5, DOI 10.1161/JAHA.115.002767
   Servillo L, 2018, FOOD CHEM, V260, P193, DOI 10.1016/j.foodchem.2018.03.114
   Shan ZL, 2017, AM J CLIN NUTR, V106, P888, DOI 10.3945/ajcn.117.157107
   Shepshelovich J, 2005, J CELL SCI, V118, P1577, DOI 10.1242/jcs.02294
   Shih DM, 2015, J LIPID RES, V56, P22, DOI 10.1194/jlr.M051680
   Siniscalco D, 2018, PHARMACEUTICALS-BASE, V11, DOI 10.3390/ph11020056
   Smits LP, 2018, J AM HEART ASSOC, V7, DOI 10.1161/JAHA.117.008342
   Song JL, 2001, J BIOL CHEM, V276, P40241, DOI 10.1074/jbc.M107242200
   Steiner DJ, 2010, ISLETS, V2, P135, DOI 10.4161/isl.2.3.11815
   Stubbs JR, 2016, J AM SOC NEPHROL, V27, P305, DOI 10.1681/ASN.2014111063
   Sun XL, 2016, BIOCHEM BIOPH RES CO, V481, P63, DOI 10.1016/j.bbrc.2016.11.017
   Svingen GFT, 2016, CLIN CHEM, V62, P755, DOI 10.1373/clinchem.2015.250761
   Tan XY, 2019, MOL NUTR FOOD RES, V63, DOI 10.1002/mnfr.201900257
   Tang WHW, 2017, CLIN CHEM, V63, P297, DOI 10.1373/clinchem.2016.263640
   Tang WHW, 2017, TRANSL RES, V179, P108, DOI 10.1016/j.trsl.2016.07.007
   Tang WHW, 2015, CIRC RES, V116, P448, DOI 10.1161/CIRCRESAHA.116.305360
   Tang WHW, 2013, NEW ENGL J MED, V368, P1575, DOI 10.1056/NEJMoa1109400
   Tarr, 1941, J FISH RES BOARD CAN, V5, P211, DOI [10.1139/f40-022, DOI 10.1139/F40-022]
   Teft WA, 2017, MOL PHARMACEUT, V14, P310, DOI 10.1021/acs.molpharmaceut.6b00937
   Tindall AM, 2018, J NUTR, V148, P1402, DOI 10.1093/jn/nxy141
   Touyz RM, 2020, CAN J CARDIOL, V36, P659, DOI 10.1016/j.cjca.2020.02.081
   Tran SMS, 2021, NUTRIENTS, V13, DOI 10.3390/nu13030732
   Ufnal M, 2015, NUTRITION, V31, P1317, DOI 10.1016/j.nut.2015.05.006
   Ufnal M, 2014, CAN J CARDIOL, V30, P1700, DOI 10.1016/j.cjca.2014.09.010
   Uversky VN, 2001, FEBS LETT, V509, P31, DOI 10.1016/S0014-5793(01)03121-0
   Veeravalli S, 2014, BIOCHEM PHARMACOL, V90, P88, DOI 10.1016/j.bcp.2014.04.007
   Velasquez MT, 2016, TOXINS, V8, DOI 10.3390/toxins8110326
   Vernetti L, 2017, SCI REP-UK, V7, DOI 10.1038/srep42296
   Videja M, 2021, FRONT CELL DEV BIOL, V8, DOI 10.3389/fcell.2020.622741
   Villalobos ARA, 2007, J EXP BIOL, V210, P541, DOI 10.1242/jeb.02681
   Vogt NM, 2018, ALZHEIMERS RES THER, V10, DOI 10.1186/s13195-018-0451-2
   Wang AJ, 1997, BIOCHEMISTRY-US, V36, P9101, DOI 10.1021/bi970247h
   Wang F, 2019, FOOD FUNCT, V10, P6675, DOI [10.1039/c9fo01853k, 10.1039/C9FO01853K]
   Wang XJ, 2013, PLOS ONE, V8, DOI 10.1371/journal.pone.0067454
   Wang ZN, 2019, EUR HEART J, V40, P583, DOI [10.1093/eurheartj/ehy799, 10.109]
   Wang ZN, 2015, CELL, V163, P1585, DOI 10.1016/j.cell.2015.11.055
   Wang ZN, 2011, NATURE, V472, P57, DOI 10.1038/nature09922
   Warrier M, 2015, CELL REP, V10, P326, DOI 10.1016/j.celrep.2014.12.036
   Washburn RL, 2019, NUTRIENTS, V11, DOI 10.3390/nu11020246
   Watanabe M, 2004, J CLIN INVEST, V113, P1408, DOI 10.1172/JCI200421025
   Winter SE, 2013, EMBO REP, V14, P319, DOI 10.1038/embor.2013.27
   Winther SA, 2019, DIABETES CARE, V42, P1512, DOI 10.2337/dc19-0048
   Wu WK, 2020, MICROBIOME, V8, DOI 10.1186/s40168-020-00912-y
   Wu WK, 2019, GUT, V68, P1439, DOI 10.1136/gutjnl-2018-317155
   Xu KY, 2017, SCI REP-UK, V7, DOI 10.1038/s41598-017-01387-y
   Xu MJ, 2017, J PHARMACOL EXP THER, V363, P265, DOI 10.1124/jpet.117.243113
   Xu R, 2016, BMC SYST BIOL, V10, DOI 10.1186/s12918-016-0307-y
   Yancey PH, 2015, J EXP BIOL, V218, P1880, DOI 10.1242/jeb.114355
   Yancey PH, 2014, P NATL ACAD SCI USA, V111, P4461, DOI 10.1073/pnas.1322003111
   Yancey PH, 2005, J EXP BIOL, V208, P2819, DOI 10.1242/jeb.01730
   Yoshida H, 2002, NEUROBIOL DIS, V10, P88, DOI 10.1006/nbdi.2002.0502
   Yu LL, 2018, INT J CARDIOL, V255, P92, DOI 10.1016/j.ijcard.2017.11.071
   ZEISEL SH, 1983, J PHARMACOL EXP THER, V225, P320
   Zhang AQ, 1999, FOOD CHEM TOXICOL, V37, P515, DOI 10.1016/S0278-6915(99)00028-9
   Zhang J, 2006, DRUG METAB DISPOS, V34, P19, DOI 10.1124/dmd.105.006171
   Zhao L, 2019, NEUROCHEM RES, V44, P2506, DOI 10.1007/s11064-019-02868-4
   Zhao ZH, 2019, WORLD J GASTROENTERO, V25, P2450, DOI 10.3748/wjg.v25.i20.2450
   Zhu WF, 2017, CIRCULATION, V135, P1671, DOI 10.1161/CIRCULATIONAHA.116.025338
   Zhuang RL, 2019, OBES REV, V20, P883, DOI 10.1111/obr.12843
NR 275
TC 4
Z9 4
U1 8
U2 12
PU MDPI
PI BASEL
PA ST ALBAN-ANLAGE 66, CH-4052 BASEL, SWITZERLAND
EI 2072-6643
J9 NUTRIENTS
JI Nutrients
PD AUG
PY 2021
VL 13
IS 8
AR 2873
DI 10.3390/nu13082873
PG 29
WC Nutrition & Dietetics
WE Science Citation Index Expanded (SCI-EXPANDED)
SC Nutrition & Dietetics
GA UH2NH
UT WOS:000689774100001
PM 34445033
OA Green Published, gold
DA 2022-07-02
ER

PT J
AU Wang, JH
   Bose, S
   Lim, SK
   Ansari, A
   Chin, YW
   Choi, HS
   Kim, H
AF Wang, Jing-Hua
   Bose, Shambhunath
   Lim, Soo-Kyoung
   Ansari, AbuZar
   Chin, Young-Won
   Choi, Han Seok
   Kim, Hojun
TI Houttuynia cordata Facilitates Metformin on Ameliorating Insulin
   Resistance Associated with Gut Microbiota Alteration in OLETF Rats
SO GENES
LA English
DT Article
DE Houttuynia cordata; insulin sensitivity; OLETF rat; gut microbiota;
   endotoxin
ID CHAIN FATTY-ACIDS; AKKERMANSIA-MUCINIPHILA; CHOLESTEROL RATIO; WATER
   EXTRACT; LIVER-INJURY; INFLAMMATION; OBESITY; DIET; THUNB.; TALK
AB Metformin and Houttuynia cordata are representative anti-diabetic therapeutics in western and oriental medicine, respectively. The current study examined the synergistic anti-diabetic effect of Houttuynia cordata extraction (HCE) and metformin combination in Otsuka Long-Evans Tokushima Fatty (OLETF) rats. Fecal microbiota were analyzed by denaturing gradient gel electrophoresis (DGGE) and real-time PCR. Combining HCE + metformin resulted in significantly ameliorated glucose tolerance (oral glucose tolerance test (OGTT))-the same as metformin alone. Particularly, results of the insulin tolerance test (ITT) showed that combining HCE + metformin dramatically improved insulin sensitivity as compared to metformin treatment alone. Both fecal and serum endotoxin, as well as cytokines (tumor necrosis factor (TNF-) and interleukin 6 (IL-6)) were significantly ameliorated by HCE + metformin compared to metformin alone. Meanwhile, the activation of AMPK (adenosine monophosphate-activated protein kinase) by metformin was distinctly enhanced by HCE. Both of HCE and metformin evidently changed the gut microbiota composition, causing the alteration of bacterial metabolite, like short-chain fatty acids. H. cordata, together with metformin, exerts intensive sensibilization to insulin; the corresponding mechanisms are associated with alleviation of endotoxemia via regulation of gut microbiota, particularly Roseburia, Akkermansia, and Gram-negative bacterium.
C1 [Wang, Jing-Hua; Lim, Soo-Kyoung; Ansari, AbuZar; Kim, Hojun] Dongguk Univ, Dept Rehabil Med Korean Med, 814 Siksa, Goyang 10326, Gyeonggi Do, South Korea.
   [Bose, Shambhunath] NosQuest, USPACE 1A 1103, Daewang Pangyoro 660, Seongnam Si 13494, Gyeonggi Do, South Korea.
   [Chin, Young-Won] Dongguk Univ Seoul, Coll Pharm, Dongguk Io 32, Goyang 10326, Gyeonggi Do, South Korea.
   [Choi, Han Seok] Dongguk Univ, Dept Endocrinol, Dongguk Io 32, Goyang 10326, Gyeonggi Do, South Korea.
RP Kim, H (corresponding author), Dongguk Univ, Dept Rehabil Med Korean Med, 814 Siksa, Goyang 10326, Gyeonggi Do, South Korea.
EM ewccwang@gmail.com; shambose@yahoo.com; sklim1972@naver.com;
   abu.zar.0313@outlook.com; f2744@dongguk.edu; hschoi402@dumc.or.kr;
   kimklar@gmail.com
RI Choi, Han Seok/AAG-1493-2019; ANSARI, ABUZAR/AAZ-2578-2020; Wang,
   Jing-Hua/AAO-2350-2020; Kim, Hojun/AAB-8405-2020
OI Wang, Jing-Hua/0000-0002-2034-7429; Kim, Hojun/0000-0003-1038-0142;
   Chin, Young-Won/0000-0001-6964-1779; Bose,
   Shambunath/0000-0003-0737-5713
FU Convergence of Conventional Medicine and Traditional Korean Medicine R&D
   program - Ministry of Health and Welfare through the Korea Health
   Industry Development Institute [HI14C0558]
FX This work was supported by the grant of Convergence of Conventional
   Medicine and Traditional Korean Medicine R&D program funded by the
   Ministry of Health and Welfare through the Korea Health Industry
   Development Institute (HI14C0558).
CR Bergheim I, 2006, J PHARMACOL EXP THER, V316, P1053, DOI 10.1124/jpet.105.092122
   Cabreiro F, 2016, CELL HOST MICROBE, V19, P1, DOI 10.1016/j.chom.2015.12.012
   Canfora EE, 2015, NAT REV ENDOCRINOL, V11, P577, DOI 10.1038/nrendo.2015.128
   Cani PD, 2008, DIABETES, V57, P1470, DOI 10.2337/db07-1403
   Cani PD, 2007, DIABETES, V56, P1761, DOI 10.2337/db06-1491
   Cani PD, 2016, MOL METAB, V5, P743, DOI 10.1016/j.molmet.2016.05.011
   Chen WT, 2014, BIOMEDICINE-TAIWAN, V4, P24, DOI 10.7603/s40681-014-0005-2
   Chen YF, 2013, J BIOMED SCI, V20, DOI 10.1186/1423-0127-20-18
   Chun JM, 2014, BMC COMPLEM ALTERN M, V14, DOI 10.1186/1472-6882-14-234
   Dao MC, 2016, GUT, V65, P426, DOI 10.1136/gutjnl-2014-308778
   de la Cuesta-Zuluaga J, 2017, DIABETES CARE, V40, P54, DOI 10.2337/dc16-1324
   DECKER K, 1990, EUR J BIOCHEM, V192, P245, DOI 10.1111/j.1432-1033.1990.tb19222.x
   den Besten G, 2013, J LIPID RES, V54, P2325, DOI 10.1194/jlr.R036012
   Donath MY, 2014, NAT REV DRUG DISCOV, V13, P465, DOI 10.1038/nrd4275
   Esser N, 2014, DIABETES RES CLIN PR, V105, P141, DOI 10.1016/j.diabres.2014.04.006
   Everard A, 2013, P NATL ACAD SCI USA, V110, P9066, DOI 10.1073/pnas.1219451110
   Forslund K, 2015, NATURE, V528, P262, DOI 10.1038/nature15766
   Gao ZG, 2009, DIABETES, V58, P1509, DOI 10.2337/db08-1637
   Gonzalez-Chavez Antonio, 2011, Cir Cir, V79, P126
   Haffner Steven M, 2004, Diabetes Care, V27 Suppl 1, pS68
   Hawley SA, 2002, DIABETES, V51, P2420, DOI 10.2337/diabetes.51.8.2420
   Holman R, 2007, Journ Annu Diabetol Hotel Dieu, P13
   Hossain MK, 2016, INT J MOL SCI, V17, DOI 10.3390/ijms17040569
   Hussain A, 2016, PLOS ONE, V11, DOI 10.1371/journal.pone.0165483
   Hussain A, 2016, FOOD RES INT, V81, P1, DOI 10.1016/j.foodres.2015.12.026
   Jaeschke H, 1996, TOXICOL APPL PHARM, V139, P213, DOI 10.1006/taap.1996.0160
   Kalariya NM, 2012, INVEST OPHTH VIS SCI, V53, P3431, DOI 10.1167/iovs.12-9432
   Kang H, 2014, AM J CHINESE MED, V42, P651, DOI 10.1142/S0192415X14500426
   KAWANO K, 1992, DIABETES, V41, P1422, DOI 10.2337/diabetes.41.11.1422
   Kim GS, 2008, BIOL PHARM BULL, V31, P2012, DOI 10.1248/bpb.31.2012
   Koh SJ, 2014, J GASTROEN HEPATOL, V29, P502, DOI 10.1111/jgh.12435
   Kumar M, 2014, ADV PHARMACOL SCI, V2014, DOI 10.1155/2014/809438
   Kumar Manish, 2014, Pharmacogn Rev, V8, P22, DOI 10.4103/0973-7847.125525
   Larsen N, 2010, PLOS ONE, V5, DOI 10.1371/journal.pone.0009085
   Lau KM, 2008, J ETHNOPHARMACOL, V118, P79, DOI 10.1016/j.jep.2008.03.018
   Lee JH, 2015, ARCH PHARM RES, V38, P1304, DOI 10.1007/s12272-015-0585-8
   Ley RE, 2016, NAT REV GASTRO HEPAT, V13, P69, DOI 10.1038/nrgastro.2016.4
   Li J, 2015, EXP THER MED, V10, P3, DOI 10.3892/etm.2015.2467
   Lian FM, 2015, PLOS ONE, V10, DOI 10.1371/journal.pone.0130550
   Lin HV, 2012, PLOS ONE, V7, DOI 10.1371/journal.pone.0035240
   Long YC, 2006, J CLIN INVEST, V116, P1776, DOI 10.1172/JCI29044
   Mata N, 2011, LIPIDS HEALTH DIS, V10, DOI 10.1186/1476-511X-10-94
   Miyata M, 2010, J NUTR SCI VITAMINOL, V56, P150, DOI 10.3177/jnsv.56.150
   Mooradian AD, 2009, NAT CLIN PRACT ENDOC, V5, P150, DOI 10.1038/ncpendmet1066
   Moran TH, 2006, PHILOS T R SOC B, V361, P1211, DOI 10.1098/rstb.2006.1857
   Murguia-Romero M, 2013, J LIPID RES, V54, P2795, DOI 10.1194/jlr.M040584
   Murri M, 2013, BMC MED, V11, DOI 10.1186/1741-7015-11-46
   Noriega BS, 2016, CASE REP MED, V2016, DOI 10.1155/2016/3089303
   Pedersen HK, 2016, NATURE, V535, P376, DOI 10.1038/nature18646
   Poolsil P., 2017, Pharmacognosy Journal, V9, P382, DOI 10.5530/pj.2017.3.65
   Robinson AC, 1998, DIABETES CARE, V21, P701, DOI 10.2337/diacare.21.5.701
   Ryan KK, 2014, NATURE, V509, P183, DOI 10.1038/nature13135
   Sanz Y, 2010, P NUTR SOC, V69, P434, DOI 10.1017/S0029665110001813
   Sartor RB, 2008, P NATL ACAD SCI USA, V105, P16413, DOI 10.1073/pnas.0809363105
   Schneeberger M, 2015, SCI REP-UK, V5, DOI 10.1038/srep16643
   SERB DST, 2012, HIMALAYAN GLACIOLOGY, V3, P105
   Shaw RJ, 2013, NAT MED, V19, P1570, DOI 10.1038/nm.3414
   Shin NR, 2016, LETT APPL MICROBIOL, V62, P68, DOI 10.1111/lam.12512
   Shin N. R., 2013, GUT
   Singleton VL, 1999, METHOD ENZYMOL, V299, P152
   Suri RS, 2009, KIDNEY INT, V75, pS44, DOI 10.1038/ki.2008.619
   Tremaroli V, 2012, NATURE, V489, P242, DOI 10.1038/nature11552
   Tsutsui H, 2003, CURR MOL MED, V3, P545, DOI 10.2174/1566524033479618
   Vega GL, 2014, J INVEST MED, V62, P345, DOI 10.2310/JIM.0000000000000044
   Waisundara VY, 2008, AM J CHINESE MED, V36, P517, DOI 10.1142/S0192415X08005953
   [王海颖 WANG Hai-ying], 2009, [中国新药杂志, Chinese Journal New Drugs], V18, P1540
   Wang JH, 2014, PLOS ONE, V9, DOI 10.1371/journal.pone.0086117
   Wang JH, 2015, SCI REP-UK, V5, DOI 10.1038/srep08391
   World Health Organization, 2014, GLOB HLTH EST DEATHS
   Zhang X, 2015, SCI REP-UK, V5, DOI 10.1038/srep14405
   Zhang Y, 2016, EVID-BASED COMPL ALT, V2016, DOI 10.1155/2016/1592731
NR 71
TC 21
Z9 21
U1 2
U2 13
PU MDPI
PI BASEL
PA ST ALBAN-ANLAGE 66, CH-4052 BASEL, SWITZERLAND
EI 2073-4425
J9 GENES-BASEL
JI Genes
PD OCT
PY 2017
VL 8
IS 10
AR 239
DI 10.3390/genes8100239
PG 19
WC Genetics & Heredity
WE Science Citation Index Expanded (SCI-EXPANDED)
SC Genetics & Heredity
GA FM2WI
UT WOS:000414862300004
PM 28937612
OA gold, Green Submitted, Green Published
DA 2022-07-02
ER

PT J
AU Sui, GY
   Jia, LQ
   Quan, DM
   Zhao, N
   Yang, GL
AF Sui, Guoyuan
   Jia, Lianqun
   Quan, Dongmei
   Zhao, Na
   Yang, Guanlin
TI Activation of the gut microbiota-kynurenine-liver axis contributes to
   the development of nonalcoholic hepatic steatosis in nondiabetic adults
SO AGING-US
LA English
DT Article
DE gut microbiota; Collinsella; kynurenine; nonalcoholic hepatic steatosis;
   nondiabetic adults
ID FATTY LIVER; DISEASE; MANAGEMENT; MODULATION; OBESITY; HEALTH
AB The contribution of gut-liver signaling to the development of non-alcoholic hepatic steatosis (NHS) in nondiabetic adults remains unclear. We therefore performed comprehensive 16S ribosomal RNA sequencing and fecal metabolomics analyses in 32 controls and 59 non-diabetic adults with NHS and performed fecal microbiota transplantation into germ-free mice using controls and NHS patients as donors. Compared to controls, the abundance of the genera Collinsella and Acinetobacter were higher, while that of Lachnospira was lower, in NHS subjects. Fecal metabolomics analysis showed decreased L-tryptophan levels and increased abundance of the tryptophan metabolite kynurenine in individuals with NHS. Correlation analysis showed that kynurenine levels positively associated with the abundance of Collinsella and Acinetobacter. ROC analysis demonstrated that the combination of tryptophan and kynurenine could discriminate NHS patients from controls with good statistical power [P < 0.05; AUC = 0.833 (95% CI, 0.747 to 0.918)]. Supporting a key role of dysbiotic gut microbiota in NHS development, incipient hepatic steatosis and increased kynurenine levels were observed in GF mice colonized with samples from NHS patients. These results indicate that enhanced kynurenine production resulting from altered gut microbiota composition contributes to NHS in nondiabetic adults and suggest the relevance of tryptophan metabolites as diagnostic biomarkers.
C1 [Sui, Guoyuan; Jia, Lianqun; Zhao, Na; Yang, Guanlin] Liaoning Univ Tradit Chinese Med, Key Lab Minist Educ Tradit Chinese Med Viscera St, Shenyang, Liaoning, Peoples R China.
   [Quan, Dongmei] Sixth Peoples Hosp Shenyang, Shenyang, Liaoning, Peoples R China.
RP Yang, GL (corresponding author), Liaoning Univ Tradit Chinese Med, Key Lab Minist Educ Tradit Chinese Med Viscera St, Shenyang, Liaoning, Peoples R China.; Quan, DM (corresponding author), Sixth Peoples Hosp Shenyang, Shenyang, Liaoning, Peoples R China.
EM 11446555@qq.com; yang_guanlin@163.com
FU National Natural Science Foundation of China [81803860, 81774022,
   81974548, 82074145]; Xingliao Talent Program of Liaoning Province;
   Natural Science Foundation of Liaoning Province [2019-MS-288]
FX The current study was supported by the National Natural Science
   Foundation of China (grant no.81803860; grant no. 81774022; grant no.
   81974548; grant no. 82074145; Projects jointly built by central and
   local governments; Xingliao Talent Program of Liaoning Province; the
   Natural Science Foundation of Liaoning Province (grant no. 2019-MS-288)
   .
CR Afolayan AO, 2020, HELIYON, V6, DOI 10.1016/j.heliyon.2020.e03971
   Agus A, 2018, CELL HOST MICROBE, V23, P716, DOI 10.1016/j.chom.2018.05.003
   Alferink LJM, 2021, HEPATOLOGY, V73, P968, DOI 10.1002/hep.31417
   Alhabeeb H, 2021, NUTRIENTS, V13, DOI 10.3390/nu13020481
   Aron-Wisnewsky J, 2020, NAT REV GASTRO HEPAT, V17, P279, DOI 10.1038/s41575-020-0269-9
   Astbury S, 2020, GUT MICROBES, V11, P569, DOI 10.1080/19490976.2019.1681861
   Byndloss MX, 2017, SCIENCE, V357, P570, DOI 10.1126/science.aam9949
   Cani PD, 2007, DIABETES, V56, P1761, DOI 10.2337/db06-1491
   Chalasani N, 2018, HEPATOLOGY, V67, P328, DOI 10.1002/hep.29367
   Chen J, 2016, GENOME MED, V8, DOI 10.1186/s13073-016-0299-7
   Cheng ML, 2015, J AM COLL CARDIOL, V65, P1509, DOI 10.1016/j.jacc.2015.02.018
   De Vadder F, 2014, CELL, V156, P84, DOI 10.1016/j.cell.2013.12.016
   Del Chierico F, 2017, HEPATOLOGY, V65, P451, DOI 10.1002/hep.28572
   Ding YF, 2019, PHARMACOL RES, V141, P521, DOI 10.1016/j.phrs.2019.01.029
   Doden H, 2018, APPL ENVIRON MICROB, V84, DOI [10.1128/AEM.00235-18, 10.1128/aem.00235-18]
   Fiorucci S, 2010, PROG LIPID RES, V49, P171, DOI 10.1016/j.plipres.2009.11.001
   Gao J, 2012, THESIS FUDAN U
   Guo CL, 2021, INT J BIOL MACROMOL, V181, P357, DOI 10.1016/j.ijbiomac.2021.03.137
   Haro C, 2016, PLOS ONE, V11, DOI 10.1371/journal.pone.0154090
   Hendrikx T, 2019, J INTERN MED, V286, P32, DOI 10.1111/joim.12892
   Hernaez R, 2011, HEPATOLOGY, V54, P1082, DOI 10.1002/hep.24452
   Hoyles L, 2018, NAT MED, V24, P1070, DOI 10.1038/s41591-018-0061-3
   Jeong Y, 2019, J CLIN MED, V8, DOI 10.3390/jcm8050693
   Kakiyama G, 2013, J HEPATOL, V58, P949, DOI 10.1016/j.jhep.2013.01.003
   Khakisahneh S, MICROB BIOTECHNOL, V2021
   Krishnan S, 2018, CELL REP, V23, P1099, DOI 10.1016/j.celrep.2018.03.109
   Kulkarni P, 2021, BMC RES NOTES, V14, DOI 10.1186/s13104-021-05466-2
   Lang S, 2020, CELL HOST MICROBE, V28, P233, DOI 10.1016/j.chom.2020.07.007
   Laurans L, 2018, NAT MED, V24, P1113, DOI 10.1038/s41591-018-0060-4
   Li R, 2021, BRIEF BIOINFORM, V22, DOI 10.1093/bib/bbaa165
   Libert DM, 2018, PEERJ, V6, DOI 10.7717/peerj.5410
   Liu WX, 2021, EUR J NUTR, V60, P2317, DOI 10.1007/s00394-020-02431-w
   Mook-Kanamori DO, 2014, J ENDOCRINOL INVEST, V37, P369, DOI 10.1007/s40618-013-0044-7
   Mouzaki M, 2013, HEPATOLOGY, V58, P120, DOI 10.1002/hep.26319
   Moyer BJ, 2016, TOXICOL APPL PHARM, V300, P13, DOI 10.1016/j.taap.2016.03.011
   Qian XB, 2020, BMC GENOMICS, V21, DOI 10.1186/s12864-020-6703-0
   Raman M, 2013, CLIN GASTROENTEROL H, V11, P868, DOI 10.1016/j.cgh.2013.02.015
   Rocha JC, 2016, PEDIATR HEALTH MED T, V7, P155, DOI 10.2147/PHMT.S49329
   Scales BS, 2016, J LEUKOCYTE BIOL, V100, P943, DOI 10.1189/jlb.3MR0316-106R
   Schroeder B, 2016, NAT MED, V22, P1079, DOI 10.1038/nm.4185
   Sharifnia T, 2015, AM J PHYSIOL-GASTR L, V309, pG270, DOI 10.1152/ajpgi.00304.2014
   Shen F, 2017, HEPATOB PANCREAT DIS, V16, P375, DOI 10.1016/S1499-3872(17)60019-5
   Song FY, 2005, WORLD J GASTROENTERO, V11, P4078, DOI 10.3748/wjg.v11.i26.4078
   Stenman LK, 2013, AM J PHYSIOL-GASTR L, V304, pG227, DOI 10.1152/ajpgi.00267.2012
   Sun SM, 2021, J NUTR BIOCHEM, V93, DOI 10.1016/j.jnutbio.2021.108621
   Takagi T, 2020, NUTRIENTS, V12, DOI 10.3390/nu12102996
   Tang RQ, 2021, CAN J INFECT DIS MED, V2021, DOI 10.1155/2021/6632266
   Tang YY, 2019, BBA-MOL CELL BIOL L, P1293, DOI 10.1016/j.bbalip.2019.05.016
   Toplak H, 2016, DIABETOLOGIA, V59, P1148, DOI 10.1007/s00125-016-3941-4
   Wang BH, 2016, SCI REP-UK, V6, DOI 10.1038/srep32002
   Wang K, 2019, CELL REP, V26, P222, DOI 10.1016/j.celrep.2018.12.028
   Yamada S, 2017, J ATHEROSCLER THROMB, V24, P1150, DOI 10.5551/jat.39909
   Yamamoto S, 2020, EXP MOL PATHOL, V114, DOI 10.1016/j.yexmp.2020.104437
   Zurkinden L, 2020, FRONT ENDOCRINOL, V11, DOI 10.3389/fendo.2020.586980
NR 54
TC 1
Z9 1
U1 5
U2 10
PU IMPACT JOURNALS LLC
PI ORCHARD PARK
PA 6666 E QUAKER ST, STE 1, ORCHARD PARK, NY 14127 USA
SN 1945-4589
J9 AGING-US
JI Aging-US
PD SEP 15
PY 2021
VL 13
IS 17
BP 21309
EP 21324
DI 10.18632/aging.203460
PG 16
WC Cell Biology; Geriatrics & Gerontology
WE Science Citation Index Expanded (SCI-EXPANDED)
SC Cell Biology; Geriatrics & Gerontology
GA WC6XE
UT WOS:000704398100006
PM 34473644
OA Green Published, gold
DA 2022-07-02
ER

PT J
AU Walker, RL
   Vlamakis, H
   Lee, JWJ
   Besse, LA
   Xanthakis, V
   Vasan, RS
   Shaw, SY
   Xavier, RJ
AF Walker, Rebecca L.
   Vlamakis, Hera
   Lee, Jonathan Wei Jie
   Besse, Luke A.
   Xanthakis, Vanessa
   Vasan, Ramachandran S.
   Shaw, Stanley Y.
   Xavier, Ramnik J.
TI Population study of the gut microbiome: associations with diet,
   lifestyle, and cardiometabolic disease
SO GENOME MEDICINE
LA English
DT Article
DE Framingham Heart Study; Gut microbiome; Cardiovascular disease; Type 2
   diabetes; 16S rRNA gene sequencing; Microbial taxonomy
ID METFORMIN; HEALTH; CONTRIBUTES; METABOLISM; METAGENOME; DIVERSITY;
   PATTERNS
AB Background The human gut harbors trillions of microbes that play dynamic roles in health. While the microbiome contributes to many cardiometabolic traits by modulating host inflammation and metabolism, there is an incomplete understanding regarding the extent that and mechanisms by which individual microbes impact risk and development of cardiovascular disease (CVD). The Framingham Heart Study (FHS) is a multi-generational observational study following participants over decades to identify risk factors for CVD by correlating genetic and phenotypic factors with clinical outcomes. As a large-scale population-based cohort with extensive clinical phenotyping, FHS provides a rich landscape to explore the relationships between the gut microbiome and cardiometabolic traits. Methods We performed 16S rRNA gene sequencing on stool from 1423 participants of the FHS Generation 3, OMNI2, and New Offspring Spouse cohorts. Data processing and taxonomic assignment were performed with the 16S bioBakery workflow using the UPARSE pipeline. We conducted statistical analyses to investigate trends in overall microbiome composition and diversity in relation to disease states and systematically examined taxonomic associations with a variety of clinical traits, disease phenotypes, clinical blood markers, and medications. Results We demonstrate that overall microbial diversity decreases with increasing 10-year CVD risk and body mass index measures. We link lifestyle factors, especially diet and exercise, to microbial diversity. Our association analyses reveal both known and unreported microbial associations with CVD and diabetes, related prescription medications, as well as many anthropometric and blood test measurements. In particular, we observe a set of microbial species that demonstrate significant associations with CVD risk, metabolic syndrome, and type 2 diabetes as well as a number of shared associations between microbial species and cardiometabolic subphenotypes. Conclusions The identification of significant microbial taxa associated with prevalent CVD and diabetes, as well as risk for developing CVD, adds to increasing evidence that the microbiome may contribute to CVD pathogenesis. Our findings support new hypothesis generation around shared microbe-mediated mechanisms that influence metabolic syndrome, diabetes, and CVD risk. Further investigation of the gut microbiomes of CVD patients in a targeted manner may elucidate microbial mechanisms with diagnostic and therapeutic implications.
C1 [Walker, Rebecca L.; Vlamakis, Hera; Lee, Jonathan Wei Jie; Besse, Luke A.; Shaw, Stanley Y.; Xavier, Ramnik J.] Broad Inst MIT & Harvard, Cambridge, MA 02142 USA.
   [Vlamakis, Hera; Xavier, Ramnik J.] MIT, Ctr Microbiome Informat & Therapeut, 77 Massachusetts Ave, Cambridge, MA 02139 USA.
   [Lee, Jonathan Wei Jie] Natl Univ Singapore, Yong Loo Lin Sch Med, Dept Med, Singapore, Singapore.
   [Lee, Jonathan Wei Jie] Natl Univ Hlth Syst, Div Gastroenterol & Hepatol, Singapore, Singapore.
   [Xanthakis, Vanessa; Vasan, Ramachandran S.] Boston Univ, Framingham, MA USA.
   [Xanthakis, Vanessa; Vasan, Ramachandran S.] NHLBI, Framingham Heart Study, Framingham, MA USA.
   [Xanthakis, Vanessa; Vasan, Ramachandran S.] Boston Univ, Dept Med, Sect Prevent Med & Epidemiol, Sch Med, Boston, MA 02215 USA.
   [Xanthakis, Vanessa] Boston Univ, Dept Biostat, Sch Publ Hlth, Boston, MA 02215 USA.
   [Vasan, Ramachandran S.] Boston Univ, Dept Med, Sect Cardiol, Sch Med, Boston, MA 02215 USA.
   [Shaw, Stanley Y.] Harvard Med Sch, Div Cardiovasc Med, Brigham & Womens Hosp, Boston, MA 02115 USA.
   [Xavier, Ramnik J.] Harvard Med Sch, Ctr Computat & Integrat Biol, Massachusetts Gen Hosp, Dept Mol Biol, Boston, MA 02115 USA.
   [Xavier, Ramnik J.] Broad Inst MIT & Harvard, Klarman Cell Observ, Cambridge, MA 02142 USA.
RP Vlamakis, H; Shaw, SY; Xavier, RJ (corresponding author), Broad Inst MIT & Harvard, Cambridge, MA 02142 USA.; Vlamakis, H; Xavier, RJ (corresponding author), MIT, Ctr Microbiome Informat & Therapeut, 77 Massachusetts Ave, Cambridge, MA 02139 USA.; Shaw, SY (corresponding author), Harvard Med Sch, Div Cardiovasc Med, Brigham & Womens Hosp, Boston, MA 02115 USA.; Xavier, RJ (corresponding author), Harvard Med Sch, Ctr Computat & Integrat Biol, Massachusetts Gen Hosp, Dept Mol Biol, Boston, MA 02115 USA.; Xavier, RJ (corresponding author), Broad Inst MIT & Harvard, Klarman Cell Observ, Cambridge, MA 02142 USA.
EM hera_vlamakis@hms.harvard.edu; Stanley_Shaw@hms.harvard.edu;
   xavier@molbio.mgh.harvard.edu
OI Lee, Jonathan/0000-0001-7065-8041
FU National Institutes of Health [R01 HL131015, RC2 DK114784, P30
   DK043351]; NHLBI [NO1-HC-25195, HHSN268201500001I, 75N92019D00031]
FX This work was supported by funding from the National Institutes of
   Health (R01 HL131015 to S.Y.S., R.S.V., and R.J.X.; RC2 DK114784 and P30
   DK043351 to R.J.X.). This work was also supported by NHLBI Contracts
   NO1-HC-25195, HHSN268201500001I, and 75N92019D00031 (R.S.V.).
CR Ahmad A, 2019, PLOS ONE, V14, DOI 10.1371/journal.pone.0226372
   [Anonymous], 2016, HUM MICROB J, DOI [10.1016/j.humic.2016.09.001, DOI 10.1016/J.HUMIC.2016.09.001]
   Bolte LA, 2021, GUT, V70, P1287, DOI 10.1136/gutjnl-2020-322670
   Butts, 2020, NETWORK CLASSES RELA
   Butts C., 2008, J STAT SOFTW, V24, P1
   Caporaso JG, 2012, ISME J, V6, P1621, DOI 10.1038/ismej.2012.8
   Caporaso JG, 2011, P NATL ACAD SCI USA, V108, P4516, DOI 10.1073/pnas.1000080107
   Castaner O, 2018, INT J ENDOCRINOL, V2018, DOI 10.1155/2018/4095789
   Clemente JC, 2012, CELL, V148, P1258, DOI 10.1016/j.cell.2012.01.035
   D'Agostino RB, 2008, CIRCULATION, V117, P743, DOI 10.1161/CIRCULATIONAHA.107.699579
   David LA, 2014, NATURE, V505, P559, DOI 10.1038/nature12820
   de la Cuesta-Zuluaga J, 2017, DIABETES CARE, V40, P54, DOI 10.2337/dc16-1324
   Forslund K, 2015, NATURE, V528, P262, DOI 10.1038/nature15766
   Frostegard J, 2013, BMC MED, V11, DOI 10.1186/1741-7015-11-117
   Fu JY, 2015, CIRC RES, V117, P817, DOI 10.1161/CIRCRESAHA.115.306807
   Gibbons GH, 2021, NEW ENGL J MED, V384, P785, DOI 10.1056/NEJMp2033115
   Grundy SM, 2004, CIRCULATION, V109, P433, DOI 10.1161/01.CIR.0000111245.75752.C6
   Huttenhower C, 2012, NATURE, V486, P207, DOI 10.1038/nature11234
   Jie ZY, 2017, NAT COMMUN, V8, DOI 10.1038/s41467-017-00900-1
   Karlsson FH, 2013, NATURE, V498, P99, DOI 10.1038/nature12198
   Karlsson FH, 2012, NAT COMMUN, V3, DOI 10.1038/ncomms2266
   Kenny DJ, 2020, CELL HOST MICROBE, V28, P245, DOI 10.1016/j.chom.2020.05.013
   Koeth RA, 2013, NAT MED, V19, P576, DOI 10.1038/nm.3145
   Kolde MR., 2015, R PACKAGE, V1, P790
   Kurilshikov A, 2019, CIRC RES, V124, P1808, DOI 10.1161/CIRCRESAHA.118.314642
   Lahti L., 2017, R PACKAG, V1, P504
   Langille MGI, 2013, NAT BIOTECHNOL, V31, P814, DOI 10.1038/nbt.2676
   Le Chatelier E, 2013, NATURE, V500, P541, DOI 10.1038/nature12506
   Li J, 2017, MICROBIOME, V5, DOI 10.1186/s40168-016-0222-x
   Li Q, 2020, SCI REP-UK, V10, DOI 10.1038/s41598-020-62224-3
   Libby P, 2002, NATURE, V420, P868, DOI 10.1161/ATVBAHA.108.179705
   Libby P, 2018, J AM COLL CARDIOL, V71, P173, DOI 10.1016/j.jacc.2017.10.081
   Lloyd-Price J, 2019, NATURE, V569, P655, DOI 10.1038/s41586-019-1237-9
   Ma S, 2019, MMUPHIN META ANAL ME
   Mallick H, 2021, PLOS COMPUT BIOL, V17, DOI 10.1371/journal.pcbi.1009442
   Manor O, 2020, NAT COMMUN, V11, DOI 10.1038/s41467-020-18871-1
   McIver LJ, 2018, BIOINFORMATICS, V34, P1235, DOI 10.1093/bioinformatics/btx754
   McLaughlin T, 2017, J CLIN INVEST, V127, P5, DOI 10.1172/JCI88876
   McMurdie PJ, 2013, PLOS ONE, V8, DOI 10.1371/journal.pone.0061217
   Mei ZD, 2021, AM J CLIN NUTR, V113, P1503, DOI 10.1093/ajcn/nqab001
   Oh TG, 2020, CELL METAB, V32, P878, DOI 10.1016/j.cmet.2020.06.005
   Oksanen Jari F., 2019, VEGAN COMMUNITY ECOL
   Org E, 2017, GENOME BIOL, V18, DOI 10.1186/s13059-017-1194-2
   Paradis Emmanuel, 2019, Bioinformatics, V35, P526, DOI 10.1093/bioinformatics/bty633
   Qin JJ, 2012, NATURE, V490, P55, DOI 10.1038/nature11450
   Schirmer M, 2016, CELL, V167, P1125, DOI 10.1016/j.cell.2016.10.020
   Storey JD, 2019, R PACKAGE VER 2220
   Tang WHW, 2017, CIRC RES, V120, P1183, DOI 10.1161/CIRCRESAHA.117.309715
   Tang WHW, 2015, J CARD FAIL, V21, P91, DOI 10.1016/j.cardfail.2014.11.006
   Turnbaugh PJ, 2006, NATURE, V444, P1027, DOI 10.1038/nature05414
   Turnbaugh PJ, 2009, NATURE, V457, P480, DOI 10.1038/nature07540
   Tuteja S, 2019, CIRC-GENOM PRECIS ME, V12, P421, DOI 10.1161/CIRCGEN.119.002314
   Vasan, 2021, POPULATION STUDY GUT
   Vatanen T, 2016, CELL, V165, P842, DOI 10.1016/j.cell.2016.04.007
   Vila AV, 2020, NAT COMMUN, V11, DOI 10.1038/s41467-019-14177-z
   Virani SS, 2020, CIRCULATION, V141, pE139, DOI 10.1161/CIR.0000000000000757
   Vuong HE, 2017, BIOL PSYCHIAT, V81, P411, DOI 10.1016/j.biopsych.2016.08.024
   Wang ZN, 2011, NATURE, V472, P57, DOI 10.1038/nature09922
   Wei T, 2017, R PACKAGE CORRPLOT V
   Wickham H, 2009, USE R, P1, DOI 10.1007/978-0-387-98141-3_1
   Wu H, 2017, NAT MED, V23, P850, DOI 10.1038/nm.4345
   Yang T, 2015, HYPERTENSION, V65, P1331, DOI 10.1161/HYPERTENSIONAHA.115.05315
   Zackular JP, 2014, CANCER PREV RES, V7, P1112, DOI 10.1158/1940-6207.CAPR-14-0129
   Zeevi D, 2015, CELL, V163, P1079, DOI 10.1016/j.cell.2015.11.001
   Zhang XY, 2013, PLOS ONE, V8, DOI 10.1371/journal.pone.0071108
   Zheng DP, 2020, CELL RES, V30, P492, DOI 10.1038/s41422-020-0332-7
   Zhernakova A, 2016, SCIENCE, V352, P565, DOI 10.1126/science.aad3369
   Zhu WF, 2016, CELL, V165, P111, DOI 10.1016/j.cell.2016.02.011
NR 68
TC 1
Z9 1
U1 8
U2 10
PU BMC
PI LONDON
PA CAMPUS, 4 CRINAN ST, LONDON N1 9XW, ENGLAND
SN 1756-994X
J9 GENOME MED
JI Genome Med.
PD DEC 17
PY 2021
VL 13
IS 1
AR 188
DI 10.1186/s13073-021-01007-5
PG 16
WC Genetics & Heredity
WE Science Citation Index Expanded (SCI-EXPANDED)
SC Genetics & Heredity
GA XP6XT
UT WOS:000731007000001
PM 34915914
OA Green Published, gold
DA 2022-07-02
ER

PT J
AU Otegbeye, EE
   Fritz, CDL
   Liao, JW
   Smith, RK
   Cao, Y
AF Otegbeye, Ebunoluwa E.
   Fritz, Cassandra D. L.
   Liao, Jingwen
   Smith, Radhika K.
   Cao, Yin
TI Behavioral Risk Factors and Risk of Early-Onset Colorectal Cancer:
   Review of the Mechanistic and Observational Evidence
SO CURRENT COLORECTAL CANCER REPORTS
LA English
DT Review
DE Early-onset; Colorectal cancer; Obesity; Diabetes; Sedentary behavior;
   Diet; Gut microbiome
ID SOLUBLE EPOXIDE HYDROLASE; LONG-TERM USE; GUT MICROBIOTA; UNITED-STATES;
   BODY FATNESS; DIABETES-MELLITUS; SEDENTARY BEHAVIORS; WIDE ASSOCIATION;
   INCIDENCE TRENDS; DNA METHYLATION
AB Purpose of the Review The goal of this review is to summarize recent evidence linking behavioral risk factors to early-onset colorectal cancer (EO-CRC) as the incidence continues to rise by 2% annually in the USA. The potential mechanisms linking these risk factors to EO-CRC are also discussed. Recent Findings Obesity and sedentary behavior have been associated with an increased risk of EO-CRC in women through a large cohort study, while the data is inconclusive for men. Diabetes was also associated with an increased risk of EO-CRC in a large Swedish cohort study. While the evidence for metabolic syndrome and diet comes from cross-sectional studies, they still point to an association with EO-CRC. The mechanisms underlying these risk factors include inflammation, gut dysbiosis, and aberrant mitogenic signaling. The etiology of EO-CRC likely involves a multifactorial mechanism that will require a multidisciplinary approach. Existing consortia and new data harmonization of multiple studies will be useful in re-evaluating the role of established lifestyle/genetic risk factors of CRC in EO-CRC. Future investigations should prospectively collect information on exposures and biospecimens, particularly during early life, to further elucidate risk factors and contributors to the rising incidence of EO-CRC.
C1 [Otegbeye, Ebunoluwa E.] Washington Univ, Sch Med, Dept Surg, St Louis, MO 63110 USA.
   [Fritz, Cassandra D. L.; Cao, Yin] Washington Univ, Sch Med, Dept Med, Div Gastroenterol, St Louis, MO 63110 USA.
   [Liao, Jingwen; Cao, Yin] Washington Univ, Sch Med, Dept Surg, Div Publ Hlth Sci, 660 S Euclid Ave,Campus Box 8100, St Louis, MO 63110 USA.
   [Liao, Jingwen] Guangzhou Sport Univ, Sci Res Ctr, Guangzhou, Peoples R China.
   [Smith, Radhika K.] Washington Univ, Sch Med, Dept Surg, Sect Colon & Rectal Surg, St Louis, MO 63110 USA.
   [Cao, Yin] Washington Univ, Sch Med, Alvin J Siteman Canc Ctr, St Louis, MO 63130 USA.
RP Cao, Y (corresponding author), Washington Univ, Sch Med, Dept Med, Div Gastroenterol, St Louis, MO 63110 USA.; Cao, Y (corresponding author), Washington Univ, Sch Med, Dept Surg, Div Publ Hlth Sci, 660 S Euclid Ave,Campus Box 8100, St Louis, MO 63110 USA.; Cao, Y (corresponding author), Washington Univ, Sch Med, Alvin J Siteman Canc Ctr, St Louis, MO 63130 USA.
EM yin.cao@wustl.edu
RI Cao, Yin/ABE-2332-2021
OI Cao, Yin/0000-0001-9835-7662
FU US National Institutes of Health (NIH) [P30CA09182, R37CA246175,
   T32CA009621, T32 DK007130]; China Scholarship Council
FX This work was supported by US National Institutes of Health (NIH) grant
   P30CA09182 and R37CA246175. Dr. Otegbeye was supported by T32CA009621.
   Dr. Fritz was supported by T32 DK007130. Dr. Liao was supported by China
   Scholarship Council.
CR Abar L, 2018, EUR J NUTR, V57, P1701, DOI 10.1007/s00394-017-1557-1
   Akimoto N, 2021, NAT REV CLIN ONCOL, V18, P230, DOI 10.1038/s41571-020-00445-1
   Khan UA, 2020, AM J GASTROENTEROL, V115, P1103, DOI 10.14309/ajg.0000000000000669
   Alvaro E, 2019, INT J MOL SCI, V20, DOI 10.3390/ijms20040968
   Araghi M, 2019, LANCET GASTROENTEROL, V4, P511, DOI 10.1016/S2468-1253(19)30147-5
   Botteri E, 2008, JAMA-J AM MED ASSOC, V300, P2765, DOI 10.1001/jama.2008.839
   Brenner DR, 2019, JAMA NETW OPEN, V2, DOI 10.1001/jamanetworkopen.2019.8090
   Bressa C, 2017, PLOS ONE, V12, DOI 10.1371/journal.pone.0171352
   Caesar R, 2015, CELL METAB, V22, P658, DOI 10.1016/j.cmet.2015.07.026
   Cao Y, 2018, GUT, V67, P672, DOI 10.1136/gutjnl-2016-313413
   Cao-Lei L, 2015, EPIGENETICS-US, V10, P749, DOI 10.1080/15592294.2015.1063771
   Castellano-Castillo D, 2019, BMC CANCER, V19, DOI 10.1186/s12885-018-5226-4
   Castellanos N, 2020, MICROORGANISMS, V8, DOI 10.3390/microorganisms8050785
   Chambers AC, 2020, BRIT J SURG, V107, P595, DOI 10.1002/bjs.11486
   Chan AT, 2005, JAMA-J AM MED ASSOC, V294, P914, DOI 10.1001/jama.294.8.914
   Chassaing B, 2017, GUT, V66, P1414, DOI 10.1136/gutjnl-2016-313099
   Chassaing B, 2015, NATURE, V519, P92, DOI 10.1038/nature14232
   Chung RYN, 2019, CANCER EPIDEMIOL, V59, P29, DOI 10.1016/j.canep.2019.01.007
   Crujeiras AB, 2019, INT J OBESITY, V43, P176, DOI 10.1038/s41366-018-0065-6
   Dai Z, 2007, WORLD J GASTROENTERO, V13, P4199, DOI 10.3748/wjg.v13.i31.4199
   Dancause KN, 2013, EARLY HUM DEV, V89, P773, DOI 10.1016/j.earlhumdev.2013.06.006
   de Kort S, 2017, SCI REP-UK, V7, DOI 10.1038/srep46527
   Del Puerto-Nevado L, 2019, MOL ONCOL, V13, P857, DOI 10.1002/1878-0261.12438
   Di Zazzo E, 2019, INT J MOL SCI, V20, DOI 10.3390/ijms20040839
   Donath MY, 2019, NAT REV IMMUNOL, V19, P734, DOI 10.1038/s41577-019-0213-9
   EBERHART CE, 1994, GASTROENTEROLOGY, V107, P1183, DOI 10.1016/0016-5085(94)90246-1
   Elmen L, 2020, FRONT MICROBIOL, V11, DOI 10.3389/fmicb.2020.00892
   Esposito K, 2002, CIRCULATION, V106, P2067, DOI 10.1161/01.CIR.0000034509.14906.AE
   Ezzati M, 2017, LANCET, V390, P2627, DOI 10.1016/S0140-6736(17)32129-3
   Fass OZ, 2020, J CLIN GASTROENTEROL, V54, P714, DOI 10.1097/MCG.0000000000001374
   Feng Q, 2015, NAT COMMUN, V6, DOI 10.1038/ncomms7528
   Francescangeli F, 2019, NUTRIENTS, V11, DOI 10.3390/nu11122936
   Gabriel E, 2018, J GASTROINTEST ONCOL, V9, P96, DOI 10.21037/jgo.2017.11.13
   Gausman V, 2020, CLIN GASTROENTEROL H, V18, P2752, DOI 10.1016/j.cgh.2019.10.009
   Geiss LS, 2014, JAMA-J AM MED ASSOC, V312, P1218, DOI 10.1001/jama.2014.11494
   Glover M, 2019, DIGEST DIS SCI, V64, P3602, DOI 10.1007/s10620-019-05690-8
   Gonzalez N, 2017, ONCOTARGET, V8, P18456, DOI 10.18632/oncotarget.14472
   Guo XH, 2019, MUTAT RES-FUND MOL M, V814, P15, DOI 10.1016/j.mrfmmm.2019.01.003
   Helmerhorst HJF, 2009, DIABETES, V58, P1776, DOI 10.2337/db08-1773
   Henson J, 2013, PLOS ONE, V8, DOI 10.1371/journal.pone.0078350
   Hidayat K, 2018, INT J CANCER, V142, P729, DOI 10.1002/ijc.31100
   Holowatyj AN, 2016, J CLIN ONCOL, V34, P2148, DOI 10.1200/JCO.2015.65.0994
   Hopkins BD, 2020, NAT REV ENDOCRINOL, V16, P276, DOI 10.1038/s41574-020-0329-9
   Hu FB, 2003, JAMA-J AM MED ASSOC, V289, P1785, DOI 10.1001/jama.289.14.1785
   Hussan Hisham, 2020, Clin Transl Gastroenterol, V11, pe00160, DOI 10.14309/ctg.0000000000000160
   Ijssennagger N, 2015, P NATL ACAD SCI USA, V112, P10038, DOI 10.1073/pnas.1507645112
   Jia W, 2018, NAT REV GASTRO HEPAT, V15, P111, DOI 10.1038/nrgastro.2017.119
   Jung YS, 2015, GASTROINTEST ENDOSC, V81, P637, DOI 10.1016/j.gie.2014.09.031
   Kari F W, 1999, J Nutr Health Aging, V3, P92
   Katsidzira L, 2017, LANCET GASTROENTEROL, V2, P377, DOI 10.1016/S2468-1253(16)30183-2
   Kerr J, 2017, LANCET ONCOL, V18, pE457, DOI 10.1016/S1470-2045(17)30411-4
   Keum N, 2016, INT J CANCER, V138, P2109, DOI 10.1002/ijc.29953
   Kim JY, 2016, WORLD J GASTROENTERO, V22, P3611, DOI 10.3748/wjg.v22.i13.3611
   Kompella P, 2019, MOL CARCINOGEN, V58, P1531, DOI 10.1002/mc.23048
   Krigel A, 2020, EUR J GASTROEN HEPAT, V32, P821, DOI 10.1097/MEG.0000000000001720
   Kuh D, 2003, J EPIDEMIOL COMMUN H, V57, P778, DOI 10.1136/jech.57.10.778
   Kumar J, 2009, PEDIATRICS, V124, pE362, DOI 10.1542/peds.2009-0051
   Lin Y, 2005, J BIOL CHEM, V280, P4617, DOI 10.1074/jbc.M411863200
   Liu PH, 2019, JAMA ONCOL, V5, P579, DOI 10.1001/jamaoncol.2018.4280
   Loomans-Kropp HA, 2019, J CANCER EPIDEMIOL, V2019, DOI 10.1155/2019/9841295
   Loree JM, 2018, CLIN CANCER RES, V24, P1062, DOI 10.1158/1078-0432.CCR-17-2484
   Low EE, 2020, GASTROENTEROLOGY, V159, P492, DOI 10.1053/j.gastro.2020.01.004
   Lowery JT, 2016, CANCER-AM CANCER SOC, V122, P2633, DOI 10.1002/cncr.30080
   Ma P, 2017, MEDICINE, V96, DOI [10.1097/md.0000000000007049, 10.1097/MD.0000000000007049]
   Ma YA, 2018, BRIT J CANCER, V119, P1436, DOI 10.1038/s41416-018-0314-4
   Mayer-Davis EJ, 2017, NEW ENGL J MED, V376, P1419, DOI 10.1056/NEJMoa1610187
   Meester RGS, 2018, CANCER-AM CANCER SOC, V124, P2974, DOI 10.1002/cncr.31542
   Montgomery M, 2019, ADV NUTR, V10, P1012, DOI 10.1093/advances/nmz046
   Murphy CC, 2018, GASTROENTEROLOGY, V155, P1716, DOI 10.1053/j.gastro.2018.07.045
   Nagel Jutta M., 2010, Hormones & Cancer, V1, P320, DOI 10.1007/s12672-010-0020-z
   Nguyen LH, 2020, GASTROENTEROLOGY, V158, P1313, DOI 10.1053/j.gastro.2019.12.029
   Nguyen LH, 2018, JNCI CANCER SPECT, V2, DOI 10.1093/jncics/pky073
   Nimptsch K, 2014, INT J CANCER, V134, P2458, DOI 10.1002/ijc.28578
   Nimptsch K, 2011, CANCER PREV RES, V4, P1710, DOI 10.1158/1940-6207.CAPR-11-0272
   O'Keefe SJD, 2015, NAT COMMUN, V6, DOI 10.1038/ncomms7342
   Ogden CL, 2016, JAMA-J AM MED ASSOC, V315, P2292, DOI 10.1001/jama.2016.6361
   Ortiz-Alvarez L, 2020, CLIN TRANSL GASTROEN, V11, DOI 10.14309/ctg.0000000000000126
   Pan HY, 2017, CANCER EPIDEM BIOMAR, V26, P869, DOI 10.1158/1055-9965.EPI-16-0976
   Parajuli R, 2014, BMC CANCER, V14, DOI 10.1186/1471-2407-14-321
   Park SY, 2017, GASTROENTEROLOGY, V153, P386, DOI 10.1053/j.gastro.2017.04.004
   Pearlman R, 2017, JAMA ONCOL, V3, P464, DOI 10.1001/jamaoncol.2016.5194
   Peery AF, 2019, GASTROENTEROLOGY, V156, P254, DOI [10.1053/j.gastro.2018.08.063, 10.1053/j.gastro.2018.11.060]
   Peterse EFP, 2018, CANCER-AM CANCER SOC, V124, P2964, DOI 10.1002/cncr.31543
   Pollak M, 2008, NAT REV CANCER, V8, P915, DOI 10.1038/nrc2536
   Qin JJ, 2012, NATURE, V490, P55, DOI 10.1038/nature11450
   Ramteke P, 2019, CANCERS, V11, DOI 10.3390/cancers11091402
   Rex DK, 2017, GASTROINTEST ENDOSC, V86, P18, DOI 10.1016/j.gie.2017.04.003
   Richman I, 2016, J GEN INTERN MED, V31, P315, DOI 10.1007/s11606-015-3504-2
   Roden M, 2019, NATURE, V576, P51, DOI 10.1038/s41586-019-1797-8
   Rosato V, 2013, CANCER CAUSE CONTROL, V24, P335, DOI 10.1007/s10552-012-0119-3
   Rothschild D, 2018, NATURE, V555, P210, DOI 10.1038/nature25973
   Sanford NN, 2020, J GASTROINTEST ONCOL, V11, P121, DOI 10.21037/jgo.2019.12.07
   Schulfer AF, 2018, NAT MICROBIOL, V3, P234, DOI 10.1038/s41564-017-0075-5
   Segata N, 2015, CURR BIOL, V25, pR611, DOI 10.1016/j.cub.2015.05.040
   Siegel Rebecca L, 2020, Am Soc Clin Oncol Educ Book, V40, P1, DOI 10.1200/EDBK_279901
   Siegel RL, 2020, CA-CANCER J CLIN, V70, P145, DOI 10.3322/caac.21601
   Siegel RL, 2019, JNCI-J NATL CANCER I, V111, P1104, DOI 10.1093/jnci/djz098
   Siegel RL, 2017, JNCI-J NATL CANCER I, V109, DOI 10.1093/jnci/djw322
   Sineshaw HM, 2018, GASTROENTEROLOGY, V154, P906, DOI 10.1053/j.gastro.2017.11.005
   Slattery ML, 2004, SPORTS MED, V34, P239, DOI 10.2165/00007256-200434040-00004
   Solis-Urra P, 2019, NUTRIENTS, V11, DOI 10.3390/nu11020300
   Song M, 2020, CLIN GASTROENTEROL H
   Song MY, 2020, GASTROENTEROLOGY, V158, P322, DOI 10.1053/j.gastro.2019.06.048
   Steele EM, 2016, BMJ OPEN, V6, DOI 10.1136/bmjopen-2015-009892
   Stocks T, 2008, INT J OBESITY, V32, P304, DOI 10.1038/sj.ijo.0803713
   Stokholm J, 2013, PLOS ONE, V8, DOI 10.1371/journal.pone.0082932
   Sun J, 2009, ONCOGENE, V28, P3132, DOI 10.1038/onc.2009.167
   Sung H, 2019, CA-CANCER J CLIN, V69, P88, DOI 10.3322/caac.21499
   Syed AR, 2019, WORLD J GASTRO ONCOL, V11, P1011, DOI 10.4251/wjgo.v11.i11.1011
   Tarashi S, 2019, MICROORGANISMS, V7, DOI 10.3390/microorganisms7110561
   Tremblay MS, 2010, APPL PHYSIOL NUTR ME, V35, P725, DOI 10.1139/H10-079
   Tsilidis KK, 2015, BMJ-BRIT MED J, V350, DOI 10.1136/bmj.g7607
   van de Vegte YJ, 2020, NAT COMMUN, V11, DOI 10.1038/s41467-020-15553-w
   Vu HT, 2014, WORLD J GASTROENTERO, V20, P6946, DOI 10.3748/wjg.v20.i22.6946
   Vuik FER, 2019, GUT, V68, P1820, DOI 10.1136/gutjnl-2018-317592
   Wang TT, 2012, ISME J, V6, P320, DOI 10.1038/ismej.2011.109
   Wang WC, 2018, P NATL ACAD SCI USA, V115, P5283, DOI 10.1073/pnas.1721711115
   Wang YX, 2020, P NATL ACAD SCI USA, V117, P8431, DOI 10.1073/pnas.1916189117
   Wirbel J, 2019, NAT MED, V25, P679, DOI 10.1038/s41591-019-0406-6
   Wolf AMD, 2018, CA-CANCER J CLIN, V68, P250, DOI 10.3322/caac.21457
   Wu HJ, 2012, GUT MICROBES, V3, P4, DOI 10.4161/gmic.19320
   Yang L, 2019, JAMA-J AM MED ASSOC, V321, P1587, DOI 10.1001/jama.2019.3636
   Yeo H, 2017, CLIN COLORECTAL CANC, V16, P293, DOI 10.1016/j.clcc.2017.06.002
   Yin L, 2009, ALIMENT PHARM THER, V30, P113, DOI 10.1111/j.1365-2036.2009.04022.x
   Zeng HW, 2014, WORLD J GASTRO ONCOL, V6, P41, DOI 10.4251/wjgo.v6.i2.41
   Zhang J, 2019, FEBS OPEN BIO, V9, P2117, DOI 10.1002/2211-5463.12751
   Zhang Q, 2018, MED HYPOTHESES, V121, P152, DOI 10.1016/j.mehy.2018.09.035
   Zhang XH, 2015, CANCER EPIDEM BIOMAR, V24, P690, DOI 10.1158/1055-9965.EPI-14-0909-T
NR 128
TC 1
Z9 1
U1 0
U2 5
PU SPRINGER
PI NEW YORK
PA ONE NEW YORK PLAZA, SUITE 4600, NEW YORK, NY, UNITED STATES
SN 1556-3790
EI 1556-3804
J9 CURR COLORECT CANC R
JI Curr. Colorectal Cancer Rep.
PD JUN
PY 2021
VL 17
IS 3
BP 43
EP 53
DI 10.1007/s11888-021-00465-8
EA MAY 2021
PG 11
WC Oncology
WE Emerging Sources Citation Index (ESCI)
SC Oncology
GA SE1BE
UT WOS:000648796700001
DA 2022-07-02
ER

PT J
AU Di Ciaula, A
   Baj, J
   Garruti, G
   Celano, G
   De Angelis, M
   Wang, HH
   Di Palo, DM
   Bonfrate, L
   Wang, DQH
   Portincasa, P
AF Di Ciaula, Agostino
   Baj, Jacek
   Garruti, Gabriella
   Celano, Giuseppe
   De Angelis, Maria
   Wang, Helen H.
   Di Palo, Domenica Maria
   Bonfrate, Leonilde
   Wang, David Q-H
   Portincasa, Piero
TI Liver Steatosis, Gut-Liver Axis, Microbiome and Environmental Factors. A
   Never-Ending Bidirectional Cross-Talk
SO JOURNAL OF CLINICAL MEDICINE
LA English
DT Review
DE body weight; fat; fatty liver; genetics; intestinal permeability; leaky
   gut; NAFLD
ID INTESTINAL BACTERIAL OVERGROWTH; HIGH-FAT DIET;
   LIPOPOLYSACCHARIDE-BINDING PROTEIN; TOTAL PARENTERAL-NUTRITION;
   NON-ALCOHOLIC STEATOHEPATITIS; JUNCTIONAL ADHESION MOLECULE; HEPATIC
   STELLATE CELLS; NECROSIS-FACTOR-ALPHA; BILE-ACID METABOLISM; OXIDATIVE
   STRESS
AB The prevalence of non-alcoholic fatty liver disease (NAFLD) is increasing worldwide and parallels comorbidities such as obesity, metabolic syndrome, dyslipidemia, and diabetes. Recent studies describe the presence of NAFLD in non-obese individuals, with mechanisms partially independent from excessive caloric intake. Increasing evidences, in particular, point towards a close interaction between dietary and environmental factors (including food contaminants), gut, blood flow, and liver metabolism, with pathways involving intestinal permeability, the composition of gut microbiota, bacterial products, immunity, local, and systemic inflammation. These factors play a critical role in the maintenance of intestinal, liver, and metabolic homeostasis. An anomalous or imbalanced gut microbial composition may favor an increased intestinal permeability, predisposing to portal translocation of microorganisms, microbial products, and cell wall components. These components form microbial-associated molecular patterns (MAMPs) or pathogen-associated molecular patterns (PAMPs), with potentials to interact in the intestine lamina propria enriched in immune cells, and in the liver at the level of the immune cells, i.e., Kupffer cells and stellate cells. The resulting inflammatory environment ultimately leads to liver fibrosis with potentials to progression towards necrotic and fibrotic changes, cirrhosis. and hepatocellular carcinoma. By contrast, measures able to modulate the composition of gut microbiota and to preserve gut vascular barrier might prevent or reverse NAFLD.
C1 [Di Ciaula, Agostino; Di Palo, Domenica Maria; Bonfrate, Leonilde; Portincasa, Piero] Univ Bari, Dept Biomed Sci & Human Oncol, Clin Med A Murri, Med Sch, I-70124 Bari, Italy.
   [Baj, Jacek] Med Univ Lublin, Dept Anat, PL-20090 Lublin, Poland.
   [Garruti, Gabriella] Univ Bari Aldo Moro, Sect Endocrinol, Dept Emergency & Organ Transplantat, Med Sch, Piazza G Cesare 11, I-70124 Bari, Italy.
   [Celano, Giuseppe; De Angelis, Maria; Di Palo, Domenica Maria] Univ Bari Aldo Moro, Dipartimento Sci Suolo Pianta & Alimenti, I-70124 Bari, Italy.
   [Wang, Helen H.; Wang, David Q-H] Albert Einstein Coll Med, Mar Bessin Liver Res Ctr, Einstein Mt Sinai Diabet Res Ctr, Dept Med & Genet,Div Gastroenterol & Liver Dis, Bronx, NY 10461 USA.
RP Portincasa, P (corresponding author), Univ Bari, Dept Biomed Sci & Human Oncol, Clin Med A Murri, Med Sch, I-70124 Bari, Italy.
EM agostinodiciaula@tiscali.it; jacek.baj@me.com;
   gabriella.garruti@uniba.it; g.celano1@gmail.com;
   domenicamariadipalo@gmail.com; helen.wang@einsteinmed.org;
   maria.deangelis@uniba.it; leonildebnf@gmail.com;
   david.wang@einsteinmed.org; piero.portincasa@uniba.it
RI De Angelis, Maria/AAA-9909-2019; Di Ciaula, Agostino/AAW-3499-2021; Di
   Ciaula, Agostino/M-4300-2017; Bonfrate, Leonilde/ABH-1835-2021; Baj,
   Jacek/AAR-4412-2020
OI Di Ciaula, Agostino/0000-0002-5476-7376; Di Ciaula,
   Agostino/0000-0002-5476-7376; Baj, Jacek/0000-0002-1372-8987;
   portincasa, piero/0000-0001-5359-1471; De Angelis,
   Maria/0000-0002-2010-884X; Celano, Giuseppe/0000-0002-3805-7681
FU European Union [722619]
FX The present chapter is written in the context of the project FOIE GRAS,
   which has received funding from the European Union's Horizon 2020
   Research and Innovation program under the Marie Sklodowska-Curie Grant
   Agreement No. 722619.
CR Abreu MT, 2010, NAT REV IMMUNOL, V10, P131, DOI 10.1038/nri2707
   Albillos A, 2020, J HEPATOL, V72, P558, DOI 10.1016/j.jhep.2019.10.003
   Alex S, 2013, MOL CELL BIOL, V33, P1303, DOI 10.1128/MCB.00858-12
   Alisi A, 2014, ALIMENT PHARM THER, V39, P1276, DOI 10.1111/apt.12758
   Amar J, 2011, DIABETOLOGIA, V54, P3055, DOI 10.1007/s00125-011-2329-8
   Amar J, 2013, PLOS ONE, V8, DOI 10.1371/journal.pone.0054461
   Anderson JM, 2009, CSH PERSPECT BIOL, V1, DOI 10.1101/cshperspect.a002584
   Angulo P, 2007, NUTR REV, V65, pS57, DOI [10.1301/nr.2007.jun.S57-S63, 10.1111/j.1753-4887.2007.tb00329.x]
   Ansari RA, 2016, BIOMOLECULES, V6, DOI 10.3390/biom6030029
   Arab JP, 2017, HEPATOLOGY, V65, P350, DOI 10.1002/hep.28709
   Arab JP, 2018, ANNU REV PATHOL-MECH, V13, P321, DOI 10.1146/annurev-pathol-020117-043617
   Arroyo V, 2016, NAT REV DIS PRIMERS, V2, DOI 10.1038/nrdp.2016.41
   Arslan G, 2001, NUCL MED COMMUN, V22, P997, DOI 10.1097/00006231-200109000-00009
   Assimakopoulos K, 2018, J PSYCHOSOM RES, V112, P73, DOI 10.1016/j.jpsychores.2018.07.004
   Assimakopoulos SF, 2012, EUR J CLIN INVEST, V42, P439, DOI 10.1111/j.1365-2362.2011.02609.x
   Atarashi K, 2015, CELL, V163, P367, DOI 10.1016/j.cell.2015.08.058
   Aung HH, 2016, J LIPID RES, V57, P955, DOI 10.1194/jlr.M061853
   Ba Q, 2017, ENVIRON HEALTH PERSP, V125, P437, DOI 10.1289/EHP360
   Backhed F, 2004, P NATL ACAD SCI USA, V101, P15718, DOI 10.1073/pnas.0407076101
   Bai L, 2019, J MOL MED, V97, P593, DOI 10.1007/s00109-019-01765-1
   Baker SS, 2010, PLOS ONE, V5, pA82, DOI 10.1371/journal.pone.0009570
   Balmer ML, 2014, SCI TRANSL MED, V6, DOI 10.1126/scitranslmed.3008618
   BARAONA E, 1986, GASTROENTEROLOGY, V90, P103, DOI 10.1016/0016-5085(86)90081-8
   Basuroy S, 2005, AM J PHYSIOL-GASTR L, V289, pG367, DOI 10.1152/ajpgi.00464.2004
   Belkaid Y, 2014, CELL, V157, P121, DOI 10.1016/j.cell.2014.03.011
   Bellot P, 2010, HEPATOLOGY, V52, P2044, DOI 10.1002/hep.23918
   Bennett KM, 2014, INFECT IMMUN, V82, P2860, DOI 10.1128/IAI.01681-14
   Benyon RC, 2001, SEMIN LIVER DIS, V21, P373, DOI 10.1055/s-2001-17552
   Bergstrom JH, 2016, P NATL ACAD SCI USA, V113, P13833, DOI 10.1073/pnas.1611400113
   Biedermann L, 2013, PLOS ONE, V8, DOI 10.1371/journal.pone.0059260
   Bifulco M, 2015, EUR J CLIN NUTR, V69, P1078, DOI 10.1038/ejcn.2015.81
   Biolato M, 2019, WORLD J GASTROENTERO, V25, P509, DOI 10.3748/wjg.v25.i4.509
   Birchenough GMH, 2016, SCIENCE, V352, P1535, DOI 10.1126/science.aaf7419
   Bischoff SC, 2014, BMC GASTROENTEROL, V14, DOI 10.1186/s12876-014-0189-7
   BJORKHEM I, 1978, BIOCHEM BIOPH RES CO, V85, P532
   Blacher E, 2017, J IMMUNOL, V198, P572, DOI 10.4049/jimmunol.1601247
   Bluemel S, 2018, HEPATOL COMMUN, V2, P393, DOI 10.1002/hep4.1165
   Boursier J, 2016, J HEPATOL, V65, P570, DOI 10.1016/j.jhep.2016.04.023
   Boursier J, 2016, HEPATOLOGY, V63, P764, DOI 10.1002/hep.28356
   Brandl K, 2017, AM J PHYSIOL-GASTR L, V312, pG413, DOI 10.1152/ajpgi.00361.2016
   Brandt A, 2019, SCI REP-UK, V9, DOI 10.1038/s41598-019-43228-0
   Brennan PJ, 2013, NAT REV IMMUNOL, V13, P101, DOI 10.1038/nri3369
   Brenner C, 2013, J HEPATOL, V59, P583, DOI 10.1016/j.jhep.2013.03.033
   Brighton CA, 2015, ENDOCRINOLOGY, V156, P3961, DOI 10.1210/en.2015-1321
   Britanova L, 2017, IMMUNOL REV, V279, P36, DOI 10.1111/imr.12580
   Browning JD, 2004, AM J GASTROENTEROL, V99, P292, DOI 10.1111/j.1572-0241.2004.04059.x
   Brussow H, 2014, NAT BIOTECHNOL, V32, P243, DOI 10.1038/nbt.2845
   Brun P, 2007, AM J PHYSIOL-GASTR L, V292, pG518, DOI 10.1152/ajpgi.00024.2006
   Cai JJ, 2019, HEPATOLOGY, V70, P1026, DOI 10.1002/hep.30506
   Cai JJ, 2019, ANNU REV PATHOL-MECH, V14, P153, DOI 10.1146/annurev-pathmechdis-012418-013003
   Caldwell SH, 1999, HEPATOLOGY, V29, P664, DOI 10.1002/hep.510290347
   Cani PD, 2009, GUT, V58, P1091, DOI 10.1136/gut.2008.165886
   Cani PD, 2007, DIABETES, V56, P1761, DOI 10.2337/db06-1491
   Cao HL, 2017, INT J CANCER, V140, P2545, DOI 10.1002/ijc.30643
   Cariello R, 2010, DIGEST LIVER DIS, V42, P200, DOI 10.1016/j.dld.2009.05.001
   Caussy C, 2018, HEPATOLOGY, V68, P918, DOI 10.1002/hep.29892
   Cave M, 2010, ENVIRON HEALTH PERSP, V118, P1735, DOI 10.1289/ehp.1002720
   Chalasani N, 2018, HEPATOLOGY, V67, P328, DOI 10.1002/hep.29367
   Chang Y, 2019, GUT, V68, P1667, DOI 10.1136/gutjnl-2018-317666
   Chen P, 2015, ALCOHOL CLIN EXP RES, V39, P2313, DOI 10.1111/acer.12900
   Chen P, 2015, GASTROENTEROLOGY, V148, P203, DOI 10.1053/j.gastro.2014.09.014
   Chen RS, 2019, ENVIRON SCI POLLUT R, V26, P31384, DOI 10.1007/s11356-019-06224-5
   Chen YM, 2016, SCI REP-UK, V6, DOI 10.1038/srep19076
   Chen Z, 2019, TRENDS ENDOCRIN MET, V30, P903, DOI 10.1016/j.tem.2019.08.006
   Chen ZK, 2019, LIPIDS HEALTH DIS, V18, DOI 10.1186/s12944-019-1104-6
   Cheng CW, 2018, LIFE SCI, V209, P157, DOI 10.1016/j.lfs.2018.08.017
   Chi YL, 2019, SCI TOTAL ENVIRON, V653, P274, DOI 10.1016/j.scitotenv.2018.10.387
   Chiang JYL, 2013, COMPR PHYSIOL, V3, P1191, DOI 10.1002/cphy.c120023
   Chieppa M, 2006, J EXP MED, V203, P2841, DOI 10.1084/jem.20061884
   Choi M, 2006, NAT MED, V12, P1253, DOI 10.1038/nm1501
   Christopherson MR, 2014, BMC GENOMICS, V15, DOI 10.1186/1471-2164-15-1066
   Ciccia F, 2017, ANN RHEUM DIS, V76, P1123, DOI 10.1136/annrheumdis-2016-210000
   Cichoz-Lach H, 2014, WORLD J GASTROENTERO, V20, P8082, DOI 10.3748/wjg.v20.i25.8082
   Cirera I, 2001, J HEPATOL, V34, P32, DOI 10.1016/S0168-8278(00)00013-1
   Clarke SF, 2012, GUT MICROBES, V3, P186, DOI 10.4161/gmic.20168
   Condette CJ, 2015, J PEDIATR GASTR NUTR, V61, P30, DOI 10.1097/MPG.0000000000000734
   Cope K, 2000, GASTROENTEROLOGY, V119, P1340, DOI 10.1053/gast.2000.19267
   Corbett AJ, 2014, NATURE, V509, P361, DOI 10.1038/nature13160
   Cornet A, 2001, P NATL ACAD SCI USA, V98, P13306, DOI 10.1073/pnas.231474098
   Couch RD, 2015, PLOS ONE, V10, DOI 10.1371/journal.pone.0119362
   Cresci GA, 2017, J GASTROEN HEPATOL, V32, P1587, DOI 10.1111/jgh.13731
   Cresci GA, 2014, ALCOHOL CLIN EXP RES, V38, P1489, DOI 10.1111/acer.12428
   Dallio M, 2018, ALIMENT PHARM THER, V47, P826, DOI 10.1111/apt.14499
   Dao MC, 2016, GUT, V65, P426, DOI 10.1136/gutjnl-2014-308778
   DAWES EA, 1956, BIOCHIM BIOPHYS ACTA, V22, P253, DOI 10.1016/0006-3002(56)90148-2
   Dawson PA, 2009, J LIPID RES, V50, P2340, DOI 10.1194/jlr.R900012-JLR200
   Day CP, 1998, GASTROENTEROLOGY, V114, P842, DOI 10.1016/S0016-5085(98)70599-2
   de Souza-Cruz S, 2016, BMC MICROBIOL, V16, DOI 10.1186/s12866-015-0610-6
   de Wit NJW, 2012, J HEPATOL, V57, P1370, DOI 10.1016/j.jhep.2012.07.003
   Deierlein Andrea L, 2017, Curr Environ Health Rep, V4, P439, DOI 10.1007/s40572-017-0166-8
   DeMeo MT, 2002, J CLIN GASTROENTEROL, V34, P385, DOI 10.1097/00004836-200204000-00003
   Derrien M, 2011, FRONT MICROBIOL, V2, DOI 10.3389/fmicb.2011.00166
   Desai MS, 2016, CELL, V167, P1339, DOI 10.1016/j.cell.2016.10.043
   Di Ciaula A, 2017, ANN HEPATOL, V16, pS87, DOI 10.5604/01.3001.0010.5501
   Di Ciaula A, 2017, ANN HEPATOL, V16, pS4, DOI 10.5604/01.3001.0010.5493
   Di Palo DM, 2020, NUTRIENTS, V12, DOI 10.3390/nu12020564
   Dias J, 2017, P NATL ACAD SCI USA, V114, pE5434, DOI 10.1073/pnas.1705759114
   Diehl AM, 2005, GUT, V54, P303, DOI 10.1136/gut.2003.024935
   Ding SL, 2010, PLOS ONE, V5, DOI 10.1371/journal.pone.0012191
   Ding SB, 2019, PLOS ONE, V14, DOI 10.1371/journal.pone.0214680
   Donnelly KL, 2005, J CLIN INVEST, V115, P1343, DOI [10.1172/JCI200523621, 10.1172/JCI23621]
   DRENICK EJ, 1982, GASTROENTEROLOGY, V82, P535
   Duffield JS, 2005, J CLIN INVEST, V115, P56, DOI 10.1172/JCI200522675
   Dumas ME, 2006, P NATL ACAD SCI USA, V103, P12511, DOI 10.1073/pnas.0601056103
   Duncan SH, 2009, ENVIRON MICROBIOL, V11, P2112, DOI 10.1111/j.1462-2920.2009.01931.x
   EASL, 2016, DIABETOLOGIA, V59, P1121, DOI 10.1007/s00125-016-3902-y
   Elamin E, 2012, PLOS ONE, V7, DOI 10.1371/journal.pone.0035008
   Engstler AJ, 2016, GUT, V65, P1564, DOI 10.1136/gutjnl-2014-308379
   Enomoto N, 1999, HEPATOLOGY, V29, P1680, DOI 10.1002/hep.510290633
   Ertunc ME, 2016, J LIPID RES, V57, P2099, DOI 10.1194/jlr.R066514
   Eslam M, 2020, GASTROENTEROLOGY, V158, P1999, DOI 10.1053/j.gastro.2019.11.312
   Etienne-Mesmin L, 2016, CELL MOL GASTROENTER, V2, P584, DOI 10.1016/j.jcmgh.2016.04.007
   Everard A, 2013, P NATL ACAD SCI USA, V110, P9066, DOI 10.1073/pnas.1219451110
   Ezzati M, 2017, LANCET, V390, P2627, DOI 10.1016/S0140-6736(17)32129-3
   Faienza MF, 2020, WORLD J PEDIATR, V16, P438, DOI 10.1007/s12519-020-00341-9
   Farrell GC, 2006, HEPATOLOGY, V43, pS99, DOI 10.1002/hep.20973
   Feng D, 2020, ENVIRON POLLUT, V265, DOI 10.1016/j.envpol.2020.114880
   Feng WH, 2017, BBA-GEN SUBJECTS, V1861, P1801, DOI 10.1016/j.bbagen.2017.03.017
   Ferslew BC, 2015, DIGEST DIS SCI, V60, P3318, DOI 10.1007/s10620-015-3776-8
   FOX ES, 1989, GASTROENTEROLOGY, V96, P456, DOI 10.1016/0016-5085(89)91571-0
   Francesco B, 2014, FREE RADICAL BIO MED, V75, pS16, DOI 10.1016/j.freeradbiomed.2014.10.594
   Franco ME, 2020, TOXICOL APPL PHARM, V398, DOI 10.1016/j.taap.2020.115009
   FREY EA, 1992, J EXP MED, V176, P1665, DOI 10.1084/jem.176.6.1665
   Fu SN, 2012, CELL METAB, V15, P623, DOI 10.1016/j.cmet.2012.03.007
   Gaboriau-Routhiau V, 2009, IMMUNITY, V31, P677, DOI 10.1016/j.immuni.2009.08.020
   Gadaleta RM, 2011, GUT, V60, P463, DOI 10.1136/gut.2010.212159
   Gabele E, 2008, BIOCHEM BIOPH RES CO, V376, P271, DOI 10.1016/j.bbrc.2008.08.096
   Gao B, 2017, CHEM RES TOXICOL, V30, P996, DOI 10.1021/acs.chemrestox.6b00401
   Gao B, 2017, ENVIRON HEALTH PERSP, V125, P198, DOI 10.1289/EHP202
   GARCIATSAO G, 1995, GASTROENTEROLOGY, V108, P1835, DOI 10.1016/0016-5085(95)90147-7
   Garruti G, 2017, ANN HEPATOL, V16, pS68, DOI 10.5604/01.3001.0010.5499
   Garruti G, 2018, LAB INVEST, V98, P4, DOI 10.1038/labinvest.2017.129
   Garruti G, 2012, J LIPIDS, V2012, DOI 10.1155/2012/304292
   Gasbarrini A, 2009, ALIMENT PHARM THER, V29, P1, DOI 10.1111/j.1365-2036.2009.03951.x
   Gasbarrini A, 2007, DIGEST DIS, V25, P237, DOI 10.1159/000103892
   GAUTREAUX MD, 1994, INFECT IMMUN, V62, P2874, DOI 10.1128/IAI.62.7.2874-2884.1994
   GAUTREAUX MD, 1995, INFECT IMMUN, V63, P3827, DOI 10.1128/IAI.63.10.3827-3834.1995
   Gibbins HL, 2015, PLOS ONE, V10, DOI 10.1371/journal.pone.0119677
   Gil-Cardoso K, 2017, BRIT J NUTR, V117, P218, DOI 10.1017/S0007114516004608
   Giorgio V, 2014, DIGEST LIVER DIS, V46, P556, DOI 10.1016/j.dld.2014.02.010
   Golabi P, 2018, MEDICINE, V97, DOI [10.1097/MD.0000000000010214, 10.1097/md.0000000000010214]
   Gomez-Hurtado I, 2014, J HEPATOL, V61, P799, DOI 10.1016/j.jhep.2014.05.031
   Goodwin B, 2000, MOL CELL, V6, P517, DOI 10.1016/S1097-2765(00)00051-4
   Grander C, 2018, GUT, V67, P892, DOI 10.1136/gutjnl-2016-313432
   Grattagliano I, 2008, EUR J CLIN INVEST, V38, P523, DOI 10.1111/j.1365-2362.2008.01963.x
   Grattagliano I, 2003, CELL BIOL TOXICOL, V19, P355, DOI 10.1023/B:CBTO.0000013341.73139.fc
   Grattagliano I., 2018, MITOCHONDRIAL BIOL E, P91, DOI [10.1007/978-3-319-73344-9, DOI 10.1007/978-3-319-73344-9]
   Grattagliano I, 2013, WORLD J GASTROENTERO, V19, P3007, DOI 10.3748/wjg.v19.i20.3007
   Hamarneh SR, 2017, DIGEST DIS SCI, V62, P2021, DOI 10.1007/s10620-017-4576-0
   Han MS, 2008, J LIPID RES, V49, P84, DOI 10.1194/jlr.M700184-JLR200
   Hartmann P, 2013, HEPATOLOGY, V58, P108, DOI 10.1002/hep.26321
   Hartmann P, 2012, GASTROENTEROLOGY, V143, P1330, DOI 10.1053/j.gastro.2012.07.099
   Henao-Mejia J, 2012, NATURE, V482, P179, DOI 10.1038/nature10809
   Heymann F, 2016, NAT REV GASTRO HEPAT, V13, P88, DOI 10.1038/nrgastro.2015.200
   Hirota K, 2013, NAT IMMUNOL, V14, P372, DOI 10.1038/ni.2552
   Ho CM, 2019, J INFLAMM-LOND, V16, DOI 10.1186/s12950-019-0211-5
   Hooper LV, 2012, SCIENCE, V336, P1268, DOI 10.1126/science.1223490
   Housset C, 2016, COMPR PHYSIOL, V6, P1549, DOI 10.1002/cphy.c150050
   Hoyles L, 2018, NAT MED, V24, P1070, DOI 10.1038/s41591-018-0061-3
   Hyder O, 2013, J GASTROINTEST SURG, V17, P1265, DOI 10.1007/s11605-013-2210-9
   Imajo K, 2012, CELL METAB, V16, P44, DOI 10.1016/j.cmet.2012.05.012
   Inagaki T, 2005, CELL METAB, V2, P217, DOI 10.1016/j.cmet.2005.09.001
   Inagaki T, 2006, P NATL ACAD SCI USA, V103, P3920, DOI 10.1073/pnas.0509592103
   Ioannou GN, 2016, TRENDS ENDOCRIN MET, V27, P84, DOI 10.1016/j.tem.2015.11.008
   Ismail AS, 2011, P NATL ACAD SCI USA, V108, P8743, DOI 10.1073/pnas.1019574108
   Ivanov II, 2009, CELL, V139, P485, DOI 10.1016/j.cell.2009.09.033
   Jakobsson HE, 2015, EMBO REP, V16, P164, DOI 10.15252/embr.201439263
   Jandhyala SM, 2015, WORLD J GASTROENTERO, V21, P8787, DOI 10.3748/wjg.v21.i29.8787
   JANSSON R, 1978, GASTROENTEROLOGY, V75, P47
   Jiang CT, 2015, J CLIN INVEST, V125, P386, DOI 10.1172/JCI76738
   Jiao N, 2018, GUT, V67, P1881, DOI 10.1136/gutjnl-2017-314307
   Jin R, 2014, INT J HEPATOL, V2014, DOI 10.1155/2014/560620
   Jin X, 2007, WORLD J GASTROENTERO, V13, P1732, DOI 10.3748/wjg.v13.i11.1732
   Johansson MEV, 2012, PLOS ONE, V7, DOI 10.1371/journal.pone.0041009
   Johansson MEV, 2008, P NATL ACAD SCI USA, V105, P15064, DOI 10.1073/pnas.0803124105
   Joly C, 2013, ENVIRON SCI POLLUT R, V20, P2726, DOI 10.1007/s11356-012-1283-4
   KAJI H, 1984, J FORENSIC SCI SOC, V24, P461, DOI 10.1016/S0015-7368(84)72325-5
   Kapil S, 2016, J GASTROEN HEPATOL, V31, P213, DOI 10.1111/jgh.13058
   Karlsen TH, 2015, J HEPATOL, V62, pS6, DOI 10.1016/j.jhep.2015.02.025
   Kavanagh K, 2013, AM J CLIN NUTR, V98, P349, DOI 10.3945/ajcn.112.057331
   Kemper JK, 2011, BBA-MOL BASIS DIS, V1812, P842, DOI 10.1016/j.bbadis.2010.11.011
   Keshavarzian A, 2009, J HEPATOL, V50, P538, DOI 10.1016/j.jhep.2008.10.028
   Kim DH, 2017, MOL NUTR FOOD RES, V61, DOI 10.1002/mnfr.201700252
   Kim D, 2019, LIVER INT, V39, P1335, DOI 10.1111/liv.14110
   Kim SS, 2018, DIGEST LIVER DIS, V50, P370, DOI 10.1016/j.dld.2017.12.018
   Kim Young S, 2010, Curr Gastroenterol Rep, V12, P319, DOI 10.1007/s11894-010-0131-2
   Kirpich IA, 2015, CLIN BIOCHEM, V48, P923, DOI 10.1016/j.clinbiochem.2015.06.023
   Kirsch R, 2006, J GASTROEN HEPATOL, V21, P174, DOI 10.1111/j.1440-1746.2005.04220.x
   Knittel T, 1999, J HEPATOL, V30, P48, DOI 10.1016/S0168-8278(99)80007-5
   KNOOK DL, 1981, INFECT IMMUN, V33, P620, DOI 10.1128/IAI.33.2.620-622.1981
   Koh A, 2016, CELL, V165, P1332, DOI 10.1016/j.cell.2016.05.041
   Krause P, 2015, NAT COMMUN, V6, DOI 10.1038/ncomms8055
   Krawczyk M, 2013, SEMIN LIVER DIS, V33, P369, DOI 10.1055/s-0033-1358525
   Krizhanovsky V, 2008, CELL, V134, P657, DOI 10.1016/j.cell.2008.06.049
   Kudo H, 2009, J HEPATOL, V51, P168, DOI 10.1016/j.jhep.2009.02.032
   Kurashima Y, 2017, ANNU REV IMMUNOL, V35, P119, DOI 10.1146/annurev-immunol-051116-052424
   Lambert JE, 2014, GASTROENTEROLOGY, V146, P726, DOI 10.1053/j.gastro.2013.11.049
   Lambertz J, 2017, FRONT IMMUNOL, V8, DOI 10.3389/fimmu.2017.01159
   Landmann R, 1996, INFECT IMMUN, V64, P1762, DOI 10.1128/IAI.64.5.1762-1769.1996
   Laukoetter MG, 2007, J EXP MED, V204, P3067, DOI 10.1084/jem.20071416
   Le Stunff H, 2013, EXPERT OPIN THER TAR, V17, P545, DOI 10.1517/14728222.2013.768233
   Lebeaupin C, 2015, CELL DEATH DIS, V6, DOI 10.1038/cddis.2015.248
   Leclercq S, 2014, P NATL ACAD SCI USA, V111, pE4485, DOI 10.1073/pnas.1415174111
   Lee WY, 2010, NAT IMMUNOL, V11, P295, DOI 10.1038/ni.1855
   Lelouvier B, 2016, HEPATOLOGY, V64, P2015, DOI 10.1002/hep.28829
   Leung C, 2016, NAT REV GASTRO HEPAT, V13, P412, DOI 10.1038/nrgastro.2016.85
   Levitt MD, 1997, AM J PHYSIOL-GASTR L, V273, pG951, DOI 10.1152/ajpgi.1997.273.4.G951
   Levy M, 2017, CURR OPIN MICROBIOL, V35, P8, DOI 10.1016/j.mib.2016.10.003
   Ley RE, 2006, NATURE, V444, P1022, DOI 10.1038/4441022a
   Li F, 2013, NAT COMMUN, V4, DOI 10.1038/ncomms3384
   Li S, 2015, INT J MOL SCI, V16, P26087, DOI 10.3390/ijms161125942
   Li TG, 2014, PHARMACOL REV, V66, P948, DOI 10.1124/pr.113.008201
   Li ZP, 2003, HEPATOLOGY, V37, P343, DOI 10.1053/jhep.2003.50048
   Liang S, 2016, FRONT PHYSIOL, V7, DOI 10.3389/fphys.2016.00017
   LICHTMAN SN, 1991, GASTROENTEROLOGY, V100, P513, DOI 10.1016/0016-5085(91)90224-9
   LICHTMAN SN, 1990, GASTROENTEROLOGY, V98, P414, DOI 10.1016/0016-5085(90)90833-M
   LIN RS, 1995, J HEPATOL, V22, P165, DOI 10.1016/0168-8278(95)80424-2
   Lindenmeyer CC, 2018, CLIN LIVER DIS, V22, P11, DOI 10.1016/j.cld.2017.08.003
   Liquori GE, 2012, ACTA HISTOCHEM, V114, P723, DOI 10.1016/j.acthis.2011.12.009
   Liu CJ, 2012, J GASTROEN HEPATOL, V27, P1555, DOI 10.1111/j.1440-1746.2012.07222.x
   Liu HJ, 2018, J DIABETES INVEST, V9, P13, DOI 10.1111/jdi.12687
   Loomba R, 2017, CELL METAB, V25, P1054, DOI 10.1016/j.cmet.2017.04.001
   Loomba R, 2013, NAT REV GASTRO HEPAT, V10, P686, DOI 10.1038/nrgastro.2013.171
   Loomis AK, 2016, J CLIN ENDOCR METAB, V101, P945, DOI 10.1210/jc.2015-3444
   Lopez-Lazaro M, 2016, ORAL ONCOL, V62, P149, DOI 10.1016/j.oraloncology.2016.10.001
   Lu TT, 2000, MOL CELL, V6, P507, DOI 10.1016/S1097-2765(00)00050-2
   Luangmonkong T, 2018, REV PHYSIOL BIOCH P, V175, P71, DOI 10.1007/112_2018_10
   Luck H, 2015, CELL METAB, V21, P527, DOI 10.1016/j.cmet.2015.03.001
   LUDWIG J, 1980, MAYO CLIN PROC, V55, P434
   Luiking YC, 1998, GUT, V42, P830, DOI 10.1136/gut.42.6.830
   Lukowicz C, 2018, ENVIRON HEALTH PERSP, V126, DOI [10.1289/EHP2877, 10.1289/ehp2877]
   Luther J, 2015, CELL MOL GASTROENTER, V1, P222, DOI 10.1016/j.jcmgh.2015.01.001
   Lynch SV, 2016, NEW ENGL J MED, V375, P2369, DOI 10.1056/NEJMra1600266
   Machado MV, 2016, INT J MOL SCI, V17, DOI 10.3390/ijms17040481
   Macpherson AJ, 2000, SCIENCE, V288, P2222, DOI 10.1126/science.288.5474.2222
   Macpherson AJ, 2004, NAT REV IMMUNOL, V4, P478, DOI 10.1038/nri1373
   Macpherson AJ, 2004, SCIENCE, V303, P1662, DOI 10.1126/science.1091334
   MADARA JL, 1989, J CLIN INVEST, V83, P724, DOI 10.1172/JCI113938
   Marra F, 2018, J HEPATOL, V68, P280, DOI 10.1016/j.jhep.2017.11.014
   Martins MJ, 2015, BIOMED RES INT, V2015, DOI 10.1155/2015/621080
   Mastrodonato M, 2014, HISTOCHEM CELL BIOL, V142, P449, DOI 10.1007/s00418-014-1221-2
   Mastrodonato M, 2011, EUR J CLIN INVEST, V41, P642, DOI 10.1111/j.1365-2362.2010.02459.x
   Maynard CL, 2012, NATURE, V489, P231, DOI 10.1038/nature11551
   Mazzini E, 2014, IMMUNITY, V40, P248, DOI 10.1016/j.immuni.2013.12.012
   McDonald BD, 2018, NAT REV IMMUNOL, V18, P514, DOI 10.1038/s41577-018-0013-7
   Mehedint MG, 2013, CURR OPIN CLIN NUTR, V16, P339, DOI 10.1097/MCO.0b013e3283600d46
   Melhem A, 2006, J HEPATOL, V45, P60, DOI 10.1016/j.jhep.2005.12.025
   Menard S, 2010, MUCOSAL IMMUNOL, V3, P247, DOI 10.1038/mi.2010.5
   Meyer-Hoffert U, 2008, GUT, V57, P764, DOI 10.1136/gut.2007.141481
   MEZEY E, 1975, AM J CLIN NUTR, V28, P1277, DOI 10.1093/ajcn/28.11.1277
   Miele L, 2013, CURR PHARM DESIGN, V19, P5314, DOI 10.2174/1381612811319290011
   Miele L, 2009, TRANSL RES, V154, P194, DOI 10.1016/j.trsl.2009.06.007
   Miele L, 2009, HEPATOLOGY, V49, P1877, DOI 10.1002/hep.22848
   Milosevic N, 2020, ENVIRON SCI POLLUT R, V27, P772, DOI 10.1007/s11356-019-06831-2
   Minemura M, 2015, WORLD J GASTROENTERO, V21, P1691, DOI 10.3748/wjg.v21.i6.1691
   Mittal S, 2016, CLIN GASTROENTEROL H, V14, P124, DOI 10.1016/j.cgh.2015.07.019
   Miura K, 2010, GASTROENTEROLOGY, V139, P323, DOI 10.1053/j.gastro.2010.03.052
   Modica S, 2009, FRONT BIOSCI-LANDMRK, V14, P4719, DOI 10.2741/3563
   Molina-Molina E, 2019, CLIN RES HEPATOL GAS, V43, P638, DOI 10.1016/j.clinre.2019.04.005
   Molina-Molina Emilio, 2018, Eur J Clin Invest, V48, pe12958, DOI 10.1111/eci.12958
   Monteiro AC, 2013, MOL BIOL CELL, V24, P2849, DOI 10.1091/mbc.E13-06-0298
   Moreira GV, 2018, J NUTR BIOCHEM, V62, P143, DOI 10.1016/j.jnutbio.2018.07.009
   Mosca F., 2019, PROBIOTICS CHILD GAS
   Mota M, 2016, METABOLISM, V65, P1049, DOI 10.1016/j.metabol.2016.02.014
   Mottaran E, 2002, FREE RADICAL BIO MED, V32, P38, DOI 10.1016/S0891-5849(01)00757-2
   Mouries J, 2019, J HEPATOL, V71, P1216, DOI 10.1016/j.jhep.2019.08.005
   Mouzaki M, 2016, PLOS ONE, V11, DOI 10.1371/journal.pone.0151829
   Mueller Fabrice A., 2019, Current Opinion in Toxicology, V16, P9, DOI 10.1016/j.cotox.2019.03.001
   Musso G, 2010, DIABETES CARE, V33, P2277, DOI 10.2337/dc10-0556
   Mutlu EA, 2012, AM J PHYSIOL-GASTR L, V302, pG966, DOI 10.1152/ajpgi.00380.2011
   Nair S, 2001, AM J GASTROENTEROL, V96, P1200, DOI 10.1111/j.1572-0241.2001.03702.x
   Nasr P, 2018, HEPATOL COMMUN, V2, P199, DOI 10.1002/hep4.1134
   NAZIM M, 1989, HEPATO-GASTROENTEROL, V36, P349
   Neuschwander-Tetri BA, 2015, LANCET, V385, P956, DOI 10.1016/S0140-6736(14)61933-4
   Nevo S, 2019, IMMUNOL LETT, V210, P1, DOI 10.1016/j.imlet.2019.02.003
   Ni Y H, 2017, Zhonghua Gan Zang Bing Za Zhi, V25, P9, DOI 10.3760/cma.j.issn.1007-3418.2017.01.004
   Nicoletti A, 2019, WORLD J GASTROENTERO, V25, P4814, DOI 10.3748/wjg.v25.i33.4814
   Niess JH, 2005, SCIENCE, V307, P254, DOI 10.1126/science.1102901
   Nieto N, 2006, HEPATOLOGY, V44, P1487, DOI 10.1002/hep.21427
   Nishimaki-Mogami T, 2004, J LIPID RES, V45, P1538, DOI 10.1194/jlr.M400102-JLR200
   Novak EA, 2015, FRONT CELL DEV BIOL, V3, DOI 10.3389/fcell.2015.00062
   O'Sulliyan A, 2013, J PROTEOME RES, V12, P2833, DOI 10.1021/pr4001702
   Odenwald MA, 2017, NAT REV GASTRO HEPAT, V14, P9, DOI 10.1038/nrgastro.2016.169
   Okumura R, 2018, INFLAMM REGEN, V38, DOI 10.1186/s41232-018-0063-z
   Ory DS, 2004, CIRC RES, V95, P660, DOI 10.1161/01.RES.0000143422.83209.be
   Ouwerkerk JP, 2013, BEST PRACT RES CL GA, V27, P25, DOI 10.1016/j.bpg.2013.03.001
   Pacelli C, 2010, J NUTR, V140, P1072, DOI 10.3945/jn.109.116673
   Pagadala M, 2012, TRENDS ENDOCRIN MET, V23, P365, DOI 10.1016/j.tem.2012.04.005
   PAPPO I, 1995, JPEN-PARENTER ENTER, V19, P80, DOI 10.1177/014860719501900180
   PAPPO I, 1992, JPEN-PARENTER ENTER, V16, P529, DOI 10.1177/0148607192016006529
   PAPPO I, 1991, J SURG RES, V51, P106, DOI 10.1016/0022-4804(91)90078-Z
   Park B, 2016, J DIGEST DIS, V17, P493, DOI 10.1111/1751-2980.12375
   Park CC, 2017, GASTROENTEROLOGY, V152, P598, DOI 10.1053/j.gastro.2016.10.026
   Park JH, 2018, J MICROBIOL, V56, P163, DOI 10.1007/s12275-018-7565-x
   Parseus A, 2017, GUT, V66, P429, DOI 10.1136/gutjnl-2015-310283
   Perino A, 2015, TRENDS PHARMACOL SCI, V36, P847, DOI 10.1016/j.tips.2015.08.002
   Perry RJ, 2014, NATURE, V510, P84, DOI 10.1038/nature13478
   Petriello MC, 2018, ENVIRON POLLUT, V242, P1022, DOI 10.1016/j.envpol.2018.07.039
   Petrosillo G, 2007, BBA-BIOENERGETICS, V1767, P1260, DOI 10.1016/j.bbabio.2007.07.011
   Philips CA, 2017, CLIN GASTROENTEROL H, V15, P600, DOI 10.1016/j.cgh.2016.10.029
   Pols TWH, 2011, DIGEST DIS, V29, P37, DOI 10.1159/000324126
   Ponziani FR, 2018, EXPERT REV GASTROENT, V12, P641, DOI 10.1080/17474124.2018.1481747
   Ponziani FR, 2019, HEPATOLOGY, V69, P107, DOI 10.1002/hep.30036
   Ponziani FR, 2016, EXPERT REV GASTROENT, V10, P215, DOI 10.1586/17474124.2016.1110017
   Portincasa P, 2000, NEUROGASTROENT MOTIL, V12, P421
   Portincasa P., 2017, GALLSTONES RECENT AD, P387
   Portincasa P, 2008, HEPATOLOGY, V47, P2112, DOI 10.1002/hep.22204
   Portincasa Piero, 2020, Eur J Clin Invest, V50, pe13338, DOI 10.1111/eci.13338
   PUGIN J, 1993, P NATL ACAD SCI USA, V90, P2744, DOI 10.1073/pnas.90.7.2744
   Qin JJ, 2012, NATURE, V490, P55, DOI 10.1038/nature11450
   Rahman K, 2016, GASTROENTEROLOGY, V151, P733, DOI 10.1053/j.gastro.2016.06.022
   Ramachandran A, 2002, HEPATOLOGY, V35, P622, DOI 10.1053/jhep.2002.31656
   Ramadori G, 2008, J PHYSIOL PHARMACOL, V59, P107
   Raman M, 2013, CLIN GASTROENTEROL H, V11, P868, DOI 10.1016/j.cgh.2013.02.015
   Ray Katrina, 2015, Nat Rev Gastroenterol Hepatol, V12, P123, DOI 10.1038/nrgastro.2015.15
   Ren XY, 2019, LIPIDS HEALTH DIS, V18, DOI 10.1186/s12944-019-0984-9
   Reynes B, 2019, FRONT PHYSIOL, V9, DOI 10.3389/fphys.2018.01908
   Ridlon JM, 2006, J LIPID RES, V47, P241, DOI 10.1194/jlr.R500013-JLR200
   Rinella ME, 2016, NAT REV GASTRO HEPAT, V13, P196, DOI 10.1038/nrgastro.2016.3
   Rivera CA, 2007, J HEPATOL, V47, P571, DOI 10.1016/j.jhep.2007.04.019
   Roderfeld M, 2018, MATRIX BIOL, V68-69, P452, DOI 10.1016/j.matbio.2017.11.011
   Saberi M, 2009, CELL METAB, V10, P419, DOI 10.1016/j.cmet.2009.09.006
   Salaspuro M, 1996, ANN MED, V28, P195, DOI 10.3109/07853899609033120
   Samak G, 2011, AM J PHYSIOL-GASTR L, V301, pG50, DOI 10.1152/ajpgi.00494.2010
   Samuel VT, 2018, CELL METAB, V27, P22, DOI 10.1016/j.cmet.2017.08.002
   Sandquist Ivy, 2018, F1000Res, V7, P205, DOI 10.12688/f1000research.13020.1
   SAVAGE DC, 1977, ANNU REV MICROBIOL, V31, P107, DOI 10.1146/annurev.mi.31.100177.000543
   Sawicki CM, 2017, NUTRIENTS, V9, DOI 10.3390/nu9020125
   Sayin SI, 2013, CELL METAB, V17, P225, DOI 10.1016/j.cmet.2013.01.003
   Schnabl B, 2014, GASTROENTEROLOGY, V146, P1513, DOI 10.1053/j.gastro.2014.01.020
   Schneeberger EE, 2004, AM J PHYSIOL-CELL PH, V286, pC1213, DOI 10.1152/ajpcell.00558.2003
   Schroeder BO, 2018, CELL HOST MICROBE, V23, P27, DOI 10.1016/j.chom.2017.11.004
   Schumann RR, 1996, MOL CELL BIOL, V16, P3490
   Schuppan D, 2001, SEMIN LIVER DIS, V21, P351, DOI 10.1055/s-2001-17556
   Schwabe RF, 2006, GASTROENTEROLOGY, V130, P1886, DOI 10.1053/j.gastro.2006.01.038
   Seki E, 2007, NAT MED, V13, P1324, DOI 10.1038/nm1663
   Seki E, 2012, J PHYSIOL-LONDON, V590, P447, DOI 10.1113/jphysiol.2011.219691
   Serino M, 2009, DIABETES METAB, V35, P262, DOI 10.1016/j.diabet.2009.03.003
   Serino M, 2012, GUT, V61, P543, DOI 10.1136/gutjnl-2011-301012
   Setshedi M, 2010, OXID MED CELL LONGEV, V3, P178, DOI 10.4161/oxim.3.3.12288
   Sharma A, 2018, FRONT IMMUNOL, V9, DOI 10.3389/fimmu.2018.00883
   Sinal CJ, 2000, CELL, V102, P731, DOI 10.1016/S0092-8674(00)00062-3
   Spadoni I, 2017, NAT REV IMMUNOL, V17, P761, DOI 10.1038/nri.2017.100
   Spadoni I, 2015, SCIENCE, V350, P830, DOI 10.1126/science.aad0135
   Spencer MD, 2011, GASTROENTEROLOGY, V140, P976, DOI 10.1053/j.gastro.2010.11.049
   Spruss A, 2009, HEPATOLOGY, V50, P1094, DOI 10.1002/hep.23122
   Su GL, 2000, HEPATOLOGY, V31, P932, DOI 10.1053/he.2000.5634
   Subramanian S, 2011, J LIPID RES, V52, P1626, DOI 10.1194/jlr.M016246
   Sunny NE, 2011, CELL METAB, V14, P804, DOI 10.1016/j.cmet.2011.11.004
   Svegliati-Baroni G, 2011, LIVER INT, V31, P1285, DOI 10.1111/j.1478-3231.2011.02462.x
   Taylor CT, 1998, GASTROENTEROLOGY, V114, P657, DOI 10.1016/S0016-5085(98)70579-7
   Thaiss CA, 2016, NATURE, V535, P65, DOI 10.1038/nature18847
   Thompson K, 1998, HEPATOLOGY, V28, P1597, DOI 10.1002/hep.510280620
   Tilg H, 2016, HEPATOLOGY, V64, P955, DOI 10.1002/hep.28456
   Tirosh O, 2018, OXID MED CELL LONGEV, V2018, DOI 10.1155/2018/2548154
   Tripathi A, 2018, NAT REV GASTRO HEPAT, V15, P397, DOI 10.1038/s41575-018-0011-z
   Tsilingiri K, 2013, BENEF MICROBES, V4, P101, DOI 10.3920/BM2012.0046
   Tsilingiri K, 2012, GUT, V61, P1007, DOI 10.1136/gutjnl-2011-300971
   Tsuchida T, 2017, NAT REV GASTRO HEPAT, V14, P397, DOI 10.1038/nrgastro.2017.38
   Turnbaugh PJ, 2009, NATURE, V457, P480, DOI 10.1038/nature07540
   Turner JR, 2009, NAT REV IMMUNOL, V9, P799, DOI 10.1038/nri2653
   Turner JR, 1997, AM J PHYSIOL-CELL PH, V273, pC1378, DOI 10.1152/ajpcell.1997.273.4.C1378
   Utzeri E, 2017, WORLD J GASTROENTERO, V23, P3954, DOI 10.3748/wjg.v23.i22.3954
   Vallim TQD, 2013, CELL METAB, V17, P657, DOI 10.1016/j.cmet.2013.03.013
   van Ampting Marleen T. J., 2009, BMC Physiology, V9, P6, DOI 10.1186/1472-6793-9-6
   Van Itallie CM, 2008, J CELL SCI, V121, P298, DOI 10.1242/jcs.021485
   Van Itallie CM, 2014, SEMIN CELL DEV BIOL, V36, P157, DOI 10.1016/j.semcdb.2014.08.011
   Vecchie A, 2018, EUR J INTERN MED, V48, P6, DOI 10.1016/j.ejim.2017.10.020
   Velasquez MT, 2016, TOXINS, V8, DOI 10.3390/toxins8110326
   Vereecke L, 2011, TRENDS MOL MED, V17, P584, DOI 10.1016/j.molmed.2011.05.011
   Vernon G, 2011, ALIMENT PHARM THER, V34, P274, DOI 10.1111/j.1365-2036.2011.04724.x
   Vetrano S, 2008, GASTROENTEROLOGY, V135, P173, DOI 10.1053/j.gastro.2008.04.002
   Vrieze A, 2012, GASTROENTEROLOGY, V143, P913, DOI 10.1053/j.gastro.2012.06.031
   Wagner M, 2009, J HEPATOL, V51, P565, DOI 10.1016/j.jhep.2009.05.012
   Wahlang B, 2020, ENVIRON SCI POLLUT R, V27, P6476, DOI 10.1007/s11356-019-07066-x
   Wahlang B, 2019, CURR ENV HLTH REP, V6, P80, DOI 10.1007/s40572-019-00232-w
   Wahlstrom A, 2016, CELL METAB, V24, P41, DOI 10.1016/j.cmet.2016.05.005
   Wang AY, 2019, CLIN NUTR, V38, P975, DOI 10.1016/j.clnu.2018.08.008
   Wang DZ, 2018, ARCH TOXICOL, V92, P1847, DOI 10.1007/s00204-018-2177-0
   Wang H, 2011, INT J BIOL SCI, V7, P536, DOI 10.7150/ijbs.7.536
   Wang XK, 2019, ENVIRON POLLUT, V255, DOI 10.1016/j.envpol.2019.113366
   Wang XA, 2014, HEPATOLOGY, V59, P870, DOI 10.1002/hep.26751
   Wang ZN, 2011, NATURE, V472, P57, DOI 10.1038/nature09922
   Wiest R, 2014, J HEPATOL, V60, P197, DOI 10.1016/j.jhep.2013.07.044
   Wigg AJ, 2001, GUT, V48, P206, DOI 10.1136/gut.48.2.206
   Williams CD, 2011, GASTROENTEROLOGY, V140, P124, DOI 10.1053/j.gastro.2010.09.038
   Wojno EDT, 2016, J EXP MED, V213, P2229, DOI 10.1084/jem.20160525
   Wong VWS, 2011, GUT, V60, P1721, DOI 10.1136/gut.2011.242016
   Wood Natalie J, 2014, Nat Rev Gastroenterol Hepatol, V11, P391, DOI 10.1038/nrgastro.2014.90
   Wree A, 2013, NAT REV GASTRO HEPAT, V10, P627, DOI 10.1038/nrgastro.2013.149
   Wrzosek L, 2013, BMC BIOL, V11, DOI 10.1186/1741-7007-11-61
   Wu XJ, 2017, INT IMMUNOPHARMACOL, V43, P164, DOI 10.1016/j.intimp.2016.12.017
   Xie GX, 2013, J PROTEOME RES, V12, P3297, DOI 10.1021/pr400362z
   Xu MX, 2019, FREE RADICAL BIO MED, V130, P542, DOI 10.1016/j.freeradbiomed.2018.11.016
   Yamazaki Y, 2008, BIOCHEMISTRY-US, V47, P5378, DOI 10.1021/bi8002567
   Yan AW, 2011, HEPATOLOGY, V53, P96, DOI 10.1002/hep.24018
   Yokota A, 2012, GUT MICROBES, V3, P455, DOI 10.4161/gmic.21216
   Younes R, 2019, SEMIN LIVER DIS, V39, P86, DOI 10.1055/s-0038-1677517
   Younossi Z, 2018, NAT REV GASTRO HEPAT, V15, P11, DOI 10.1038/nrgastro.2017.109
   Younossi ZM, 2019, J HEPATOL, V70, P531, DOI 10.1016/j.jhep.2018.10.033
   Younossi ZM, 2016, HEPATOLOGY, V64, P1577, DOI 10.1002/hep.28785
   Younossi ZM, 2016, HEPATOLOGY, V64, P73, DOI 10.1002/hep.28431
   Younossi ZM, 2012, MEDICINE, V91, P319, DOI 10.1097/MD.0b013e3182779d49
   Yun Y, 2019, PLOS ONE, V14, DOI 10.1371/journal.pone.0213692
   Zeisel SH, 2009, NUTR REV, V67, P615, DOI 10.1111/j.1753-4887.2009.00246.x
   Zhang SB, 2015, CHEM RES TOXICOL, V28, P2000, DOI 10.1021/acs.chemrestox.5b00237
   Zhang WF, 2014, ANN HEPATOL, V13, P489, DOI 10.1016/S1665-2681(19)31247-5
   Zhao LP, 2018, SCIENCE, V359, P1151, DOI 10.1126/science.aao5774
   Zhu LX, 2013, HEPATOLOGY, V57, P601, DOI 10.1002/hep.26093
NR 409
TC 38
Z9 39
U1 4
U2 16
PU MDPI
PI BASEL
PA ST ALBAN-ANLAGE 66, CH-4052 BASEL, SWITZERLAND
EI 2077-0383
J9 J CLIN MED
JI J. Clin. Med.
PD AUG
PY 2020
VL 9
IS 8
AR 2648
DI 10.3390/jcm9082648
PG 44
WC Medicine, General & Internal
WE Science Citation Index Expanded (SCI-EXPANDED)
SC General & Internal Medicine
GA NH6LL
UT WOS:000564779700001
PM 32823983
OA Green Published, gold
DA 2022-07-02
ER

PT J
AU Swithers, SE
AF Swithers, Susan E.
TI Artificial sweeteners are not the answer to childhood obesity
SO APPETITE
LA English
DT Article
DE Sweeteners; Obesity; Learning; Metabolic dysregulation
ID HIGH-INTENSITY SWEETENERS; BEVERAGE CONSUMPTION PATTERNS; SOFT DRINK
   AVAILABILITY; LOW-CALORIE SWEETENERS; BODY-WEIGHT GAIN; NONNUTRITIVE
   SWEETENER; METABOLIC SYNDROME; DIETARY PATTERNS; GUT MICROBIOTA;
   ACESULFAME-K
AB While no single factor is responsible for the recent, dramatic increases in overweight and obesity, a scientific consensus has emerged suggesting that consumption of sugar-sweetened products, especially beverages, is casually linked to increases in risk of chronic, debilitating diseases including type 2 diabetes, cardiovascular disease, hypertension and stroke. One approach that might be beneficial would be to replace sugar-sweetened items with products manufactured with artificial sweeteners that provide sweet tastes but with fewer calories. Unfortunately, evidence now indicates that artificial sweeteners are also associated with increased risk of the same chronic diseases linked to sugar consumption. Several biologically plausible mechanisms may explain these counterintuitive negative associations. For example, artificial sweeteners can interfere with basic learning processes that serve to anticipate the normal consequences of consuming sugars, leading to overeating, diminished release of hormones such as GLP-1, and impaired blood glucose regulation. In addition, artificial sweeteners can alter gut microbiota in rodent models and humans, which can also contribute to impaired glucose regulation. Use of artificial sweeteners may also be particularly problematic in children since exposure to hyper-sweetened foods and beverages at young ages may have effects on sweet preferences that persist into adulthood. Taken as a whole, current evidence suggests that a focus on reducing sweetener intake, whether the sweeteners are caloric or non-caloric, remains a better strategy for combating overweight and obesity than use of artificial sweeteners. (C) 2015 Elsevier Ltd. All rights reserved.
C1 Purdue Univ, Dept Psychol Sci, W Lafayette, IN 47907 USA.
RP Swithers, SE (corresponding author), Purdue Univ, Dept Psychol Sci, 703 Third St, W Lafayette, IN 47907 USA.
EM swithers@purdue.edu
CR Abou-Donia MB, 2008, J TOXICOL ENV HEAL A, V71, P1415, DOI 10.1080/15287390802328630
   Anrep G.V., 1960, CONDITIONED REFLEXES
   BEAUCHAMP GK, 1985, APPETITE, V6, P357, DOI 10.1016/S0195-6663(85)80004-0
   Bernstein AM, 2012, AM J CLIN NUTR, V95, P1190, DOI 10.3945/ajcn.111.030205
   Bhupathiraju SN, 2013, AM J CLIN NUTR, V97, P155, DOI 10.3945/ajcn.112.048603
   Bills CH, 2006, BEHAV PROCESS, V72, P14, DOI 10.1016/j.beproc.2005.11.009
   Birch LL, 2011, NESTLE NUTR WORKS SE, V68, P187, DOI 10.1159/000325856
   Blackburn GL, 1997, AM J CLIN NUTR, V65, P409, DOI 10.1093/ajcn/65.2.409
   Blum JEW, 2008, J NUTR EDUC BEHAV, V40, P341, DOI 10.1016/j.jneb.2007.12.004
   Blundell JE, 1996, INT J OBESITY, V20, pS12
   Brown RJ, 2010, INT J PEDIATR OBES, V5, P305, DOI 10.3109/17477160903497027
   Chen ML, 2013, CHEM SENSES, V38, P447, DOI 10.1093/chemse/bjt001
   CLARKE WR, 1993, CRIT REV FOOD SCI, V33, P423, DOI 10.1080/10408399309527641
   Cohen L, 2012, J GEN INTERN MED, V27, P1127, DOI 10.1007/s11606-012-2069-6
   Dabelea D, 2014, JAMA-J AM MED ASSOC, V311, P1778, DOI 10.1001/jama.2014.3201
   Davidson TL, 2011, Q J EXP PSYCHOL, V64, P1430, DOI 10.1080/17470218.2011.552729
   Davidson TL, 2004, INT J OBESITY, V28, P933, DOI 10.1038/sj.ijo.0802660
   de Ruyter JC, 2012, NEW ENGL J MED, V367, P1397, DOI 10.1056/NEJMoa1203034
   DeBoer MD, 2013, PEDIATRICS, V132, P413, DOI 10.1542/peds.2013-0570
   Demmer RT, 2013, AM J EPIDEMIOL, V178, P1106, DOI 10.1093/aje/kwt088
   Dhingra R, 2007, CIRCULATION, V116, P480, DOI 10.1161/CIRCULATIONAHA.107.689935
   Duffey KJ, 2012, AM J CLIN NUTR, V95, P909, DOI 10.3945/ajcn.111.026682
   Ebbeling CB, 2012, NEW ENGL J MED, V367, P1407, DOI 10.1056/NEJMoa1203388
   Fagherazzi G, 2013, AM J CLIN NUTR, V97, P517, DOI 10.3945/ajcn.112.050997
   Feijo FD, 2013, APPETITE, V60, P203, DOI 10.1016/j.appet.2012.10.009
   Fiorito LM, 2009, AM J CLIN NUTR, V90, P935, DOI 10.3945/ajcn.2009.27623
   Fowler SP, 2008, OBESITY, V16, P1894, DOI 10.1038/oby.2008.284
   Freedman DS, 2005, PEDIATRICS, V115, P22, DOI 10.1542/peds.2004-0220
   Fung TT, 2009, AM J CLIN NUTR, V89, P1037, DOI 10.3945/ajcn.2008.27140
   Gardener H, 2012, J GEN INTERN MED, V27, P1120, DOI 10.1007/s11606-011-1968-2
   Gardner C, 2012, CIRCULATION, V126, P509, DOI 10.1161/CIR.0b013e31825c42ee
   Han E, 2013, J ACAD NUTR DIET, V113, P43, DOI 10.1016/j.jand.2012.09.016
   Hansen AK, 2014, WORLD J GASTROENTERO, V20, P17727, DOI 10.3748/wjg.v20.i47.17727
   Hu FB, 2013, OBES REV, V14, P606, DOI 10.1111/obr.12040
   Johnston LD, 2007, AM J PREV MED, V33, pS209, DOI 10.1016/j.amepre.2007.07.006
   Kumar GS, 2014, MMWR-MORBID MORTAL W, V63, P686
   Laska MN, 2012, OBESITY, V20, P118, DOI 10.1038/oby.2011.179
   Li WL, 2013, J MOL NEUROSCI, V51, P225, DOI 10.1007/s12031-013-0011-y
   Lin J, 2011, CLIN J AM SOC NEPHRO, V6, P160, DOI 10.2215/CJN.03260410
   Lioutas ED, 2015, CHILD CARE HLTH DEV, V41, P424, DOI 10.1111/cch.12189
   Lutsey PL, 2008, CIRCULATION, V117, P754, DOI 10.1161/CIRCULATIONAHA.107.716159
   Malik VS, 2013, AM J CLIN NUTR, V98, P1084, DOI 10.3945/ajcn.113.058362
   Mattes RD, 2009, AM J CLIN NUTR, V89, P1, DOI 10.3945/ajcn.2008.26792
   Mennella JA, 2001, PEDIATRICS, V107, part. no., DOI 10.1542/peds.107.6.e88
   Mennella JA, 2014, AM J CLIN NUTR, V99, p704S, DOI 10.3945/ajcn.113.067694
   Mennella JA, 2012, CLIN NUTR, V31, P1022, DOI 10.1016/j.clnu.2012.05.005
   Mesirow MSC, 2015, J ACAD NUTR DIET, V115, P559, DOI 10.1016/j.jand.2014.09.004
   Miller PE, 2014, AM J CLIN NUTR, V100, P765, DOI 10.3945/ajcn.113.082826
   Mitsutomi K, 2014, METABOLISM, V63, P69, DOI 10.1016/j.metabol.2013.09.002
   Mozaffarian D, 2011, NEW ENGL J MED, V364, P2392, DOI 10.1056/NEJMoa1014296
   Nettleton JA, 2009, AM J CLIN NUTR, V90, P647, DOI 10.3945/ajcn.2009.27597
   Ng M, 2014, LANCET, V384, P766, DOI 10.1016/S0140-6736(14)60460-8
   Ng SW, 2012, J ACAD NUTR DIET, V112, P1828, DOI 10.1016/j.jand.2012.07.009
   Nicholson JK, 2012, SCIENCE, V336, P1262, DOI 10.1126/science.1223813
   Nickelson J, 2014, J SCHOOL HEALTH, V84, P185, DOI 10.1111/josh.12136
   Ogden CL, 2014, JAMA-J AM MED ASSOC, V311, P806, DOI 10.1001/jama.2014.732
   Ogden CL, 2012, JAMA-J AM MED ASSOC, V307, P483, DOI 10.1001/jama.2012.40
   Palmnas MSA, 2014, PLOS ONE, V9, DOI 10.1371/journal.pone.0109841
   Pan A, 2013, INT J OBESITY, V37, P1378, DOI 10.1038/ijo.2012.225
   Pan A, 2014, AM J CLIN NUTR, V100, P1604, DOI 10.3945/ajcn.114.098772
   Piernas C, 2013, AM J CLIN NUTR, V97, P604, DOI 10.3945/ajcn.112.048405
   Romaguera D, 2013, DIABETOLOGIA, V56, P1520, DOI 10.1007/s00125-013-2899-8
   Sakurai M, 2014, EUR J NUTR, V53, P251, DOI 10.1007/s00394-013-0523-9
   Scully P, 2015, IRISH J MED SCI, V184, P207, DOI 10.1007/s11845-014-1088-1
   SERDULA MK, 1993, PREV MED, V22, P167, DOI 10.1006/pmed.1993.1014
   Sivertsen J, 2012, NAT REV CARDIOL, V9, P209, DOI 10.1038/nrcardio.2011.211
   Suez Jotham, 2014, Nature, V514, P181, DOI 10.1038/nature13793
   Swithers SE, 2008, BEHAV NEUROSCI, V122, P161, DOI 10.1037/0735-7044.122.1.161
   Swithers SE, 2013, TRENDS ENDOCRIN MET, V24, P431, DOI 10.1016/j.tem.2013.05.005
   Swithers SE, 2013, BEHAV NEUROSCI, V127, P262, DOI 10.1037/a0031717
   Swithers SE, 2013, HORM BEHAV, V63, P40, DOI 10.1016/j.yhbeh.2012.11.003
   Swithers SE, 2012, DEV PSYCHOBIOL, V54, P818, DOI 10.1002/dev.21047
   Swithers SE, 2012, BEHAV BRAIN RES, V233, P1, DOI 10.1016/j.bbr.2012.04.024
   Swithers SE, 2010, APPETITE, V55, P528, DOI 10.1016/j.appet.2010.08.021
   Swithers SE, 2010, PHYSIOL BEHAV, V100, P55, DOI 10.1016/j.physbeh.2009.12.021
   Swithers SE, 2009, BEHAV NEUROSCI, V123, P772, DOI 10.1037/a0016139
   Sylvetsky AC, 2014, INT J PEDIAT, V2014, DOI 10.1155/2014/819872
   Sylvetsky AC, 2012, AM J CLIN NUTR, V96, P640, DOI 10.3945/ajcn.112.034751
   Tate DF, 2012, AM J CLIN NUTR, V95, P555, DOI 10.3945/ajcn.111.026278
   Terry-McElrath YM, 2014, JAMA PEDIATR, V168, P234, DOI 10.1001/jamapediatrics.2013.4521
   Terry-McElrath YM, 2013, AM J PREV MED, V44, P573, DOI 10.1016/j.amepre.2013.01.026
   U.S. Food and Drug Administration, 2018, ADD INF HIGH INT SWE
   Zhang GH, 2011, CHEM SENSES, V36, P763, DOI 10.1093/chemse/bjr050
   Zheng M, 2014, EUR J CLIN NUTR, V68, P77, DOI 10.1038/ejcn.2013.243
   Zheng MB, 2015, NUTRITION, V31, P38, DOI 10.1016/j.nut.2014.04.017
NR 85
TC 59
Z9 62
U1 5
U2 179
PU ACADEMIC PRESS LTD- ELSEVIER SCIENCE LTD
PI LONDON
PA 24-28 OVAL RD, LONDON NW1 7DX, ENGLAND
SN 0195-6663
EI 1095-8304
J9 APPETITE
JI Appetite
PD OCT 1
PY 2015
VL 93
SI SI
BP 85
EP 90
DI 10.1016/j.appet.2015.03.027
PG 6
WC Behavioral Sciences; Nutrition & Dietetics
WE Science Citation Index Expanded (SCI-EXPANDED)
SC Behavioral Sciences; Nutrition & Dietetics
GA CQ7IG
UT WOS:000360775600012
PM 25828597
DA 2022-07-02
ER

PT J
AU Qiu, YF
   Shan, B
   Yang, L
   Liu, Y
AF Qiu, Yifu
   Shan, Bo
   Yang, Liu
   Liu, Yong
TI Adipose tissue macrophage in immune regulation of metabolism
SO SCIENCE CHINA-LIFE SCIENCES
LA English
DT Review
DE macrophage; adipose tissue; obesity; inflammation; metabolic disease
ID OBESITY-INDUCED INFLAMMATION; DIET-INDUCED OBESITY; TOLL-LIKE RECEPTORS;
   CHAIN FATTY-ACIDS; INSULIN-RESISTANCE; ALTERNATIVE ACTIVATION; GUT
   MICROBIOME; PPAR-GAMMA; T-CELLS; GENE
AB The prevalence of obesity and type 2 diabetes is escalating to an epidemic proportion worldwide. Obesity is known to be associated with a state of chronic, low-grade inflammation. Emerging lines of evidence have shown that both innate and adaptive immune responses play crucial roles in the control of metabolic homeostasis. Macrophages in adipose tissues are the essential effector cells in orchestrating metabolic inflammation, which is thought to promote the pathogenic progression of obesity and obesity-related disorders. Here we discuss our current understanding of the distinct modes of activation of adipose tissue macrophages, which can sense the metabolic cues and exert profound effects upon adipose homeostasis. Targeting macrophages in adipose tissues may provide new avenues for developing immunomodulation-based therapeutics against obesity and obesity-associated metabolic diseases.
C1 [Qiu, Yifu] Peking Univ, Peking Tsinghua Ctr Life Sci, Inst Mol Med, Beijing 100871, Peoples R China.
   [Shan, Bo; Yang, Liu] Chinese Acad Sci, Shanghai Inst Biol Sci, Inst Nutr Sci, Key Lab Nutr & Metab, Shanghai 200031, Peoples R China.
   [Shan, Bo; Yang, Liu] Univ Chinese Acad Sci, Shanghai 200031, Peoples R China.
   [Liu, Yong] Wuhan Univ, Inst Adv Studies, Coll Life Sci, Hubei Key Lab Cell Homeostasis, Wuhan 430072, Peoples R China.
RP Qiu, YF (corresponding author), Peking Univ, Peking Tsinghua Ctr Life Sci, Inst Mol Med, Beijing 100871, Peoples R China.; Liu, Y (corresponding author), Wuhan Univ, Inst Adv Studies, Coll Life Sci, Hubei Key Lab Cell Homeostasis, Wuhan 430072, Peoples R China.
EM yifu.qiu@pku.edu.cn; liuyong31279@whu.edu.cn
RI SHAN, BO/AAC-5167-2021
OI SHAN, BO/0000-0002-1675-5809; Qiu, Yifu/0000-0001-5645-3189; LIU,
   YONG/0000-0001-7771-4181
FU National Natural Science Foundation of China [81420108006, 31230036];
   Thousand Young Talents Program of the Chinese government
FX This work was supported by the National Natural Science Foundation of
   China (81420108006, 31230036) to Yong Liu, and the Thousand Young
   Talents Program of the Chinese government to Yifu Qiu.
CR Aberdein N, 2014, ADIPOCYTE, V3, P121, DOI 10.4161/adip.27936
   Al-Lahham S, 2012, EUR J CLIN INVEST, V42, P357, DOI 10.1111/j.1365-2362.2011.02590.x
   Amar J, 2011, EMBO MOL MED, V3, P559, DOI 10.1002/emmm.201100159
   Arkan MC, 2005, NAT MED, V11, P191, DOI 10.1038/nm1185
   Asterholm IW, 2014, CELL METAB, V20, P103, DOI 10.1016/j.cmet.2014.05.005
   Ban HJ, 2010, BMC GENET, V11, DOI 10.1186/1471-2156-11-26
   BERGMAN EN, 1990, PHYSIOL REV, V70, P567, DOI 10.1152/physrev.1990.70.2.567
   Boulter L, 2012, NAT MED, V18, P572, DOI 10.1038/nm.2667
   Brestoff JR, 2015, CELL, V161, P146, DOI 10.1016/j.cell.2015.02.022
   Bugawan TL, 2003, AM J HUM GENET, V72, P1505, DOI 10.1086/375655
   Caesar R, 2012, GUT, V61, P1701, DOI 10.1136/gutjnl-2011-301689
   Canfora EE, 2015, NAT REV ENDOCRINOL, V11, P577, DOI 10.1038/nrendo.2015.128
   Cani PD, 2007, DIABETES, V56, P1761, DOI 10.2337/db06-1491
   Cao YH, 2010, NAT REV DRUG DISCOV, V9, P107, DOI 10.1038/nrd3055
   Cawley J, 2012, J HEALTH ECON, V31, P219, DOI 10.1016/j.jhealeco.2011.10.003
   Chang YH, 2012, CYTOKINE, V59, P309, DOI 10.1016/j.cyto.2012.04.023
   Chawla A, 2011, NAT REV IMMUNOL, V11, P738, DOI 10.1038/nri3071
   Cinti S, 2005, J LIPID RES, V46, P2347, DOI 10.1194/jlr.M500294-JLR200
   Cipolletta D, 2012, NATURE, V486, P549, DOI 10.1038/nature11132
   Colegio OR, 2014, NATURE, V513, P559, DOI 10.1038/nature13490
   Creely SJ, 2007, AM J PHYSIOL-ENDOC M, V292, pE740, DOI 10.1152/ajpendo.00302.2006
   Dai XM, 2002, BLOOD, V99, P111, DOI 10.1182/blood.V99.1.111
   Davies LC, 2013, NAT IMMUNOL, V14, P986, DOI 10.1038/ni.2705
   Eguchi J, 2013, DIABETES, V62, P3394, DOI 10.2337/db12-1327
   Eguchi K, 2012, CELL METAB, V15, P518, DOI 10.1016/j.cmet.2012.01.023
   Ehses JA, 2007, DIABETES, V56, P2356, DOI 10.2337/db06-1650
   Esser N, 2015, EXPERT OPIN INV DRUG, V24, P283, DOI 10.1517/13543784.2015.974804
   Feuerer M, 2009, NAT MED, V15, P930, DOI 10.1038/nm.2002
   Ge HF, 2008, ENDOCRINOLOGY, V149, P4519, DOI 10.1210/en.2008-0059
   Gesta S, 2007, CELL, V131, P242, DOI 10.1016/j.cell.2007.10.004
   Gordon S, 2003, NAT REV IMMUNOL, V3, P23, DOI 10.1038/nri978
   Gordy C, 2011, BLOOD, V117, P618, DOI 10.1182/blood-2010-01-265959
   Guzman-Ornelas MO, 2016, J DIABETES RES, V2016, DOI 10.1155/2016/5675739
   Haberland M, 2010, J BIOL CHEM, V285, P14663, DOI 10.1074/jbc.M109.081679
   Ho KT, 2010, METABOLISM, V59, P1717, DOI 10.1016/j.metabol.2010.04.010
   Hossain P, 2007, NEW ENGL J MED, V356, P213, DOI 10.1056/NEJMp068177
   Hotamisligil GS, 2006, NATURE, V444, P860, DOI 10.1038/nature05485
   Hotamisligil GS, 1996, SCIENCE, V271, P665, DOI 10.1126/science.271.5249.665
   HOTAMISLIGIL GS, 1993, SCIENCE, V259, P87, DOI 10.1126/science.7678183
   Hui XY, 2015, CELL METAB, V22, P279, DOI 10.1016/j.cmet.2015.06.004
   Illig T, 2005, GESUNDHEITSWESEN, V67, pS122, DOI 10.1055/s-2005-858396
   Jaiswal S, 2009, CELL, V138, P271, DOI 10.1016/j.cell.2009.05.046
   Kamei N, 2006, J BIOL CHEM, V281, P26602, DOI 10.1074/jbc.M601284200
   Kang K, 2008, CELL METAB, V7, P485, DOI 10.1016/j.cmet.2008.04.002
   Kawane K, 2001, SCIENCE, V292, P1546, DOI 10.1126/science.292.5521.1546
   Konner AC, 2011, TRENDS ENDOCRIN MET, V22, P16, DOI 10.1016/j.tem.2010.08.007
   Kolz M, 2008, BMC MED GENET, V9, DOI 10.1186/1471-2350-9-9
   Li GL, 2014, J NUTR, V144, P1887, DOI 10.3945/jn.114.198531
   Liao XD, 2011, J CLIN INVEST, V121, P2736, DOI 10.1172/JCI45444
   Liu J, 2009, NAT MED, V15, P940, DOI 10.1038/nm.1994
   Lumeng CN, 2007, DIABETES, V56, P16, DOI 10.2337/db06-1076
   Lumeng CN, 2007, J CLIN INVEST, V117, P175, DOI 10.1172/JCI29881
   Lumeng CN, 2008, DIABETES, V57, P3239, DOI 10.2337/db08-0872
   Lynch L, 2012, IMMUNITY, V37, P574, DOI 10.1016/j.immuni.2012.06.016
   Mantovani A, 2004, TRENDS IMMUNOL, V25, P677, DOI 10.1016/j.it.2004.09.015
   Martens EC, 2011, PLOS BIOL, V9, DOI 10.1371/journal.pbio.1001221
   Martinez FO, 2006, J IMMUNOL, V177, P7303, DOI 10.4049/jimmunol.177.10.7303
   Mathis D, 2013, CELL METAB, V17, P851, DOI 10.1016/j.cmet.2013.05.008
   McNelis JC, 2014, IMMUNITY, V41, P36, DOI 10.1016/j.immuni.2014.05.010
   Mirel DB, 2002, DIABETES, V51, P3336, DOI 10.2337/diabetes.51.11.3336
   Molofsky AB, 2013, J EXP MED, V210, P535, DOI 10.1084/jem.20121964
   Murray PJ, 2014, IMMUNITY, V41, P14, DOI 10.1016/j.immuni.2014.06.008
   Nguyen KD, 2011, NATURE, V480, P104, DOI 10.1038/nature10653
   Nguyen MTA, 2007, J BIOL CHEM, V282, P35279, DOI 10.1074/jbc.M706762200
   O'Neill LAJ, 2007, NAT REV IMMUNOL, V7, P353, DOI 10.1038/nri2079
   Odegaard JI, 2008, CELL METAB, V7, P496, DOI 10.1016/j.cmet.2008.04.003
   Odegaard JI, 2007, NATURE, V447, P1116, DOI 10.1038/nature05894
   Odegaard JI, 2015, CURR OPIN IMMUNOL, V36, P67, DOI 10.1016/j.coi.2015.07.003
   Odegaard JI, 2013, SCIENCE, V339, P172, DOI 10.1126/science.1230721
   Odegaard JI, 2011, ANNU REV PATHOL-MECH, V6, P275, DOI 10.1146/annurev-pathol-011110-130138
   Okabe Y, 2016, NAT IMMUNOL, V17, P9, DOI 10.1038/ni.3320
   Olefsky JM, 2010, ANNU REV PHYSIOL, V72, P219, DOI 10.1146/annurev-physiol-021909-135846
   Pollard JW, 2009, NAT REV IMMUNOL, V9, P259, DOI 10.1038/nri2528
   Pradhan AD, 2001, JAMA-J AM MED ASSOC, V286, P327, DOI 10.1001/jama.286.3.327
   Qin JJ, 2010, NATURE, V464, P59, DOI 10.1038/nature08821
   Qiu YF, 2014, CELL, V157, P1292, DOI 10.1016/j.cell.2014.03.066
   Rao RR, 2014, CELL, V157, P1279, DOI 10.1016/j.cell.2014.03.065
   Rosen ED, 2014, CELL, V156, P20, DOI 10.1016/j.cell.2013.12.012
   Samuel BS, 2006, P NATL ACAD SCI USA, V103, P10011, DOI 10.1073/pnas.0602187103
   Schertzer JD, 2011, DIABETES, V60, P2206, DOI 10.2337/db11-0004
   Sica A, 2012, J CLIN INVEST, V122, P787, DOI 10.1172/JCI59643
   SLAVIN BG, 1978, ANAT REC, V191, P377, DOI 10.1002/ar.1091910310
   Solinas G, 2007, CELL METAB, V6, P386, DOI 10.1016/j.cmet.2007.09.011
   Stefater JA, 2011, TRENDS MOL MED, V17, P743, DOI 10.1016/j.molmed.2011.07.009
   Sun CJ, 2014, HUM IMMUNOL, V75, P1084, DOI 10.1016/j.humimm.2014.09.008
   Sun K, 2011, J CLIN INVEST, V121, P2094, DOI 10.1172/JCI45887
   Talukdar S, 2012, NAT MED, V18, P1407, DOI 10.1038/nm.2885
   Tremaroli V, 2012, NATURE, V489, P242, DOI 10.1038/nature11552
   Turnbaugh PJ, 2006, NATURE, V444, P1027, DOI 10.1038/nature05414
   Turnbaugh PJ, 2009, NATURE, V457, P480, DOI 10.1038/nature07540
   Van Dyken SJ, 2013, ANNU REV IMMUNOL, V31, P317, DOI 10.1146/annurev-immunol-032712-095906
   Vandanmagsar B, 2011, NAT MED, V17, P179, DOI 10.1038/nm.2279
   WEINER N, 1962, NATURE, V193, P137, DOI 10.1038/193137a0
   Weisberg SP, 2006, J CLIN INVEST, V116, P115, DOI 10.1172/JCI24335
   Weisberg SP, 2003, J CLIN INVEST, V112, P1796, DOI 10.1172/JCI200319246
   Wen HT, 2011, NAT IMMUNOL, V12, P408, DOI 10.1038/ni.2022
   Winer DA, 2011, NAT MED, V17, P610, DOI 10.1038/nm.2353
   Winer S, 2009, NAT MED, V15, P921, DOI 10.1038/nm.2001
   Wu D, 2011, SCIENCE, V332, P243, DOI 10.1126/science.1201475
   Xu HY, 2003, J CLIN INVEST, V112, P1821, DOI 10.1172/JCI200319451
   Xu J, 2003, SCIENCE, V299, P2074, DOI 10.1126/science.1080029
   Xu Y, 2013, JAMA-J AM MED ASSOC, V310, P948, DOI 10.1001/jama.2013.168118
   Yang WY, 2010, NEW ENGL J MED, V362, P1090, DOI 10.1056/NEJMoa0908292
   Yore MM, 2014, CELL, V159, P318, DOI 10.1016/j.cell.2014.09.035
NR 104
TC 8
Z9 12
U1 3
U2 19
PU SCIENCE PRESS
PI BEIJING
PA 16 DONGHUANGCHENGGEN NORTH ST, BEIJING 100717, PEOPLES R CHINA
SN 1674-7305
EI 1869-1889
J9 SCI CHINA LIFE SCI
JI Sci. China-Life Sci.
PD DEC
PY 2016
VL 59
IS 12
BP 1232
EP 1240
DI 10.1007/s11427-016-0155-1
PG 9
WC Biology
WE Science Citation Index Expanded (SCI-EXPANDED)
SC Life Sciences & Biomedicine - Other Topics
GA EF9SA
UT WOS:000390669100005
PM 27837402
OA hybrid
DA 2022-07-02
ER

PT J
AU Mulla, CM
   Middelbeek, RJW
   Patti, ME
AF Mulla, Christopher M.
   Middelbeek, Roeland J. W.
   Patti, Mary-Elizabeth
TI Mechanisms of weight loss and improved metabolism following bariatric
   surgery
SO ANNALS OF THE NEW YORK ACADEMY OF SCIENCES
LA English
DT Review
DE bariatric surgery; obesity; Roux-en-Y gastric bypass; sleeve
   gastrectomy; adjustable gastric band
ID Y GASTRIC BYPASS; LAPAROSCOPIC SLEEVE GASTRECTOMY; TYPE-2
   DIABETES-MELLITUS; VERTICAL BANDED GASTROPLASTY; GLUCAGON-LIKE
   PEPTIDE-1; NERVOUS-SYSTEM CONTROL; PLASMA GHRELIN LEVELS; HUMAN GUT
   MICROBIOTA; BILE-ACIDS; BODY-WEIGHT
AB Bariatric surgery is increasingly recognized as one of the most effective interventions to help patients achieve significant and sustained weight loss, as well as improved metabolic and overall health. Unfortunately, the cellular and physiological mechanisms by which bariatric surgery achieves weight loss have not been fully elucidated, yet are critical to understanding the central role of the intestinal tract in whole-body metabolism and to developing novel strategies for the treatment of obesity. In this review, we provide an overview of potential mechanisms contributing to weight loss, including effects on regulation of energy balance and both central and peripheral nervous system regulation of appetite and metabolism. Moreover, we highlight the importance of the gastrointestinal tract, including alterations in bile acid physiology, secretion of intestinally derived hormones, and the microbiome, as a potent mediator of improved metabolism in postbariatric patients.
C1 [Mulla, Christopher M.; Middelbeek, Roeland J. W.; Patti, Mary-Elizabeth] Joslin Diabet Ctr, Div Res, Room 620,1 Joslin Pl, Boston, MA 02215 USA.
   [Mulla, Christopher M.; Middelbeek, Roeland J. W.; Patti, Mary-Elizabeth] Joslin Diabet Ctr, Clin Div, Room 620,1 Joslin Pl, Boston, MA 02215 USA.
   [Mulla, Christopher M.; Middelbeek, Roeland J. W.; Patti, Mary-Elizabeth] Harvard Med Sch, Dept Med, Boston, MA USA.
RP Patti, ME (corresponding author), Joslin Diabet Ctr, Div Res, Room 620,1 Joslin Pl, Boston, MA 02215 USA.; Patti, ME (corresponding author), Joslin Diabet Ctr, Clin Div, Room 620,1 Joslin Pl, Boston, MA 02215 USA.
EM mary.elizabeth.patti@joslin.harvard.edu
FU National Institute of Diabetes and Digestive and Kidney Diseases of the
   National Institutes of Health [R44 DK107114-01, U34DK107917]; Medimmune;
   [T32 DK007260];  [R01 DK112283-01];  [P30 DK036836]; NATIONAL INSTITUTE
   OF DIABETES AND DIGESTIVE AND KIDNEY DISEASES [U34DK107917, R01DK112283,
   R01DK106193, P30DK036836, T32DK007260, R44DK107114] Funding Source: NIH
   RePORTER
FX We gratefully acknowledge research support from the National Institute
   of Diabetes and Digestive and Kidney Diseases of the National Institutes
   of Health (R44 DK107114-01, U34DK107917) and research grant support from
   Medimmune. C.M.M. was supported by T32 DK007260 (training grant).
   R.J.W.M. was supported by R01 DK112283-01 (to Laurie J. Goodyear). We
   appreciate support from P30 DK036836 (Joslin DRC).
CR Angrisani L, 2015, OBES SURG, V25, P1822, DOI 10.1007/s11695-015-1657-z
   AVINOAH E, 1992, SURGERY, V111, P137
   Backhed F, 2004, P NATL ACAD SCI USA, V101, P15718, DOI 10.1073/pnas.0407076101
   Ballsmider LA, 2015, NEURAL PLAST, V2015, DOI 10.1155/2015/601985
   Batterham RL, 2007, NATURE, V450, P106, DOI 10.1038/nature06212
   Batterham RL, 2002, NATURE, V418, P650, DOI 10.1038/nature00887
   Baud G, 2016, CELL METAB, V23, P547, DOI 10.1016/j.cmet.2016.01.018
   Behary P, 2015, P NUTR SOC, V74, P419, DOI 10.1017/S0029665115002074
   Berthoud HR, 2008, NEUROGASTROENT MOTIL, V20, P64, DOI 10.1111/j.1365-2982.2008.01104.x
   Berthoud HR, 2011, CURR OPIN NEUROBIOL, V21, P888, DOI 10.1016/j.conb.2011.09.004
   Berthoud HR, 2011, PHYSIOL BEHAV, V105, P106, DOI 10.1016/j.physbeh.2011.01.023
   Bhutta HY, 2015, PLOS ONE, V10, DOI 10.1371/journal.pone.0122273
   Bobbioni-Harsch E, 2002, EUR J CLIN NUTR, V56, P551, DOI 10.1038/sj.ejcn.1601357
   BRAY GA, 1980, AM J CLIN NUTR, V33, P376, DOI 10.1093/ajcn/33.2.376
   Brighton CA, 2015, ENDOCRINOLOGY, V156, P3961, DOI 10.1210/en.2015-1321
   BROLIN RE, 1994, ANN SURG, V220, P782, DOI 10.1097/00000658-199412000-00012
   Caivo SSC, 2015, NAT REV ENDOCRINOL, V11, P213, DOI 10.1038/nrendo.2015.7
   Calle EE, 1999, NEW ENGL J MED, V341, P1097, DOI 10.1056/NEJM199910073411501
   Campbell JE, 2013, CELL METAB, V17, P819, DOI 10.1016/j.cmet.2013.04.008
   Carswell KA, 2014, OBES SURG, V24, P796, DOI 10.1007/s11695-013-1166-x
   Cavin JB, 2016, GASTROENTEROLOGY, V150, P454, DOI 10.1053/j.gastro.2015.10.009
   Cawley J, 2012, J HEALTH ECON, V31, P219, DOI 10.1016/j.jhealeco.2011.10.003
   Chandarana K, 2011, DIABETES, V60, P810, DOI 10.2337/db10-0566
   Clements RH, 2004, AM SURGEON, V70, P1
   Coleman KJ, 2014, SURG OBES RELAT DIS, V10, P396, DOI 10.1016/j.soard.2014.02.044
   COUGHLIN K, 1983, ARCH SURG-CHICAGO, V118, P813
   Courcoulas AP, 2015, JAMA SURG, V150, P931, DOI 10.1001/jamasurg.2015.1534
   Courcoulas AP, 2014, JAMA SURG, V149, P707, DOI 10.1001/jamasurg.2014.467
   Cummings DE, 2016, DIABETOLOGIA, V59, P945, DOI 10.1007/s00125-016-3903-x
   Cummings DE, 2015, AM J CLIN NUTR, V102, P717, DOI 10.3945/ajcn.115.120667
   Cummings DE, 2002, NEW ENGL J MED, V346, P1623, DOI 10.1056/NEJMoa012908
   Dar MS, 2012, OBES SURG, V22, P1077, DOI 10.1007/s11695-012-0624-1
   David LA, 2014, NATURE, V505, P559, DOI 10.1038/nature12820
   DAVIS MA, 1988, AM J EPIDEMIOL, V127, P1019, DOI 10.1093/oxfordjournals.aje.a114878
   De Silva A, 2011, CELL METAB, V14, P700, DOI 10.1016/j.cmet.2011.09.010
   DePaula AL, 2009, SURG ENDOSC, V23, P1724, DOI 10.1007/s00464-008-0168-6
   Dethlefsen L, 2011, P NATL ACAD SCI USA, V108, P4554, DOI 10.1073/pnas.1000087107
   Dirksen C, 2013, NEUROGASTROENT MOTIL, V25, DOI 10.1111/nmo.12087
   El Labban S, 2016, NUTRITION, V32, P1299, DOI 10.1016/j.nut.2016.03.022
   Everard A, 2013, P NATL ACAD SCI USA, V110, P9066, DOI 10.1073/pnas.1219451110
   Fang S, 2015, NAT MED, V21, P159, DOI 10.1038/nm.3760
   Faraj M, 2003, J CLIN ENDOCR METAB, V88, P1594, DOI 10.1210/jc.2002-021309
   Farey JE, 2017, OBES SURG, V27, P399, DOI 10.1007/s11695-016-2302-1
   FEDORAK RN, 1987, J CLIN INVEST, V79, P1571, DOI 10.1172/JCI112991
   Ferraris RP, 2000, ANNU REV NUTR, V20, P195, DOI 10.1146/annurev.nutr.20.1.195
   Finkelstein EA, 2009, HEALTH AFFAIR, V28, pW822, DOI 10.1377/hlthaff.28.5.w822
   Flegal KM, 2016, JAMA-J AM MED ASSOC, V315, P2284, DOI 10.1001/jama.2016.6458
   Flynn CR, 2015, NAT COMMUN, V6, DOI 10.1038/ncomms8715
   Furet JP, 2010, DIABETES, V59, P3049, DOI 10.2337/db10-0253
   GARRISON RJ, 1985, ANN INTERN MED, V103, P1006, DOI 10.7326/0003-4819-103-6-1006
   Gelisgen R, 2012, OBES SURG, V22, P299, DOI 10.1007/s11695-011-0498-7
   Gill SR, 2006, SCIENCE, V312, P1355, DOI 10.1126/science.1124234
   Greenblum S, 2012, P NATL ACAD SCI USA, V109, P594, DOI 10.1073/pnas.1116053109
   GREGER JL, 1978, AM J CLIN NUTR, V31, P633, DOI 10.1093/ajcn/31.4.633
   Gribble FM, 2012, P NUTR SOC, V71, P456, DOI 10.1017/S0029665112000705
   HALMI KA, 1981, INT J OBESITY, V5, P457
   Halperin F, 2014, JAMA SURG, V149, P716, DOI 10.1001/jamasurg.2014.514
   HALVERSON JD, 1986, AM SURGEON, V52, P594
   Hao Z, 2014, OBES SURG, V24, P2145, DOI 10.1007/s11695-014-1338-3
   HARTZ AJ, 1986, J CHRON DIS, V39, P311, DOI 10.1016/0021-9681(86)90053-6
   Hatoum IJ, 2012, J CLIN ENDOCR METAB, V97, pE1023, DOI 10.1210/jc.2011-3432
   HENKIN RI, 1972, ANN INTERN MED, V76, P375, DOI 10.7326/0003-4819-76-3-375
   HENRIKSON V, 1994, OBES SURG, V4, P54, DOI 10.1381/096089294765558926
   Holdstock C, 2003, J CLIN ENDOCR METAB, V88, P3177, DOI 10.1210/jc.2002-021734
   Holt JA, 2003, GENE DEV, V17, P1581, DOI 10.1101/gad.1083503
   Inagaki T, 2006, P NATL ACAD SCI USA, V103, P3920, DOI 10.1073/pnas.0509592103
   Iqbal CW, 2008, J GASTROINTEST SURG, V12, P1854, DOI 10.1007/s11605-008-0666-9
   KALES A, 1985, J CHRON DIS, V38, P419, DOI 10.1016/0021-9681(85)90137-7
   KENLER HA, 1990, AM J CLIN NUTR, V52, P87, DOI 10.1093/ajcn/52.1.87
   Khan S, 2016, AM J SURG, V211, P1041, DOI 10.1016/j.amjsurg.2015.10.012
   Kohli R, 2013, J CLIN ENDOCR METAB, V98, pE708, DOI 10.1210/jc.2012-3736
   Korner J, 2009, INT J OBESITY, V33, P786, DOI 10.1038/ijo.2009.79
   Korner J, 2007, SURG OBES RELAT DIS, V3, P597, DOI 10.1016/j.soard.2007.08.004
   Kumar R, 2011, SURGERY, V149, P654, DOI 10.1016/j.surg.2010.11.015
   Lauby-Secretan B, 2016, NEW ENGL J MED, V375, P794, DOI 10.1056/NEJMsr1606602
   Laurenius A, 2012, INT J OBESITY, V36, P348, DOI 10.1038/ijo.2011.217
   le Roux CW, 2007, ANN SURG, V246, P780, DOI 10.1097/SLA.0b013e3180caa3e3
   le Roux CW, 2011, AM J PHYSIOL-REG I, V301, pR1057, DOI 10.1152/ajpregu.00139.2011
   le Roux CW, 2005, J CLIN ENDOCR METAB, V90, P4521, DOI 10.1210/jc.2004-2537
   le Roux CW, 2006, ANN SURG, V243, P108, DOI 10.1097/01.sla.0000183349.16877.84
   Li JV, 2011, GUT, V60, P1214, DOI 10.1136/gut.2010.234708
   Liou AP, 2013, SCI TRANSL MED, V5, DOI 10.1126/scitranslmed.3005687
   Lorenzo-Zuniga V, 2003, HEPATOLOGY, V37, P551, DOI 10.1053/jhep.2003.50116
   Makaronidis JM, 2016, APPETITE, V107, P93, DOI 10.1016/j.appet.2016.07.029
   Makinen J, 2015, DIABETOLOGIA, V58, P1055, DOI 10.1007/s00125-015-3501-3
   MANSON JE, 1995, NEW ENGL J MED, V333, P677, DOI 10.1056/NEJM199509143331101
   Martinez KB, 2016, GASTROENTEROL CLIN N, V45, P601, DOI 10.1016/j.gtc.2016.07.001
   Mathes CM, 2012, AM J PHYSIOL-REG I, V302, pR751, DOI 10.1152/ajpregu.00214.2011
   Mathes CM, 2012, PHYSIOL BEHAV, V107, P476, DOI 10.1016/j.physbeh.2012.02.013
   Meek CL, 2016, PEPTIDES, V77, P28, DOI 10.1016/j.peptides.2015.08.013
   Meier JJ, 2002, REGUL PEPTIDES, V107, P1, DOI 10.1016/S0167-0115(02)00039-3
   MIDTVEDT T, 1969, ACTA PATHOL MIC SC, V77, P162
   Miller GD, 2014, OBES SURG, V24, P1926, DOI 10.1007/s11695-014-1259-1
   Mingrone G, 2015, LANCET, V386, P964, DOI 10.1016/S0140-6736(15)00075-6
   Miras AD, 2012, AM J CLIN NUTR, V96, P467, DOI 10.3945/ajcn.112.036921
   Miras AD, 2010, CURR OPIN GASTROEN, V26, P140, DOI 10.1097/MOG.0b013e328333e94a
   Morton GJ, 2006, NATURE, V443, P289, DOI 10.1038/nature05026
   Nakatani H, 2009, METABOLISM, V58, P1400, DOI 10.1016/j.metabol.2009.05.006
   Nannipieri M, 2013, J CLIN ENDOCR METAB, V98, P4391, DOI 10.1210/jc.2013-2538
   Netto BD, 2017, NUTRITION, V33, P125, DOI 10.1016/j.nut.2016.05.007
   Ng M, 2014, LANCET, V384, P766, DOI 10.1016/S0140-6736(14)60460-8
   O'Brien PE, 2010, J GASTROEN HEPATOL, V25, P1358, DOI 10.1111/j.1440-1746.2010.06391.x
   Ochner CN, 2012, NEUROSCIENCE, V209, P128, DOI 10.1016/j.neuroscience.2012.02.030
   Ochner CN, 2011, ANN SURG, V253, P502, DOI 10.1097/SLA.0b013e318203a289
   Odstrcil EA, 2010, AM J CLIN NUTR, V92, P704, DOI 10.3945/ajcn.2010.29870
   Olbers T, 2006, ANN SURG, V244, P715, DOI 10.1097/01.sla.0000218085.25902.f8
   Panosian J, 2017, AM J MED, V130, P83, DOI 10.1016/j.amjmed.2016.07.019
   Patti ME, 2009, OBESITY, V17, P1671, DOI 10.1038/oby.2009.102
   Poirier P, 2006, ARTERIOSCL THROM VAS, V26, P968, DOI 10.1161/01.ATV.0000216787.85457.f3
   Ponce J, 2016, SURG OBES RELAT DIS, V12, P1637, DOI 10.1016/j.soard.2016.08.488
   Ponce J, 2015, SURG OBES RELAT DIS, V11, P1199, DOI 10.1016/j.soard.2015.08.496
   Pournaras DJ, 2012, ENDOCRINOLOGY, V153, P3613, DOI 10.1210/en.2011-2145
   Rao RS, 2011, OBES SURG, V21, P244, DOI 10.1007/s11695-010-0305-x
   Reinehr T, 2007, OBES SURG, V17, P1571, DOI 10.1007/s11695-007-9323-8
   Rhode BM, 1996, AM J CLIN NUTR, V63, P103, DOI 10.1093/ajcn/63.1.103
   Rubino F, 2004, ANN SURG, V240, P236, DOI 10.1097/01.sla.0000133117.12646.48
   Ryan KK, 2014, NATURE, V509, P183, DOI 10.1038/nature13135
   Saeidi N, 2013, SCIENCE, V341, P406, DOI 10.1126/science.1235103
   Schauer PR, 2017, NEW ENGL J MED, V376, P641, DOI 10.1056/NEJMoa1600869
   Schauer PR, 2003, J LAPAROENDOSC ADV A, V13, P229, DOI 10.1089/109264203322333557
   SCHJOLDAGER BTG, 1988, EUR J CLIN INVEST, V18, P499, DOI 10.1111/j.1365-2362.1988.tb01046.x
   Scholtz S, 2014, GUT, V63, P891, DOI 10.1136/gutjnl-2013-305008
   Schwartz MW, 2000, NATURE, V404, P661, DOI 10.1038/35007534
   Scott WR, 2011, AM J PHYSIOL-REG I, V301, pR15, DOI 10.1152/ajpregu.00038.2011
   SCRUGGS DM, 1994, OBES SURG, V4, P24, DOI 10.1381/096089294765558854
   Seeley RJ, 2015, CELL METAB, V21, P369, DOI 10.1016/j.cmet.2015.01.001
   Semlitsch T, 2016, COCHRANE DB SYST REV, DOI 10.1002/14651858.CD008274.pub3
   Shak JR, 2008, OBES SURG, V18, P1089, DOI 10.1007/s11695-008-9454-6
   Shankar P, 2010, NUTRITION, V26, P1031, DOI 10.1016/j.nut.2009.12.003
   Sonnenburg ED, 2016, NATURE, V529, P212, DOI 10.1038/nature16504
   Sonnenburg JL, 2005, SCIENCE, V307, P1955, DOI 10.1126/science.1109051
   Stefater MA, 2010, GASTROENTEROLOGY, V138, P2426, DOI 10.1053/j.gastro.2010.02.059
   Steinert RE, 2013, OBESITY, V21, pE660, DOI 10.1002/oby.20522
   Stoeckli R, 2004, OBES RES, V12, P346, DOI 10.1038/oby.2004.43
   Suhl E, 2017, SURG OBES RELAT DIS, V13, P888, DOI 10.1016/j.soard.2017.01.025
   Suzuki T, 2014, CLIN BIOCHEM, V47, P1128, DOI 10.1016/j.clinbiochem.2014.04.025
   Thomas JR, 2008, OBES SURG, V18, P282, DOI 10.1007/s11695-007-9336-3
   Topping DL, 2001, PHYSIOL REV, V81, P1031, DOI 10.1152/physrev.2001.81.3.1031
   Turnbaugh PJ, 2007, NATURE, V449, P804, DOI 10.1038/nature06244
   Turnbaugh PJ, 2006, NATURE, V444, P1027, DOI 10.1038/nature05414
   Turnbaugh PJ, 2009, SCI TRANSL MED, V1, DOI 10.1126/scitranslmed.3000322
   Turnbaugh PJ, 2009, NATURE, V457, P480, DOI 10.1038/nature07540
   Vrieze A, 2012, GASTROENTEROLOGY, V143, P913, DOI 10.1053/j.gastro.2012.06.031
   Warde-Kamar J, 2004, OBES SURG, V14, P1070, DOI 10.1381/0960892041975668
   Watanabe M, 2006, NATURE, V439, P484, DOI 10.1038/nature04330
   Yan M, 2016, WORLD J GASTRO SURG, V8, P301, DOI 10.4240/wjgs.v8.i4.301
   Ye JP, 2014, AM J PHYSIOL-REG I, V306, pR352, DOI 10.1152/ajpregu.00491.2013
   Yousseif A, 2014, OBES SURG, V24, P241, DOI 10.1007/s11695-013-1066-0
   Zhang HS, 2009, P NATL ACAD SCI USA, V106, P2365, DOI 10.1073/pnas.0812600106
NR 149
TC 56
Z9 58
U1 1
U2 19
PU WILEY
PI HOBOKEN
PA 111 RIVER ST, HOBOKEN 07030-5774, NJ USA
SN 0077-8923
EI 1749-6632
J9 ANN NY ACAD SCI
JI Ann. N.Y. Acad. Sci.
PD JAN
PY 2018
VL 1411
IS 1
SI SI
BP 53
EP 64
DI 10.1111/nyas.13409
PG 12
WC Multidisciplinary Sciences
WE Science Citation Index Expanded (SCI-EXPANDED)
SC Science & Technology - Other Topics
GA FU0PE
UT WOS:000423552000004
PM 28868615
OA Green Accepted
DA 2022-07-02
ER

PT J
AU Sell, H
   Habich, C
   Eckel, J
AF Sell, Henrike
   Habich, Christiane
   Eckel, Juergen
TI Adaptive immunity in obesity and insulin resistance
SO NATURE REVIEWS ENDOCRINOLOGY
LA English
DT Review
ID ADIPOSE-TISSUE INFLAMMATION; REGULATORY T-CELLS; ALTERNATIVELY ACTIVATED
   MACROPHAGES; LOW-GRADE INFLAMMATION; GUT MICROBIOTA; BARIATRIC SURGERY;
   FAT; INFILTRATION; INNATE; GAMMA
AB Obesity is the hallmark of the metabolic syndrome and predisposes patients to the development of major chronic metabolic diseases including type 2 diabetes mellitus. Adipose tissue expansion in obesity is characterized by increasing infiltration of proinflammatory immune cells into adipose tissue causing chronic, low-grade inflammation. Phenotypic switching of macrophages is an important mechanism of adipose tissue inflammation, and there is involvement of cells from the adaptive immune system in this process. T-cell phenotype changes and recruitment of B cells and T cells precedes macrophage infiltration. Cytokines and chemokines produced by immune cells influence localized and systemic inflammation, which is a pathogenic link between obesity and insulin resistance. Antigens absorbed from the gut might contribute to T-cell activation and recruitment into visceral adipose tissue in obesity. This Review summarizes, in the context of obesity, the evidence for infiltration of adipose tissue by cells of the adaptive immune system, how adaptive system cells affect innate cell populations and the influence of adaptive immune cells on the development of insulin resistance.
C1 [Sell, Henrike; Eckel, Juergen] Univ Dusseldorf, Leibniz Ctr Diabet Res, German Diabet Ctr, Paul Langerhans Grp, Aufm Hennekamp 65, D-40225 Dusseldorf, Germany.
   [Habich, Christiane] Univ Dusseldorf, Leibniz Ctr Diabet Res, German Diabet Ctr, Inst Clin Diabetol, D-40225 Dusseldorf, Germany.
RP Eckel, J (corresponding author), Univ Dusseldorf, Leibniz Ctr Diabet Res, German Diabet Ctr, Paul Langerhans Grp, Aufm Hennekamp 65, D-40225 Dusseldorf, Germany.
EM eckel@uni-duesseldorf.de
OI Eckel, Juergen/0000-0003-3645-5288; Sell, Henrike/0000-0001-6323-6158
CR Arkan MC, 2005, NAT MED, V11, P191, DOI 10.1038/nm1185
   Bickerton AST, 2007, DIABETES, V56, P168, DOI 10.2337/db06-0822
   Bruun JM, 2006, AM J PHYSIOL-ENDOC M, V290, pE961, DOI 10.1152/ajpendo.00506.2005
   Cancello R, 2005, DIABETES, V54, P2277, DOI 10.2337/diabetes.54.8.2277
   Cani PD, 2011, PHARMACOL THERAPEUT, V130, P202, DOI 10.1016/j.pharmthera.2011.01.012
   Caspar-Bauguil S, 2005, FEBS LETT, V579, P3487, DOI 10.1016/j.febslet.2005.05.031
   Caspar-Bauguil S, 2009, J PHYSIOL BIOCHEM, V65, P423, DOI 10.1007/BF03185938
   Chehade M, 2005, J ALLERGY CLIN IMMUN, V115, P3, DOI 10.1016/j.jaci.2004.11.008
   Chen BY, 2006, BIOCHEM BIOPH RES CO, V341, P549, DOI 10.1016/j.bbrc.2006.01.004
   Cinti S, 2005, J LIPID RES, V46, P2347, DOI 10.1194/jlr.M500294-JLR200
   Clement K, 2011, INT J OBESITY, V35, pS7, DOI 10.1038/ijo.2011.141
   Clynes R, 2010, ISLETS, V2, P130, DOI 10.4161/isl.2.2.11452
   Coletta DK, 2011, AM J PHYSIOL-ENDOC M, V301, pE749, DOI 10.1152/ajpendo.00363.2011
   De Rosa V, 2007, IMMUNITY, V26, P241, DOI 10.1016/j.immuni.2007.01.011
   Deiuliis JA, 2011, LIPIDS, V46, P1021, DOI 10.1007/s11745-011-3603-8
   Deiuliis J, 2011, PLOS ONE, V6, DOI 10.1371/journal.pone.0016376
   Delzenne NM, 2011, MICROB CELL FACT, V10, DOI 10.1186/1475-2859-10-S1-S10
   Delzenne NM, 2011, NAT REV ENDOCRINOL, V7, P639, DOI 10.1038/nrendo.2011.126
   Despres JP, 2006, NATURE, V444, P881, DOI 10.1038/nature05488
   Ding SL, 2010, PLOS ONE, V5, DOI 10.1371/journal.pone.0012191
   Duffaut C, 2009, ARTERIOSCL THROM VAS, V29, P1608, DOI 10.1161/ATVBAHA.109.192583
   Duffaut C, 2009, BIOCHEM BIOPH RES CO, V384, P482, DOI 10.1016/j.bbrc.2009.05.002
   Feuerer M, 2009, NAT MED, V15, P930, DOI 10.1038/nm.2002
   Fischer-Posovszky P, 2011, ENDOCRINOLOGY, V152, P3074, DOI 10.1210/en.2011-1031
   Fleming BD, 2011, EUR J IMMUNOL, V41, P2498, DOI 10.1002/eji.201141717
   Foryst-Ludwig A, 2010, CARDIOVASC DIABETOL, V9, DOI 10.1186/1475-2840-9-64
   Furet JP, 2010, DIABETES, V59, P3049, DOI 10.2337/db10-0253
   Ghoshal S, 2009, J LIPID RES, V50, P90, DOI 10.1194/jlr.M800156-JLR200
   Goossens GH, 2011, CIRCULATION, V124, P67, DOI 10.1161/CIRCULATIONAHA.111.027813
   Hirosumi J, 2002, NATURE, V420, P333, DOI 10.1038/nature01137
   Hong EG, 2009, DIABETES, V58, P2525, DOI 10.2337/db08-1261
   Hosogai N, 2007, DIABETES, V56, P901, DOI 10.2337/db06-0911
   Hotamisligil GS, 2006, NATURE, V444, P860, DOI 10.1038/nature05485
   Jagannathan M, 2010, DIABETOLOGIA, V53, P1461, DOI 10.1007/s00125-010-1730-z
   Jagannathan-Bogdan M, J IMMUNOL, V186, P1162
   Kaminski DA, 2010, TRENDS IMMUNOL, V31, P384, DOI 10.1016/j.it.2010.08.001
   Kanakasabai S, 2010, IMMUNOLOGY, V130, P572, DOI 10.1111/j.1365-2567.2010.03261.x
   Kang K, 2008, CELL METAB, V7, P485, DOI 10.1016/j.cmet.2008.04.002
   Karpe F, 1997, J LIPID RES, V38, P2335
   Kintscher U, 2008, ARTERIOSCL THROM VAS, V28, P1304, DOI 10.1161/ATVBAHA.108.165100
   Kloting N, 2010, AM J PHYSIOL-ENDOC M, V299, pE506, DOI 10.1152/ajpendo.00586.2009
   Korn T, 2007, NAT MED, V13, P423, DOI 10.1038/nm1564
   Kowalski GM, 2011, DIABETOLOGIA, V54, P888, DOI 10.1007/s00125-010-2020-5
   KVIETYS PR, 1991, AM J PHYSIOL, V261, pG384, DOI 10.1152/ajpgi.1991.261.3.G384
   Lee YS, 2011, DIABETES, V60, P2474, DOI 10.2337/db11-0194
   Liu Z, 2011, DIABETOLOGIA, V54, P2067, DOI 10.1007/s00125-011-2181-x
   Lumeng CN, 2007, J CLIN INVEST, V117, P175, DOI 10.1172/JCI29881
   Meijer K, 2011, PLOS ONE, V6, DOI 10.1371/journal.pone.0017154
   Miller AM, 2010, CIRC RES, V107, P650, DOI 10.1161/CIRCRESAHA.110.218867
   Mingrone G, 2009, DIABETES METAB, V35, P518, DOI 10.1016/S1262-3636(09)73459-7
   Murano I, 2008, J LIPID RES, V49, P1562, DOI 10.1194/jlr.M800019-JLR200
   Nishimura S, 2009, NAT MED, V15, P914, DOI 10.1038/nm.1964
   O'Rourke RW, 2009, INT J OBESITY, V33, P978, DOI 10.1038/ijo.2009.133
   Odegaard JI, 2007, NATURE, V447, P1116, DOI 10.1038/nature05894
   Ohmura K, 2010, ARTERIOSCL THROM VAS, V30, P193, DOI 10.1161/ATVBAHA.109.198614
   Olefsky JM, 2010, ANNU REV PHYSIOL, V72, P219, DOI 10.1146/annurev-physiol-021909-135846
   Ouchi N, 2011, NAT REV IMMUNOL, V11, P85, DOI 10.1038/nri2921
   Pasarica M, 2009, DIABETES, V58, P718, DOI 10.2337/db08-1098
   Rocha VZ, 2011, INT J INFLAMM, V2011, DOI 10.4061/2011/529061
   Rocha VZ, 2008, CIRC RES, V103, P467, DOI 10.1161/CIRCRESAHA.108.177105
   Scott DL, 2010, LANCET, V376, P1094, DOI 10.1016/S0140-6736(10)60826-4
   Shi H, 2006, J CLIN INVEST, V116, P3015, DOI 10.1172/JCI28898
   Stienstra R, 2008, J BIOL CHEM, V283, P22620, DOI 10.1074/jbc.M710314200
   Strissel KJ, 2010, OBESITY, V18, P1918, DOI 10.1038/oby.2010.1
   Suganami T, 2007, ARTERIOSCL THROM VAS, V27, P84, DOI 10.1161/01.ATV.0000251608.09329.9a
   Sultan A, 2009, CIRC RES, V104, P961, DOI 10.1161/CIRCRESAHA.108.190280
   Sun K, 2011, J CLIN INVEST, V121, P2094, DOI 10.1172/JCI45887
   Surendar J, 2011, DIABETES TECHNOL THE, V13, P477, DOI 10.1089/dia.2010.0178
   Thewissen MM, 2011, OBESITY, V19, P1690, DOI 10.1038/oby.2010.337
   Tiemessen MM, 2007, P NATL ACAD SCI USA, V104, P19446, DOI 10.1073/pnas.0706832104
   Tilg H, 2011, J CLIN INVEST, V121, P2126, DOI 10.1172/JCI58109
   Trayhurn P, 2004, BRIT J NUTR, V92, P347, DOI 10.1079/BJN20041213
   Turnbaugh PJ, 2006, NATURE, V444, P1027, DOI 10.1038/nature05414
   Van Kaer L, 2007, CURR OPIN IMMUNOL, V19, P354, DOI 10.1016/j.coi.2007.03.001
   Van Kaer L, 2011, CELL TISSUE RES, V343, P43, DOI 10.1007/s00441-010-1023-3
   Viardot A, 2007, ENDOCRINOLOGY, V148, P346, DOI 10.1210/en.2006-0686
   Vijay-Kumar M, 2010, SCIENCE, V328, P228, DOI 10.1126/science.1179721
   Wang YY, 2010, RES J BIOTECHNOL, V5, P5
   Wang YH, 2009, PLOS ONE, V4, DOI 10.1371/journal.pone.0008442
   Weisberg SP, 2003, J CLIN INVEST, V112, P1796, DOI 10.1172/JCI200319246
   Wellen KE, 2005, J CLIN INVEST, V115, P1111, DOI 10.1172/JCI200525102
   Winer DA, 2011, NAT MED, V17, P610, DOI 10.1038/nm.2353
   Winer S, 2009, NAT MED, V15, P921, DOI 10.1038/nm.2001
   Wu D, 2011, SCIENCE, V332, P243, DOI 10.1126/science.1201475
   Wu HZ, 2007, CIRCULATION, V115, P1029, DOI 10.1161/CIRCULATIONAHA.106.638379
   Xu HY, 2003, J CLIN INVEST, V112, P1821, DOI 10.1172/JCI200319451
   Zuniga LA, 2010, J IMMUNOL, V185, P6947, DOI 10.4049/jimmunol.1001269
NR 88
TC 302
Z9 311
U1 3
U2 70
PU NATURE PUBLISHING GROUP
PI NEW YORK
PA 75 VARICK ST, 9TH FLR, NEW YORK, NY 10013-1917 USA
SN 1759-5029
EI 1759-5037
J9 NAT REV ENDOCRINOL
JI Nat. Rev. Endocrinol.
PD DEC
PY 2012
VL 8
IS 12
BP 709
EP 716
DI 10.1038/nrendo.2012.114
PG 8
WC Endocrinology & Metabolism
WE Science Citation Index Expanded (SCI-EXPANDED)
SC Endocrinology & Metabolism
GA 042RG
UT WOS:000311488100006
PM 22847239
DA 2022-07-02
ER

PT J
AU Wlodarczyk, A
   Cubala, WJ
   Stawicki, M
AF Wlodarczyk, Adam
   Cubala, Wieslaw J.
   Stawicki, Mateusz
TI Ketogenic diet for depression: A potential dietary regimen to maintain
   euthymia
SO PROGRESS IN NEURO-PSYCHOPHARMACOLOGY & BIOLOGICAL PSYCHIATRY
LA English
DT Article
DE GABA; Gut-brain axis; Gut microbiome; Ketosis; Major depressive
   disorder; Neurotransmission
ID TRYPTOPHAN CATABOLITE TRYCAT; GUT MICROBIOTA; SCHIZOPHRENIA; ANXIETY;
   GABA; PREVENTION; DISORDERS; ACID
AB Approximately 30% of patients with major depressive disorder (MDD) present resistance to current pharmacological therapies. There is the possibility that an appropriate nutritional regimen can maintain euthymia. Poor dietary pattern and lack of nutritional knowledge are common among today's population; nutrient-rich foods are being replaced by highly processed foods that lead to a higher risk of developing chronic diseases such as metabolic syndrome, hypercholesterolemia, and diabetes. There is growing evidence of the beneficial role of vitamins and dietary supplements for improving symptoms in a range of affective disorders by regulating the gut microbiome, gut-brain axis, and neurotransmitter levels. Reduced GABA neurotransmission is regularly observed in MDD. Moreover, positive allosteric GABA modulators (i.e benzodiazepines) are widely prescribed to alleviate depression symptoms, but their use needs to be limited, as it can lead to addiction. An alternative option may be the adherence to a ketogenic diet, which consists of low-carbohydrate, moderate-protein, and high-fat intake. It is mainly known for its beneficial role in weight-loss, refractory epilepsy treatment, and balancing glucose levels. A ketogenic diet can also increase GABA levels to aid the mechanism of action of monoaminergic drugs. Thus, it could potentially be used in the treatment for affective disorders due to its potential role in GABA/glutamate balance. While more research is needed before this regimen can be regularly recommended to patients, here we discuss evidence that may encourage physicians to prescribe ketogenic diet as an adjuvant for patients receiving psychotherapy and pharmacology.
C1 [Wlodarczyk, Adam; Cubala, Wieslaw J.; Stawicki, Mateusz] Med Univ Gdansk, Fac Med, Dept Psychiat, 7 Dybinki St Build 25, PL-80952 Gdansk, Poland.
RP Wlodarczyk, A (corresponding author), Med Univ Gdansk, Fac Med, Dept Psychiat, 7 Dybinki St Build 25, PL-80952 Gdansk, Poland.
EM aswlodarczyk@gumed.edu.pl; cubala@gumed.edu.pl
FU Medical University of Gdansk, Poland [02-0039/07/221]
FX This work was supported by grant no. 02-0039/07/221 from the Medical
   University of Gdansk, Poland.
CR Adams PB, 1996, LIPIDS, V31, pS157, DOI 10.1007/BF02637069
   Annadurai K, 2017, J RES MED SCI, V22, DOI 10.4103/jrms.JRMS_75_17
   Ari C, 2016, FRONT MOL NEUROSCI, V9, DOI [10.3389/fnmol.2016.00137, 10.3389/fnmal.2016.00137]
   Bodnar LM, 2005, BIOL PSYCHIAT, V58, P679, DOI 10.1016/j.biopsych.2005.05.009
   Cabrera-Mulero A, 2019, REV ENDOCR METAB DIS, V20, P415, DOI 10.1007/s11154-019-09518-8
   Calderon N, 2017, NEUROSCI LETT, V642, P158, DOI 10.1016/j.neulet.2017.02.014
   Chomistek AK, 2015, J AM COLL CARDIOL, V65, P43, DOI 10.1016/j.jacc.2014.10.024
   COLBYMORLEY E, 1983, J ORTHOMOL MED, V12, P38
   Daly EJ, 2019, JAMA PSYCHIAT, V76, P893, DOI 10.1001/jamapsychiatry.2019.1189
   Dashti Hussein M, 2004, Exp Clin Cardiol, V9, P200
   de Lima PA, 2017, NUTRITION, V33, P271, DOI 10.1016/j.nut.2016.06.016
   Dickerman Barbra, 2011, Top Clin Nutr, V26, P257, DOI 10.1097/TIN.0b013e3182260d86
   Freeman MP, 2006, J CLIN PSYCHIAT, V67, P1954, DOI 10.4088/JCP.v67n1217
   Fuhrman J, 2018, AM J LIFESTYLE MED, V12, P375, DOI 10.1177/1559827618766483
   Galuszko-Wegielnik Maria, 2019, Psychiatr Danub, V31, P554
   GRUBB BP, 1990, CHEST, V97, P1260, DOI 10.1378/chest.97.5.1260
   Howard G, 2013, JAMA INTERN MED, V173, P46, DOI 10.1001/2013.jamainternmed.857
   James SL, 2018, LANCET, V392, P1789, DOI 10.1016/s0140-6736(18)32279-7
   Jiang HY, 2015, BRAIN BEHAV IMMUN, V48, P186, DOI 10.1016/j.bbi.2015.03.016
   Kalueff AV, 2007, DEPRESS ANXIETY, V24, P495, DOI 10.1002/da.20262
   Karakula-Juchnowicz H., 2015, FARMAKOTERAPIA PSYCH, V31, P229, DOI [10.17393/ fpn.2016.01.005., DOI 10.17393/FPN.2016.01.005]
   Kwiterovich PO, 2003, JAMA-J AM MED ASSOC, V290, P912, DOI 10.1001/jama.290.7.912
   Lakhan SE, 2010, NUTR J, V9, DOI 10.1186/1475-2891-9-42
   Lakhan SE, 2008, NUTR J, V7, DOI 10.1186/1475-2891-7-2
   Lang UE, 2015, CELL PHYSIOL BIOCHEM, V37, P1029, DOI 10.1159/000430229
   Lim So Young, 2016, Clin Nutr Res, V5, P143, DOI 10.7762/cnr.2016.5.3.143
   Lindefeldt M, 2019, NPJ BIOFILMS MICROBI, V5, DOI 10.1038/s41522-018-0073-2
   Liu Yeou-mei Christiana, 2013, Biomed J, V36, P9, DOI 10.4103/2319-4170.107154
   Luscher B, 2011, MOL PSYCHIATR, V16, P383, DOI 10.1038/mp.2010.120
   Luscher Bernhard, 2015, Adv Pharmacol, V73, P97, DOI 10.1016/bs.apha.2014.11.003
   Maes M, 2016, CURR PHARM DESIGN, V22, P1074, DOI 10.2174/1381612822666151214125804
   Maes M, 2011, NEUROENDOCRINOL LETT, V32, P264
   Martinez-Cengotitabengoa Monica, 2017, Actas Esp Psiquiatr, V45, P8
   Martinez-Gonazlez MA, 2016, P NUTR SOC, V75, P139, DOI 10.1017/S0029665116000045
   McFarland B, 2017, NEURO-ONCOLOGY, V19, P78
   Mohler H, 2012, NEUROPHARMACOLOGY, V62, P42, DOI 10.1016/j.neuropharm.2011.08.040
   Norwitz NG, 2020, CURR OPIN ENDOCRINOL, V27, P269, DOI 10.1097/MED.0000000000000564
   Opie RS, 2018, NUTR NEUROSCI, V21, P487, DOI [10.1080/1028415x.2017.1312841, 10.1080/1028415X.2017.1312841]
   Paoli A, 2019, GENES-BASEL, V10, DOI 10.3390/genes10070534
   Pehrson AL, 2015, DRUG DES DEV THER, V9, P603, DOI 10.2147/DDDT.S62912
   Philip NS, 2010, EXPERT OPIN PHARMACO, V11, P709, DOI 10.1517/14656561003614781
   Rawat K, 2021, REV NEUROSCIENCE, V32, P143, DOI 10.1515/revneuro-2020-0078
   Scolnick B, 2017, MED HYPOTHESES, V109, P150, DOI 10.1016/j.mehy.2017.10.011
   Siwek M, 2009, J AFFECT DISORDERS, V118, P187, DOI 10.1016/j.jad.2009.02.014
   Slupski J, 2018, MED HYPOTHESES, V119, P14, DOI 10.1016/j.mehy.2018.07.012
   Taylor SF, 2015, SCHIZOPHR RES, V167, P84, DOI 10.1016/j.schres.2014.10.011
   von Geijer Louise, 2015, J Med Case Rep, V9, P224, DOI 10.1186/s13256-015-0709-2
   Wang J, 2018, NUTRIENTS, V10, DOI 10.3390/nu10050584
   Wang PS, 2007, LANCET, V370, P841, DOI 10.1016/S0140-6736(07)61414-7
   Wang Sheng-Min, 2016, Chonnam Med J, V52, P159, DOI 10.4068/cmj.2016.52.3.159
   Wlodarczyk Adam, 2019, Psychiatr Danub, V31, P530
   Wlodarczyk A, 2018, MED HYPOTHESES, V118, P74, DOI 10.1016/j.mehy.2018.06.022
   Wlodarczyk A, 2017, PSYCHIAT DANUB, V29, pS345
   Xie G, 2017, WORLD J GASTROENTERO, V23, P6164, DOI 10.3748/wjg.v23.i33.6164
   Zhang YF, 2015, CURR NEUROPHARMACOL, V13, P536, DOI 10.2174/1570159X13666150326003852
NR 55
TC 6
Z9 6
U1 5
U2 22
PU PERGAMON-ELSEVIER SCIENCE LTD
PI OXFORD
PA THE BOULEVARD, LANGFORD LANE, KIDLINGTON, OXFORD OX5 1GB, ENGLAND
SN 0278-5846
EI 1878-4216
J9 PROG NEURO-PSYCHOPH
JI Prog. Neuro-Psychopharmacol. Biol. Psychiatry
PD JUL 13
PY 2021
VL 109
AR 110257
DI 10.1016/j.pnpbp.2021.110257
EA JAN 2021
PG 6
WC Clinical Neurology; Neurosciences; Pharmacology & Pharmacy; Psychiatry
WE Science Citation Index Expanded (SCI-EXPANDED)
SC Neurosciences & Neurology; Pharmacology & Pharmacy; Psychiatry
GA SG4XV
UT WOS:000653445500007
PM 33497756
DA 2022-07-02
ER

PT J
AU Aron-Wisnewsky, J
   Clement, K
AF Aron-Wisnewsky, Judith
   Clement, Karine
TI The Effects of Gastrointestinal Surgery on Gut Microbiota: Potential
   Contribution to Improved Insulin Sensitivity
SO CURRENT ATHEROSCLEROSIS REPORTS
LA English
DT Article
DE Bariatric surgery; Microbiota; Insulin sensitivity
ID Y GASTRIC BYPASS; TYPE-2 DIABETES REMISSION; DIET-INDUCED OBESITY;
   BETA-CELL FUNCTION; SERUM BILE-ACIDS; HIGH-FAT DIET; BARIATRIC SURGERY;
   WEIGHT-LOSS; AKKERMANSIA-MUCINIPHILA; PEPTIDE-1 RESPONSE
AB Bariatric surgery induces weight loss and major improvement in insulin-resistance through many mechanisms some of which are weight independent. It is now well acknowledged that gut microbiota is involved in the development of obesity and its related metabolic diseases, at least in mice. However, its causal role in human obesity progression remains to be demonstrated. Few studies now pointed at changes in microbiota composition after bariatric surgery, suggesting links between gut microbiota switch and metabolic improvement observed after surgery. As such new potential mechanisms of actions have been proposed. The aim of this review is to describe microbiota modifications observed after bariatric surgery and its potential relationships with improved insulin resistance. We here list some hypotheses, which will need further demonstration.
C1 [Aron-Wisnewsky, Judith; Clement, Karine] Univ Paris 06, Sorbonne Univ, UMR S 1166 1, ICAN,Nutri Team, F-75005 Paris, France.
   [Aron-Wisnewsky, Judith; Clement, Karine] Univ Paris 06, INSERM, UMR S U1166, Nutri Team, F-75013 Paris, France.
   [Aron-Wisnewsky, Judith; Clement, Karine] Hop La Pitie Salpetriere, AP HP, ICAN, Dept Nutr, F-75013 Paris, France.
RP Clement, K (corresponding author), Hop La Pitie Salpetriere, AP HP, ICAN, Dept Nutr, F-75013 Paris, France.
EM karine.clement2@gmail.com
RI ARON-WISNEWSKY, judith/AAH-7608-2020; Clément, karine/R-1120-2017
CR Adams TD, 2007, NEW ENGL J MED, V357, P753, DOI 10.1056/NEJMoa066603
   Amar J, 2011, DIABETOLOGIA, V54, P3055, DOI 10.1007/s00125-011-2329-8
   Amar J, 2011, EMBO MOL MED, V3, P559, DOI 10.1002/emmm.201100159
   Aron-Wisnewsky J, 2013, CLIN MICROBIOL INFEC, V19, P338, DOI 10.1111/1469-0691.12140
   Aron-Wisnewsky J, 2012, NAT REV GASTRO HEPAT, V9, P590, DOI 10.1038/nrgastro.2012.161
   Aron-Wisnewsky J, 2009, J CLIN ENDOCR METAB, V94, P4619, DOI 10.1210/jc.2009-0925
   Arumugam M, 2011, NATURE, V473, P174, DOI 10.1038/nature09944
   Backhed F, 2004, P NATL ACAD SCI USA, V101, P15718, DOI 10.1073/pnas.0407076101
   Bavaresco M, 2010, OBES SURG, V20, P716, DOI 10.1007/s11695-008-9721-6
   Bradley D, 2012, J CLIN INVEST, V122, P4667, DOI 10.1172/JCI64895
   Buchwald H, 2004, JAMA-J AM MED ASSOC, V292, P1724, DOI 10.1001/jama.292.14.1724
   Buchwald H, 2009, AM J MED, V122, P248, DOI 10.1016/j.amjmed.2008.09.041
   Buse JB, 2009, DIABETES CARE, V32, P2133, DOI 10.2337/dc09-9036
   Cancello R, 2005, DIABETES, V54, P2277, DOI 10.2337/diabetes.54.8.2277
   Cani PD, 2009, GUT, V58, P1091, DOI 10.1136/gut.2008.165886
   Cani PD, 2008, DIABETES, V57, P1470, DOI 10.2337/db07-1403
   Cani PD, 2007, DIABETES, V56, P1761, DOI 10.2337/db06-1491
   Cani PD, 2014, NAT REV ENDOCRINOL, V10, P74, DOI 10.1038/nrendo.2013.240
   Carvalho BM, 2012, DIABETOLOGIA, V55, P2823, DOI 10.1007/s00125-012-2648-4
   Clarke S, 2012, GUT MICROBES, V3
   Cotillard A, 2013, NATURE, V500, P585, DOI 10.1038/nature12480
   De Filippo C, 2010, P NATL ACAD SCI USA, V107, P14691, DOI 10.1073/pnas.1005963107
   DePaula AL, 2008, SURG ENDOSC, V22, P706, DOI 10.1007/s00464-007-9472-9
   Derrien M, 2004, INT J SYST EVOL MICR, V54, P1469, DOI 10.1099/ijs.0.02873-0
   Dixon JB, 2011, NAT REV GASTRO HEPAT, V8, P429, DOI 10.1038/nrgastro.2011.112
   Duncan SH, 2008, INT J OBESITY, V32, P1720, DOI 10.1038/ijo.2008.155
   Duncan SH, 2007, APPL ENVIRON MICROB, V73, P1073, DOI 10.1128/AEM.02340-06
   Dyson PA, 2010, DIABETES OBES METAB, V12, P941, DOI 10.1111/j.1463-1326.2010.01256.x
   Everard A, 2014, ISME J
   Everard A, 2013, P NATL ACAD SCI USA, V110, P9066, DOI 10.1073/pnas.1219451110
   Everard A, 2011, DIABETES, V60, P2775, DOI 10.2337/db11-0227
   Ferrannini E, 2009, DIABETES CARE, V32, P514, DOI 10.2337/dc08-1762
   Flegal KM, 2010, JAMA-J AM MED ASSOC, V303, P235, DOI 10.1001/jama.2009.2014
   Fried M, 2013, OBESITY FACTS, V6, P449, DOI [10.1159/000355480, 10.1007/s11695-013-1079-8]
   Furet JP, 2010, DIABETES, V59, P3049, DOI 10.2337/db10-0253
   Gerhard GS, 2013, DIABETES CARE, V36, P1859, DOI 10.2337/dc12-2255
   Graessler J, 2012, PHARMACOGENOMICS J, DOI [10.1038/tpj.2012.43, 10. 1038/tpj. 2012. 43]
   Harris K, 2012, J OBES, V2012, DOI 10.1155/2012/879151
   Henao-Mejia J, 2012, NATURE, V482, P179, DOI 10.1038/nature10809
   Jansen PLM, 2011, DIGEST DIS, V29, P48, DOI 10.1159/000324128
   Jorgensen NB, 2013, DIABETES, V62, P3044, DOI 10.2337/db13-0022
   Karlsson FH, 2013, NATURE, V498, P99, DOI 10.1038/nature12198
   Kong LC, 2013, AM J CLIN NUTR, V98, P16, DOI 10.3945/ajcn.113.058743
   Kugelberg Elisabeth, 2013, Nat Rev Endocrinol, V9, P314, DOI 10.1038/nrendo.2013.81
   Kugelberg Elisabeth, 2013, Nat Rev Gastroenterol Hepatol, V10, P259, DOI 10.1038/nrgastro.2013.67
   Kwok CS, 2014, INT J CARDIOL, V173, P20, DOI 10.1016/j.ijcard.2014.02.026
   Laferrere B, 2008, J CLIN ENDOCR METAB, V93, P2479, DOI 10.1210/jc.2007-2851
   Laferrere B, 2007, DIABETES CARE, V30, P1709, DOI 10.2337/dc06-1549
   Le Chatelier E, 2013, NATURE, V500, P541, DOI 10.1038/nature12506
   le Roux CW, 2011, AM J PHYSIOL-REG I, V301, pR1057, DOI 10.1152/ajpregu.00139.2011
   Ley RE, 2006, NATURE, V444, P1022, DOI 10.1038/4441022a
   Li JV, 2011, FRONT MICROBIOL, V2, DOI 10.3389/fmicb.2011.00183
   Li JV, 2011, GUT, V60, P1214, DOI 10.1136/gut.2010.234708
   Liou AP, 2013, SCI TRANSL MED, V5, DOI 10.1126/scitranslmed.3005687
   LIPS MA, 2014, CLIN ENDOCRINOL OXF, P87044
   Madsbad S, 2014, LANCET DIABETES ENDO, V2, P152, DOI 10.1016/S2213-8587(13)70218-3
   Mingrone G, 2012, NEW ENGL J MED, V366, P1577, DOI 10.1056/NEJMoa1200111
   Mutch DM, 2006, PLOS GENET, V2, P1956, DOI 10.1371/journal.pgen.0020188
   Myronovych A, 2014, OBESITY, V22, P390, DOI 10.1002/oby.20548
   Nadal I, 2009, INT J OBESITY, V33, P758, DOI 10.1038/ijo.2008.260
   Nannipieri M, 2013, J CLIN ENDOCR METAB, V98, P4391, DOI 10.1210/jc.2013-2538
   Osto M, 2013, PHYSIOL BEHAV, V119, P92, DOI 10.1016/j.physbeh.2013.06.008
   Patti ME, 2009, OBESITY, V17, P1671, DOI 10.1038/oby.2009.102
   Pournaras DJ, 2012, BRIT J SURG, V99, P100, DOI 10.1002/bjs.7704
   Qin JJ, 2012, NATURE, V490, P55, DOI 10.1038/nature11450
   Ravussin Y, 2012, OBESITY, V20, P738, DOI 10.1038/oby.2011.111
   Reed MA, 2011, J CLIN ENDOCR METAB, V96, P2525, DOI 10.1210/jc.2011-0165
   Ridaura VK, 2013, SCIENCE, V341, P1079, DOI 10.1126/science.1241214
   Robert M, 2013, OBES SURG, V23, P770, DOI 10.1007/s11695-013-0868-4
   Rubino FA, 2004, ANN SURG, V239, P1, DOI 10.1097/01.sla.0000102989.54824.fc
   Rubino F, 2006, ANN SURG, V244, P741, DOI 10.1097/01.sla.0000224726.61448.1b
   Ryan KK, 2014, NATURE, V509, P183, DOI 10.1038/nature13135
   Santacruz A, 2009, OBESITY, V17, P1906, DOI 10.1038/oby.2009.112
   Savassi-Rocha AL, 2014, OBES SURG, V24, P184, DOI 10.1007/s11695-013-1084-y
   Schauer PR, 2012, NEW ENGL J MED, V366, P1567, DOI 10.1056/NEJMoa1200225
   Serino M, 2012, GUT, V61, P543, DOI 10.1136/gutjnl-2011-301012
   Simpson SA, 2011, BMJ-BRIT MED J, V343, DOI 10.1136/bmj.d8042
   Sjostrom L, 2004, NEW ENGL J MED, V351, P2683, DOI 10.1056/NEJMoa035622
   Sjostrom L, 2012, JAMA-J AM MED ASSOC, V307, P56, DOI 10.1001/jama.2011.1914
   Still CD, 2014, LANCET DIABETES ENDO, V2, P38, DOI 10.1016/S2213-8587(13)70070-6
   Thaler JP, 2009, ENDOCRINOLOGY, V150, P2518, DOI 10.1210/en.2009-0367
   TROSTLER N, 1995, OBES SURG, V5, P39, DOI 10.1381/096089295765558141
   Turnbaugh PJ, 2008, CELL HOST MICROBE, V3, P213, DOI 10.1016/j.chom.2008.02.015
   Turnbaugh PJ, 2009, NATURE, V457, P480, DOI 10.1038/nature07540
   Van der Schueren BJ, 2012, DIABETES CARE, V35, P42, DOI 10.2337/dc11-1472
   Vrieze A, 2012, GASTROENTEROLOGY, V143, P913, DOI 10.1053/j.gastro.2012.06.031
   Walker AW, 2011, ISME J, V5, P220, DOI 10.1038/ISMEJ.2010.118
   Wilson-Perez HE, 2013, INT J OBESITY, V37, P288, DOI 10.1038/ijo.2012.18
   Wing RR, 2005, AM J CLIN NUTR, V82, p222S, DOI 10.1093/ajcn/82.1.222S
   Wu GD, 2011, SCIENCE, V334, P105, DOI 10.1126/science.1208344
   Yatsunenko T, 2012, NATURE, V486, P222, DOI 10.1038/nature11053
   Zhang HS, 2009, P NATL ACAD SCI USA, V106, P2365, DOI 10.1073/pnas.0812600106
   Zheng HY, 2009, AM J PHYSIOL-REG I, V297, pR1273, DOI 10.1152/ajpregu.00343.2009
NR 93
TC 59
Z9 62
U1 0
U2 43
PU CURRENT MEDICINE GROUP
PI PHILADELPHIA
PA 400 MARKET STREET, STE 700, PHILADELPHIA, PA 19106 USA
SN 1523-3804
EI 1534-6242
J9 CURR ATHEROSCLER REP
JI Curr. Atheroscleros. Rep.
PD NOV
PY 2014
VL 16
IS 11
AR 454
DI 10.1007/s11883-014-0454-9
PG 11
WC Peripheral Vascular Disease
WE Science Citation Index Expanded (SCI-EXPANDED)
SC Cardiovascular System & Cardiology
GA AR9UL
UT WOS:000343923700007
PM 25214424
DA 2022-07-02
ER

PT J
AU Axling, U
   Olsson, C
   Xu, J
   Fernandez, C
   Larsson, S
   Strom, K
   Ahrne, S
   Holm, C
   Molin, G
   Berger, K
AF Axling, Ulrika
   Olsson, Crister
   Xu, Jie
   Fernandez, Celine
   Larsson, Sara
   Strom, Kristoffer
   Ahrne, Siv
   Holm, Cecilia
   Molin, Goran
   Berger, Karin
TI Green tea powder and Lactobacillus plantarum affect gut microbiota,
   lipid metabolism and inflammation in high-fat fed C57BL/6J mice
SO NUTRITION & METABOLISM
LA English
DT Article
DE Green tea; Lactobacillus plantarum; Type 2 diabetes; Obesity;
   Microbiota; Akkermansia; Inflammation; C57BL/6J
ID DIET-INDUCED OBESITY; INSULIN-RESISTANCE; LIVER-DISEASE; WEIGHT-GAIN;
   ACID; GLUCOSE; ABSORPTION; CATECHINS; ENERGY; PROBIOTICS
AB Background: Type 2 diabetes is associated with obesity, ectopic lipid accumulation and low-grade inflammation. A dysfunctional gut microbiota has been suggested to participate in the pathogenesis of the disease. Green tea is rich in polyphenols and has previously been shown to exert beneficial metabolic effects. Lactobacillus plantarum has the ability to metabolize phenolic acids. The health promoting effect of whole green tea powder as a prebiotic compound has not been thoroughly investigated previously.
   Methods: C57BL/6J mice were fed a high-fat diet with or without a supplement of 4% green tea powder (GT), and offered drinking water supplemented with Lactobacillus plantarum DSM 15313 (Lp) or the combination of both (Lp + GT) for 22 weeks. Parameters related to obesity, glucose tolerance, lipid metabolism, hepatic steatosis and inflammation were examined. Small intestinal tissue and caecal content were collected for bacterial analysis.
   Results: Mice in the Lp + GT group had significantly more Lactobacillus and higher diversity of bacteria in the intestine compared to both mice in the control and the GT group. Green tea strongly reduced the body fat content and hepatic triacylglycerol and cholesterol accumulation. The reduction was negatively correlated to the amount of Akkermansia and/or the total amount of bacteria in the small intestine. Markers of inflammation were reduced in the Lp + GT group compared to control. PLS analysis of correlations between the microbiota and the metabolic variables of the individual mice showed that relatively few components of the microbiota had high impact on the correlation model.
   Conclusions: Green tea powder in combination with a single strain of Lactobacillus plantarum was able to promote growth of Lactobacillus in the intestine and to attenuate high fat diet-induced inflammation. In addition, a component of the microbiota, Akkermansia, correlated negatively with several metabolic parameters known to be risk factors for the development of type 2 diabetes.
C1 [Axling, Ulrika; Fernandez, Celine; Larsson, Sara; Strom, Kristoffer; Holm, Cecilia; Berger, Karin] Lund Univ, Dept Expt Med Sci, Lund, Sweden.
   [Olsson, Crister; Xu, Jie; Ahrne, Siv; Molin, Goran] Lund Univ, Dept Appl Nutr & Food Chem, Sect Food Hyg, Lund, Sweden.
RP Berger, K (corresponding author), Lund Univ, Dept Expt Med Sci, Lund, Sweden.
EM karin.berger@med.lu.se
RI Fernandez, Celine/ABH-9332-2020
OI Fernandez, Celine/0000-0003-1290-4982; Xu, Jie/0000-0002-9707-502X
FU Lund University Antidiabetic Food Center; VINNOVA VINN Excellence
   center; Swedish Research council [11284]; Swedish Diabetes Association;
   A. Pahlsson Foundation; Royal Physiographic Society in Lund; Foundation
   of Tage Blucher for Medical Research
FX We want to thank Martin Berntsson at Umetrics (Umea, Sweden), for help
   with the SIMCA software and Dr Fredrik Nilsson and Helene Jacobsson at
   the Competence Centre for Clinical Research, Region Skane (Lund, Sweden)
   for statistical analysis. We acknowledge Birgitta Danielsson for
   technical assistance. This study was supported by the Lund University
   Antidiabetic Food Center, a VINNOVA VINN Excellence center, the Swedish
   Research council (project no 11284 to C. H.), the Swedish Diabetes
   Association, A. Pahlsson Foundation (C. H, K. B), the Royal
   Physiographic Society in Lund (C. F), Foundation of Tage Blucher for
   Medical Research (K. S.), Dr P. Hakansson (K. B), Fredrik and Ingrid
   Thuring (K. B), Lars Hierta (K. B, K. S), Ake Wiberg (K. B), Ahlen (K.
   B.), Tore Nilsson and Magnus Bergvall (K.B).
CR AHN Y-J, 1990, Microbial Ecology in Health and Disease, V3, P335
   Ankolekar C, 2011, J MED FOOD, V14, P1321, DOI 10.1089/jmf.2010.0237
   [Anonymous], 1998, ECOLOGICAL METHODOLO
   Aziz NH, 1998, MICROBIOS, V93, P43
   Backhed F, 2004, P NATL ACAD SCI USA, V101, P15718, DOI 10.1073/pnas.0407076101
   Barthelmebs L, 2000, APPL ENVIRON MICROB, V66, P3368, DOI 10.1128/AEM.66.8.3368-3375.2000
   Best DJ, 1975, APPL STAT, V24, P377, DOI DOI 10.2307/2347111
   Bose M, 2008, J NUTR, V138, P1677, DOI 10.1093/jn/138.9.1677
   Cabrera C, 2006, J AM COLL NUTR, V25, P79, DOI 10.1080/07315724.2006.10719518
   Cani PD, 2007, DIABETOLOGIA, V50, P2374, DOI 10.1007/s00125-007-0791-0
   Cani PD, 2008, DIABETES, V57, P1470, DOI 10.2337/db07-1403
   Cani PD, 2007, CURR OPIN CLIN NUTR, V10, P729, DOI 10.1097/MCO.0b013e3282efdebb
   Cole JR, 2009, NUCLEIC ACIDS RES, V37, pD141, DOI 10.1093/nar/gkn879
   Derrien M, 2011, FRONT MICROBIOL, V2, DOI 10.3389/fmicb.2011.00166
   Derrien M, 2010, GUT MICROBES, V1, P254, DOI 10.4161/gmic.1.4.12778
   Dulloo AG, 1999, AM J CLIN NUTR, V70, P1040
   Esposito E, 2009, J NUTR, V139, P905, DOI 10.3945/jn.108.101808
   Everard A, 2011, DIABETES, V60, P2775, DOI 10.2337/db11-0227
   Falk A, 2007, SCAND J GASTROENTERO, V42, P973, DOI 10.1080/00365520701204238
   Friedman M, 2006, J FOOD SCI, V71, pC328, DOI 10.1111/j.1750-3841.2006.00090.x
   Gustafsson RJ, 2012, WORLD J GASTROENTERO, V18, P1628, DOI 10.3748/wjg.v18.i14.1628
   Hall TA., 1999, NUCL ACIDS S SERIES, VS41, P95, DOI DOI 10.1021/BK-1999-0734.CH008
   Hothorn T, 2006, AM STAT, V60, P257, DOI 10.1198/000313006X118430
   Hothorn T, 2008, J STAT SOFTW, V28, P1
   Ikeda I, 2005, BIOSCI BIOTECH BIOCH, V69, P1049, DOI 10.1271/bbb.69.1049
   Juhel C, 2000, J NUTR BIOCHEM, V11, P45, DOI 10.1016/S0955-2863(99)00070-4
   Karlsson CLJ, 2011, BRIT J NUTR, V106, P887, DOI 10.1017/S0007114511001036
   Klaus S, 2005, INT J OBESITY, V29, P615, DOI 10.1038/sj.ijo.0802926
   Kobayashi Y, 2000, J AGR FOOD CHEM, V48, P5618, DOI 10.1021/jf0006832
   Koo SI, 2007, J NUTR BIOCHEM, V18, P179, DOI 10.1016/j.jnutbio.2006.12.005
   Larsen N, 2010, PLOS ONE, V5, DOI 10.1371/journal.pone.0009085
   Lee JH, 2006, J AGR FOOD CHEM, V54, P8717, DOI 10.1021/jf061603i
   Ma X, 2008, J HEPATOL, V49, P821, DOI 10.1016/j.jhep.2008.05.025
   Magurran AE, 1996, ECOLOGICAL DIVERSITY
   MATTHEWS DR, 1985, DIABETOLOGIA, V28, P412, DOI 10.1007/BF00280883
   Membrez M, 2008, FASEB J, V22, P2416, DOI 10.1096/fj.07-102723
   Mulder TP, 2005, AM J CLIN NUTR, V81, p256S, DOI 10.1093/ajcn/81.1.256S
   Murase T, 2002, INT J OBESITY, V26, P1459, DOI 10.1038/sj.ijo.0802141
   Nagao T, 2007, OBESITY, V15, P1473, DOI 10.1038/oby.2007.176
   Nagao T, 2009, OBESITY, V17, P310, DOI 10.1038/oby.2008.505
   Naz S, 2011, J AGR FOOD CHEM, V59, P2734, DOI 10.1021/jf103072z
   Osawa R, 2000, APPL ENVIRON MICROB, V66, P3093, DOI 10.1128/AEM.66.7.3093-3097.2000
   Osman N, 2007, DIGEST LIVER DIS, V39, P849, DOI 10.1016/j.dld.2007.06.001
   Osman N, 2008, DIGEST DIS SCI, V53, P2464, DOI 10.1007/s10620-007-0174-x
   Park HJ, 2012, J NUTR, V142, P57, DOI 10.3945/jn.111.148544
   Pilloni G, 2012, PLOS ONE, V7, DOI 10.1371/journal.pone.0040467
   Png CW, 2010, AM J GASTROENTEROL, V105, P2420, DOI 10.1038/ajg.2010.281
   Raederstorff DG, 2003, J NUTR BIOCHEM, V14, P326, DOI 10.1016/S0955-2863(03)00054-8
   Roowi S, 2010, J AGR FOOD CHEM, V58, P1296, DOI 10.1021/jf9032975
   Rubino F, 2010, NAT REV ENDOCRINOL, V6, P102, DOI 10.1038/nrendo.2009.268
   Santacruz A, 2010, BRIT J NUTR, V104, P83, DOI 10.1017/S0007114510000176
   Shaw JE, 2010, DIABETES RES CLIN PR, V87, P4, DOI 10.1016/j.diabres.2009.10.007
   Siegmund B, 2001, J PHARMACOL EXP THER, V296, P99
   Smith BW, 2011, NAT REV ENDOCRINOL, V7, P456, DOI 10.1038/nrendo.2011.72
   Sobolova L, 2006, PHARMACOL RES, V53, P104, DOI 10.1016/j.phrs.2005.09.004
   Swidsinski A, 2011, GUT, V60, P34, DOI 10.1136/gut.2009.191320
   Turnbaugh PJ, 2008, CELL HOST MICROBE, V3, P213, DOI 10.1016/j.chom.2008.02.015
   Turnbaugh PJ, 2009, NATURE, V457, P480, DOI 10.1038/nature07540
   Vandesompele J, 2002, GENOME BIOL, V3, DOI 10.1186/gb-2002-3-7-research0034
   Vaquero I, 2004, INT J FOOD MICROBIOL, V96, P199, DOI 10.1016/j.ijfoodmicro.2004.04.004
   Velayudham A, 2009, HEPATOLOGY, V49, P989, DOI 10.1002/hep.22711
   Wang M, 2005, FEMS MICROBIOL ECOL, V54, P219, DOI 10.1016/j.femsec.2005.03.012
   Wang M, 2008, J ALLERGY CLIN IMMUN, V121, P129, DOI 10.1016/j.jaci.2007.09.011
   Wolfe D. A., 1973, NONPARAMETRIC STAT M
   Wolfram S, 2005, ANN NUTR METAB, V49, P54, DOI 10.1159/000084178
   Wolfram S, 2006, MOL NUTR FOOD RES, V50, P176, DOI 10.1002/mnfr.200500102
   Zhang HS, 2009, P NATL ACAD SCI USA, V106, P2365, DOI 10.1073/pnas.0812600106
   Zheng DD, 1996, APPL ENVIRON MICROB, V62, P4504, DOI 10.1128/AEM.62.12.4504-4513.1996
   Zhou J, 2008, GASTROENTEROLOGY, V134, P556, DOI 10.1053/j.gastro.2007.11.037
NR 69
TC 152
Z9 167
U1 5
U2 156
PU BMC
PI LONDON
PA CAMPUS, 4 CRINAN ST, LONDON N1 9XW, ENGLAND
SN 1743-7075
J9 NUTR METAB
JI Nutr. Metab.
PD NOV 26
PY 2012
VL 9
AR 105
DI 10.1186/1743-7075-9-105
PG 18
WC Nutrition & Dietetics
WE Science Citation Index Expanded (SCI-EXPANDED)
SC Nutrition & Dietetics
GA 066TK
UT WOS:000313243000001
PM 23181558
OA Green Published, gold
DA 2022-07-02
ER

PT J
AU Avila, JT
   Park, KT
   Golden, NH
AF Avila, Jonathan T.
   Park, K. T.
   Golden, Neville H.
TI Eating disorders in adolescents with chronic gastrointestinal and
   endocrine diseases
SO LANCET CHILD & ADOLESCENT HEALTH
LA English
DT Review
ID INFLAMMATORY-BOWEL-DISEASE; FOOD-INTAKE DISORDER; ANOREXIA-NERVOSA;
   BULIMIA-NERVOSA; CELIAC-DISEASE; INTESTINAL MICROBIOTA;
   BODY-COMPOSITION; CHILDREN; PREVALENCE; HYPERTHYROIDISM
AB Eating disorders are one of the most common chronic conditions in adolescents. The clinical symptoms can mimic those of other chronic diseases including gastrointestinal and endocrine disorders. However, an eating disorder can coexist with another chronic disease, making the diagnosis and management of both conditions challenging. This Review describes what is known about eating disorders in adolescents with chronic gastrointestinal and endocrine diseases, focusing on coeliac disease, inflammatory bowel disease, diabetes, and thyroid disorders. The prevalence and onset of each condition during adolescence is discussed, followed by a description of the associations among the conditions and eating disorders. We also discuss management challenges posed by the coexistence of the two conditions. When both diseases coexist, a multidisciplinary approach is often needed to address the additional complexities posed.
C1 [Avila, Jonathan T.; Golden, Neville H.] Stanford Univ, Sch Med, Lucile Packard Childrens Hosp, Dept Pediat,Div Adolescent Med, Palo Alto, CA 94304 USA.
   [Park, K. T.] Stanford Univ, Sch Med, Lucile Packard Childrens Hosp, Dept Pediat,Div Gastroenterol, Palo Alto, CA 94304 USA.
RP Golden, NH (corresponding author), Stanford Univ, Sch Med, Lucile Packard Childrens Hosp, Dept Pediat,Div Adolescent Med, Palo Alto, CA 94304 USA.
EM ngolden@stanford.edu
OI Avila, Jonathan/0000-0002-6170-631X
FU Mary Gallo Endowed Postdoctoral Fellowship Fund; National Institutes of
   Health-National Institute of Diabetes and Digestive and Kidney Diseases
   [DK094868]; Crohn's & Colitis Foundation; National Institutes of
   Health-Eunice Kennedy Shriver National Institute of Child Health and
   Human Development [RO1 HD082166]
FX Supported in part by The Mary Gallo Endowed Postdoctoral Fellowship Fund
   (JTA), National Institutes of Health-National Institute of Diabetes and
   Digestive and Kidney Diseases (DK094868), Crohn's & Colitis Foundation
   (KTP), and National Institutes of Health-Eunice Kennedy Shriver National
   Institute of Child Health and Human Development (RO1 HD082166; NHG).
CR American Psychiatric Association, 2013, DIAGNOSTIC STAT MANU, V5th, DOI 10.1176/appi.books.9780890425596
   [Anonymous], 2006, GASTROENTEROLOGY, V131, P1977, DOI 10.1053/j.gastro.2006.10.003
   Borgo F, 2017, PLOS ONE, V12, DOI 10.1371/journal.pone.0179739
   Brown C, 2014, INT J EAT DISORDER, V47, P671, DOI 10.1002/eat.22282
   Candler T, 2018, ARCH DIS CHILDHOOD-E, V103, P118, DOI 10.1136/archdischild-2017-312689
   Centers for Disease Control and Prevention, 2017, NAT DIAB STAT REP 20
   Cherubini V, 2018, INT J EAT DISORDER, V51, P890, DOI 10.1002/eat.22889
   Dalton B, 2018, J PSYCHIATR RES, V103, P252, DOI 10.1016/j.jpsychires.2018.06.002
   De Paoli T, 2018, EAT DISORD, V26, P343, DOI 10.1080/10640266.2017.1405651
   Duncan L, 2017, AM J PSYCHIAT, V174, P850, DOI 10.1176/appi.ajp.2017.16121402
   Fetissov SO, 2002, P NATL ACAD SCI USA, V99, P17155, DOI 10.1073/pnas.222658699
   Fisher Martin, 2015, Int J Adolesc Med Health, V27, P437, DOI 10.1515/ijamh-2014-0059
   Fisher MM, 2014, J ADOLESCENT HEALTH, V55, P49, DOI 10.1016/j.jadohealth.2013.11.013
   Forman SF, 2014, J ADOLESCENT HEALTH, V55, P750, DOI 10.1016/j.jadohealth.2014.06.014
   Frank DN, 2007, P NATL ACAD SCI USA, V104, P13780, DOI 10.1073/pnas.0706625104
   Gevers D, 2014, CELL HOST MICROBE, V15, P382, DOI 10.1016/j.chom.2014.02.005
   Goebel-Fabbri AE, 2008, DIABETES CARE, V31, P415, DOI 10.2337/dc07-2026
   Guandalini S, 2014, JAMA PEDIATR, V168, P272, DOI 10.1001/jamapediatrics.2013.3858
   Herpertz-Dahlmann B, 2017, EUR CHILD ADOLES PSY, V26, P1031, DOI 10.1007/s00787-017-0945-7
   Heruc GA, 2018, AM J PHYSIOL-ENDOC M, V315, pE565, DOI 10.1152/ajpendo.00149.2018
   Hill ID, 2005, GASTROENTEROLOGY, V128, pS25, DOI 10.1053/j.gastro.2005.02.012
   Hornig M, 2013, CURR OPIN RHEUMATOL, V25, P488, DOI 10.1097/BOR.0b013e32836208de
   Hou JK, 2011, AM J GASTROENTEROL, V106, P563, DOI 10.1038/ajg.2011.44
   Hsu LKG, 1996, PSYCHIAT CLIN N AM, V19, P681, DOI 10.1016/S0193-953X(05)70375-0
   Hudson JI, 2007, BIOL PSYCHIAT, V61, P348, DOI 10.1016/j.biopsych.2006.03.040
   Inui A, 2001, MOL PSYCHIATR, V6, P620, DOI 10.1038/sj.mp.4000944
   Jones JM, 2000, BMJ-BRIT MED J, V320, P1563, DOI 10.1136/bmj.320.7249.1563
   Kizilkan MP, 2016, J CLIN RES PEDIATR E, V8, P92, DOI 10.4274/jcrpe.2297
   Kleiman SC, 2015, PSYCHOSOM MED, V77, P969, DOI 10.1097/PSY.0000000000000247
   Kohling HL, 2017, CLIN IMMUNOL, V183, P63, DOI 10.1016/j.clim.2017.07.001
   Kopp P, 2000, THYROTOXICOSIS OTHER
   Lebow J, 2015, J ADOLESCENT HEALTH, V56, P19, DOI 10.1016/j.jadohealth.2014.06.005
   Levine A, 2014, J PEDIATR GASTR NUTR, V58, P795, DOI 10.1097/MPG.0000000000000239
   Liberati A, 2009, BMJ-BRIT MED J, V339, DOI [10.1136/bmj.b2700, 10.1371/journal.pmed.1000100, 10.7326/0003-4819-151-4-200908180-00136]
   Mack I, 2016, SCI REP-UK, V6, DOI 10.1038/srep26752
   Madden S, 2009, MED J AUSTRALIA, V190, P410, DOI 10.5694/j.1326-5377.2009.tb02487.x
   Marild K, 2017, PEDIATRICS, V139, DOI 10.1542/peds.2016-4367
   Mathisen TF, 2018, INT J EAT DISORDER, V51, P331, DOI 10.1002/eat.22841
   Micali N, 2013, BMJ OPEN, V3, DOI 10.1136/bmjopen-2013-002646
   Modi A, 2017, CURR DIABETES REV, V13, P315, DOI 10.2174/1573399812666160421121307
   Morkl S, 2017, INT J EAT DISORDER, V50, P1421, DOI 10.1002/eat.22801
   Moosavi M, 2015, CAN J DIABETES, V39, P16, DOI 10.1016/j.jcjd.2014.04.007
   Morita C, 2015, PLOS ONE, V10, DOI 10.1371/journal.pone.0145274
   Mostowy J, 2016, PLOS ONE, V11, DOI 10.1371/journal.pone.0159593
   Nagata JM, 2018, J GEN INTERN MED, V33, P1337, DOI 10.1007/s11606-018-4465-z
   NEUMARKSZTAINER D, 1995, ARCH PEDIAT ADOL MED, V149, P1330, DOI 10.1001/archpedi.1995.02170250036005
   Newfield RS, 2009, PEDIATR DIABETES, V10, P310, DOI 10.1111/j.1399-5448.2008.00475.x
   Nicely TA, 2014, J EAT DISORD, V2, DOI 10.1186/s40337-014-0021-3
   Nicholls DE, 2011, BRIT J PSYCHIAT, V198, P295, DOI 10.1192/bjp.bp.110.081356
   Nieto-Martinez R, 2017, CURR DIABETES REP, V17, DOI 10.1007/s11892-017-0949-1
   Norris ML, 2014, INT J EAT DISORDER, V47, P495, DOI 10.1002/eat.22217
   Ornstein RM, 2013, J ADOLESCENT HEALTH, V53, P303, DOI 10.1016/j.jadohealth.2013.03.025
   Peebles R, 2006, J ADOLESCENT HEALTH, V39, P800, DOI 10.1016/j.jadohealth.2006.05.013
   Peebles R, 2010, PEDIATRICS, V125, pE1193, DOI 10.1542/peds.2008-1777
   Pinhas L, 2011, ARCH PEDIAT ADOL MED, V165, P895, DOI 10.1001/archpediatrics.2011.145
   Pulgaron ER, 2014, CURR DIABETES REP, V14, DOI 10.1007/s11892-014-0508-y
   Raevuori A, 2015, INT J EAT DISORDER, V48, P555, DOI 10.1002/eat.22334
   Raevuori A, 2014, PLOS ONE, V9, DOI 10.1371/journal.pone.0104845
   Rayment D, 2012, INT J EAT DISORDER, V45, P460, DOI 10.1002/eat.20964
   ROSETH AG, 1992, SCAND J GASTROENTERO, V27, P793, DOI 10.3109/00365529209011186
   Rubio-Tapia A, 2012, AM J GASTROENTEROL, V107, P1538, DOI 10.1038/ajg.2012.219
   Smalls-Mantey A, 2015, INT J EAT DISORDER, V48, P932, DOI 10.1002/eat.22420
   Smink FRE, 2014, INT J EAT DISORDER, V47, P610, DOI 10.1002/eat.22316
   SPALTER AR, 1993, BIOL PSYCHIAT, V33, P408, DOI 10.1016/0006-3223(93)90168-D
   Staite E, 2018, DIABETIC MED, V35, P1329, DOI 10.1111/dme.13700
   Steinhausen HC, 2015, INT J EAT DISORDER, V48, P845, DOI 10.1002/eat.22402
   Sugie K, 2012, NEUROENDOCRINOL LETT, V33, P757
   Swaminath A, 2017, ALIMENT PHARM THER, V46, P645, DOI 10.1111/apt.14253
   TILLER J, 1994, J PSYCHOSOM RES, V38, P609, DOI 10.1016/0022-3999(94)90058-2
   Topping DL, 2001, PHYSIOL REV, V81, P1031, DOI 10.1152/physrev.2001.81.3.1031
   Treasure J, 2015, NAT REV DIS PRIMERS, V1, DOI 10.1038/nrdp.2015.74
   Vaarala O, 2008, DIABETES, V57, P2555, DOI 10.2337/db08-0331
   Virili C, 2017, MOL CELL ENDOCRINOL, V458, P39, DOI 10.1016/j.mce.2017.01.053
   Voelker DK, 2015, ADOLESC HEALTH MED T, V6, P149, DOI 10.2147/AHMT.S68344
   Warren MP, 2011, J CLIN ENDOCR METAB, V96, P333, DOI 10.1210/jc.2009-2304
   Whitelaw M, 2014, PEDIATRICS, V134, pE758, DOI 10.1542/peds.2014-0070
   Wilfley D, 2011, DIABETES CARE, V34, P858, DOI 10.2337/dc10-1704
   WONG C, 1987, INT J EAT DISORDER, V6, P763, DOI 10.1002/1098-108X(198711)6:6<763::AID-EAT2260060610>3.0.CO;2-1
   Wotton CJ, 2016, INT J EAT DISORDER, V49, P663, DOI 10.1002/eat.22544
   Yang Z, 2014, CLIN GASTROENTEROL H, V12, P253, DOI 10.1016/j.cgh.2013.06.028
NR 80
TC 9
Z9 9
U1 1
U2 18
PU ELSEVIER SCI LTD
PI OXFORD
PA THE BOULEVARD, LANGFORD LANE, KIDLINGTON, OXFORD OX5 1GB, OXON, ENGLAND
SN 2352-4642
J9 LANCET CHILD ADOLESC
JI Lancet Child. Adolesc. Health
PD MAR
PY 2019
VL 3
IS 3
BP 181
EP 189
DI 10.1016/S2352-4642(18)30386-9
PG 9
WC Pediatrics
WE Science Citation Index Expanded (SCI-EXPANDED)
SC Pediatrics
GA HL4CH
UT WOS:000458662400019
PM 30638841
DA 2022-07-02
ER

PT J
AU Ma, WJ
   Li, YP
   Heianza, Y
   Staller, KD
   Chan, AT
   Rimm, EB
   Rexrode, KM
   Qi, L
AF Ma, Wenjie
   Li, Yanping
   Heianza, Yoriko
   Staller, Kyle D.
   Chan, Andrew T.
   Rimm, Eric B.
   Rexrode, Kathryn M.
   Qi, Lu
TI Associations of Bowel Movement Frequency with Risk of Cardiovascular
   Disease and Mortality among US Women
SO SCIENTIFIC REPORTS
LA English
DT Article
ID FUNCTIONAL GASTROINTESTINAL DISORDERS; CORONARY-HEART-DISEASE; GUT
   MICROBIOTA; INTESTINAL MICROBIOTA; CHRONIC CONSTIPATION; PROSPECTIVE
   COHORT; DIABETES-MELLITUS; GALLSTONE DISEASE; METABOLISM; QUESTIONNAIRE
AB Emerging evidence suggests a potential impact of gastrointestinal function on cardiometabolic risk. Abnormal bowel movements have been related to various cardiovascular risk factors such as dyslipidemia, hypertension, diabetes, and altered metabolism of bile acids and gut microbiota. However, little is known about whether bowel movement frequency affects risk of cardiovascular disease (CVD) and mortality. In the Nurses' Health Study, bowel movement frequency was self-reported in 1982 by 86,289 women free from CVD and cancer. During up to 30 years of follow-up, we documented 7,628 incident CVD cases and 21,084 deaths. After adjustment for dietary intake, lifestyle, medication use, and other risk factors, as compared with women with daily bowel movement, having bowel movements more than once daily was significantly associated with increased risk of CVD (hazard ratio [HR]: 1.13; 95% confidence interval [CI]: 1.05-1.21), total mortality (HR: 1.17; 95% CI: 1.12-1.22), and cardiovascular mortality (HR: 1.17; 95% CI: 1.07-1.28). With further adjustment for body mass index and diabetes status, the association with total mortality remained significant (HR: 1.10; 95% CI: 1.06-1.15), whereas the associations with incident CVD and cardiovascular mortality were no longer significant. Our results suggest increased bowel movement frequency is a potential risk factor for premature mortality.
C1 [Ma, Wenjie; Rimm, Eric B.; Qi, Lu] Harvard TH Chan Sch Publ Hlth, Dept Epidemiol, Boston, MA 02115 USA.
   [Li, Yanping; Rimm, Eric B.; Qi, Lu] Harvard TH Chan Sch Publ Hlth, Dept Nutr, Boston, MA 02115 USA.
   [Heianza, Yoriko; Qi, Lu] Tulane Univ, Sch Publ Hlth & Trop Med, Dept Epidemiol, New Orleans, LA 70112 USA.
   [Staller, Kyle D.; Chan, Andrew T.] Massachusetts Gen Hosp, Div Gastroenterol, Boston, MA 02114 USA.
   [Staller, Kyle D.; Chan, Andrew T.; Rimm, Eric B.; Rexrode, Kathryn M.; Qi, Lu] Harvard Med Sch, Boston, MA 02114 USA.
   [Staller, Kyle D.; Chan, Andrew T.] Massachusetts Gen Hosp, Clin & Translat Epidemiol Unit, Boston, MA 02114 USA.
   [Rimm, Eric B.; Qi, Lu] Brigham & Womens Hosp, Dept Med, Channing Div Network Med, Boston, MA 02115 USA.
   [Rexrode, Kathryn M.] Brigham & Womens Hosp, Dept Med, Div Prevent Med, Boston, MA 02115 USA.
RP Qi, L (corresponding author), Harvard TH Chan Sch Publ Hlth, Dept Epidemiol, Boston, MA 02115 USA.; Qi, L (corresponding author), Harvard TH Chan Sch Publ Hlth, Dept Nutr, Boston, MA 02115 USA.; Qi, L (corresponding author), Tulane Univ, Sch Publ Hlth & Trop Med, Dept Epidemiol, New Orleans, LA 70112 USA.; Qi, L (corresponding author), Harvard Med Sch, Boston, MA 02114 USA.; Qi, L (corresponding author), Brigham & Womens Hosp, Dept Med, Channing Div Network Med, Boston, MA 02115 USA.
EM lqi1@tulane.edu
RI Staller, Kyle/W-5582-2019; Heianza, Yoriko/M-5716-2017; Rexrode, Kathryn
   M/I-1177-2018; Li, Yanping/H-6437-2011
OI Staller, Kyle/0000-0003-4925-4290; Heianza, Yoriko/0000-0002-0957-9309;
   Rexrode, Kathryn/0000-0003-3387-8429; Li, Yanping/0000-0002-0412-2748
FU National Institutes of Health [UM1 CA186107, R01 HL034594, R01
   HL088521]; National Heart, Lung, and Blood Institute [HL071981,
   HL034594, HL126024]; National Institute of Diabetes and Digestive and
   Kidney Diseases [DK091718, DK100383, DK078616]; Boston Obesity Nutrition
   Research Center [DK46200]; United States - Israel Binational Science
   Foundation [2011036]; American Heart Association Scientist Development
   Award [0730094N]; NATIONAL CANCER INSTITUTE [UM1CA186107] Funding
   Source: NIH RePORTER; NATIONAL HEART, LUNG, AND BLOOD INSTITUTE
   [R21HL126024, R01HL088521, R01HL071981, R01HL034594] Funding Source: NIH
   RePORTER; NATIONAL INSTITUTE OF DIABETES AND DIGESTIVE AND KIDNEY
   DISEASES [R01DK091718, U01DK078616, R01DK078616, P30DK046200,
   R01DK100383] Funding Source: NIH RePORTER
FX The cohorts were supported by grants of UM1 CA186107, R01 HL034594, R01
   HL088521 from the National Institutes of Health. The current study was
   supported by grants from the National Heart, Lung, and Blood Institute
   (HL071981, HL034594, HL126024), the National Institute of Diabetes and
   Digestive and Kidney Diseases (DK091718, DK100383, DK078616), the Boston
   Obesity Nutrition Research Center (DK46200), and United States - Israel
   Binational Science Foundation Grant 2011036. Dr. Qi was a recipient of
   the American Heart Association Scientist Development Award (0730094N).
CR Abrahamsson H, 2008, SCAND J GASTROENTERO, V43, P1483, DOI 10.1080/00365520802321212
   Agouridis AP, 2011, ANN GASTROENTEROL, V24, P181
   Andersen Nynne Nyboe, 2014, World J Gastrointest Pathophysiol, V5, P359, DOI 10.4291/wjgp.v5.i3.359
   Attaluri A, 2010, AM J GASTROENTEROL, V105, P1407, DOI 10.1038/ajg.2009.655
   Chang JY, 2007, NEUROGASTROENT MOTIL, V19, P905, DOI 10.1111/j.1365-2982.2007.00974.x
   CLOUSE RE, 1989, AM J GASTROENTEROL, V84, P868
   COLDITZ GA, 1986, AM J EPIDEMIOL, V123, P894, DOI 10.1093/oxfordjournals.aje.a114319
   Collet TH, 2012, ARCH INTERN MED, V172, P799, DOI 10.1001/archinternmed.2012.402
   Conlon MA, 2015, NUTRIENTS, V7, P17, DOI 10.3390/nu7010017
   Drossman DA, 2006, GASTROENTEROLOGY, V130, P1377, DOI 10.1053/j.gastro.2006.03.008
   DuPont AW, 2011, NAT REV GASTRO HEPAT, V8, P523, DOI 10.1038/nrgastro.2011.133
   EVERHART JE, 1989, DIGEST DIS SCI, V34, P1153, DOI 10.1007/BF01537261
   Guo YT, 2014, PLOS ONE, V9, DOI 10.1371/journal.pone.0112289
   HARRIS M, 1979, DIABETES, V28, P1039
   Honkura K, 2016, ATHEROSCLEROSIS, V246, P251, DOI 10.1016/j.atherosclerosis.2016.01.007
   Kim SE, 2015, J NEUROGASTROENTEROL, V21, P111, DOI 10.5056/jnm14048
   Koeth RA, 2013, NAT MED, V19, P576, DOI 10.1038/nm.3145
   Kubota Y, 2016, J EPIDEMIOL, V26, P242, DOI 10.2188/jea.JE20150123
   Ley RE, 2005, P NATL ACAD SCI USA, V102, P11070, DOI 10.1073/pnas.0504978102
   Li YP, 2015, J AM COLL CARDIOL, V66, P1538, DOI 10.1016/j.jacc.2015.07.055
   Lv J, 2015, ARTERIOSCL THROM VAS, V35, P2232, DOI 10.1161/ATVBAHA.115.306043
   Maggio M, 2013, JAMA INTERN MED, V173, P518, DOI 10.1001/jamainternmed.2013.2851
   Maleki D, 2000, ARCH INTERN MED, V160, P2808, DOI 10.1001/archinte.160.18.2808
   Olaiya MT, 2013, PLOS ONE, V8, DOI 10.1371/journal.pone.0076448
   Ponnusamy K, 2011, J MED MICROBIOL, V60, P817, DOI 10.1099/jmm.0.028126-0
   Portincasa P, 2006, LANCET, V368, P230, DOI 10.1016/S0140-6736(06)69044-2
   Qin JJ, 2012, NATURE, V490, P55, DOI 10.1038/nature11450
   Rimm E B, 1990, Epidemiology, V1, P466, DOI 10.1097/00001648-199011000-00009
   Rogler G, 2014, EUR HEART J, V35, P426, DOI 10.1093/eurheartj/eht271
   Rose GA, 1982, WHO MONOGRAPH SERIES
   Ruhl CE, 2011, GASTROENTEROLOGY, V140, P508, DOI 10.1053/j.gastro.2010.10.060
   Salmoirago-Blotcher E, 2011, AM J MED, V124, P714, DOI 10.1016/j.amjmed.2011.03.026
   Sanjoaquin MA, 2004, PUBLIC HEALTH NUTR, V7, P77, DOI 10.1079/PHN2003522
   Talley NJ, 2008, NEUROGASTROENT MOTIL, V20, P121, DOI 10.1111/j.1365-2982.2008.01097.x
   Talley NJ, 2003, AM J GASTROENTEROL, V98, P1107, DOI 10.1016/S0002-9270(03)00239-9
   TALLEY NJ, 1993, GASTROENTEROLOGY, V105, P781, DOI 10.1016/0016-5085(93)90896-K
   Tang WHW, 2014, J CLIN INVEST, V124, P4204, DOI 10.1172/JCI72331
   Tang WHW, 2013, NEW ENGL J MED, V368, P1575, DOI 10.1056/NEJMoa1109400
   Turnbaugh PJ, 2006, NATURE, V444, P1027, DOI 10.1038/nature05414
   Wang ZN, 2011, NATURE, V472, P57, DOI 10.1038/nature09922
   WILLETT WC, 1985, AM J EPIDEMIOL, V122, P51, DOI 10.1093/oxfordjournals.aje.a114086
   Willing BP, 2010, GASTROENTEROLOGY, V139, P1844, DOI 10.1053/j.gastro.2010.08.049
   WOLF AM, 1994, INT J EPIDEMIOL, V23, P991, DOI 10.1093/ije/23.5.991
   Wu T, 2013, BMC GENOMICS, V14, DOI 10.1186/1471-2164-14-669
NR 44
TC 8
Z9 11
U1 2
U2 17
PU NATURE PUBLISHING GROUP
PI LONDON
PA MACMILLAN BUILDING, 4 CRINAN ST, LONDON N1 9XW, ENGLAND
SN 2045-2322
J9 SCI REP-UK
JI Sci Rep
PD SEP 6
PY 2016
VL 6
AR 33005
DI 10.1038/srep33005
PG 10
WC Multidisciplinary Sciences
WE Science Citation Index Expanded (SCI-EXPANDED)
SC Science & Technology - Other Topics
GA DU9JX
UT WOS:000382534100001
PM 27596972
OA Green Published, gold
DA 2022-07-02
ER

PT J
AU Herat, LY
   Ward, NC
   Magno, AL
   Rakoczy, EP
   Kiuchi, MG
   Schlaich, MP
   Matthews, VB
AF Herat, Lakshini Y.
   Ward, Natalie C.
   Magno, Aaron L.
   Rakoczy, Elizabeth P.
   Kiuchi, Marcio G.
   Schlaich, Markus P.
   Matthews, Vance B.
TI Sodium glucose co-transporter 2 inhibition reduces succinate levels in
   diabetic mice
SO WORLD JOURNAL OF GASTROENTEROLOGY
LA English
DT Article
DE Sodium glucose co-transporter inhibitors; Sodium glucose co-transporter
   2; Diabetes; Diabetic retinopathy; Mouse; Gut microbiota; Empagliflozin;
   Dapagliflozin; Succinate; Akimba
ID GUT MICROBIOTA; METABOLIC SYNDROME; KIDNEY-DISEASE; MOUSE MODEL;
   EMPAGLIFLOZIN; CANAGLIFLOZIN; LEPTIN; ALTERS
AB BACKGROUND
   Type 1 diabetes (T1D) is associated with major chronic microvascular complications which contribute significantly to diabetes associated morbidity. The protein primarily responsible for glucose reabsorption in the kidney is sodium glucose co-transporter 2 (SGLT2). Presently, SGLT2 inhibitors are widely used in diabetic patients to improve blood glucose levels and prevent cardiovascular and renal complications. Given the broad therapeutic application of SGLT2 inhibitors, we hypothesised that SGLT2 inhibition may exert its protective effects via alterations of the gut microbiome and tested this in a type 1 diabetic mouse model of diabetic retinopathy. AIM
   To determine whether the treatment with two independent SGLT2 inhibitors affects gut health in a type 1 diabetic mouse model. METHODS
   The SGLT2 inhibitors empagliflozin or dapagliflozin (25 mg/kg/d) or vehicle dimethylsulfoxide (DMSO) were administered to C57BL/6J, Akita, Kimba and Akimba mice at 10 wk of age for 8 wk via their drinking water. Serum samples were collected and the concentration of succinate and the short chain fatty acid (SCFA) butyric acid was measured using gas chromatography-mass spectrometry. Enzyme-linked immunosorbent assay (ELISA) was performed to determine the concentration of insulin and leptin. Furthermore, the norepinephrine content in kidney tissue was determined using ELISA. Pancreatic tissue was collected and stained with haematoxylin and eosin and analysed using brightfield microscopy. RESULTS
   Due to the presence of the Akita allele, both Akita and Akimba mice showed a reduction in insulin production compared to C57BL/6J and Kimba mice. Furthermore, Akita mice also showed the presence of apoptotic bodies within the pancreatic islets. The acinar cells of Akita and Akimba mice showed swelling which is indicative of acute injury or pancreatitis. After 8 wk of SGLT2 inhibition with dapagliflozin, the intermediate metabolite of gut metabolism known as succinate was significantly reduced in Akimba mice when compared to DMSO treated mice. In addition, empagliflozin resulted in suppression of succinate levels in Akimba mice. The beneficial SCFA known as butyric acid was significantly increased in Akita mice after treatment with dapagliflozin when compared to vehicle treated mice. The norepinephrine content in the kidney was significantly reduced with both dapagliflozin and empagliflozin therapy in Akita mice and was significantly reduced in Akimba mice treated with empagliflozin. In non-diabetic C57BL/6J and Kimba mice, serum leptin levels were significantly reduced after dapagliflozin therapy. CONCLUSION
   The inhibition of SGLT2 reduces the intermediate metabolite succinate, increases SCFA butyric acid levels and reduces norepinephrine content in mouse models of T1D. Collectively, these improvements may represent an important mechanism underlying the potential benefits of SGLT2 inhibition in T1D and its complications.
C1 [Herat, Lakshini Y.; Matthews, Vance B.] Univ Western Australia, Sch Biomed Sci, Dobney Hypertens Ctr, Royal Perth Hosp Unit, Level 3,MRF Bldg,Rear 50 Murray St, Perth, WA 6000, Australia.
   [Ward, Natalie C.] Univ Western Australia, Fac Hlth & Med Sci, Crawley 6009, Australia.
   [Ward, Natalie C.] Curtin Univ, Sch Publ Hlth, Fac Hlth Sci, Bentley, WA 6102, Australia.
   [Magno, Aaron L.] Royal Perth Hosp, Res Ctr, Perth, WA 6000, Australia.
   [Rakoczy, Elizabeth P.] Univ Western Australia, Dept Mol Ophthalmol, Crawley 6009, Australia.
   [Kiuchi, Marcio G.; Schlaich, Markus P.] Univ Western Australia, Dobney Hypertens Ctr, Sch Med, Royal Perth Hosp Unit, Perth, WA 6000, Australia.
   [Schlaich, Markus P.] Royal Perth Hosp, Dept Cardiol, Perth, WA 6000, Australia.
   [Schlaich, Markus P.] Royal Perth Hosp, Dept Nephrol, Perth, WA 6000, Australia.
RP Matthews, VB (corresponding author), Univ Western Australia, Sch Biomed Sci, Dobney Hypertens Ctr, Royal Perth Hosp Unit, Level 3,MRF Bldg,Rear 50 Murray St, Perth, WA 6000, Australia.
EM vance.matthews@uwa.edu.au
OI Ward, Natalie/0000-0002-6042-437X; Herat, Lakshini/0000-0001-9818-006X;
   Magno, Aaron/0000-0001-6099-819X; Schlaich, Markus/0000-0002-1765-0195
FU Royal Perth Hospital Medical Research Foundation
FX Supported by the Royal Perth Hospital Medical Research Foundation, No.
   VMMRF2018.
CR Arumugam M, 2011, NATURE, V473, P174, DOI 10.1038/nature09944
   Aw W, 2018, J DIABETES INVEST, V9, P5, DOI 10.1111/jdi.12673
   Barber AJ, 2005, INVEST OPHTH VIS SCI, V46, P2210, DOI 10.1167/iovs.04-1340
   Beli E, 2018, DIABETES, V67, P1867, DOI 10.2337/db18-0158
   Caparros-Martin JA, 2017, MICROBIOME, V5, DOI 10.1186/s40168-017-0312-4
   Carding Simon, 2015, Microbial Ecology in Health and Disease, V26, P26191, DOI 10.3402/mehd.v26.26191
   Chaudhary K, 2018, SCI REP-UK, V8, DOI 10.1038/s41598-018-21276-2
   D'Argenio V, 2015, CLIN CHIM ACTA, V451, P97, DOI 10.1016/j.cca.2015.01.003
   Fattah H, 2018, DRUGS, V78, P717, DOI 10.1007/s40265-018-0901-y
   Fernandes R, 2019, BBA-MOL BASIS DIS, V1865, P1876, DOI 10.1016/j.bbadis.2018.09.032
   Forslund K, 2015, NATURE, V528, P262, DOI 10.1038/nature15766
   Garvey WT, 2018, METABOLISM, V85, P32, DOI 10.1016/j.metabol.2018.02.002
   Herat LY, 2020, JACC-BASIC TRANSL SC, V5, P169, DOI 10.1016/j.jacbts.2019.11.007
   Hu JY, 2017, VISION RES, V139, P59, DOI 10.1016/j.visres.2017.05.001
   Kootte RS, 2012, DIABETES OBES METAB, V14, P112, DOI 10.1111/j.1463-1326.2011.01483.x
   Lambert E, 2014, FRONT PHYSIOL, V5, DOI 10.3389/fphys.2014.00280
   Lee DM, 2018, CARDIOVASC DIABETOL, V17, DOI 10.1186/s12933-018-0708-x
   Lee YH, 2011, METABOLISM, V60, P1664, DOI 10.1016/j.metabol.2011.04.008
   Li X, 2017, FRONT IMMUNOL, V8, DOI 10.3389/fimmu.2017.01882
   Matsumoto M, 2012, AM J OPHTHALMOL, V153, P896, DOI 10.1016/j.ajo.2011.10.006
   Matthews VB, 2017, J HYPERTENS, V35, P2059, DOI 10.1097/HJH.0000000000001434
   Metwalley KA, 2018, EUR J PEDIATR, V177, P805, DOI 10.1007/s00431-018-3122-1
   Mishima E, 2018, AM J PHYSIOL-RENAL, V315, pF824, DOI 10.1152/ajprenal.00314.2017
   Montandon SA, 2017, GENES-BASEL, V8, DOI 10.3390/genes8100250
   Morgan DA, 2008, AM J PHYSIOL-REG I, V295, pR1730, DOI 10.1152/ajpregu.90324.2008
   Mori K, 2019, CARDIOVASC DIABETOL, V18, DOI 10.1186/s12933-019-0886-1
   Mundinger TO, 2016, DIABETES, V65, P2322, DOI 10.2337/db16-0284
   Neal B, 2017, NEW ENGL J MED, V377, P644, DOI 10.1056/NEJMoa1611925
   Pennig J, 2019, SCI REP-UK, V9, DOI 10.1038/s41598-019-54224-9
   Perkins BA, 2014, DIABETES CARE, V37, P1480, DOI 10.2337/dc13-2338
   Philips Jean-Christophe, 2019, Rev Med Suisse, V15, P1426
   Prasad R, 2019, DIABETES, V68, DOI 10.2337/db19-48-OR
   Qin JJ, 2012, NATURE, V490, P55, DOI 10.1038/nature11450
   Rakoczy EP, 2010, AM J PATHOL, V177, P2659, DOI 10.2353/ajpath.2010.090883
   Rowan S, 2018, ADV EXP MED BIOL, V1074, P429, DOI 10.1007/978-3-319-75402-4_53
   Russell JT, 2019, NAT COMMUN, V10, DOI 10.1038/s41467-019-11460-x
   Sapieha P, 2008, NAT MED, V14, P1067, DOI 10.1038/nm.1873
   Schlaich M, 2015, LANCET DIABETES ENDO, V3, P148, DOI 10.1016/S2213-8587(14)70033-6
   Shen WY, 2006, DIABETOLOGIA, V49, P1690, DOI 10.1007/s00125-006-0274-8
   Tahara A, 2016, J PHARMACOL SCI, V130, P159, DOI 10.1016/j.jphs.2016.02.003
   Tan S, 2018, SCI REP-UK, V8, DOI 10.1038/s41598-018-28521-8
   Thorp AA, 2015, J DIABETES RES, V2015, DOI 10.1155/2015/341583
   Tilg H, 2014, GUT, V63, P1513, DOI 10.1136/gutjnl-2014-306928
   van Eeden PE, 2006, INVEST OPHTH VIS SCI, V47, P4638, DOI 10.1167/iovs.06-0251
   Vatanen T, 2018, NATURE, V562, P589, DOI 10.1038/s41586-018-0620-2
   Wanner C, 2016, NEW ENGL J MED, V375, P1801, DOI [10.1056/NEJMoa1515920, 10.1056/NEJMc1611290]
   Wilding J, 2017, PRIM CARE DIABETES, V11, P437, DOI 10.1016/j.pcd.2017.04.004
   Wisniewska-Kruk J, 2014, EXP EYE RES, V122, P123, DOI 10.1016/j.exer.2014.03.005
   Wiviott SD, 2019, NEW ENGL J MED, V380, P347, DOI 10.1056/NEJMoa1812389
   Zinman B, 2015, NEW ENGL J MED, V373, P2117, DOI 10.1056/NEJMoa1504720
NR 50
TC 8
Z9 8
U1 2
U2 6
PU BAISHIDENG PUBLISHING GROUP INC
PI PLEASANTON
PA 7041 Koll Center Parkway, Suite 160, PLEASANTON, CA, UNITED STATES
SN 1007-9327
EI 2219-2840
J9 WORLD J GASTROENTERO
JI World J. Gastroenterol.
PD JUN 21
PY 2020
VL 26
IS 23
DI 10.3748/wjg.v26.i23.3225
PG 12
WC Gastroenterology & Hepatology
WE Science Citation Index Expanded (SCI-EXPANDED)
SC Gastroenterology & Hepatology
GA NB2BE
UT WOS:000560317600008
PM 32684737
OA Green Published, hybrid
DA 2022-07-02
ER

PT J
AU Tlaskalova-Hogenova, H
   Stepankova, R
   Kozakova, H
   Hudcovic, T
   Vannucci, L
   Tuckova, L
   Rossmann, P
   Hrncir, T
   Kverka, M
   Zakostelska, Z
   Klimesova, K
   Pribylova, J
   Bartova, J
   Sanchez, D
   Fundova, P
   Borovska, D
   Srutkova, D
   Zidek, Z
   Schwarzer, M
   Drastich, P
   Funda, DP
AF Tlaskalova-Hogenova, Helena
   Stepankova, Renata
   Kozakova, Hana
   Hudcovic, Tomas
   Vannucci, Luca
   Tuckova, Ludmila
   Rossmann, Pavel
   Hrncir, Tomas
   Kverka, Miloslav
   Zakostelska, Zuzana
   Klimesova, Klara
   Pribylova, Jaroslava
   Bartova, Jirina
   Sanchez, Daniel
   Fundova, Petra
   Borovska, Dana
   Srutkova, Dagmar
   Zidek, Zdenek
   Schwarzer, Martin
   Drastich, Pavel
   Funda, David P.
TI The role of gut microbiota (commensal bacteria) and the mucosal barrier
   in the pathogenesis of inflammatory and autoimmune diseases and cancer:
   contribution of germ-free and gnotobiotic animal models of human
   diseases
SO CELLULAR & MOLECULAR IMMUNOLOGY
LA English
DT Review
DE allergy; hygiene hypothesis; intestinal permeability; leaky gut;
   probiotics
ID 99TH DAHLEM CONFERENCE; PROBIOTIC ESCHERICHIA-COLI;
   CENTRAL-NERVOUS-SYSTEM; INTESTINAL MICROBIOTA; IMMUNE-SYSTEM; ORAL
   TOLERANCE; T-CELLS; THERAPEUTIC IMPLICATIONS; LACTOBACILLUS-PLANTARUM;
   MOLECULAR MIMICRY
AB Metagenomic approaches are currently being used to decipher the genome of the microbiota (microbiome), and, in parallel, functional studies are being performed to analyze the effects of the microbiota on the host. Gnotobiological methods are an indispensable tool for studying the consequences of bacterial colonization. Animals used as models of human diseases can be maintained in sterile conditions (isolators used for germ-free rearing) and specifically colonized with defined microbes (including non-cultivable commensal bacteria). The effects of the germ-free state or the effects of colonization on disease initiation and maintenance can be observed in these models. Using this approach we demonstrated direct involvement of components of the microbiota in chronic intestinal inflammation and development of colonic neoplasia (i.e., using models of human inflammatory bowel disease and colorectal carcinoma). In contrast, a protective effect of microbiota colonization was demonstrated for the development of autoimmune diabetes in non-obese diabetic (NOD) mice. Interestingly, the development of atherosclerosis in germ-free apolipoprotein E (ApoE)-deficient mice fed by a standard low-cholesterol diet is accelerated compared with conventionally reared animals. Mucosal induction of tolerance to allergen Bet v1 was not influenced by the presence or absence of microbiota. Identification of components of the microbiota and elucidation of the molecular mechanisms of their action in inducing pathological changes or exerting beneficial, disease-protective activities could aid in our ability to influence the composition of the microbiota and to find bacterial strains and components (e.g., probiotics and prebiotics) whose administration may aid in disease prevention and treatment. Cellular & Molecular Immunology (2011) 8, 110-120; doi:10.1038/cmi.2010.67; published online 31 January 2011
C1 [Tlaskalova-Hogenova, Helena] Acad Sci Czech Republ, Inst Microbiol, Dept Immunol & Gnotobiol, VVI, CR-14220 Prague 4, Czech Republic.
   [Bartova, Jirina] Gen Fac Hosp, Inst Dent Res, Prague, Czech Republic.
   [Bartova, Jirina] Charles Univ Prague, Fac Med 1, Prague, Czech Republic.
   [Fundova, Petra] Cent Mil Hosp, Dept Ear Nose & Throat, Prague, Czech Republic.
   [Zidek, Zdenek] Acad Sci Czech Republ, Inst Expt Med, CR-14220 Prague 4, Czech Republic.
   [Drastich, Pavel] Inst Clin & Expt Med, Prague, Czech Republic.
RP Tlaskalova-Hogenova, H (corresponding author), Acad Sci Czech Republ, Inst Microbiol, Dept Immunol & Gnotobiol, VVI, Videnska 1083, CR-14220 Prague 4, Czech Republic.
EM tlaskalo@biomed.cas.cz
RI Hudcovic, Tomas/H-7917-2014; Fundova, Petra/J-8670-2014; Zakostelska,
   Zuzana/D-6518-2012; Schwarzer, Martin/P-9871-2017; Vannucci,
   Luca/AAQ-7771-2021; Vannucci, Luca/H-8459-2014; Šrůtková,
   Dagmar/H-8511-2014; Hrncir, Tomas/H-6733-2014; Tlaskalová-Hogenová,
   Helena/J-8008-2014; Zákostelská, Zuzana/ABB-9807-2021; Sánchez,
   Daniel/J-6883-2014; Kverka, Miloslav/H-2507-2014; stepankova,
   renata/J-9735-2014; Kozakova, Hana/I-1153-2014; Funda,
   David/J-8669-2014; Vannucci, Luca/AAO-1601-2020; Zidek,
   Zdenek/H-2498-2014; Kostovcikova, Klara/J-6851-2014
OI Hudcovic, Tomas/0000-0002-4761-5040; Schwarzer,
   Martin/0000-0002-1401-6578; Šrůtková, Dagmar/0000-0003-0054-5396;
   Hrncir, Tomas/0000-0001-6073-2412; Kverka, Miloslav/0000-0002-1335-5252;
   stepankova, renata/0000-0001-7504-6300; Kozakova,
   Hana/0000-0001-7352-5922; Vannucci, Luca/0000-0001-6827-9296;
   Kostovcikova, Klara/0000-0003-1821-398X; Zakostelska,
   Zuzana/0000-0002-6695-8188; Funda, David/0000-0001-8327-6931
FU Czech Science Foundation [303/08/0367, 303/09/0449, 310/07/014,
   305/08/0535, 310/09/1640, 310/08/H077]; Grant Agency of the Academy of
   Sciences of the Czech Republic [IAA500200910, IAA500200710,
   KJB500200904, IAA500200917, A500200709]; Ministry of Education, Youth
   and Sports of the Czech Republic [2B06053, 2B06155, MSM 0021620812];
   Ministry of Health of the Czech Republic [NS/9775-4, NS/10054-3,
   NS/10340-3]; EU [202020, 215553]; Institutional Research Concept
   [AV0Z50200510]
FX This study was supported by grants from the Czech Science Foundation
   (nos. 303/08/0367, 303/09/0449, 310/07/014, 305/08/0535, 310/09/1640 and
   310/08/H077), the Grant Agency of the Academy of Sciences of the Czech
   Republic (nos. IAA500200910, IAA500200710, KJB500200904, IAA500200917
   and A500200709), the Ministry of Education, Youth and Sports of the
   Czech Republic (nos. 2B06053, 2B06155 and MSM 0021620812), the Ministry
   of Health of the Czech Republic (nos. NS/9775-4, NS/10054-3 and
   NS/10340-3), by EU Project Marie Curie CT 215553, EU Project IPODD
   consortium (202020) and the Institutional Research Concept AV0Z50200510.
CR Abt MC, 2009, CURR OPIN GASTROEN, V25, P496, DOI 10.1097/MOG.0b013e328331b6b4
   Addolorato G, 2004, AM J MED, V116, P312, DOI 10.1016/j.amjmed.2003.09.037
   Adlerberth I, 2009, ACTA PAEDIATR, V98, P229, DOI 10.1111/j.1651-2227.2008.01060.x
   Adlerberth I, 2007, J ALLERGY CLIN IMMUN, V120, P343, DOI 10.1016/j.jaci.2007.05.018
   Ayada K, 2009, CLIN REV ALLERG IMMU, V37, P44, DOI 10.1007/s12016-008-8097-7
   Babu SD, 2006, MOL CANCER, V5, DOI 10.1186/1476-4598-5-10
   Bach JF, 2002, NEW ENGL J MED, V347, P911, DOI 10.1056/NEJMra020100
   Backhed F, 2005, SCIENCE, V307, P1915, DOI 10.1126/science.1104816
   Backhed F, 2010, CLIN EXP IMMUNOL, V160, P80, DOI 10.1111/j.1365-2249.2010.04123.x
   Backhed F, 2007, P NATL ACAD SCI USA, V104, P979, DOI 10.1073/pnas.0605374104
   Barnes MJ, 2009, IMMUNITY, V31, P401, DOI 10.1016/j.immuni.2009.08.011
   Bengmark S, 2007, CLIN NUTR, V26, P169, DOI 10.1016/j.clnu.2006.10.001
   Bienenstock J, 2010, CLIN EXP IMMUNOL, V160, P85, DOI 10.1111/j.1365-2249.2010.04124.x
   Bjorksten B, 2004, CLIN REV ALLERG IMMU, V26, P129, DOI 10.1385/CRIAI:26:3:129
   Blank M, 2007, CLIN REV ALLERG IMMU, V32, P111
   Bleich A, 2008, INT J EXP PATHOL, V89, P45, DOI 10.1111/j.1365-2613.2007.00560.x
   Blumberg RS, 2009, DIGEST DIS, V27, P455, DOI 10.1159/000235851
   Brandtzaeg P, 2010, CURR OPIN GASTROEN, V26, P554, DOI 10.1097/MOG.0b013e32833dccf8
   Bry L, 1996, SCIENCE, V273, P1380, DOI 10.1126/science.273.5280.1380
   Castany MAF, 1995, INT J NEUROSCI, V83, P7
   Cebra JJ, 1999, AM J CLIN NUTR, V69, p1046S, DOI 10.1093/ajcn/69.5.1046s
   Cebra JJ, 2005, MUCOSAL IMMUNOLOGY, 3RD EDITION, P335, DOI 10.1016/B978-012491543-5/50022-X
   Chung HC, 2010, CURR OPIN IMMUNOL, V22, P455, DOI 10.1016/j.coi.2010.06.008
   CHUNG KT, 1992, CRIT REV MICROBIOL, V18, P175, DOI 10.3109/10408419209114557
   Clavel Thomas, 2007, Curr Issues Intest Microbiol, V8, P25
   Collado MC, 2009, J CLIN PATHOL, V62, P264, DOI 10.1136/jcp.2008.061366
   Collins SM, 2009, GASTROENTEROLOGY, V136, P2003, DOI 10.1053/j.gastro.2009.01.075
   Coombes JL, 2008, NAT REV IMMUNOL, V8, P435, DOI 10.1038/nri2335
   Cukrowska B, 2002, SCAND J IMMUNOL, V55, P204, DOI 10.1046/j.1365-3083.2002.01005.x
   de Magistris L, 2010, J PEDIATR GASTR NUTR, V51, P418, DOI 10.1097/MPG.0b013e3181dcc4a5
   de Martel C, 2009, CRIT REV ONCOL HEMAT, V70, P183, DOI 10.1016/j.critrevonc.2008.07.021
   De Palma G, 2010, J LEUKOCYTE BIOL, V87, P765, DOI 10.1189/jlb.0709471
   Dieleman LA, 2004, CLIN EXP IMMUNOL, V136, P30, DOI 10.1111/j.1365-2249.2004.02410.x
   DORE J, 2010, INTESTINAL MICROBIOM, P15
   Drago S, 2006, SCAND J GASTROENTERO, V41, P408, DOI 10.1080/00365520500235334
   Ebringer A, 2010, AUTOIMMUN REV, V9, P216, DOI 10.1016/j.autrev.2009.10.006
   Eckburg PB, 2005, SCIENCE, V308, P1635, DOI 10.1126/science.1110591
   Ehlers S, 2010, CLIN EXP IMMUNOL, V160, P10, DOI 10.1111/j.1365-2249.2010.04120.x
   Elson CO, 2005, IMMUNOL REV, V206, P260, DOI 10.1111/j.0105-2896.2005.00291.x
   Falk PG, 1998, MICROBIOL MOL BIOL R, V62, P1157, DOI 10.1128/MMBR.62.4.1157-1170.1998
   Faria AMC, 2006, CLIN DEV IMMUNOL, V13, P143, DOI 10.1080/17402520600876804
   Fasano A, 2005, NAT CLIN PRACT GASTR, V2, P416, DOI 10.1038/ncpgasthep0259
   Fasano A, 2008, AM J PATHOL, V173, P1243, DOI 10.2353/ajpath.2008.080192
   Finegold SM, 2010, ANAEROBE, V16, P444, DOI 10.1016/j.anaerobe.2010.06.008
   Floch MH, 2010, PROBIOTICS: A CLINICAL GUIDE, P3
   Fric P, 2002, Z GASTROENTEROL, V40, P197, DOI 10.1055/s-2002-22328
   Fukata M, 2008, ONCOGENE, V27, P234, DOI 10.1038/sj.onc.1210908
   FUNDA D, 2007, 13 INT C IMM BRAZ SO
   Funda DP, 2008, DIABETES-METAB RES, V24, P59, DOI 10.1002/dmrr.748
   Funda DP, 1999, DIABETES-METAB RES, V15, P323
   Garrett WS, 2010, CELL HOST MICROBE, V8, P292, DOI 10.1016/j.chom.2010.08.004
   Gershon MD, 1999, HOSP PRACT, V34, P31, DOI 10.3810/hp.1999.07.153
   Guarner F, 2006, NAT CLIN PRACT GASTR, V3, P275, DOI 10.1038/ncpgasthep0471
   Hanniffy S, 2004, ADV APPL MICROBIOL, V56, P1, DOI 10.1016/S0065-2164(04)56001-X
   Hanson LA, 2009, ACTA PAEDIATR, V98, P221, DOI 10.1111/j.1651-2227.2008.01143.x
   Hawkins RD, 2010, NAT REV GENET, V11, P476, DOI 10.1038/nrg2795
   Hill DA, 2010, ANNU REV IMMUNOL, V28, P623, DOI 10.1146/annurev-immunol-030409-101330
   Hormannsperger G, 2010, INT J MED MICROBIOL, V300, P63, DOI 10.1016/j.ijmm.2009.08.006
   Holmgren J, 2005, NAT MED, V11, pS45, DOI 10.1038/nm1213
   Hooper LV, 2000, CURR OPIN MICROBIOL, V3, P79, DOI 10.1016/S1369-5274(99)00055-7
   HOORFAR J, 1993, BRIT J NUTR, V69, P597, DOI 10.1079/BJN19930059
   Hrncir T, 2008, BMC IMMUNOL, V9, DOI 10.1186/1471-2172-9-65
   Hudcovic T, 2001, FOLIA MICROBIOL, V46, P565, DOI 10.1007/BF02818004
   Isolauri E, 2008, J CLIN GASTROENTEROL, V42, pS91, DOI 10.1097/MCG.0b013e3181639a98
   Israeli E, 2005, GUT, V54, P1232, DOI 10.1136/gut.2004.060228
   Jelinkova L, 2004, FEBS LETT, V571, P81, DOI 10.1016/j.febslet.2004.06.057
   Kalliomaki M, 2010, J NUTR, V140, p713S, DOI 10.3945/jn.109.113761
   Karczewski J, 2010, AM J PHYSIOL-GASTR L, V298, pG851, DOI 10.1152/ajpgi.00327.2009
   Kelly D, 2004, NAT IMMUNOL, V5, P104, DOI 10.1038/ni1018
   KLEEREBEZEM M, 2010, INTESTINAL MICROBIOM, P27
   Kobayashi K, 2002, NATURE, V416, P194, DOI 10.1038/416194a
   Kozakova H, 2001, FOLIA MICROBIOL, V46, P573, DOI 10.1007/BF02818005
   Kucera P, 2003, CLIN EXP IMMUNOL, V133, P139, DOI 10.1046/j.1365-2249.2003.02205.x
   Kverka M, 2011, CLIN EXP IMMUNOL, V163, P250, DOI 10.1111/j.1365-2249.2010.04286.x
   Kverka M, 2007, CLIN CHEM, V53, P955, DOI 10.1373/clinchem.2006.077107
   Lebouvier T, 2009, EUR J NEUROSCI, V30, P735, DOI 10.1111/j.1460-9568.2009.06873.x
   Ley RE, 2010, CURR OPIN GASTROEN, V26, P5, DOI 10.1097/MOG.0b013e328333d751
   Linden SK, 2008, MUCOSAL IMMUNOL, V1, P183, DOI 10.1038/mi.2008.5
   Lodinova-Zadnikova R, 2003, INT ARCH ALLERGY IMM, V131, P209, DOI 10.1159/000071488
   Lonnqvist A, 2009, EUR J IMMUNOL, V39, P447, DOI 10.1002/eji.200838418
   Maassen CBM, 2008, VACCINE, V26, P2056, DOI 10.1016/j.vaccine.2008.02.035
   Maes M, 2008, NEUROENDOCRINOL LETT, V29, P117
   MANDEL L, 1987, NAHRUNG, V31, P613
   Mantovani A, 2008, NATURE, V454, P436, DOI 10.1038/nature07205
   Martin FPJ, 2009, J PROTEOME RES, V8, P2090, DOI 10.1021/pr801068x
   Mathew CG, 2008, NAT REV GENET, V9, P9, DOI 10.1038/nrg2203
   Matsuzaki T, 2007, J NUTR, V137, p798S, DOI 10.1093/jn/137.3.798S
   McConnell BB, 2009, CURR COLORECT CANC R, V5, P69, DOI 10.1007/s11888-009-0011-z
   Medzhitov R, 2000, IMMUNOL REV, V173, P89, DOI 10.1034/j.1600-065X.2000.917309.x
   Mestecky J, 1999, GUT, V44, P2, DOI 10.1136/gut.44.1.2
   MESTECKY J, 1995, ADV MUCOSAL IMMUNOLO
   Mestecky J, 2005, MUCOSAL IMMUNOLOGY, 3RD EDITION, P153, DOI 10.1016/B978-012491543-5/50013-9
   Nestler EJ, 2010, NAT NEUROSCI, V13, P1161, DOI 10.1038/nn.2647
   O'Keefe SJD, 2009, J NUTR, V139, P2044, DOI 10.3945/jn.109.104380
   Ochoa-Reparaz J, 2010, MUCOSAL IMMUNOL, V3, P487, DOI 10.1038/mi.2010.29
   Ochoa-Reparaz J, 2009, J IMMUNOL, V183, P6041, DOI 10.4049/jimmunol.0900747
   Ogra PL, 2009, ADV EXP MED BIOL, V639, P41, DOI 10.1007/978-1-4020-8749-3_4
   Oozeer R, 2010, BRIT J NUTR, V103, P1539, DOI 10.1017/S0007114509993400
   Ou GW, 2009, AM J GASTROENTEROL, V104, P3058, DOI 10.1038/ajg.2009.524
   Pender MP, 2009, AUTOIMMUN REV, V8, P563, DOI 10.1016/j.autrev.2009.01.017
   Petnicki-Ocwieja T, 2009, P NATL ACAD SCI USA, V106, P15813, DOI 10.1073/pnas.0907722106
   Plot L, 2009, AUTOIMMUN REV, V8, P316, DOI 10.1016/j.autrev.2008.10.001
   POZZILLI P, 1993, IMMUNOL TODAY, V14, P193, DOI 10.1016/0167-5699(93)90160-M
   Preidis GA, 2009, GASTROENTEROLOGY, V136, P2015, DOI 10.1053/j.gastro.2009.01.072
   Probert CSJ, 2007, DEV COMP IMMUNOL, V31, P606, DOI 10.1016/j.dci.2006.08.008
   Qin JJ, 2010, NATURE, V464, P59, DOI 10.1038/nature08821
   Rashid T, 2007, CLIN RHEUMATOL, V26, P858, DOI 10.1007/s10067-006-0488-7
   REDDY BS, 1975, CANCER RES, V35, P287
   Rehakova Z, 2000, HUM IMMUNOL, V61, P555, DOI 10.1016/S0198-8859(00)00122-1
   Repa A, 2008, IMMUNOL LETT, V117, P50, DOI 10.1016/j.imlet.2007.11.025
   Rescigno M, 2009, J CLIN INVEST, V119, P2441, DOI 10.1172/JCI39134
   Rovensky J, 2009, FOLIA MICROBIOL, V54, P359, DOI 10.1007/s12223-009-0045-2
   Russell MW, 2010, IMMUNOL INVEST, V39, P297, DOI 10.3109/08820131003729927
   SACKSTEDER MR, 1976, J NATL CANCER I, V57, P1371, DOI 10.1093/jnci/57.6.1371
   Samuel BS, 2008, P NATL ACAD SCI USA, V105, P16767, DOI 10.1073/pnas.0808567105
   Sandek A, 2009, CURR DRUG METAB, V10, P22, DOI 10.2174/138920009787048374
   Schottelius AJ, 2006, CANC TREAT, V130, P67
   Schrijver IA, 2001, BRAIN, V124, P1544, DOI 10.1093/brain/124.8.1544
   SCHWARZER M, 2010, ALLERGY IN PRESS
   Sekirov I, 2010, PHYSIOL REV, V90, P859, DOI 10.1152/physrev.00045.2009
   Sellon RK, 1998, INFECT IMMUN, V66, P5224, DOI 10.1128/IAI.66.11.5224-5231.1998
   Selmi C, 2009, TRENDS IMMUNOL, V30, P415, DOI 10.1016/j.it.2009.05.006
   Shoenfeld Y, 2008, ISR MED ASSOC J, V10, P13
   Singh B, 2001, IMMUNOL REV, V182, P190, DOI 10.1034/j.1600-065X.2001.1820115.x
   Sinkora M, 2009, DEV COMP IMMUNOL, V33, P273, DOI 10.1016/j.dci.2008.07.011
   Rodriguez-Reyna TS, 2009, WORLD J GASTROENTERO, V15, P5517, DOI 10.3748/wjg.15.5517
   Stepankova R, 1996, SCAND J GASTROENTERO, V31, P551, DOI 10.3109/00365529609009127
   Stepankova R, 1998, FOLIA MICROBIOL, V43, P531, DOI 10.1007/BF02820814
   Stepankova R, 2007, INFLAMM BOWEL DIS, V13, P1202, DOI 10.1002/ibd.20221
   Stepankova R, 2010, J ATHEROSCLER THROMB, V17, P796, DOI 10.5551/jat.3285
   Sterzl J, 1967, Adv Immunol, V6, P337, DOI 10.1016/S0065-2776(08)60525-8
   STRACHAN DP, 1989, BRIT MED J, V299, P1259, DOI 10.1136/bmj.299.6710.1259
   TAUROG JD, 1994, J EXP MED, V180, P2359, DOI 10.1084/jem.180.6.2359
   Theoharides TC, 2008, J CLIN PSYCHOPHARM, V28, P479, DOI 10.1097/JCP.0b013e3181845f48
   TLASKALOVA H, 1970, FOLIA BIOL-PRAGUE, V16, P177
   Tlaskalova-Hogenova H, 2004, IMMUNOL LETT, V93, P97, DOI 10.1016/j.imlet.2004.02.005
   Tlaskalova-Hogenova H, 1998, FOLIA MICROBIOL, V43, P545, DOI 10.1007/BF02820817
   Tlaskalova-Hogenova H, 2002, INT ARCH ALLERGY IMM, V128, P77, DOI 10.1159/000059397
   TLASKALOVAHOGEN.H, 1997, IMMUNOLOGY METHODS M, P1524
   TLASKALOVAHOGENOVA H, 1981, SCAND J IMMUNOL, V13, P467, DOI 10.1111/j.1365-3083.1981.tb00158.x
   TLASKALOVAHOGENOVA H, 1983, ANN NY ACAD SCI, V409, P96, DOI 10.1111/j.1749-6632.1983.tb26862.x
   Toivanen P, 2003, ANN RHEUM DIS, V62, P807, DOI 10.1136/ard.62.9.807
   Trebichavsky I, 2009, NUTR REV, V67, P77, DOI 10.1111/j.1753-4887.2008.00141.x
   Turner JR, 2009, NAT REV IMMUNOL, V9, P799, DOI 10.1038/nri2653
   Uhlig HH, 2006, IMMUNITY, V25, P309, DOI 10.1016/j.immuni.2006.05.017
   UMESAKI Y, 1982, J BIOCHEM-TOKYO, V92, P373, DOI 10.1093/oxfordjournals.jbchem.a133943
   Vaahtovuo J, 2008, J RHEUMATOL, V35, P1500
   Vaarala O, 2008, CURR OPIN GASTROEN, V24, P701, DOI 10.1097/MOG.0b013e32830e6d98
   van Baarlen P, 2009, P NATL ACAD SCI USA, V106, P2371, DOI 10.1073/pnas.0809919106
   Van Eden W, 2007, ANN NY ACAD SCI, V1113, P217, DOI 10.1196/annals.1391.020
   Vannucci L, 2008, INT J ONCOL, V32, P609
   Vannucci L, 2009, J IMMUNOTOXICOL, V6, P217, DOI 10.3109/15476910903334343
   Velentzis LS, 2009, BRIT J CANCER, V100, P1492, DOI 10.1038/sj.bjc.6605003
   Verdu EF, 2000, CLIN EXP IMMUNOL, V120, P46, DOI 10.1046/j.1365-2249.2000.01170.x
   VISSER J, 2008, DIABETES METAB, V24, P59
   von Mutius E, 2009, J ALLERGY CLIN IMMUN, V123, P3, DOI 10.1016/j.jaci.2008.10.046
   Wang CZ, 2010, BMC MICROBIOL, V10, DOI 10.1186/1471-2180-10-115
   Wapenaar MC, 2008, GUT, V57, P463, DOI 10.1136/gut.2007.133132
   Watts T, 2005, P NATL ACAD SCI USA, V102, P2916, DOI 10.1073/pnas.0500178102
   Weber P, 2003, CLIN EXP RHEUMATOL, V21, P657
   WELLS JM, 2010, P NATL ACAD IN PRESS
   Wen L, 2008, NATURE, V455, P1109, DOI 10.1038/nature07336
   Westall FC, 2006, J CLIN MICROBIOL, V44, P2099, DOI 10.1128/JCM.02532-05
   Williams AM, 2006, IMMUNOLOGY, V119, P470, DOI 10.1111/j.1365-2567.2006.02458.x
   Wright SD, 2000, J EXP MED, V191, P1437, DOI 10.1084/jem.191.8.1437
   Wu HJ, 2010, IMMUNITY, V32, P815, DOI 10.1016/j.immuni.2010.06.001
   Xavier RJ, 2007, NATURE, V448, P427, DOI 10.1038/nature06005
   Yacyshyn B, 1996, DIGEST DIS SCI, V41, P2493, DOI 10.1007/BF02100148
   Yap IKS, 2010, J PROTEOME RES, V9, P2996, DOI 10.1021/pr901188e
   Youinou P, 2010, J AUTOIMMUN, V34, pJ163, DOI 10.1016/j.jaut.2009.12.005
   Zhernakova A, 2009, NAT REV GENET, V10, P43, DOI 10.1038/nrg2489
NR 171
TC 408
Z9 437
U1 6
U2 297
PU CHIN SOCIETY IMMUNOLOGY
PI BEING
PA 5 DONGDAN SANTIAO, DONGCHEN DISTRICT, BEING, 100005, PEOPLES R CHINA
SN 1672-7681
EI 2042-0226
J9 CELL MOL IMMUNOL
JI Cell. Mol. Immunol.
PD MAR
PY 2011
VL 8
IS 2
BP 110
EP 120
DI 10.1038/cmi.2010.67
PG 11
WC Immunology
WE Science Citation Index Expanded (SCI-EXPANDED)
SC Immunology
GA 731HE
UT WOS:000288096100004
PM 21278760
OA Bronze, Green Published
DA 2022-07-02
ER

PT J
AU Zhong, F
   Zhou, XM
   Xu, J
   Gao, L
AF Zhong, Fang
   Zhou, Xiaoming
   Xu, Jin
   Gao, Ling
TI Rodent Models of Nonalcoholic Fatty Liver Disease
SO DIGESTION
LA English
DT Review
DE Nonalcoholic fatty liver disease; Nonalcoholic steatohepatitis; Animal
   model; Rodent model
ID ACTIVATED-RECEPTOR-ALPHA; CHOLINE-DEFICIENT DIET; HEPATIC STEATOSIS;
   ANIMAL-MODELS; MOUSE MODEL; LIPID-ACCUMULATION; INSULIN-RESISTANCE;
   OXIDATIVE STRESS; GUT MICROBIOTA; UP-REGULATION
AB Background:Nonalcoholic fatty liver disease (NAFLD) is a continuous diseases spectrum associated with obesity, type 2 diabetes, insulin resistance, and hyperlipidemia. Simple hepatic steatosis may progress to nonalcoholic steatohepatitis (NASH), even fibrosis and cirrhosis, and finally hepatocellular carcinoma. In recent years, NAFLD has become a public health concern with increasing prevalence. However, the mechanisms underlying the pathogenesis remain incompletely understood, and few effective therapeutic approaches are available.Summary and Key Messages:A myriad of different rodent models has been developed to elucidate pathophysiology of NAFLD/NASH and guide therapeutic strategy. To date, no single rodent model can display the whole disease spectrum and metabolic features associated with human NASH, but can imitate particular characteristics. In this paper, we review the most commonly used dietary, genetic, and chemical rodent models for NAFLD referring to their advantages and disadvantages. Also, we illustrate the status of latest treatment strategy using various NAFLD rodent models. We hope to provide critical guidance for researchers to select appropriate animal models.
C1 [Zhong, Fang; Xu, Jin; Gao, Ling] Shandong Univ, Shandong Prov Hosp, Dept Endocrinol & Metab, Jinan, Peoples R China.
   [Zhong, Fang; Zhou, Xiaoming; Xu, Jin; Gao, Ling] Shandong Acad Clin Med, Inst Endocrinol, 324,Jing 5 Rd, Jinan 250021, Shandong, Peoples R China.
   [Zhong, Fang; Zhou, Xiaoming; Xu, Jin; Gao, Ling] Shandong Clin Med Ctr Endocrinol & Metab, Jinan, Peoples R China.
RP Gao, L (corresponding author), Shandong Acad Clin Med, Inst Endocrinol, 324,Jing 5 Rd, Jinan 250021, Shandong, Peoples R China.
EM gaoling1@medmail.com.cn
FU National Key R&D program of China [2017YFC0909600]; National Natural
   Science Foundation [81230018, 81471006]; Key Research and Department of
   Shandong Province [2016GSF201013, 2016GGH3118]
FX This work was supported by National Key R&D program of China
   (2017YFC0909600), the National Natural Science Foundation (81230018 and
   81471006), and the Key Research and Department of Shandong Province
   (2016GSF201013 and 2016GGH3118).
CR Adams LA, 2004, AM J GASTROENTEROL, V99, P2365, DOI 10.1111/j.1572-0241.2004.40064.x
   Ahn HY, 2018, PPAR RES, V2018, DOI 10.1155/2018/9568269
   Ali AH, 2015, ANN TRANSL MED, V3, DOI 10.3978/j.issn.2305-5839.2014.12.06
   Arguello G, 2015, BBA-MOL BASIS DIS, V1852, P1765, DOI 10.1016/j.bbadis.2015.05.015
   Asgharpour A, 2016, J HEPATOL, V65, P579, DOI 10.1016/j.jhep.2016.05.005
   Bedossa P, 2016, DIGEST DIS SCI, V61, P1348, DOI 10.1007/s10620-016-4062-0
   Bellentani S, 2000, ANN INTERN MED, V132, P112, DOI 10.7326/0003-4819-132-2-200001180-00004
   Bergheim I, 2008, J HEPATOL, V48, P983, DOI 10.1016/j.jhep.2008.01.035
   Bugianesi E, 2005, AM J GASTROENTEROL, V100, P1082, DOI 10.1111/j.1572-0241.2005.41583.x
   Chappell DA, 1998, PROG LIPID RES, V37, P393, DOI 10.1016/S0163-7827(98)00017-4
   Charlton M, 2011, AM J PHYSIOL-GASTR L, V301, pG825, DOI 10.1152/ajpgi.00145.2011
   Chung GE, 2012, J HEPATOL, V57, P150, DOI 10.1016/j.jhep.2012.02.027
   Cipriani S, 2010, J LIPID RES, V51, P771, DOI 10.1194/jlr.M001602
   Clapper JR, 2013, AM J PHYSIOL-GASTR L, V305, pG483, DOI 10.1152/ajpgi.00079.2013
   Cook WS, 2001, EXP CELL RES, V268, P70, DOI 10.1006/excr.2001.5266
   Cooper AD, 1997, J LIPID RES, V38, P2173
   Dai N, 2014, J MED FOOD, V17, P663, DOI 10.1089/jmf.2013.2834
   Day CP, 1998, GASTROENTEROLOGY, V114, P842, DOI 10.1016/S0016-5085(98)70599-2
   De Minicis S, 2014, PLOS ONE, V9, DOI 10.1371/journal.pone.0097136
   Denda A, 2007, NITRIC OXIDE-BIOL CH, V16, P164, DOI 10.1016/j.niox.2006.07.002
   Deng QG, 2005, HEPATOLOGY, V42, P905, DOI 10.1002/hep.20877
   Domitrovic R, 2009, TOXICOL APPL PHARM, V241, P311, DOI 10.1016/j.taap.2009.09.001
   Dowman JK, 2010, QJM-INT J MED, V103, P71, DOI 10.1093/qjmed/hcp158
   Ejima C, 2016, PHYSL REP, V4, pe13016
   Fan JG, 2013, J GASTROEN HEPATOL, V28, P81, DOI 10.1111/jgh.12244
   Fujii M, 2013, MED MOL MORPHOL, V46, P141, DOI 10.1007/s00795-013-0016-1
   Fujisaka S, 2016, J CLIN INVEST, V126, P4430, DOI 10.1172/JCI86674
   Garcia-Lezana T, 2018, HEPATOLOGY, V67, P1485, DOI 10.1002/hep.29646
   Garcia-Monzon C, 2014, EUR J CLIN INVEST, V44, P65, DOI 10.1111/eci.12192
   Goh VJ, 2013, SEMIN LIVER DIS, V33, P312, DOI 10.1055/s-0033-1358521
   Guo YJ, 2019, CELL RES, V29, P151, DOI 10.1038/s41422-018-0123-6
   Haas JT, 2016, ANNU REV PHYSIOL, V78, P181, DOI 10.1146/annurev-physiol-021115-105331
   Handa P, 2016, AM J PHYSIOL-GASTR L, V310, pG117, DOI 10.1152/ajpgi.00246.2015
   Hansen HH, 2017, DRUG DISCOV TODAY, V22, P1707, DOI 10.1016/j.drudis.2017.06.007
   Hebbard L, 2011, NAT REV GASTRO HEPAT, V8, P34, DOI 10.1038/nrgastro.2010.191
   HUSSAIN MM, 1991, J BIOL CHEM, V266, P13936
   Ibrahim SH, 2016, DIGEST DIS SCI, V61, P1325, DOI 10.1007/s10620-015-3977-1
   Imajo K, 2013, INT J MOL SCI, V14, P21833, DOI 10.3390/ijms141121833
   Itagaki H, 2013, INT J CLIN EXP PATHO, V6, P2683
   Ito M, 2006, HEPATOL RES, V34, P92, DOI 10.1016/j.hepres.2005.12.001
   Jacobs Ans, 2016, Curr Protoc Mouse Biol, V6, P185, DOI 10.1002/cpmo.3
   Jeong MJ, 2019, NUTR RES, V64, P64, DOI 10.1016/j.nutres.2019.01.001
   Jiang WW, 2015, SCI REP-UK, V5, DOI 10.1038/srep08096
   Kalavalapalli S, 2018, AM J PHYSIOL-ENDOC M, V315, pE163, DOI 10.1152/ajpendo.00023.2018
   Kashireddy PV, 2004, HEPATOL RES, V30, P104, DOI 10.1016/j.hepres.2004.06.004
   Kern M, 2012, PLOS ONE, V7, DOI 10.1371/journal.pone.0038744
   Kim YO, 2017, METHODS MOL BIOL, V1559, P279, DOI 10.1007/978-1-4939-6786-5_19
   Kirsch R, 2003, J GASTROEN HEPATOL, V18, P1272, DOI 10.1046/j.1440-1746.2003.03198.x
   Kita Y, 2012, PLOS ONE, V7, DOI 10.1371/journal.pone.0043056
   Klein T, 2014, MED MOL MORPHOL, V47, P137, DOI 10.1007/s00795-013-0053-9
   Kohli R, 2010, HEPATOLOGY, V52, P934, DOI 10.1002/hep.23797
   Komazaki R, 2017, SCI REP-UK, V7, DOI 10.1038/s41598-017-14260-9
   Koppe SWP, 2004, J HEPATOL, V41, P592, DOI 10.1016/j.jhep.2004.06.030
   Kubota N, 2013, CLIN EXP PHARMACOL P, V40, P422, DOI 10.1111/1440-1681.12102
   Kuipers F, 1997, J CLIN INVEST, V100, P2915, DOI 10.1172/JCI119841
   Kurlawalla-Martinez C, 2005, MOL CELL BIOL, V25, P2498, DOI 10.1128/MCB.25.6.2498-2510.2005
   Larter CZ, 2008, J GASTROEN HEPATOL, V23, P1635, DOI 10.1111/j.1440-1746.2008.05543.x
   Larter CZ, 2008, J HEPATOL, V49, P407, DOI 10.1016/j.jhep.2008.03.026
   Lavine JE, 2011, JAMA-J AM MED ASSOC, V305, P1659, DOI 10.1001/jama.2011.520
   Le Roy T, 2013, GUT, V62, P1787, DOI 10.1136/gutjnl-2012-303816
   Leone TC, 1999, P NATL ACAD SCI USA, V96, P7473, DOI 10.1073/pnas.96.13.7473
   Lieber CS, 2004, AM J CLIN NUTR, V79, P502
   Lindstrom P, 2007, THESCIENTIFICWORLDJO, V7, P666, DOI 10.1100/tsw.2007.117
   Lo L, 2011, J HEPATOL, V55, P435, DOI 10.1016/j.jhep.2010.10.039
   Lonardo A, 2015, DIGEST LIVER DIS, V47, P997, DOI 10.1016/j.dld.2015.08.004
   Longato L, 2013, FIBROGENESIS TISSUE, V6, DOI 10.1186/1755-1536-6-14
   Ma KL, 2008, HEPATOLOGY, V48, P770, DOI 10.1002/hep.22423
   Ma YC, 2019, BIOMED PHARMACOTHER, V113, DOI 10.1016/j.biopha.2019.108753
   Machado M, 2006, CURR OPIN CLIN NUTR, V9, P637, DOI 10.1097/01.mco.0000241677.40170.17
   Malaguarnera M, 2012, DIGEST DIS SCI, V57, P545, DOI 10.1007/s10620-011-1887-4
   Mamikutty N, 2014, BIOMED RES INT, V2014, DOI 10.1155/2014/263897
   Mari M, 2006, CELL METAB, V4, P185, DOI 10.1016/j.cmet.2006.07.006
   Matsumoto M, 2013, INT J EXP PATHOL, V94, P93, DOI 10.1111/iep.12008
   Matsuzawa N, 2007, HEPATOLOGY, V46, P1392, DOI 10.1002/hep.21874
   Membrez M, 2008, FASEB J, V22, P2416, DOI 10.1096/fj.07-102723
   Miele L, 2009, HEPATOLOGY, V49, P1877, DOI 10.1002/hep.22848
   MILLER MW, 1993, GENE DEV, V7, P454, DOI 10.1101/gad.7.3.454
   Nagarajan P, 2012, WORLD J GASTROENTERO, V18, P1141, DOI 10.3748/wjg.v18.i11.1141
   Nagasawa T, 2006, EUR J PHARMACOL, V536, P182, DOI 10.1016/j.ejphar.2006.02.028
   NAKAE D, 1995, TOXICOL PATHOL, V23, P583, DOI 10.1177/019262339502300504
   Neuschwander-Tetri BA, 2015, LANCET, V385, P956, DOI 10.1016/S0140-6736(14)61933-4
   Ni YH, 2015, SCI REP-UK, V5, DOI 10.1038/srep17192
   Ninomiya M, 2012, ISRN HEPATOL, P237870
   Nishikawa S, 2007, EXP ANIM TOKYO, V56, P263, DOI 10.1538/expanim.56.263
   NISHINA PM, 1990, J LIPID RES, V31, P859
   Okumura K, 2006, HEPATOL RES, V36, P217, DOI 10.1016/j.hepres.2006.07.009
   Pappachan JM, 2014, ENDOCRINE, V45, P344, DOI 10.1007/s12020-013-0087-8
   Parnell JA, 2012, LIVER INT, V32, P701, DOI 10.1111/j.1478-3231.2011.02730.x
   Polyzos SA, 2015, METABOLISM, V64, P60, DOI 10.1016/j.metabol.2014.10.012
   Presa N, 2019, BBA-MOL BASIS DIS, V1865, P14, DOI 10.1016/j.bbadis.2018.10.010
   Ratziu V, 2011, J HEPATOL, V54, P1011, DOI 10.1016/j.jhep.2010.08.030
   Ren TT, 2017, NUTRIENTS, V9, DOI 10.3390/nu9030198
   Rinella ME, 2008, J LIPID RES, V49, P1068, DOI 10.1194/jlr.M800042-JLR200
   Rom O, 2019, EBIOMEDICINE, V41, P62, DOI 10.1016/j.ebiom.2019.02.019
   Romestaing C, 2007, NUTR METAB, V4, DOI 10.1186/1743-7075-4-4
   Sanches SCL, 2015, BIOMED RES INT, V2015, DOI 10.1155/2015/574832
   Santhekadur PK, 2018, J HEPATOL, V68, P230, DOI 10.1016/j.jhep.2017.10.031
   Sanyal AJ, 2010, ANN INTERN MED, V153, pJC3
   Satapathy SK, 2007, J GASTROEN HEPATOL, V22, P634, DOI 10.1111/j.1440-1746.2006.04756.x
   Sawada Y, 2019, HEPATOL RES, V49, P284, DOI 10.1111/hepr.13281
   Schattenberg JM, 2010, DIGEST DIS, V28, P247, DOI 10.1159/000282097
   Schierwagen R, 2015, SCI REP-UK, V5, DOI 10.1038/srep12931
   Shao SS, 2018, BIOCHEM BIOPH RES CO, V498, P693, DOI 10.1016/j.bbrc.2018.03.048
   Sharma M, 2015, J CLIN EXP HEPATOL, V5, P147, DOI 10.1016/j.jceh.2015.02.002
   Sharpton SR, 2019, CLIN GASTROENTEROL H, V17, P296, DOI 10.1016/j.cgh.2018.08.065
   Shirakami Y, 2016, EUR J CANCER PREV, V25, P206, DOI 10.1097/CEJ.0000000000000172
   Soderborg TK, 2018, NAT COMMUN, V9, DOI 10.1038/s41467-018-06929-0
   Solga SF, 2003, J HEPATOL, V38, P681, DOI 10.1016/S0168-8278(03)00097-7
   Spruss A, 2009, HEPATOLOGY, V50, P1094, DOI 10.1002/hep.23122
   Starley BQ, 2010, HEPATOLOGY, V51, P1820, DOI 10.1002/hep.23594
   Svegliati-Baroni G, 2006, AM J PATHOL, V169, P846, DOI 10.2353/ajpath.2006.050953
   Tajima K, 2013, AM J PHYSIOL-ENDOC M, V305, pE987, DOI 10.1152/ajpendo.00133.2013
   Takahashi Y, 2012, WORLD J GASTROENTERO, V18, P2300, DOI 10.3748/wjg.v18.i19.2300
   Tian LM, 2010, HEPATOLOGY, V52, P1401, DOI 10.1002/hep.23800
   Tilg H, 2010, HEPATOLOGY, V52, P1836, DOI 10.1002/hep.24001
   Tobita H, 2018, MOL MED REP, V17, P6840, DOI 10.3892/mmr.2018.8673
   van der Veen JN, 2016, AM J PHYSIOL-GASTR L, V310, pG526, DOI 10.1152/ajpgi.00243.2015
   Van Herck MA, 2017, NUTRIENTS, V9, DOI 10.3390/nu9101072
   Verbeek J, 2015, GUT, V64, P673, DOI 10.1136/gutjnl-2014-306748
   Vroegrijk IOCM, 2013, OBESITY, V21, P2037, DOI 10.1002/oby.20354
   Wang XL, 2018, HEPATOLOGY, V68, P62, DOI 10.1002/hep.29788
   Wang YH, 2015, NAT REV MOL CELL BIO, V16, P678, DOI 10.1038/nrm4074
   Wortham M, 2008, DIGEST DIS SCI, V53, P2761, DOI 10.1007/s10620-007-0193-7
   Xu L, 2012, J HEPATOL, V57, P1153, DOI 10.1016/j.jhep.2012.05.025
   Yamamoto T, 2016, WORLD J GASTROENTERO, V22, P2512, DOI 10.3748/wjg.v22.i8.2512
   Yan F, 2014, J HEPATOL, V61, P1358, DOI 10.1016/j.jhep.2014.06.037
   Yin HQ, 2006, TOXICOL SCI, V94, P206, DOI 10.1093/toxsci/kfl078
   Yu JS, 2016, GASTROENT RES PRACT, V2016, DOI 10.1155/2016/2862173
   Zhan YY, 2016, J ETHNOPHARMACOL, V193, P531, DOI 10.1016/j.jep.2016.10.006
   Zheng ZH, 2017, MOL PHARMACOL, V92, P425, DOI 10.1124/mol.117.108829
   Zou YH, 2006, LIFE SCI, V79, P1100, DOI 10.1016/j.lfs.2006.03.021
NR 131
TC 34
Z9 37
U1 1
U2 16
PU KARGER
PI BASEL
PA ALLSCHWILERSTRASSE 10, CH-4009 BASEL, SWITZERLAND
SN 0012-2823
EI 1421-9867
J9 DIGESTION
JI Digestion
PD SEP
PY 2020
VL 101
IS 5
BP 522
EP 535
DI 10.1159/000501851
PG 14
WC Gastroenterology & Hepatology
WE Science Citation Index Expanded (SCI-EXPANDED)
SC Gastroenterology & Hepatology
GA NP5EF
UT WOS:000570198600003
PM 31600750
OA Bronze
DA 2022-07-02
ER

PT J
AU Aslam, H
   Ruusunen, A
   Berk, M
   Loughman, A
   Rivera, L
   Pasco, JA
   Jacka, FN
AF Aslam, Hajara
   Ruusunen, Anu
   Berk, Michael
   Loughman, Amy
   Rivera, Leni
   Pasco, Julie A.
   Jacka, Felice N.
TI Unravelled facets of milk derived opioid peptides: a focus on gut
   physiology, fractures and obesity
SO INTERNATIONAL JOURNAL OF FOOD SCIENCES AND NUTRITION
LA English
DT Article
DE Milk; beta-casomorphin-7; gut microbiota; gut inflammation; fractures;
   obesity
ID A2 BETA-CASEIN; COWS-MILK; GASTROINTESTINAL TRANSIT; BIOACTIVE PEPTIDES;
   INTESTINAL TRANSIT; BACTERIAL TRANSLOCATION; RECEPTOR ANTAGONIST;
   BODY-WEIGHT; STOOL FORM; BARRIER
AB Beyond being a source of key nutrients, bovine milk influences physiological functions by synthesising bioactive peptides during the process of digestion. Some of the claimed negative health outcomes associated with milk consumption, such as cardiovascular diseases and type 1 diabetes may be attributed to an opioid peptide, beta-casomorphin-7 (BCM-7), derived from A1 beta-casein. BCM-7 exerts its function by binding to the mu-opioid receptors in the body. It is hypothesised that activation of the mu-opioid receptors in the gut can alter gut microbial composition, impair gut barrier integrity and bile acid metabolism, in addition to increasing gastrointestinal transit time and gut inflammation. Further, it is hypothesised that BCM-7 may influence fractures and obesity via mu-opioid receptor pathways. In conclusion, it appears that BCM-7 might have multiple functions pertinent to human health; however, the evidence is limited and warrants further pre-clinical and clinical studies for hypothesis confirmation.
C1 [Aslam, Hajara; Ruusunen, Anu; Berk, Michael; Loughman, Amy; Rivera, Leni; Pasco, Julie A.; Jacka, Felice N.] Deakin Univ, Sch Med, IMPACT Strateg Res Ctr, Geelong, Vic, Australia.
   [Ruusunen, Anu] Kuopio Univ Hosp, Dept Psychiat, Kuopio, Finland.
   [Ruusunen, Anu] Univ Eastern Finland, Inst Publ Hlth & Clin Nutr, Kuopio, Finland.
   [Berk, Michael] Univ Melbourne, Orygen Youth Hlth Res Ctr, Dept Psychiat, Melbourne, Vic, Australia.
   [Berk, Michael] Univ Melbourne, Ctr Youth Mental Hlth, Florey Inst Neurosci & Mental Hlth, Melbourne, Vic, Australia.
   [Berk, Michael; Pasco, Julie A.] Monash Univ, Sch Publ Hlth & Prevent Med, Dept Epidemiol & Prevent Med, Melbourne, Vic, Australia.
   [Berk, Michael; Pasco, Julie A.] Barwon Hlth, Geelong, Vic, Australia.
   [Rivera, Leni] Deakin Univ Victoria, Sch Med, Metab Res Unit, Geelong, Vic, Australia.
   [Pasco, Julie A.] Univ Melbourne, Melbourne Med Sch, Dept Med Western Hlth, St Albans, Australia.
   [Jacka, Felice N.] Univ Melbourne, Dept Psychiat, Melbourne, Vic, Australia.
   [Jacka, Felice N.] Murdoch Childrens Res Inst, Ctr Adolescent Hlth, Melbourne, Vic, Australia.
   [Jacka, Felice N.] Black Dog Inst, Randwick, NSW, Australia.
RP Aslam, H (corresponding author), Deakin Univ, IMPACT Strateg Res Ctr Innovat Mental & Phys Hlth, Food & Mood Ctr, Sch Med, POB 281, Geelong, Vic 3220, Australia.
EM habdussa@deakin.edu.au
RI Berk, Michael/M-7891-2013; Jacka, Felice N/D-9424-2012; Loughman,
   Amy/J-9295-2018
OI Berk, Michael/0000-0002-5554-6946; Jacka, Felice N/0000-0002-9825-0328;
   Rivera, Leni/0000-0002-8334-4479; Loughman, Amy/0000-0002-0257-1443;
   Aslam, Dr Hajara/0000-0002-6023-1658
FU Deakin University Postgraduate Industry Research Scholarship; Deakin
   University Postdoctoral Fellowship; NHMRC Senior Principal Research
   Fellowship [APP1059660, 1156072]; Wilson Foundation; NHMRC Career
   Development Fellowship [1108125]
FX HA is supported by Deakin University Postgraduate Industry Research
   Scholarship, AR is supported by a Deakin University Postdoctoral
   Fellowship, MB is supported by a NHMRC Senior Principal Research
   Fellowship [APP1059660 and 1156072], AL is supported by the Wilson
   Foundation. FNJ is supported by an NHMRC Career Development Fellowship
   (2) [#1108125].
CR Abrahamson A, 2015, THESIS
   ALM L, 1982, J DAIRY SCI, V65, P346, DOI 10.3168/jds.S0022-0302(82)82198-X
   Andiran F, 2003, J PAEDIATR CHILD H, V39, P329, DOI 10.1046/j.1440-1754.2003.00152.x
   [Anonymous], 2009, EFSA J
   Arnberg K, 2012, J NUTR, V142, P2083, DOI 10.3945/jn.112.161208
   Balzan S, 2007, J GASTROEN HEPATOL, V22, P464, DOI 10.1111/j.1440-1746.2007.04933.x
   Banerjee S, 2016, MUCOSAL IMMUNOL, V9, P1418, DOI 10.1038/mi.2016.9
   Barba G, 2005, BRIT J NUTR, V93, P15, DOI 10.1079/BJN20041300
   Barnes MJ, 2006, PEPTIDES, V27, P3292, DOI 10.1016/j.peptides.2006.08.008
   Barnett MPG, 2014, INT J FOOD SCI NUTR, V65, P720, DOI 10.3109/09637486.2014.898260
   BECKER A, 1990, BIOMED BIOCHIM ACTA, V49, P1203
   Bell SJ, 2006, CRIT REV FOOD SCI, V46, P93, DOI 10.1080/10408390591001144
   Berin MC, 1999, AM J PHYSIOL-CELL PH, V276, pC1046, DOI 10.1152/ajpcell.1999.276.5.C1046
   Bik EM, 2018, BRIT J PHARMACOL, V175, P4404, DOI 10.1111/bph.14085
   Boulange CL, 2016, GENOME MED, V8, DOI 10.1186/s13073-016-0303-2
   Boutrou R, 2013, AM J CLIN NUTR, V97, P1314, DOI 10.3945/ajcn.112.055202
   BRANTL V, 1979, H-S Z PHYSIOL CHEM, V360, P1211, DOI 10.1515/bchm2.1979.360.2.1211
   BRANTL V, 1981, LIFE SCI, V28, P1903, DOI 10.1016/0024-3205(81)90297-6
   Cani PD, 2011, PHARMACOL THERAPEUT, V130, P202, DOI 10.1016/j.pharmthera.2011.01.012
   Capaldo CT, 2009, BBA-BIOMEMBRANES, V1788, P864, DOI 10.1016/j.bbamem.2008.08.027
   Chan LN, 2008, PRACT GASTROENTEROL, V32, P37
   Chen M, 2012, AM J CLIN NUTR, V96, P735, DOI 10.3945/ajcn.112.037119
   Cieslinska A, 2012, INT J FOOD SCI NUTR, V63, P426, DOI 10.3109/09637486.2011.634785
   Claustre J, 2002, AM J PHYSIOL-GASTR L, V283, pG521, DOI 10.1152/ajpgi.00535.2001
   Clayburgh DR, 2004, LAB INVEST, V84, P282, DOI 10.1038/labinvest.3700050
   COLGAN SP, 1994, J IMMUNOL, V153, P2122
   Dahl K, 2015, BONE, V72, P65, DOI 10.1016/j.bone.2014.11.012
   DANIEL H, 1990, J NUTR, V120, P252, DOI 10.1093/jn/120.3.252
   De Noni I, 2010, FOOD CHEM, V119, P560, DOI 10.1016/j.foodchem.2009.06.058
   Defilippi C, 1995, NUTRITION, V11, P751
   Deth R, 2016, NUTR J, V15, DOI 10.1186/s12937-016-0201-x
   Nguyen DD, 2015, CRIT REV FOOD SCI, V55, P1955, DOI 10.1080/10408398.2012.740102
   ELITSUR Y, 1991, CLIN EXP IMMUNOL, V85, P493
   Elliott RB, 1999, DIABETOLOGIA, V42, P292, DOI 10.1007/s001250051153
   Finlayson A, 2015, WORLD J GASTRO ENDOS, V7, P1103, DOI [10.4291/wjgp.v6.i4.110, 10.4253/wjge.v7.i13.1103]
   Gadotti TN, 2018, NUTRITION, V48, P1, DOI 10.1016/j.nut.2017.10.003
   GALLIGAN JJ, 1983, J PHARMACOL EXP THER, V226, P356
   Garcia JH, 1996, NEUROIMAG CLIN N AM, V6, P801
   Gill HS, 2000, BRIT J NUTR, V84, pS111
   Gosnell BA, 2009, INT J OBESITY, V33, pS54, DOI 10.1038/ijo.2009.73
   Haq MRU, 2014, J FUNCT FOODS, V8, P150, DOI [10.1016/j.jff.2014.03.018, DOI 10.1016/J.JFF.2014.03.018]
   Hardy R, 2009, J ENDOCRINOL, V201, P309, DOI 10.1677/JOE-08-0568
   He M, 2017, NUTR J, V16, DOI 10.1186/s12937-017-0275-0
   Hilliard CB, 2016, BONEKEY REP, V5, DOI 10.1038/bonekey.2016.30
   Ho S, 2014, EUR J CLIN NUTR, V68, P994, DOI 10.1038/ejcn.2014.127
   Hollander D, 1999, Curr Gastroenterol Rep, V1, P410, DOI 10.1007/s11894-999-0023-5
   Holzer P, 2009, REGUL PEPTIDES, V155, P11, DOI 10.1016/j.regpep.2009.03.012
   Irastorza I, 2010, J PEDIATR GASTR NUTR, V51, P171, DOI 10.1097/MPG.0b013e3181cd2653
   Iwan M, 2008, PEPTIDES, V29, P1042, DOI 10.1016/j.peptides.2008.01.018
   JanssenDuijghuijsen LM, 2016, PHYSIOL REP, V4, DOI 10.14814/phy2.12994
   Jaruvongvanich V, 2017, J NEUROGASTROENTEROL, V23, P561, DOI 10.5056/jnm17022
   Jinsmaa Y, 1999, PEPTIDES, V20, P957, DOI 10.1016/S0196-9781(99)00088-1
   Kaminski S, 2007, J APPL GENET, V48, P189, DOI 10.1007/BF03195213
   Kashyap PC, 2013, GASTROENTEROLOGY, V144, P967, DOI 10.1053/j.gastro.2013.01.047
   Kost NV, 2009, PEPTIDES, V30, P1854, DOI 10.1016/j.peptides.2009.06.025
   Kraehenbuhl JP, 1997, ALIMENT PHARM THERAP, V11, P3
   Kundu P, 2017, CELL, V171, P1481, DOI 10.1016/j.cell.2017.11.024
   Kurz A, 2003, DRUGS, V63, P649, DOI 10.2165/00003495-200363070-00003
   Labonte ME, 2014, J NUTR, V144, P1760, DOI 10.3945/jn.114.200576
   Laugesen Murray, 2003, N Z Med J, V116, pU295
   Lenard NR, 2010, INT J OBESITY, V34, P1001, DOI 10.1038/ijo.2009.297
   Lewis SJ, 1997, SCAND J GASTROENTERO, V32, P920, DOI 10.3109/00365529709011203
   Linares DM, 2016, BIOENGINEERED, V7, P11, DOI 10.1080/21655979.2015.1126015
   Macfarlane GT, 2012, J AOAC INT, V95, P50, DOI 10.5740/jaoacint.SGE_Macfarlane
   Makishima M, 2005, J PHARMACOL SCI, V97, P177, DOI 10.1254/jphs.FMJ04008X4
   Marczak ED, 2009, EUR J PHARMACOL, V616, P115, DOI 10.1016/j.ejphar.2009.06.041
   Marques-Vidal P, 2006, INT J OBESITY, V30, P88, DOI 10.1038/sj.ijo.0803045
   Mattia C, 2012, CURR PHARM DESIGN, V18, P6005, DOI 10.2174/138161212803582487
   McLachlan CNS, 2001, MED HYPOTHESES, V56, P262, DOI 10.1054/mehy.2000.1265
   Meisel H, 1998, INT DAIRY J, V8, P363, DOI 10.1016/S0958-6946(98)00059-4
   Meng JJ, 2013, PLOS ONE, V8, DOI 10.1371/journal.pone.0054040
   MICHAELSSON K, 2014, BMJ-BRIT MED J, V349, DOI DOI 10.1136/BMJ.G6015
   Moller NP, 2008, EUR J NUTR, V47, P171, DOI 10.1007/s00394-008-0710-2
   Nieuwenhuijs VB, 1998, ANN SURG, V228, P188, DOI 10.1097/00000658-199808000-00007
   Ninkovic J, 2013, AMINO ACIDS, V45, P9, DOI 10.1007/s00726-011-1163-0
   OVERTURF ML, 1990, J LIPID RES, V31, P2019
   Pal S, 2015, NUTRIENTS, V7, P7285, DOI 10.3390/nu7095339
   Pasco JA, 2002, ARCH INTERN MED, V162, P537, DOI 10.1001/archinte.162.5.537
   Pasco JA, 2006, JAMA-J AM MED ASSOC, V296, P1353, DOI 10.1001/jama.296.11.1353
   Patten GS, 2011, CLIN EXP GASTROENTER, V4, P23, DOI 10.2147/CEG.S16161
   Perez-Castrillon JL, 2000, NEUROENDOCRINOLOGY, V72, P187, DOI 10.1159/000054586
   Privette, 1999, AUTISM, V3, P67, DOI [10.1177/1362361399003001006, DOI 10.1177/1362361399003001006]
   Raies-ul-Haq M., 2014, European Journal of Nutrition, V53, P1039, DOI 10.1007/s00394-013-0606-7
   Raies-ul-Haq M., 2014, International Journal of Food Properties, V17, P1726, DOI 10.1080/10942912.2012.712077
   Rao R, 2009, HEPATOLOGY, V50, P638, DOI 10.1002/hep.23009
   Rosen H, 1998, J BONE MINER RES, V13, P1515, DOI 10.1359/jbmr.1998.13.10.1515
   Roy S, 2005, J IMMUNOL, V175, P6361, DOI 10.4049/jimmunol.175.10.6361
   RUNKEL NSF, 1993, DIGEST DIS SCI, V38, P1530, DOI 10.1007/BF01308616
   Schulte CMS, 2004, ALIMENT PHARM THERAP, V20, P43, DOI 10.1111/j.1365-2036.2004.02057.x
   Schulzke JD, 2009, ANN NY ACAD SCI, V1165, P294, DOI 10.1111/j.1749-6632.2009.04062.x
   Sienkiewicz-Szlapka E, 2009, INT DAIRY J, V19, P252, DOI 10.1016/j.idairyj.2008.10.007
   SINGH M, 1989, PEDIATR RES, V26, P34, DOI 10.1203/00006450-198907000-00011
   Smith JP, 2011, DIGEST DIS SCI, V56, P2088, DOI 10.1007/s10620-011-1653-7
   Stefanucci A, 2018, FOOD REV INT, V34, P70, DOI 10.1080/87559129.2016.1225220
   Steinerova A, 2001, CLIN CHEM, V47, P1137
   STEPHEN AM, 1987, GUT, V28, P601, DOI 10.1136/gut.28.5.601
   Sun JQ, 2016, NUTR J, V15, DOI 10.1186/s12937-016-0147-z
   Sun ZJ, 2003, PEPTIDES, V24, P937, DOI 10.1016/S0196-9781(03)00156-6
   Sun ZJ, 2003, PEPTIDES, V24, P321, DOI 10.1016/S0196-9781(03)00043-3
   Tailford KA, 2003, ATHEROSCLEROSIS, V170, P13, DOI 10.1016/S0021-9150(03)00131-X
   Takano T., 2002, A LEEUWENHOEK, V82, P333
   Tedelind S, 2007, WORLD J GASTROENTERO, V13, P2826, DOI 10.3748/wjg.v13.i20.2826
   Torreilles Jean, 1995, Comptes Rendus des Seances de la Societe de Biologie et de ses Filiales, V189, P933
   Tremaroli V, 2012, NATURE, V489, P242, DOI 10.1038/nature11552
   Trivedi MS, 2015, NUTR METAB, V12, DOI 10.1186/s12986-015-0050-1
   Trompette A, 2003, J NUTR, V133, P3499, DOI 10.1093/jn/133.11.3499
   TSUCHITA H, 1993, Z ERNAHRUNGSWISS, V32, P121, DOI 10.1007/BF01614755
   Turner JR, 2009, NAT REV IMMUNOL, V9, P799, DOI 10.1038/nri2653
   Ursell LK, 2012, NUTR REV, V70, pS38, DOI 10.1111/j.1753-4887.2012.00493.x
   Vinolo MAR, 2011, NUTRIENTS, V3, P858, DOI 10.3390/nu3100858
   Wang FY, 2018, SCI REP-UK, V8, DOI 10.1038/s41598-018-21915-8
   Wasilewska J, 2011, J PEDIATR GASTR NUTR, V52, P772, DOI 10.1097/MPG.0b013e318204bbcc
   Wong JMW, 2006, J CLIN GASTROENTEROL, V40, P235, DOI 10.1097/00004836-200603000-00015
   Xue BZ, 2001, FASEB J, V15, P2527, DOI 10.1096/fj.01-0278fje
   Yuhan R, 1997, GASTROENTEROLOGY, V113, P1873, DOI 10.1016/S0016-5085(97)70006-4
   Zemel MB, 2000, FASEB J, V14, P1132, DOI 10.1096/fasebj.14.9.1132
   Zemel MB, 2002, J AM COLL NUTR, V21, p146S, DOI 10.1080/07315724.2002.10719212
   Ziauddeen H, 2013, MOL PSYCHIATR, V18, P1287, DOI 10.1038/mp.2012.154
   Zoghbi S, 2006, AM J PHYSIOL-GASTR L, V290, pG1105, DOI 10.1152/ajpgi.00455.2005
NR 119
TC 8
Z9 8
U1 1
U2 33
PU TAYLOR & FRANCIS LTD
PI ABINGDON
PA 2-4 PARK SQUARE, MILTON PARK, ABINGDON OR14 4RN, OXON, ENGLAND
SN 0963-7486
EI 1465-3478
J9 INT J FOOD SCI NUTR
JI Int. J. Food Sci. Nutr.
PD JAN 2
PY 2020
VL 71
IS 1
BP 36
EP 49
DI 10.1080/09637486.2019.1614540
EA MAY 2019
PG 14
WC Food Science & Technology; Nutrition & Dietetics
WE Science Citation Index Expanded (SCI-EXPANDED)
SC Food Science & Technology; Nutrition & Dietetics
GA JZ7KN
UT WOS:000472331700001
PM 31154909
DA 2022-07-02
ER

PT J
AU Bolla, AM
   Caretto, A
   Laurenzi, A
   Scavini, M
   Piemonti, L
AF Bolla, Andrea Mario
   Caretto, Amelia
   Laurenzi, Andrea
   Scavini, Marina
   Piemonti, Lorenzo
TI Low-Carb and Ketogenic Diets in Type 1 and Type 2 Diabetes
SO NUTRIENTS
LA English
DT Review
DE carbohydrates; ketogenic; diabetes; dietary patterns; nutritional
   intervention
ID LOW-CARBOHYDRATE DIETS; VERY-LOW-CARBOHYDRATE; WEIGHT-LOSS; GLYCEMIC
   INDEX; LOW-FAT; CARDIOVASCULAR-DISEASE; LOW-CALORIE; POSITION STATEMENT;
   MEDITERRANEAN DIET; INSULIN-SECRETION
AB Low-carb and ketogenic diets are popular among clinicians and patients, but the appropriateness of reducing carbohydrates intake in obese patients and in patients with diabetes is still debated. Studies in the literature are indeed controversial, possibly because these diets are generally poorly defined; this, together with the intrinsic complexity of dietary interventions, makes it difficult to compare results from different studies. Despite the evidence that reducing carbohydrates intake lowers body weight and, in patients with type 2 diabetes, improves glucose control, few data are available about sustainability, safety and efficacy in the long-term. In this review we explored the possible role of low-carb and ketogenic diets in the pathogenesis and management of type 2 diabetes and obesity. Furthermore, we also reviewed evidence of carbohydrates restriction in both pathogenesis of type 1 diabetes, through gut microbiota modification, and treatment of type 1 diabetes, addressing the legitimate concerns about the use of such diets in patients who are ketosis-prone and often have not completed their growth.
C1 [Bolla, Andrea Mario; Caretto, Amelia; Laurenzi, Andrea; Scavini, Marina; Piemonti, Lorenzo] IRCCS San Raffaele Sci Inst, Diabet Res Inst, I-20132 Milan, Italy.
RP Piemonti, L (corresponding author), IRCCS San Raffaele Sci Inst, Diabet Res Inst, I-20132 Milan, Italy.
EM bolla.andreamario@hsr.it; caretto.amelia@hsr.it; laurenzi.andrea@hsr.it;
   scavini.marina@hsr.it; piemonti.lorenzo@hsr.it
RI Piemonti, Lorenzo/P-7605-2017; Bolla, Andrea Mario/AAB-8898-2019;
   Scavini, Marina/AAN-1892-2020; Caretto, Amelia/AAG-8695-2020
OI Piemonti, Lorenzo/0000-0002-2172-2198; Bolla, Andrea
   Mario/0000-0001-9366-4081; Caretto, Amelia/0000-0003-1153-6700; Scavini,
   Marina/0000-0002-7983-6905
CR Abbasi J, 2018, JAMA-J AM MED ASSOC, V319, P215, DOI 10.1001/jama.2017.20639
   Accurso A, 2008, NUTR METAB, V5, DOI 10.1186/1743-7075-5-9
   Adam-Perrot A, 2006, OBES REV, V7, P49, DOI 10.1111/j.1467-789X.2006.00222.x
   Agans R, 2018, APPL ENVIRON MICROB, V84, DOI 10.1128/AEM.01525-18
   Amiel S, 2002, BRIT MED J, V325, P746, DOI 10.1136/bmj.325.7367.746
   Astley CM, 2018, CLIN CHEM, V64, P192, DOI 10.1373/clinchem.2017.280727
   Athinarayanan S.J., 2018, LONG TERM EFFECTS OF
   Aylward NM, 2014, CAN J DIABETES, V38, P223, DOI 10.1016/j.jcjd.2014.05.002
   Azadbakht L, 2011, DIABETES CARE, V34, P55, DOI 10.2337/dc10-0676
   Bell KJ, 2015, J DIABETES COMPLICAT, V29, P1323, DOI 10.1016/j.jdiacomp.2015.08.014
   Bernstein RK, 2011, DR BERNSTEINS DIABET
   Bhanpuri NH, 2018, CARDIOVASC DIABETOL, V17, DOI 10.1186/s12933-018-0698-8
   Brouns F, 2018, EUR J NUTR, V57, P1301, DOI 10.1007/s00394-018-1636-y
   Castaneda RLA, 2012, PEDIATRICS, V129, pE511, DOI 10.1542/peds.2011-0741
   Cefalu WT, 2019, DIABETES CARE, V42, pS46, DOI 10.2337/dc19-S005
   Chambers ES, 2019, LANCET, V393, P384, DOI 10.1016/S0140-6736(18)32468-1
   Cheng CW, 2017, CELL, V168, P775, DOI 10.1016/j.cell.2017.01.040
   Choi IY, 2017, MOL CELL ENDOCRINOL, V455, P4, DOI 10.1016/j.mce.2017.01.042
   Colberg SR, 2016, DIABETES CARE, V39, P2065, DOI 10.2337/dc16-1728
   Conlon MA, 2015, NUTRIENTS, V7, P17, DOI 10.3390/nu7010017
   David LA, 2014, NATURE, V505, P559, DOI 10.1038/nature12820
   Davies MJ, 2018, DIABETES CARE, V41, P2669, DOI 10.2337/dci18-0033
   de Bock M, 2018, PEDIATR DIABETES, V19, P129, DOI 10.1111/pedi.12527
   De Filippo C, 2010, P NATL ACAD SCI USA, V107, P14691, DOI 10.1073/pnas.1005963107
   de Goffau MC, 2013, DIABETES, V62, P1238, DOI 10.2337/db12-0526
   Dehghan M, 2017, LANCET, V390, P2050, DOI [10.1016/s0140-6736(17)32252-3, 10.1016/S0140-6736(17)32252-3]
   Dressler A, 2010, EPILEPSIA, V51, P1086, DOI 10.1111/j.1528-1167.2010.02543.x
   Ebbeling CB, 2018, BMJ-BRIT MED J, V363, DOI 10.1136/bmj.k4583
   Ellenbroek JH, 2014, AM J PHYSIOL-ENDOC M, V306, pE552, DOI 10.1152/ajpendo.00453.2013
   Endesfelder D, 2016, MICROBIOME, V4, DOI 10.1186/s40168-016-0163-4
   Esposito K, 2015, BMJ OPEN, V5, DOI 10.1136/bmjopen-2015-008222
   Esposito K, 2014, DIABETES CARE, V37, P1824, DOI 10.2337/dc13-2899
   Feinman RD, 2015, NUTRITION, V31, P1, DOI 10.1016/j.nut.2014.06.011
   FOROUHI NG, 2018, BMJ-BRIT MED J, V361, DOI DOI 10.1136/BMJ.K2234
   Foster NC, 2019, DIABETES TECHNOL THE, V21, P230, DOI 10.1089/dia.2018.0384.correx
   Gardner CD, 2018, JAMA-J AM MED ASSOC, V319, P667, DOI 10.1001/jama.2018.0245
   Goday A, 2016, NUTR DIABETES, V6, DOI 10.1038/nutd.2016.36
   Gomez-Marin B, 2018, AM J CLIN NUTR, V108, P963, DOI 10.1093/ajcn/nqy144
   Guntner AT, 2018, SENSORS-BASEL, V18, DOI 10.3390/s18113655
   Hall KD, 2018, JAMA INTERN MED, V178, P1103, DOI 10.1001/jamainternmed.2018.2920
   Hallberg SJ, 2018, DIABETES THER, V9, P583, DOI 10.1007/s13300-018-0373-9
   Hamdy O, 2018, CURR DIABETES REP, V18, DOI 10.1007/s11892-018-1103-4
   Handelsman Y, 2016, ENDOCR PRACT, V22, P753, DOI 10.4158/EP161292.PS
   Hjorth MF, 2017, AM J CLIN NUTR, V106, P499, DOI 10.3945/ajcn.117.155200
   Hussain TA, 2012, NUTRITION, V28, P1016, DOI 10.1016/j.nut.2012.01.016
   IDF, 2017, IDF DIABETES ATLAS, V8th
   Ioannidis JPA, 2018, JAMA-J AM MED ASSOC, V320, P969, DOI 10.1001/jama.2018.11025
   Jung CH, 2017, NUTRIENTS, V9, DOI 10.3390/nu9040322
   Kabir M, 1998, J NUTR, V128, P1878, DOI 10.1093/jn/128.11.1878
   Kabir M, 1998, J NUTR, V128, P35, DOI 10.1093/jn/128.1.35
   Kahleova H, 2018, LANCET, V391, P1676, DOI 10.1016/S0140-6736(18)30805-5
   Krebs JD, 2016, ASIA PAC J CLIN NUTR, V25, P78, DOI 10.6133/apjcn.2016.25.1.11
   Larsen TM, 2010, NEW ENGL J MED, V363, P2102, DOI 10.1056/NEJMoa1007137
   Le Stunff C, 2000, NAT GENET, V26, P444, DOI 10.1038/82579
   LEIBEL RL, 1995, NEW ENGL J MED, V332, P621, DOI 10.1056/NEJM199503093321001
   Lennerz BS, 2018, PEDIATRICS, V141, DOI 10.1542/peds.2017-3349
   Leow ZZX, 2018, DIABETIC MED, V35, P1258, DOI 10.1111/dme.13663
   LererMetzger M, 1996, BRIT J NUTR, V75, P723, DOI 10.1079/BJN19960176
   Ley RE, 2005, P NATL ACAD SCI USA, V102, P11070, DOI 10.1073/pnas.0504978102
   Locke AE, 2015, NATURE, V518, P197, DOI 10.1038/nature14177
   Ludwig DS, 2018, JAMA INTERN MED, V178, P1098, DOI 10.1001/jamainternmed.2018.2933
   Ludwig DS, 2002, JAMA-J AM MED ASSOC, V287, P2414, DOI 10.1001/jama.287.18.2414
   Mann J, 2018, LANCET, V391, P1676, DOI 10.1016/S0140-6736(18)30804-3
   Mansoor N, 2016, BRIT J NUTR, V115, P466, DOI 10.1017/S0007114515004699
   Marino E, 2017, NAT IMMUNOL, V18, P552, DOI 10.1038/ni.3713
   McClean AM, 2019, ARCH DIS CHILD, V104, P501, DOI 10.1136/archdischild-2018-314973
   Miller V, 2017, LANCET, V390, P2037, DOI [10.1016/S0140-6736(17)32253-5, 10.1016/s0140-6736(17)32253-5]
   Moschen AR, 2012, GUT LIVER, V6, P411, DOI 10.5009/gnl.2012.6.4.411
   Neal EG, 2008, LANCET NEUROL, V7, P500, DOI 10.1016/S1474-4422(08)70092-9
   Nielsen JV, 2012, DIABETOL METAB SYNDR, V4, DOI 10.1186/1758-5996-4-23
   Osler W, 1921, PRINCIPLES PRACTICE
   Paoli A, 2013, EUR J CLIN NUTR, V67, P789, DOI 10.1038/ejcn.2013.116
   Pawlak DB, 2004, LANCET, V364, P778, DOI 10.1016/S0140-6736(04)16937-7
   Pellegrini S, 2017, J CLIN ENDOCR METAB, V102, P1468, DOI 10.1210/jc.2016-3222
   Petta I, 2018, FRONT IMMUNOL, V9, DOI 10.3389/fimmu.2018.00439
   Ravichandran M, 2017, CELL METAB, V26, P585, DOI 10.1016/j.cmet.2017.09.011
   Reynolds A, 2019, LANCET, V393, P434, DOI 10.1016/S0140-6736(18)31809-9
   Reynolds AN, 2018, LANCET, V391, P1676, DOI 10.1016/S0140-6736(18)30845-6
   Roberts MN, 2017, CELL METAB, V26, P539, DOI 10.1016/j.cmet.2017.08.005
   Russell WR, 2011, AM J CLIN NUTR, V93, P1062, DOI 10.3945/ajcn.110.002188
   Sainsbury E, 2018, DIABETES RES CLIN PR, V139, P239, DOI 10.1016/j.diabres.2018.02.026
   Saslow LR, 2017, J MED INTERNET RES, V19, DOI 10.2196/jmir.5806
   Saslow LR, 2014, PLOS ONE, V9, DOI 10.1371/journal.pone.0091027
   Scholin A, 2011, DIABETIC MED, V28, P156, DOI 10.1111/j.1464-5491.2010.03191.x
   Schwartz MW, 2017, ENDOCR REV, V38, P267, DOI 10.1210/er.2017-00111
   Seidelmann SB, 2018, LANCET PUBLIC HEALTH, V3, pE419, DOI 10.1016/S2468-2667(18)30135-X
   Shai I, 2008, NEW ENGL J MED, V359, P229, DOI 10.1056/NEJMoa0708681
   Shungin D, 2015, NATURE, V518, P187, DOI 10.1038/nature14132
   Singh RK, 2017, J TRANSL MED, V15, DOI 10.1186/s12967-017-1175-y
   Tay J, 2018, DIABETES OBES METAB, V20, P858, DOI 10.1111/dom.13164
   Tay J, 2015, AM J CLIN NUTR, V102, P780, DOI 10.3945/ajcn.115.112581
   Toth CCZ., 2014, INT J CASE REP IMAGE, V5, P699
   Turnbaugh PJ, 2006, NATURE, V444, P1027, DOI 10.1038/nature05414
   Turton JL, 2018, PLOS ONE, V13, DOI 10.1371/journal.pone.0194987
   Vaarala O, 2008, DIABETES, V57, P2555, DOI 10.2337/db08-0331
   Veggiotti P, 2014, CURR TREAT OPTION NE, V16, DOI 10.1007/s11940-014-0291-8
   Vilar-Gomez E, 2019, BMJ OPEN, V9, DOI 10.1136/bmjopen-2018-023597
   von Bibra H, 2014, IJC METAB ENDOCR, V2, P11, DOI 10.1016/j.ijcme.2013.12.001
   Wang LL, 2018, NUTRIENTS, V10, DOI 10.3390/nu10060661
   Willi SM, 2004, DIABETES CARE, V27, P348, DOI 10.2337/diacare.27.2.348
   Winesett SP, 2015, EXPERT REV NEUROTHER, V15, P621, DOI 10.1586/14737175.2015.1044982
   Wolever TMS, 1996, J NUTR, V126, P2807
   Yamazaki T, 2016, NUTR METAB, V13, DOI 10.1186/s12986-016-0139-1
NR 103
TC 59
Z9 61
U1 22
U2 93
PU MDPI
PI BASEL
PA ST ALBAN-ANLAGE 66, CH-4052 BASEL, SWITZERLAND
EI 2072-6643
J9 NUTRIENTS
JI Nutrients
PD MAY
PY 2019
VL 11
IS 5
AR 962
DI 10.3390/nu11050962
PG 14
WC Nutrition & Dietetics
WE Science Citation Index Expanded (SCI-EXPANDED)
SC Nutrition & Dietetics
GA IC5PY
UT WOS:000471021600022
PM 31035514
OA Green Submitted, Green Published, gold
DA 2022-07-02
ER

PT J
AU Chu, YL
   Sun, SL
   Huang, YF
   Gao, Q
   Xie, XF
   Wang, P
   Li, JX
   Liang, LF
   He, XH
   Jiang, YQ
   Wang, MJ
   Yang, JH
   Chen, XM
   Zhou, C
   Zhao, Y
   Ding, F
   Zhang, Y
   Wu, XD
   Bai, XY
   Wu, JQ
   Wei, X
   Chen, XH
   Yue, Z
   Fang, XD
   Huang, QC
   Wang, Z
   Huang, RY
AF Chu, Yongliang
   Sun, Silong
   Huang, Yufen
   Gao, Qiang
   Xie, Xuefeng
   Wang, Peng
   Li, Junxia
   Liang, Lifeng
   He, Xiaohong
   Jiang, Yiqi
   Wang, Maojie
   Yang, Jianhua
   Chen, Xiumin
   Zhou, Chu
   Zhao, Yue
   Ding, Fen
   Zhang, Yi
   Wu, Xiaodong
   Bai, Xueyuan
   Wu, Jiaqi
   Wei, Xia
   Chen, Xianghong
   Yue, Zhen
   Fang, Xiaodong
   Huang, Qingchun
   Wang, Zhang
   Huang, Runyue
TI Metagenomic analysis revealed the potential role of gut microbiome in
   gout
SO NPJ BIOFILMS AND MICROBIOMES
LA English
DT Article
ID ADJUVANT-INDUCED ARTHRITIS; URIC-ACID; DEGRADATION; METABOLISM;
   DIVERSITY
AB Emerging evidence indicates an association between gut microbiome and arthritis diseases including gout. However, how and which gut bacteria affect host urate degradation and inflammation in gout remains unclear. Here we performed a metagenome analysis on 307 fecal samples from 102 gout patients and 86 healthy controls. Gout metagenomes significantly differed from those of healthy controls. The relative abundances of Prevotella, Fusobacterium, and Bacteroides were increased in gout, whereas those of Enterobacteriaceae and butyrate-producing species were decreased. Functionally, gout patients had greater abundances for genes in fructose, mannose metabolism and lipid A biosynthesis, and lower for genes in urate degradation and short chain fatty acid production. A three-pronged association between metagenomic species, functions and clinical parameters revealed that decreased abundances of species in Enterobacteriaceae were associated with reduced amino acid metabolism and environmental sensing, which together contribute to increased serum uric acid and C-reactive protein levels in gout. A random forest classifier based on three gut microbial genes showed high predictivity for gout in both discovery and validation cohorts (0.91 and 0.80 accuracy), with high specificity in the context of other chronic disorders. Longitudinal analysis showed that uric-acid-lowering and anti-inflammatory drugs partially restored gut microbiota after 24-week treatment. Comparative analysis with obesity, type 2 diabetes, ankylosing spondylitis and rheumatoid arthritis indicated that gout metagenomes were more similar to those of autoimmune than metabolic diseases. Our results suggest that gut dysbiosis was associated with dysregulated host urate degradation and systemic inflammation and may be used as non-invasive diagnostic markers for gout.
C1 [Chu, Yongliang; Sun, Silong; Gao, Qiang; Li, Junxia; He, Xiaohong; Wang, Maojie; Chen, Xiumin; Zhao, Yue; Wu, Xiaodong; Wu, Jiaqi; Chen, Xianghong; Fang, Xiaodong; Huang, Qingchun; Huang, Runyue] Guangzhou Univ Chinese Med, Affiliated Hosp 2, Guangdong Prov Hosp Chinese Med, State Key Lab Dampness Syndrome Chinese Med, Guangzhou, Peoples R China.
   [Chu, Yongliang] Guangdong Prov Hosp Chinese Med, Zhuhai Branch, Zhuhai, Peoples R China.
   [Sun, Silong; Huang, Yufen; Wang, Peng; Liang, Lifeng; Jiang, Yiqi; Yue, Zhen; Fang, Xiaodong] BGI Shenzhen, Shenzhen, Peoples R China.
   [Gao, Qiang; Yang, Jianhua; Zhou, Chu; Ding, Fen; Zhang, Yi; Wei, Xia] BGI Shenzhen, BGI Genom, Shenzhen, Peoples R China.
   [Xie, Xuefeng] BGI Shenzhen, BGI Inst Appl Agr, Shenzhen, Peoples R China.
   [Jiang, Yiqi] City Univ Hong Kong, Dept Comp Sci, Hong Kong, Peoples R China.
   [Wang, Maojie; Huang, Runyue] Guangdong Prov Key Lab Clin Res Tradit Chinese Me, Guangzhou, Peoples R China.
   [Wang, Maojie] Univ Med Ctr Utrecht, Ctr Mol Med, Utrecht, Netherlands.
   [Chen, Xiumin; Huang, Runyue] Guangzhou Univ Chinese Med, Guangdong Hong Kong Macau Joint Lab Chinese Med &, Guangzhou, Peoples R China.
   [Chen, Xiumin; Bai, Xueyuan] Sun Yat Sen Univ, Sch Environm Sci & Engn, Guangzhou, Peoples R China.
   [Wang, Zhang] South China Normal Univ, Sch Life Sci, Inst Ecol Sci, Guangzhou, Peoples R China.
RP Huang, QC; Huang, RY (corresponding author), Guangzhou Univ Chinese Med, Affiliated Hosp 2, Guangdong Prov Hosp Chinese Med, State Key Lab Dampness Syndrome Chinese Med, Guangzhou, Peoples R China.; Huang, RY (corresponding author), Guangdong Prov Key Lab Clin Res Tradit Chinese Me, Guangzhou, Peoples R China.; Huang, RY (corresponding author), Guangzhou Univ Chinese Med, Guangdong Hong Kong Macau Joint Lab Chinese Med &, Guangzhou, Peoples R China.; Wang, Z (corresponding author), South China Normal Univ, Sch Life Sci, Inst Ecol Sci, Guangzhou, Peoples R China.
EM qch1963@163.com; wangz@m.scnu.edu.cn; ryhuang@gzucm.edu.cn
OI Wang, Maojie/0000-0003-1417-416X
FU 1010 project from Guangdong Provincial Hospital of Chinese Medicine
   [YN10101906]; Guangdong Provincial Hospital of Chinese Medicine
   [YN2018ML08, YN2018ZD06, YN2019ML15]; Guangzhou Municipal Science and
   Technology [201710010076]; Guangdong Science and Technology Department
   [2016A020226041]; Guangzhou Science and Technology Program Key Projects
   [201604020005]; Special Project of State Key Laboratory of Dampness
   Syndrome of Chinese Medicine [SZ2020ZZ17]; China-Sweden Joint Research
   Base Project on TCM of Guangdong Provincial Hospital of Chinese Medicine
   [2020KT1034]; Key Laboratory Project of Guangdong Provincial Hospital of
   Chinese Medicine [2019KT1143]; National Natural Science Foundation of
   China [81804041, 31970112]; Natural Science Foundation of Guangdong
   Province [2017KT1805, 2019A1515011395]; Guangzhou University of Chinese
   Medicine [XK2019021]; Key-Area Research and Development Program of
   Guangdong Province [2020B1111100010]; Zhuhai Science and Technology
   Bureau [ZH2202200018HJL]; 2020 Guangdong Provincial Science and
   Technology Innovation Strategy Special Fund (Guangdong-Hong Kong-Macau
   Joint Lab) [2020B1212030006]
FX This study was supported by grants from 1010 project from Guangdong
   Provincial Hospital of Chinese Medicine (No. YN10101906), the grants
   from Guangdong Provincial Hospital of Chinese Medicine (Nos. YN2018ML08,
   YN2018ZD06, YN2019ML15), Guangzhou Municipal Science and Technology
   supporting project (No. 201710010076), Guangdong Science and Technology
   Department (No. 2016A020226041), Guangzhou Science and Technology
   Program Key Projects (No. 201604020005), the Special Project of State
   Key Laboratory of Dampness Syndrome of Chinese Medicine (No.
   SZ2020ZZ17), the China-Sweden Joint Research Base Project on TCM of
   Guangdong Provincial Hospital of Chinese Medicine (No. 2020KT1034), the
   Key Laboratory Project of Guangdong Provincial Hospital of Chinese
   Medicine (No. 2019KT1143), National Natural Science Foundation of China
   (Nos. 81804041, 31970112), Technology Research Funding from Guangdong
   Provincial Hospital of Chinese Medicine (No. YN2018ZD06), the Natural
   Science Foundation of Guangdong Province (Nos. 2017KT1805,
   2019A1515011395), the Key Research Project of Guangzhou University of
   Chinese Medicine (No. XK2019021), the Key-Area Research and Development
   Program of Guangdong Province (No.2020B1111100010), the grants from
   Zhuhai Science and Technology Bureau (No.ZH2202200018HJL), and the 2020
   Guangdong Provincial Science and Technology Innovation Strategy Special
   Fund (Guangdong-Hong Kong-Macau Joint Lab) (2020B1212030006).
CR Arumugam M, 2011, NATURE, V473, P174, DOI 10.1038/nature09944
   CHAO A, 1987, BIOMETRICS, V43, P783, DOI 10.2307/2531532
   Chen YZ, 2017, J PUBLIC HEALTH-HEID, V25, P521, DOI 10.1007/s10389-017-0812-5
   Chen-Xu M, 2019, ARTHRITIS RHEUMATOL, V71, P991, DOI 10.1002/art.40807
   Claesson MJ, 2012, NATURE, V488, P178, DOI 10.1038/nature11319
   Cleophas MCP, 2016, ANN RHEUM DIS, V75, P593, DOI 10.1136/annrheumdis-2014-206258
   Codoner FM, 2018, SCI REP-UK, V8, DOI 10.1038/s41598-018-22125-y
   d'Hennezel E, 2017, MSYSTEMS, V2, DOI 10.1128/mSystems.00046-17
   Eckburg PB, 2005, SCIENCE, V308, P1635, DOI 10.1126/science.1110591
   Feng Q, 2015, NAT COMMUN, V6, DOI 10.1038/ncomms7528
   Goodrich JK, 2016, CELL HOST MICROBE, V19, P731, DOI 10.1016/j.chom.2016.04.017
   Guo Z, 2016, SCI REP-UK, V6, DOI 10.1038/srep20602
   Jie ZY, 2017, NAT COMMUN, V8, DOI 10.1038/s41467-017-00900-1
   Kingsbury SR, 2011, J INFLAMM RES, V4, P39, DOI 10.2147/JIR.S11330
   Kishikawa T, 2020, ANN RHEUM DIS, V79, P103, DOI 10.1136/annrheumdis-2019-215743
   KOHASHI O, 1985, MICROBIOL IMMUNOL, V29, P487, DOI 10.1111/j.1348-0421.1985.tb00851.x
   KOHASHI O, 1986, ARTHRITIS RHEUM, V29, P547, DOI 10.1002/art.1780290413
   Kostic AD, 2013, CELL HOST MICROBE, V14, P207, DOI 10.1016/j.chom.2013.07.007
   Kuo CF, 2015, NAT REV RHEUMATOL, V11, P649, DOI 10.1038/nrrheum.2015.91
   Le Chatelier E, 2013, NATURE, V500, P541, DOI 10.1038/nature12506
   Letunic I, 2016, NUCLEIC ACIDS RES, V44, pW242, DOI 10.1093/nar/gkw290
   Li J, 2017, MICROBIOME, V5, DOI 10.1186/s40168-016-0222-x
   Li JH, 2014, NAT BIOTECHNOL, V32, P834, DOI 10.1038/nbt.2942
   Liu RX, 2017, NAT MED, V23, P859, DOI 10.1038/nm.4358
   Machiels K, 2014, GUT, V63, P1275, DOI 10.1136/gutjnl-2013-304833
   Maier L, 2018, NATURE, V555, P623, DOI 10.1038/nature25979
   Man SM, 2018, NAT REV GASTRO HEPAT, V15, P721, DOI 10.1038/s41575-018-0054-1
   Morgan XC, 2012, GENOME BIOL, V13, DOI 10.1186/gb-2012-13-9-r79
   Neogi T, 2015, ANN RHEUM DIS, V74, P1789, DOI 10.1136/annrheumdis-2015-208237
   Patil KR, 2005, P NATL ACAD SCI USA, V102, P2685, DOI 10.1073/pnas.0406811102
   Pedersen HK, 2018, NAT PROTOC, V13, P2781, DOI 10.1038/s41596-018-0064-z
   Qin JJ, 2012, NATURE, V490, P55, DOI 10.1038/nature11450
   Richette P, 2010, LANCET, V375, P318, DOI 10.1016/S0140-6736(09)60883-7
   Robin X, 2011, BMC BIOINFORMATICS, V12, DOI 10.1186/1471-2105-12-77
   ROUBENOFF R, 1991, JAMA-J AM MED ASSOC, V266, P3004, DOI 10.1001/jama.266.21.3004
   ROUF MA, 1968, J BACTERIOL, V96, P617, DOI 10.1128/JB.96.3.617-622.1968
   Saag KG, 2006, ARTHRITIS RES THER, V8, DOI 10.1186/ar1907
   Scher JU, 2015, ARTHRITIS RHEUMATOL, V67, P128, DOI 10.1002/art.38892
   Scher JU, 2013, ELIFE, V2, DOI 10.7554/eLife.01202
   Shao TJ, 2017, FRONT MICROBIOL, V8, DOI 10.3389/fmicb.2017.00268
   So A, 2010, J CLIN INVEST, V120, P1791, DOI 10.1172/JCI42344
   SORENSEN LB, 1975, NEPHRON, V14, P7, DOI 10.1159/000180432
   Tamanai-Shacoori Z, 2017, FUTURE MICROBIOL, V12, P157, DOI 10.2217/fmb-2016-0130
   Thorburn AN, 2015, NAT COMMUN, V6, DOI 10.1038/ncomms8320
   Trompette A, 2014, NAT MED, V20, P159, DOI 10.1038/nm.3444
   Truong DT, 2015, NAT METHODS, V12, P902, DOI 10.1038/nmeth.3589
   Vatanen T, 2016, CELL, V165, P842, DOI 10.1016/j.cell.2016.04.007
   Vieira AT, 2017, J LEUKOCYTE BIOL, V101, P275, DOI [10.1189/jlb.3A1015-453RRR, 10.1189/jlb.3a1015-453rrr]
   VOGELS GD, 1976, BACTERIOL REV, V40, P403, DOI 10.1128/MMBR.40.2.403-468.1976
   Wen CP, 2017, GENOME BIOL, V18, DOI 10.1186/s13059-017-1271-6
   Yin J, 2020, ANN RHEUM DIS, V79, P132, DOI 10.1136/annrheumdis-2019-215763
   Zhang X, 2015, NAT MED, V21, P895, DOI 10.1038/nm.3914
NR 52
TC 9
Z9 9
U1 20
U2 36
PU NATURE PORTFOLIO
PI BERLIN
PA HEIDELBERGER PLATZ 3, BERLIN, 14197, GERMANY
EI 2055-5008
J9 NPJ BIOFILMS MICROBI
JI npj Biofilms Microbomes
PD AUG 9
PY 2021
VL 7
IS 1
AR 66
DI 10.1038/s41522-021-00235-2
PG 13
WC Biotechnology & Applied Microbiology; Microbiology
WE Science Citation Index Expanded (SCI-EXPANDED)
SC Biotechnology & Applied Microbiology; Microbiology
GA TX8HP
UT WOS:000683328000001
PM 34373464
OA gold, Green Published
DA 2022-07-02
ER

PT J
AU Senesi, P
   Ferrulli, A
   Luzi, L
   Terruzzi, I
AF Senesi, Pamela
   Ferrulli, Anna
   Luzi, Livio
   Terruzzi, Ileana
TI Diabetes Mellitus and Cardiovascular Diseases: Nutraceutical
   Interventions Related to Caloric Restriction
SO INTERNATIONAL JOURNAL OF MOLECULAR SCIENCES
LA English
DT Review
DE diabetes; cardiovascular diseases; caloric restriction; berberine;
   resveratrol; quercetin; L-carnitine
ID ACTIVATED PROTEIN-KINASE; HIGH-FAT DIET; TRIMETHYLAMINE-N-OXIDE;
   ISCHEMIA-REPERFUSION INJURY; L-CARNITINE; GUT MICROBIOTA;
   ADIPOSE-TISSUE; INSULIN-RESISTANCE; LIVER-DISEASE; NITRIC-OXIDE
AB Type 2 diabetes (T2DM) and cardiovascular disease (CVD) are closely associated and represent a key public health problem worldwide. An excess of adipose tissue, NAFLD, and gut dysbiosis establish a vicious circle that leads to chronic inflammation and oxidative stress. Caloric restriction (CR) is the most promising nutritional approach capable of improving cardiometabolic health. However, adherence to CR represents a barrier to patients and is the primary cause of therapeutic failure. To overcome this problem, many different nutraceutical strategies have been designed. Based on several data that have shown that CR action is mediated by AMPK/SIRT1 activation, several nutraceutical compounds capable of activating AMPK/SIRT1 signaling have been identified. In this review, we summarize recent data on the possible role of berberine, resveratrol, quercetin, and L-carnitine as CR-related nutrients. Additionally, we discuss the limitations related to the use of these nutrients in the management of T2DM and CVD.
C1 [Senesi, Pamela; Ferrulli, Anna; Luzi, Livio; Terruzzi, Ileana] Univ Milan, Dept Biomed Sci Hlth, I-20131 Milan, Italy.
   [Senesi, Pamela; Ferrulli, Anna; Luzi, Livio; Terruzzi, Ileana] IRCCS MultiMed, Dept Endocrinol Nutr & Metab Dis, I-20099 Milan, Italy.
RP Terruzzi, I (corresponding author), Univ Milan, Dept Biomed Sci Hlth, I-20131 Milan, Italy.; Terruzzi, I (corresponding author), IRCCS MultiMed, Dept Endocrinol Nutr & Metab Dis, I-20099 Milan, Italy.
EM pamela.senesi@unimi.it; anna.ferrulli@unimi.it; livio.luzi@unimi.it;
   ileana.terruzzi@unimi.it
RI Senesi, Pamela/AAA-5678-2019
OI Senesi, Pamela/0000-0003-0304-1564; Ferrulli, Anna/0000-0002-8518-5547
FU Ministry of Health-Ricerca Corrente-IRCCS MultiMedica
FX Thiswork has been supported byMinistry ofHealth-Ricerca
   Corrente-IRCCSMultiMedica.
CR Adams LA, 2017, GUT, V66, P1138, DOI 10.1136/gutjnl-2017-313884
   Adeva-Andany MM, 2017, IUBMB LIFE, V69, P578, DOI 10.1002/iub.1646
   Ahmad A, 2019, PLOS ONE, V14, DOI 10.1371/journal.pone.0226372
   Akar F, 2012, FOOD CHEM TOXICOL, V50, P2135, DOI 10.1016/j.fct.2012.03.061
   Amer Diabet Assoc, 2018, DIABETES CARE, V41, pS38, DOI 10.2337/dc18-S004
   Annunziata G, 2019, NUTRIENTS, V11, DOI 10.3390/nu11010139
   Aquilano K, 2020, REDOX BIOL, V36, DOI 10.1016/j.redox.2020.101633
   Asbaghi O, 2020, CLIN NUTR ESPEN, V38, P43, DOI 10.1016/j.clnesp.2020.04.010
   Baksi A, 2014, BRIT J CLIN PHARMACO, V78, P69, DOI 10.1111/bcp.12327
   Banini BA, 2017, CURR OPIN GASTROEN, V33, P134, DOI 10.1097/MOG.0000000000000356
   Batiha GE, 2020, FOODS, V9, DOI 10.3390/foods9030374
   Beba M, 2019, COMPLEMENT THER MED, V46, P81, DOI 10.1016/j.ctim.2019.08.002
   Belizario JE, 2018, MEDIAT INFLAMM, V2018, DOI 10.1155/2018/2037838
   Bennett BJ, 2013, CELL METAB, V17, P49, DOI 10.1016/j.cmet.2012.12.011
   Bhatt SR, 2011, EUR J PHARMACOL, V667, P258, DOI 10.1016/j.ejphar.2011.05.026
   Bordoni L, 2020, INT J MOL SCI, V21, DOI 10.3390/ijms21031047
   Bostrom P, 2012, NATURE, V481, P463, DOI 10.1038/nature10777
   Breuss JM, 2019, INT J MOL SCI, V20, DOI 10.3390/ijms20071523
   Byrne CD, 2015, J HEPATOL, V62, pS47, DOI 10.1016/j.jhep.2014.12.012
   Calabro V, 2018, ARCH BIOCHEM BIOPHYS, V647, P47, DOI 10.1016/j.abb.2018.03.041
   Campbell CL, 2019, DIABET METAB SYND OB, V12, P97, DOI 10.2147/DMSO.S192228
   Canyelles M, 2018, INT J MOL SCI, V19, DOI 10.3390/ijms19103228
   Carrasco-Ramiro F, 2017, GENE THER, V24, P551, DOI 10.1038/gt.2017.77
   Castaldo L, 2019, MOLECULES, V24, DOI 10.3390/molecules24193626
   Chait A, 2020, FRONT CARDIOVASC MED, V7, DOI 10.3389/fcvm.2020.00022
   Chalet C, 2018, J PHARM PHARMACOL, V70, P1002, DOI 10.1111/jphp.12929
   Chang WG, 2016, J CARDIOVASC PHARM T, V21, P486, DOI 10.1177/1074248415627873
   Chang WG, 2015, BIOCHEM CELL BIOL, V93, P479, DOI 10.1139/bcb-2014-0107
   Chaplin A, 2018, NUTRIENTS, V10, DOI 10.3390/nu10111651
   Chen JW, 2014, J TRANSL MED, V12, DOI 10.1186/s12967-014-0326-7
   Chen ML, 2017, J AM HEART ASSOC, V6, DOI 10.1161/JAHA.117.006347
   Chen ML, 2016, MBIO, V7, DOI 10.1128/mBio.02210-15
   Chen S, 2016, MEDIAT INFLAMM, V2016, DOI 10.1155/2016/9340637
   Chen SF, 2018, J NUTR BIOCHEM, V55, P209, DOI 10.1016/j.jnutbio.2018.02.007
   Cheng PW, 2016, SCI REP-UK, V6, DOI 10.1038/srep25342
   Chu HK, 2019, GUT, V68, P359, DOI 10.1136/gutjnl-2018-316307
   Cicero AFG, 2016, ADV EXP MED BIOL, V928, P27, DOI 10.1007/978-3-319-41334-1_2
   Cohen K, 2017, EXP CELL RES, V350, P147, DOI 10.1016/j.yexcr.2016.11.016
   Collins HL, 2016, ATHEROSCLEROSIS, V244, P29, DOI 10.1016/j.atherosclerosis.2015.10.108
   Corella D, 2018, NUTR HOSP, V35, P10, DOI 10.20960/nh.2119
   Corrales P, 2019, AGING CELL, V18, DOI 10.1111/acel.12948
   Corrales P, 2018, INT J MOL SCI, V19, DOI 10.3390/ijms19072124
   Ding SB, 2017, PLOS ONE, V12, DOI 10.1371/journal.pone.0183541
   Dolinsky VW, 2010, HYPERTENSION, V56, P412, DOI 10.1161/HYPERTENSIONAHA.110.154732
   Eid HM, 2015, PHARMACOGN MAG, V11, P74, DOI 10.4103/0973-1296.149708
   Elgebaly A, 2017, J GASTROINTEST LIVER, V26, P59, DOI 10.15403/jgld.2014.1121.261.ely
   Fathizadeh H, 2020, J DIABETES METAB DIS, V19, P1879, DOI 10.1007/s40200-020-00627-9
   Ferenczyova K, 2020, INT J MOL SCI, V21, DOI 10.3390/ijms21051585
   Finley LWS, 2009, AGEING RES REV, V8, P173, DOI 10.1016/j.arr.2009.03.003
   Forney LA, 2018, INT J MOL SCI, V19, DOI 10.3390/ijms19030895
   Frendo-Cumbo S, 2016, PHYSIOL REP, V4, DOI 10.14814/phy2.12877
   Fujii N, 2019, EXP GERONTOL, V118, P55, DOI 10.1016/j.exger.2019.01.001
   Gan ZJ, 2011, GENE DEV, V25, P2619, DOI 10.1101/gad.178434.111
   Garcia-Prieto CF, 2015, VASC PHARMACOL, V65-66, P3, DOI 10.1016/j.vph.2014.12.001
   Garcia-Prieto CF, 2019, FREE RADICAL BIO MED, V139, P35, DOI 10.1016/j.freeradbiomed.2019.05.016
   Gautam A, 2019, HUM EXP TOXICOL, V38, P356, DOI 10.1177/0960327118817862
   Gensous N, 2019, INT J MOL SCI, V20, DOI 10.3390/ijms20082022
   Ghorbani A, 2017, BIOMED PHARMACOTHER, V96, P305, DOI 10.1016/j.biopha.2017.10.001
   Grandl G, 2018, SEMIN IMMUNOPATHOL, V40, P215, DOI 10.1007/s00281-017-0666-5
   Greenhill C, 2015, NAT REV ENDOCRINOL, V13, P249, DOI [10.1038/nrendo.2017.38, 10.1038/nrendo.2015.40]
   Greer EL, 2009, ANN NY ACAD SCI, V1170, P688, DOI 10.1111/j.1749-6632.2009.04019.x
   Guo GL, 2019, ARTIF CELL NANOMED B, V47, P2909, DOI 10.1080/21691401.2019.1640711
   Guo R, 2017, CURR DRUG TARGETS, V18, P1785, DOI 10.2174/1389450117666160613105152
   Guo XD, 2013, MOL NUTR FOOD RES, V57, P1037, DOI 10.1002/mnfr.201200569
   Gutierrez-Casado E, 2019, J GERONTOL A-BIOL, V74, P760, DOI 10.1093/gerona/gly161
   Hang WJ, 2018, FRONT PHARMACOL, V9, DOI 10.3389/fphar.2018.01121
   Harper C, 2018, OBES REV, V19, P1412, DOI 10.1111/obr.12715
   Hasan R, 2020, SCI REP-UK, V10, DOI 10.1038/s41598-020-71449-1
   Herrera MCA, 2017, CURR OBES REP, V6, P405, DOI 10.1007/s13679-017-0284-5
   Hu XF, 2018, AM J TRANSL RES, V10, P3322
   Huang YJ, 2020, APPL PHYSIOL NUTR ME, V45, P227, DOI 10.1139/apnm-2019-0057
   Hui SC, 2020, INT J OBESITY, V44, P1678, DOI 10.1038/s41366-020-0566-y
   Incalza MA, 2018, VASC PHARMACOL, V100, P1, DOI 10.1016/j.vph.2017.05.005
   Jakubczyk K, 2020, NUTRIENTS, V12, DOI 10.3390/nu12082435
   Jamwal S, 2021, PHARMACOL THERAPEUT, V219, DOI 10.1016/j.pharmthera.2020.107705
   Janeiro MH, 2018, NUTRIENTS, V10, DOI 10.3390/nu10101398
   Jeong SM, 2012, NUTR RES PRACT, V6, P201, DOI 10.4162/nrp.2012.6.3.201
   Jeyaraman MM, 2020, COCHRANE DB SYST REV, DOI [10.1002/14651858.CD011919.pub2, 10.1002/14651858.CD011919.pub2?]
   Jiao N, 2018, PHYSIOL GENOMICS, V50, P244, DOI 10.1152/physiolgenomics.00114.2017
   Jordan S, 2019, CELL, V178, P1102, DOI 10.1016/j.cell.2019.07.050
   Kang W, 2012, METABOLISM, V61, P424, DOI 10.1016/j.metabol.2011.08.003
   Kauppinen A, 2013, CELL SIGNAL, V25, P1939, DOI 10.1016/j.cellsig.2013.06.007
   Kim KA, 2016, BMC MICROBIOL, V16, DOI 10.1186/s12866-016-0625-7
   Kim SG, 2018, J MED FOOD, V21, P146, DOI 10.1089/jmf.2017.4052
   Kobayashi Y, 2005, INT J MOL MED, V16, P237
   Kobori M, 2016, MOL NUTR FOOD RES, V60, P300, DOI 10.1002/mnfr.201500595
   Koeth RA, 2019, J CLIN INVEST, V129, P373, DOI 10.1172/JCI94601
   Koeth RA, 2013, NAT MED, V19, P576, DOI 10.1038/nm.3145
   Kroller-Schon S, 2018, METHODS MOL BIOL, V1732, P495, DOI 10.1007/978-1-4939-7598-3_31
   Lan F, 2008, J BIOL CHEM, V283, P27628, DOI 10.1074/jbc.M805711200
   Lean MEJ, 2019, NAT REV ENDOCRINOL, V15, P251, DOI 10.1038/s41574-019-0186-6
   Lempiainen J, 2013, ACTA PHYSIOL, V208, P410, DOI 10.1111/apha.12120
   Li AY, 2016, MOL CELL ENDOCRINOL, V434, P36, DOI 10.1016/j.mce.2016.06.008
   Li M, 2019, CLIN EXP PHARMACOL P, V46, P1001, DOI 10.1111/1440-1681.13155
   Li M, 2016, J CARDIOTHOR VASC AN, V30, P1485, DOI 10.1053/j.jvca.2016.06.006
   Li XL, 2013, BIOMED REP, V1, P71, DOI 10.3892/br.2012.27
   Liao WY, 2018, MOLECULES, V23, DOI 10.3390/molecules23123356
   Liu D, 2018, EXP CLIN ENDOCR DIAB, V126, P513, DOI 10.1055/s-0043-125066
   Liu F, 2020, BIOCHEM PHARMACOL, V174, DOI 10.1016/j.bcp.2020.113830
   Liu K, 2016, MOL NUTR FOOD RES, V60, P551, DOI 10.1002/mnfr.201500509
   Liu Y, 2018, INT J MOL SCI, V19, DOI 10.3390/ijms19113339
   Longo VD, 2016, CELL METAB, V23, P1048, DOI 10.1016/j.cmet.2016.06.001
   Bargut TCL, 2017, HORM MOL BIOL CLIN I, V31, DOI 10.1515/hmbci-2016-0051
   Luo XJ, 2019, ARCH BIOCHEM BIOPHYS, V671, P203, DOI 10.1016/j.abb.2019.07.008
   Ma GH, 2017, BIOSCIENCE REP, V37, DOI 10.1042/BSR20160244
   Ma LN, 2020, FOOD NUTR RES, V64, DOI 10.29219/fnr.v64.3668
   Ma XL, 2018, FRONT PHARMACOL, V9, DOI 10.3389/fphar.2018.00782
   Madeo F, 2014, NAT REV DRUG DISCOV, V13, P727, DOI 10.1038/nrd4391
   Moreno-Navarrete JM, 2019, REV ENDOCR METAB DIS, V20, P387, DOI 10.1007/s11154-019-09523-x
   Marino G, 2014, AUTOPHAGY, V10, P1879, DOI 10.4161/auto.36413
   Martens CR, 2016, J PHYSIOL-LONDON, V594, P7177, DOI 10.1113/JP272348
   Martin-Montalvo A, 2013, NAT COMMUN, V4, DOI 10.1038/ncomms3192
   Mathers JC, 2017, P NUTR SOC, V76, P265, DOI 10.1017/S002966511600080X
   Mattagajasingh I, 2007, P NATL ACAD SCI USA, V104, P14855, DOI 10.1073/pnas.0704329104
   Mattson MP, 2017, AGEING RES REV, V39, P46, DOI 10.1016/j.arr.2016.10.005
   Mautone N, 2020, EXPERT OPIN THER PAT, V30, P389, DOI 10.1080/13543776.2020.1749264
   McGee SL, 2020, NAT REV ENDOCRINOL, V16, P495, DOI 10.1038/s41574-020-0377-1
   Medina-Gomez G, 2007, PUBLIC HEALTH NUTR, V10, P1132, DOI 10.1017/S1368980007000614
   Mehrabani S, 2020, J CACHEXIA SARCOPENI, V11, P1447, DOI 10.1002/jcsm.12611
   Mohammad A, 2020, COMPLEMENT THER MED, V48, DOI 10.1016/j.ctim.2019.102273
   Mollica G, 2020, DIGEST LIVER DIS, V52, P314, DOI 10.1016/j.dld.2019.09.002
   Montesano A, 2020, J ENDOCRINOL INVEST, V43, P493, DOI 10.1007/s40618-019-01134-2
   Montesano A, 2015, OXID MED CELL LONGEV, V2015, DOI 10.1155/2015/646171
   Montesano A, 2013, J TRANSL MED, V11, DOI 10.1186/1479-5876-11-310
   Morrison DJ, 2016, GUT MICROBES, V7, P189, DOI 10.1080/19490976.2015.1134082
   Murota K, 2018, BIOSCI BIOTECH BIOCH, V82, P600, DOI 10.1080/09168451.2018.1444467
   Nawaz W, 2017, NUTRIENTS, V9, DOI 10.3390/nu9111188
   Nie J, 2019, J APPL MICROBIOL, V127, P1824, DOI 10.1111/jam.14441
   Noh RM, 2017, OPEN HEART, V4, DOI 10.1136/openhrt-2017-000647
   O'Brien D, 2010, BASIC CLIN PHARMACOL, V106, P296, DOI 10.1111/j.1742-7843.2009.00480.x
   Ojagbemi A, 2021, CARDIOVASC J AFR, V32, P215, DOI 10.5830/CVJA-2021-017
   Okazaki M, 2010, ENDOCR J, V57, P403, DOI 10.1507/endocrj.K10E-004
   Andrade JMO, 2019, BIOMED PHARMACOTHER, V112, DOI 10.1016/j.biopha.2019.108634
   Pan MH, 2018, BIOFACTORS, V44, P50, DOI 10.1002/biof.1409
   Paoli A, 2019, NUTRIENTS, V11, DOI 10.3390/nu11040719
   Parsamanesh N, 2021, PHARMACOL RES, V170, DOI 10.1016/j.phrs.2021.105725
   Patterson E, 2016, POSTGRAD MED J, V92, P286, DOI 10.1136/postgradmedj-2015-133285
   Peng J, 2017, J DIABETES RES, V2017, DOI 10.1155/2017/3417306
   Penna C, 2020, BRIT J PHARMACOL, V177, P5312, DOI 10.1111/bph.14993
   Pietrocola F, 2018, AUTOPHAGY, V14, P1162, DOI 10.1080/15548627.2018.1454810
   Pifferi F, 2019, COMMUN BIOL, V2, DOI 10.1038/s42003-019-0348-z
   Pollack RM, 2017, J GERONTOL A-BIOL, V72, P1703, DOI 10.1093/gerona/glx041
   Porras D, 2017, FREE RADICAL BIO MED, V102, P188, DOI 10.1016/j.freeradbiomed.2016.11.037
   Poznyak A, 2020, INT J MOL SCI, V21, DOI 10.3390/ijms21051835
   Qiang L, 2012, CELL, V150, P620, DOI 10.1016/j.cell.2012.06.027
   Qin GH, 2018, INT J MOL SCI, V19, DOI 10.3390/ijms19124126
   Ren G, 2020, FRONT PHARMACOL, V11, DOI 10.3389/fphar.2020.00647
   Ren XM, 2019, INT J MOL SCI, V20, DOI 10.3390/ijms20215375
   Rickman AD, 2011, CONTEMP CLIN TRIALS, V32, P874, DOI 10.1016/j.cct.2011.07.002
   Rodriguez C, 2021, FEBS J, V288, P3746, DOI 10.1111/febs.15863
   Rodriguez C, 2020, REDOX BIOL, V34, DOI 10.1016/j.redox.2020.101575
   Roslan J, 2017, BIOMED PHARMACOTHER, V86, P570, DOI 10.1016/j.biopha.2016.12.044
   Safari Z, 2019, CELL MOL LIFE SCI, V76, P1541, DOI 10.1007/s00018-019-03011-w
   Samir Shereen M., 2018, Journal of Basic and Clinical Physiology and Pharmacology, V29, P47, DOI 10.1515/jbcpp-2016-0185
   Sasaki S, 2002, AM J HYPERTENS, V15, P302, DOI 10.1016/S0895-7061(01)02322-6
   Satthenapalli VR, 2017, STEM CELLS, V35, P2009, DOI 10.1002/stem.2661
   Sayed-Ahmed MM, 2019, CARDIOVASC TOXICOL, V19, P344, DOI 10.1007/s12012-018-9500-0
   Seldin MM, 2016, J AM HEART ASSOC, V5, DOI 10.1161/JAHA.115.002767
   Senesi P, 2020, INT J MOL SCI, V21, DOI 10.3390/ijms21218372
   Senesi P, 2016, J DIABETES RES, V2016, DOI 10.1155/2016/8274689
   Seo MJ, 2015, J NUTR BIOCHEM, V26, P1308, DOI 10.1016/j.jnutbio.2015.06.005
   Shah MS, 2016, CIRC RES, V118, P1808, DOI 10.1161/CIRCRESAHA.116.306923
   Shan Y, 2020, FRONT PHARMACOL, V11, DOI 10.3389/fphar.2020.591227
   Shang J, 2008, ACTA PHARMACOL SIN, V29, P698, DOI 10.1111/j.1745-7254.2008.00807.x
   Shi YF, 2018, BIOMED PHARMACOTHER, V107, P1556, DOI 10.1016/j.biopha.2018.08.148
   Shi Y, 2017, J DIABETES, V9, P434, DOI 10.1111/1753-0407.12521
   Shih DM, 2019, ARTERIOSCL THROM VAS, V39, P1045, DOI 10.1161/ATVBAHA.119.312592
   Shu LY, 2020, DIABET METAB SYND OB, V13, P391, DOI 10.2147/DMSO.S240956
   Singh V, 2020, INFLAMMATION, V43, P1589, DOI 10.1007/s10753-020-01242-9
   Strilakou AA, 2013, EUR J PHARMACOL, V709, P20, DOI 10.1016/j.ejphar.2013.03.025
   Tabeshpour J, 2017, IRAN J BASIC MED SCI, V20, P557, DOI 10.22038/IJBMS.2017.8682
   Tan Y, 2020, NAT REV CARDIOL, V17, P585, DOI 10.1038/s41569-020-0339-2
   Tang BL, 2016, MOL CELLS, V39, P87, DOI 10.14348/molcells.2016.2318
   Taylor R, 2019, CLIN MED, V19, P37, DOI 10.7861/clinmedicine.19-1-37
   Teng WD, 2019, J CONTROL RELEASE, V307, P139, DOI 10.1016/j.jconrel.2019.06.023
   Terruzzi I, 2002, MOL CELL ENDOCRINOL, V190, P135, DOI 10.1016/S0303-7207(02)00005-9
   Tian Y, 2019, DRUG METAB DISPOS, V47, P86, DOI 10.1124/dmd.118.083691
   Ulasova E, 2013, REDOX BIOL, V1, P381, DOI 10.1016/j.redox.2013.07.001
   Vacante F, 2018, J DIABETES RES, V2018, DOI 10.1155/2018/4028297
   Vallance HD, 2018, MOL GENET METAB REP, V15, P130, DOI 10.1016/j.ymgmr.2018.04.005
   Velingkaar N, 2020, AGING CELL, V19, DOI 10.1111/acel.13138
   Venkatasubramanian S, 2016, OPEN HEART, V3, DOI 10.1136/openhrt-2016-000402
   Vermot A, 2021, ANTIOXIDANTS-BASEL, V10, DOI 10.3390/antiox10060890
   Viigimaa M, 2020, CURR VASC PHARMACOL, V18, P110, DOI 10.2174/1570161117666190405165151
   Villena JA, 2015, FEBS J, V282, P647, DOI 10.1111/febs.13175
   Vlavcheski F, 2020, NUTRIENTS, V12, DOI 10.3390/nu12040914
   Waldman M, 2019, INT J MOL SCI, V20, DOI 10.3390/ijms20102427
   Wang JT, 2019, BIOORG MED CHEM LETT, V29, DOI 10.1016/j.bmcl.2019.126709
   Wang LJ, 2018, BIOMED PHARMACOTHER, V105, P121, DOI 10.1016/j.biopha.2018.05.110
   Wang P, 2018, BIOFACTORS, V44, P16, DOI 10.1002/biof.1410
   Wang S, 2015, INT J OBESITY, V39, P967, DOI 10.1038/ijo.2015.23
   Wang S, 2018, SCI REP-UK, V8, DOI 10.1038/s41598-018-31353-1
   Wang XS, 2020, ACTA CIR BRAS, V35, DOI [10.1590/acb351206, 10.1590/ACB351206]
   Wang Y, 2017, METABOLISM, V70, P72, DOI 10.1016/j.metabol.2017.02.003
   Wang YQ, 2009, CARDIOVASC RES, V82, P484, DOI 10.1093/cvr/cvp078
   Wang ZY, 2018, LIFE SCI, V194, P88, DOI 10.1016/j.lfs.2017.12.015
   Warrier M, 2015, CELL REP, V10, P326, DOI 10.1016/j.celrep.2014.12.036
   Weir HJ, 2017, CELL METAB, V26, P884, DOI 10.1016/j.cmet.2017.09.024
   Weitzman S, 2016, ISR MED ASSOC J, V18, P709
   Wen L, 2017, J NUTR, V147, p1468S, DOI 10.3945/jn.116.240754
   Wil DN, 2019, CARDIOVASC DIAGN THE, V9, P545, DOI 10.21037/cdt.2019.12.04
   Wu LY, 2019, CELL DEATH DIS, V10, DOI 10.1038/s41419-019-1706-y
   Wu YS, 2020, J IMMUNOL RES, V2020, DOI 10.1155/2020/2141508
   Xia JG, 2019, HEART LUNG CIRC, V28, P553, DOI 10.1016/j.hlc.2018.10.019
   Xiong P, 2020, COMPLEMENT THER CLIN, V39, DOI 10.1016/j.ctcp.2020.101113
   Xue M, 2017, TOXICOL SCI, V160, P341, DOI 10.1093/toxsci/kfx193
   Yan L, 2013, PLOS ONE, V8, DOI [10.1371/journal.pone.0070658, 10.1371/journal.pone.0072548]
   Yang XP, 2020, ADIPOCYTE, V9, P484, DOI 10.1080/21623945.2020.1807850
   Yang YB, 2017, EUR REV MED PHARMACO, V21, P4369
   Yao SS, 2020, FREE RADICAL BIO MED, V159, P66, DOI 10.1016/j.freeradbiomed.2020.07.028
   Yap KH, 2020, BIOMOLECULES, V10, DOI 10.3390/biom10101360
   Yaribeygi H, 2019, J CELL PHYSIOL, V234, P8436, DOI 10.1002/jcp.27760
   Zhang FW, 2020, EXP THER MED, V20, DOI 10.3892/etm.2020.9410
   Zhang YL, 2016, J DIABETES RES, V2016, DOI 10.1155/2016/8492780
   Zhao L, 2017, FOOD FUNCT, V8, P4644, DOI [10.1039/C7FO01383C, 10.1039/c7fo01383c]
   Zhao TN, 2020, MED SCI MONITOR, V26, DOI 10.12659/MSM.923251
   Zhao Y, 2018, MOL NUTR FOOD RES, V62, DOI 10.1002/mnfr.201700299
   Zhao YZ, 2015, J PHARMACOL SCI, V129, P83, DOI 10.1016/j.jphs.2015.09.002
   Zheng XJ, 2018, FRONT MED-PRC, V12, P634, DOI 10.1007/s11684-018-0670-8
   Zhou JX, 2014, BMC COMPLEM ALTERN M, V14, DOI [10.1186/1472-6882-14-42, 10.1186/1472-6882-14-263]
   Zhu XF, 2018, INT J MOL SCI, V19, DOI 10.3390/ijms19123903
   Zhu XH, 2018, FOOD CHEM TOXICOL, V114, P52, DOI 10.1016/j.fct.2018.02.019
NR 222
TC 5
Z9 5
U1 3
U2 7
PU MDPI
PI BASEL
PA ST ALBAN-ANLAGE 66, CH-4052 BASEL, SWITZERLAND
EI 1422-0067
J9 INT J MOL SCI
JI Int. J. Mol. Sci.
PD AUG
PY 2021
VL 22
IS 15
AR 7772
DI 10.3390/ijms22157772
PG 25
WC Biochemistry & Molecular Biology; Chemistry, Multidisciplinary
WE Science Citation Index Expanded (SCI-EXPANDED)
SC Biochemistry & Molecular Biology; Chemistry
GA TV8YO
UT WOS:000682001900001
PM 34360538
OA gold, Green Published
DA 2022-07-02
ER

PT J
AU Matacchione, G
   Gurau, F
   Baldoni, S
   Prattichizzo, F
   Silvestrini, A
   Giuliani, A
   Pugnaloni, A
   Espinosa, E
   Amenta, F
   Bonafe, M
   Procopio, AD
   Rippo, MR
   Olivieri, F
   Sabbatinelli, J
AF Matacchione, Giulia
   Gurau, Felicia
   Baldoni, Simone
   Prattichizzo, Francesco
   Silvestrini, Andrea
   Giuliani, Angelica
   Pugnaloni, Armanda
   Espinosa, Emma
   Amenta, Francesco
   Bonafe, Massimiliano
   Procopio, Antonio Domenico
   Rippo, Maria Rita
   Olivieri, Fabiola
   Sabbatinelli, Jacopo
TI Pleiotropic effects of polyphenols on glucose and lipid metabolism:
   Focus on clinical trials
SO AGEING RESEARCH REVIEWS
LA English
DT Review
DE Polyphenols; Type 2 diabetes; Dyslipidemia; Metabolic syndrome;
   Nutraceutical
ID DIET-INDUCED OBESITY; GUT MICROBIOTA COMPOSITION;
   LOW-DENSITY-LIPOPROTEIN; GREEN TEA; INSULIN SENSITIVITY; IN-VITRO;
   OXIDATIVE STRESS; AMELIORATES HYPERGLYCEMIA; HEPATIC GLUCONEOGENESIS;
   CHOLESTEROL EFFLUX
AB Epidemiological evidence from observational studies suggests that dietary polyphenols (PPs) - phytochemicals found in a variety of plant-based foods - can reduce the risk of developing type 2 diabetes mellitus (T2DM). Clinical trials have also indicated that PPs may help manage the two key features of T2DM, hyperglycemia and dyslipidemia. Since the incidence of T2DM is dramatically increasing worldwide, identifying food-based approaches that can reduce the risk of developing it and help manage its main risk factors in early-stage disease has clinical and socioeconomic relevance.
   After a brief overview of current epidemiological data on the incidence of T2DM in individuals consuming PP-rich diets, we review the evidence from clinical trials investigating PP-enriched foods and/or PP-based nutraceutical compounds, report their main results, and highlight the knowledge gaps that should be bridged to enhance our understanding of the role of PPs in T2DM development and management.
C1 [Matacchione, Giulia; Gurau, Felicia; Silvestrini, Andrea; Giuliani, Angelica; Pugnaloni, Armanda; Espinosa, Emma; Procopio, Antonio Domenico; Rippo, Maria Rita; Olivieri, Fabiola; Sabbatinelli, Jacopo] Univ Politecn Marche, DISCLIMO, Dept Clin & Mol Sci, Ancona, Italy.
   [Baldoni, Simone; Amenta, Francesco] Univ Camerino, Sch Med & Hlth Prod Sci, Camerino, Italy.
   [Prattichizzo, Francesco] IRCCS MultiMed, Milan, Italy.
   [Bonafe, Massimiliano] Univ Bologna, Dept Expt Diagnost & Specialty Med, Alma Mater Studiorum, Bologna, Italy.
   [Procopio, Antonio Domenico; Olivieri, Fabiola] IRCCS, INRCA, Ctr Clin Pathol & Innovat Therapy, Ancona, Italy.
RP Olivieri, F (corresponding author), Univ Politecn Marche, Dept Clin & Mol Sci, Via Tronto 10-A, I-60126 Ancona, Italy.
EM f.olivieri@univpm.it
RI Prattichizzo, Francesco/J-3046-2018; Matacchione, Giulia/AAC-2682-2019;
   Olivieri, Fabiola/K-6465-2016; Procopio, Antonio Domenico/AAB-2451-2021;
   Giuliani, Angelica/AAB-9024-2019; Sabbatinelli, Jacopo/U-1851-2018
OI Prattichizzo, Francesco/0000-0002-2959-2658; Matacchione,
   Giulia/0000-0002-1840-3903; Olivieri, Fabiola/0000-0002-9606-1144;
   Procopio, Antonio Domenico/0000-0001-6897-8724; Sabbatinelli,
   Jacopo/0000-0001-9947-6778; Silvestrini, Andrea/0000-0002-3586-6635;
   Giuliani, Angelica/0000-0002-8477-8519; RIPPO, Maria
   Rita/0000-0003-3024-3495
FU UNIVPM; Regione Marche (POR MARCHE FESR 2014-2020) [10439]; EUREKA grant
   - Regione Marche; University of Camerino; Namirial SpA; Italian Ministry
   of Health
FX This study was supported by grants from UNIVPM to FO and from Regione
   Marche (POR MARCHE FESR 2014-2020, project PrInTAGE 10439) to FO and
   MRR. Dr. Simone Baldoni is the recipient of a EUREKA grant supported by
   Regione Marche, the University of Camerino and Namirial SpA. This work
   has been also supported by the Italian Ministry of Health (Ricerca
   Corrente to IRCCS MultiMedica).
CR Actis-Goretta L, 2015, MOL NUTR FOOD RES, V59, P1651, DOI 10.1002/mnfr.201500202
   Alkhalidy H, 2018, J NUTR BIOCHEM, V58, P90, DOI 10.1016/j.jnutbio.2018.04.014
   Anhe FF, 2015, GUT, V64, P872, DOI 10.1136/gutjnl-2014-307142
   [Anonymous], [No title captured]
   [Anonymous], [No title captured]
   [Anonymous], [No title captured]
   [Anonymous], 2019, HEART FAIL REV
   [Anonymous], [No title captured]
   Apostolidou C, 2015, CLIN NUTR ESPEN, V10, pE224, DOI 10.1016/j.clnesp.2015.08.001
   Barrat E, 2013, EUR J NUTR, V52, P1843, DOI 10.1007/s00394-012-0486-2
   Basu A, 2015, J NUTR, V145, P2325, DOI 10.3945/jn.115.215772
   Bijak M, 2019, NUTRIENTS, V11, DOI 10.3390/nu11010093
   Bohn T, 2014, NUTR REV, V72, P429, DOI 10.1111/nure.12114
   Bozzetto L, 2015, DIABETOLOGIA, V58, P1551, DOI 10.1007/s00125-015-3592-x
   Bunte K, 2019, FITOTERAPIA, V132, P30, DOI 10.1016/j.fitote.2018.11.012
   Caro M, 2017, FOOD FUNCT, V8, P1652, DOI [10.1039/c6fo01754a, 10.1039/C6FO01754A]
   Carvalho-Wells AL, 2010, BRIT J NUTR, V104, P1353, DOI 10.1017/S0007114510002084
   Chang JJ, 2017, J AGR FOOD CHEM, V65, P9255, DOI 10.1021/acs.jafc.7b03578
   Chang YC, 2012, J LIPID RES, V53, P1840, DOI 10.1194/jlr.M024471
   Cheng DM, 2012, FOOD CHEM, V135, P2994, DOI 10.1016/j.foodchem.2012.06.117
   Chiu TH, 2018, TZU CHI MED J, V30, P102, DOI 10.4103/tcmj.tcmj_109_17
   Coe S, 2016, J NUTR SCI, V5, DOI 10.1017/jns.2016.11
   Collins QF, 2007, J BIOL CHEM, V282, P30143, DOI 10.1074/jbc.M702390200
   D'Archivio M, 2010, INT J MOL SCI, V11, P1321, DOI 10.3390/ijms11041321
   DeFronzo RA, 2015, NAT REV DIS PRIMERS, V1, DOI 10.1038/nrdp.2015.19
   Dhouafli Z, 2018, CELL MOL LIFE SCI, V75, P3521, DOI 10.1007/s00018-018-2872-2
   Edwards CA, 2017, NUTR BULL, V42, P356, DOI 10.1111/nbu.12296
   Esposito K, 2015, BMJ OPEN, V5, DOI 10.1136/bmjopen-2015-008222
   Estruch R, 2018, NEW ENGL J MED, V378, DOI [10.1056/NEJMoa1800389, 10.1056/nejmoa1800389]
   Eteberria U, 2015, J NUTR BIOCHEM, V26, P651, DOI 10.1016/j.jnutbio.2015.01.002
   Feng D, 2010, LIPIDS HEALTH DIS, V9, DOI 10.1186/1476-511X-9-40
   Fernandez-Millan E, 2015, MOL NUTR FOOD RES, V59, P820, DOI [10.1002/mnfr.201400746, 10.1002/mnfr]
   Fujii Y, 2015, J NUTR SCI, V4, DOI 10.1017/jns.2014.71
   Gerards MC, 2015, ATHEROSCLEROSIS, V240, P415, DOI 10.1016/j.atherosclerosis.2015.04.004
   Gonzalez-Abuin N, 2014, FOOD FUNCT, V5, P2357, DOI [10.1039/C4FO00447G, 10.1039/c4fo00447g]
   Grussu D, 2011, J AGR FOOD CHEM, V59, P2324, DOI 10.1021/jf1045359
   Guasch-Ferre M, 2017, OXID MED CELL LONGEV, V2017, DOI 10.1155/2017/6723931
   Gurau F, 2018, AGEING RES REV, V46, P14, DOI 10.1016/j.arr.2018.05.001
   Haghighatdoost F, 2018, PHARMACOL RES, V129, P141, DOI [10.1016/j.phrs.2017.11033, 10.1016/j.phrs.2017.12.033]
   Henry-Vitrac C, 2010, J AGR FOOD CHEM, V58, P4141, DOI 10.1021/jf9044827
   Hoggard N, 2013, J NUTR SCI, V2, DOI 10.1017/jns.2013.16
   Hokayem M, 2013, DIABETES CARE, V36, P1454, DOI 10.2337/dc12-1652
   Hoskin RT, 2019, FOOD CHEM, V280, P187, DOI 10.1016/j.foodchem.2018.12.046
   Huang CC, 2016, BMC COMPLEM ALTERN M, V16, DOI 10.1186/s12906-016-1077-1
   Imran A, 2018, LIPIDS HEALTH DIS, V17, DOI 10.1186/s12944-018-0688-6
   Janssens PLHR, 2016, PLOS ONE, V11, DOI 10.1371/journal.pone.0153134
   Johnston K, 2005, FEBS LETT, V579, P1653, DOI 10.1016/j.febslet.2004.12.099
   Jung EH, 2007, J AGR FOOD CHEM, V55, P9800, DOI 10.1021/jf0714463
   Jung UJ, 2006, INT J BIOCHEM CELL B, V38, P1134, DOI 10.1016/j.biocel.2005.12.002
   Kim B, 2016, NUTR RES PRACT, V10, P494, DOI 10.4162/nrp.2016.10.5.494
   Kim B, 2013, J NUTR BIOCHEM, V24, P1564, DOI 10.1016/j.jnutbio.2013.01.005
   Kim Mi K, 2010, Front Biosci (Elite Ed), V2, P810
   Kim YB, 2016, PROCEEDINGS OF THE 54TH ANNUAL MEETING OF THE ASSOCIATION FOR COMPUTATIONAL LINGUISTICS (ACL 2016), VOL 2, P8
   Kobayashi M, 2014, J AGR FOOD CHEM, V62, P2881, DOI 10.1021/jf405591g
   Konya J, 2019, FRONT ENDOCRINOL, V10, DOI 10.3389/fendo.2019.00296
   Kurimoto Y, 2013, J AGR FOOD CHEM, V61, P5558, DOI 10.1021/jf401190y
   Landi F, 2019, BIOMED RES INT, V2019, DOI 10.1155/2019/1970878
   Li D, 2019, J FUNCT FOODS, V56, P127, DOI 10.1016/j.jff.2019.03.009
   Li XP, 2018, FOOD FUNCT, V9, P4651, DOI 10.1039/c8fo01293h
   Li Z, 2013, DIABETIC MED, V30, P590, DOI 10.1111/dme.12120
   Liu DM, 2006, DIABETES, V55, P1043, DOI 10.2337/diabetes.55.04.06.db05-1089
   Liu K, 2013, AM J CLIN NUTR, V98, P340, DOI 10.3945/ajcn.112.052746
   Lo Piparo E, 2008, J MED CHEM, V51, P3555, DOI 10.1021/jm800115x
   Lv O, 2016, FOOD FUNCT, V7, P4976, DOI [10.1039/c6fo01261b, 10.1039/C6FO01261B]
   Lyu M, 2017, FRONT MICROBIOL, V8, DOI 10.3389/fmicb.2017.02146
   Mahendra VP, 2019, J FUNCT FOODS, V56, P110, DOI 10.1016/j.jff.2019.02.047
   Manzano S, 2010, MOL NUTR FOOD RES, V54, P1773, DOI 10.1002/mnfr.201000019
   Martucci M, 2017, NUTR REV, V75, P442, DOI 10.1093/nutrit/nux013
   McDougall GJ, 2017, P NUTR SOC, V76, P163, DOI 10.1017/S0029665116000835
   Mecha E, 2020, BRIT J NUTR, V123, P273, DOI 10.1017/S0007114519002836
   Mojzer EB, 2016, MOLECULES, V21, DOI 10.3390/molecules21070901
   Most J, 2017, EUR J CLIN NUTR, V71, P1040, DOI 10.1038/ejcn.2017.89
   Mulvihill EE, 2011, DIABETES, V60, P1446, DOI 10.2337/db10-0589
   Mulvihill EE, 2010, ARTERIOSCL THROM VAS, V30, P742, DOI 10.1161/ATVBAHA.109.201095
   Murase T, 2011, AM J PHYSIOL-ENDOC M, V300, pE122, DOI 10.1152/ajpendo.00441.2010
   Narita Y, 2009, J AGR FOOD CHEM, V57, P9218, DOI 10.1021/jf9017383
   Nasir A, 2020, CRIT REV FOOD SCI, V60, P1375, DOI 10.1080/10408398.2019.1571480
   Nekohashi M, 2014, PLOS ONE, V9, DOI 10.1371/journal.pone.0097901
   Ogier N, 2013, EUR J NUTR, V52, P547, DOI 10.1007/s00394-012-0357-x
   Olivieri F, 2018, MEDIAT INFLAMM, V2018, DOI 10.1155/2018/9076485
   Ozturk E, 2017, BIOMED PHARMACOTHER, V95, P230, DOI 10.1016/j.biopha.2017.08.070
   Paquette M, 2017, BRIT J NUTR, V117, P519, DOI 10.1017/S0007114517000393
   Pirro M, 2017, NUTR METAB CARDIOVAS, V27, P2, DOI 10.1016/j.numecd.2016.11.122
   Poli A, 2018, PHARMACOL RES, V134, P51, DOI 10.1016/j.phrs.2018.05.015
   Poti F, 2019, INT J MOL SCI, V20, DOI 10.3390/ijms20020351
   Puupponen-Pimia R, 2013, MOL NUTR FOOD RES, V57, P2258, DOI 10.1002/mnfr.201300280
   Razavi SM, 2013, J MED FOOD, V16, P255, DOI 10.1089/jmf.2012.2408
   Rehman K, 2019, BIOMED PHARMACOTHER, V112, DOI 10.1016/j.biopha.2019.108670
   Ren G, 2018, BIOCHEM BIOPH RES CO, V498, P640, DOI 10.1016/j.bbrc.2018.03.035
   Rienks J, 2018, AM J CLIN NUTR, V108, P49, DOI 10.1093/ajcn/nqy083
   Rouse M, 2014, J ENDOCRINOL, V223, P107, DOI 10.1530/JOE-14-0335
   Ryan CM, 2017, FOOD FUNCT, V8, P746, DOI [10.1039/c6fo01730d, 10.1039/C6FO01730D]
   Sankar J, 2019, J BIOCHEM MOL TOXIC, V33, DOI 10.1002/jbt.22234
   Seo DB, 2017, BRIT J NUTR, V117, P177, DOI [10.1017/S0007114516004621, 10.1017/s0007114516004621]
   Shin SK, 2011, MOL NUTR FOOD RES, V55, P1829, DOI 10.1002/mnfr.201100440
   Silva-Palacios A, 2018, AGEING RES REV, V47, P31, DOI 10.1016/j.arr.2018.06.003
   Sobolova L, 2006, PHARMACOL RES, V53, P104, DOI 10.1016/j.phrs.2005.09.004
   Son HY, 2019, NUTRIENTS, V11, DOI 10.3390/nu11020244
   Sterne JAC, 2019, BMJ-BRIT MED J, V366, DOI 10.1136/bmj.l4898
   Steven S, 2016, DIABETES CARE, V39, P808, DOI 10.2337/dc15-1942
   Uto-Kondo H, 2010, CIRC RES, V106, P779, DOI 10.1161/CIRCRESAHA.109.206615
   van der Made SM, 2015, PLOS ONE, V10, DOI 10.1371/journal.pone.0118393
   Van Hul M, 2018, AM J PHYSIOL-ENDOC M, V314, pE334, DOI 10.1152/ajpendo.00107.2017
   Villa-Rodriguez JA, 2018, SCI REP-UK, V8, DOI 10.1038/s41598-018-23736-1
   Voloshyna I, 2013, EUR J PHARMACOL, V698, P299, DOI 10.1016/j.ejphar.2012.08.024
   Wang SM, 2017, EUR J NUTR, V56, P2037, DOI 10.1007/s00394-016-1241-x
   Whitman SC, 2005, ATHEROSCLEROSIS, V178, P25, DOI 10.1016/j.atherosclerosis.2004.07.034
   Yamashita Y, 2019, J NUTR SCI, V8, DOI 10.1017/jns.2018.28
   Yang JP, 2018, J NUTR BIOCHEM, V52, P62, DOI 10.1016/j.jnutbio.2017.10.003
   Zhang B, 2011, J AGR FOOD CHEM, V59, P537, DOI 10.1021/jf1035405
   Zhang ZF, 2010, PHYTOMEDICINE, V17, P14, DOI 10.1016/j.phymed.2009.09.007
   Zheng XX, 2013, AM J CLIN NUTR, V97, P750, DOI 10.3945/ajcn.111.032573
NR 112
TC 13
Z9 13
U1 4
U2 30
PU ELSEVIER IRELAND LTD
PI CLARE
PA ELSEVIER HOUSE, BROOKVALE PLAZA, EAST PARK SHANNON, CO, CLARE, 00000,
   IRELAND
SN 1568-1637
EI 1872-9649
J9 AGEING RES REV
JI Ageing Res. Rev.
PD AUG
PY 2020
VL 61
AR 101074
DI 10.1016/j.arr.2020.101074
PG 11
WC Cell Biology; Geriatrics & Gerontology
WE Science Citation Index Expanded (SCI-EXPANDED)
SC Cell Biology; Geriatrics & Gerontology
GA LY7MX
UT WOS:000540712600007
PM 32335301
DA 2022-07-02
ER

PT J
AU Nicola, WG
   Girgiss, MW
   El-Arab, AME
   Habib, DF
   Ahmed, NM
AF Nicola, Wassef Girgiss
   Girgiss, Mina Wassef
   El-Arab, Aly Mohamed Ezz
   Habib, Dawoud Fakhry
   Ahmed, Nadia Mohamed
TI Anti-atherogenic effect of Inulin in female type 2 diabetes mellitus
   patients
SO BIOSCIENCE RESEARCH
LA English
DT Article
DE Inulin; Atherosclerosis; Type 2 diabetes mellitus; Total cholesterol;
   LDL; VLDL and HDL
ID DENSITY-LIPOPROTEIN CHOLESTEROL; ENDOTHELIAL DYSFUNCTION; GUT
   MICROBIOTA; APOC-I; ATHEROSCLEROSIS; INFLAMMATION; DISEASE; MECHANISMS;
   MICE; HYPERTRIGLYCERIDEMIA
AB The increased prevalence of risky diseases such as obesity, type 2 diabetes mellitus and hypertension led to the tremendous spread of atherosclerotic cardiovascular disease to the extent of being an epidemic of the present century. Inulin fructan encourages the colonic bifidobacteria. These overcome the pathogenic bacteria there which produce certain products. These products enhance lipogenesis in the different adipose tissue compartments of the body. Our aim was to find out how inulin suppresses lipogenesis and protects against atherosclerosis. Fasting serum total cholesterol, low density lipoprotein (LDL), very low density lipoprotein (VLDL) and high density lipoprotein (HDL) were estimated before and after three weeks of daily inulin ingestion by 28 type 2 diabetic female patients. There was a significant decrease in total cholesterol, LDL, VLDL and a significant increase in HDL. Thus inulin can act as a protective substance against atherogenesis.
C1 [Nicola, Wassef Girgiss] NRC, Med Div, Dept Internal Med, Cairo, Egypt.
   [Girgiss, Mina Wassef] Natl Res Ctr, Med Div, Dept Complementary Med, Cairo, Egypt.
   [El-Arab, Aly Mohamed Ezz] Natl Res Ctr, Dept Nutr & Food Sci, Cairo, Egypt.
   [Habib, Dawoud Fakhry; Ahmed, Nadia Mohamed] NRC, Med Div, Med Biochem Dept, Cairo, Egypt.
RP Nicola, WG (corresponding author), NRC, Med Div, Dept Internal Med, Cairo, Egypt.
EM mwgnicola@hotmail.com
OI Girgiss, Mina/0000-0003-0857-399X; nicola, wassef/0000-0002-8901-4956
FU National Research Center, Cairo, Egypt
FX Thanks for National Research Center, Cairo, Egypt for financing this
   work. Again, thanks to all patients who volunteered to participate in
   this study.
CR Air EL, 2007, DIABETES CARE, V30, P3131, DOI 10.2337/dc06-1537
   Ali KM, 2012, BRIT J PHARMACOL, V167, P1177, DOI 10.1111/j.1476-5381.2012.02081.x
   Anandaraja S, 2005, INT J CARDIOL, V102, P117, DOI 10.1016/j.ijcard.2004.05.009
   Bornfeldt KE, 2011, CELL METAB, V14, P575, DOI 10.1016/j.cmet.2011.07.015
   Bray George A, 2009, Clin Cornerstone, V9, P30
   Brewer HB, 1999, AM J CARDIOL, V83, p3F
   Brunzell JD, 2008, DIABETES CARE, V31, P811, DOI 10.2337/dc08-9018
   Burstein M, 1980, SCAND J CLIN LAB INV, V40, P560
   Cani PD, 2009, GUT, V58, P1091, DOI 10.1136/gut.2008.165886
   Ceriello A, 2002, CIRCULATION, V106, P1211, DOI 10.1161/01.CIR.0000027569.76671.A8
   Collado MC, 2008, AM J CLIN NUTR, V88, P894, DOI 10.1093/ajcn/88.4.894
   Conde-Knape K, 2002, J LIPID RES, V43, P2136, DOI 10.1194/jlr.M200210-JLR200
   Cox RA, 1990, CLIN METHODS HIST PH
   CYBULSKY MI, 1991, SCIENCE, V251, P788, DOI 10.1126/science.1990440
   Delzenne NM, 2010, INT DAIRY J, V20, P277, DOI 10.1016/j.idairyj.2009.11.006
   Dumont L, 2005, J BIOL CHEM, V280, P38108, DOI 10.1074/jbc.M504678200
   Dweck M, 2009, BRIT J DIAB VASC DIS, V9, P110
   Elks CM, 2010, CURR HYPERTENS REP, V12, P99, DOI 10.1007/s11906-010-0096-4
   Eriksson EE, 2001, J EXP MED, V194, P205, DOI 10.1084/jem.194.2.205
   FOSSATI P, 1982, CLIN CHEM, V28, P2077
   FRIEDEWALD WT, 1972, CLIN CHEM, V18, P499
   Ginsberg HN, 2005, ARCH MED RES, V36, P232, DOI 10.1016/j.arcmed.2005.01.005
   Girgiss MW, 2016, PHARM CHEM, V8, P35
   GLAGOV S, 1987, NEW ENGL J MED, V316, P1371, DOI 10.1056/NEJM198705283162204
   Haffner SM, 1998, NEW ENGL J MED, V339, P229, DOI 10.1056/NEJM199807233390404
   Hansson GK, 2005, NEW ENGL J MED, V352, P1685, DOI 10.1056/NEJMra043430
   He J, 2009, LANCET, V374, P1765, DOI 10.1016/S0140-6736(09)61199-5
   International Diabetic Federation (IDF), 2009, DIABETES ATLAS
   Kalliomaki M, 2008, AM J CLIN NUTR, V87, P534, DOI 10.1093/ajcn/87.3.534
   Kelly G, 2008, ALTERN MED REV, V13, P315
   Leitinger N, 2003, CURR OPIN LIPIDOL, V14, P421, DOI 10.1097/00041433-200310000-00002
   Maseri A, 2003, CIRCULATION, V107, P2068, DOI 10.1161/01.CIR.0000070585.48035.D1
   Maury E, 2010, MOL CELL ENDOCRINOL, V314, P1, DOI 10.1016/j.mce.2009.07.031
   Montani JP, 2002, INT J OBESITY, V26, pS28, DOI 10.1038/sj.ijo.0802125
   Nicola WG, 2015, INT J PHARMTECH RES, V8
   Pande RL, 2011, CIRCULATION, V124, P17, DOI 10.1161/CIRCULATIONAHA.110.003954
   Rahman S, 2009, BR J DIABETES VASC D, V9, P65
   Reisin E, 2010, CURR HYPERTENS REP, V4, P2
   SEHAYEK E, 1991, J BIOL CHEM, V266, P18259
   STARY HC, 1995, CIRCULATION, V92, P1355, DOI 10.1161/01.CIR.92.5.1355
   Steffel J, 2009, CIRCULATION, V119, P919, DOI 10.1161/CIRCULATIONAHA.108.846725
   Steinberg D, 2005, J LIPID RES, V46, P2037, DOI 10.1194/jlr.R500010-JLR200
   STOLAR MW, 1988, METABOLISM, V37, P1, DOI 10.1016/0026-0495(88)90180-1
   Szapary PO, 2004, AM HEART J, V148, P211, DOI 10.1016/j.ahj.2004.03.037
   Taddei S, 2003, CURR PHARM DESIGN, V9, P2385, DOI 10.2174/1381612033453866
   Trinder P, 1969, ANN CLIN BIOCH INT J, V6, P24, DOI DOI 10.1177/000456326900600108
   Unger RH, 2003, ANNU REV PHYSIOL, V65, P333, DOI 10.1146/annurev.physiol.65.092101.142622
   Unger RH, 2003, ENDOCRINOLOGY, V144, P5159, DOI 10.1210/en.2003-0870
   Westerterp M, 2006, J LIPID RES, V47, P1203, DOI 10.1194/jlr.M500434-JLR200
   Wright C, 2010, BRIT MED J, V340, DOI 10.1136/bmj.c2670
NR 50
TC 0
Z9 0
U1 0
U2 0
PU INNOVATIVE SCIENTIFIC INFORMATION & SERVICES NETWORK
PI FAISALABAD
PA INNOVATIVE SCIENTIFIC INFORMATION & SERVICES NETWORK, FAISALABAD, 00000,
   PAKISTAN
SN 1811-9506
EI 2218-3973
J9 BIOSCI RES
JI Biosci. Res.
PD OCT-DEC
PY 2018
VL 15
IS 4
BP 2990
EP 2996
PG 7
WC Biology
WE Emerging Sources Citation Index (ESCI)
SC Life Sciences & Biomedicine - Other Topics
GA HL0OE
UT WOS:000458393000011
DA 2022-07-02
ER

PT J
AU Santisteban, MM
   Kim, S
   Pepine, CJ
   Raizada, MK
AF Santisteban, Monica M.
   Kim, Seungbum
   Pepine, Carl J.
   Raizada, Mohan K.
TI Brain-Gut-Bone Marrow Axis: Implications for Hypertension and Related
   Therapeutics
SO CIRCULATION RESEARCH
LA English
DT Review
DE blood pressure; bone marrow; dysbiosis; hypertension; microbiota
ID SYMPATHETIC-NERVOUS-SYSTEM; HYPOTHALAMIC PARAVENTRICULAR NUCLEUS;
   STEM-CELL RELEASE; FACTOR-KAPPA-B; ANGIOTENSIN-II; HEMATOPOIETIC STEM;
   BLOOD-PRESSURE; RESISTANT HYPERTENSION; SUBFORNICAL ORGAN;
   INTERFERON-GAMMA
[truncated: 4,790,104 more chars]
