# Supplementary material for: A bibliometric study of global trends in diabetes and gut flora research from 2011 to 2021
Source: Front Endocrinol (Lausanne). 2022 Oct 21;13:990133. doi: 10.3389/fendo.2022.990133 (PMC9633665; doi:10.3389/fendo.2022.990133)
Supplement: Supplementary file 1 [file DataSheet_1.zip › data/download_3001-3500.txt]

FN Clarivate Analytics Web of Science
VR 1.0
PT J
AU Emwas, AHM
   Al-Rifai, N
   Szczepski, K
   Alsuhaymi, S
   Rayyan, S
   Almahasheer, H
   Jaremko, M
   Brennan, L
   Lachowicz, JI
AF Emwas, Abdul-Hamid M.
   Al-Rifai, Nahla
   Szczepski, Kacper
   Alsuhaymi, Shuruq
   Rayyan, Saleh
   Almahasheer, Hanan
   Jaremko, Mariusz
   Brennan, Lorraine
   Lachowicz, Joanna Izabela
TI You Are What You Eat: Application of Metabolomics Approaches to Advance
   Nutrition Research
SO FOODS
LA English
DT Review
DE metabolomics; NMR; MS; food; nutrition
ID NUCLEAR-MAGNETIC-RESONANCE; NMR-BASED METABOLOMICS; MASS-SPECTROMETRY;
   MULTIVARIATE-ANALYSIS; GUT MICROBIOTA; FOOD QUALITY; GREEN TEA;
   LIQUID-CHROMATOGRAPHY; 2 FORMULATIONS; OLIVE OILS
AB A healthy condition is defined by complex human metabolic pathways that only function properly when fully satisfied by nutritional inputs. Poor nutritional intakes are associated with a number of metabolic diseases, such as diabetes, obesity, atherosclerosis, hypertension, and osteoporosis. In recent years, nutrition science has undergone an extraordinary transformation driven by the development of innovative software and analytical platforms. However, the complexity and variety of the chemical components present in different food types, and the diversity of interactions in the biochemical networks and biological systems, makes nutrition research a complicated field. Metabolomics science is an "-omic", joining proteomics, transcriptomics, and genomics in affording a global understanding of biological systems. In this review, we present the main metabolomics approaches, and highlight the applications and the potential for metabolomics approaches in advancing nutritional food research.
C1 [Emwas, Abdul-Hamid M.] King Abdullah Univ Sci & Technol, Imaging & Characterizat Core Lab, Thuwal 239556900, Saudi Arabia.
   [Al-Rifai, Nahla] Kuwait Univ, Coll Women, Environm Technol Management 2005 2012, POB 5969, Safat 13060, Kuwait.
   [Szczepski, Kacper; Alsuhaymi, Shuruq; Jaremko, Mariusz] King Abdullah Univ Sci & Technol, Biol & Environm Sci & Engn Div BESE, Thuwal 239556900, Saudi Arabia.
   [Rayyan, Saleh] Birzeit Univ, Chem Dept, Birzeit 627, Palestine.
   [Almahasheer, Hanan] Imam Abdulrahman Bin Faisal Univ IAU, Dept Biol, Coll Sci, Dammam 314411982, Saudi Arabia.
   [Brennan, Lorraine] Sch Agr & Food Sci, Inst Food & Hlth, Dublin 4, Ireland.
   [Brennan, Lorraine] Sch Agr & Food Sci, Conway Inst, Dublin 4, Ireland.
   [Lachowicz, Joanna Izabela] Univ Cagliari, Dept Med Sci & Publ Hlth, I-09042 Monserrato, Italy.
RP Lachowicz, JI (corresponding author), Univ Cagliari, Dept Med Sci & Publ Hlth, I-09042 Monserrato, Italy.
EM abdelhamid.emwas@kaust.edu.sa; nahla.alrifai@gmail.com;
   kacper.szczepski@kaust.edu.sa; shuruq.alsuhaymi@kaust.edu.sa;
   sarayyan@birzeit.edu; halmahasheer@iau.edu.sa;
   mariusz.jaremko@kaust.edu.sa; lorraine.brennan@ucd.ie;
   lachowicz@unica.it
RI ; Almahasheer, Hanan/S-8114-2016; Lachowicz, Joanna Izabela/A-8687-2013
OI Brennan, Lorraine/0000-0002-7711-7499; Emwas,
   Abdul-Hamid/0000-0002-9231-3850; Almahasheer, Hanan/0000-0002-7696-7707;
   Jaremko, Mariusz/0000-0002-0787-702X; Lachowicz, Joanna
   Izabela/0000-0003-4644-761X; Rayyan, Saleh/0000-0002-5303-4939
CR Agnolet S, 2010, METABOLOMICS, V6, P292, DOI 10.1007/s11306-009-0195-x
   Ahmed AESI, 2011, J APPL POLYM SCI, V119, P709, DOI 10.1002/app.32731
   Al-Talla ZA, 2011, INT J CLIN PHARM TH, V49, P469, DOI 10.5414/CP201478
   Al-Talla ZA, 2011, DRUG DES DEV THER, V5, P427, DOI 10.2147/DDDT.S24504
   Alonso-Salces RM, 2010, J AGR FOOD CHEM, V58, P5586, DOI 10.1021/jf903989b
   ALTSCHUL SF, 1990, J MOL BIOL, V215, P403, DOI 10.1016/S0022-2836(05)80360-2
   Andersen MBS, 2014, J PROTEOME RES, V13, P1405, DOI 10.1021/pr400964s
   Ardenkjaer-Larsen JH, 2003, P NATL ACAD SCI USA, V100, P10158, DOI 10.1073/pnas.1733835100
   Baiardi D, 2016, FOOD QUAL PREFER, V49, P70, DOI 10.1016/j.foodqual.2015.11.011
   Barros E, 2010, PLANT BIOTECHNOL J, V8, P436, DOI 10.1111/j.1467-7652.2009.00487.x
   Beauclercq S, 2016, J PROTEOME RES, V15, P1168, DOI 10.1021/acs.jproteome.5b01050
   Beckmann M, 2013, P NUTR SOC, V72, P352, DOI 10.1017/S0029665113001237
   Berkow SE, 2010, CAN J DIET PRACT RES, V71, P199, DOI 10.3148/71.4.2010.199
   Beteinakis S, 2020, MOLECULES, V25, DOI 10.3390/molecules25153339
   Bingol K, 2014, ANAL CHEM, V86, P47, DOI 10.1021/ac403520j
   Bozkurt F, 2013, INT J DIABETES DEV C, V33, P165, DOI 10.1007/s13410-013-0130-6
   Buels R, 2016, GENOME BIOL, V17, DOI 10.1186/s13059-016-0924-1
   Butel MJ, 2014, MED MALADIES INFECT, V44, P1, DOI 10.1016/j.medmal.2013.10.002
   Camacho C, 2009, BMC BIOINFORMATICS, V10, DOI 10.1186/1471-2105-10-421
   Chandra K, 2021, MOL OMICS, V17, P719, DOI 10.1039/d1mo00118c
   Chandra K, 2021, RSC ADV, V11, P8694, DOI 10.1039/d1ra01103k
   Cho IH, 2007, J PHARMACEUT BIOMED, V43, P900, DOI 10.1016/j.jpba.2006.09.002
   Cifani C, 2021, NMR BIOMED, V34, DOI 10.1002/nbm.4469
   Cifuentes A, 2009, J CHROMATOGR A, V1216, P7109, DOI 10.1016/j.chroma.2009.09.018
   Consonni R, 2008, J AGR FOOD CHEM, V56, P6873, DOI 10.1021/jf801332r
   Corte L, 2010, ANAL CHIM ACTA, V659, P258, DOI 10.1016/j.aca.2009.11.035
   Cutler D., ED HLTH EVALUATING T
   Danneskiold-Samsoe NB, 2019, FOOD RES INT, V115, P23, DOI 10.1016/j.foodres.2018.07.043
   Davidson TL, 2013, NEUROSCIENCE, V253, P110, DOI 10.1016/j.neuroscience.2013.08.044
   de Falco B, 2019, PHYTOCHEM ANALYSIS, V30, P556, DOI 10.1002/pca.2850
   Defernez M, 2004, J AGR FOOD CHEM, V52, P6075, DOI 10.1021/jf049522e
   Donarski JA, 2008, J AGR FOOD CHEM, V56, P5451, DOI 10.1021/jf072402x
   Donarski JA, 2010, FOOD CHEM, V118, P987, DOI 10.1016/j.foodchem.2008.10.033
   Dunn WB, 2011, CHEM SOC REV, V40, P387, DOI 10.1039/b906712b
   Dunn WB, 2005, ANALYST, V130, P606, DOI 10.1039/b418288j
   Emwas AH, 2008, APPL MAGN RESON, V34, P483, DOI 10.1007/s00723-008-0120-x
   Emwas A.-H., 2019, NUCL MAGNETIC RESONA, P83
   Emwas AH, 2019, METABOLITES, V9, DOI 10.3390/metabo9070123
   Emwas AH, 2016, J PROTEOME RES, V15, P360, DOI 10.1021/acs.jproteome.5b00885
   Emwas AH, 2015, METABOLOMICS, V11, P872, DOI 10.1007/s11306-014-0746-7
   Emwas Abdul-Hamid M, 2015, Methods Mol Biol, V1277, P161, DOI 10.1007/978-1-4939-2377-9_13
   Emwas AHM, 2013, METABOLOMICS, V9, P1048, DOI 10.1007/s11306-013-0524-y
   Erbay Z, 2010, FOOD REV INT, V26, P319, DOI 10.1080/87559129.2010.496021
   Farag MA, 2020, J ADV RES, V23, P47, DOI 10.1016/j.jare.2020.01.001
   Feraud B, 2015, METABOLOMICS, V11, P1756, DOI 10.1007/s11306-015-0830-7
   Foroutan A, 2020, METABOLITES, V10, DOI 10.3390/metabo10060233
   Foroutan A, 2019, J AGR FOOD CHEM, V67, P4897, DOI 10.1021/acs.jafc.9b00204
   Forte G, 2004, J NEURAL TRANSM, V111, P1031, DOI 10.1007/s00702-004-0124-0
   Garneata L, 2013, J RENAL NUTR, V23, P210, DOI 10.1053/j.jrn.2013.01.030
   Gidman E, 2003, PHYTOCHEMISTRY, V63, P705, DOI 10.1016/S0031-9422(03)00288-7
   Giordano G, 2012, METHODS MOL BIOL, V828, P219, DOI 10.1007/978-1-61779-445-2_18
   Giraudeau P, 2020, ANALYST, V145, P2457, DOI 10.1039/d0an00142b
   Glitsch K., 2000, British Food Journal, V102, P177, DOI 10.1108/00070700010332278
   Gogou M, 2018, WORLD J PEDIATR, V14, P215, DOI 10.1007/s12519-018-0164-4
   Gowda GAN, 2008, EXPERT REV MOL DIAGN, V8, P617, DOI 10.1586/14737159.8.5.617
   Griffin JL, 2004, PHILOS T ROY SOC B, V359, P857, DOI 10.1098/rstb.2003.1411
   Grimes JH, 2011, J BIOMOL NMR, V49, P297, DOI 10.1007/s10858-011-9488-2
   Grivet JP, 2009, PROG NUCL MAG RES SP, V54, P1, DOI 10.1016/j.pnmrs.2008.02.001
   Grujic S, 2013, ACTA SCI POLON-TECHN, V12, P215
   Gu Q., 2016, PROBIOTICS PREBIOTIC
   Guasch-Ferre M, 2018, CLIN CHEM, V64, P82, DOI 10.1373/clinchem.2017.272344
   Gucciardi A, 2012, ANAL BIOANAL CHEM, V404, P741, DOI 10.1007/s00216-012-6194-1
   Guo Y, 2020, FOODS, V9, DOI 10.3390/foods9081045
   Gutierrez-Repiso C, 2019, MOL NUTR FOOD RES, V63, DOI 10.1002/mnfr.201900167
   LeBlanc JG, 2013, CURR OPIN BIOTECH, V24, P160, DOI 10.1016/j.copbio.2012.08.005
   Hasan N, 2019, PEERJ, V7, DOI 10.7717/peerj.7502
   Hashmi MA, 2015, EVID-BASED COMPL ALT, V2015, DOI 10.1155/2015/541591
   Herrero M, 2012, MASS SPECTROM REV, V31, P49, DOI 10.1002/mas.20335
   Holmes E, 2006, PLANTA MED, V72, P771, DOI 10.1055/s-2006-946682
   Hughes M, 2020, EVOLVING EATING HABI
   Ibanez C, 2013, ANAL CHIM ACTA, V802, P1, DOI 10.1016/j.aca.2013.07.042
   Jin Q, 2019, NUTRIENTS, V11, DOI 10.3390/nu11010207
   Kanoski SE, 2011, PHYSIOL BEHAV, V103, P59, DOI 10.1016/j.physbeh.2010.12.003
   Keun HC, 2002, ANAL CHEM, V74, P4588, DOI 10.1021/ac025691r
   Khodorova NV, 2019, MOL NUTR FOOD RES, V63, DOI 10.1002/mnfr.201700834
   Kim HS, 2011, FOOD RES INT, V44, P1977, DOI 10.1016/j.foodres.2011.01.023
   Kim HK, 2011, TRENDS BIOTECHNOL, V29, P267, DOI 10.1016/j.tibtech.2011.02.001
   Kim J, 2013, FOOD CHEM, V137, P68, DOI 10.1016/j.foodchem.2012.10.012
   Kim RR, 2019, SCI REP-UK, V9, DOI 10.1038/s41598-019-41216-y
   Kitajima J, 2003, PHYTOCHEMISTRY, V64, P1003, DOI 10.1016/S0031-9422(03)00461-8
   Kruk J, 2017, APPL MAGN RESON, V48, P1, DOI 10.1007/s00723-016-0846-9
   Kudo T, 2017, PLANT CELL PHYSIOL, V58, DOI 10.1093/pcp/pcw207
   Kussmann M, 2006, J BIOTECHNOL, V124, P758, DOI 10.1016/j.jbiotec.2006.02.014
   Le Gall G, 2003, J AGR FOOD CHEM, V51, P2438, DOI 10.1021/jf025995e
   Le Gall G, 2003, J AGR FOOD CHEM, V51, P2447, DOI 10.1021/jf0259967
   Lee JE, 2015, FOOD CHEM, V174, P452, DOI 10.1016/j.foodchem.2014.11.086
   Lee JE, 2011, J AGR FOOD CHEM, V59, P10579, DOI 10.1021/jf202304z
   Lee JE, 2011, FOOD RES INT, V44, P597, DOI 10.1016/j.foodres.2010.12.004
   Licha D, 2019, INT J MOL SCI, V20, DOI 10.3390/ijms20163873
   Lin LZ, 2008, J AGR FOOD CHEM, V56, P8130, DOI 10.1021/jf800986s
   Lin SH, 2010, TALANTA, V83, P262, DOI 10.1016/j.talanta.2010.09.019
   Lindon JC, 2006, PHARM RES, V23, P1075, DOI 10.1007/s11095-006-0025-z
   Liu ML, 2020, J AGR FOOD CHEM, V68, P4946, DOI 10.1021/acs.jafc.0c00513
   Liu XX, 2020, FOOD ANAL METHOD, V13, P2222, DOI 10.1007/s12161-020-01827-y
   Long T., 2020, Integrative and Functional Medical Nutrition Therapy, P743, DOI 10.1007/978-3-030-30730-1_42
   Lu X, 2008, J CHROMATOGR B, V866, P64, DOI 10.1016/j.jchromb.2007.10.022
   Ludwig C, 2010, PHYS CHEM CHEM PHYS, V12, P5868, DOI 10.1039/c002700f
   Ludwig C, 2010, PHYTOCHEM ANALYSIS, V21, P22, DOI 10.1002/pca.1186
   Lundstrom SL, 2013, J LIPID RES, V54, P116, DOI 10.1194/jlr.M030171
   Mannina L, 2010, TALANTA, V80, P2141, DOI 10.1016/j.talanta.2009.11.021
   Marchand J, 2017, CURR OPIN BIOTECH, V43, P49, DOI 10.1016/j.copbio.2016.08.004
   Marchev AS, 2020, PHYTOCHEM ANALYSIS, V31, P756, DOI 10.1002/pca.2940
   Mattoo AK, 2006, PLANT PHYSIOL, V142, P1759, DOI 10.1104/pp.106.084400
   Merchak N, 2017, FOOD CHEM, V217, P379, DOI 10.1016/j.foodchem.2016.08.110
   Mergenthaler M, 2009, REV AGR ECON, V31, P266, DOI 10.1111/j.1467-9353.2009.01437.x
   Meza SLR, 2020, FRONT PLANT SCI, V11, DOI 10.3389/fpls.2020.587754
   Moco S, 2008, METABOLOMICS, V4, P202, DOI 10.1007/s11306-008-0112-8
   Moneta A, 2013, J BIOECON, V16, P155, DOI [10.1007/s10818-013-9174-4, DOI 10.1007/s10818-013-9174-4]
   Morello JR, 2005, PLANT SCI, V168, P65, DOI 10.1016/j.plantsci.2004.07.013
   Muroya S, 2020, METABOLITES, V10, DOI 10.3390/metabo10050188
   Namkung Y., 2007, Journal of Hospitality & Tourism Research, V31, P387, DOI 10.1177/1096348007299924
   Napolitano JG, 2014, J PHARMACEUT BIOMED, V93, P59, DOI 10.1016/j.jpba.2013.06.017
   Nicholson JK, 1999, XENOBIOTICA, V29, P1181, DOI 10.1080/004982599238047
   Nicholson JK, 2003, NAT REV DRUG DISCOV, V2, P668, DOI 10.1038/nrd1157
   Olson CA., 2018, CELL, V173, P1728, DOI [10.1016/j.cell.2018.04.027, DOI 10.1016/j.cell.2018.04.027]
   Osorio MT, 2012, ANIMAL, V6, P167, DOI 10.1017/S1751731111001418
   Paoli A, 2019, GENES-BASEL, V10, DOI 10.3390/genes10070534
   Pongsuwan W, 2008, J AGR FOOD CHEM, V56, P10705, DOI 10.1021/jf8018003
   Posma JM, 2020, NAT FOOD, V1, DOI 10.1038/s43016-020-0093-y
   Qin JJ, 2010, NATURE, V464, P59, DOI 10.1038/nature08821
   Ramanathan R, 2020, J AGR FOOD CHEM, V68, P7194, DOI 10.1021/acs.jafc.0c01884
   Rasmussen B, 2006, PLANTA MED, V72, P556, DOI 10.1055/s-2006-931567
   Riccio MF, 2010, EUR J LIPID SCI TECH, V112, P434, DOI 10.1002/ejlt.200900090
   Ritota M, 2013, J SCI FOOD AGR, V93, P1665, DOI 10.1002/jsfa.5947
   Roager HM, 2019, NUTR BULL, V44, P216, DOI 10.1111/nbu.12396
   Rongai D., 2020, NUTR FOOD SCI INT J, V8, P79
   Rongai D, 2017, FOODS, V6, DOI 10.3390/foods6110096
   Roos G, 2004, PLANTA MED, V70, P771, DOI 10.1055/s-2004-827210
   Roser M., GLOBAL RISE ED
   ROSS CE, 1995, AM SOCIOL REV, V60, P719, DOI 10.2307/2096319
   Rubio-Aliaga I, 2012, J CLIN GASTROENTEROL, V46, P545, DOI 10.1097/MCG.0b013e3182548df2
   Saito T, 2011, PLANT CELL PHYSIOL, V52, P283, DOI 10.1093/pcp/pcr004
   Salvino RA, 2021, FOOD CONTROL, V121, DOI 10.1016/j.foodcont.2020.107619
   Perez EMS, 2011, FOOD RES INT, V44, P3212, DOI 10.1016/j.foodres.2011.08.012
   Perez EMS, 2010, FOOD CHEM, V122, P877, DOI 10.1016/j.foodchem.2010.03.003
   Santos PM, 2013, FOOD CHEM, V138, P19, DOI 10.1016/j.foodchem.2012.10.024
   Scheltema RA, 2009, BIOANALYSIS, V1, P1551, DOI 10.4155/BIO.09.146
   Scott IM, 2010, PLANT PHYSIOL, V153, P1506, DOI 10.1104/pp.109.150524
   Seideman S. C., 1984, Journal of Food Quality, V6, P211, DOI 10.1111/j.1745-4557.1984.tb00826.x
   Sekirov I, 2010, PHYSIOL REV, V90, P859, DOI 10.1152/physrev.00045.2009
   Shikata M, 2016, PLANT CELL PHYSIOL, V57, DOI 10.1093/pcp/pcv194
   Sobolev AP, 2003, MAGN RESON CHEM, V41, P237, DOI 10.1002/mrc.1176
   Son HS, 2008, J AGR FOOD CHEM, V56, P8007, DOI 10.1021/jf801424u
   Son HS, 2009, FOOD RES INT, V42, P1483, DOI 10.1016/j.foodres.2009.08.006
   Stark RE, 2008, PHYTOCHEMISTRY, V69, P2689, DOI 10.1016/j.phytochem.2008.08.016
   Sulaiman F, 2020, MOLECULES, V25, DOI 10.3390/molecules25143235
   Suman SP, 2013, ANNU REV FOOD SCI T, V4, P79, DOI 10.1146/annurev-food-030212-182623
   Swartz ME, 2005, J LIQ CHROMATOGR R T, V28, P1253, DOI 10.1081/JLC-200053046
   Takis PG, 2019, TRAC-TREND ANAL CHEM, V120, DOI 10.1016/j.trac.2018.10.036
   Tang Y, 2020, MOL NUTR FOOD RES, V64, DOI 10.1002/mnfr.202000615
   Tiziani S, 2008, ANAL BIOCHEM, V377, P16, DOI 10.1016/j.ab.2008.01.037
   Tiziani S, 2006, J AGR FOOD CHEM, V54, P6094, DOI 10.1021/jf061154m
   Tuck CJ, 2019, LANCET GASTROENTEROL, V4, P908, DOI 10.1016/S2468-1253(19)30353-X
   Ulaszewska MM, 2019, MOL NUTR FOOD RES, V63, DOI 10.1002/mnfr.201800384
   Viant MR, 2009, ENVIRON SCI TECHNOL, V43, P219, DOI 10.1021/es802198z
   Wahyuni DSC, 2017, J PHYS CONF SER, V795, DOI 10.1088/1742-6596/795/1/012013
   Wang P, 2009, PEPTIDES, V30, P2144, DOI 10.1016/j.peptides.2009.09.020
   Wideman N, 2016, WORLD POULTRY SCI J, V72, P353, DOI 10.1017/S0043933916000015
   Wilson ID, 2005, J CHROMATOGR B, V817, P67, DOI 10.1016/j.jchromb.2004.07.045
   Wu HF, 2008, ANAL BIOCHEM, V372, P204, DOI 10.1016/j.ab.2007.10.002
   Xiao JF, 2012, TRAC-TREND ANAL CHEM, V32, P1, DOI 10.1016/j.trac.2011.08.009
   Nguyen XHT, 2014, FITOTERAPIA, V95, P109, DOI 10.1016/j.fitote.2014.03.001
   Yang SY, 2006, PLANTA MED, V72, P364, DOI 10.1055/s-2005-916240
   Yue Y, 2014, BMC PLANT BIOL, V14, DOI 10.1186/s12870-014-0243-1
   Zhang XW, 2020, RSC ADV, V10, P3092, DOI 10.1039/c9ra08985c
   Zupec-Kania B, 2008, EPILEPSIA, V49, P23, DOI 10.1111/j.1528-1167.2008.01827.x
NR 166
TC 4
Z9 4
U1 14
U2 31
PU MDPI
PI BASEL
PA ST ALBAN-ANLAGE 66, CH-4052 BASEL, SWITZERLAND
EI 2304-8158
J9 FOODS
JI Foods
PD JUN
PY 2021
VL 10
IS 6
AR 1249
DI 10.3390/foods10061249
PG 20
WC Food Science & Technology
WE Science Citation Index Expanded (SCI-EXPANDED)
SC Food Science & Technology
GA SY8ZU
UT WOS:000666170000001
PM 34072780
OA Green Published, gold
DA 2022-07-02
ER

PT J
AU Tomkin, GH
   Owens, D
AF Tomkin, Gerald H.
   Owens, Daphne
TI Obesity diabetes and the role of bile acids in metabolism
SO JOURNAL OF TRANSLATIONAL INTERNAL MEDICINE
LA English
DT Review
DE obesity; diabetes; bile; acids; bariatric surgery; FOXO
ID Y GASTRIC BYPASS; FARNESOID-X-RECEPTOR; BARIATRIC SURGERY; WEIGHT-LOSS;
   GUT MICROBIOTA; INSULIN-RESISTANCE; ADIPOSE-TISSUE; ALTERED BILE;
   CELL-DEATH; GLUCOSE
AB Bile acids have many activities over and above their primary function in aiding absorption of fat and fat soluble vitamins. Bile acids are synthesized from cholesterol, and thus are involved in cholesterol homeostasis. Bile acids stimulate glucagon-like peptide 1 (GLP1) production in the distal small bowel and colon, stimulating insulin secretion, and therefore, are involved in carbohydrate and fat metabolism. Bile acids through their insulin sensitising effect play a part in insulin resistance and type 2 diabetes. Bile acid metabolism is altered in obesity and diabetes. Both dietary restriction and weight loss due to bariatric surgery, alter the lipid carbohydrate and bile acid metabolism. Recent research suggests that the forkhead transcription factor FOXO is a central regulator of bile, lipid, and carbohydrate metabolism, but conflicting studies mean that our understanding of the complexity is not yet complete.
C1 [Tomkin, Gerald H.] Beacon Clin Dublin, Diabet Inst Ireland, Dublin 2, Ireland.
   [Tomkin, Gerald H.] Trinity Coll Dublin, Dublin 2, Ireland.
RP Tomkin, GH (corresponding author), Beacon Clin Dublin, Diabet Inst Ireland, Dublin 2, Ireland.; Tomkin, GH (corresponding author), Trinity Coll Dublin, Dublin 2, Ireland.
EM tomking@tcd.ie
CR Abdel-Latif MM, 2015, EUR J CANC PREV
   Adrian TE, 2012, DIABETOLOGIA, V55, P2343, DOI 10.1007/s00125-012-2593-2
   Albaugh VL, 2015, J CLIN ENDOCR METAB, V100, pE1225, DOI 10.1210/jc.2015-2467
   Alemi F, 2013, GASTROENTEROLOGY, V144, P145, DOI 10.1053/j.gastro.2012.09.055
   Belgaumkar AP, 2016, OBES SURG, V26, P1195, DOI 10.1007/s11695-015-1878-1
   Beuers U, 1998, HEPATOLOGY, V28, P1449, DOI 10.1002/hep.510280601
   Bhutta HY, 2015, PLOS ONE, V10, DOI 10.1371/journal.pone.0122273
   Cariou B, 2006, J BIOL CHEM, V281, P11039, DOI 10.1074/jbc.M510258200
   Castro RE, 2007, AM J PHYSIOL-GASTR L, V293, pG327, DOI 10.1152/ajpgi.00093.2007
   Chen ZX, 2016, ENDOCR RES, V41, P57, DOI 10.3109/07435800.2015.1044010
   Cipriani S, 2010, J LIPID RES, V51, P771, DOI 10.1194/jlr.M001602
   CONDON JR, 1975, BRIT J SURG, V62, P309, DOI 10.1002/bjs.1800620415
   Damms-Machado A, 2015, BIOMED RES INT, V2015, DOI 10.1155/2015/806248
   Dicker D, 2015, OBES SURG
   Distrutti E, 2015, J GASTROENTEROL, V50, P707, DOI 10.1007/s00535-015-1041-8
   Dutia R, 2015, INT J OBESITY, V39, P806, DOI 10.1038/ijo.2015.1
   Fang S, 2015, NAT MED, V21, P159, DOI 10.1038/nm.3760
   Ferrannini E, 2015, DIABETES, V64, P3377, DOI 10.2337/db15-0214
   Ferslew BC, 2015, DIGEST DIS SCI, V60, P3318, DOI 10.1007/s10620-015-3776-8
   Flynn CR, 2015, NAT COMMUN, V6, DOI 10.1038/ncomms8715
   Gumpricht E, 2000, TOXICOL APPL PHARM, V164, P102, DOI 10.1006/taap.2000.8894
   Haeusler RA, 2013, DIABETES, V62, P4184, DOI 10.2337/db13-0639
   Haeusler RA, 2012, CELL METAB, V15, P65, DOI 10.1016/j.cmet.2011.11.010
   Haeusler RA, 2010, J BIOL CHEM, V285, P35245, DOI 10.1074/jbc.C110.175851
   Holst JJ, 2007, PHYSIOL REV, V87, P1409, DOI 10.1152/physrev.00034.2006
   Inge TH, 2016, NEW ENGL J MED, V374, P113, DOI 10.1056/NEJMoa1506699
   Jahansouz C, 2015, ANN SURG
   Jorgensen NB, 2015, J CLIN ENDOCR METAB, V100, pE396, DOI 10.1210/jc.2014-1658
   Katsuma S, 2005, BIOCHEM BIOPH RES CO, V329, P386, DOI 10.1016/j.bbrc.2005.01.139
   Kim-Muller JY, 2014, CELL METAB, V20, P593, DOI 10.1016/j.cmet.2014.08.012
   Kohli R, 2013, ENDOCRINOLOGY, V154, P2341, DOI 10.1210/en.2012-2069
   Kohli R, 2013, J CLIN ENDOCR METAB, V98, pE708, DOI 10.1210/jc.2012-3736
   Kong LC, 2013, AM J CLIN NUTR, V98, P16, DOI 10.3945/ajcn.113.058743
   Lassailly G, 2015, GASTROENTEROLOGY, V149, P379, DOI 10.1053/j.gastro.2015.04.014
   Ma K, 2006, J CLIN INVEST, V116, P1102, DOI 10.1172/JCI25604
   Matuchansky C, 2014, AM J CLIN NUTR, V99, P649, DOI 10.3945/ajcn.113.078139
   Mingrone G, 2012, NEW ENGL J MED, V366, P1577, DOI 10.1056/NEJMoa1200111
   MOLLOY A, 1979, BRIT MED J, V1, P1084, DOI 10.1136/bmj.1.6170.1084
   Osto M, 2013, PHYSIOL BEHAV, V119, P92, DOI 10.1016/j.physbeh.2013.06.008
   Patti ME, 2009, OBESITY, V17, P1671, DOI 10.1038/oby.2009.102
   Poole DP, 2010, NEUROGASTROENT MOTIL, V22, DOI 10.1111/j.1365-2982.2010.01487.x
   Porez G, 2012, J LIPID RES, V53, P1723, DOI 10.1194/jlr.R024794
   Pournaras DJ, 2013, ENDOCRINOLOGY, V154, P2255, DOI 10.1210/en.2013-1383
   Pournaras DJ, 2012, ENDOCRINOLOGY, V153, P3613, DOI 10.1210/en.2011-2145
   Prinz P, 2015, FRONT NEUROSCI-SWITZ, V9, DOI 10.3389/fnins.2015.00199
   Russell DW, 2003, ANNU REV BIOCHEM, V72, P137, DOI 10.1146/annurev.biochem.72.121801.161712
   Ryan KK, 2014, NATURE, V509, P183, DOI 10.1038/nature13135
   Sayin SI, 2013, CELL METAB, V17, P225, DOI 10.1016/j.cmet.2013.01.003
   Schmidt JB, 2013, INT J OBES
   SCHMUCKER DL, 1990, HEPATOLOGY, V12, P1216, DOI 10.1002/hep.1840120523
   Simonen M, 2012, OBES SURG, V22, P1473, DOI 10.1007/s11695-012-0673-5
   Sinal CJ, 2000, CELL, V102, P731, DOI 10.1016/S0092-8674(00)00062-3
   Sousa T, 2015, J LIPID RES, V56, P2158, DOI 10.1194/jlr.M062653
   Spinelli V, 2016, INT J OBES
   Staels B, 2007, DRUGS, V67, P1383, DOI 10.2165/00003495-200767100-00001
   Steinert RE, 2013, OBESITY, V21, pE660, DOI 10.1002/oby.20522
   Svensson PA, 2013, BIOCHEM BIOPH RES CO, V433, P563, DOI 10.1016/j.bbrc.2013.03.031
   Taylor R, 2013, DIABETIC MED, V30, P267, DOI 10.1111/dme.12039
   Teodoro JS, 2014, INT J OBESITY, V38, P1027, DOI 10.1038/ijo.2013.230
   Thomas C, 2009, CELL METAB, V10, P167, DOI 10.1016/j.cmet.2009.08.001
   TOMKIN GH, 1972, DIGESTION, V6, P129, DOI 10.1159/000197231
   Vincent RP, 2013, ANN CLIN BIOCHEM, V50, P360, DOI 10.1177/0004563212473450
   Watanabe M, 2006, NATURE, V439, P484, DOI 10.1038/nature04330
   Xiong XW, 2013, PLOS ONE, V8, DOI 10.1371/journal.pone.0074340
   Zhang KB, 2012, ENDOCRINOLOGY, V153, P631, DOI 10.1210/en.2011-1527
   Zietak M., 2015, AM J PHYSL ENDOCRINO
NR 66
TC 18
Z9 20
U1 5
U2 23
PU SCIENDO
PI WARSAW
PA DE GRUYTER POLAND SP Z O O, BOGUMILA ZUGA 32A STR, 01-811 WARSAW, POLAND
SN 2450-131X
EI 2224-4018
J9 J TRANSL INTERN MED
JI J. TRANSL. INTERN. MED.
PD JUN
PY 2016
VL 4
IS 2
SI SI
BP 73
EP 80
DI 10.1515/jtim-2016-0018
PG 8
WC Medicine, General & Internal
WE Emerging Sources Citation Index (ESCI)
SC General & Internal Medicine
GA DT6YD
UT WOS:000381630100006
PM 28191525
OA hybrid, Green Published
DA 2022-07-02
ER

PT J
AU Farias, DD
   de Araujo, FF
   Neri-Numa, IA
   Pastore, GM
AF Farias, David de Paulo
   de Araujo, Fabio Fernandes
   Neri-Numa, Iramaia Angelica
   Pastore, Glaucia Maria
TI Prebiotics: Trends in food, health and technological applications
SO TRENDS IN FOOD SCIENCE & TECHNOLOGY
LA English
DT Review
DE Fructooligosaccharide; Galactooligosaccharide; Xylooligosaccharide;
   Maltooligosaccharide; Functional foods; Innovation potential
ID BETA-GALACTOSIDASE; BACILLUS-SUBTILIS; FRUCTO-OLIGOSACCHARIDES;
   STRUCTURAL-CHARACTERIZATION; ENZYMATIC-SYNTHESIS; ASPERGILLUS-ORYZAE;
   INULIN; FRUCTOOLIGOSACCHARIDES; XYLOOLIGOSACCHARIDES; LACTULOSE
AB Background: Currently, there is a growing interest in the identification of new molecules that promote health and exhibit potential for technological applications. Prebiotics are functional ingredients naturally occurring in some plant and animal foods that have received considerable attention from the pharmaceutical and food industries due to their positive health effects. With an increasing demand, it is necessary to develop strategies that aim to increase the production of prebiotics in order to meet the needs of the consumer market.
   Scope and approach: This review aims to emphasize the potential of innovation and the importance of prebiotics (non-digestible carbohydrates) as health promoters and their use as an ingredient for food elaboration, and to discuss the use of microorganisms and enzymes as strategies to prepare them.
   Key findings and conclusions: The intake of prebiotics plays an important role in modulating the intestinal microbiota, increasing the production of short chain fatty acids (SCFA) and reducing the risk of development of various diseases such as colon cancer, irritable bowel syndrome, type 2 diabetes mellitus, and obesity, among other disorders. The use of these compounds can improve the nutritional, physical-chemical, and sensory characteristics of food. The synthesis of non-digestible carbohydrates by microorganisms and enzymes are strategies that can increase the variety and availability of these ingredients in the market.
C1 [Farias, David de Paulo; de Araujo, Fabio Fernandes; Neri-Numa, Iramaia Angelica; Pastore, Glaucia Maria] Univ Estadual Campinas, Fac Food Engn, Dept Food Sci, Rua Monteiro Lobato 80, BR-13083862 Campinas, SP, Brazil.
RP Farias, DD; de Araujo, FF (corresponding author), Univ Estadual Campinas, Fac Food Engn, Dept Food Sci, Rua Monteiro Lobato 80, BR-13083862 Campinas, SP, Brazil.
EM farias.davidp@gmail.com; fabio.fernandesn18@gmail.com
RI Numa, Iramaia Angelica Neri/T-7472-2019; Araújo, Fábio/ABD-5401-2020;
   Farias, David/Y-7537-2019; Farias, David/AAB-5933-2019
OI Numa, Iramaia Angelica Neri/0000-0002-2151-417X; Araújo,
   Fábio/0000-0001-5113-877X; Farias, David/0000-0003-0282-978X
FU National Brazilian Research Foundation (CNPq) [406820/2018-0]; Sao Paulo
   Research Foundation (FAPESP) [2015/50333-1]; Coordination for the
   Improvement of Higher Education Personnel (CAPES) [001]; CNPq
   [160639/2017-4]
FX The authors thank the National Brazilian Research Foundation (CNPq),
   grant number(406820/2018-0), Sao Paulo Research Foundation (FAPESP),
   grant number 2015/50333-1) and Coordination for the Improvement of
   Higher Education Personnel (CAPES)-Finance Code 001 for their financial
   support. F.F.A (studentship 160639/2017-4) acknowledges CNPq.
CR Ahmadi S, 2019, J NUTR BIOCHEM, V67, P1, DOI 10.1016/j.jnutbio.2019.01.011
   Althubiani AS, 2019, NEW LOOK TO PHYTOMEDICINE: ADVANCEMENTS IN HERBAL PRODUCTS AS NOVEL DRUG LEADS, P63, DOI 10.1016/B978-0-12-814619-4.00004-5
   Amorim C, 2019, CARBOHYD POLYM, V205, P176, DOI 10.1016/j.carbpol.2018.09.088
   Amorim C, 2019, FOOD CHEM, V270, P86, DOI 10.1016/j.foodchem.2018.07.080
   Arruda H. S., 2017, FRONTIERS NATURAL PR, P91, DOI [10.2174/9781681085340117030005, DOI 10.2174/9781681085340117030005]
   Arruda HS, 2017, LWT-FOOD SCI TECHNOL, V76, P278, DOI 10.1016/j.lwt.2016.05.017
   Ashwini A, 2019, J MICROBIOL METH, V159, P128, DOI 10.1016/j.mimet.2019.02.019
   Azagra-Boronat I., 2019, DIETARY INTERVENTION, P179, DOI [10.1016/B978-0-12-814468-8, DOI 10.1016/B978-0-12-814468-8]
   Azelee NIW, 2016, IND CROP PROD, V81, P11, DOI 10.1016/j.indcrop.2015.11.038
   Balthazar CF, 2017, FOOD RES INT, V91, P38, DOI 10.1016/j.foodres.2016.11.008
   Baptista SL, 2018, BIORESOURCE TECHNOL, V267, P481, DOI 10.1016/j.biortech.2018.07.068
   Ben Jeddou K, 2018, INT J BIOL MACROMOL, V112, P1146, DOI 10.1016/j.ijbiomac.2018.02.004
   Bhalla TC, 2017, LWT-FOOD SCI TECHNOL, V77, P178, DOI 10.1016/j.lwt.2016.11.034
   Braga HF, 2015, LWT-FOOD SCI TECHNOL, V62, P854, DOI 10.1016/j.lwt.2014.12.064
   Cardenas-Fernandez M, 2018, BIORESOURCE TECHNOL, V269, P195, DOI 10.1016/j.biortech.2018.08.069
   Cardoso BB, 2017, INT J FOOD MICROBIOL, V257, P67, DOI 10.1016/j.ijfoodmicro.2017.06.013
   Castro CC, 2019, NEW BIOTECHNOL, V51, P1, DOI 10.1016/j.nbt.2019.01.009
   Fai AEC, 2015, LWT-FOOD SCI TECHNOL, V63, P1214, DOI 10.1016/j.lwt.2015.04.064
   Chan C, 2016, SCI REP-UK, V6, DOI 10.1038/srep37627
   Delgado GTC, 2018, FOOD RES INT, V113, P183, DOI 10.1016/j.foodres.2018.07.013
   Coelho SR, 2019, LWT-FOOD SCI TECHNOL, V102, P254, DOI 10.1016/j.lwt.2018.12.045
   Colantonio AG, 2020, J ACAD NUTR DIET, V120, P587, DOI 10.1016/j.jand.2018.12.013
   Contesini F. J., 2019, ENCY FOOD CHEM, P30, DOI [10.1016/13978-0-08-100596-5.21639-9, DOI 10.1016/B978-0-08-100596-5.21639-9, 10.1016/B978-0-08-100596-5.21639-9]
   Costa MF, 2019, LWT-FOOD SCI TECHNOL, V105, P371, DOI 10.1016/j.lwt.2019.02.007
   da Silva TF, 2018, LWT-FOOD SCI TECHNOL, V90, P172, DOI 10.1016/j.lwt.2017.12.031
   Davila I, 2019, CARBOHYD POLYM, V207, P34, DOI 10.1016/j.carbpol.2018.11.065
   Delgado-Fernandez P, 2019, INT DAIRY J, V89, P77, DOI 10.1016/j.idairyj.2018.09.003
   Demirkesen-Bicak H, 2018, INT J BIOL MACROMOL, V111, P505, DOI 10.1016/j.ijbiomac.2018.01.026
   Eskandarloo H, 2018, FOOD CHEM, V251, P115, DOI 10.1016/j.foodchem.2018.01.068
   Faryar R, 2015, FOOD BIOPROD PROCESS, V93, P1, DOI 10.1016/j.fbp.2014.11.004
   Ferrao LL, 2018, FOOD RES INT, V107, P137, DOI 10.1016/j.foodres.2018.02.018
   Bambace MF, 2019, FOOD RES INT, V122, P653, DOI 10.1016/j.foodres.2019.01.040
   Galanakis C.M, 2015, FOOD WASTE RECOVERY, P321
   Gao X, 2019, FOOD CHEM, V286, P362, DOI 10.1016/j.foodchem.2019.01.212
   Gauterio GV, 2018, IND CROP PROD, V125, P335, DOI 10.1016/j.indcrop.2018.09.011
   Gibson GR, 2017, NAT REV GASTRO HEPAT, V14, P491, DOI 10.1038/nrgastro.2017.75
   Glisic M, 2019, INT J FOOD SCI TECH, V54, P787, DOI 10.1111/ijfs.13996
   Glykys J, 2019, NEUROBIOL DIS, V125, P163, DOI 10.1016/j.nbd.2019.01.024
   Gojgic-Cvijovic GD, 2019, INT J BIOL MACROMOL, V121, P142, DOI 10.1016/j.ijbiomac.2018.10.019
   Gonzalez NJ, 2011, LWT-FOOD SCI TECHNOL, V44, P158, DOI 10.1016/j.lwt.2010.06.008
   Gullon P, 2010, J AGR FOOD CHEM, V58, P3632, DOI 10.1021/jf904508g
   Jana UK, 2018, BIORESOURCE TECHNOL, V268, P308, DOI 10.1016/j.biortech.2018.07.143
   Ji HY, 2019, CARBOHYD POLYM, V210, P64, DOI 10.1016/j.carbpol.2019.01.041
   Jia ET, 2017, AQUACULTURE, V481, P154, DOI 10.1016/j.aquaculture.2017.08.033
   Joshi D., 2018, NAT PRODUT DRUG DISC, P507, DOI DOI 10.1016/B978-0-08-102081-4.00019-8
   Kao ACC, 2018, PSYCHONEUROENDOCRINO, V95, P179, DOI 10.1016/j.psyneuen.2018.05.027
   Kaprasob R, 2018, PROCESS BIOCHEM, V70, P9, DOI 10.1016/j.procbio.2018.04.009
   Karboune S, 2018, PROCESS BIOCHEM, V69, P82, DOI 10.1016/j.procbio.2018.03.010
   Karnopp AR, 2017, FOOD CHEM, V233, P401, DOI 10.1016/j.foodchem.2017.04.112
   Kawaguti HY, 2010, FOOD CHEM, V120, P789, DOI 10.1016/j.foodchem.2009.11.011
   Khangwal I, 2019, J FOOD DRUG ANAL, V27, P649, DOI 10.1016/j.jfda.2019.02.003
   Kim HJ, 2018, J DERMATOL SCI, V89, P27, DOI 10.1016/j.jdermsci.2017.10.006
   Kralj S, 2018, CARBOHYD POLYM, V179, P350, DOI 10.1016/j.carbpol.2017.09.069
   Kumara Behera B, 2017, MICROBIAL BIOMASS PR, DOI [10.1007/978-3-319-53913-3, DOI 10.1007/978-3-319-53913-3]
   Li LJ, 2017, J FUNCT FOODS, V32, P208, DOI 10.1016/j.jff.2017.02.036
   Long JF, 2019, J FUNCT FOODS, V52, P138, DOI 10.1016/j.jff.2018.10.035
   Makaravicius T, 2012, CATAL TODAY, V196, P16, DOI 10.1016/j.cattod.2012.02.053
   Manzocco L, 2016, FOOD ENG REV, V8, P457, DOI 10.1007/s12393-016-9149-z
   Gonzalez-Herrera SM, 2016, LWT-FOOD SCI TECHNOL, V65, P1059, DOI 10.1016/j.lwt.2015.09.037
   Mayengbam S, 2019, J NUTR BIOCHEM, V64, P228, DOI 10.1016/j.jnutbio.2018.11.003
   Menezes B. D. S., 2018, BIORESOUR TECHNOL RE, V2, P100, DOI DOI 10.1016/J.BITEB.2018.05.004
   Mohanty D, 2018, FOOD BIOSCI, V26, P152, DOI 10.1016/j.fbio.2018.10.008
   Montalban-Arques A, 2015, FRONT IMMUNOL, V6, DOI 10.3389/fimmu.2015.00512
   Muniz-Marquez DB, 2019, LWT-FOOD SCI TECHNOL, V102, P75, DOI 10.1016/j.lwt.2018.12.020
   Muthukumaran P, 2018, CHEM-BIOL INTERACT, V284, P80, DOI 10.1016/j.cbi.2018.02.011
   Nath A, 2017, ACTA ALIMENT HUNG, V46, P449, DOI 10.1556/066.2017.46.4.7
   Ni DW, 2018, INT J BIOL MACROMOL, V109, P1209, DOI 10.1016/j.ijbiomac.2017.11.120
   Nobre C, 2018, LWT-FOOD SCI TECHNOL, V89, P58, DOI 10.1016/j.lwt.2017.10.015
   Ozdenizci O, 2019, I IEEE EMBS C NEUR E, P207, DOI 10.1109/NER.2019.8716897
   Papagiannia M, 2014, J BIOTECHNOL, V181, P20, DOI 10.1016/j.jbiotec.2014.04.007
   Peinado I, 2015, FOOD BIOSCI, V9, P47, DOI 10.1016/j.fbio.2014.08.002
   Pham HT, 2018, CARBOHYD RES, V470, P57, DOI 10.1016/j.carres.2018.10.003
   Provost V, 2019, NUTR METAB CARDIOVAS, V29, P504, DOI 10.1016/j.numecd.2019.01.014
   Quigley EMM, 2019, CLIN GASTROENTEROL H, V17, P333, DOI 10.1016/j.cgh.2018.09.028
   Reddy SS, 2016, LWT-FOOD SCI TECHNOL, V65, P237, DOI 10.1016/j.lwt.2015.08.013
   Rentschler E, 2015, J DAIRY SCI, V98, P6767, DOI 10.3168/jds.2015-9900
   Mano MCR, 2019, FOOD RES INT, V124, P78, DOI 10.1016/j.foodres.2018.09.019
   Mano MCR, 2018, APPL MICROBIOL BIOT, V102, P17, DOI 10.1007/s00253-017-8564-2
   Rolim PM, 2019, FOOD RES INT, V124, P86, DOI 10.1016/j.foodres.2018.08.089
   Sabater C, 2019, FOOD MICROBIOL, V77, P93, DOI 10.1016/j.fm.2018.08.014
   Salvatore E, 2014, INT DAIRY J, V34, P1, DOI 10.1016/j.idairyj.2013.07.007
   Sawangwan Thornthan, 2016, Agriculture and Natural Resources, V50, P227, DOI 10.1016/j.anres.2016.02.004
   Singdevsachan S.K., 2016, BIOACT CARBOHYDR DIE, V7, DOI [10.1016/j.bcdf.2015.11.001, DOI 10.1016/J.BCDF.2015.11.001]
   Singh SP, 2017, APPL BIOCHEM BIOTECH, V183, P613, DOI 10.1007/s12010-017-2605-2
   Speranza B, 2018, FOOD MICROBIOL, V72, P16, DOI 10.1016/j.fm.2017.11.001
   Srikanth R, 2015, CARBOHYD POLYM, V120, P102, DOI 10.1016/j.carbpol.2014.12.003
   Unrean P, 2018, IND CROP PROD, V123, P238, DOI 10.1016/j.indcrop.2018.06.071
   Valencia MS, 2016, LWT-FOOD SCI TECHNOL, V69, P104, DOI 10.1016/j.lwt.2016.01.039
   van der Beek CM, 2018, METABOLISM, V87, P25, DOI 10.1016/j.metabol.2018.06.009
   Vega R, 2011, BIORESOURCE TECHNOL, V102, P10180, DOI 10.1016/j.biortech.2011.09.025
   Wu B, 2019, FOOD CHEM, V282, P101, DOI 10.1016/j.foodchem.2019.01.004
   Wu LT, 2017, FOOD CHEM, V229, P761, DOI 10.1016/j.foodchem.2017.03.001
   Xavier-Santos D, 2019, LWT-FOOD SCI TECHNOL, V105, P329, DOI 10.1016/j.lwt.2019.02.011
   Xie XL, 2019, NUTRITION, V61, P132, DOI 10.1016/j.nut.2018.10.038
   Yang JK, 2016, J MOL CATAL B-ENZYM, V134, P225, DOI 10.1016/j.molcatb.2016.10.020
   Yu JH, 2015, J SURG RES, V195, P128, DOI 10.1016/j.jss.2015.01.034
   Yu L, 2018, J DAIRY SCI, V101, P2974, DOI 10.3168/jds.2017-13770
   Zhai X, 2013, FREE RADICAL BIO MED, V65, P731, DOI 10.1016/j.freeradbiomed.2013.08.004
   Zhou P, 2018, J FUNCT FOODS, V48, P125, DOI 10.1016/j.jff.2018.07.004
NR 99
TC 66
Z9 67
U1 27
U2 135
PU ELSEVIER SCIENCE LONDON
PI LONDON
PA 84 THEOBALDS RD, LONDON WC1X 8RR, ENGLAND
SN 0924-2244
EI 1879-3053
J9 TRENDS FOOD SCI TECH
JI Trends Food Sci. Technol.
PD NOV
PY 2019
VL 93
BP 23
EP 35
DI 10.1016/j.tifs.2019.09.004
PG 13
WC Food Science & Technology
WE Science Citation Index Expanded (SCI-EXPANDED)
SC Food Science & Technology
GA JL4SP
UT WOS:000495520500003
DA 2022-07-02
ER

PT J
AU Sirisinha, S
AF Sirisinha, Stitaya
TI The potential impact of gut microbiota on your health: Current status
   and future challenges
SO ASIAN PACIFIC JOURNAL OF ALLERGY AND IMMUNOLOGY
LA English
DT Review
DE microbiota; microbiome; gut homeostasis; dysbiosis; microbiota-based
   therapeutics
ID INNATE LYMPHOID-CELLS; INTESTINAL MICROBIOTA; HOST; BRAIN; DIET;
   COLONIZATION; INFLAMMATION; METABOLISM; LIFE; COMMUNICATION
AB Our health and probably also our behaviors and mood depend not only on what we eat or what we do (lifestyle behaviors), but also on what we host. It is well established for decades that all vertebrates including humans are colonized by a wide array of bacteria, fungi, eukaryotic parasites and viruses, and that, at steady state (homeostasis), this community of microbes establishes a friendly mutual relationship with the host. The term microbiota was originally meant to represent an ecological community of commensals and potentially pathogenic microbes that live within our bodies, but it is now used interchangeably with the term microbiome which was initially meant to represent a collective genome of the microbiota. Although the number of microbes that live in or on our body was previously estimated to outnumber that of their hosts by 10 to 1, the latest estimate put the ratio to be closer to 1:1. On the other hand, their collective genomes (microbiome) outnumber those of the host by 100-200 times. It is not surprising therefore that these microbes not only provide the host with a variety of metabolic impact, but can also modulate tissue integrity and immune defense, all of which lead to a healthy ecosystem (symbiosis) that is unfavorable for colonization and invasion of pathogens. Microbiota is well known for its role in development and education of immune system. However, its link with diseases is less known and it is only recently that there is a surge of interest in the potential impact of microbiota on human health and disease. The diversity and composition of microbiota (healthy microbiota profile) are dynamics, depending not only on the host physical status, genotype and immune phenotype, but also on the environmental factors like diet, antibiotic usage and lifestyle behaviors. These environmental factors may adversely alter gut ecosystem (dysbiosis) that is frequently associated with increased susceptibility to infections as well as to non-communicable diseases like obesity, metabolic syndromes (e.g., diabetes and cardiovascular diseases), allergy and other inflammatory diseases. Emerging evidence from more recent studies also demonstrate the existence of a bidirectional communication route linking gut and microbiota with brain, thus suggesting that these microbes may play a role in neurological disorders as well as in host perception, behavior and emotional response. However, whether the observed alteration of the microbiota profile in these diverse conditions is the cause or the consequence of the disease remains to be established. These observations imply that it may be possible to design new strategies for the management of diseases by manipulating gut microbiota. The common practice now available is the use of probiotics to rehabilitate gut ecosystem. The microbiota-based therapeutics like fecal transplantation for the treatment of recurrent antibiotic-resistant Clostridium difficile infection is now under clinical trial and reported to be highly successful. In the next decade, we will probably see even more exciting approaches, for example, using advanced microbiota engineering technologies to create "intelligent" or "smart" bacteria for use in diagnosis, prevention, prediction and treatment of inflammatory diseases and possibly of some gastrointestinal cancers. The microbiota-based therapeutics together with personalized medicine may be the most accurate and optimal strategy for the future treatment of some difficult-to-manage diseases.
   However, many challenges remain to be solved before the translational potential of this new knowledge can be implemented clinically. In this review, I highlight some important recent developments and advances that contribute to our understanding in the role of microbiota in human health and disease and on how to best manipulate the microbiome to promote greater human health.
C1 [Sirisinha, Stitaya] Mahidol Univ, Dept Microbiol, Fac Sci, Rama 6 Rd, Bangkok 10400, Thailand.
RP Sirisinha, S (corresponding author), Mahidol Univ, Dept Microbiol, Fac Sci, Rama 6 Rd, Bangkok 10400, Thailand.
EM stitaya.sir@mahidol.ac.th
CR Al-Asmakh M, 2015, J MICROBIOL BIOTECHN, V25, P1583, DOI 10.4014/jmb.1501.01039
   Alcock J, 2014, BIOESSAYS, V36, P940, DOI 10.1002/bies.201400071
   Asher G, 2015, CELL, V161, P84, DOI 10.1016/j.cell.2015.03.015
   BLANTON LV, 2016, SCIENCE, V351, DOI DOI 10.1126/SCIENCE.ADD3311
   Caballero S, 2015, ANNU REV IMMUNOL, V33, P227, DOI 10.1146/annurev-immunol-032713-120238
   Carabotti M, 2015, ANN GASTROENTEROL, V28, P203
   Cha HR, 2010, J IMMUNOL, V184, P6799, DOI 10.4049/jimmunol.0902944
   Charbonneau MR, 2016, CELL, V164, P859, DOI 10.1016/j.cell.2016.01.024
   Cho I, 2012, NAT REV GENET, V13, P260, DOI 10.1038/nrg3182
   Clarke G, 2014, MOL ENDOCRINOL, V28, P1221, DOI 10.1210/me.2014-1108
   Collins SM, 2012, NAT REV MICROBIOL, V10, P735, DOI 10.1038/nrmicro2876
   Consolandi C, 2015, AUTOIMMUN REV, V14, P269, DOI 10.1016/j.autrev.2014.11.009
   Cresci GA, 2015, NUTR CLIN PRACT, V30, P734, DOI 10.1177/0884533615609899
   David LA, 2014, NATURE, V505, P559, DOI 10.1038/nature12820
   De Filippo C, 2010, P NATL ACAD SCI USA, V107, P14691, DOI 10.1073/pnas.1005963107
   De Rosa V, 2015, SEMIN IMMUNOL, V27, P300, DOI 10.1016/j.smim.2015.10.001
   de Theije CGM, 2014, BRAIN BEHAV IMMUN, V37, P197, DOI 10.1016/j.bbi.2013.12.005
   Desbonnet L, 2014, MOL PSYCHIATR, V19, P146, DOI 10.1038/mp.2013.65
   Dinan TG, 2015, J PSYCHIATR RES, V63, P1, DOI 10.1016/j.jpsychires.2015.02.021
   Ding T, 2014, NATURE, V509, P357, DOI 10.1038/nature13178
   Duerkop BA, 2009, IMMUNITY, V31, P368, DOI 10.1016/j.immuni.2009.08.009
   Foster JA, 2013, TRENDS NEUROSCI, V36, P305, DOI 10.1016/j.tins.2013.01.005
   Fukuda S, 2014, SEMIN IMMUNOPATHOL, V36, P103, DOI 10.1007/s00281-013-0399-z
   Gensollen T, 2016, SCIENCE, V352, P539, DOI 10.1126/science.aad9378
   Goyal MS, 2015, P NATL ACAD SCI USA, V112, P14105, DOI 10.1073/pnas.1511465112
   Guo Z, 2016, SCI REP-UK, V6, DOI 10.1038/srep20602
   Hajishengallis G, 2015, NAT REV IMMUNOL, V15, P30, DOI 10.1038/nri3785
   Hsiao EY, 2013, CELL, V155, P1451, DOI 10.1016/j.cell.2013.11.024
   Hughes DT, 2008, NAT REV MICROBIOL, V6, P111, DOI 10.1038/nrmicro1836
   Huttenhower C, 2012, NATURE, V486, P207, DOI 10.1038/nature11234
   Jain N, 2015, NAT REV GASTRO HEPAT, V12, P14, DOI 10.1038/nrgastro.2014.153
   Kabat AM, 2014, TRENDS IMMUNOL, V35, P507, DOI 10.1016/j.it.2014.07.010
   Kaiko GE, 2014, TRENDS IMMUNOL, V35, P538, DOI 10.1016/j.it.2014.08.002
   Kane AV, 2015, PEDIATR RES, V77, P256, DOI 10.1038/pr.2014.179
   Karlsson FH, 2012, NAT COMMUN, V3, DOI 10.1038/ncomms2266
   Kim CH, 2013, FRONT IMMUNOL, V4, DOI 10.3389/fimmu.2013.00141
   Kjer-Nielsen L, 2012, NATURE, V491, P717, DOI 10.1038/nature11605
   Koeth RA, 2013, NAT MED, V19, P576, DOI 10.1038/nm.3145
   Larange A, 2016, ANNU REV IMMUNOL, V34, P369, DOI 10.1146/annurev-immunol-041015-055427
   Le Chatelier E, 2013, NATURE, V500, P541, DOI 10.1038/nature12506
   Leffler DA, 2015, NEW ENGL J MED, V372, P1539, DOI 10.1056/NEJMra1403772
   Lumeng CN, 2011, J CLIN INVEST, V121, P2111, DOI 10.1172/JCI57132
   Macpherson AJ, 2015, TRENDS IMMUNOL, V36, P460, DOI 10.1016/j.it.2015.06.006
   Martin R, 2015, BMC MICROBIOL, V15, DOI 10.1186/s12866-015-0400-1
   Maslowski KM, 2011, NAT IMMUNOL, V12, P5, DOI 10.1038/ni0111-5
   Mayer EA, 2014, J NEUROSCI, V34, P15490, DOI 10.1523/JNEUROSCI.3299-14.2014
   Maynard CL, 2012, NATURE, V489, P231, DOI 10.1038/nature11551
   McKenzie ANJ, 2014, IMMUNITY, V41, P366, DOI 10.1016/j.immuni.2014.09.006
   Miller AH, 2016, NAT REV IMMUNOL, V16, P22, DOI 10.1038/nri.2015.5
   Myers MA, 2003, ANN NY ACAD SCI, V1005, P418, DOI 10.1196/annals.1288.071
   O'Toole PW, 2015, SCIENCE, V350, P1214, DOI 10.1126/science.aac8469
   Parracho HMRT, 2005, J MED MICROBIOL, V54, P987, DOI 10.1099/jmm.0.46101-0
   Petersen C, 2014, CELL MICROBIOL, V16, P1024, DOI 10.1111/cmi.12308
   Peterson J, 2009, GENOME RES, V19, P2317, DOI 10.1101/gr.096651.109
   Philpott DJ, 2014, NAT REV IMMUNOL, V14, P9, DOI 10.1038/nri3565
   Pickard JM, 2015, J IMMUNOL, V194, P5588, DOI 10.4049/jimmunol.1500395
   Pickard JM, 2014, NATURE, V514, P638, DOI 10.1038/nature13823
   Quevrain E, 2016, GUT, V65, P415, DOI 10.1136/gutjnl-2014-307649
   Reardon S, 2014, NATURE, V515, P175, DOI 10.1038/515175a
   Ridaura VK, 2013, SCIENCE, V341, P1079, DOI 10.1126/science.1241214
   Roberts FA, 2015, PERIODONTOL 2000, V69, P18, DOI 10.1111/prd.12087
   Sandrini S, 2015, J ENDOCRINOL, V225, pR21, DOI 10.1530/JOE-14-0615
   Schneeberger M, 2015, SCI REP-UK, V5, DOI 10.1038/srep16643
   Sekirov I, 2010, PHYSIOL REV, V90, P859, DOI 10.1152/physrev.00045.2009
   Sender R, 2016, CELL, V164, P337, DOI 10.1016/j.cell.2016.01.013
   Sherwin E, 2016, CURR OPIN GASTROEN, V32, P96, DOI 10.1097/MOG.0000000000000244
   Shreiner AB, 2015, CURR OPIN GASTROEN, V31, P69, DOI 10.1097/MOG.0000000000000139
   Sirisinha S., 2015, J DENT ASS THAI, V65, P32
   Sirisinha S, 2015, ASIAN PAC J ALLERGY, V33, P71
   Sirisinha S, 2011, ASIAN PAC J ALLERGY, V29, P1
   Smith PA, 2015, NY TIMES MAGAZINE
   Smith PA, 2015, NATURE, V526, P312, DOI 10.1038/526312a
   Sonnenberg JL, 2015, NATURE, V518, pS10, DOI 10.1038/518S10a
   Sonnenburg ED, 2016, NATURE, V529, P212, DOI 10.1038/nature16504
   Spor A, 2011, NAT REV MICROBIOL, V9, P279, DOI 10.1038/nrmicro2540
   Subramanian S, 2014, NATURE, V510, P417, DOI 10.1038/nature13421
   Sudo N, 2004, J PHYSIOL-LONDON, V558, P263, DOI 10.1113/jphysiol.2004.063388
   Suez J, 2014, NATURE, V514, P181, DOI 10.1038/nature13793
   Tang WHW, 2014, J CLIN INVEST, V124, P4204, DOI 10.1172/JCI72331
   Tang WHW, 2013, NEW ENGL J MED, V368, P1575, DOI 10.1056/NEJMoa1109400
   Tanoue T, 2016, NAT REV IMMUNOL, V16, P295, DOI 10.1038/nri.2016.36
   Thaiss CA, 2015, GUT MICROBES, V6, P137, DOI 10.1080/19490976.2015.1016690
   Thaiss CA, 2014, CELL, V159, P514, DOI 10.1016/j.cell.2014.09.048
   Thakur AK., 2014, J PHARM CLIN TOXICOL, V2, P1016
   Thorburn AN, 2014, IMMUNITY, V40, P833, DOI 10.1016/j.immuni.2014.05.014
   Tiihonen K, 2010, AGEING RES REV, V9, P107, DOI 10.1016/j.arr.2009.10.004
   Tilg H, 2015, GASTROENTEROLOGY, V148, P1107, DOI 10.1053/j.gastro.2014.12.036
   Tuddenham S, 2015, CURR OPIN INFECT DIS, V28, P464, DOI 10.1097/QCO.0000000000000196
   Turnbaugh PJ, 2007, NATURE, V449, P804, DOI 10.1038/nature06244
   Turnbaugh PJ, 2009, SCI TRANSL MED, V1, DOI 10.1126/scitranslmed.3000322
   Turnbaugh PJ, 2009, NATURE, V457, P480, DOI 10.1038/nature07540
   Velasquez-Manoff M., 2015, NATURE, V518, ps1
   Verdu EF, 2015, NAT REV GASTRO HEPAT, V12, P497, DOI 10.1038/nrgastro.2015.90
   Vrieze A, 2012, GASTROENTEROLOGY, V143, P913, DOI 10.1053/j.gastro.2012.06.031
   Walker JA, 2013, NAT REV IMMUNOL, V13, P75, DOI 10.1038/nri3349
   Wesemann DR, 2013, NATURE, V501, DOI 10.1038/nature12496
   Wrzosek L, 2013, BMC BIOL, V11, DOI 10.1186/1741-7007-11-61
   Wu GD, 2011, SCIENCE, V334, P105, DOI 10.1126/science.1208344
   Wu H, 2015, TRENDS ENDOCRIN MET, V26, P758, DOI 10.1016/j.tem.2015.09.011
   Xu ZJ, 2015, BRIT J NUTR, V113, pS1, DOI 10.1017/S0007114514004127
   Yarandi SS, 2016, J NEUROGASTROENTEROL, V22, P201, DOI 10.5056/jnm15146
   Yatsunenko T, 2012, NATURE, V486, P222, DOI 10.1038/nature11053
   Zhang HS, 2015, GUT MICROBES, V6, P156, DOI 10.1080/19490976.2015.1031946
   Zhou L, 2016, TRENDS IMMUNOL, V37, P17, DOI 10.1016/j.it.2015.11.007
NR 104
TC 47
Z9 50
U1 1
U2 71
PU ALLERGY IMMUNOL SOC THAILAND
PI BANGKOK
PA DIV ALLERGY & CLINICAL IMMUNOLOGY, DEPT MEDICINE, CHULALONGKORN UNIV,
   BANGKOK 10330, THAILAND
SN 0125-877X
EI 2228-8694
J9 ASIAN PAC J ALLERGY
JI Asian Pac. J. Allergy Immunol.
PD DEC
PY 2016
VL 34
IS 4
BP 249
EP 264
DI 10.12932/AP0803
PG 16
WC Allergy; Immunology
WE Science Citation Index Expanded (SCI-EXPANDED)
SC Allergy; Immunology
GA EJ0GB
UT WOS:000392885500001
PM 28042926
DA 2022-07-02
ER

PT J
AU Kim, S
   Kim, JH
   Park, BO
   Kwak, YS
AF Kim, Sunhong
   Kim, Jeong-Hoon
   Park, Bi Oh
   Kwak, Young Shin
TI Perspectives on the therapeutic potential of short-chain fatty acid
   receptors
SO BMB REPORTS
LA English
DT Review
DE GPR41; GPR43; Inflammation; Obesity; SCFA
ID PROTEIN-COUPLED RECEPTOR; GUT MICROBIOTA; FUNCTIONAL-CHARACTERIZATION;
   INFLAMMATORY RESPONSES; ENTEROENDOCRINE CELLS; GPR43; ACTIVATION;
   IDENTIFICATION; FFA2; ADIPOCYTES
AB There is rapidly growing interest in the human microbiome because of its implication in metabolic disorders and inflammatory diseases. Consequently, understanding the biology of short chain fatty acids and their receptors has become very important for identifying novel therapeutic avenues. GPR41 and GPR43 have been recognized as the cognate receptors for SCFAs and their roles in metabolism and inflammation have drawn much attention in recent years. GPR43 is highly expressed on immune cells and has been suggested to play a role in inflammatory diseases such as inflammatory bowel disease. Both GPR41 and GPR43 have been implicated in diabetes and obesity via the regulation of adipose tissue and gastrointestinal hormones. So far, many studies have provided contradictory results, and therefore further research is required to validate these receptors as drug targets. We will also discuss the synthetic modulators of GPR41 and GPR43 that are critical to understanding the functions of these receptors.
C1 [Kim, Sunhong; Park, Bi Oh] Korea Res Inst Biosci & Biotechnol, Targeted Med Res Ctr, Ochang 363883, Chungbuk, South Korea.
   [Kim, Jeong-Hoon] Korea Res Inst Biosci & Biotechnol, Med Prote Res Ctr, Ochang 363883, Chungbuk, South Korea.
   [Kim, Sunhong] Univ Sci & Technol, Dept Biomol Sci, Taejon 305350, South Korea.
   [Kim, Jeong-Hoon] Univ Sci & Technol, Dept Funct Genom, Taejon 305350, South Korea.
   [Park, Bi Oh] Chungbuk Natl Univ, Coll Pharm, Cheongju 361763, Chungbuk, South Korea.
   [Kwak, Young Shin] Korea Univ, Coll Pharm, Sejong 339700, South Korea.
RP Kim, S (corresponding author), Korea Res Inst Biosci & Biotechnol, Targeted Med Res Ctr, Ochang 363883, Chungbuk, South Korea.
EM sunhong@kribb.re.kr
FU International Science and Business Belt Program through the Ministry of
   Science, ICT, and Future Planning [2013K000498]; KRIBB Research
   Initiative Program
FX This research was supported by Grants from by the International Science
   and Business Belt Program through the Ministry of Science, ICT, and
   Future Planning (former Education, Science and Technology) (2013K000498)
   and KRIBB Research Initiative Program.
CR [Anonymous], 2010, Wipo, WO 2010/066682 A1, Patent No. [WO2010066682, 2010066682]
   [Anonymous], 2011, WIPO, WO 2011/151436 A2, Patent No. [2011/151436(A2), 2011151436]
   [Anonymous], 2011, WIPO, WO2011/073376A1, Patent No. [2011073376A1, 2011073376]
   BERGMAN EN, 1990, PHYSIOL REV, V70, P567, DOI 10.1152/physrev.1990.70.2.567
   Bernard J., 2009, AM DIAB ASS ANN M NE, V69
   Bjursell M, 2011, AM J PHYSIOL-ENDOC M, V300, pE211, DOI 10.1152/ajpendo.00229.2010
   Bockaert J, 1999, EMBO J, V18, P1723, DOI 10.1093/emboj/18.7.1723
   Brown AJ, 2003, J BIOL CHEM, V278, P11312, DOI 10.1074/jbc.M211609200
   den Besten G, 2013, J LIPID RES, V54, P2325, DOI 10.1194/jlr.R036012
   Fredriksson R, 2003, MOL PHARMACOL, V63, P1256, DOI 10.1124/mol.63.6.1256
   Ge HF, 2008, ENDOCRINOLOGY, V149, P4519, DOI 10.1210/en.2008-0059
   Haber EP, 2003, J CELL PHYSIOL, V194, P1, DOI 10.1002/jcp.10187
   Hong YH, 2005, ENDOCRINOLOGY, V146, P5092, DOI 10.1210/en.2005-0545
   Hudson BD, 2013, J BIOL CHEM, V288, P17296, DOI 10.1074/jbc.M113.455337
   Hudson BD, 2012, J BIOL CHEM, V287, P41195, DOI 10.1074/jbc.M112.396259
   Inoue D, 2012, FEBS LETT, V586, P1547, DOI 10.1016/j.febslet.2012.04.021
   Karaki S, 2006, CELL TISSUE RES, V324, P353, DOI 10.1007/s00441-005-0140-x
   Karaki SI, 2008, J MOL HISTOL, V39, P135, DOI 10.1007/s10735-007-9145-y
   Karra E, 2010, MOL CELL ENDOCRINOL, V316, P120, DOI 10.1016/j.mce.2009.06.010
   Kim MH, 2013, GASTROENTEROLOGY, V145, P396, DOI 10.1053/j.gastro.2013.04.056
   Kimura I, 2013, NAT COMMUN, V4, DOI 10.1038/ncomms2852
   Kimura I, 2011, P NATL ACAD SCI USA, V108, P8030, DOI 10.1073/pnas.1016088108
   KOLAKOWSKI LF, 1994, RECEPTOR CHANNEL, V2, P1
   Lagerstrom MC, 2008, NAT REV DRUG DISCOV, V7, P339, DOI 10.1038/nrd2518
   Le Poul E, 2003, J BIOL CHEM, V278, P25481, DOI 10.1074/jbc.M301403200
   Lee SU, 2013, BIOL PHARM BULL, V36, P1754
   Lee T, 2008, MOL PHARMACOL, V74, P1599, DOI 10.1124/mol.108.049536
   Leonard J.N., 2006, Patent No. [2006052566, WO2006052566]
   Lin HV, 2012, PLOS ONE, V7, DOI 10.1371/journal.pone.0035240
   Maslowski KM, 2009, NATURE, V461, P1282, DOI 10.1038/nature08530
   Mortensen PB, 1996, SCAND J GASTROENTERO, V31, P132, DOI 10.3109/00365529609094568
   Nakajima T, 2004, J ALLERGY CLIN IMMUN, V113, P528, DOI 10.1016/j.jaci.2003.12.036
   Nilsson NE, 2003, BIOCHEM BIOPH RES CO, V303, P1047, DOI 10.1016/S0006-291X(03)00488-1
   Nohr MK, 2013, ENDOCRINOLOGY, V154, P3552, DOI 10.1210/en.2013-1142
   Overington JP, 2006, NAT REV DRUG DISCOV, V5, P993, DOI 10.1038/nrd2199
   REAVEN GM, 1988, DIABETES, V37, P1020, DOI 10.2337/diabetes.37.8.1020
   Samuel BS, 2008, P NATL ACAD SCI USA, V105, P16767, DOI 10.1073/pnas.0808567105
   Sawzdargo M, 1997, BIOCHEM BIOPH RES CO, V239, P543, DOI 10.1006/bbrc.1997.7513
   Senga T, 2003, BLOOD, V101, P1185, DOI 10.1182/blood-2002-06-1881
   Sina C, 2009, J IMMUNOL, V183, P7514, DOI 10.4049/jimmunol.0900063
   Smith PM, 2013, SCIENCE, V341, P569, DOI 10.1126/science.1241165
   Swaminath G, 2011, BIOCHEM BIOPH RES CO, V405, P122, DOI 10.1016/j.bbrc.2010.12.139
   Tolhurst G, 2012, DIABETES, V61, P364, DOI 10.2337/db11-1019
   Triballeau N., 2012, [No title captured], Patent No. [WO 2012/098033A1, 2012098033]
   Vinolo MAR, 2011, PLOS ONE, V6, DOI 10.1371/journal.pone.0021205
   Wang YC, 2010, BIOORG MED CHEM LETT, V20, P493, DOI 10.1016/j.bmcl.2009.11.112
   Xiong YM, 2004, P NATL ACAD SCI USA, V101, P1045, DOI 10.1073/pnas.2637002100
   Zaibi MS, 2010, FEBS LETT, V584, P2381, DOI 10.1016/j.febslet.2010.04.027
NR 48
TC 26
Z9 27
U1 1
U2 41
PU KOREAN SOCIETY BIOCHEMISTRY & MOLECULAR BIOLOGY
PI SEOUL
PA KOREA SCIENCE & TECHNOLOGY CENTER, # 801,  635-4 , YEOKSAM-DONG,
   KANGNAM-KU, SEOUL, 135-703, SOUTH KOREA
SN 1976-6696
EI 1976-670X
J9 BMB REP
JI BMB Rep.
PD MAR 31
PY 2014
VL 47
IS 3
BP 173
EP 178
DI 10.5483/BMBRep.2014.47.3.272
PG 6
WC Biochemistry & Molecular Biology
WE Science Citation Index Expanded (SCI-EXPANDED)
SC Biochemistry & Molecular Biology
GA AE0QZ
UT WOS:000333672500009
PM 24499669
OA Green Published, Green Submitted, gold
DA 2022-07-02
ER

PT J
AU Zhang, FM
   Cui, BT
   He, XX
   Nie, YQ
   Wu, KC
   Fan, DM
AF Zhang, Faming
   Cui, Bota
   He, Xingxiang
   Nie, Yuqiang
   Wu, Kaichun
   Fan, Daiming
CA FMT-Standardization Study Grp
TI Microbiota transplantation: concept, methodology and strategy for its
   modernization
SO PROTEIN & CELL
LA English
DT Review
DE selective microbiota transplantation; microbiome; bacteria; Clostridium
   difficile; inflammatory bowel disease; step-up fecal microbiota
   transplantation; perspectives
ID CLOSTRIDIUM-DIFFICILE-INFECTION; INFLAMMATORY-BOWEL-DISEASE; ACTIVE
   ULCERATIVE-COLITIS; RANDOMIZED CONTROLLED-TRIAL; REFRACTORY
   CROHNS-DISEASE; VERSUS-HOST-DISEASE; TERM-FOLLOW-UP; FECAL MICROBIOTA;
   GUT MICROBIOTA; COST-EFFECTIVENESS
AB Fecal microbiota transplantation (FMT) has become a research focus of biomedicine and clinical medicine in recent years. The clinical response from FMT for different diseases provided evidence for microbiota-host interactions associated with various disorders, including Clostridium difficile infection, inflammatory bowel disease, diabetes mellitus, cancer, liver cirrhosis, gut-brain disease and others. To discuss the experiences of using microbes to treat human diseases from ancient China to current era should be important in moving standardized FMT forward and achieving a better future. Here, we review the changing concept of microbiota transplantation from FMT to selective microbiota transplantation, methodology development of FMT and step-up FMT strategy based on literature and state experts' perspectives.
C1 [Zhang, Faming; Cui, Bota] Nanjing Med Univ, Affiliated Hosp 2, Med Ctr Digest Dis, Nanjing 210011, Jiangsu, Peoples R China.
   [Zhang, Faming; Cui, Bota] Nanjing Med Univ, Key Lab Holist Integrat Enterol, Nanjing 211166, Jiangsu, Peoples R China.
   [Zhang, Faming] Nanjing Med Univ, Sir Run Run Shaw Hosp, Div Microbiotherapy, Nanjing 211166, Jiangsu, Peoples R China.
   [He, Xingxiang] Guangdong Pharmaceut Univ, Affiliated Hosp 1, Dept Gastroenterol, Guangzhou 510080, Guangdong, Peoples R China.
   [Nie, Yuqiang] Guangzhou Med Univ, Guangzhou Peoples Hosp 1, Guangzhou Digest Dis Ctr, Dept Gastroenterol, Guangzhou 510180, Guangdong, Peoples R China.
   [Wu, Kaichun; Fan, Daiming] Fourth Mil Med Univ, State Key Lab Canc Biol, Xian 710032, Shaanxi, Peoples R China.
   [Wu, Kaichun; Fan, Daiming] Fourth Mil Med Univ, Xijing Hosp Digest Dis, Xian 710032, Shaanxi, Peoples R China.
   [Wu, Kaichun; Fan, Daiming] Natl Clin Res Ctr Digest Dis, Xian 710032, Shaanxi, Peoples R China.
RP Zhang, FM (corresponding author), Nanjing Med Univ, Affiliated Hosp 2, Med Ctr Digest Dis, Nanjing 210011, Jiangsu, Peoples R China.; Zhang, FM (corresponding author), Nanjing Med Univ, Key Lab Holist Integrat Enterol, Nanjing 211166, Jiangsu, Peoples R China.; Zhang, FM (corresponding author), Nanjing Med Univ, Sir Run Run Shaw Hosp, Div Microbiotherapy, Nanjing 211166, Jiangsu, Peoples R China.
EM fzhang@njmu.edu.cn
OI He, XingXiang/0000-0003-0007-8513; Zhang, Faming/0000-0003-4157-1144
FU Jiangsu Province Medicine Creation Team and Leading Talents project
   (Faming Zhang); National Natural Science Foundation of China [81670495,
   81600417]; National Center for Clinical Research of Digestive System
   Diseases [2015BAI13B07]; publically donated Intestine Initiative
FX This work was supported by publically donated Intestine Initiative;
   Jiangsu Province Medicine Creation Team and Leading Talents project
   (Faming Zhang); National Natural Science Foundation of China (Grant Nos.
   81670495 and 81600417) and National Center for Clinical Research of
   Digestive System Diseases (2015BAI13B07).
CR Alang N, 2015, OPEN FORUM INFECT DI, V2, DOI 10.1093/ofid/ofv004
   Alexander JL, 2017, NAT REV GASTRO HEPAT, V14, P356, DOI 10.1038/nrgastro.2017.20
   ANDREWS PJ, 1993, MED J AUSTRALIA, V159, P633, DOI 10.5694/j.1326-5377.1993.tb138063.x
   Bajaj JS, 2017, HEPATOLOGY, V66, P1727, DOI 10.1002/hep.29306
   Bak SH, 2017, INTEST RES, V15, P244, DOI 10.5217/ir.2017.15.2.244
   Baro E, 2017, PLOS ONE, V12, DOI 10.1371/journal.pone.0170258
   Baxter M, 2015, CLIN INFECT DIS, V61, P140, DOI 10.1093/cid/civ247
   BENNET JD, 1989, LANCET, V1, P164
   BORODY TJ, 1989, MED J AUSTRALIA, V150, P604, DOI 10.5694/j.1326-5377.1989.tb136704.x
   Brandt LJ, 2012, AM J GASTROENTEROL, V107, P1079, DOI 10.1038/ajg.2012.60
   Brodmann T, 2017, FRONT MICROBIOL, V8, DOI 10.3389/fmicb.2017.01725
   Cammarota G, 2017, GUT, V66, P569, DOI 10.1136/gutjnl-2016-313017
   Chu DM, 2017, NAT MED, V23, P314, DOI 10.1038/nm.4272
   Chu ND, 2017, PLOS ONE, V12, DOI 10.1371/journal.pone.0170922
   Cui B, 2018, AME MED J, V3, P1
   Cui BT, 2016, GUT MICROBES, V7, P323, DOI 10.1080/19490976.2016.1151608
   Cui BT, 2015, J TRANSL MED, V13, DOI 10.1186/s12967-015-0646-2
   Cui BT, 2015, J GASTROEN HEPATOL, V30, P51, DOI 10.1111/jgh.12727
   Cui M, 2017, EMBO MOL MED, V9, P448, DOI 10.15252/emmm.201606932
   Daillere R, 2016, IMMUNITY, V45, P931, DOI 10.1016/j.immuni.2016.09.009
   Dubilier N, 2015, NATURE, V526, P631, DOI 10.1038/526631a
   EISEMAN B, 1958, SURGERY, V44, P854
   Fan DM, 2017, FRONT MED-PRC, V11, P152, DOI 10.1007/s11684-017-0499-6
   Ferreira MR, 2014, LANCET ONCOL, V15, pE139, DOI 10.1016/S1470-2045(13)70504-7
   Fischer M, 2015, ALIMENT PHARM THER, V42, P470, DOI 10.1111/apt.13290
   Fischer M, 2016, INFLAMM BOWEL DIS, V22, P2402, DOI 10.1097/MIB.0000000000000908
   Fischer M, 2016, AM J GASTROENTEROL, V111, P1024, DOI 10.1038/ajg.2016.180
   Furuya-Kanamori L, 2017, J CLIN GASTROENTEROL, V51, P145, DOI 10.1097/MCG.0000000000000511
   Ge H., 2000, ZHOU HOU BEI JI FANG
   Gibson GR, 2017, NAT REV GASTRO HEPAT, V14, P491, DOI 10.1038/nrgastro.2017.75
   Gibson MK, 2014, J MOL BIOL, V426, P3866, DOI 10.1016/j.jmb.2014.05.029
   Goldenberg SD, 2018, INFECT DIS THER, V7, P71, DOI 10.1007/s40121-018-0189-y
   Gong J, 2018, J IMMUNOTHER CANCER, V6, DOI 10.1186/s40425-018-0316-z
   Gopalakrishnan V, 2018, SCIENCE, V359, P97, DOI 10.1126/science.aan4236
   Gweon TG, 2016, GASTROENT RES PRACT, V2016
   Hale VL, 2016, J MICROBIOL METH, V130, P180, DOI 10.1016/j.mimet.2016.09.017
   Hamilton MJ, 2012, AM J GASTROENTEROL, V107, P761, DOI 10.1038/ajg.2011.482
   He Z, 2017, SCI REP-UK, V7, DOI 10.1038/s41598-017-04984-z
   He Z, 2017, WORLD J GASTROENTERO, V23, P3565, DOI 10.3748/wjg.v23.i19.3565
   Hoffmann D, 2017, SCIENCE, V358, P1390, DOI 10.1126/science.aaq0034
   Hoffmann DE, 2017, GUT MICROBES, V8, P208, DOI 10.1080/19490976.2017.1293223
   Jiang ZD, 2017, ALIMENT PHARM THER, V45, P899, DOI 10.1111/apt.13969
   Johnsen PH, 2018, LANCET GASTROENTEROL, V3, P17, DOI 10.1016/S2468-1253(17)30338-2
   Kakihana K, 2016, BLOOD, V128, P2083, DOI 10.1182/blood-2016-05-717652
   Kang DW, 2017, MICROBIOME, V5, DOI 10.1186/s40168-016-0225-7
   Kao D, 2016, HEPATOLOGY, V63, P339, DOI 10.1002/hep.28121
   Kellermayer R, 2015, AM J GASTROENTEROL, V110, P604, DOI 10.1038/ajg.2015.19
   Kelly CR, 2017, GASTROENTEROLOGY, V152, P681, DOI 10.1053/j.gastro.2017.01.028
   Kelly CR, 2015, GASTROENTEROLOGY, V149, P223, DOI 10.1053/j.gastro.2015.05.008
   Kelly CR, 2014, AM J GASTROENTEROL, V109, P1065, DOI 10.1038/ajg.2014.133
   Khoruts A, 2016, NAT REV GASTRO HEPAT, V13, DOI 10.1038/nrgastro.2016.98
   Klatt NR, 2017, SCIENCE, V356, P938, DOI 10.1126/science.aai9383
   Konijeti GG, 2014, CLIN INFECT DIS, V58, P1507, DOI 10.1093/cid/ciu128
   Lee CH, 2014, EUR J CLIN MICROBIOL, V33, P1425, DOI 10.1007/s10096-014-2088-9
   Lee CH, 2016, JAMA-J AM MED ASSOC, V315, P142, DOI 10.1001/jama.2015.18098
   Li S., 2011, BEN CAO GANG MU
   Liu SX, 2017, WORLD J GASTROENTERO, V23, P8570, DOI 10.3748/wjg.v23.i48.8570
   Long CY, 2018, BMC GASTROENTEROL, V18, DOI 10.1186/s12876-018-0766-2
   Lynch SV, 2016, NEW ENGL J MED, V375, P2369, DOI 10.1056/NEJMra1600266
   Ma YH, 2017, AM J BIOETHICS, V17, P34, DOI 10.1080/15265161.2017.1299240
   Madsen JS, 2018, CURR OPIN MICROBIOL, V42, P104, DOI 10.1016/j.mib.2017.11.018
   Martz SL, 2017, J GASTROENTEROL, V52, P452, DOI 10.1007/s00535-016-1232-y
   Matson V, 2018, SCIENCE, V359, P104, DOI 10.1126/science.aao3290
   Merlo G, 2016, J GASTROEN HEPATOL, V31, P1927, DOI 10.1111/jgh.13402
   Miller LE, 2016, WORLD J GASTROENTERO, V22, P5122, DOI 10.3748/wjg.v22.i21.5122
   Moayyedi P, 2015, GASTROENTEROLOGY, V149, P102, DOI 10.1053/j.gastro.2015.04.001
   Ni XD, 2016, GUT LIVER, V10, P975, DOI 10.5009/gnl15456
   Paramsothy S, 2017, LANCET, V389, P1218, DOI 10.1016/S0140-6736(17)30182-4
   Peng ZY, 2016, ENDOSC INT OPEN, V4, pE610, DOI 10.1055/s-0042-105205
   Petrof EO, 2013, MICROBIOME, V1, DOI 10.1186/2049-2618-1-3
   Philips CA, 2017, CLIN GASTROENTEROL H, V15, P600, DOI 10.1016/j.cgh.2016.10.029
   Ren RR, 2016, WORLD J GASTROENTERO, V22, P4757, DOI 10.3748/wjg.v22.i19.4757
   Ren YD, 2017, HEPATOLOGY, V65, P1765, DOI 10.1002/hep.29008
   Rossen NG, 2015, GASTROENTEROLOGY, V149, P110, DOI 10.1053/j.gastro.2015.03.045
   Routy B, 2018, SCIENCE, V359, P91, DOI 10.1126/science.aan3706
   Schwartz JS, 2016, AM J RHINOL ALLERGY, V30, pE202, DOI 10.2500/ajra.2016.30.4372
   Seth AK, 2016, INDIAN J GASTROENTER, V35, P393, DOI 10.1007/s12664-016-0696-2
   Shimizu H, 2016, PEDIATR INT, V58, P781, DOI 10.1111/ped.12967
   Spindelboeck W, 2017, HAEMATOLOGICA, V102, pE210, DOI 10.3324/haematol.2016.154351
   Stallmach A, 2018, Z GASTROENTEROL, V56, P731, DOI 10.1055/s-0044-100045
   Starkel P, 2018, CLIN SCI, V132, P199, DOI 10.1042/CS20171055
   Surawicz CM, 2013, AM J GASTROENTEROL, V108, P478, DOI 10.1038/ajg.2013.4
   Suskind DL, 2015, INFLAMM BOWEL DIS, V21, P556, DOI 10.1097/MIB.0000000000000307
   Tang GH, 2017, DIAGN MICR INFEC DIS, V88, P322, DOI 10.1016/j.diagmicrobio.2017.05.007
   Tariq R, 2017, CLIN INFECT DIS, V65, P1745, DOI 10.1093/cid/cix618
   Tian HL, 2016, J CLIN GASTROENTEROL, V50, P865, DOI 10.1097/MCG.0000000000000472
   Uygun A, 2017, MEDICINE, V96, DOI [10.1097/MD.0000000000006479, 10.1097/md.0000000000006479]
   van Nood E, 2013, NEW ENGL J MED, V368, P407, DOI 10.1056/NEJMoa1205037
   Varier RU, 2015, INFECT CONT HOSP EP, V36, P438, DOI 10.1017/ice.2014.80
   Vetizou M, 2015, SCIENCE, V350, P1079, DOI 10.1126/science.aad1329
   Vindigni SM, 2017, GASTROENTEROL CLIN N, V46, P171, DOI 10.1016/j.gtc.2016.09.012
   Vrieze A, 2012, GASTROENTEROLOGY, V143, P913, DOI 10.1053/j.gastro.2012.06.031
   Wang SA, 2016, PLOS ONE, V11, DOI 10.1371/journal.pone.0161174
   Waye A, 2016, J CLIN GASTROENTEROL, V50, P747, DOI 10.1097/MCG.0000000000000494
   Wei YL, 2016, CRIT CARE, V20, DOI 10.1186/s13054-016-1491-2
   Wong SH, 2017, GASTROENTEROLOGY, V153, P1621, DOI 10.1053/j.gastro.2017.08.022
   Wu W, 2016, INFLAMM BOWEL DIS, V22, P1473, DOI 10.1097/MIB.0000000000000775
   Xu LJ, 2016, MEDICINE, V95, DOI 10.1097/MD.0000000000004055
   Xu R, 2011, CHONG DING TONG SU S
   Youngster I, 2014, JAMA-J AM MED ASSOC, V312, P1772, DOI 10.1001/jama.2014.13875
   Yu TC, 2017, CELL, V170, P548, DOI 10.1016/j.cell.2017.07.008
   Zhang FM, 2013, WORLD J GASTROENTERO, V19, P7213, DOI 10.3748/wjg.v19.i41.7213
   Zhang FM, 2012, AM J GASTROENTEROL, V107, P1755, DOI 10.1038/ajg.2012.251
   Zhang FM, 2012, CURR OPIN GASTROEN, V28, P451, DOI 10.1097/MOG.0b013e3283561f3b
   Zhang T, 2017, ONCOTARGET, V8, P88894, DOI 10.18632/oncotarget.21491
NR 105
TC 94
Z9 112
U1 10
U2 53
PU HIGHER EDUCATION PRESS
PI BEIJING
PA NO 4 DEWAI DAJIE, BEIJING 100120, PEOPLES R CHINA
SN 1674-800X
EI 1674-8018
J9 PROTEIN CELL
JI Protein Cell
PD MAY
PY 2018
VL 9
IS 5
SI SI
BP 462
EP 473
DI 10.1007/s13238-018-0541-8
PG 12
WC Cell Biology
WE Science Citation Index Expanded (SCI-EXPANDED)
SC Cell Biology
GA GG6QK
UT WOS:000432822300007
PM 29691757
OA Green Published, gold
DA 2022-07-02
ER

PT J
AU Watane, A
   Cavuoto, KM
   Banerjee, S
   Galor, A
AF Watane, Arjun
   Cavuoto, Kara M.
   Banerjee, Santanu
   Galor, Anat
TI The Microbiome and Ocular Surface Disease
SO CURRENT OPHTHALMOLOGY REPORTS
LA English
DT Article
DE Gut microbiome; Ocular surface disease; Dysbiosis; Gut-eye axis
AB Purpose of ReviewThe human body lives in a symbiotic relationship with the bacteria, viruses, fungi, and protozoa that make up the microbiome. In this review, we discuss the compositions of the gut and ocular surface microbiomes in relationship to health and disease.Recent FindingsThe gut microbiome is dominated by Firmicutes, whereas the ocular surface is dominated by Proteobacteria. The compositions of the microbiome are similar between individuals at the phyla level, but differ at the genus level. Alterations in the microbiome have been associated with disease. For example, ocular diseases such as uveitis, dry eye, and keratitis have been associated with gut dysbiosis. In addition, ocular surface dysbiosis has been reported in diseases including dry eye, blepharitis, keratitis, and diabetic retinopathy.SummaryCompositions of the gut and ocular surface microbiomes have been found to differ in disease states compared with controls. Further understanding of dysbiosis specific to a disease is needed to target these surfaces for therapeutic strategies.
C1 [Watane, Arjun; Cavuoto, Kara M.; Galor, Anat] Univ Miami, Miller Sch Med, Bascom Palmer Eye Inst, 900 NW 17th St, Miami, FL 33136 USA.
   [Banerjee, Santanu] Univ Miami, Miller Sch Med, Dept Surg, Miami, FL 33136 USA.
   [Galor, Anat] Miami Vet Adm Med Ctr, Miami, FL 33125 USA.
RP Galor, A (corresponding author), Univ Miami, Miller Sch Med, Bascom Palmer Eye Inst, 900 NW 17th St, Miami, FL 33136 USA.; Galor, A (corresponding author), Miami Vet Adm Med Ctr, Miami, FL 33125 USA.
EM agalor@med.miami.edu
FU Department of Veterans Affairs, Veterans Health Administration, Office
   of Research and Development, Clinical Sciences Research [EPID-006-15S,
   R01EY026174]; NIH [P30EY014801]; Research to Prevent Blindness
FX This study was supported by the Department of Veterans Affairs, Veterans
   Health Administration, Office of Research and Development, Clinical
   Sciences Research EPID-006-15S (Dr. Galor), R01EY026174 (Dr. Galor), NIH
   Center Core Grant P30EY014801, and Research to Prevent Blindness
   Unrestricted Grant.
CR Adam M, 2015, TURK OFTALMOL DERG, V45, P193, DOI 10.4274/tjo.33230
   Andreasen AS, 2010, BRIT J NUTR, V104, P1831, DOI 10.1017/S0007114510002874
   Arumugam M, 2011, NATURE, V473, P174, DOI 10.1038/nature09944
   Baim AD, 2018, EXP BIOL MED
   Cavuoto KM, 2018, TRANSL VIS SCI TECHN, V7, DOI 10.1167/tvst.7.6.16
   Cavuoto KM, 2018, CLIN OPHTHALMOL, V12, P1189, DOI 10.2147/OPTH.S166547
   Chakravarthy SK, 2018, INDIAN J MICROBIOL, V58, P457, DOI 10.1007/s12088-018-0746-9
   Chen J, 2016, GENOME MED, V8, DOI 10.1186/s13073-016-0299-7
   Crow JR, 2015, PHARMACOTHERAPY, V35, P1016, DOI 10.1002/phar.1644
   David LA, 2014, NATURE, V505, P559, DOI 10.1038/nature12820
   De Paiva CS, 2011, MUCOSAL IMMUNOL, V4, P397, DOI 10.1038/mi.2010.82
   de Paiva CS, 2016, SCI REP-UK, V6, DOI 10.1038/srep23561
   Dewhirst FE, 2010, J BACTERIOL, V192, P5002, DOI 10.1128/JB.00542-10
   Doan T, 2016, INVEST OPHTH VIS SCI, V57, P5116, DOI 10.1167/iovs.16-19803
   Dong QF, 2011, INVEST OPHTH VIS SCI, V52, P5408, DOI 10.1167/iovs.10-6939
   Duncan K, 2015, CURR OPIN OPHTHALMOL, V26, P289, DOI 10.1097/ICU.0000000000000164
   Dwivedi M, 2016, AUTOIMMUN REV, V15, P379, DOI 10.1016/j.autrev.2016.01.002
   Eckburg PB, 2005, SCIENCE, V308, P1635, DOI 10.1126/science.1110591
   Eriguchi Y, 2012, BLOOD, V120, P223, DOI 10.1182/blood-2011-12-401166
   Flint HJ, 2012, GUT MICROBES, V3, P289, DOI 10.4161/gmic.19897
   Graham JE, 2007, INVEST OPHTH VIS SCI, V48, P5616, DOI 10.1167/iovs.07-0588
   Grice EA, 2011, NAT REV MICROBIOL, V9, P244, DOI 10.1038/nrmicro2537
   LeBlanc JG, 2013, CURR OPIN BIOTECH, V24, P160, DOI 10.1016/j.copbio.2012.08.005
   Ham B, 2018, CURR EYE RES, V43, P314, DOI 10.1080/02713683.2017.1406528
   Hori Y, 2008, AM J OPHTHALMOL, V146, P729, DOI 10.1016/j.ajo.2008.06.003
   Huang Y, 2016, CLIN MICROBIOL INFEC, V22, DOI 10.1016/j.cmi.2016.04.008
   Iovieno A, 2008, GRAEF ARCH CLIN EXP, V246, P435, DOI 10.1007/s00417-007-0682-6
   Jayasudha R, 2018, J BIOSCIENCES, V43, P835, DOI 10.1007/s12038-018-9798-6
   Jiang XD, 2018, INFECT DRUG RESIST, V11, P1729, DOI 10.2147/IDR.S162135
   Kakihana K, 2016, BLOOD, V128, P2083, DOI 10.1182/blood-2016-05-717652
   KROLEWSKI AS, 1986, DIABETES CARE, V9, P443, DOI 10.2337/diacare.9.5.443
   Kugadas A, 2016, PLOS PATHOG, V12, DOI 10.1371/journal.ppat.1005855
   Kulacolu DN., 2001, TURK J MED SCI, V31, P359
   Lee SH, 2012, INVEST OPHTH VIS SCI, V53, P5585, DOI 10.1167/iovs.12-9922
   McDermott AM, 2013, EXP EYE RES, V117, P53, DOI 10.1016/j.exer.2013.07.014
   Moon C, 2015, NATURE, V521, P90, DOI 10.1038/nature14139
   Morita Y, 2018, NUTRIENTS, V10, DOI 10.3390/nu10121991
   Nakamura YK, 2016, INVEST OPHTH VIS SCI, V57, P3747, DOI 10.1167/iovs.16-19733
   Ochoa-Reparaz J, 2010, MUCOSAL IMMUNOL, V3, P487, DOI 10.1038/mi.2010.29
   Ozkan J, 2019, OCUL SURF, V17, P111, DOI 10.1016/j.jtos.2018.11.005
   Ozkan J, 2018, INVEST OPHTH VIS SCI, V59, P4268, DOI 10.1167/iovs.18-24651
   Palmer C, 2007, PLOS BIOL, V5, P1556, DOI 10.1371/journal.pbio.0050177
   Petersen C, 2014, CELL MICROBIOL, V16, P1024, DOI 10.1111/cmi.12308
   Picchianti-Diamanti A, 2018, INT J MOL SCI, V19, DOI 10.3390/ijms19102938
   Qin JJ, 2010, NATURE, V464, P59, DOI 10.1038/nature08821
   Ramakrishnan VR, 2013, PLOS ONE, V8, DOI 10.1371/journal.pone.0085507
   Richards JL, 2016, CLIN TRANSL IMMUNOL, V5, DOI 10.1038/cti.2016.29
   Scher JU, 2013, ELIFE, V2, DOI 10.7554/eLife.01202
   Sender R, 2016, PLOS BIOL, V14, DOI 10.1371/journal.pbio.1002533
   Shin H, 2016, MBIO, V7, DOI 10.1128/mBio.00198-16
   Sonnenburg ED, 2016, NATURE, V529, P212, DOI 10.1038/nature16504
   St Leger AJ, 2017, IMMUNITY, V47, P148, DOI 10.1016/j.immuni.2017.06.014
   Stapleton F, 2007, AM J OPHTHALMOL, V144, P690, DOI 10.1016/j.ajo.2007.06.037
   Tap J, 2009, ENVIRON MICROBIOL, V11, P2574, DOI 10.1111/j.1462-2920.2009.01982.x
   Terzulli M, 2015, J OCUL PHARMACOL TH, V31, P413, DOI 10.1089/jop.2015.0017
   Wang CJ, 2018, INT J MOL SCI, V19, DOI 10.3390/ijms19020565
   Watters GA, 2017, CLIN EXP OPHTHALMOL, V45, P105, DOI 10.1111/ceo.12810
   Wen XF, 2017, INVEST OPHTH VIS SCI, V58, P6030, DOI 10.1167/iovs.17-22957
   Yang C, 2015, PLOS ONE, V10, DOI 10.1371/journal.pone.0133021
   Yatsunenko T, 2012, NATURE, V486, P222, DOI 10.1038/nature11053
   Zaheer M, 2018, J AUTOIMMUN, V93, P45, DOI 10.1016/j.jaut.2018.06.004
   Zhang SD, 2017, OCUL SURF, V15, P242, DOI 10.1016/j.jtos.2016.12.003
NR 62
TC 8
Z9 8
U1 2
U2 4
PU SPRINGERNATURE
PI LONDON
PA CAMPUS, 4 CRINAN ST, LONDON, N1 9XW, ENGLAND
EI 2167-4868
J9 CURR OPHTHALMOL REP
JI Curr. Ophthalmol. Rep.
PD SEP
PY 2019
VL 7
IS 3
BP 196
EP 203
DI 10.1007/s40135-019-00217-w
PG 8
WC Ophthalmology
WE Emerging Sources Citation Index (ESCI)
SC Ophthalmology
GA VK4OU
UT WOS:000702474200005
DA 2022-07-02
ER

PT J
AU Gentile, F
   Doneddu, PE
   Riva, N
   Nobile-Orazio, E
   Quattrini, A
AF Gentile, Francesco
   Doneddu, Pietro Emiliano
   Riva, Nilo
   Nobile-Orazio, Eduardo
   Quattrini, Angelo
TI Diet, Microbiota and Brain Health: Unraveling the Network Intersecting
   Metabolism and Neurodegeneration
SO INTERNATIONAL JOURNAL OF MOLECULAR SCIENCES
LA English
DT Review
DE dysbiosis; diet; metabolism; Alzheimer&#8217; s disease;
   Parkinson&#8217; s disease; amyotrophic lateral sclerosis
ID AMYOTROPHIC-LATERAL-SCLEROSIS; POLYUNSATURATED FATTY-ACIDS; BODY-MASS
   INDEX; PARKINSONS-DISEASE; GUT MICROBIOTA; ALZHEIMERS-DISEASE;
   ALPHA-SYNUCLEIN; DOCOSAHEXAENOIC ACID; INSULIN-RESISTANCE; COGNITIVE
   DECLINE
AB Increasing evidence gives support for the idea that extra-neuronal factors may affect brain physiology and its predisposition to neurodegenerative diseases. Epidemiological and experimental studies show that nutrition and metabolic disorders such as obesity and type 2 diabetes increase the risk of Alzheimer's and Parkinson's diseases after midlife, while the relationship with amyotrophic lateral sclerosis is uncertain, but suggests a protective effect of features of metabolic syndrome. The microbiota has recently emerged as a novel factor engaging strong interactions with neurons and glia, deeply affecting their function and behavior in these diseases. In particular, recent evidence suggested that gut microbes are involved in the seeding of prion-like proteins and their spreading to the central nervous system. Here, we present a comprehensive review of the impact of metabolism, diet and microbiota in neurodegeneration, by affecting simultaneously several aspects of health regarding energy metabolism, immune system and neuronal function. Advancing technologies may allow researchers in the future to improve investigations in these fields, allowing the buildup of population-based preventive interventions and development of targeted therapeutics to halt progressive neurologic disability.
C1 [Gentile, Francesco; Riva, Nilo; Quattrini, Angelo] Ist Sci San Raffaele, Div Neurosci, Inst Expt Neurol, Expt Neuropathol Unit, I-20132 Milan, Italy.
   [Gentile, Francesco; Doneddu, Pietro Emiliano; Nobile-Orazio, Eduardo] Humanitas Clin & Res Inst IRCCS, Neuromuscular & Neuroimmunol Serv, I-20089 Milan, Italy.
   [Riva, Nilo] Ist Sci San Raffaele, Dept Neurol, I-20132 Milan, Italy.
   [Nobile-Orazio, Eduardo] Univ Milan, Dept Med Biotechnol & Translat Med, I-20122 Milan, Italy.
RP Quattrini, A (corresponding author), Ist Sci San Raffaele, Div Neurosci, Inst Expt Neurol, Expt Neuropathol Unit, I-20132 Milan, Italy.
EM francesco.gentile@humanitas.it; pietro.doneddu@humanitas.it;
   riva.nilo@hsr.it; eduardo.nobile_orazio@humanitas.it;
   quattrini.angelo@hsr.it
RI Gentile, Francesco/ABE-3032-2020; Riva, Nilo/J-7187-2012; Quattrini,
   Angelo/J-8373-2018
OI Gentile, Francesco/0000-0002-1847-5608; Riva, Nilo/0000-0002-0513-9517;
   Doneddu, Pietro Emiliano/0000-0003-4203-6792; Quattrini,
   Angelo/0000-0002-8226-8320
CR Aatsinki AK, 2019, BRAIN BEHAV IMMUN, V80, P849, DOI 10.1016/j.bbi.2019.05.035
   Abbott RD, 2002, NEUROLOGY, V59, P1051, DOI 10.1212/WNL.59.7.1051
   Abbott RD, 2003, J NEUROL, V250, P30, DOI 10.1007/s00415-003-1306-7
   Aho VTE, 2019, EBIOMEDICINE, V44, P691, DOI 10.1016/j.ebiom.2019.05.064
   Akbaraly T, 2018, AM J MED, V131, P1372, DOI 10.1016/j.amjmed.2018.07.001
   Altman RD, 2011, MOVEMENT DISORD, V26, P2427, DOI 10.1002/mds.23873
   Araki K, 2019, J CLIN INVEST, V129, P3578, DOI 10.1172/JCI124481
   Arellanes IC, 2020, EBIOMEDICINE, V59, DOI 10.1016/j.ebiom.2020.102883
   Ascherio A, 2005, ANN NEUROL, V57, P104, DOI 10.1002/ana.20316
   Ascherio A, 2001, ANN NEUROL, V50, P56, DOI 10.1002/ana.1052
   Ascherio A, 2016, LANCET NEUROL, V15, P1255, DOI 10.1016/S1474-4422(16)30230-7
   Ascherio A, 2009, ARCH NEUROL-CHICAGO, V66, P1460, DOI 10.1001/archneurol.2009.247
   Asti A, 2014, J ALZHEIMERS DIS, V39, P169, DOI 10.3233/JAD-131394
   Athanasopoulos D, 2016, ADV NUTR, V7, P917, DOI 10.3945/an.116.012229
   Aviles-Olmos I, 2013, BRAIN, V136, P374, DOI 10.1093/brain/aws009
   Baganz NL, 2013, ACS CHEM NEUROSCI, V4, P48, DOI 10.1021/cn300186b
   Bakshi R, 2015, NEUROBIOL DIS, V82, P574, DOI 10.1016/j.nbd.2015.08.022
   Bandres-Ciga S, 2019, ANN NEUROL, V85, P470, DOI 10.1002/ana.25431
   Banks WA, 2015, J NEUROINFLAMM, V12, DOI 10.1186/s12974-015-0434-1
   Barberger-Gateau P, 2007, NEUROLOGY, V69, P1921, DOI 10.1212/01.wnl.0000278116.37320.52
   Barcelo-Coblijn G, 2003, P NATL ACAD SCI USA, V100, P11321, DOI 10.1073/pnas.1734008100
   Barichella M, 2016, NEUROLOGY, V87, P1274, DOI 10.1212/WNL.0000000000003127
   Beach TG, 2009, ACTA NEUROPATHOL, V117, P613, DOI [10.1007/s00401-009-0538-8, 10.1007/s00401-010-0664-3]
   Bedarf JR, 2017, GENOME MED, V9, DOI 10.1186/s13073-017-0428-y
   Beghi E, 2011, AM J EPIDEMIOL, V174, P1002, DOI 10.1093/aje/kwr229
   Beilharz JE, 2018, MOL PSYCHIATR, V23, P351, DOI 10.1038/mp.2017.38
   Berer K, 2011, NATURE, V479, P538, DOI 10.1038/nature10554
   Berger PK, 2020, PLOS ONE, V15, DOI 10.1371/journal.pone.0228323
   Besser MJ, 2005, J NEUROIMMUNOL, V169, P161, DOI 10.1016/j.jneuroim.2005.07.013
   Bjornevik K, 2019, NEUROLOGY, V92, pE2089, DOI 10.1212/WNL.0000000000007401
   Blacher E, 2019, NATURE, V572, P474, DOI 10.1038/s41586-019-1443-5
   Boertien JM, 2020, BMC NEUROL, V20, DOI 10.1186/s12883-020-01811-3
   Bonfili L, 2020, NEUROBIOL AGING, V87, P35, DOI 10.1016/j.neurobiolaging.2019.11.004
   Bonfili L, 2017, SCI REP-UK, V7, DOI 10.1038/s41598-017-02587-2
   Bosco D, 2011, J CELL MOL MED, V15, P1807, DOI 10.1111/j.1582-4934.2011.01318.x
   Braak H, 2003, J NEURAL TRANSM, V110, P517, DOI 10.1007/s00702-002-0808-2
   Brandscheid C, 2017, J ALZHEIMERS DIS, V56, P775, DOI 10.3233/JAD-160926
   Braniste V, 2014, SCI TRANSL MED, V6, DOI 10.1126/scitranslmed.3009759
   Bril V, 2016, J DIABETES COMPLICAT, V30, P1401, DOI 10.1016/j.jdiacomp.2016.05.007
   Burberry A, 2020, NATURE, V582, P89, DOI 10.1038/s41586-020-2288-7
   Burdge GC, 2014, CURR OPIN CLIN NUTR, V17, P156, DOI 10.1097/MCO.0000000000000023
   Burkhard PR, 2003, ARCH NEUROL-CHICAGO, V60, P521, DOI 10.1001/archneur.60.4.521
   Cacabelos D, 2016, NEUROBIOL DIS, V88, P148, DOI 10.1016/j.nbd.2016.01.007
   Calvo A, 2017, J NEUROL, V264, P54, DOI 10.1007/s00415-016-8313-y
   Canhada S, 2018, NUTR NEUROSCI, V21, P529, DOI 10.1080/1028415X.2017.1321813
   Cani PD, 2009, AM J CLIN NUTR, V90, P1236, DOI 10.3945/ajcn.2009.28095
   Cantu-Jungles TM, 2019, FRONT NEUROL, V10, DOI 10.3389/fneur.2019.00663
   Carman AJ, 2014, J NUTR HEALTH AGING, V18, P383, DOI 10.1007/s12603-014-0021-7
   Cattaneo A, 2017, NEUROBIOL AGING, V49, P60, DOI 10.1016/j.neurobiolaging.2016.08.019
   Cereda E, 2011, DIABETES CARE, V34, P2614, DOI 10.2337/dc11-1584
   Challis C, 2020, NAT NEUROSCI, V23, P327, DOI 10.1038/s41593-020-0589-7
   Chandra R, 2017, JCI INSIGHT, V2, DOI 10.1172/jci.insight.92295
   Chaves AB, 2019, SCI REP-UK, V9, DOI 10.1038/s41598-019-48059-7
   Chen H, 2003, AM J EPIDEMIOL, V157, P1007, DOI 10.1093/aje/kwg073
   Chen HL, 2002, ANN NEUROL, V52, P793, DOI 10.1002/ana.10381
   Chen HL, 2004, AM J EPIDEMIOL, V159, P547, DOI 10.1093/aje/kwh059
   Chen HL, 2007, AM J EPIDEMIOL, V165, P998, DOI 10.1093/aje/kwk089
   Chen H, 2014, J CLIN INVEST, V124, P2188, DOI 10.1172/JCI72151
   Chen SG, 2016, SCI REP-UK, V6, DOI 10.1038/srep34477
   Cheng G, 2012, INTERN MED J, V42, P484, DOI 10.1111/j.1445-5994.2012.02758.x
   Chiang PM, 2010, P NATL ACAD SCI USA, V107, P16320, DOI 10.1073/pnas.1002176107
   Chouliaras L, 2013, NEUROBIOL AGING, V34, P2091, DOI 10.1016/j.neurobiolaging.2013.02.021
   Chu C, 2019, NATURE, V574, P543, DOI 10.1038/s41586-019-1644-y
   Chung KW, 2013, EXP GERONTOL, V48, P1049, DOI 10.1016/j.exger.2012.11.007
   Cintron AF, 2015, BRAIN RES, V1622, P328, DOI 10.1016/j.brainres.2015.06.047
   Cirstea MS, 2020, MOVEMENT DISORD, V35, P1208, DOI 10.1002/mds.28052
   Claesson MJ, 2012, NATURE, V488, P178, DOI 10.1038/nature11319
   Crevoisier C, 2003, EUR J PHARM BIOPHARM, V55, P71, DOI 10.1016/S0939-6411(02)00124-8
   Cukierman T, 2005, DIABETOLOGIA, V48, P2460, DOI 10.1007/s00125-005-0023-4
   D'Ovidio F, 2018, EUR J NEUROL, V25, P164, DOI 10.1111/ene.13465
   de Lau LML, 2005, NEUROLOGY, V64, P2040, DOI 10.1212/01.WNL.0000166038.67153.9F
   Desbonnet L, 2014, MOL PSYCHIATR, V19, P146, DOI 10.1038/mp.2013.65
   Desport JC, 2005, NEURODEGENER DIS, V2, P202, DOI 10.1159/000089626
   Devore EE, 2010, ARCH NEUROL-CHICAGO, V67, P819, DOI 10.1001/archneurol.2010.144
   Devos D, 2013, NEUROBIOL DIS, V50, P42, DOI 10.1016/j.nbd.2012.09.007
   Di Gioia D, 2020, BMC MED, V18, DOI 10.1186/s12916-020-01607-9
   Doneddu PE, 2020, EUR J NEUROL, V27, P136, DOI 10.1111/ene.14044
   Dore S, 1996, MOL BRAIN RES, V41, P128, DOI 10.1016/0169-328X(96)00081-2
   Dorst J, 2011, J NEUROL, V258, P613, DOI 10.1007/s00415-010-5805-z
   Dorst J, 2013, AMYOTROPH LAT SCL FR, V14, P533, DOI 10.3109/21678421.2013.823999
   Du GW, 2012, PLOS ONE, V7, DOI 10.1371/journal.pone.0035397
   Dupuis L, 2008, NEUROLOGY, V70, P1004, DOI 10.1212/01.wnl.0000285080.70324.27
   Dupuis L, 2004, P NATL ACAD SCI USA, V101, P11159, DOI 10.1073/pnas.0402026101
   Dupuis L, 2011, LANCET NEUROL, V10, P75, DOI 10.1016/S1474-4422(10)70224-6
   Dutta G, 2008, FUND CLIN PHARMACOL, V22, P453, DOI 10.1111/j.1472-8206.2008.00616.x
   Eisele YS, 2010, SCIENCE, V330, P980, DOI 10.1126/science.1194516
   Eisele YS, 2009, P NATL ACAD SCI USA, V106, P12926, DOI 10.1073/pnas.0903200106
   Endo Y, 2015, CELL REP, V12, P1042, DOI 10.1016/j.celrep.2015.07.014
   Erber AC, 2020, INT J NEUROSCI, V130, P727, DOI 10.1080/00207454.2019.1702549
   Erny D, 2015, NAT NEUROSCI, V18, P965, DOI 10.1038/nn.4030
   Erro R, 2018, J NEUROL, V265, P12, DOI 10.1007/s00415-017-8639-0
   Esmaeili MA, 2013, INT J EXP PATHOL, V94, P56, DOI 10.1111/iep.12006
   Facheris MF, 2011, J MOL NEUROSCI, V43, P246, DOI 10.1007/s12031-010-9409-y
   Farina N, 2017, COCHRANE DB SYST REV, DOI 10.1002/14651858.CD002854.pub5
   Fellner L, 2013, GLIA, V61, P349, DOI 10.1002/glia.22437
   Figueroa-Romero C, 2020, DIS MODEL MECH, V13, DOI 10.1242/dmm.041947
   Fillenbaum GG, 2005, ANN PHARMACOTHER, V39, P2009, DOI 10.1345/aph.1G280
   Fitzgerald KC, 2014, JAMA NEUROL, V71, P1102, DOI 10.1001/jamaneurol.2014.1214
   Fitzgerald KC, 2013, ANN NEUROL, V73, P236, DOI 10.1002/ana.23820
   Foidl BM, 2019, BRAIN BEHAV IMMUN, V78, P52, DOI 10.1016/j.bbi.2019.01.009
   Fondell E, 2015, AMYOTROPH LAT SCL FR, V16, P366, DOI 10.3109/21678421.2015.1020813
   Forsyth CB, 2011, PLOS ONE, V6, DOI 10.1371/journal.pone.0028032
   Fotuhi M, 2009, NAT CLIN PRACT NEURO, V5, P140, DOI 10.1038/ncpneuro1044
   Fu XX, 2020, LIPIDS HEALTH DIS, V19, DOI 10.1186/s12944-020-01284-w
   Funalot B, 2009, AMYOTROPH LATERAL SC, V10, P113, DOI 10.1080/17482960802295192
   Ga L, 2018, NAT NEUROSCI, V21, P1300, DOI 10.1038/s41593-018-0237-7
   Gallo V, 2013, NEUROLOGY, V80, P829, DOI 10.1212/WNL.0b013e3182840689
   Galloway S, 2007, J NUTR BIOCHEM, V18, P279, DOI 10.1016/j.jnutbio.2006.07.003
   Gao X, 2007, AM J CLIN NUTR, V86, P1486, DOI 10.1093/ajcn/86.5.1486
   Gardener S, 2012, TRANSL PSYCHIAT, V2, DOI 10.1038/tp.2012.91
   Gareau MG, 2011, GUT, V60, P307, DOI 10.1136/gut.2009.202515
   Gazerani P, 2019, INT J MOL SCI, V20, DOI 10.3390/ijms20174121
   Gelpi E, 2014, MOVEMENT DISORD, V29, P1010, DOI 10.1002/mds.25776
   Gentile F, 2019, FRONT NEUROSCI-SWITZ, V13, DOI 10.3389/fnins.2019.00601
   Goehler LE, 2005, BRAIN BEHAV IMMUN, V19, P334, DOI 10.1016/j.bbi.2004.09.002
   Gordon R, 2018, SCI TRANSL MED, V10, DOI 10.1126/scitranslmed.aah4066
   Gorecki AM, 2019, FRONT NEUROSCI-SWITZ, V13, DOI 10.3389/fnins.2019.00839
   Goya ME, 2020, CELL REP, V30, P367, DOI 10.1016/j.celrep.2019.12.078
   Graham LC, 2016, SCI REP-UK, V6, DOI 10.1038/srep21568
   Grimm MOW, 2012, J NUTR BIOCHEM, V23, P1214, DOI 10.1016/j.jnutbio.2011.06.015
   Grimm MOW, 2011, J BIOL CHEM, V286, P14028, DOI 10.1074/jbc.M110.182329
   Guo YS, 2012, BRAIN RES, V1460, P88, DOI 10.1016/j.brainres.2012.04.003
   Haghikia A, 2015, IMMUNITY, V43, P817, DOI 10.1016/j.immuni.2015.09.007
   Han WF, 2018, CELL, V175, P665, DOI [10.1016/j.cell.2018.08.049, 10.1016/j.cell.2018.10.018]
   Harach T, 2017, SCI REP-UK, V7, DOI 10.1038/srep41802
   Haran JP, 2019, MBIO, V10, DOI 10.1128/mBio.00632-19
   Hardiman O, 2017, NAT REV DIS PRIMERS, V3, DOI [10.1038/nrdp.2017.71, 10.1038/nrdp.2017.85]
   Hauss-Wegrzyniak B, 2000, NEUROREPORT, V11, P1759, DOI 10.1097/00001756-200006050-00032
   Haygood R, 2007, NAT GENET, V39, P1140, DOI 10.1038/ng2104
   Hedstrom AK, 2014, NEUROLOGY, V82, P865, DOI 10.1212/WNL.0000000000000203
   Hegelmaier T, 2020, CELLS-BASEL, V9, DOI 10.3390/cells9020376
   Heijtza RD, 2011, P NATL ACAD SCI USA, V108, P3047, DOI 10.1073/pnas.1010529108
   Heintz-Buschart A, 2018, MOVEMENT DISORD, V33, P88, DOI 10.1002/mds.27105
   Henriques A, 2015, HUM MOL GENET, V24, P7390, DOI 10.1093/hmg/ddv439
   Hertel J, 2019, CELL REP, V29, P1767, DOI 10.1016/j.celrep.2019.10.035
   Hill CM, 2019, CELL REP, V27, P2934, DOI 10.1016/j.celrep.2019.05.022
   Hilton D, 2014, ACTA NEUROPATHOL, V127, P235, DOI 10.1007/s00401-013-1214-6
   Ho L, 2004, FASEB J, V18, P902, DOI 10.1096/fj.03-0978fje
   Ho L, 2018, EXPERT REV NEUROTHER, V18, P83, DOI 10.1080/14737175.2018.1400909
   Hoban AE, 2016, TRANSL PSYCHIAT, V6, DOI 10.1038/tp.2016.42
   Holland TM, 2020, NEUROLOGY, V94, pE1749, DOI 10.1212/WNL.0000000000008981
   Honarpisheh P, 2020, INT J MOL SCI, V21, DOI 10.3390/ijms21051711
   Hooijmans CR, 2007, NEUROBIOL DIS, V28, P16, DOI 10.1016/j.nbd.2007.06.007
   Hooijmans CR, 2012, J ALZHEIMERS DIS, V28, P191, DOI 10.3233/JAD-2011-111217
   Hoyles L, 2018, MICROBIOME, V6, DOI 10.1186/s40168-018-0439-y
   Hu G, 2006, NEUROLOGY, V67, P1955, DOI 10.1212/01.wnl.0000247052.18422.e5
   Huang RX, 2016, NUTRIENTS, V8, DOI 10.3390/nu8080483
   Huang XM, 2011, PLOS ONE, V6, DOI 10.1371/journal.pone.0022854
   Hui KY, 2018, SCI TRANSL MED, V10, DOI 10.1126/scitranslmed.aai7795
   IKEDA S, 1987, J NEUROL SCI, V79, P129, DOI 10.1016/0022-510X(87)90267-X
   Ilieva EV, 2007, BRAIN, V130, P3111, DOI 10.1093/brain/awm190
   Ingre C, 2020, NEUROLOGY, V94, pE1835, DOI 10.1212/WNL.0000000000009322
   Isaacs EB, 2010, PEDIATR RES, V67, P357, DOI 10.1203/PDR.0b013e3181d026da
   Isaacson RS, 2018, ALZHEIMERS DEMENT, V14, P1663, DOI 10.1016/j.jalz.2018.08.004
   Jacka FN, 2015, BMC MED, V13, DOI 10.1186/s12916-015-0461-x
   Jaeger LB, 2009, BRAIN BEHAV IMMUN, V23, P507, DOI 10.1016/j.bbi.2009.01.017
   Johnson Katerina V-A, 2020, Hum Microb J, V15, pNone, DOI 10.1016/j.humic.2019.100069
   Jones NS, 2019, INT J MOL SCI, V20, DOI 10.3390/ijms20010063
   Julien C, 2010, NEUROBIOL AGING, V31, P1516, DOI 10.1016/j.neurobiolaging.2008.08.022
   Kaati G, 2002, EUR J HUM GENET, V10, P682, DOI 10.1038/sj.ejhg.5200859
   Kaati G, 2007, EUR J HUM GENET, V15, P784, DOI 10.1038/sj.ejhg.5201832
   Kachroo A, 2010, EXP NEUROL, V223, P657, DOI 10.1016/j.expneurol.2010.02.007
   Kahn MS, 2012, BEHAV BRAIN RES, V229, P176, DOI 10.1016/j.bbr.2012.01.010
   Kalmijn S, 2004, NEUROLOGY, V62, P275, DOI 10.1212/01.WNL.0000103860.75218.A5
   Kalmijn S, 1997, ANN NEUROL, V42, P776, DOI 10.1002/ana.410420514
   Kamel F, 2013, SCIENCE, V341, P722, DOI 10.1126/science.1243619
   KARPATI G, 1979, CAN J NEUROL SCI, V6, P105, DOI 10.1017/S0317167100119481
   Karstens AJ, 2019, AM J CLIN NUTR, V109, P361, DOI 10.1093/ajcn/nqy275
   Kaur H, 2020, NEUROBIOL AGING, V92, P114, DOI 10.1016/j.neurobiolaging.2020.04.009
   Keshavarzian A, 2015, MOVEMENT DISORD, V30, P1351, DOI 10.1002/mds.26307
   Kim B, 2009, ENDOCRINOLOGY, V150, P5294, DOI 10.1210/en.2009-0695
   Kim B, 2020, NUTR NEUROSCI, V23, P8, DOI 10.1080/1028415X.2018.1466459
   Kim DG, 2016, J NEUROINFLAMM, V13, DOI 10.1186/s12974-015-0467-5
   Kim HJ, 2009, J NEUROCHEM, V110, P1226, DOI 10.1111/j.1471-4159.2009.06212.x
   Kim MS, 2020, GUT, V69, P283, DOI 10.1136/gutjnl-2018-317431
   Kim S, 2019, NEURON, V103, P627, DOI 10.1016/j.neuron.2019.05.035
   Kim SY, 2020, CELL DEATH DIS, V11, DOI 10.1038/s41419-020-2663-1
   Kim WG, 2000, J NEUROSCI, V20, P6309, DOI 10.1523/JNEUROSCI.20-16-06309.2000
   Kim YJ, 2005, J BIOL CHEM, V280, P21515, DOI 10.1074/jbc.M502230200
   Kioumourtzoglou MA, 2015, JAMA NEUROL, V72, P905, DOI 10.1001/jamaneurol.2015.0910
   Kishimoto Y, 2019, NEUROMOL MED, V21, P239, DOI 10.1007/s12017-019-08539-5
   Kitajka K, 2004, P NATL ACAD SCI USA, V101, P10931, DOI 10.1073/pnas.0402342101
   Kivipelto M, 2005, ARCH NEUROL-CHICAGO, V62, P1556, DOI 10.1001/archneur.62.10.1556
   Kivipelto M, 2018, NAT REV NEUROL, V14, P653, DOI 10.1038/s41582-018-0070-3
   Kleinridders A, 2014, DIABETES, V63, P2232, DOI 10.2337/db14-0568
   Kohjima M, 2010, ENDOCRINOLOGY, V151, P1532, DOI 10.1210/en.2009-1196
   Kohlmeier M, 2005, P NATL ACAD SCI USA, V102, P16025, DOI 10.1073/pnas.0504285102
   Koletzko B, 2001, ACTA PAEDIATR, V90, P460, DOI 10.1080/080352501750126492
   Kotagal V, 2013, PARKINSONISM RELAT D, V19, P522, DOI 10.1016/j.parkreldis.2013.01.016
   Koutzoumis DN, 2020, EXP NEUROL, V325, DOI 10.1016/j.expneurol.2019.113159
   Kruger JF, 2021, NUTR REV, V79, P160, DOI 10.1093/nutrit/nuaa037
   Kullmann S, 2020, NAT COMMUN, V11, DOI 10.1038/s41467-020-15686-y
   Kypreos KE, 2009, FEBS J, V276, P5720, DOI 10.1111/j.1742-4658.2009.07301.x
   Kyrozis A, 2013, EUR J EPIDEMIOL, V28, P67, DOI 10.1007/s10654-012-9760-0
   La Rosa F, 2018, NUTRIENTS, V10, DOI 10.3390/nu10091267
   Lai F, 2018, NEUROCHEM RES, V43, P1986, DOI 10.1007/s11064-018-2620-x
   Laitinen MH, 2006, DEMENT GERIATR COGN, V22, P99, DOI 10.1159/000093478
   Larsson SC, 2018, NUTRIENTS, V10, DOI 10.3390/nu10101501
   Le Chatelier E, 2013, NATURE, V500, P541, DOI 10.1038/nature12506
   Lebouvier T, 2010, PLOS ONE, V5, DOI 10.1371/journal.pone.0012728
   Lee S, 2010, NEUROCHEM RES, V35, P1725, DOI 10.1007/s11064-010-0235-y
   Lee YK, 2011, P NATL ACAD SCI USA, V108, P4615, DOI 10.1073/pnas.1000082107
   Levin-Allerhand J A, 2002, J Nutr Health Aging, V6, P315
   LeWitt PA, 2008, ANN NEUROL, V63, P295, DOI 10.1002/ana.21315
   Li CG, 2013, CURR OPIN RHEUMATOL, V25, P210, DOI 10.1097/BOR.0b013e32835d951e
   Li H, 2020, NATURE, V584, P274, DOI 10.1038/s41586-020-2564-6
   Li Z, 2020, J NEUROCHEM, V155, P448, DOI 10.1111/jnc.15031
   Lindauer E, 2013, PLOS ONE, V8, DOI 10.1371/journal.pone.0067783
   Liu R, 2012, AM J EPIDEMIOL, V175, P1200, DOI 10.1093/aje/kwr451
   Liu YX, 2008, NEUROTOXICOLOGY, V29, P864, DOI 10.1016/j.neuro.2008.02.014
   Loera-Valencia R, 2019, J STEROID BIOCHEM, V190, P104, DOI 10.1016/j.jsbmb.2019.03.003
   Luchsinger JA, 2002, ARCH NEUROL-CHICAGO, V59, P1258, DOI 10.1001/archneur.59.8.1258
   Luchsinger JA, 2003, ARCH NEUROL-CHICAGO, V60, P203, DOI 10.1001/archneur.60.2.203
   Luczynski P, 2016, EUR J NEUROSCI, V44, P2654, DOI 10.1111/ejn.13291
   Ludolph AC, 2020, ANN NEUROL, V87, P206, DOI 10.1002/ana.25661
   Lukiw WJ, 2016, FRONT MICROBIOL, V7, DOI 10.3389/fmicb.2016.01544
   Lundmark K, 2005, P NATL ACAD SCI USA, V102, P6098, DOI 10.1073/pnas.0501814102
   Lunetta C, 2018, J NEUROL, V265, P3001, DOI 10.1007/s00415-018-9093-3
   Lunetta C, 2012, MUSCLE NERVE, V45, P200, DOI 10.1002/mus.22288
   Ma EH, 2017, CELL METAB, V25, P345, DOI 10.1016/j.cmet.2016.12.011
   Mandrioli J, 2019, FRONT NEUROL, V10, DOI 10.3389/fneur.2019.01021
   Mariosa D, 2017, ANN NEUROL, V81, P718, DOI 10.1002/ana.24936
   Matcovitch-Natan O, 2016, SCIENCE, V353, DOI 10.1126/science.aad8670
   Matheoud D, 2019, NATURE, V571, P565, DOI 10.1038/s41586-019-1405-y
   Mattson MP, 2003, NEUROLOGY, V60, P690, DOI 10.1212/01.WNL.0000042785.02850.11
   Meng QY, 2016, EBIOMEDICINE, V7, P157, DOI 10.1016/j.ebiom.2016.04.008
   Meroni M, 2019, NUTRIENTS, V11, DOI 10.3390/nu11112642
   Minter MR, 2016, SCI REP-UK, V6, DOI 10.1038/srep30028
   Mizuno Y, 2010, MOVEMENT DISORD, V25, P1437, DOI 10.1002/mds.23107
   Mody N, 2011, DIABETOLOGIA, V54, P2143, DOI 10.1007/s00125-011-2160-2
   Mohle L, 2016, CELL REP, V15, P1945, DOI 10.1016/j.celrep.2016.04.074
   Moloney AM, 2010, NEUROBIOL AGING, V31, P224, DOI 10.1016/j.neurobiolaging.2008.04.002
   Morozova N, 2008, EPIDEMIOLOGY, V19, P324, DOI 10.1097/EDE.0b013e3181632c5d
   Morris MC, 2003, ARCH NEUROL-CHICAGO, V60, P194, DOI 10.1001/archneur.60.2.194
   Morris MC, 2003, ARCH NEUROL-CHICAGO, V60, P940, DOI 10.1001/archneur.60.7.940
   Moser VA, 2017, ENEURO, V4, DOI 10.1523/ENEURO.0077-17.2017
   Nelson LM, 2000, AM J EPIDEMIOL, V151, P164, DOI 10.1093/oxfordjournals.aje.a010184
   Neufeld KM, 2011, NEUROGASTROENT MOTIL, V23, DOI 10.1111/j.1365-2982.2010.01620.x
   Ngo S T, 2015, Cell Regen, V4, P5, DOI 10.1186/s13619-015-0019-6
   Nieves JW, 2016, JAMA NEUROL, V73, P1425, DOI 10.1001/jamaneurol.2016.3401
   Nishiwaki H, 2020, MOVEMENT DISORD, V35, P1626, DOI 10.1002/mds.28119
   Nodera H, 2015, NEUROL CLIN NEUROSCI, V3, P58, DOI 10.1111/ncn3.143
   Nuzum ND, 2020, NEUROSCI BIOBEHAV R, V112, P227, DOI 10.1016/j.neubiorev.2020.02.003
   O'Donnell MP, 2020, NATURE, V583, P415, DOI 10.1038/s41586-020-2395-5
   O'Mahony SM, 2014, NEUROSCIENCE, V277, P885, DOI 10.1016/j.neuroscience.2014.07.054
   O'Reilly EJ, 2020, NEUROLOGY, V94, pE811, DOI 10.1212/WNL.0000000000008676
   O'Reilly EJ, 2013, AMYOTROPH LAT SCL FR, V14, P205, DOI 10.3109/21678421.2012.735240
   Odamaki T, 2016, BMC MICROBIOL, V16, DOI 10.1186/s12866-016-0708-5
   Orr ME, 2014, NEUROBIOL AGING, V35, P1233, DOI 10.1016/j.neurobiolaging.2013.12.006
   Pagani M, 2014, NEUROLOGY, V83, P1067, DOI 10.1212/WNL.0000000000000792
   Paganoni S, 2015, MUSCLE NERVE, V52, P339, DOI 10.1002/mus.24688
   Paganoni S, 2011, MUSCLE NERVE, V44, P20, DOI 10.1002/mus.22114
   Palacios N, 2011, MOVEMENT DISORD, V26, P2253, DOI 10.1002/mds.23855
   Palamiuc L, 2015, EMBO MOL MED, V7, P526, DOI 10.15252/emmm.201404433
   Parikh IJ, 2020, FRONT IMMUNOL, V11, DOI 10.3389/fimmu.2020.00200
   Park M., 2005, Neurology, V64, P1047, DOI 10.1212/01.WNL.0000154532.98495.BF
   Parodi B, 2015, ACTA NEUROPATHOL, V130, P279, DOI 10.1007/s00401-015-1422-3
   Paul R, 2017, NEUROCHEM INT, V108, P15, DOI 10.1016/j.neuint.2017.01.021
   Paul R, 2017, PLOS ONE, V12, DOI 10.1371/journal.pone.0171285
   Pedersen WA, 1999, BRAIN RES, V833, P117, DOI 10.1016/S0006-8993(99)01471-7
   Peelaerts W, 2015, NATURE, V522, P340, DOI 10.1038/nature14547
   Pennetta G, 2018, DEV CELL, V45, P427, DOI 10.1016/j.devcel.2018.05.002
   Perera ND, 2016, NEUROCHEM RES, V41, P544, DOI 10.1007/s11064-015-1665-3
   Perez-Pardo P, 2019, GUT, V68, P829, DOI 10.1136/gutjnl-2018-316844
   Peters S, 2020, J NEUROL NEUROSUR PS, V91, P33, DOI 10.1136/jnnp-2019-320986
   Petersen RC, 2005, NEW ENGL J MED, V352, P2379, DOI 10.1056/NEJMoa050151
   Phillips RJ, 2009, EXP NEUROL, V220, P109, DOI 10.1016/j.expneurol.2009.07.025
   Piccione EA, 2015, MUSCLE NERVE, V51, P676, DOI 10.1002/mus.24457
   PINCUS JH, 1987, ARCH NEUROL-CHICAGO, V44, P270, DOI 10.1001/archneur.1987.00520150026014
   Pistollato F, 2016, NUTR REV, V74, P624, DOI 10.1093/nutrit/nuw023
   Plourde M, 2009, BRIT J NUTR, V102, P1121, DOI 10.1017/S000711450938215X
   Postuma RB, 2012, NEUROLOGY, V79, P651, DOI 10.1212/WNL.0b013e318263570d
   Pradat PF, 2010, AMYOTROPH LATERAL SC, V11, P166, DOI 10.3109/17482960902822960
   Profenno LA, 2010, BIOL PSYCHIAT, V67, P505, DOI 10.1016/j.biopsych.2009.02.013
   Psaltopoulou T, 2013, ANN NEUROL, V74, P580, DOI 10.1002/ana.23944
   Puntener U, 2012, J NEUROINFLAMM, V9, DOI 10.1186/1742-2094-9-146
   Puig KL, 2017, SCI REP-UK, V7, DOI 10.1038/srep43725
   Pupillo E, 2018, AMYOTROPH LAT SCL FR, V19, P267, DOI 10.1080/21678421.2017.1418002
   Pupillo E, 2018, AMYOTROPH LAT SCL FR, V19, P118, DOI 10.1080/21678421.2017.1386687
   Puskas LG, 2003, P NATL ACAD SCI USA, V100, P1580, DOI 10.1073/pnas.0337683100
   Qiao CM, 2020, EXP CELL RES, V387, DOI 10.1016/j.yexcr.2019.111772
   Qin JJ, 2012, NATURE, V490, P55, DOI 10.1038/nature11450
   Qin LY, 2007, GLIA, V55, P453, DOI 10.1002/glia.20467
   Quinn JF, 2010, JAMA-J AM MED ASSOC, V304, P1903, DOI 10.1001/jama.2010.1510
   Raimondi I, 2020, FRONT BIOENG BIOTECH, V7, DOI 10.3389/fbioe.2019.00435
   Rao SSC, 2018, CLIN TRANSL GASTROEN, V9, DOI 10.1038/s41424-018-0030-7
   Refolo LM, 2000, NEUROBIOL DIS, V7, P321, DOI 10.1006/nbdi.2000.0304
   Reitz C, 2013, CURR ATHEROSCLER REP, V15, DOI 10.1007/s11883-012-0307-3
   Rekdal VM, 2019, SCIENCE, V364, P1055, DOI 10.1126/science.aau6323
   Repici M, 2019, J CLIN MED, V8, DOI 10.3390/jcm8091377
   Riva N, 2016, J NEUROL, V263, P1241, DOI 10.1007/s00415-016-8091-6
   Rosenbohm A, 2018, JAMA NEUROL, V75, P600, DOI 10.1001/jamaneurol.2017.5129
   Ross GW, 2000, JAMA-J AM MED ASSOC, V283, P2674, DOI 10.1001/jama.283.20.2674
   Rothhammer V, 2016, NAT MED, V22, P586, DOI 10.1038/nm.4106
   Round JL, 2010, P NATL ACAD SCI USA, V107, P12204, DOI 10.1073/pnas.0909122107
   Rowin J, 2017, PHYSIOL REP, V5, DOI 10.14814/phy2.13443
   Roy DG, 2020, CELL METAB, V31, P250, DOI 10.1016/j.cmet.2020.01.006
   Sala G, 2019, CLIN PSYCHOPHARM NEU, V17, P438, DOI 10.9758/cpn.2019.17.3.438
   Samadi P, 2006, ANN NEUROL, V59, P282, DOI 10.1002/ana.20738
   Samieri C, 2020, NEUROLOGY, V94, pE2014, DOI 10.1212/WNL.0000000000009399
   Sampson TR, 2020, ELIFE, V9, DOI 10.7554/eLife.53111
   Sampson TR, 2016, CELL, V167, P1469, DOI 10.1016/j.cell.2016.11.018
   Santiago JA, 2013, TRENDS MOL MED, V19, P176, DOI 10.1016/j.molmed.2013.01.002
   Scalabrino G, 2009, J NEUROCHEM, V111, P1309, DOI 10.1111/j.1471-4159.2009.06417.x
   Scarmeas N, 2007, NEUROLOGY, V69, P1084, DOI 10.1212/01.wnl.0000277320.50685.7c
   Scarmeas N, 2006, ANN NEUROL, V59, P912, DOI 10.1002/ana.20854
   Schonfeld P, 2013, J CEREBR BLOOD F MET, V33, P1493, DOI 10.1038/jcbfm.2013.128
   Seelen M., 2013, NEUROLOGY, V80
   Seidl SE, 2014, FRONT AGING NEUROSCI, V6, DOI 10.3389/fnagi.2014.00036
   Seo SW, 2016, NEUROLOGY, V86, P1136, DOI 10.1212/WNL.0000000000002498
   Shen HP, 2020, PROG NEURO-PSYCHOPH, V100, DOI 10.1016/j.pnpbp.2020.109884
   Shen L, 2017, J ALZHEIMERS DIS, V56, P385, DOI 10.3233/JAD-160884
   Simon KC, 2007, NEUROLOGY, V69, P1688, DOI 10.1212/01.wnl.0000271883.45010.8a
   SODERBERG M, 1991, LIPIDS, V26, P421, DOI 10.1007/BF02536067
   Sofi F, 2008, BMJ-BRIT MED J, V337, DOI 10.1136/bmj.a1344
   Son SM, 2012, AUTOPHAGY, V8, P1842, DOI 10.4161/auto.21861
   Stallings NR, 2013, PLOS ONE, V8, DOI 10.1371/journal.pone.0071793
   Stefano GB, 2018, CELL MOL NEUROBIOL, V38, P1197, DOI 10.1007/s10571-018-0589-2
   Stokholm MG, 2016, ANN NEUROL, V79, P940, DOI 10.1002/ana.24648
   Stolzenberg E, 2017, J INNATE IMMUN, V9, P456, DOI 10.1159/000477990
   Strandwitz P, 2018, BRAIN RES, V1693, P128, DOI 10.1016/j.brainres.2018.03.015
   Sumikura H, 2015, ACTA NEUROPATHOL COM, V3, DOI 10.1186/s40478-015-0236-9
   Sun J, 2019, EUR J NEUROL, V26, P1355, DOI 10.1111/ene.13986
   Sun J, 2020, MOL NUTR FOOD RES, V64, DOI 10.1002/mnfr.201900636
   Sun J, 2019, TRANSL PSYCHIAT, V9, DOI 10.1038/s41398-019-0525-3
   Sun MF, 2018, BRAIN BEHAV IMMUN, V70, P48, DOI 10.1016/j.bbi.2018.02.005
   Sun YY, 2020, J PHYSIOL-LONDON, V598, P4209, DOI 10.1113/JP279919
   Sun Y, 2015, J EPIDEMIOL, V25, P445, DOI 10.2188/jea.JE20140176
   Svenningsson P, 2016, MOVEMENT DISORD, V31, P1422, DOI 10.1002/mds.26734
   Svensson E, 2015, ANN NEUROL, V78, P522, DOI 10.1002/ana.24448
   Szelechowski M, 2018, SCI REP-UK, V8, DOI 10.1038/s41598-018-22318-5
   Talbot K, 2012, J CLIN INVEST, V122, P1316, DOI 10.1172/JCI59903
   Talim Manisha, 2007, Diabetes Care, V30, pe56, DOI 10.2337/dc07-0361
   Tamtaji OR, 2019, CLIN NUTR, V38, P1031, DOI 10.1016/j.clnu.2018.05.018
   Tan HE, 2020, NATURE, V580, P511, DOI 10.1038/s41586-020-2199-7
   Tan LC, 2008, AM J EPIDEMIOL, V167, P553, DOI 10.1093/aje/kwm338
   Taylor MK, 2017, AM J CLIN NUTR, V106, P1463, DOI 10.3945/ajcn.117.162263
   Teratani T, 2020, NATURE, V585, P591, DOI 10.1038/s41586-020-2425-3
   Torres P, 2020, NEUROTHERAPEUTICS, V17, P269, DOI 10.1007/s13311-019-00808-2
   Torres-Aleman I, 1998, NEUROLOGY, V50, P772, DOI 10.1212/WNL.50.3.772
   Unger MM, 2016, PARKINSONISM RELAT D, V32, P66, DOI 10.1016/j.parkreldis.2016.08.019
   van de Rest O, 2008, NEUROLOGY, V71, P430, DOI 10.1212/01.wnl.0000324268.45138.86
   van der Borght K, 2011, REGUL PEPTIDES, V167, P26, DOI 10.1016/j.regpep.2010.11.002
   Veldink JH, 2007, J NEUROL NEUROSUR PS, V78, P367, DOI 10.1136/jnnp.2005.083378
   Vendrik KEW, 2020, FRONT CELL INFECT MI, V10, DOI 10.3389/fcimb.2020.00098
   Victora CG, 2015, LANCET GLOB HEALTH, V3, pE199, DOI 10.1016/S2214-109X(15)70002-1
   Vijay N, 2014, CURR PHARM DESIGN, V20, P1487, DOI 10.2174/13816128113199990462
   Villumsen M, 2019, GUT, V68, P18, DOI 10.1136/gutjnl-2017-315666
   Visanji NP, 2015, NEUROLOGY, V84, P609, DOI 10.1212/WNL.0000000000001240
   Visser AE, 2018, J NEUROL NEUROSUR PS, V89, P797, DOI 10.1136/jnnp-2017-317724
   Vogt NM, 2017, SCI REP-UK, V7, DOI 10.1038/s41598-017-13601-y
   von Holstein-Rathlou S, 2016, CELL METAB, V23, P335, DOI 10.1016/j.cmet.2015.12.003
   Vorovenci RJ, 2015, EXPERT REV NEUROTHER, V15, P1383, DOI 10.1586/14737175.2015.1113131
   Vural S., 2019, ANATOL J FAM MED, V38, P40, DOI [10.5505/anatoljfm.2018.58066, DOI 10.5505/ANATOLJFM.2018.58066]
   Wahlqvist ML, 2012, PARKINSONISM RELAT D, V18, P753, DOI 10.1016/j.parkreldis.2012.03.010
   WAKABAYASHI K, 1988, ACTA NEUROPATHOL, V76, P217, DOI 10.1007/BF00687767
   Wallen ZD, 2020, NPJ PARKINSONS DIS, V6, DOI 10.1038/s41531-020-0112-6
   Wang AM, 2015, GERIATR GERONTOL INT, V15, P606, DOI 10.1111/ggi.12321
   Wang F, 2020, FEMS MICROBIOL LETT, V367, DOI 10.1093/femsle/fnaa048
   Wang MD, 2017, NEUROTOXICOLOGY, V61, P101, DOI 10.1016/j.neuro.2016.06.015
   Wang QJ, 2020, AGING-US, V12, P628, DOI 10.18632/aging.102645
   Wei QQ, 2017, MOL NEURODEGENER, V12, DOI 10.1186/s13024-017-0211-y
   Weinstein G, 2018, JAMA NEUROL, V75, P97, DOI 10.1001/jamaneurol.2017.3229
   Weis S, 2019, NPJ PARKINSON DIS, V5, DOI 10.1038/s41531-019-0100-x
   Weisskopf MG, 2007, AM J EPIDEMIOL, V166, P561, DOI 10.1093/aje/kwm127
   Wenzel TJ, 2020, MOL CELL NEUROSCI, V105, DOI 10.1016/j.mcn.2020.103493
   Whitmer RA, 2008, NEUROLOGY, V71, P1057, DOI 10.1212/01.wnl.0000306313.89165.ef
   Whitmer RA, 2005, BMJ-BRIT MED J, V330, P1360, DOI 10.1136/bmj.38446.466238.E0
   Williams CM, 2008, FREE RADICAL BIO MED, V45, P295, DOI 10.1016/j.freeradbiomed.2008.04.008
   Wills AM, 2014, LANCET, V383, P2065, DOI 10.1016/S0140-6736(14)60222-1
   Wingo TS, 2019, JAMA NEUROL, V76, P809, DOI 10.1001/jamaneurol.2019.0648
   Wu SP, 2015, PHYSIOL REP, V3, DOI 10.14814/phy2.12356
   Xu CJ, 2020, J ALZHEIMERS DIS, V73, P1305, DOI 10.3233/JAD-191023
   Xu M., 2018, LIVER RES, V2, P87, DOI [10.1016/j.livres.2018.06.001, DOI 10.1016/J.LIVRES.2018.06.001]
   Xu MD, 2020, INT J BIOL MACROMOL, V161, P258, DOI 10.1016/j.ijbiomac.2020.05.180
   Xu Q, 2011, DIABETES CARE, V34, P910, DOI 10.2337/dc10-1922
   Xu WL, 2011, NEUROLOGY, V76, P1568, DOI 10.1212/WNL.0b013e3182190d09
   Yamasaki TR, 2020, FRONT NEUROSCI-SWITZ, V14, DOI 10.3389/fnins.2020.00398
   Yassine HN, 2016, JAMA NEUROL, V73, P1208, DOI 10.1001/jamaneurol.2016.1924
   Yip PK, 2013, PLOS ONE, V8, DOI 10.1371/journal.pone.0061626
   Zeisel SH, 2012, ANN NUTR METAB, V60, P19, DOI 10.1159/000337310
   Zeng P, 2019, HUM MOL GENET, V28, P688, DOI 10.1093/hmg/ddy384
   Zeng QQ, 2020, SCI REP-UK, V10, DOI 10.1038/s41598-020-69845-8
   Zhan XH, 2016, NEUROLOGY, V87, P2324, DOI 10.1212/WNL.0000000000003391
   Zhang R, 2009, J NEUROIMMUNOL, V206, P121, DOI 10.1016/j.jneuroim.2008.09.017
   Zhang YG, 2017, CLIN THER, V39, P322, DOI 10.1016/j.clinthera.2016.12.014
   Zhu B, 2014, EXP THER MED, V7, P750, DOI 10.3892/etm.2014.1479
NR 387
TC 13
Z9 13
U1 4
U2 22
PU MDPI
PI BASEL
PA ST ALBAN-ANLAGE 66, CH-4052 BASEL, SWITZERLAND
EI 1422-0067
J9 INT J MOL SCI
JI Int. J. Mol. Sci.
PD OCT
PY 2020
VL 21
IS 20
AR 7471
DI 10.3390/ijms21207471
PG 45
WC Biochemistry & Molecular Biology; Chemistry, Multidisciplinary
WE Science Citation Index Expanded (SCI-EXPANDED)
SC Biochemistry & Molecular Biology; Chemistry
GA OI0ZO
UT WOS:000583015200001
PM 33050475
OA gold, Green Published, Green Submitted
DA 2022-07-02
ER

PT J
AU Sorini, C
   Cosorich, I
   Lo Conte, M
   De Giorgi, L
   Facciotti, F
   Luciano, R
   Rocchi, M
   Ferrarese, R
   Sanvito, F
   Canducci, F
   Falcone, M
AF Sorini, Chiara
   Cosorich, Ilaria
   Lo Conte, Marta
   De Giorgi, Lorena
   Facciotti, Federica
   Luciano, Roberta
   Rocchi, Martina
   Ferrarese, Roberto
   Sanvito, Francesca
   Canducci, Filippo
   Falcone, Marika
TI Loss of gut barrier integrity triggers activation of islet-reactive T
   cells and autoimmune diabetes
SO PROCEEDINGS OF THE NATIONAL ACADEMY OF SCIENCES OF THE UNITED STATES OF
   AMERICA
LA English
DT Article
DE autoimmune diabetes; microbiota; gut inflammation
ID INCREASED INTESTINAL PERMEABILITY; CHROMOGRANIN-A;
   GASTROENTEROPANCREATIC SYSTEM; LYMPH-NODES; BETA-CELLS; TYPE-1;
   MICROBIOTA; MUCUS; ONSET; MICE
AB Low-grade intestinal inflammation and alterations of gut barrier integrity are found in patients affected by extraintestinal autoimmune diseases such as type 1 diabetes (T1D), but a direct causal link between enteropathy and triggering of autoimmunity is yet to be established. Here, we found that onset of autoimmunity in preclinical models of T1D is associated with alterations of the mucus layer structure and loss of gut barrier integrity. Importantly, we showed that breakage of the gut barrier integrity in BDC2.5XNOD mice carrying a transgenic T cell receptor (TCR) specific for a beta cell auto-antigen leads to activation of islet-reactive T cells within the gut mucosa and onset of T1D. The intestinal activation of islet-reactive T cells requires the presence of gut microbiota and is abolished when mice are depleted of endogenous commensal microbiota by antibiotic treatment. Our results indicate that loss of gut barrier continuity can lead to activation of islet-specific T cells within the intestinal mucosa and to autoimmune diabetes and provide a strong rationale to design innovative therapeutic interventions in "at-risk" individuals aimed at restoring gut barrier integrity to prevent T1D occurrence.
C1 [Sorini, Chiara; Cosorich, Ilaria; Lo Conte, Marta; De Giorgi, Lorena; Ferrarese, Roberto; Falcone, Marika] IRCCS San Raffaele Sci Inst, Div Immunol Transplantat & Infect Dis, Expt Diabet Unit, I-20132 Milan, Italy.
   [Sorini, Chiara] Karolinska Inst, Dept Med, Immunol & Allergy Unit, SE-17177 Stockholm, Sweden.
   [Facciotti, Federica] European Inst Oncol IRCSS, Dept Expt Oncol, I-20139 Milan, Italy.
   [Luciano, Roberta; Rocchi, Martina; Sanvito, Francesca] IRCSS San Raffaele Sci Inst, Pathol Anat Unit, I-20132 Milan, Italy.
   [Canducci, Filippo] Univ Insubria, Dept Biotechnol & Life Sci, I-21100 Varese, Italy.
RP Falcone, M (corresponding author), IRCCS San Raffaele Sci Inst, Div Immunol Transplantat & Infect Dis, Expt Diabet Unit, I-20132 Milan, Italy.
EM falcone.marika@hsr.it
RI cosorich, ilaria/AAN-6220-2020; Sorini, Chiara/M-5837-2015; Falcone,
   Marika/AAC-2146-2019; Lucianò, Roberta/AAC-2157-2019; Ferrarese,
   Roberto/AAC-2671-2022; Facciotti, Federica/AAA-3518-2019
OI Sorini, Chiara/0000-0002-6803-8377; Falcone, Marika/0000-0001-6080-5351;
   Ferrarese, Roberto/0000-0002-8232-5786; Facciotti,
   Federica/0000-0002-2541-9428; Luciano, Roberta/0000-0003-0344-614X;
   Sanvito, Francesca/0000-0002-4046-8420
FU Juvenile Diabetes Foundation [2-SRA-2014-28-Q-R]
FX We thank Prof. Emanuele Bosi (Ospedale San Raffaele, Milan, Italy) for
   critical reading of the manuscript and Prof. Cecile King (The Garvan
   Institute of Medical Research, Sydney, NSW, Australia) for helpful
   suggestions. This work was supported by a research grant from the
   Juvenile Diabetes Foundation (Grant 2-SRA-2014-28-Q-R) to M.F.
CR Arpaia N, 2013, NATURE, V504, P451, DOI 10.1038/nature12726
   Atarashi K, 2011, SCIENCE, V331, P337, DOI 10.1126/science.1198469
   Badami E, 2011, DIABETES, V60, P2120, DOI 10.2337/db10-1201
   Berer K, 2011, NATURE, V479, P538, DOI 10.1038/nature10554
   Bosi E, 2006, DIABETOLOGIA, V49, P2824, DOI 10.1007/s00125-006-0465-3
   Brauner H, 2014, CLIN EXP IMMUNOL, V177, P478, DOI 10.1111/cei.12316
   Brown RL, 2017, NAT COMMUN, V8, DOI 10.1038/s41467-017-01803-x
   Carratu R, 1999, J PEDIATR GASTR NUTR, V28, P264, DOI 10.1097/00005176-199903000-00010
   Chairatana P, 2017, CRIT REV BIOCHEM MOL, V52, P45, DOI 10.1080/10409238.2016.1243654
   Cole DK, 2016, J CLIN INVEST, V126, P3626, DOI 10.1172/JCI89919
   Costa FRC, 2016, J EXP MED, V213, P1223, DOI 10.1084/jem.20150744
   Courtois P, 2005, INT J MOL MED, V15, P105
   Curry WJ, 2000, ADV EXP MED BIOL, V482, P205
   Dotta F, 2007, P NATL ACAD SCI USA, V104, P5115, DOI 10.1073/pnas.0700442104
   ELIAS D, 1990, P NATL ACAD SCI USA, V87, P1576, DOI 10.1073/pnas.87.4.1576
   Fung TC, 2016, IMMUNITY, V44, P634, DOI 10.1016/j.immuni.2016.02.019
   Gallo RL, 2012, NAT REV IMMUNOL, V12, P503, DOI 10.1038/nri3228
   Ghosh S, 2011, AM J PHYSIOL-GASTR L, V301, pG39, DOI 10.1152/ajpgi.00509.2010
   Giongo A, 2011, ISME J, V5, P82, DOI 10.1038/ismej.2010.92
   Gleeson CM, 1996, J ENDOCRINOL, V151, P409, DOI 10.1677/joe.0.1510409
   Graham S, 2004, GUT, V53, P1437, DOI 10.1136/gut.2004.042481
   Hanninen A, 2018, GUT, V67, P1445, DOI 10.1136/gutjnl-2017-314508
   HASKINS K, 1988, DIABETES, V37, P1444, DOI 10.2337/diabetes.37.10.1444
   Hernandez-Chirlaque C, 2016, J CROHNS COLITIS, V10, P1324, DOI 10.1093/ecco-jcc/jjw096
   Holodniy M, 2011, PLOS ONE, V6, DOI [10.1371/journal.pone.0014764, 10.1371/journal.pone.0025792]
   Honeyman MC, 2000, DIABETES, V49, P1319, DOI 10.2337/diabetes.49.8.1319
   Horai R, 2015, IMMUNITY, V43, P343, DOI 10.1016/j.immuni.2015.07.014
   Horwitz MS, 1998, NAT MED, V4, P781, DOI 10.1038/nm0798-781
   Jaakkola I, 2003, EUR J IMMUNOL, V33, P3255, DOI 10.1002/eji.200324405
   Johansson MEV, 2013, NAT REV GASTRO HEPAT, V10, P352, DOI 10.1038/nrgastro.2013.35
   Johansson MEV, 2010, PLOS ONE, V5, DOI 10.1371/journal.pone.0012238
   KATZ JD, 1993, CELL, V74, P1089, DOI 10.1016/0092-8674(93)90730-E
   KAUFMAN DL, 1993, NATURE, V366, P69, DOI 10.1038/366069a0
   King C, 2011, PLOS ONE, V6, DOI 10.1371/journal.pone.0017049
   Knip M, 2016, NAT REV ENDOCRINOL, V12, P154, DOI 10.1038/nrendo.2015.218
   Koon HW, 2011, GASTROENTEROLOGY, V141, P1852, DOI 10.1053/j.gastro.2011.06.079
   Lee AS, 2010, DIABETOLOGIA, V53, P741, DOI 10.1007/s00125-009-1626-y
   Lefrancois L, 2001, Curr Protoc Immunol, VChapter 3, DOI 10.1002/0471142735.im0319s17
   Li X, 2015, PEDIATR DIABETES, V16, P485, DOI 10.1111/pedi.12305
   Loonen LMP, 2014, MUCOSAL IMMUNOL, V7, P939, DOI 10.1038/mi.2013.109
   Martins TC, 1996, J AUTOIMMUN, V9, P501, DOI 10.1006/jaut.1996.0067
   Maurano F, 2005, DIABETOLOGIA, V48, P931, DOI 10.1007/s00125-005-1718-2
   Meddings JB, 1999, AM J PHYSIOL-GASTR L, V276, pG951, DOI 10.1152/ajpgi.1999.276.4.G951
   MOORADIAN AD, 1986, DIABETOLOGIA, V29, P221, DOI 10.1007/BF00454879
   Mueller R, 1997, IMMUNITY, V7, P411, DOI 10.1016/S1074-7613(00)80362-3
   Neu J, 2005, J PEDIATR GASTR NUTR, V40, P589, DOI 10.1097/01.MPG.0000159636.19346.C1
   Norris JM, 2003, JAMA-J AM MED ASSOC, V290, P1713, DOI 10.1001/jama.290.13.1713
   Pelaseyed T, 2014, IMMUNOL REV, V260, P8, DOI 10.1111/imr.12182
   Robinson K, 2015, FRONT VET SCI, V2, DOI 10.3389/fvets.2015.00057
   SADELAIN MWJ, 1990, DIABETES, V39, P583, DOI 10.2337/diabetes.39.5.583
   Sai P, 1996, DIABETES METAB, V22, P341
   Sapone A, 2006, DIABETES, V55, P1443, DOI 10.2337/db05-1593
   Secondulfo M, 2004, DIGEST LIVER DIS, V36, P35, DOI 10.1016/j.dld.2003.09.016
   Shan MM, 2013, SCIENCE, V342, P447, DOI 10.1126/science.1237910
   Sheng YH, 2013, MUCOSAL IMMUNOL, V6, P557, DOI 10.1038/mi.2012.98
   Smith PM, 2013, SCIENCE, V341, P569, DOI 10.1126/science.1241165
   Sorini C, 2013, AM J CLIN EXP IMMUNO, V2, P156
   Stadinski BD, 2010, NAT IMMUNOL, V11, P225, DOI 10.1038/ni.1844
   Sun J, 2015, IMMUNITY, V43, P304, DOI 10.1016/j.immuni.2015.07.013
   Tai NW, 2016, J EXP MED, V213, P2129, DOI 10.1084/jem.20160526
   TAUROG JD, 1994, J EXP MED, V180, P2359, DOI 10.1084/jem.180.6.2359
   Todd JA, 2010, IMMUNITY, V32, P457, DOI 10.1016/j.immuni.2010.04.001
   Turley SJ, 2005, P NATL ACAD SCI USA, V102, P17729, DOI 10.1073/pnas.0509006102
   Vaarala O, 1999, DIABETES, V48, P1389, DOI 10.2337/diabetes.48.7.1389
   Vaarala O, 2008, CURR OPIN GASTROEN, V24, P701, DOI 10.1097/MOG.0b013e32830e6d98
   Vaarala O, 2008, DIABETES, V57, P2555, DOI 10.2337/db08-0331
   Vaarala O, 2012, IMMUNOL CELL BIOL, V90, P271, DOI 10.1038/icb.2011.115
   Vatanen T, 2018, NATURE, V562, P589, DOI 10.1038/s41586-018-0620-2
   Vatanen T, 2016, CELL, V165, P842, DOI 10.1016/j.cell.2016.04.007
   Weigmann B, 2007, NAT PROTOC, V2, P2307, DOI 10.1038/nprot.2007.315
   Wen L, 2008, NATURE, V455, P1109, DOI 10.1038/nature07336
   Westerholm-Ormio M, 2003, DIABETES, V52, P2287, DOI 10.2337/diabetes.52.9.2287
   Wirtz S, 2007, NAT PROTOC, V2, P541, DOI 10.1038/nprot.2007.41
NR 73
TC 65
Z9 67
U1 2
U2 12
PU NATL ACAD SCIENCES
PI WASHINGTON
PA 2101 CONSTITUTION AVE NW, WASHINGTON, DC 20418 USA
SN 0027-8424
J9 P NATL ACAD SCI USA
JI Proc. Natl. Acad. Sci. U. S. A.
PD JUL 23
PY 2019
VL 116
IS 30
BP 15140
EP 15149
DI 10.1073/pnas.1814558116
PG 10
WC Multidisciplinary Sciences
WE Science Citation Index Expanded (SCI-EXPANDED)
SC Science & Technology - Other Topics
GA IK6RH
UT WOS:000476715500057
PM 31182588
OA Green Published, hybrid
DA 2022-07-02
ER

PT J
AU Zhu, AR
   Chen, JJ
   Wu, PF
   Luo, M
   Zeng, YL
   Liu, Y
   Zheng, H
   Zhang, L
   Chen, ZS
   Sun, Q
   Li, WW
   Duan, YX
   Su, DM
   Xiao, ZX
   Duan, ZP
   Zheng, SJ
   Bai, L
   Zhang, XH
   Ju, ZY
   Li, Y
   Hu, R
   Pandol, SJ
   Han, YP
AF Zhu, Airu
   Chen, Jingjing
   Wu, Pengfei
   Luo, Mei
   Zeng, Yilan
   Liu, Yong
   Zheng, Han
   Zhang, Li
   Chen, Zishou
   Sun, Qun
   Li, Wenwen
   Duan, Yixiang
   Su, Danmei
   Xiao, Zhixiong
   Duan, Zhongping
   Zheng, Sujun
   Bai, Li
   Zhang, Xiaohui
   Ju, Zhongyuan
   Li, Yan
   Hu, Richard
   Pandol, Stephen J.
   Han, Yuan-Ping
TI Cationic Polystyrene Resolves Nonalcoholic Steatohepatitis, Obesity, and
   Metabolic Disorders by Promoting Eubiosis of Gut Microbiota and
   Decreasing Endotoxemia
SO DIABETES
LA English
DT Article
ID FATTY LIVER-DISEASE; VITAMIN-D; INSULIN-RESISTANCE; POPULATION;
   PREVALENCE; INFLAMMATION; MECHANISMS; HITS
AB A pandemic of metabolic diseases, consisting of type 2 diabetes, nonalcoholic fatty liver disease, and obesity, has imposed critical challenges for societies worldwide, prompting investigation of underlying mechanisms and exploration of low-cost and effective treatment. In this report, we demonstrate that metabolic disorders in mice generated by feeding with a high-fat diet without dietary vitamin D can be prevented by oral administration of polycationic amine resin. Oral administration of cholestyramine, but not the control uncharged polystyrene, was able to sequester negatively charged bacterial endotoxin in the gut, leading to 1) reduced plasma endotoxin levels, 2) resolved systemic inflammation and hepatic steatohepatitis, and 3) improved insulin sensitivity. Gut dysbiosis, characterized as an increase of the phylum Firmicutes and a decrease of Bacteroidetes and Akkermansia muciniphila, was fully corrected by cholestyramine, indicating that the negatively charged components in the gut are critical for the dysbiosis. Furthermore, fecal bacteria transplant, derived from cholestyramine-treated animals, was sufficient to antagonize the metabolic disorders of the recipient mice. These results indicate that the negatively charged components produced by dysbiosis are critical for biogenesis of metabolic disorders and also show a potential application of cationic polystyrene to treat metabolic disorders through promoting gut eubiosis.
C1 [Zhu, Airu; Chen, Jingjing; Wu, Pengfei; Luo, Mei; Zheng, Han; Zhang, Li; Chen, Zishou; Sun, Qun; Li, Wenwen; Duan, Yixiang; Su, Danmei; Xiao, Zhixiong; Han, Yuan-Ping] Sichuan Univ, Coll Life Sci, Ctr Growth Metab & Aging, Key Lab Bioresource & Ecoenvironm,Analyt & Testin, Chengdu, Peoples R China.
   [Luo, Mei; Zeng, Yilan; Liu, Yong] Publ Hlth Clin Ctr Chengdu, Chengdu, Peoples R China.
   [Duan, Zhongping; Zheng, Sujun; Bai, Li; Zhang, Xiaohui] Capital Med Univ, Beijing Youan Hosp, Beijing, Peoples R China.
   [Ju, Zhongyuan; Li, Yan] Chengdu Tongde Pharmaceut Co Ltd, Chengdu, Peoples R China.
   [Hu, Richard] Olive View UCLA Med Ctr, Los Angeles, CA USA.
   [Pandol, Stephen J.; Han, Yuan-Ping] Cedars Sinai Med Ctr, Los Angeles, CA 90048 USA.
RP Han, YP (corresponding author), Sichuan Univ, Coll Life Sci, Ctr Growth Metab & Aging, Key Lab Bioresource & Ecoenvironm,Analyt & Testin, Chengdu, Peoples R China.; Pandol, SJ; Han, YP (corresponding author), Cedars Sinai Med Ctr, Los Angeles, CA 90048 USA.
EM stephen.pandol@cshs.org; hanyp@scu.edu.cn
FU National Natural Science Foundation of China [31571165]; Science and
   Technology Department of Sichuan Province; National Institute of
   Diabetes and Digestive and Kidney Diseases [P01-CA-163200-01,
   P01-DK-098108]; NATIONAL CANCER INSTITUTE [P01CA163200] Funding Source:
   NIH RePORTER; NATIONAL INSTITUTE OF DIABETES AND DIGESTIVE AND KIDNEY
   DISEASES [P01DK098108] Funding Source: NIH RePORTER
FX This study was supported by the National Natural Science Foundation of
   China (31571165), Science and Technology Department of Sichuan Province,
   and the National Institute of Diabetes and Digestive and Kidney Diseases
   (P01-CA-163200-01 and P01-DK-098108 to S.J.P.).
CR Barchetta I, 2011, BMC MED, V9, DOI 10.1186/1741-7015-9-85
   Bohinc BN, 2012, CLIN LIVER DIS, V16, P549, DOI 10.1016/j.cld.2012.05.002
   Brufau G, 2010, NUTR METAB, V7, DOI 10.1186/1743-7075-7-73
   Cameron AJ, 2004, ENDOCRIN METAB CLIN, V33, P351, DOI 10.1016/j.ecl.2004.03.005
   Cani PD, 2007, DIABETES, V56, P1761, DOI 10.2337/db06-1491
   Day CP, 1998, GASTROENTEROLOGY, V114, P842, DOI 10.1016/S0016-5085(98)70599-2
   Ford ES, 2010, J DIABETES, V2, P180, DOI 10.1111/j.1753-0407.2010.00078.x
   Han YP, 2013, J GASTROEN HEPATOL, V28, P49, DOI 10.1111/jgh.12016
   Holick MF, 2006, MAYO CLIN PROC, V81, P353, DOI 10.4065/81.3.353
   Kong M, 2014, AM J PHYSIOL-GASTR L, V307, pG883, DOI 10.1152/ajpgi.00427.2013
   Le Chatelier E, 2013, NATURE, V500, P541, DOI 10.1038/nature12506
   Le KA, 2013, FRONT PHYSIOL, V3, DOI 10.3389/fphys.2012.00496
   Shoelson SE, 2006, J CLIN INVEST, V116, P1793, DOI 10.1172/JCI29069
   Su DM, 2016, FRONT PHYSIOL, V7, DOI 10.3389/fphys.2016.00498
   Taniai M, 2009, HEPATOL RES, V39, P685, DOI 10.1111/j.1872-034X.2009.00507.x
   Tilg H, 2010, HEPATOLOGY, V52, P1836, DOI 10.1002/hep.24001
   Turnbaugh PJ, 2006, NATURE, V444, P1027, DOI 10.1038/nature05414
   Turnbaugh PJ, 2009, NATURE, V457, P480, DOI 10.1038/nature07540
   Watanabe M, 2012, PLOS ONE, V7, DOI 10.1371/journal.pone.0038286
   Wong VWS, 2015, ALIMENT PHARM THER, V42, P731, DOI 10.1111/apt.13327
   Yuan JY, 2014, J GASTROEN HEPATOL, V29, P1292, DOI 10.1111/jgh.12510
NR 21
TC 18
Z9 19
U1 5
U2 39
PU AMER DIABETES ASSOC
PI ALEXANDRIA
PA 1701 N BEAUREGARD ST, ALEXANDRIA, VA 22311-1717 USA
SN 0012-1797
EI 1939-327X
J9 DIABETES
JI Diabetes
PD AUG 1
PY 2017
VL 66
IS 8
BP 2137
EP 2143
DI 10.2337/db17-0070
PG 7
WC Endocrinology & Metabolism
WE Science Citation Index Expanded (SCI-EXPANDED)
SC Endocrinology & Metabolism
GA FB3AJ
UT WOS:000406014600011
PM 28446519
OA Green Published
DA 2022-07-02
ER

PT J
AU Andersen, AD
   Molbak, L
   Thymann, T
   Michaelsen, KF
   Lauritzen, L
AF Andersen, A. D.
   Molbak, L.
   Thymann, T.
   Michaelsen, K. F.
   Lauritzen, L.
TI Dietary long-chain n-3 PUFA, gut microbiota and fat mass in early
   postnatal piglet development-exploring a potential interplay
SO PROSTAGLANDINS LEUKOTRIENES AND ESSENTIAL FATTY ACIDS
LA English
DT Article
DE Fish oil; Adiposity; Infants; Gut bacterial composition; Pigs
ID CARDIOVASCULAR-DISEASE RISK; WHITE ADIPOSE-TISSUE; OBESE-DIABETIC MICE;
   FISH-OIL; MESSENGER-RNA; COLONIC MICROBIOTA; BODY-COMPOSITION; ACIDS;
   WEIGHT; RATS
AB Dietary n-3PUFA and gut bacteria, particularly Bacteroidetes, have been suggested to be related to adiposity. We investigated if n-3PUFA affected fat storage and cecal bacteria in piglets. Twenty-four 4-day-old piglets were allocated to formula rich in n-3PUFA (similar to 3E%) from fish oil (FO) or n-6PUFA from sunflower oil (SO) for 14 days. We assessed body weight, fat accumulation by dual-energy X-ray absorptiometry and microbial molecular fingerprints. Dietary PUFA-composition was reflected in higher erythrocyte n-3PUFA in the FO- than the SO-group (P < 0.001). Principal component analysis revealed group differences in the overall microbiotic composition, which involved a larger Bacteroides community in the SO-group (P=0.02). There was no significant difference in body fat percentage and no relationship between fat accumulation and gut Bacteroides. Hence, this study does not support an impact of n-3PUFA or microbiota on fat accumulation during the postnatal maturation period. The impact of dietary PUFA on the gut Bacteroides warrants further investigation. (C) 2011 Elsevier Ltd. All rights reserved.
C1 [Andersen, A. D.; Thymann, T.; Michaelsen, K. F.; Lauritzen, L.] Univ Copenhagen, Fac Life Sci, Dept Human Nutr, DK-1958 Frederiksberg C, Denmark.
   [Molbak, L.] Tech Univ Denmark, Div Vet Diagnost & Res, Natl Vet Inst, DK-1790 Copenhagen V, Denmark.
RP Lauritzen, L (corresponding author), Univ Copenhagen, Fac Life Sci, Dept Human Nutr, Rolighedsvej 30, DK-1958 Frederiksberg C, Denmark.
EM ll@life.ku.dk
RI Lauritzen, Lotte/F-2921-2013; Andersen, Anders Daniel/AAV-5053-2021
OI Lauritzen, Lotte/0000-0001-7184-5949; Michaelsen, Kim
   F/0000-0003-0449-0839; Thymann, Thomas/0000-0001-7480-6064
FU Danish Council for Strategic Research; Program Commission for Food and
   Health
FX This study was supported by The Danish Council for Strategic Research,
   Program Commission for Food and Health and the intervention oils were
   donated by Axellus A/S (Oslo, Norway).
CR Allhaud G, 2008, BRIT J NUTR, V100, P461, DOI 10.1017/S0007114508911569
   [Anonymous], 2003, NUTRITION
   Baillie RA, 1999, PROSTAG LEUKOTR ESS, V60, P351, DOI 10.1016/S0952-3278(99)80011-8
   BELZUNG F, 1993, AM J PHYSIOL, V264, pR1111, DOI 10.1152/ajpregu.1993.264.6.R1111
   Bomba A, 2003, BERL MUNCH TIERARZTL, V116, P312
   CHRISTOP.SW, 1969, J DAIRY SCI, V52, P1289, DOI 10.3168/jds.S0022-0302(69)86739-1
   Corl BA, 2008, J NUTR, V138, P449, DOI 10.1093/jn/138.3.449
   Dethlefsen L, 2008, PLOS BIOL, V6, P2383, DOI 10.1371/journal.pbio.0060280
   Duncan SH, 2008, INT J OBESITY, V32, P1720, DOI 10.1038/ijo.2008.155
   DWYER CM, 1993, J ANIM SCI, V71, P3339, DOI 10.2527/1993.71123339x
   Eckburg PB, 2005, SCIENCE, V308, P1635, DOI 10.1126/science.1110591
   FOLCH J, 1957, J BIOL CHEM, V226, P497
   Geier MS, 2009, POULTRY SCI, V88, P2399, DOI 10.3382/ps.2009-00126
   Guo X, 2008, LETT APPL MICROBIOL, V47, P367, DOI 10.1111/j.1472-765X.2008.02408.x
   Guo XL, 2008, ANAEROBE, V14, P224, DOI 10.1016/j.anaerobe.2008.04.001
   HAINAULT I, 1993, ANN NY ACAD SCI, V683, P98, DOI 10.1111/j.1749-6632.1993.tb35696.x
   Hekmatdoost Azita, 2008, Indian J Gastroenterol, V27, P186
   Helland IB, 2001, PEDIATRICS, V108, DOI 10.1542/peds.108.5.e82
   Hill AM, 2007, AM J CLIN NUTR, V85, P1267, DOI 10.1093/ajcn/85.5.1267
   Hoyles L, 2009, FEMS MICROBIOL LETT, V299, P175, DOI 10.1111/j.1574-6968.2009.01741.x
   Huang XF, 2004, DIABETES OBES METAB, V6, P35, DOI 10.1111/j.1463-1326.2004.00312.x
   Huber J, 2007, INT J OBESITY, V31, P1004, DOI 10.1038/sj.ijo.0803511
   Hun CS, 1999, BIOCHEM BIOPH RES CO, V259, P85, DOI 10.1006/bbrc.1999.0733
   Jang IS, 2003, BRIT J NUTR, V89, P429, DOI 10.1079/BJN2002801
   Kabir M, 2007, AM J CLIN NUTR, V86, P1670
   Kratz M, 2009, NUTR METAB, V6, DOI 10.1186/1743-7075-6-24
   Krebs JD, 2006, INT J OBESITY, V30, P1535, DOI 10.1038/sj.ijo.0803309
   Kuda T, 2000, J NUTR SCI VITAMINOL, V46, P65, DOI 10.3177/jnsv.46.65
   Lauritzen L, 2004, LIPIDS, V39, P195, DOI 10.1007/s11745-004-1220-8
   Leser TD, 2002, APPL ENVIRON MICROB, V68, P673, DOI 10.1128/AEM.68.2.673-690.2002
   Ley RE, 2005, P NATL ACAD SCI USA, V102, P11070, DOI 10.1073/pnas.0504978102
   Ley RE, 2008, SCIENCE, V320, P1647, DOI 10.1126/science.1155725
   Ley RE, 2006, NATURE, V444, P1022, DOI 10.1038/4441022a
   Marteau P, 2001, APPL ENVIRON MICROB, V67, P4939, DOI 10.1128/AEM.67.10.4939-4942.2001
   Matsuki T, 2002, APPL ENVIRON MICROB, V68, P5445, DOI 10.1128/AEM.68.11.5445-5451.2002
   Micallef M, 2009, BRIT J NUTR, V102, P1370, DOI 10.1017/S0007114509382173
   Molbak L, 2007, J APPL MICROBIOL, V103, P1853, DOI 10.1111/j.1365-2672.2007.03430.x
   Mori T, 2007, J NUTR, V137, P2629, DOI 10.1093/jn/137.12.2629
   Nielsen S, 2007, J PEDIATR GASTR NUTR, V44, P613, DOI 10.1097/MPG.0b013e3180406a11
   Okuno M, 1997, J NUTR, V127, P1752, DOI 10.1093/jn/127.9.1752
   PARRISH CC, 1990, METABOLISM, V39, P217, DOI 10.1016/0026-0495(90)90038-E
   Perez-Matute P, 2007, BRIT J NUTR, V97, P389, DOI 10.1017/S0007114507207627
   Picaud JC, 1996, AM J CLIN NUTR, V63, P157, DOI 10.1093/ajcn/63.2.157
   REEDS PJ, 1993, GROWTH OF THE PIG, P1
   Ringo E, 1998, J APPL MICROBIOL, V85, P855, DOI 10.1046/j.1365-2672.1998.00595.x
   Rokling-Andersen MH, 2009, BRIT J NUTR, V102, P995, DOI 10.1017/S0007114509353210
   Ruzickova J, 2004, DIABETOLOGIA, V47, pA240
   Shyu C, 2007, MICROB ECOL, V53, P562, DOI 10.1007/s00248-006-9106-0
   Takahashi Y, 2000, BRIT J NUTR, V84, P175
   THOMPSON L, 1995, BRIT J NUTR, V74, P733, DOI 10.1079/BJN19950176
   Todoric J, 2006, DIABETOLOGIA, V49, P2109, DOI 10.1007/s00125-006-0300-x
   Turnbaugh P.J., 2008, NATURE
   Turnbaugh PJ, 2006, NATURE, V444, P1027, DOI 10.1038/nature05414
NR 53
TC 21
Z9 21
U1 0
U2 23
PU ELSEVIER SCI LTD
PI OXFORD
PA THE BOULEVARD, LANGFORD LANE, KIDLINGTON, OXFORD OX5 1GB, OXON, ENGLAND
SN 0952-3278
EI 1532-2823
J9 PROSTAG LEUKOTR ESS
JI Prostaglandins Leukot. Essent. Fatty Acids
PD DEC
PY 2011
VL 85
IS 6
BP 345
EP 351
DI 10.1016/j.plefa.2011.08.004
PG 7
WC Biochemistry & Molecular Biology; Cell Biology; Endocrinology &
   Metabolism
WE Science Citation Index Expanded (SCI-EXPANDED)
SC Biochemistry & Molecular Biology; Cell Biology; Endocrinology &
   Metabolism
GA 855BU
UT WOS:000297539300006
PM 21880476
DA 2022-07-02
ER

PT J
AU Buttner, P
   Okun, JG
   Hauke, J
   Holzwirth, E
   Obradovic, D
   Hindricks, G
   Thiele, H
   Kornej, J
AF Buettner, Petra
   Okun, Juergen G.
   Hauke, Jana
   Holzwirth, Erik
   Obradovic, Danilo
   Hindricks, Gerhard
   Thiele, Holger
   Kornej, Jelena
TI Trimethylamine N-oxide in atrial fibrillation progression
SO IJC HEART & VASCULATURE
LA English
DT Article
DE Atrial fibrillation; Trimethylamine N-oxide; Atrial fibrillation
   progression; Recurrences
AB The human gut microbiome and its metabolite Trimethylamine N-oxide (TMAO) are sensitive to the human diet and are involved in the complex pathomechanisms that underpin diabetes, obesity, and cardiovascular diseases. A potential involvement of increased TMAO in atrial fibrillation (AF) manifestation and progression is not clear. We measured TMAO in peripheral blood of 45 AF patients and 20 non-AF individuals (matched for age, sex, BMI, prevalence of hypertension and diabetes). TMAO levels in AF (median [IQR] 3.5 mu M [2.51-4.53]) were comparable with those in non-AF individuals (3.62 mu M [2.49-5.46]) (p = 0.629). There was no association between TMAO and AF progression phenotypes (p = 0.588). In 35 AF patients, TMAO was additionally measured 12-18 months after AF catheter ablation. TMAO levels at baseline and follow-up were correlated (r = 0.481, p = 0.003), and TMAO was increased independent from the success (restoration of sinus rhythm) of the ablation procedure.
   The data of this pilot study indicate that TMAO is not generally higher in AF and is not associated with AF progression phenotypes. The observed TMAO increase 12-18 months after AF catheter ablation needs further investigation in a larger cohort. (C) 2020 The Authors. Published by Elsevier B.V.
C1 [Buettner, Petra; Holzwirth, Erik; Obradovic, Danilo; Thiele, Holger] Univ Leipzig, Heart Ctr Leipzig, Dept Cardiol, D-04289 Leipzig, Germany.
   [Okun, Juergen G.; Hauke, Jana] Univ Childrens Hosp Heidelberg, Dept Gen Pediat, Div Neuropediat & Metab Med, Heidelberg, Germany.
   [Hindricks, Gerhard] Univ Leipzig, Heart Ctr Leipzig, Dept Electrophysiol, D-04289 Leipzig, Germany.
   [Kornej, Jelena] Boston Univ, Sch Med Cardiovasc Med, Boston, MA 02215 USA.
RP Buttner, P (corresponding author), Univ Leipzig, Heart Ctr Leipzig, Dept Internal Med Cardiol, Strumpellstr 39, D-04289 Leipzig, Germany.
EM petra.buettner@medizin.uni-leipzig.de
RI Thiele, Holger/ABE-6792-2020; Büttner, Petra/ADR-1721-2022
OI Thiele, Holger/0000-0002-0169-998X; Holzwirth, Erik/0000-0002-0324-6482
FU Marie Sklodowska-Curie Actions under the European Union's Horizon 2020
   research and innovation programme [838259]
FX Dr. Kornej received funding from the Marie Sklodowska-Curie Actions
   under the European Union's Horizon 2020 research and innovation
   programme (grant agreement No 838259).
CR Buttner P, 2018, HEART RHYTHM, V15, P1132, DOI 10.1016/j.hrthm.2018.03.021
   Gruppen EG, 2017, SCI REP-UK, V7, DOI 10.1038/s41598-017-13739-9
   Kirchhof P, 2016, EUROPACE, V18, DOI [10.5603/KP.2016.0172, 10.1093/europace/euw295]
   Kuhn T, 2017, CLIN CHEM LAB MED, V55, P261, DOI 10.1515/cclm-2016-0374
   Ma JL, 2018, FRONT PHARMACOL, V9, DOI 10.3389/fphar.2018.01082
   Schneider C, 2020, EUR J NEUROL, V27, P1596, DOI 10.1111/ene.14253
   Svingen GFT, 2018, INT J CARDIOL, V267, P100, DOI 10.1016/j.ijcard.2018.04.128
   Velasquez MT, 2016, TOXINS, V8, DOI 10.3390/toxins8110326
   Wang ZN, 2014, ANAL BIOCHEM, V455, P35, DOI 10.1016/j.ab.2014.03.016
   Yu LL, 2018, INT J CARDIOL, V255, P92, DOI 10.1016/j.ijcard.2017.11.071
NR 10
TC 7
Z9 7
U1 1
U2 3
PU ELSEVIER IRELAND LTD
PI CLARE
PA ELSEVIER HOUSE, BROOKVALE PLAZA, EAST PARK SHANNON, CO, CLARE, 00000,
   IRELAND
EI 2352-9067
J9 IJC HEART VASC
JI IJC Heart Vasc.
PD AUG
PY 2020
VL 29
AR 100554
DI 10.1016/j.ijcha.2020.100554
PG 4
WC Cardiac & Cardiovascular Systems
WE Emerging Sources Citation Index (ESCI)
SC Cardiovascular System & Cardiology
GA ND4SU
UT WOS:000561892800006
PM 32885030
OA Green Published, gold
DA 2022-07-02
ER

PT J
AU Ucles, RM
   Gonzalez-Sarrias, A
   Espin, JC
   Tomas-Barberan, FA
   Janes, M
   Cheng, H
   Finley, J
   Greenway, F
   Losso, JN
AF Ucles, Reynaldo Moreno
   Gonzalez-Sarrias, Antonio
   Carlos Espin, Juan
   Tomas-Barberan, Francisco A.
   Janes, Marlene
   Cheng, Henrique
   Finley, John
   Greenway, Frank
   Losso, Jack N.
TI Effects of red raspberry polyphenols and metabolites on the biomarkers
   of inflammation and insulin resistance in type 2 diabetes: a pilot study
SO FOOD & FUNCTION
LA English
DT Article
ID C-REACTIVE PROTEIN; ELLAGIC ACID; GUT MICROBIOTA; ANTHOCYANINS;
   UROLITHIN; SENSITIVITY; RISK; BIOAVAILABILITY; HEALTH;
   CYANIDIN-3-GLUCOSIDE
AB Berry fruits are rich in polyphenolic compounds (PCs) and may promote health benefits. Anthocyanin (ACN) concentrations of red raspberry (RR) (Rubus idaeus) extracts were 887.6 +/- 262.8 mu g g(-1), consisting mainly of cyanidin-3-sophoroside (C3S) equivalents. To test the efficacy of RR in diabetes treatment, seven patients with type 2 diabetes mellitus (T2DM) were given one oral RR serving (123 g per day) for two weeks. Blood samples were drawn at the baseline (BSL) and post-feeding (PF) periods for phenolic metabolite, inflammation and insulin resistance (IR) biomarker analysis. Two urolithin conjugates, urolithin A glucuronide (Uro-A glur) and urolithin A sulphate (Uro-A sulf) were identified in the PF period in 5 of the 7 patients in nanomolar concentrations (1.6 +/- 0.7-63.2 +/- 31.2 nM). ACN-derived metabolites such as protocatechuic acid (PCA) and 3,4-dihydroxyphenylacetic acid (DOPAC) were at micromolar levels and were higher during the PF period for diabetics and the levels were as follows: BSL: PCA = 0.6 +/- 0.4, DOPAC = 1.2 +/- 0.5; PF: PCA = 0.6 +/- 0.4, DOPAC = 1.1 +/- 0.6. The results revealed significant reductions in high sensitivity C-reactive protein, hsCRP (p = 0.01) and there was a downward trend in IR measured by the homeostatic model assessment of insulin resistance (HOMA-IR, p = 0.0584) in T2DM patients. DOPAC (1-100 mu M) failed to stimulate insulin secretion in pancreatic beta-cells. The multiplex assay showed variations in the cytokine levels between patients, but differences were not significant. This study demonstrates a potential use of RR in the treatment of inflammation and possibly IR as well in patients with type 2 diabetes.
C1 [Ucles, Reynaldo Moreno; Janes, Marlene; Finley, John; Losso, Jack N.] Louisiana State Univ, Sch Nutr & Food Sci, Chron Degenerat Dis Prevent Lab, AgCtr, Baton Rouge, LA 70803 USA.
   [Gonzalez-Sarrias, Antonio; Carlos Espin, Juan; Tomas-Barberan, Francisco A.] CEBAS CSIC, Food & Technol Dept, Murcia, Spain.
   [Cheng, Henrique] Louisiana State Univ, Sch Vet Med, Dept Comparat Biomed Sci, Baton Rouge, LA 70803 USA.
   [Greenway, Frank] Pennington Biomed Res Ctr, 6400 Perkins Rd, Baton Rouge, LA 70808 USA.
RP Losso, JN (corresponding author), Louisiana State Univ, Sch Nutr & Food Sci, Chron Degenerat Dis Prevent Lab, AgCtr, Baton Rouge, LA 70803 USA.
EM jlosso@agrenter.lsu.edu
RI Espín, Juan Carlos/G-6231-2011; González-Sarrías, Antonio/P-5846-2014;
   Greenway, Frank/N-1966-2017
OI Espín, Juan Carlos/0000-0002-1068-8692; González-Sarrías,
   Antonio/0000-0002-3407-0678; Losso, Jack/0000-0002-8187-7757; Greenway,
   Frank/0000-0002-1766-6111
FU National Processed Raspberry Council
FX The authors acknowledge the LSU AgCenter for Jack Losso's Hatch Project,
   the National Processed Raspberry Council for financial support and Dr
   Monica Giusti and Dr Greg Sigurdson at the Ohio State University for
   their help with ACN analysis.
CR Alzaid F, 2013, PLOS ONE, V8, DOI 10.1371/journal.pone.0078932
   Anan F, 2005, METABOLISM, V54, P552, DOI 10.1016/j.metabol.2004.11.012
   Antuna-Puente B, 2011, DIABETES METAB, V37, P179, DOI 10.1016/j.diabet.2011.01.002
   Bibi S, 2018, J NUTR BIOCHEM, V51, P40, DOI 10.1016/j.jnutbio.2017.08.017
   Boakye YD, 2018, BBA-GEN SUBJECTS, V1862, P61, DOI 10.1016/j.bbagen.2017.10.006
   Burton-Freeman BM, 2016, ADV NUTR, V7, P44, DOI 10.3945/an.115.009639
   Espin JC, 2013, EVID-BASED COMPL ALT, V2013, DOI 10.1155/2013/270418
   Chen F, 2007, ULTRASON SONOCHEM, V14, P767, DOI 10.1016/j.ultsonch.2006.12.011
   Chen W, 2010, NEUROCHEM RES, V35, P336, DOI 10.1007/s11064-009-0059-9
   Chen W, 2009, BIOCHEM BIOPH RES CO, V390, P142, DOI 10.1016/j.bbrc.2009.09.083
   Cortes-Martin A, 2018, FOOD FUNCT, V9, P4100, DOI [10.1039/C8FO00956B, 10.1039/c8fo00956b]
   Covarrubias L, 2008, DEV BIOL, V320, P1, DOI 10.1016/j.ydbio.2008.04.041
   Czank C, 2013, AM J CLIN NUTR, V97, P995, DOI 10.3945/ajcn.112.049247
   de Ancos B, 1999, Z LEBENSM UNTERS F A, V208, P33, DOI 10.1007/s002170050371
   de Ferrars RM, 2014, BRIT J PHARMACOL, V171, P3268, DOI 10.1111/bph.12676
   Donath MY, 2011, NAT REV IMMUNOL, V11, P98, DOI 10.1038/nri2925
   Edirisinghe I, 2016, J BERRY RES, V6, P237, DOI 10.3233/JBR-160137
   Faul F, 2007, BEHAV RES METHODS, V39, P175, DOI 10.3758/BF03193146
   Freeman DJ, 2002, DIABETES, V51, P1596, DOI 10.2337/diabetes.51.5.1596
   Garcia-Conesa MT, 2018, INT J MOL SCI, V19, DOI 10.3390/ijms19030694
   Garcia-Villalba R, 2016, J CHROMATOGR A, V1428, P162, DOI 10.1016/j.chroma.2015.08.044
   Gonzalez-Sarrias A, 2017, MOL NUTR FOOD RES, V61, DOI 10.1002/mnfr.201600830
   Gonzalez-Sarrias A, 2015, J FUNCT FOODS, V19, P225, DOI 10.1016/j.jff.2015.09.019
   Gonzalez-Sarrias A, 2013, J AGR FOOD CHEM, V61, P4352, DOI 10.1021/jf4007505
   Guo HT, 2015, NAT MED, V21, P677, DOI 10.1038/nm.3893
   Heymann D, 2006, CURR OPIN INVEST DR, V7, P443
   Huang HH, 2016, SCI REP-UK, V6, DOI 10.1038/srep23625
   Islam MMT, 2012, ADV BIOSCI BIOTECHNO, V3, P997, DOI [10.4236/abb.2012.327123, DOI 10.4236/ABB.2012.327123]
   Kay CD, 2005, J NUTR, V135, P2582, DOI 10.1093/jn/135.11.2582
   Kittl M, 2016, CELL PHYSIOL BIOCHEM, V39, P278, DOI 10.1159/000445623
   Knowler WC, 2002, NEW ENGL J MED, V346, P393, DOI 10.1056/NEJMoa012512
   Lann D, 2007, MED CLIN N AM, V91, P1063, DOI 10.1016/j.mcna.2007.06.012
   Liberal J, 2017, INVEST NEW DRUG, V35, P671, DOI 10.1007/s10637-017-0483-7
   Lidder S, 2013, BRIT J CLIN PHARMACO, V75, P677, DOI 10.1111/j.1365-2125.2012.04420.x
   Losso JN, 2009, J MED FOOD, V12, P1046, DOI 10.1089/jmf.2008.0199
   Ludwig IA, 2015, FREE RADICAL BIO MED, V89, P758, DOI 10.1016/j.freeradbiomed.2015.10.400
   Ma J, 2014, J Diabetes Res, V2014, P294017, DOI 10.1155/2014/294017
   McDougall GJ, 2005, J AGR FOOD CHEM, V53, P2760, DOI 10.1021/jf0489926
   McGhie TK, 2007, MOL NUTR FOOD RES, V51, P702, DOI 10.1002/mnfr.200700092
   Muraki I, 2013, BMJ-BRIT MED J, V347, DOI 10.1136/bmj.f5001
   Norden E, 2019, CARCINOGENESIS, V40, P93, DOI 10.1093/carcin/bgy158
   Pfutzner A, 2006, DIABETES TECHNOL THE, V8, P28, DOI 10.1089/dia.2006.8.28
   Pirola Luciano, 2017, World J Biol Chem, V8, P120, DOI 10.4331/wjbc.v8.i2.120
   Pradhan AD, 2001, JAMA-J AM MED ASSOC, V286, P327, DOI 10.1001/jama.286.3.327
   Prior R.L., 2012, FLAVONOIDS RELATED C, P79
   Puupponen-Pimia R, 2013, MOL NUTR FOOD RES, V57, P2258, DOI 10.1002/mnfr.201300280
   Schewe T, 2008, ARCH BIOCHEM BIOPHYS, V476, P102, DOI 10.1016/j.abb.2008.03.004
   Seeram N.P., 2006, POMEGRANATES ANCIENT
   Sharma M, 2010, J AGR FOOD CHEM, V58, P3965, DOI 10.1021/jf902857v
   Solverson PM, 2018, NUTRIENTS, V10, DOI 10.3390/nu10081048
   Stull AJ, 2010, J NUTR, V140, P1764, DOI 10.3945/jn.110.125336
   Suantawee T, 2017, NUTRIENTS, V9, DOI 10.3390/nu9080814
   Tian QG, 2005, J CHROMATOGR A, V1091, P72, DOI 10.1016/j.chroma.2005.07.036
   Tomas-Barberan FA, 2017, MOL NUTR FOOD RES, V61, DOI 10.1002/mnfr.201500901
   Tomas-Barberan FA, 2014, J AGR FOOD CHEM, V62, P6535, DOI 10.1021/jf5024615
   Toney AM, 2019, OBESITY, V27, P612, DOI 10.1002/oby.22404
   Wang CC, 2013, DIABETES-METAB RES, V29, P398, DOI 10.1002/dmrr.2406
   Wu XL, 2006, J AGR FOOD CHEM, V54, P4069, DOI 10.1021/jf060300l
   Xiao D, 2019, OBESITY, V27, P542, DOI 10.1002/oby.22406
   Xu JW, 2004, HYPERTENSION, V44, P217, DOI 10.1161/01.HYP.0000135868.38343.c6
   Yang LP, 2017, ADV NUTR, V8, P684, DOI 10.3945/an.116.014852
   Youl E, 2010, BRIT J PHARMACOL, V161, P799, DOI 10.1111/j.1476-5381.2010.00910.x
NR 62
TC 0
Z9 0
U1 3
U2 3
PU ROYAL SOC CHEMISTRY
PI CAMBRIDGE
PA THOMAS GRAHAM HOUSE, SCIENCE PARK, MILTON RD, CAMBRIDGE CB4 0WF, CAMBS,
   ENGLAND
SN 2042-6496
EI 2042-650X
J9 FOOD FUNCT
JI Food Funct.
PD MAY 10
PY 2022
VL 13
IS 9
BP 5166
EP 5176
DI 10.1039/d1fo02090k
EA DEC 2021
PG 11
WC Biochemistry & Molecular Biology; Food Science & Technology
WE Science Citation Index Expanded (SCI-EXPANDED)
SC Biochemistry & Molecular Biology; Food Science & Technology
GA 1C0AA
UT WOS:000782929500001
PM 35421887
DA 2022-07-02
ER

PT J
AU Li, JJ
   Zhao, HB
   Hu, XZ
   Shi, JL
   Shao, DY
   Jin, ML
AF Li, Junjun
   Zhao, Haobin
   Hu, Xinzhong
   Shi, Junling
   Shao, Dongyan
   Jin, Mingliang
TI Antidiabetic effects of different polysaccharide fractions from
   Artemisia sphaerocephala Krasch seeds in db/db mice
SO FOOD HYDROCOLLOIDS
LA English
DT Article
DE Artemisia sphaerocephala Krasch polysaccharide; Fractions; Antidiabetic
   effect; Type 2 diabetes mellitus; Glucose metabolism
ID IN-VITRO; STRUCTURAL-CHARACTERIZATION; AMELIORATES HYPERGLYCEMIA; GUT
   MICROBIOTA; DIETARY-FIBERS; FATTY-ACIDS; LIVER; CARBOHYDRATE; STARCH;
   RISK
AB Artemisia sphaerocephala Krasch polysaccharide (ASKP) has previously been reported to ameliorate the hyperglycemia and oxidative stress in type 2 diabetes mellitus and was separated into two fractions of 60P and 60S. To determine the major functional fraction in ASKP, the antidiabetic effects of ASKP and its two fractions were investigated in diabetic db/db mice. As a result, 60P showed the highest and 60S showed the lowest capability in many aspects: decreasing the fasting blood glucose, glycated serum protein, and the insulin resistance in db/db mice; reversing the dyslipidemia caused by diabetes as indicated by the decreased levels of total cholesterol, triglyceride, high density lipoprotein cholesterol, low density lipoprotein cholesterol, and non-esterified fatty acid; as well as exerting antioxidant activities (increases in catalase, superoxide dismutase, and glutathione peroxidase, and a decrease in malondialdehyde) and hepatoprotective activities (increases in total protein and albumin, decreases in alanine aminotransferase and aspartate aminotransferase) in the liver of db/db mice. Liver histopathological observation, using both hematoxylin-eosin staining and periodic acid-Schiff reagent staining, indicated that all polysaccharide fractions could ameliorate the deterioration of hepatic lesions and increase the hepatic glycogen storage in db/db mice. Furthermore, analysis of relative mRNA expression levels suggested that all polysaccharide fractions promoted the glycogen synthesis by up-regulating the expressions of peroxisome proliferator-activated receptor-gamma, glucose transporter-4, phosphoinositide 3-kinase, protein kinase B, and glucokinase and inhibited gluconeogenesis via down-regulating the expression of phosphoenopyruvate carboxykinase. Overall, 60P showed as the major antidiabetic fraction in ASKP.
C1 [Li, Junjun; Zhao, Haobin; Shi, Junling; Shao, Dongyan; Jin, Mingliang] Northwestern Polytech Univ, Sch Life Sci, Key Lab Space Biosci & Biotechnol, Xian 710072, Shaanxi, Peoples R China.
   [Li, Junjun; Hu, Xinzhong] Shaanxi Normal Univ, Coll Food Engn & Nutr Sci, Xian 710119, Shaanxi, Peoples R China.
RP Shi, JL (corresponding author), Northwestern Polytech Univ, Sch Life Sci, Key Lab Space Biosci & Biotechnol, Xian 710072, Shaanxi, Peoples R China.
EM sjlshi2004@nwpu.edu.cn
OI Shi, Junling/0000-0002-4643-1792
FU National Natural Science Foundation of China [31471718, 1701722]; Modern
   Agricultural Industry Technology System [CARS-30]; Key research and
   development plan of Shaanxi Province [2017ZDXL-NY-0304]; China
   Postdoctoral Science Foundation [2017M613211]; Seed Foundation of
   Innovation and Creation for Graduate Students in Northwestern
   Polytechnical University [zz2017242]; Innovation Foundation for Doctor
   Dissertation of Northwestern Polytechnical University
FX We acknowledge funding by the National Natural Science Foundation of
   China (grant no. 31471718, 1701722), the Modern Agricultural Industry
   Technology System (CARS-30), and Key research and development plan of
   Shaanxi Province (2017ZDXL-NY-0304), the China Postdoctoral Science
   Foundation (2017M613211), the Seed Foundation of Innovation and Creation
   for Graduate Students in Northwestern Polytechnical University
   (zz2017242), and the Innovation Foundation for Doctor Dissertation of
   Northwestern Polytechnical University. We would thank the Analytical &
   Testing Center, Northwestern Polytechnical University and the Key
   Laboratory for Space Bioscience and Biotechnology, School of Life
   Sciences, Northwestern Polytechnical University to provide the
   instruments used in this study.
CR Agius L, 2008, BIOCHEM J, V414, P1, DOI 10.1042/BJ20080595
   Ahlqvist E, 2018, LANCET DIABETES ENDO, V6, P361, DOI 10.1016/S2213-8587(18)30051-2
   AlEssa HB, 2015, AM J CLIN NUTR, V102, P1543, DOI 10.3945/ajcn.115.116558
   [Anonymous], 2000, PRESSURE VESSEL TECH
   Birkenfeld AL, 2014, HEPATOLOGY, V59, P713, DOI 10.1002/hep.26672
   Brennan CS, 2005, MOL NUTR FOOD RES, V49, P560, DOI 10.1002/mnfr.200500025
   Chen C, 2017, FOOD FUNCT, V8, P2523, DOI [10.1039/c7fo00417f, 10.1039/C7FO00417F]
   Chen J, 2014, IND CROP PROD, V60, P138, DOI 10.1016/j.indcrop.2014.06.013
   Cui J, 2015, CARBOHYD POLYM, V121, P309, DOI 10.1016/j.carbpol.2014.12.065
   Danaei G, 2014, LANCET DIABETES ENDO, V2, P634, DOI 10.1016/S2213-8587(14)70102-0
   Delarue J, 2007, CURR OPIN CLIN NUTR, V10, P142, DOI 10.1097/MCO.0b013e328042ba90
   Fievet C, 2006, CURR OPIN PHARMACOL, V6, P606, DOI 10.1016/j.coph.2006.06.009
   Goff H. D., 2018, Bioactive Carbohydrates and Dietary Fibre, V14, P39, DOI 10.1016/j.bcdf.2017.07.005
   Grundy SM, 2004, J CLIN ENDOCR METAB, V89, P2595, DOI 10.1210/jc.2004-0372
   Guo Q, 2012, CARBOHYD RES, V350, P31, DOI 10.1016/j.carres.2011.10.020
   Guo QB, 2011, CARBOHYD POLYM, V86, P831, DOI 10.1016/j.carbpol.2011.05.034
   Guo QB, 2011, CARBOHYD POLYM, V86, P742, DOI 10.1016/j.carbpol.2011.05.018
   Hou ZH, 2010, J AGR FOOD CHEM, V58, P3191, DOI 10.1021/jf904407x
   Hu JL, 2013, INT J BIOL MACROMOL, V54, P264, DOI 10.1016/j.ijbiomac.2012.12.011
   Hu XZ, 2011, FOOD HYDROCOLLOID, V25, P207, DOI 10.1016/j.foodhyd.2009.12.006
   Hu XQ, 2017, J AGR FOOD CHEM, V65, P4658, DOI 10.1021/acs.jafc.7b01766
   Ji XL, 2017, FOOD CHEM, V227, P349, DOI 10.1016/j.foodchem.2017.01.074
   Li JJ, 2016, CARBOHYD POLYM, V144, P531, DOI 10.1016/j.carbpol.2016.02.039
   Lovegrove A, 2017, CRIT REV FOOD SCI, V57, P237, DOI 10.1080/10408398.2014.939263
   Makki K, 2018, CELL HOST MICROBE, V23, P705, DOI 10.1016/j.chom.2018.05.012
   Manning BD, 2007, CELL, V129, P1261, DOI 10.1016/j.cell.2007.06.009
   Nie S.P., 2013, BIOACT CARBOHYDR DIE, V1, P10, DOI DOI 10.1016/J.BCDF.2013.01.001
   Postic C, 2004, DIABETES METAB, V30, P398, DOI 10.1016/S1262-3636(07)70133-7
   Radziuk J, 2001, DIABETES-METAB RES, V17, P250, DOI 10.1002/dmrr.217
   Ren DY, 2014, INT J BIOL MACROMOL, V69, P296, DOI 10.1016/j.ijbiomac.2014.05.064
   Salazar-Kagunye R, 2012, BIOMARK MED, V6, P663, DOI [10.2217/BMM.12.52, 10.2217/bmm.12.52]
   Sasaki T, 2012, FOOD CHEM, V133, P1420, DOI 10.1016/j.foodchem.2012.02.029
   Schultze SM, 2012, EXPERT REV MOL MED, V14, DOI 10.1017/S1462399411002109
   Si X, 2017, FOOD FUNCT, V8, P232, DOI 10.1039/c6fo01225f
   Simpson R., 2014, Bioactive Carbohydrates and Dietary Fibre, V3, P106
   Sluijs I, 2010, AM J CLIN NUTR, V92, P905, DOI 10.3945/ajcn.2010.29620
   Staels B, 2005, DIABETES, V54, P2460, DOI 10.2337/diabetes.54.8.2460
   Tessari P, 2009, NUTR METAB CARDIOVAS, V19, P291, DOI 10.1016/j.numecd.2008.12.015
   Tuncil YE, 2017, J FUNCT FOODS, V32, P347, DOI 10.1016/j.jff.2017.03.001
   Vinoth K. T., 2015, INT J BIOL MACROMO C, V72, P1044, DOI DOI 10.1016/j.ijbiomac.2014.10.013
   Wang PC, 2016, CARBOHYD POLYM, V148, P86, DOI 10.1016/j.carbpol.2016.02.060
   Wu JJ, 2017, CARBOHYD POLYM, V178, P209, DOI 10.1016/j.carbpol.2017.09.050
   Wu JJ, 2016, CARBOHYD POLYM, V144, P474, DOI 10.1016/j.carbpol.2016.02.040
   Xie X, 2011, ENDOCR J, V58, P761, DOI 10.1507/endocrj.K11E-024
   Xing XH, 2009, J ETHNOPHARMACOL, V125, P410, DOI 10.1016/j.jep.2009.07.021
   Zhang J, 2006, SWISS MED WKLY, V136, P529
   Zhang P, 2017, LANCET DIABETES ENDO, V5, P404, DOI 10.1016/S2213-8587(17)30100-6
   Zhao LP, 2018, SCIENCE, V359, P1151, DOI 10.1126/science.aao5774
   Zhou B, 2016, LANCET, V387, P1513, DOI 10.1016/S0140-6736(16)00618-8
   Zhou J, 2015, J ETHNOPHARMACOL, V164, P229, DOI 10.1016/j.jep.2015.02.026
   Zhu KX, 2016, J AGR FOOD CHEM, V64, P1938, DOI 10.1021/acs.jafc.5b06103
   Zhuang HN, 2017, FOOD CHEM, V224, P294, DOI 10.1016/j.foodchem.2016.12.087
NR 52
TC 32
Z9 32
U1 7
U2 185
PU ELSEVIER SCI LTD
PI OXFORD
PA THE BOULEVARD, LANGFORD LANE, KIDLINGTON, OXFORD OX5 1GB, OXON, ENGLAND
SN 0268-005X
EI 1873-7137
J9 FOOD HYDROCOLLOID
JI Food Hydrocolloids
PD JUN
PY 2019
VL 91
BP 1
EP 9
DI 10.1016/j.foodhyd.2019.01.002
PG 9
WC Chemistry, Applied; Food Science & Technology
WE Science Citation Index Expanded (SCI-EXPANDED)
SC Chemistry; Food Science & Technology
GA HL5GG
UT WOS:000458754000001
DA 2022-07-02
ER

PT J
AU Martinez, MN
   Mochel, JP
   Neuhoff, S
   Pade, D
AF Martinez, Marilyn N.
   Mochel, Jonathan P.
   Neuhoff, Sibylle
   Pade, Devendra
TI Comparison of Canine and Human Physiological Factors: Understanding
   Interspecies Differences that Impact Drug Pharmacokinetics
SO AAPS JOURNAL
LA English
DT Review
DE ADME; canine-human interspecies extrapolation; metabolism; scaling
   factors; transporters
ID GASTRIC RESIDENCE TIME; INTESTINAL LYMPHATIC TRANSPORT; MECHANICAL
   DESTRUCTIVE FORCE; IN-VIVO EXTRAPOLATION; SPECIES-DIFFERENCES; ORAL
   BIOAVAILABILITY; CYTOCHROME-P450 ENZYMES; MEMBRANE TRANSPORTERS; GUT
   MICROBIOTA; BLOOD-BRAIN
AB This review is a summary of factors affecting the drug pharmacokinetics (PK) of dogs versus humans. Identifying these interspecies differences can facilitate canine-human PK extrapolations while providing mechanistic insights into species-specific drug in vivo behavior. Such a cross-cutting perspective can be particularly useful when developing therapeutics targeting diseases shared between the two species such as cancer, diabetes, cognitive dysfunction, and inflammatory bowel disease. Furthermore, recognizing these differences also supports a reverse PK extrapolations from humans to dogs. To appreciate the canine-human differences that can affect drug absorption, distribution, metabolism, and elimination, this review provides a comparison of the physiology, drug transporter/enzyme location, abundance, activity, and specificity between dogs and humans. Supplemental material provides an in-depth discussion of certain topics, offering additional critical points to consider. Based upon an assessment of available state-of-the-art information, data gaps were identified. The hope is that this manuscript will encourage the research needed to support an understanding of similarities and differences in human versus canine drug PK.
C1 [Martinez, Marilyn N.] US FDA, Ctr Vet Med, Off New Anim Drug Evaluat, Rockville, MD 20855 USA.
   [Mochel, Jonathan P.] Iowa State Univ, Dept Biomed Sci, SMART Pharmacol, Ames, IA 50011 USA.
   [Neuhoff, Sibylle; Pade, Devendra] Certara UK Ltd, Simcyp Div, 1 Concourse Way, Sheffield S1 2BJ, S Yorkshire, England.
RP Martinez, MN (corresponding author), US FDA, Ctr Vet Med, Off New Anim Drug Evaluat, Rockville, MD 20855 USA.
EM marilyn.martinez@fda.hhs.gov
RI Mochel, Jonathan/AAR-3496-2021; Pade, Devendra/ABE-3127-2020
OI Pade, Devendra/0000-0003-0709-9528; Neuhoff,
   Sibylle/0000-0001-8809-1960; Mochel, Jonathan/0000-0002-0997-3111
FU US FDA Center for Veterinary Medicine; Certara UK Limited, Simcyp
   Division
FX This collaboration is part of the Cooperative Research and Development
   Agreement (CRADA) between the US FDA Center for Veterinary Medicine and
   Certara UK Limited, Simcyp Division. No external funding was involved in
   the development of this manuscript.
CR Abbott JM, 2013, FASEB J, V27
   Abdulla T., 2019, PROPOFOL TAIL DRUG D
   Achour B, 2014, DRUG METAB DISPOS, V42, P1349, DOI 10.1124/dmd.114.058834
   Akiyama Y, 2019, J PHARM SCI-US, V108, P2728, DOI 10.1016/j.xphs.2019.03.015
   Al-Majdoub ZM, 2019, MOL PHARMACEUT, V16, P1220, DOI 10.1021/acs.molpharmaceut.8b01189
   Alessandri G, 2019, ENVIRON MICROBIOL, V21, P1331, DOI 10.1111/1462-2920.14540
   Alexander SPH, 2019, BRIT J PHARMACOL, V176, pS1, DOI 10.1111/bph.14747
   Ambrosini YM, 2019, FRONT AGING NEUROSCI, V11, DOI 10.3389/fnagi.2019.00130
   Arndt M, 2013, EUR J PHARM BIOPHARM, V84, P633, DOI 10.1016/j.ejpb.2013.01.010
   Bailey J, 2013, ATLA-ALTERN LAB ANIM, V41, P335, DOI 10.1177/026119291304100504
   Baj A, 2019, INT J MOL SCI, V20, DOI 10.3390/ijms20061482
   Barko PC, 2018, J VET INTERN MED, V32, P9, DOI 10.1111/jvim.14875
   Basit A, 2019, DRUG METAB DISPOS, V47, P802, DOI 10.1124/dmd.119.086579
   BAZZOLI F, 1982, GASTROENTEROLOGY, V83, P753
   Benet LZ, 2019, AAPS J, V21, DOI 10.1208/s12248-019-0373-3
   Bentley RT, 2017, NEURO-ONCOLOGY, V19, P312, DOI 10.1093/neuonc/now109
   Berry LM, 2011, DRUG METAB DISPOS, V39, P2103, DOI 10.1124/dmd.111.040766
   BILBREY GL, 1973, J CLIN INVEST, V52, P3011, DOI 10.1172/JCI107499
   Boscan P., 2016, CIRCLE DISCOVERY
   Braun C, 2017, MOL PHARMACEUT, V14, P3436, DOI 10.1021/acs.molpharmaceut.7b00449
   Burt HJ, 2016, DRUG METAB DISPOS, V44, P1550, DOI 10.1124/dmd.116.071183
   Chan R, 2018, PHARM RES-DORDR, V35, DOI 10.1007/s11095-018-2360-2
   Chandra L, 2019, BMC BIOL, V17, DOI 10.1186/s12915-019-0652-6
   Chen Jun, 2009, Drug Metab Lett, V3, P61
   CHOW E, 1987, J PHYSIOL-LONDON, V392, P21, DOI 10.1113/jphysiol.1987.sp016767
   Clevers H, 2016, CELL, V165, P1586, DOI 10.1016/j.cell.2016.05.082
   CODE CF, 1975, J PHYSIOL-LONDON, V246, P289, DOI 10.1113/jphysiol.1975.sp010891
   Coelho LP, 2018, MICROBIOME, V6, DOI 10.1186/s40168-018-0450-3
   Colclough N, 2014, MEDCHEMCOMM, V5, P963, DOI 10.1039/c4md00148f
   Colotti G, 2020, FUTURE MED CHEM, V12, P1197, DOI 10.4155/fmc-2020-0023
   Court MH, 2013, VET CLIN N AM-SMALL, V43, P1039, DOI 10.1016/j.cvsm.2013.05.002
   Dahlgren D, 2018, INT J PHARMACEUT, V547, P158, DOI 10.1016/j.ijpharm.2018.05.029
   DeSesso JM, 2012, ENCY DRUG METABOLISM, P1
   Di L, 2011, DRUG METAB DISPOS, V39, P1270, DOI 10.1124/dmd.111.038778
   DRESSMAN JB, 1986, PHARMACEUT RES, V3, P123, DOI 10.1023/A:1016353705970
   Eckburg PB, 2005, SCIENCE, V308, P1635, DOI 10.1126/science.1110591
   Estudante M, 2013, ADV DRUG DELIVER REV, V65, P1340, DOI 10.1016/j.addr.2012.09.042
   Fiamoncini J, 2016, ESSAYS BIOCHEM, V60, P409, DOI 10.1042/EBC20160052
   Funk-Keenan J, 2012, J VET INTERN MED, V26, P1126, DOI 10.1111/j.1939-1676.2012.00965.x
   Garattini E, 2012, EXPERT OPIN DRUG MET, V8, P487, DOI 10.1517/17425255.2012.663352
   Giacomini KM, 2010, NAT REV DRUG DISCOV, V9, P215, DOI 10.1038/nrd3028
   Gordon I, 2009, PLOS MED, V6, DOI 10.1371/journal.pmed.1000161
   Graham RA, 2002, DRUG METAB DISPOS, V30, P1206, DOI 10.1124/dmd.30.11.1206
   Griskevicius L, 2003, EUR J CLIN PHARMACOL, V59, P103, DOI 10.1007/s00228-003-0590-6
   Harwood M., 2016, SIMCYP CONS M SHEFF
   Harwood MD, 2019, DRUG METAB DISPOS, V47, P854, DOI 10.1124/dmd.119.086959
   Harwood MD, 2014, DRUG METAB DISPOS, V42, P1766, DOI 10.1124/dmd.114.058446
   Hatton GB, 2015, J PHARM SCI-US, V104, P2747, DOI 10.1002/jps.24365
   He YL, 1998, J PHARM SCI, V87, P626, DOI 10.1021/js970120d
   Heikkinen AT, 2015, PHARM RES-DORDR, V32, P74, DOI 10.1007/s11095-014-1446-8
   Heikkinen AT, 2013, MOL PHARMACEUT, V10, P1388, DOI 10.1021/mp300692k
   Heikkinen AT, 2012, PHARM RES-DORDR, V29, P1832, DOI 10.1007/s11095-012-0707-7
   Herath M, 2020, FRONT CELL INFECT MI, V10, DOI 10.3389/fcimb.2020.00248
   Herstad KMV, 2018, PLOS ONE, V13, DOI 10.1371/journal.pone.0198342
   Ho MCD, 2017, DRUG METAB DISPOS, V45, P686, DOI 10.1124/dmd.116.074377
   Hounnou G, 2002, SURG RADIOL ANAT, V24, P290, DOI 10.1007/s00276-002-0057-y
   Humberstone AJ, 1996, J PHARM SCI, V85, P525, DOI 10.1021/js950472p
   Ikeda Y, 2017, SCI REP-UK, V7, DOI 10.1038/s41598-017-00476-2
   ITOH T, 1986, J PHARM PHARMACOL, V38, P801, DOI 10.1111/j.2042-7158.1986.tb04498.x
   ITOH Z, 1982, CLIN GASTROENTEROL, V11, P497
   Jantratid E, 2008, PHARM RES-DORDR, V25, P1663, DOI 10.1007/s11095-008-9569-4
   Jergens AE, 2019, FRONT VET SCI, V6, DOI 10.3389/fvets.2019.00199
   Kalantzi L, 2006, PHARM RES-DORDR, V23, P1373, DOI 10.1007/s11095-006-0207-8
   Kamba M, 2000, INT J PHARM, V208, P61, DOI 10.1016/S0378-5173(00)00552-4
   Kamba M, 2001, INT J PHARM, V228, P209, DOI 10.1016/S0378-5173(01)00844-4
   Kaneko K, 2008, DRUG METAB DISPOS, V36, P81, DOI 10.1124/dmd.107.016873
   KARARLI TT, 1995, BIOPHARM DRUG DISPOS, V16, P351, DOI 10.1002/bdd.2510160502
   Kelly JR, 2015, FRONT CELL NEUROSCI, V9, DOI 10.3389/fncel.2015.00392
   Ketrat S, 2020, J MOL GRAPH MODEL, V98, DOI 10.1016/j.jmgm.2020.107601
   Khoo SM, 2001, J PHARM SCI, V90, P1599, DOI 10.1002/jps.1110
   Kimoto E, 2017, J PHARM SCI-US, V106, P2795, DOI 10.1016/j.xphs.2017.04.043
   KIMURA T, 1985, J PHARMACOBIO-DYNAM, V8, P578
   Kingsbury DD, 2018, GASTROENTEROLOGY, V154, pS686
   Knauer MJ, 2010, CIRC RES, V106, P297, DOI 10.1161/CIRCRESAHA.109.203596
   Kosa T, 1997, PHARMACEUT RES, V14, P1607, DOI 10.1023/A:1012138604016
   Koziolek M, 2015, J CONTROL RELEASE, V220, P71, DOI 10.1016/j.jconrel.2015.10.022
   Koziolek M, 2019, EUR J PHARM BIOPHARM, V136, P221, DOI 10.1016/j.ejpb.2019.01.026
   Koziolek M, 2015, J PHARM SCI-US, V104, P2855, DOI 10.1002/jps.24274
   Kyokawa Y, 2001, CHEM-BIOL INTERACT, V134, P291, DOI 10.1016/S0009-2797(01)00164-8
   Lai YR, 2009, EXPERT OPIN DRUG MET, V5, P1175, DOI 10.1517/17425250903127234
   LASSEN UV, 1968, J PHYSIOL-LONDON, V195, P681, DOI 10.1113/jphysiol.1968.sp008482
   Laulicht B, 2010, P NATL ACAD SCI USA, V107, P8201, DOI 10.1073/pnas.1002292107
   Lee P, 2015, CURR PHARM DESIGN, V21, P1862, DOI 10.2174/1381612821666150302115025
   Leenaars CHC, 2019, J TRANSL MED, V17, DOI 10.1186/s12967-019-1976-2
   Legen I, 2006, INT J PHARM, V308, P84, DOI 10.1016/j.ijpharm.2005.10.036
   Lennarella-Servantez C., 2020, BARC EUR COLL VET IN
   Lespine A, 2006, EUR J PHARM SCI, V27, P37, DOI 10.1016/j.ejps.2005.08.003
   LEVITT MD, 1990, J CLIN INVEST, V86, P1540, DOI 10.1172/JCI114873
   Li HK, 2016, EXPERT OPIN DRUG MET, V12, P31, DOI 10.1517/17425255.2016.1121234
   Lyu TS, 2018, AMB EXPRESS, V8, DOI 10.1186/s13568-018-0652-x
   Macierzanka A, 2019, SCI REP-UK, V9, DOI 10.1038/s41598-019-53933-5
   Mahar KM, 2012, J PHARM SCI-US, V101, P2439, DOI 10.1002/jps.23159
   Martinez MN, 2017, AAPS J, V19, P712, DOI 10.1208/s12248-017-0055-y
   Martinez MN, 2020, CURR OPIN TOXICOL, V23-24, P98, DOI 10.1016/j.cotox.2020.05.005
   Martinez MN, 2020, DRUG METAB DISPOS, V48, P631, DOI 10.1124/dmd.120.090704
   Martinez MN, 2019, AAPS J, V21, DOI 10.1208/s12248-019-0364-4
   Martinez MN, 2018, J VET PHARMACOL THER, V41, pE57, DOI 10.1111/jvp.12670
   Martinez MN, 2009, J PHARM SCI-US, V98, P844, DOI 10.1002/jps.21499
   Martinez SE, 2019, DRUG METAB DISPOS, V47, P1314, DOI 10.1124/dmd.119.088070
   Matsunaga N, 2019, DRUG METAB DISPOS, V47, P215, DOI 10.1124/dmd.118.084194
   MCCOMAS AJ, 1968, J NEUROL NEUROSUR PS, V31, P434, DOI 10.1136/jnnp.31.5.434
   Mealey KL, 2019, HUM GENET, V138, P467, DOI 10.1007/s00439-019-02020-w
   MILTON KA, 1989, BRIT J CLIN PHARMACO, V28, P71, DOI 10.1111/j.1365-2125.1989.tb03507.x
   Mochel JP, 2018, AAPS J, V20, DOI 10.1208/s12248-017-0178-1
   MOJAVERIAN P, 1985, GASTROENTEROLOGY, V89, P392, DOI 10.1016/0016-5085(85)90342-7
   Monticello TM, 2017, TOXICOL APPL PHARM, V334, P100, DOI 10.1016/j.taap.2017.09.006
   Morris ME, 2017, AAPS J, V19, P1317, DOI 10.1208/s12248-017-0110-8
   Moschetta A, 2005, J LIPID RES, V46, P2221, DOI 10.1194/jlr.M500178-JLR200
   Neuhoff S, 2013, AAPS ADV PHARM SCI, V7, P150, DOI 10.1007/978-1-4614-8229-1_7
   Nies AT, 2007, CANCER LETT, V254, P11, DOI 10.1016/j.canlet.2006.12.023
   Otagiri Masaki, 2005, Drug Metab Pharmacokinet, V20, P309, DOI 10.2133/dmpk.20.309
   Pade D., 2018, 2018 WROCL 14 INT C
   Pade D, 2019, EUR J PHARM BIOPHARM, V141, P191, DOI 10.1016/j.ejpb.2019.05.024
   Paine MF, 2006, DRUG METAB DISPOS, V34, P880, DOI 10.1124/dmd.105.008672
   Pan GY, 2019, ADV EXP MED BIOL, V1141, P293, DOI 10.1007/978-981-13-7647-4_6
   Papich MG, 2015, AAPS J, V17, P948, DOI 10.1208/s12248-015-9743-7
   PARKER JC, 1977, J GEN PHYSIOL, V69, P417, DOI 10.1085/jgp.69.4.417
   Pilla R, 2020, FRONT VET SCI, V6, DOI 10.3389/fvets.2019.00498
   Ramaswamy M, 1999, ANTIMICROB AGENTS CH, V43, P1424, DOI 10.1128/AAC.43.6.1424
   Ramirez DA, 2019, DRUG METAB DISPOS, V47, P257, DOI 10.1124/dmd.118.083766
   Redzic Z, 2011, FLUIDS BARRIERS CNS, V8, DOI 10.1186/2045-8118-8-3
   Ruark CD, 2014, J PHARM SCI-US, V103, P2189, DOI 10.1002/jps.24011
   Sagawa K, 2009, J PHARM SCI-US, V98, P2494, DOI 10.1002/jps.21602
   Schneider B, 2018, CPT-PHARMACOMET SYST, V7, P65, DOI 10.1002/psp4.12262
   Schutt T, 2016, J ALZHEIMERS DIS, V52, P433, DOI 10.3233/JAD-151085
   Shida S, 2016, XENOBIOTICA, V46, P759, DOI 10.3109/00498254.2015.1118650
   SHIMADA T, 1994, J PHARMACOL EXP THER, V270, P414
   SMITH KA, 1976, STROKE, V7, P257, DOI 10.1161/01.STR.7.3.257
   Smith SA, 2019, PHARM RES-DORDR, V36, DOI 10.1007/s11095-018-2551-x
   Sugano K, 2010, MOL PHARMACEUT, V7, P1362, DOI 10.1021/mp1001119
   Takano R, 2008, PHARM RES-DORDR, V25, P2334, DOI 10.1007/s11095-008-9637-9
   Timchalk C, 2004, TOXICOLOGY, V200, P1, DOI 10.1016/j.tox.2004.03.005
   Trepanier LA, 1998, PHARMACOGENETICS, V8, P169, DOI 10.1097/00008571-199804000-00009
   Trepanier LA, 2004, J VET PHARMACOL THER, V27, P129, DOI 10.1111/j.1365-2885.2004.00576.x
   Trevaskis NL, 2009, PHARM RES-DORDR, V26, P1486, DOI 10.1007/s11095-009-9860-z
   van de Waterbeemd H, 2001, J MED CHEM, V44, P1313, DOI 10.1021/jm000407e
   Vandana UK, 2020, BIOINFORMATION, V16, P196, DOI 10.6026/97320630016196
   Vazquez-Baeza Y, 2016, NAT MICROBIOL, V1, DOI [10.1038/nmicrobiol.2016.177, 10.1038/NMICROBIOL.2016.177]
   Vertzoni M, 2004, J PHARM PHARMACOL, V56, P453, DOI 10.1211/0022357022935
   Walsh PL, 2017, AAPS PHARMSCITECH, V18, P1408, DOI 10.1208/s12249-016-0611-2
   Wang L, 2015, DRUG METAB DISPOS, V43, P367, DOI 10.1124/dmd.114.061580
   Ward KW, 2004, DRUG METAB DISPOS, V32, P612, DOI 10.1124/dmd.32.6.612
   Warrit K, 2017, VET J, V227, P36, DOI 10.1016/j.tvjl.2017.08.005
   Watson CJ, 2001, AM J PHYSIOL-CELL PH, V281, pC388, DOI 10.1152/ajpcell.2001.281.2.C388
   White R, 2017, GUT MICROBES, V8, P451, DOI 10.1080/19490976.2017.1334754
   Wilby AJ, 2011, DRUG METAB DISPOS, V39, P2361, DOI 10.1124/dmd.111.041814
   Wittenburg LA, 2019, RES VET SCI, V122, P93, DOI 10.1016/j.rvsc.2018.11.009
   Wu CY, 2005, PHARM RES-DORDR, V22, P11, DOI 10.1007/s11095-004-9004-4
   Xiao JC, 2020, AAPS J, V22, DOI 10.1208/s12248-020-00509-1
   Xie Y, 2020, DRUG METAB REV, V52, P139, DOI 10.1080/03602532.2020.1718691
   Xing CY, 2017, J CEREBR BLOOD F MET, V37, P2848, DOI 10.1177/0271678X16676826
   Xing HL, 2014, BMC PLANT BIOL, V14, DOI 10.1186/s12870-014-0327-y
   Yague E, 2003, J BIOL CHEM, V278, P10344, DOI 10.1074/jbc.M211093200
   Yanez JA, 2011, ADV DRUG DELIVER REV, V63, P923, DOI 10.1016/j.addr.2011.05.019
   Yee SW, 2018, CLIN PHARMACOL THER, V104, P803, DOI 10.1002/cpt.1098
   Zhang J, 2016, CHEM-BIOL INTERACT, V255, P45, DOI 10.1016/j.cbi.2016.03.019
   Zhou SF, 2009, DRUG METAB REV, V41, P89, DOI 10.1080/03602530902843483
   Zhou X, 2019, PHARMACOL RES PERSPE, V7, DOI 10.1002/prp2.502
   Zou L, 2018, MOL PHARMACOL, V94, P689, DOI 10.1124/mol.117.111153
NR 159
TC 3
Z9 3
U1 1
U2 7
PU SPRINGER
PI NEW YORK
PA ONE NEW YORK PLAZA, SUITE 4600, NEW YORK, NY, UNITED STATES
SN 1550-7416
J9 AAPS J
JI AAPS J.
PD APR 27
PY 2021
VL 23
IS 3
AR 59
DI 10.1208/s12248-021-00590-0
PG 16
WC Pharmacology & Pharmacy
WE Science Citation Index Expanded (SCI-EXPANDED)
SC Pharmacology & Pharmacy
GA RU0MH
UT WOS:000644845800001
PM 33907906
OA Green Published
DA 2022-07-02
ER

PT J
AU Allen, KE
   Gumber, D
   Ostfeld, RJ
AF Allen, Kathleen E.
   Gumber, Divya
   Ostfeld, Robert J.
TI Heart Failure and a Plant-Based Diet. A Case-Report and Literature
   Review
SO FRONTIERS IN NUTRITION
LA English
DT Review
DE diet; heart failure; hypertension; plant-based; vegetarian
ID TRIMETHYLAMINE-N-OXIDE; LIFE-STYLE FACTORS; FAT VEGAN DIET;
   BLOOD-PRESSURE; GUT MICROBIOTA; OXIDATIVE STRESS; VEGETARIAN DIETS;
   CARDIOVASCULAR-DISEASES; DENSITY-LIPOPROTEIN; EJECTION FRACTION
AB A 54-year-old female with grade 3 obesity body mass index (BMI 45.2 kg/m(2)) and type II diabetes (hemoglobin A1c 8.1%) presented to her primary care physician in May 2017 with a chief complaint of left lower extremity edema. Work-up revealed heart failure with depressed left ventricular systolic function. Upon diagnosis, she substantially altered her lifestyle, changing her diet from a "healthy western" one to a whole food plant-based one. Guideline directed medical therapy for heart failure was also utilized. Over five and a half months, she lost 22.7 kg and reversed her diabetes without the use of diabetes medications. Her left ventricular systolic function normalized. Although causality cannot be determined, this case highlights the potential role of a plant-based diet in helping to reverse heart failure with reduced ejection fraction. This article will review how a minimally processed whole food plant-based dietary pattern and similar dietary patterns, such as the Dietary Approach to Stop Hypertension diet, may contribute to the reversal of left ventricular dysfunction.
C1 [Allen, Kathleen E.] NewYork Presbyterian, Dept Food & Nutr, New York, NY USA.
   [Gumber, Divya; Ostfeld, Robert J.] Montefiore Hlth Syst, Div Cardiol, Bronx, NY 10467 USA.
RP Ostfeld, RJ (corresponding author), Montefiore Hlth Syst, Div Cardiol, Bronx, NY 10467 USA.
EM rostfeld@montefiore.org
OI Allen, Kathleen/0000-0001-9518-4487
FU Purjes Foundation
FX RO also received a research grant from Purjes Foundation.
CR Abdullah SM, 2018, CIRCULATION, V138, P2315, DOI 10.1161/CIRCULATIONAHA.118.034273
   Agrawal NK, 2014, WORLD J DIABETES, V5, P697, DOI 10.4239/wjd.v5.i5.697
   Alvaro A, 2008, IUBMB LIFE, V60, P757, DOI 10.1002/iub.110
   ANDERSON JW, 1979, AM J CLIN NUTR, V32, P2312, DOI 10.1093/ajcn/32.11.2312
   Anker SD, 2004, HEART, V90, P464, DOI 10.1136/hrt.2002.007005
   [Anonymous], 2017, Circulation, V136, pe196, DOI 10.1161/CIR.0000000000000530
   Antognoli EL, 2017, HEALTH PROMOT PRACT, V18, P672, DOI 10.1177/1524839916658025
   Appel LJ, 1997, NEW ENGL J MED, V336, P1117, DOI 10.1056/NEJM199704173361601
   Appleby PN, 2002, PUBLIC HEALTH NUTR, V5, P645, DOI 10.1079/PHN2002332
   BARKER DJP, 1995, BRIT MED J, V311, P171, DOI 10.1136/bmj.311.6998.171
   Barnard ND, 2006, DIABETES CARE, V29, P1777, DOI 10.2337/dc06-0606
   Barnard ND, 2009, AM J CLIN NUTR, V89, pS1588, DOI 10.3945/ajcn.2009.26736H
   Berryman CE, 2017, J NUTR, V147, P1517, DOI 10.3945/jn.116.245126
   Blackmore HL, 2014, ENDOCRINOLOGY, V155, P3970, DOI 10.1210/en.2014-1383
   Borgi L, 2015, J HYPERTENS, V33, P2231, DOI 10.1097/HJH.0000000000000722
   Bui AL, 2011, NAT REV CARDIOL, V8, P30, DOI 10.1038/nrcardio.2010.165
   Carlsen MH, 2010, NUTR J, V9, DOI 10.1186/1475-2891-9-37
   Chauveau P, 2019, NEPHROL DIAL TRANSPL, V34, P199, DOI 10.1093/ndt/gfy164
   Chen ML, 2017, J AM HEART ASSOC, V6, DOI 10.1161/JAHA.117.006347
   Chen Q, 2012, J HUM HYPERTENS, V26, P664, DOI 10.1038/jhh.2011.87
   Chen ZL, 2018, EUR J EPIDEMIOL, V33, P883, DOI 10.1007/s10654-018-0414-8
   CHIN JH, 1992, J CLIN INVEST, V89, P10, DOI 10.1172/JCI115549
   Chiu THT, 2014, PLOS ONE, V9, DOI 10.1371/journal.pone.0088547
   Choi EY, 2017, J GERIATR CARDIOL, V14, P375, DOI 10.11909/j.issn.1671-5411.2017.05.003
   Craig WJ, 2009, J AM DIET ASSOC, V109, P1266, DOI 10.1016/j.jada.2009.05.027
   den Besten G, 2013, J LIPID RES, V54, P2325, DOI 10.1194/jlr.R036012
   Desai MS, 2016, CELL, V167, P1339, DOI 10.1016/j.cell.2016.10.043
   Devries S, 2017, AM J MED, V130, P1298, DOI 10.1016/j.amjmed.2017.04.043
   Devries S, 2014, AM J MED, V127, P804, DOI 10.1016/j.amjmed.2014.04.003
   Dhingra D, 2012, J FOOD SCI TECH MYS, V49, P255, DOI 10.1007/s13197-011-0365-5
   Djousse L, 2009, JAMA-J AM MED ASSOC, V302, P394, DOI 10.1001/jama.2009.1062
   Du HD, 2016, NEW ENGL J MED, V374, P1332, DOI 10.1056/NEJMoa1501451
   Eichelmann F, 2016, OBES REV, V17, P1067, DOI 10.1111/obr.12439
   ESTERBAUER H, 1992, FREE RADICAL BIO MED, V13, P341, DOI 10.1016/0891-5849(92)90181-F
   Ferdowsian HR, 2009, AM J CARDIOL, V104, P947, DOI 10.1016/j.amjcard.2009.05.032
   Fiuzat M, 2017, JACC-HEART FAIL, V5, P229, DOI 10.1016/j.jchf.2016.12.012
   Fliotsos M, 2018, J AM HEART ASSOC, V7, DOI [10.1161/jaha.118.009599, 10.1161/JAHA.118.009599]
   Grundy SM, 2019, J AM COLL CARDIOL, V73, P3168, DOI 10.1016/j.jacc.2018.11.002
   Guzzardi MA, 2018, JACC-CARDIOVASC IMAG, V11, P1750, DOI 10.1016/j.jcmg.2017.08.024
   Harding JE, 2001, INT J EPIDEMIOL, V30, P15, DOI 10.1093/ije/30.1.15
   He K, 2004, INT J OBESITY, V28, P1569, DOI 10.1038/sj.ijo.0802795
   Holligan SD, 2014, BRIT J NUTR, V112, P744, DOI 10.1017/S0007114514001561
   Huang RY, 2016, J GEN INTERN MED, V31, P109, DOI 10.1007/s11606-015-3390-7
   Hummel SL, 2012, HYPERTENSION, V60, P1200, DOI 10.1161/HYPERTENSIONAHA.112.202705
   Hunt SA, 2009, J AM COLL CARDIOL, V53, pE1, DOI 10.1016/j.jacc.2008.11.013
   Inamdar AA, 2016, J CLIN MED, V5, DOI 10.3390/jcm5070062
   Ingelsson E, 2005, JAMA-J AM MED ASSOC, V294, P334, DOI 10.1001/jama.294.3.334
   Jousilahti P, 1998, CIRCULATION, V97, P1087, DOI 10.1161/01.CIR.97.11.1087
   Kahleova H, 2018, NUTRIENTS, V10, DOI 10.3390/nu10020189
   Kahleova H, 2017, NUTRIENTS, V9, DOI 10.3390/nu9080848
   Kalogeropoulos A, 2010, J AM COLL CARDIOL, V55, P2129, DOI 10.1016/j.jacc.2009.12.045
   Kasai T, 2011, J AM COLL CARDIOL, V57, P119, DOI 10.1016/j.jacc.2010.08.627
   Kenchaiah S, 2002, NEW ENGL J MED, V347, P305, DOI 10.1056/NEJMoa020245
   Kent L, 2013, NUTR METAB, V10, DOI 10.1186/1743-7075-10-58
   Kerley Conor P, 2018, Card Fail Rev, V4, P54, DOI 10.15420/cfr.2018:1:1
   Kim MK, 2012, NUTR RES PRACT, V6, P155, DOI 10.4162/nrp.2012.6.2.155
   Kitatsuji C, 2016, SCI REP-UK, V6, DOI 10.1038/srep18703
   Klop B, 2013, NUTRIENTS, V5, P1218, DOI 10.3390/nu5041218
   Kobayashi J, 2015, NUTRIENTS, V7, P4911, DOI 10.3390/nu7064911
   Koeth RA, 2013, NAT MED, V19, P576, DOI 10.1038/nm.3145
   Kraegen EW, 2008, CURR OPIN LIPIDOL, V19, P235, DOI 10.1097/01.mol.0000319118.44995.9a
   Lara KM, 2019, J AM COLL CARDIOL, V73, P2036, DOI 10.1016/j.jacc.2019.01.067
   LAUER MS, 1991, JAMA-J AM MED ASSOC, V266, P231, DOI 10.1001/jama.266.2.231
   Levitan EB, 2009, AM J CARDIOL, V104, P1416, DOI 10.1016/j.amjcard.2009.06.061
   Levitan EB, 2009, ARCH INTERN MED, V169, P851, DOI 10.1001/archinternmed.2009.56
   Li XSM, 2017, EUR HEART J, V38, P814, DOI 10.1093/eurheartj/ehw582
   Lichtenstein AH, 2000, ATHEROSCLEROSIS, V150, P227, DOI 10.1016/S0021-9150(99)00504-3
   Lind M, 2012, DIABETOLOGIA, V55, P2946, DOI 10.1007/s00125-012-2681-3
   Lloyd-Jones DM, 2002, CIRCULATION, V106, P3068, DOI 10.1161/01.CIR.0000039105.49749.6F
   Messerli Franz H, 2017, JACC Heart Fail, V5, P543, DOI 10.1016/j.jchf.2017.04.012
   Miura K, 2004, AM J EPIDEMIOL, V159, P572, DOI 10.1093/aje/kwh085
   Moe Sharon M, 2011, Clin J Am Soc Nephrol, V6, P257, DOI 10.2215/CJN.05040610
   Najjar RS, 2018, CLIN CARDIOL, V41, P1062, DOI 10.1002/clc.23027
   Navarro JA, 2016, CLIN CHIM ACTA, V461, P110, DOI 10.1016/j.cca.2016.08.002
   Perez V, 2014, ADV NUTR, V5, P712, DOI 10.3945/an.114.006783
   Pettersen BJ, 2012, PUBLIC HEALTH NUTR, V15, P1909, DOI 10.1017/S1368980011003454
   Pfister R, 2011, AM HEART J, V162, P246, DOI 10.1016/j.ahj.2011.05.007
   Pischke CR, 2007, EUR J HEART FAIL, V9, P928, DOI 10.1016/j.ejheart.2007.05.009
   Qi JQ, 2018, J CELL MOL MED, V22, P185, DOI 10.1111/jcmm.13307
   Rautiainen S, 2015, EUR J HEART FAIL, V17, P20, DOI 10.1002/ejhf.191
   Reynolds RM, 2007, J CLIN ENDOCR METAB, V92, P2208, DOI 10.1210/jc.2007-0071
   Roberts CK, 2005, J APPL PHYSIOL, V98, P3, DOI 10.1152/japplphysiol.00852.2004
   Rosano Giuseppe Mc, 2017, Card Fail Rev, V3, P52, DOI 10.15420/cfr.2016:20:2
   Samraj AN, 2015, P NATL ACAD SCI USA, V112, P542, DOI 10.1073/pnas.1417508112
   Satija A, 2017, J AM COLL CARDIOL, V70, P411, DOI 10.1016/j.jacc.2017.05.047
   Satija A, 2016, PLOS MED, V13, DOI 10.1371/journal.pmed.1002039
   Sciatti E, 2016, NUTRIENTS, V8, DOI 10.3390/nu8070442
   Sharma K, 2014, CIRC RES, V115, P79, DOI 10.1161/CIRCRESAHA.115.302922
   Singh K, 2018, J THORAC DIS, V10, P109, DOI 10.21037/jtd.2017.12.97
   Spencer EA, 2003, INT J OBESITY, V27, P728, DOI 10.1038/sj.ijo.0802300
   Suter Paolo M, 2002, Nutr Clin Care, V5, P9, DOI 10.1046/j.1523-5408.2002.00513.x
   Suzuki T, 2019, EUR J HEART FAIL, V21, P877, DOI 10.1002/ejhf.1338
   Tang WHW, 2015, J CARD FAIL, V21, P91, DOI 10.1016/j.cardfail.2014.11.006
   Tang WHW, 2014, J AM COLL CARDIOL, V64, P1908, DOI 10.1016/j.jacc.2014.02.617
   Tang WHW, 2014, J CLIN INVEST, V124, P4204, DOI 10.1172/JCI72331
   Tang WHW, 2013, NEW ENGL J MED, V368, P1575, DOI 10.1056/NEJMoa1109400
   Tonstad S, 2009, DIABETES CARE, V32, P791, DOI 10.2337/dc08-1886
   Troseid M, 2015, J INTERN MED, V277, P717, DOI 10.1111/joim.12328
   Tsutsui H, 2011, AM J PHYSIOL-HEART C, V301, pH2181, DOI 10.1152/ajpheart.00554.2011
   Turner-McGrievy GM, 2015, NUTR RES, V35, P97, DOI 10.1016/j.nutres.2014.11.007
   Turner-McGrievy GM, 2015, NUTRITION, V31, P350, DOI 10.1016/j.nut.2014.09.002
   Tuso Phillip, 2015, Perm J, V19, P62, DOI 10.7812/TPP/14-036
   Uribarri J, 2010, J AM DIET ASSOC, V110, P911, DOI 10.1016/j.jada.2010.03.018
   Valdes Ana M, 2018, BMJ, V361, pk2179, DOI 10.1136/bmj.k2179
   Van Hecke T, 2017, COMPR REV FOOD SCI F, V16, P214, DOI 10.1111/1541-4337.12248
   Vergnaud AC, 2010, AM J CLIN NUTR, V92, P398, DOI 10.3945/ajcn.2009.28713
   Vetter ML, 2008, J AM COLL NUTR, V27, P287, DOI 10.1080/07315724.2008.10719702
   VINSON JA, 1995, J AGR FOOD CHEM, V43, P2800, DOI 10.1021/jf00059a005
   Vogel RA, 1997, AM J CARDIOL, V79, P350, DOI 10.1016/S0002-9149(96)00760-6
   Wang FL, 2015, J AM HEART ASSOC, V4, DOI 10.1161/JAHA.115.002408
   Wang YF, 2008, J HUM HYPERTENS, V22, P745, DOI 10.1038/jhh.2008.64
   Wang YJ, 2011, CIRC-HEART FAIL, V4, P607, DOI 10.1161/CIRCHEARTFAILURE.111.962589
   Watzl B, 2008, INT J VITAM NUTR RES, V78, P293, DOI 10.1024/0300-9831.78.6.293
   Werner RM, 1998, CAN J CARDIOL, V14, p3B
   WITZTUM JL, 1994, LANCET, V344, P793, DOI 10.1016/S0140-6736(94)92346-9
   Wolk A, 2017, J INTERN MED, V281, P106, DOI 10.1111/joim.12543
   Yokoyama Y, 2017, NUTR REV, V75, P683, DOI 10.1093/nutrit/nux030
   Yokoyama Y, 2014, JAMA INTERN MED, V174, P577, DOI 10.1001/jamainternmed.2013.14547
NR 118
TC 9
Z9 9
U1 3
U2 15
PU FRONTIERS MEDIA SA
PI LAUSANNE
PA AVENUE DU TRIBUNAL FEDERAL 34, LAUSANNE, CH-1015, SWITZERLAND
SN 2296-861X
J9 FRONT NUTR
JI Front. Nutr.
PD JUN 11
PY 2019
VL 6
AR 82
DI 10.3389/fnut.2019.00082
PG 7
WC Nutrition & Dietetics
WE Science Citation Index Expanded (SCI-EXPANDED)
SC Nutrition & Dietetics
GA ID4ZM
UT WOS:000471684800001
PM 31245377
OA Green Published, gold
DA 2022-07-02
ER

PT J
AU Baskaran, C
   Kandemir, N
AF Baskaran, Charumathi
   Kandemir, Nurgun
TI Update on endocrine aspects of childhood obesity
SO CURRENT OPINION IN ENDOCRINOLOGY DIABETES AND OBESITY
LA English
DT Review
DE children; epigenetics; microbiota; obesity; obesity management
ID PROMOTER METHYLATION; ADIPOSE-TISSUE; UNITED-STATES; CHILDREN;
   ADOLESCENTS; ADIPOKINES; TRENDS; RISK; ASSOCIATION; OVERWEIGHT
AB Purpose of review
   Although childhood obesity has leveled off in the last decade, 'severe obesity' continues to be on the rise. Various genetic, environmental and hormonal factors contribute to obesity. This article reviews the most current understanding of obesity's multifactorial origin and recent recommendations for its management in childhood and adolescence.
   Recent findings
   Epigenetics plays a key role in transmitting obesity risk to offspring. Single-nucleotide polymorphisms at genetic loci for adipokines and their receptors are associated with obesity. Gut microbiota is an important regulator of weight status, and Bifidobacterium species improves metabolic status. The incidence of comorbidities including prediabetes and type 2 diabetes has increased. Novel biomarkers such as alpha-hydroxybutyrate and branched-chain amino acids correlate with insulin sensitivity and predict glycemic control in adolescents. Lifestyle modifications and pharmacotherapy can produce small BMI changes. Bariatric surgery induces substantial weight loss and remission of comorbidities.
   Summary
   Alterations in genetics, epigenetics and microbiota influence childhood obesity. Lifestyle modification remains the mainstay of management and pharmacotherapy with Food and Drug Administration approved medications is recommended only for patients resistant to lifestyle changes and for comorbidities. Bariatric surgery produces sustained weight loss and cardiovascular benefits and is an effective option for adolescents with severe obesity.
C1 [Baskaran, Charumathi; Kandemir, Nurgun] Massachusetts Gen Hosp Children, Pediat Endocrinol, 101 Merrimac,Suite 615, Boston, MA 02114 USA.
RP Baskaran, C (corresponding author), Massachusetts Gen Hosp Children, Pediat Endocrinol, 101 Merrimac,Suite 615, Boston, MA 02114 USA.
EM charubaskar@hotmail.com
CR Al-Khudairy L, 2017, COCHRANE DB SYST REV, DOI 10.1002/14651858.CD012691
   Andrea SB, 2017, ANN EPIDEMIOL, V27, P583, DOI 10.1016/j.annepidem.2017.08.019
   Berkowitz RI, 2017, PEDIAT DIABETES
   Cakmakliogullari EK, 2014, J INVEST MED, V62, P821, DOI 10.2310/JIM.0000000000000084
   Canas JA, 2017, J CLIN ENDOCR METAB, V102, P1983, DOI 10.1210/jc.2017-00185
   Castro-Pinero J, 2017, BMJ OPEN, V7, DOI 10.1136/bmjopen-2017-016048
   Clarke-Harris R, 2014, DIABETES, V63, P2528, DOI 10.2337/db13-0671
   Codoner-Franch P, 2016, PEDIATR DIABETES, V17, P576, DOI 10.1111/pedi.12339
   Donkor HM, 2017, BMJ OPEN, V7, DOI 10.1136/bmjopen-2016-014548
   Ehehalt S, 2017, EUR J PEDIATR, V176, P89, DOI 10.1007/s00431-016-2807-6
   Fantuzzi G, 2005, J ALLERGY CLIN IMMUN, V115, P911, DOI 10.1016/j.jaci.2005.02.023
   Fidler Mis N., 2017, J PEDIAT GASTROENTER
   Fradin D, 2017, SCI REP-UK, V7, DOI 10.1038/srep46311
   Godfrey KM, 2011, DIABETES, V60, P1528, DOI 10.2337/db10-0979
   Graff M, 2017, PLOS GENET, V13, DOI 10.1371/journal.pgen.1006528
   Grossman DC, 2017, JAMA-J AM MED ASSOC, V317, P2417, DOI 10.1001/jama.2017.6803
   Gruters-Kieslich A, 2017, J CLIN ENDOCR METAB, V102, P2670, DOI 10.1210/jc.2017-00395
   Heymsfield SB, 2017, NEW ENGL J MED, V376, P1492, DOI 10.1056/NEJMc1701944
   Hulst AV, 2017, J AM HEART ASSOC, V6
   Hume MP, 2017, AM J CLIN NUTR, V105, P790, DOI 10.3945/ajcn.116.140947
   Huypens P, 2016, NAT GENET, V48, P497, DOI 10.1038/ng.3527
   Inge TH, 2016, NEW ENGL J MED, V374, P113, DOI 10.1056/NEJMoa1506699
   Khan MZH, 2016, J ENVIRON PUBLIC HEA, V2016, DOI 10.1155/2016/7869080
   Kilpelainen TO, 2016, NAT COMMUN, V7, DOI 10.1038/ncomms10494
   Korpela K, 2017, MICROBIOME, V5, DOI 10.1186/s40168-017-0245-y
   Korpela K, 2016, MICROB CELL, V3, P296, DOI 10.15698/mic2016.07.514
   Kuhnen P, 2016, NEW ENGL J MED, V375, P240, DOI 10.1056/NEJMoa1512693
   Lee AM, 2017, ACTA DIABETOL, V54, P373, DOI 10.1007/s00592-016-0958-6
   Leitner BP, 2017, P NATL ACAD SCI USA, V114, P8649, DOI 10.1073/pnas.1705287114
   Li LL, 2016, CHILD OBES, V12, P12, DOI 10.1089/chi.2015.0136
   Marcus MD, 2017, PEDIATR OBES, V12, P337, DOI 10.1111/ijpo.12148
   Martin RM, 2017, JAMA PEDIAT, V171
   Mayer-Davis EJ, 2017, NEW ENGL J MED, V376, P1419, DOI 10.1056/NEJMoa1610187
   Mead E, 2017, COCHRANE DB SYST REV, V6
   Mead E, 2016, COCHRANE DB SYST REV, V11
   Mohamed AA, 2017, ANN GASTROENTEROL, V30, P457, DOI 10.20524/aog.2017.0148
   Morgen CS, 2017, INT J OBES LOND
   Motawi TK, 2017, SCI REP-UK, V7, DOI 10.1038/s41598-017-11180-6
   Nappo A, 2017, NUTR METAB CARDIOVAS, V27, P543, DOI 10.1016/j.numecd.2017.04.003
   Nicolucci AC, 2017, GASTROENTEROLOGY, V153, P711, DOI 10.1053/j.gastro.2017.05.055
   Ogden CL, 2016, JAMA-J AM MED ASSOC, V315, P2292, DOI 10.1001/jama.2016.6361
   Olza J, 2017, INT J MOL SCI, V18, DOI 10.3390/ijms18081690
   Ornellas F, 2017, J PEDIAT RIO J
   Perkins E, 2012, J PEDIATR-US, V161, P31, DOI 10.1016/j.jpeds.2012.01.015
   Rockstroh D, 2015, PLOS ONE, V10, DOI 10.1371/journal.pone.0117841
   Sidossis L, 2015, J CLIN INVEST, V125, P478, DOI 10.1172/JCI78362
   Soldateli B, 2016, PLOS ONE, V11, DOI 10.1371/journal.pone.0148357
   Stefater MA, 2017, CURR DIABETES REP, V17, DOI 10.1007/s11892-017-0887-y
   Styne DM, 2017, J CLIN ENDOCR METAB, V102, P709, DOI 10.1210/jc.2016-2573
   Tambo A, 2016, INT J CHRONIC DIS, V2016
   Thakali KM, 2017, PLACENTA, V57, P194, DOI 10.1016/j.placenta.2017.07.009
   Trico D, 2017, J CLIN ENDOCR METAB, V102, P2473, DOI 10.1210/jc.2017-00475
   Ventura AK, 2017, ANN NUTR METAB, V70, P8, DOI 10.1159/000478757
   Zimmermann E, 2017, OBESITY, V25, P965, DOI 10.1002/oby.21820
NR 54
TC 7
Z9 8
U1 0
U2 17
PU LIPPINCOTT WILLIAMS & WILKINS
PI PHILADELPHIA
PA TWO COMMERCE SQ, 2001 MARKET ST, PHILADELPHIA, PA 19103 USA
SN 1752-296X
EI 1752-2978
J9 CURR OPIN ENDOCRINOL
JI Curr. Opin. Endocrinol. Diabetes Obes.
PD FEB
PY 2018
VL 25
IS 1
BP 55
EP 60
DI 10.1097/MED.0000000000000381
PG 6
WC Endocrinology & Metabolism
WE Science Citation Index Expanded (SCI-EXPANDED)
SC Endocrinology & Metabolism
GA FU7ML
UT WOS:000424036100009
PM 29135487
DA 2022-07-02
ER

PT J
AU McLean, MH
   Dieguez, D
   Miller, LM
   Young, HA
AF McLean, Mairi H.
   Dieguez, Dario, Jr.
   Miller, Lindsey M.
   Young, Howard A.
TI Does the microbiota play a role in the pathogenesis of autoimmune
   diseases?
SO GUT
LA English
DT Article
ID INCREASED INTESTINAL PERMEABILITY; TREATMENT PARTIALLY PROTECTS; ACTIVE
   RHEUMATOID-ARTHRITIS; DIABETES-PRONE RAT; CELIAC-DISEASE; GUT
   MICROBIOTA; PORPHYROMONAS-GINGIVALIS; BACTEROIDES-FRAGILIS;
   ANKYLOSING-SPONDYLITIS; ANTIBIOTIC-TREATMENT
AB The microbiota of the human metaorganism is not a mere bystander. These microbes have coevolved with us and are pivotal to normal development and homoeostasis. Dysbiosis of the GI microbiota is associated with many disease susceptibilities, including obesity, malignancy, liver disease and GI pathology such as IBD. It is clear that there is direct and indirect crosstalk between this microbial community and host immune response. However, the precise mechanism of this microbial influence in disease pathogenesis remains elusive and is now a major research focus. There is emerging literature on the role of the microbiota in the pathogenesis of autoimmune disease, with clear and increasing evidence that changes in the microbiota are associated with some of these diseases. Examples include type 1 diabetes, coeliac disease and rheumatoid arthritis, and these contribute significantly to global morbidity and mortality. Understanding the role of the microbiota in autoimmune diseases may offer novel insight into factors that initiate and drive disease progression, stratify patient risk for complications and ultimately deliver new therapeutic strategies. This review summarises the current status on the role of the microbiota in autoimmune diseases.
C1 [McLean, Mairi H.; Young, Howard A.] NCI, Mol Immunoregulat Lab, Canc & Inflammat Program, Frederick, MD 21702 USA.
   [Dieguez, Dario, Jr.; Miller, Lindsey M.] Soc Womens Hlth Res, Washington, DC USA.
RP McLean, MH (corresponding author), NCI, Mol Immunoregulat Lab, Bldg 560,1050 Boyles St, Frederick, MD 21702 USA.
EM mairi.mclean@nih.gov
RI Young, Howard/R-5140-2019
OI Dieguez Jr, Dario/0000-0002-8196-0534; McLean, Mairi/0000-0002-7443-2653
FU Intramural Research Program of the NIH, National Cancer Institute;
   Crohn's and Colitis Foundation of America; Intramural NIH HHS [Z01
   BC009283-23] Funding Source: Medline
FX This research was supported (in part) by the Intramural Research Program
   of the NIH, National Cancer Institute. MHMcL-fellowship funded by
   Crohn's and Colitis Foundation of America.
CR Abadie V, 2014, IMMUNOL REV, V260, P221, DOI 10.1111/imr.12191
   Abdollahi-Roodsaz S, 2008, J CLIN INVEST, V118, P205, DOI 10.1172/JCI32639
   Abreu MT, 2014, GASTROENTEROLOGY, V146, P1534, DOI 10.1053/j.gastro.2014.01.001
   Al-Katma MK, 2007, JCR-J CLIN RHEUMATOL, V13, P134, DOI 10.1097/RHU.0b013e3180690616
   Alkanani AK, 2014, DIABETES, V63, P619, DOI 10.2337/db13-1007
   Alper CA, 2006, J AUTOIMMUN, V27, P89, DOI 10.1016/j.jaut.2006.07.007
   Atkinson MA, 2012, DIABETOLOGIA, V55, P2868, DOI 10.1007/s00125-012-2672-4
   Bakay M, 2013, GENES-BASEL, V4, P499, DOI 10.3390/genes4030499
   Bedoya SK, 2013, CLIN DEV IMMUNOL, DOI 10.1155/2013/986789
   Berer K, 2014, FEBS LETT, V588, P4207, DOI 10.1016/j.febslet.2014.04.007
   Berer K, 2011, NATURE, V479, P538, DOI 10.1038/nature10554
   Bhargava P, 2014, CURR NEUROL NEUROSCI, V14, DOI 10.1007/s11910-014-0492-2
   Boerner BP, 2011, ANN NY ACAD SCI, V1243, P103, DOI 10.1111/j.1749-6632.2011.06340.x
   Bogdanos DP, 2012, J AUTOIMMUN, V38, pJ156, DOI 10.1016/j.jaut.2011.11.003
   Bosi E, 2006, DIABETOLOGIA, V49, P2824, DOI 10.1007/s00125-006-0465-3
   Brehm MA, 2012, CSH PERSPECT MED, V2, DOI 10.1101/cshperspect.a007757
   Brown CT, 2011, PLOS ONE, V6, DOI 10.1371/journal.pone.0025792
   Brugman S, 2006, DIABETOLOGIA, V49, P2105, DOI 10.1007/s00125-006-0334-0
   Brusca SB, 2014, CURR OPIN RHEUMATOL, V26, P101, DOI 10.1097/BOR.0000000000000008
   Bultman SJ, 2014, CARCINOGENESIS, V35, P249, DOI 10.1093/carcin/bgt392
   Cardwell CR, 2008, DIABETOLOGIA, V51, P726, DOI 10.1007/s00125-008-0941-z
   Cheng J, 2013, BMC GASTROENTEROL, V13, DOI 10.1186/1471-230X-13-113
   Collado MC, 2009, J CLIN PATHOL, V62, P264, DOI 10.1136/jcp.2008.061366
   Collado Maria Carmen, 2007, Curr Issues Intest Microbiol, V8, P9
   Costello ME, 2013, ARTHRITIS RES THER, V15, DOI 10.1186/ar4228
   Cox AJ, 2015, LANCET DIABETES ENDO, V3, P207, DOI 10.1016/S2213-8587(14)70134-2
   Dabelea D, 2009, LANCET, V373, P1999, DOI 10.1016/S0140-6736(09)60874-6
   de Aquino SG, 2014, J IMMUNOL, V192, P4103, DOI 10.4049/jimmunol.1301970
   de Goffau MC, 2014, DIABETOLOGIA, V57, P1569, DOI 10.1007/s00125-014-3274-0
   de Meij TGJ, 2013, SCAND J GASTROENTERO, V48, P530, DOI 10.3109/00365521.2013.775666
   De Palma G, 2012, J LEUKOCYTE BIOL, V92, P1043, DOI 10.1189/jlb.1111581
   Moraes LFD, 2014, CLIN MICROBIOL REV, V27, P482, DOI 10.1128/CMR.00106-13
   Demoruelle MK, 2012, ARTHRITIS RHEUM-US, V64, P1756, DOI 10.1002/art.34344
   Di Cagno R, 2011, BMC MICROBIOL, V11, DOI 10.1186/1471-2180-11-219
   Dominguez-Bello MG, 2010, P NATL ACAD SCI USA, V107, P11971, DOI 10.1073/pnas.1002601107
   Dorozynska I, 2014, PHARMACOL REP, V66, P250, DOI 10.1016/j.pharep.2013.09.007
   Dubois PCA, 2010, NAT GENET, V42, P295, DOI 10.1038/ng.543
   Dunne JL, 2014, CLIN EXP IMMUNOL, V177, P30, DOI 10.1111/cei.12321
   EBRINGER A, 1985, LANCET, V2, P305
   Ebringer A, 2010, AUTOIMMUN REV, V9, P216, DOI 10.1016/j.autrev.2009.10.006
   Endesfelder D, 2014, DIABETES, V63, P2006, DOI 10.2337/db13-1676
   Mejia-Leon ME, 2014, SCI REP-UK, V4, DOI 10.1038/srep03814
   Fernandez-Feo M, 2013, CLIN MICROBIOL INFEC, V19, pE386, DOI 10.1111/1469-0691.12249
   Francavilla R, 2014, APPL ENVIRON MICROB, V80, P3416, DOI 10.1128/AEM.00362-14
   Freitag TL, 2009, GUT, V58, P1597, DOI 10.1136/gut.2009.186361
   Fung I, 2012, CURR ALLERGY ASTHM R, V12, P511, DOI 10.1007/s11882-012-0291-2
   Giongo A, 2011, ISME J, V5, P82, DOI 10.1038/ismej.2010.92
   Gomez A, 2012, PLOS ONE, V7, DOI 10.1371/journal.pone.0036095
   Greco L, 2002, GUT, V50, P624, DOI 10.1136/gut.50.5.624
   Guandalini S, 2014, JAMA PEDIATR, V168, P272, DOI 10.1001/jamapediatrics.2013.3858
   Guarner F, 2003, LANCET, V361, P512, DOI 10.1016/S0140-6736(03)12489-0
   Hacquard-Bouder C, 2006, JOINT BONE SPINE, V73, P132, DOI 10.1016/j.jbspin.2005.03.016
   Hakonarson H, 2011, DIABETES-METAB RES, V27, P685, DOI 10.1002/dmrr.1221
   Hansen CHF, 2012, DIABETOLOGIA, V55, P2285, DOI 10.1007/s00125-012-2564-7
   Hilty M, 2010, PLOS ONE, V5, DOI 10.1371/journal.pone.0008578
   Hitchon CA, 2010, J RHEUMATOL, V37, P1105, DOI 10.3899/jrheum.091323
   Hollister EB, 2014, GASTROENTEROLOGY, V146, P1449, DOI 10.1053/j.gastro.2014.01.052
   Hunter W, 1900, BRIT MED J, V1900, P215
   Huttenhower C, 2012, NATURE, V486, P207, DOI 10.1038/nature11234
   Joscelyn J, MULT SCLER, V20, P1553
   King C, 2011, PLOS ONE, V6, DOI 10.1371/journal.pone.0017049
   Kochi Y, 2014, BIOCHEM BIOPH RES CO, V452, P254, DOI 10.1016/j.bbrc.2014.07.085
   Kondrashova A, 2014, INT REV IMMUNOL, V33, P284, DOI 10.3109/08830185.2014.889130
   Kostic AD, 2014, GASTROENTEROLOGY, V146, P1489, DOI 10.1053/j.gastro.2014.02.009
   Kriegel MA, 2011, P NATL ACAD SCI USA, V108, P11548, DOI 10.1073/pnas.1108924108
   Kupfer Sonia S, 2012, Gastrointest Endosc Clin N Am, V22, P639, DOI 10.1016/j.giec.2012.07.003
   Lahdeaho ML, 2014, GASTROENTEROLOGY, V146, P1649, DOI 10.1053/j.gastro.2014.02.031
   Laparra JM, 2012, PLOS ONE, V7, DOI 10.1371/journal.pone.0030744
   Lau K, 2011, J IMMUNOL, V186, P3538, DOI 10.4049/jimmunol.1001864
   Lee YK, 2011, P NATL ACAD SCI USA, V108, P4615, DOI 10.1073/pnas.1000082107
   Lin P, 2014, PLOS ONE, V9, DOI 10.1371/journal.pone.0105684
   Lohi S, 2007, ALIMENT PHARM THERAP, V26, P1217, DOI 10.1111/j.1365-2036.2007.03502.x
   Lozupone CA, 2012, NATURE, V489, P220, DOI 10.1038/nature11550
   Luckey D, 2013, INDIAN J MED RES, V138, P732
   MacGregor AJ, 2000, ARTHRITIS RHEUM, V43, P30, DOI 10.1002/1529-0131(200001)43:1<30::AID-ANR5>3.0.CO;2-B
   Makrygiannakis D, 2008, ANN RHEUM DIS, V67, P1488, DOI 10.1136/ard.2007.075192
   Mao YK, 2013, NAT COMMUN, V4, DOI 10.1038/ncomms2478
   Marchesan JT, 2013, ARTHRITIS RES THER, V15, DOI 10.1186/ar4376
   Markle JGM, 2014, GUT MICROBES, V5, P485, DOI 10.4161/gmic.29795
   Martinez-Martinez RE, 2009, J CLIN PERIODONTOL, V36, P1004, DOI 10.1111/j.1600-051X.2009.01496.x
   McInnes IB, 2011, NEW ENGL J MED, V365, P2205, DOI 10.1056/NEJMra1004965
   Meresse B, 2012, IMMUNITY, V36, P907, DOI 10.1016/j.immuni.2012.06.006
   Mikuls TR, 2014, ARTHRITIS RHEUMATOL, V66, P1090, DOI 10.1002/art.38348
   Moen K, 2006, CLIN EXP RHEUMATOL, V24, P656
   Murri M, 2013, BMC MED, V11, DOI 10.1186/1741-7015-11-46
   Nadal I, 2007, J MED MICROBIOL, V56, P1669, DOI 10.1099/jmm.0.47410-0
   Nara N, 2013, CLIN IMMUNOL, V146, P112, DOI 10.1016/j.clim.2012.12.001
   Newkirk MM, 2010, RHEUMATOLOGY, V49, P1311, DOI 10.1093/rheumatology/keq088
   Nielen MMJ, 2004, ARTHRITIS RHEUM-US, V50, P2423, DOI 10.1002/art.20431
   Nielsen DS, 2014, FEBS LETT, V588, P4234, DOI 10.1016/j.febslet.2014.04.010
   Nistal E, 2012, INFLAMM BOWEL DIS, V18, P649, DOI 10.1002/ibd.21830
   Nistico L, 2006, GUT, V55, P803, DOI 10.1136/gut.2005.083964
   Ochoa-Reparaz J, 2010, MUCOSAL IMMUNOL, V3, P487, DOI 10.1038/mi.2010.29
   Ochoa-Reparaz J, 2010, GUT MICROBES, V1, P103, DOI 10.4161/gmic.1.2.11515
   Ochoa-Reparaz J, 2010, J IMMUNOL, V185, P4101, DOI 10.4049/jimmunol.1001443
   Ochoa-Reparaz J, 2009, J IMMUNOL, V183, P6041, DOI 10.4049/jimmunol.0900747
   Oilinki T, 2012, PEDIATR DIABETES, V13, P176, DOI 10.1111/j.1399-5448.2011.00783.x
   Okada M, 2013, J PERIODONTOL, V84, pE74, DOI 10.1902/jop.2013.130079
   Olivares M, 2015, GUT, V64, P406, DOI 10.1136/gutjnl-2014-306931
   Olivares M, 2012, J PROTEOMICS, V77, P310, DOI 10.1016/j.jprot.2012.09.005
   Ortiz P, 2009, J PERIODONTOL, V80, P535, DOI 10.1902/jop.2009.080447
   Ou GW, 2009, AM J GASTROENTEROL, V104, P3058, DOI 10.1038/ajg.2009.524
   Paget Stephen A, 2012, Trans Am Clin Climatol Assoc, V123, P257
   Peng J, 2014, J AUTOIMMUN, V53, P85, DOI 10.1016/j.jaut.2014.03.005
   PENHALE W J, 1988, Clinical and Experimental Immunology, V72, P288
   Phillips J, 2012, J ENV PUBLIC HLTH, V2012
   Pischon N, 2008, J PERIODONTOL, V79, P979, DOI [10.1902/jop.2008.070501, 10.1902/jop.2008.070501 ]
   Roderburg C, 2014, GUT MICROBES, V5, P441, DOI 10.4161/gmic.29599
   Rubio-Tapia A, 2009, GASTROENTEROLOGY, V137, P88, DOI 10.1053/j.gastro.2009.03.059
   Sanchez E, 2012, APPL ENVIRON MICROB, V78, P6507, DOI 10.1128/AEM.00563-12
   Sanz Y, 2007, FEMS IMMUNOL MED MIC, V51, P562, DOI 10.1111/j.1574-695X.2007.00337.x
   Sato N, 2010, FEMS IMMUNOL MED MIC, V59, P33, DOI 10.1111/j.1574-695X.2010.00657.x
   Schaeverbeke T, 2013, JOINT BONE SPINE, V80, P349, DOI 10.1016/j.jbspin.2013.02.005
   Scher JU, 2013, ELIFE, V2, DOI 10.7554/eLife.01202
   Scher JU, 2012, ARTHRITIS RHEUM-US, V64, P3083, DOI 10.1002/art.34539
   Scher JU, 2011, NAT REV RHEUMATOL, V7, P569, DOI 10.1038/nrrheum.2011.121
   Schippa S, 2010, BMC MICROBIOL, V10, DOI 10.1186/1471-2180-10-175
   Schnabl B, 2014, GASTROENTEROLOGY, V146, P1513, DOI 10.1053/j.gastro.2014.01.020
   Schwabe RF, 2013, NAT REV CANCER, V13, P800, DOI 10.1038/nrc3610
   Schwartz RF, 2007, DIABETOLOGIA, V50, P220, DOI 10.1007/s00125-006-0526-7
   Secondulfo M, 2004, DIGEST LIVER DIS, V36, P35, DOI 10.1016/j.dld.2003.09.016
   Segal LN, 2013, MICROBIOME, V1, DOI 10.1186/2049-2618-1-19
   Sellitto M, 2012, PLOS ONE, V7, DOI 10.1371/journal.pone.0033387
   Shapiro H, 2014, CURR OPIN IMMUNOL, V30, P54, DOI 10.1016/j.coi.2014.07.003
   Sofi MH, 2014, DIABETES, V63, P632, DOI 10.2337/db13-0981
   Stebbings S, 2002, RHEUMATOLOGY, V41, P1395, DOI 10.1093/rheumatology/41.12.1395
   Stebbings SM, 2009, J RHEUMATOL, V36, P797, DOI 10.3899/jrheum.080964
   Steck AK, 2011, CLIN CHEM, V57, P176, DOI 10.1373/clinchem.2010.148221
   Stoven S, 2013, EXPERT OPIN DRUG DIS, V8, P445, DOI 10.1517/17460441.2013.761203
   Szymula A, 2014, CLIN IMMUNOL, V152, P1, DOI 10.1016/j.clim.2014.02.004
   Taneja V, 2014, FEBS LETT, V588, P4244, DOI 10.1016/j.febslet.2014.05.034
   Tormo-Badia N, 2014, SCAND J IMMUNOL, V80, P250, DOI 10.1111/sji.12205
   Trynka G, 2011, NAT GENET, V43, P1193, DOI 10.1038/ng.998
   Turnbaugh PJ, 2007, NATURE, V449, P804, DOI 10.1038/nature06244
   Vaahtovuo J, 2008, J RHEUMATOL, V35, P1500
   Vaarala O, 2008, CURR OPIN GASTROEN, V24, P701, DOI 10.1097/MOG.0b013e32830e6d98
   Vaarala O, 2013, CURR DIABETES REP, V13, P601, DOI 10.1007/s11892-013-0409-5
   Vehik K, 2013, CURR DIABETES REP, V13, P642, DOI 10.1007/s11892-013-0406-8
   Vieira SM, 2014, LUPUS, V23, P518, DOI 10.1177/0961203313501401
   Visser J, 2009, ANN NY ACAD SCI, V1165, P195, DOI 10.1111/j.1749-6632.2009.04037.x
   Wacklin P, 2013, INFLAMM BOWEL DIS, V19, P934, DOI 10.1097/MIB.0b013e31828029a9
   Wallberg M, 2013, TRENDS IMMUNOL, V34, P583, DOI 10.1016/j.it.2013.08.005
   Wallis D, 2013, ARTHRITIS RES THER, V15, DOI 10.1186/ar4350
   Wang Y, 2014, NAT COMMUN, V5, DOI 10.1038/ncomms5432
   Wang Y, 2014, BRAIN BEHAV IMMUN, V38, P1, DOI 10.1016/j.bbi.2013.12.015
   Wegner N, 2010, IMMUNOL REV, V233, P34, DOI 10.1111/j.0105-2896.2009.00850.x
   Wen L, 2008, NATURE, V455, P1109, DOI 10.1038/nature07336
   Wijmenga C, 2014, J PEDIATR GASTR NUTR, V59, pS4, DOI 10.1097/01.mpg.0000450392.23156.10
   Wolf KJ, 2014, J HISTOCHEM CYTOCHEM, V62, P237, DOI 10.1369/0022155413519650
   Wolff B, 2014, RHEUMATOLOGY, V53, P526, DOI 10.1093/rheumatology/ket362
   Wu HJ, 2010, IMMUNITY, V32, P815, DOI 10.1016/j.immuni.2010.06.001
   Yatsunenko T, 2012, NATURE, V486, P222, DOI 10.1038/nature11053
   Yeoh N, 2013, CURR RHEUMATOL REP, V15, DOI 10.1007/s11926-012-0314-y
   Yokote H, 2008, AM J PATHOL, V173, P1714, DOI 10.2353/ajpath.2008.080622
   Zeissig S, 2014, NAT IMMUNOL, V15, P307, DOI 10.1038/ni.2847
   Zhou L, 2014, CURR MICROBIOL, V69, P675, DOI 10.1007/s00284-014-0640-6
   Zipris D, 2013, CURR OPIN ENDOCRINOL, V20, P265, DOI 10.1097/MED.0b013e3283628569
   Zipris D, 2010, ADV EXP MED BIOL, V654, P585, DOI 10.1007/978-90-481-3271-3_25
   [No title captured]
NR 159
TC 130
Z9 147
U1 0
U2 12
PU BMJ PUBLISHING GROUP
PI LONDON
PA BRITISH MED ASSOC HOUSE, TAVISTOCK SQUARE, LONDON WC1H 9JR, ENGLAND
SN 0017-5749
EI 1468-3288
J9 GUT
JI Gut
PD FEB
PY 2015
VL 64
IS 2
BP 332
EP 341
DI 10.1136/gutjnl-2014-308514
PG 10
WC Gastroenterology & Hepatology
WE Science Citation Index Expanded (SCI-EXPANDED)
SC Gastroenterology & Hepatology
GA AZ8FG
UT WOS:000348449800020
PM 25416067
OA Green Accepted, Green Submitted
DA 2022-07-02
ER

PT J
AU Mullaney, JA
   Stephens, JE
   Costello, ME
   Fong, C
   Geeling, BE
   Gavin, PG
   Wright, CM
   Spector, TD
   Brown, MA
   Hamilton-Williams, EE
AF Mullaney, Jane A.
   Stephens, Juliette E.
   Costello, Mary-Ellen
   Fong, Cai
   Geeling, Brooke E.
   Gavin, Patrick G.
   Wright, Casey M.
   Spector, Timothy D.
   Brown, Matthew A.
   Hamilton-Williams, Emma E.
TI Type 1 diabetes susceptibility alleles are associated with distinct
   alterations in the gut microbiota
SO MICROBIOME
LA English
DT Article
DE Gut microbiota; Type 1 diabetes; Genetic susceptibility; Interleukin-2
   pathway; Autoimmunity
ID NOD MICE; T-CELLS; INTERLEUKIN-2; GENETICS; DETERMINANTS; AUTOIMMUNITY;
   CONTRIBUTE; TOLERANCE; IMPAIRS; GENOME
AB Background: Dysbiosis of the gut microbiota has been implicated in the pathogenesis of many autoimmune conditions including type 1 diabetes (T1D). It is unknown whether changes in the gut microbiota observed in T1D are due to environmental drivers, genetic risk factors, or both. Here, we have performed an analysis of associations between the gut microbiota and T1D genetic risk using the non-obese diabetic (NOD) mouse model of T1D and the TwinsUK cohort.
   Results: Through the analysis of five separate colonies of T1D susceptible NOD mice, we identified similarities in NOD microbiome that were independent of animal facility. Introduction of disease protective alleles at the Idd3 and Idd5 loci (IL2, Ctla4, Slc11a1, and Acadl) resulted in significant alterations in the NOD microbiome. Disease-protected strains exhibited a restoration of immune regulatory pathways within the gut which could also be reestablished using IL-2 therapy. Increased T1D disease risk from IL-2 pathway loci in the TwinsUK cohort of human subjects resulted in some similar microbiota changes to those observed in the NOD mouse.
   Conclusions: These findings demonstrate for the first time that type 1 diabetes-associated genetic variants that restore immune tolerance to islet antigens also result in functional changes in the gut immune system and resultant changes in the microbiota.
C1 [Mullaney, Jane A.; Stephens, Juliette E.; Fong, Cai; Geeling, Brooke E.; Gavin, Patrick G.; Wright, Casey M.; Hamilton-Williams, Emma E.] Univ Queensland, Diamantina Inst, Translat Res Inst, Brisbane, Qld, Australia.
   [Mullaney, Jane A.] AgResearch Ltd, Grasslands Res Ctr, Palmerston North, New Zealand.
   [Costello, Mary-Ellen; Brown, Matthew A.] Queensland Univ Technol, Inst Hlth & Biomed Innovat, Translat Res Inst, Brisbane, Qld, Australia.
   [Spector, Timothy D.] Kings Coll London, Dept Twin Res & Genet Epidemiol, London SE1 7EH, England.
   [Hamilton-Williams, Emma E.] Univ Queensland, Translat Res Inst, Diamantina Inst, 37 Kent St, Woolloongabba, Qld 4102, Australia.
RP Hamilton-Williams, EE (corresponding author), Univ Queensland, Diamantina Inst, Translat Res Inst, Brisbane, Qld, Australia.; Hamilton-Williams, EE (corresponding author), Univ Queensland, Translat Res Inst, Diamantina Inst, 37 Kent St, Woolloongabba, Qld 4102, Australia.
EM e.hamiltonwilliams@uq.edu.au
RI Brown, Matthew A/E-5749-2010; Hamilton-Williams, Emma E/B-1670-2010;
   Wright, Casey/J-9693-2014; Mullaney, Jane/E-4519-2014
OI Brown, Matthew A/0000-0003-0538-8211; Hamilton-Williams, Emma
   E/0000-0003-4892-3691; Fong, Cai/0000-0002-6033-8420; Wright,
   Casey/0000-0001-9214-5749; Mullaney, Jane/0000-0002-4910-7605; Gavin,
   Patrick/0000-0003-0325-7082
FU Juvenile Diabetes Research Foundation (JDRF); National Health and
   Medical Research Council (NHMRC) [APP1021324]; JDRF; Wellcome Trust;
   Medical Research Council; European Union; National Institute for Health
   Research (NIHR); Biomedical Research Centre based at Guy's and St
   Thomas' NHS Foundation Trust; King's College London; NHMRC
FX EHW is funded by a Juvenile Diabetes Research Foundation (JDRF) career
   development fellowship and National Health and Medical Research Council
   (NHMRC) grant APP1021324. JM is funded by a JDRF postdoctoral
   fellowship. TwinsUK is funded by the Wellcome Trust, Medical Research
   Council, European Union, the National Institute for Health Research
   (NIHR)-funded BioResource, Clinical Research Facility and Biomedical
   Research Centre based at Guy's and St Thomas' NHS Foundation Trust in
   partnership with King's College London. MAB is funded by an NHMRC Senior
   Principal Research Fellowship.
CR Abecasis GR, 2002, NAT GENET, V30, P97, DOI 10.1038/ng786
   Adolph TE, 2013, NATURE, V503, P272, DOI 10.1038/nature12599
   Alam C, 2010, DIABETES, V59, P2237, DOI 10.2337/db10-0147
   Alkanani AK, 2015, DIABETES, V64, P3510, DOI 10.2337/db14-1847
   Badami E, 2011, DIABETES, V60, P2120, DOI 10.2337/db10-1201
   Bonder MJ, 2016, NAT GENET, V48, P1407, DOI 10.1038/ng.3663
   Boyman O, 2006, SCIENCE, V311, P1924, DOI 10.1126/science.1122927
   Cadwell K, 2008, NATURE, V456, P259, DOI 10.1038/nature07416
   Cao KAL, 2011, BMC BIOINFORMATICS, V12, DOI 10.1186/1471-2105-12-253
   Cebula A, 2013, NATURE, V497, P258, DOI 10.1038/nature12079
   Chen J, 2016, SCI REP-UK, V6, DOI 10.1038/srep28484
   Chu HT, 2016, SCIENCE, V352, P1116, DOI 10.1126/science.aad9948
   Dabrowska K, 2016, FRONT MICROBIOL, V7, DOI 10.3389/fmicb.2016.01357
   Davis-Richardson AG, 2015, DIABETOLOGIA, V58, P1386, DOI 10.1007/s00125-015-3614-8
   de Aguero MG, 2016, SCIENCE, V351, P1296, DOI 10.1126/science.aad2571
   de Goffau MC, 2013, DIABETES, V62, P1238, DOI 10.2337/db12-0526
   Ericsson AC, 2015, PLOS ONE, V10, DOI 10.1371/journal.pone.0116704
   Erlich H, 2008, DIABETES, V57, P1084, DOI 10.2337/db07-1331
   Everard A, 2013, P NATL ACAD SCI USA, V110, P9066, DOI 10.1073/pnas.1219451110
   Farin HF, 2014, J EXP MED, V211, P1388, DOI 10.1084/jem.20130753
   Giongo A, 2011, ISME J, V5, P82, DOI 10.1038/ismej.2010.92
   Goodrich JK, 2016, CELL HOST MICROBE, V19, P731, DOI 10.1016/j.chom.2016.04.017
   Goodrich JK, 2014, CELL, V159, P789, DOI 10.1016/j.cell.2014.09.053
   Haka R., 1996, J COMPUT GRAPH STAT, V5, P299, DOI [10.2307/1390807, DOI 10.1080/10618600.1996.10474713]
   Hamilton-Williams EE, 2012, DIABETES, V61, P166, DOI 10.2337/db11-0790
   Hasnain SZ, 2013, GASTROENTEROLOGY, V144, P357, DOI 10.1053/j.gastro.2012.10.043
   Hildebrand F, 2013, GENOME BIOL, V14, DOI 10.1186/gb-2013-14-1-r4
   Hulme MA, 2012, DIABETES, V61, P14, DOI 10.2337/db11-1213
   Hunter K, 2007, J IMMUNOL, V179, P8341, DOI 10.4049/jimmunol.179.12.8341
   Izcue A, 2009, ANNU REV IMMUNOL, V27, P313, DOI 10.1146/annurev.immunol.021908.132657
   James CR, 2016, IMMUNOL CELL BIOL, V94, P509, DOI 10.1038/icb.2016.7
   Johansson MEV, 2014, GUT, V63, P281, DOI 10.1136/gutjnl-2012-303207
   Knoop KA, 2017, SCI IMMUNOL, V2, DOI 10.1126/sciimmunol.aao1314
   Kostic AD, 2015, CELL HOST MICROBE, V17, P260, DOI 10.1016/j.chom.2015.01.001
   Livanos AE, 2016, NAT MICROBIOL, V1, DOI [10.1038/NMICROBIOL.2016.140, 10.1038/nmicrobiol.2016.140]
   Long SA, 2011, GENES IMMUN, V12, P116, DOI 10.1038/gene.2010.54
   Markle JGM, 2013, SCIENCE, V339, P1084, DOI 10.1126/science.1233521
   McKnite AM, 2012, PLOS ONE, V7, DOI 10.1371/journal.pone.0039191
   Murri M, 2013, BMC MED, V11, DOI 10.1186/1741-7015-11-46
   Nielsen DS, 2014, FEBS LETT, V588, P4234, DOI 10.1016/j.febslet.2014.04.010
   Org E, 2015, GENOME RES, V25, P1558, DOI 10.1101/gr.194118.115
   Plovier H, 2017, NAT MED, V23, P107, DOI 10.1038/nm.4236
   Pociot F, 2016, LANCET, V387, P2331, DOI 10.1016/S0140-6736(16)30582-7
   Pryde SE, 2002, FEMS MICROBIOL LETT, V217, P133, DOI 10.1111/j.1574-6968.2002.tb11467.x
   Raetz M, 2013, NAT IMMUNOL, V14, P136, DOI 10.1038/ni.2508
   Rewers M, 2008, ANN NY ACAD SCI, V1150, P1, DOI 10.1196/annals.1447.062
   Silverman M, 2017, P NATL ACAD SCI USA, V114, P9671, DOI 10.1073/pnas.1712280114
   Sokol H, 2008, P NATL ACAD SCI USA, V105, P16731, DOI 10.1073/pnas.0804812105
   Sugimoto K, 2008, J CLIN INVEST, V118, P534, DOI [10.1172/JC133194, 10.1172/JCI33194]
   Turpin W, 2016, NAT GENET, V48, P1413, DOI 10.1038/ng.3693
   Walter J, 2011, ANNU REV MICROBIOL, V65, P411, DOI 10.1146/annurev-micro-090110-102830
   Wang J, 2016, NAT GENET, V48, P1396, DOI 10.1038/ng.3695
   Westerholm-Ormio M, 2003, DIABETES, V52, P2287, DOI 10.2337/diabetes.52.9.2287
   WICKER LS, 1992, J EXP MED, V176, P67, DOI 10.1084/jem.176.1.67
   Yamanouchi J, 2007, NAT GENET, V39, P329, DOI 10.1038/ng1958
   Yurkovetskiy L, 2013, IMMUNITY, V39, P400, DOI 10.1016/j.immuni.2013.08.013
   Zitomersky NL, 2013, PLOS ONE, V8, DOI 10.1371/journal.pone.0063686
NR 57
TC 40
Z9 43
U1 1
U2 35
PU BMC
PI LONDON
PA CAMPUS, 4 CRINAN ST, LONDON N1 9XW, ENGLAND
SN 2049-2618
J9 MICROBIOME
JI Microbiome
PD FEB 17
PY 2018
VL 6
AR 35
DI 10.1186/s40168-018-0417-4
PG 16
WC Microbiology
WE Science Citation Index Expanded (SCI-EXPANDED)
SC Microbiology
GA FW6QH
UT WOS:000425442700001
PM 29454391
OA Green Published, gold
DA 2022-07-02
ER

PT J
AU Snijders, AM
   Langley, SA
   Kim, YM
   Brislawn, CJ
   Noecker, C
   Zink, EM
   Fansler, SJ
   Casey, CP
   Miller, DR
   Huang, YR
   Karpen, GH
   Celniker, SE
   Brown, JB
   Borenstein, E
   Jansson, JK
   Metz, TO
   Mao, JH
AF Snijders, Antoine M.
   Langley, Sasha A.
   Kim, Young-Mo
   Brislawn, Colin J.
   Noecker, Cecilia
   Zink, Erika M.
   Fansler, Sarah J.
   Casey, Cameron P.
   Miller, Darla R.
   Huang, Yurong
   Karpen, Gary H.
   Celniker, Susan E.
   Brown, James B.
   Borenstein, Elhanan
   Jansson, Janet K.
   Metz, Thomas O.
   Mao, Jian-Hua
TI Influence of early life exposure, host genetics and diet on the mouse
   gut microbiome and metabolome
SO NATURE MICROBIOLOGY
LA English
DT Article
ID COLLABORATIVE CROSS; COMMUNITIES; RESOURCE; IDENTIFICATION; EXPRESSION;
   TOOL
AB Although the gut microbiome plays important roles in host physiology, health and disease(1), we lack understanding of the complex interplay between host genetics and early life environment on the microbial and metabolic composition of the gut. We used the genetically diverse Collaborative Cross mouse system(2) to discover that early life history impacts themicrobiome composition, whereas dietary changes have only a moderate effect. By contrast, the gut metabolome was shaped mostly by diet, with specific non-dietary metabolites explained by microbial metabolism. Quantitative trait analysis identified mouse genetic trait loci (QTL) that impact the abundances of specific microbes. Human orthologues of genes in the mouse QTL are implicated in gastrointestinal cancer. Additionally, genes located in mouse QTL for Lactobacillales abundance are implicated in arthritis, rheumatic disease and diabetes. Furthermore, Lactobacillales abundance was predictive of higher host T-helper cell counts, suggesting an important link between Lactobacillales and host adaptive immunity.
C1 [Snijders, Antoine M.; Langley, Sasha A.; Huang, Yurong; Karpen, Gary H.; Mao, Jian-Hua] Lawrence Berkeley Natl Lab, Biol Syst & Engn Div, Berkeley, CA 94720 USA.
   [Kim, Young-Mo; Brislawn, Colin J.; Zink, Erika M.; Fansler, Sarah J.; Casey, Cameron P.; Jansson, Janet K.; Metz, Thomas O.] Pacif Northwest Natl Lab, Earth & Biol Sci Directorate, Washington, DC 99352 USA.
   [Noecker, Cecilia; Borenstein, Elhanan] Univ Washington, Dept Genome Sci, Seattle, WA 98105 USA.
   [Miller, Darla R.] Univ North Carolina Chapel Hill, Dept Genet, Systs Genet Core Facil, Chapel Hill, NC 27599 USA.
   [Karpen, Gary H.] Univ Calif Berkeley, Dept Mol & Cell Biol, Berkeley, CA 94720 USA.
   [Celniker, Susan E.; Brown, James B.] Lawrence Berkeley Natl Lab, Environm Genom & Syst Biol Div, Berkeley, CA 94720 USA.
   [Borenstein, Elhanan] Univ Washington, Dept Comp Sci & Engn, Seattle, WA 98195 USA.
   [Borenstein, Elhanan] Santa Fe Inst, Santa Fe, NM 87501 USA.
RP Mao, JH (corresponding author), Lawrence Berkeley Natl Lab, Biol Syst & Engn Div, Berkeley, CA 94720 USA.; Jansson, JK; Metz, TO (corresponding author), Pacif Northwest Natl Lab, Earth & Biol Sci Directorate, Washington, DC 99352 USA.
EM janet.jansson@pnnl.gov; thomas.metz@pnnl.gov; jhmao@lbl.gov
RI Kim, Young-Mo/AAG-2866-2019; Jansson, Janet/H-5478-2018; Kim,
   Young-Mo/D-3282-2009; Mao, Jian-Hua/EIZ-8595-2022; Noecker,
   Cecilia/AAF-3859-2020
OI Kim, Young-Mo/0000-0002-8972-7593; Jansson, Janet/0000-0002-5487-4315;
   Kim, Young-Mo/0000-0002-8972-7593; Mao, Jian-Hua/0000-0001-9320-6021;
   Noecker, Cecilia/0000-0003-1417-2383; Casey, Cameron/0000-0001-6790-2170
FU Office of Naval Research under ONR [N0001415IP00021]; Low Dose
   Scientific Focus Area, Office of Biological and Environmental Research,
   US Department of Energy; Lawrence Berkeley National Laboratory Directed
   Research and Development (LDRD); NSF IGERT [DGE-1258485]; New Innovator
   Award [DP2 AT007802-01]; Microbiomes in Transition (MinT) Initiative,
   Laboratory Directed Research and Development Program at PNNL; DOE
   [DE-AC05-76RLO 1830, DE AC02-05CH11231]; US DOE OBER; NATIONAL CENTER
   FOR COMPLEMENTARY & ALTERNATIVE MEDICINE [DP2AT007802] Funding Source:
   NIH RePORTER
FX The authors thank S.E. Cates, N.N. Robinson and G.D. Shaw in the Systems
   Genetics Core at UNC for technical assistance and M.H. Stoiber for
   helpful discussions, especially regarding statistical analysis. This
   work was primarily supported by funding from the Office of Naval
   Research under ONR contract N0001415IP00021 (J.J., J.H.M. and A.M.S.).
   Additional support was provided by the Low Dose Scientific Focus Area,
   Office of Biological and Environmental Research, US Department of Energy
   (G.K., J.H.M. and A.M.S.) and the Lawrence Berkeley National Laboratory
   Directed Research and Development (LDRD) program funding under the
   Microbes to Biomes (M2B) initiative (S.C., B.B., G.K., J.H.M. and
   A.M.S.). C.N. was supported by an NSF IGERT DGE-1258485 fellowship and
   in part by New Innovator Award DP2 AT007802-01 to E.B. Partial support
   was also provided under the Microbiomes in Transition (MinT) Initiative
   as part of the Laboratory Directed Research and Development Program at
   PNNL. Metabolomic measurements were performed in the Environmental
   Molecular Sciences Laboratory, a national scientific user facility
   sponsored by the US DOE OBER and located at PNNL in Richland,
   Washington. PNNL and LBNL are multi-program national laboratories
   operated by Battelle for the DOE under contract DE-AC05-76RLO 1830 and
   the University of California for the DOE under contract DE
   AC02-05CH11231, respectively.
CR Alipour B, 2014, INT J RHEUM DIS, V17, P519, DOI 10.1111/1756-185X.12333
   Anukam KC, 2008, J CLIN GASTROENTEROL, V42, P239, DOI 10.1097/MCG.0b013e31802c7465
   Aronesty e, 2011, EA UTILS COMMAND LIN
   Benson AK, 2015, GENOME BIOL, V16, DOI 10.1186/s13059-015-0775-1
   Benson AK, 2010, P NATL ACAD SCI USA, V107, P18933, DOI 10.1073/pnas.1007028107
   Bravo JA, 2011, P NATL ACAD SCI USA, V108, P16050, DOI 10.1073/pnas.1102999108
   Caporaso JG, 2012, ISME J, V6, P1621, DOI 10.1038/ismej.2012.8
   Caporaso JG, 2010, NAT METHODS, V7, P335, DOI 10.1038/nmeth.f.303
   Caporaso JG, 2010, BIOINFORMATICS, V26, P266, DOI 10.1093/bioinformatics/btp636
   Chesler EJ, 2008, MAMM GENOME, V19, P382, DOI 10.1007/s00335-008-9135-8
   Clemente JC, 2012, CELL, V148, P1258, DOI 10.1016/j.cell.2012.01.035
   Edgar RC, 2011, BIOINFORMATICS, V27, P2194, DOI 10.1093/bioinformatics/btr381
   Edgar RC, 2010, BIOINFORMATICS, V26, P2460, DOI 10.1093/bioinformatics/btq461
   Eppig JT, 2015, NUCLEIC ACIDS RES, V43, pD726, DOI 10.1093/nar/gku967
   Gong Y, 2014, PHARMACOTHERAPY, V34, P123, DOI 10.1002/phar.1355
   Goodrich JK, 2014, CELL, V159, P789, DOI 10.1016/j.cell.2014.09.053
   Hiller K, 2009, ANAL CHEM, V81, P3429, DOI 10.1021/ac802689c
   Hindorff LA, CATALOG PUBLISHED GE
   Iraqi FA, 2008, MAMM GENOME, V19, P379, DOI 10.1007/s00335-008-9113-1
   Iraqi FA, 2012, GENETICS, V190, P389, DOI 10.1534/genetics.111.132639
   Kim Hyung-Kwan, 2013, J Cardiovasc Ultrasound, V21, P1, DOI 10.4250/jcu.2013.21.1.1
   Kim YM, 2013, MOL BIOSYST, V9, P1522, DOI 10.1039/c3mb25598k
   Kind T, 2009, ANAL CHEM, V81, P10038, DOI 10.1021/ac9019522
   Krzywinski M, 2009, GENOME RES, V19, P1639, DOI 10.1101/gr.092759.109
   Kubinak JL, 2015, NAT COMMUN, V6, DOI 10.1038/ncomms9642
   Langille MGI, 2013, NAT BIOTECHNOL, V31, P814, DOI 10.1038/nbt.2676
   Liaw A, 2002, R NEWS, V2, P18
   Love MI, 2014, GENOME BIOL, V15, DOI 10.1186/s13059-014-0550-8
   Lozupone C, 2005, APPL ENVIRON MICROB, V71, P8228, DOI 10.1128/AEM.71.12.8228-8235.2005
   Mahajan A, 2014, NAT GENET, V46, P234, DOI 10.1038/ng.2897
   Manning AK, 2012, NAT GENET, V44, P659, DOI 10.1038/ng.2274
   Manor O, 2015, GENOME BIOL, V16, DOI 10.1186/s13059-015-0610-8
   Mao JH, 2015, SCI REP-UK, V5, DOI 10.1038/srep16247
   McDonald D, 2012, ISME J, V6, P610, DOI 10.1038/ismej.2011.139
   McKnite AM, 2012, PLOS ONE, V7, DOI 10.1371/journal.pone.0039191
   McMurdie PJ, 2013, PLOS ONE, V8, DOI 10.1371/journal.pone.0061217
   Mohamadzadeh M, 2005, P NATL ACAD SCI USA, V102, P2880, DOI 10.1073/pnas.0500098102
   Morahan G, 2008, MAMM GENOME, V19, P390, DOI 10.1007/s00335-008-9134-9
   Mudge JM, 2015, MAMM GENOME, V26, P366, DOI 10.1007/s00335-015-9583-x
   Noecker C, 2016, MSYSTEMS, V1, DOI 10.1128/mSystems.00013-15
   Price MN, 2010, PLOS ONE, V5, DOI 10.1371/journal.pone.0009490
   Rognes T, 2015, VSEARCH VSEARCH VERS
   Sumner LW, 2007, METABOLOMICS, V3, P211, DOI 10.1007/s11306-007-0082-2
   Team R.C., 2013, R LANG ENV STAT COMP
   Tonucci LB, 2015, CRIT REV FOOD SCI NU
   Trois L, 2008, J TROP PEDIATRICS, V54, P19, DOI 10.1093/tropej/fmm066
   Walker A, 2014, J PROTEOME RES, V13, P4220, DOI 10.1021/pr500046b
   Walters W, 2016, MSYSTEMS, V1, DOI 10.1128/mSystems.00009-15
   Welsh CE, 2012, MAMM GENOME, V23, P706, DOI 10.1007/s00335-012-9410-6
   Wickham H, 2009, USE R, P1, DOI 10.1007/978-0-387-98141-3_1
   Yin TF, 2012, GENOME BIOL, V13, DOI 10.1186/gb-2012-13-8-r77
   Yu B, 2013, GENET EPIDEMIOL, V37, P840, DOI 10.1002/gepi.21752
NR 52
TC 56
Z9 57
U1 4
U2 53
PU NATURE PUBLISHING GROUP
PI LONDON
PA MACMILLAN BUILDING, 4 CRINAN ST, LONDON N1 9XW, ENGLAND
SN 2058-5276
J9 NAT MICROBIOL
JI NAT. MICROBIOL
PD FEB
PY 2017
VL 2
IS 2
AR 16221
DI 10.1038/nmicrobiol.2016.221
PG 8
WC Microbiology
WE Science Citation Index Expanded (SCI-EXPANDED)
SC Microbiology
GA EP0VN
UT WOS:000397104900016
PM 27892936
DA 2022-07-02
ER

PT J
AU Yao, KC
   Zeng, LH
   He, Q
   Wang, W
   Lei, J
   Zou, XL
AF Yao, Kecheng
   Zeng, Linghai
   He, Qian
   Wang, Wei
   Lei, Jiao
   Zou, Xiulan
TI Effect of Probiotics on Glucose and Lipid Metabolism in Type 2 Diabetes
   Mellitus: A Meta-Analysis of 12 Randomized Controlled Trials
SO MEDICAL SCIENCE MONITOR
LA English
DT Article
DE Diabetes Mellitus, Type 2; Meta-Analysis; Probiotics
ID OXIDATIVE STRESS; GLYCEMIC CONTROL; GUT MICROBIOTA; BLOOD-PRESSURE;
   INFLAMMATION; CONSUMPTION; OBESITY; PROFILE; SUPPLEMENTATION; MARKERS
AB Background: It has been unclear whether supplemental probiotics therapy improves clinical outcomes in type 2 diabetic patients. This meta-analysis aimed to summarize the effect of probiotics on glucose and lipid metabolism and C-reactive protein (CRP) from 12 randomized controlled trials (RCTs).
   Material/Methods: An up-to-date search was performed for all relevant RCTs up to April 2016 from PubMed, Embase, and Cochrane Library. Standardized mean difference (SMD) and weighted mean difference (WMD) were calculated for a fixed-effect and random-effect meta-analysis to assess the impact of supplemental probiotics on fasting plasma glucose (FPG), glycated hemoglobin (HbA1c), fasting insulin, homeostasis model assessment of insulin resistance (HOMA-IR), lipid profile, and CRP level.
   Results: A total of 12 studies (684 patients) were entered into the final analysis. The effect of probiotics was significant on reducing HbA1c level (standardized mean difference [SMD], -0.38; confidence interval [CI], -0.62 to -0.14, P=0.002; I-2=0%, P=0.72 for heterogeneity), fasting insulin level (SMD, -0.38; CI -0.59 to -0.18, P=0.0003; I-2=0%, P=0.81 for heterogeneity), and HOMA-IR (SMD, -0.99; CI -1.52 to -0.47, P=0.0002; I-2=86%, P<0.00001 for heterogeneity). Pooled results on effects of probiotics on FPG, CRP, or lipid profile were either non-significant or highly heterogeneous.
   Conclusions: This meta-analysis demonstrated that probiotics supplementation was associated with significant improvement in HbA1c and fasting insulin in type 2 diabetes patients. More randomized placebo-controlled trials with large sample sizes are warranted to confirm our conclusions.
C1 [Yao, Kecheng; Zeng, Linghai; He, Qian; Zou, Xiulan] Three Gorges Univ, Renmin Hosp, Dept Gerontol, Yichang, Hubei, Peoples R China.
   [Yao, Kecheng; Zeng, Linghai; He, Qian; Wang, Wei; Lei, Jiao; Zou, Xiulan] First Peoples Hosp Yichang, Yichang, Hubei, Peoples R China.
   [Wang, Wei] Three Gorges Univ, Renmin Hosp, Dept Endocrinol, Yichang, Hubei, Peoples R China.
   [Lei, Jiao] Three Gorges Univ, Renmin Hosp, Dept Gen Surg, Yichang, Hubei, Peoples R China.
RP Zou, XL (corresponding author), Three Gorges Univ, Renmin Hosp, Dept Gerontol, Yichang, Hubei, Peoples R China.; Zou, XL (corresponding author), First Peoples Hosp Yichang, Yichang, Hubei, Peoples R China.
EM cellhuang73@sina.com
OI he, qian/0000-0001-7824-2526
FU Graduate Student Research Innovation Fund of Three Gorges University
   [SDYC2016090]; Science and Technology Research and Development Project
   of Yichang City [A11301-15]
FX This work was supported by the Graduate Student Research Innovation Fund
   of Three Gorges University (SDYC2016090) and Science and Technology
   Research and Development Project of Yichang City (A11301-15)
CR Andreasen AS, 2010, BRIT J NUTR, V104, P1831, DOI 10.1017/S0007114510002874
   Asemi Z, 2014, CLIN NUTR, V33, P198, DOI 10.1016/j.clnu.2013.05.015
   Asemi Z, 2013, ANN NUTR METAB, V63, P1, DOI 10.1159/000349922
   Burcelin R, 2011, ACTA DIABETOL, V48, P257, DOI 10.1007/s00592-011-0333-6
   Cani PD, 2007, DIABETES, V56, P1761, DOI 10.2337/db06-1491
   Chen JJ, 2011, EXP BIOL MED, V236, P823, DOI 10.1258/ebm.2011.010399
   Cho YA, 2015, MEDICINE, V94, DOI 10.1097/MD.0000000000001714
   Del Canizo Gomez Francisco Javier, 2011, Endocrinol Nutr, V58, P163, DOI 10.1016/j.endonu.2011.01.006
   Delzenne NM, 2015, DIABETOLOGIA, V58, P2206, DOI 10.1007/s00125-015-3712-7
   Ejtahed HS, 2012, NUTRITION, V28, P539, DOI 10.1016/j.nut.2011.08.013
   Everard A, 2013, P NATL ACAD SCI USA, V110, P9066, DOI 10.1073/pnas.1219451110
   Firouzi S, 2016, EUR J NUTR
   Hariri M, 2015, ARYA ATHEROSCLER, V11, P74
   Higgins Julian P T, 2011, BMJ, V343, pd5928, DOI 10.1136/bmj.d5928
   Hirst M, 2013, DIABETES RES CLIN PR, V102, P265, DOI 10.1016/j.diabres.2013.11.017
   Hofe CR, 2014, NUTR RES, V34, P285, DOI 10.1016/j.nutres.2014.02.001
   Isik A, 2016, BREAST J, V22, P700, DOI 10.1111/tbj.12657
   Isik A, 2014, MED SCI MONITOR, V20, P1369, DOI 10.12659/MSM.890804
   Kasinska MA, 2015, POL ARCH MED WEWN, V125, P803, DOI 10.20452/pamw.3156
   Le Chatelier E, 2013, NATURE, V500, P541, DOI 10.1038/nature12506
   Mahboobi S, 2014, INT J PREVENTIVE MED, V5
   Mazloom Z, 2013, IRAN J MED SCI, V38, P38
   Mohamadshahi M, 2014, J RES MED SCI, V19, P531
   Moher D., 2009, PLOS MED, V6, DOI [10.1371/journal.pmed.1000097, DOI 10.1136/BMJ.B2535]
   Moroti C, 2012, LIPIDS HEALTH DIS, V11, DOI 10.1186/1476-511X-11-29
   Musso G, 2010, DIABETES CARE, V33, P2277, DOI 10.2337/dc10-0556
   Naito E, 2011, J APPL MICROBIOL, V110, P650, DOI 10.1111/j.1365-2672.2010.04922.x
   Neish AS, 2009, GASTROENTEROLOGY, V136, P65, DOI 10.1053/j.gastro.2008.10.080
   Nicholson JK, 2012, SCIENCE, V336, P1262, DOI 10.1126/science.1223813
   Ostadrahimi A, 2015, IRAN J PUBLIC HEALTH, V44, P228
   Rhodes CJ, 2005, SCIENCE, V307, P380, DOI 10.1126/science.1104345
   Rupa P, 2012, J AGR FOOD CHEM, V60, P8249, DOI 10.1021/jf301903t
   Shakeri H, 2014, LIPIDS, V49, P695, DOI 10.1007/s11745-014-3901-z
   Shoelson SE, 2006, J CLIN INVEST, V116, P1793, DOI 10.1172/JCI29069
   Sinha SK, 2014, DIABETES CARE, V37, P1060, DOI 10.2337/dc13-0013
   Sun J, 2016, BRIT J NUTR, V115, P1167, DOI 10.1017/S0007114516000076
   Sun J, 2015, ANN MED, V47, P430, DOI 10.3109/07853890.2015.1071872
   Tang FT, 2015, PLOS ONE, V10, DOI 10.1371/journal.pone.0129128
   Tonucci LB, 2017, CLIN NUTR, V36, P85, DOI 10.1016/j.clnu.2015.11.011
   Yan Q, 2015, BMC ENDOCR DISORD, V15, DOI 10.1186/s12902-015-0071-9
   Zhang QQ, 2016, MEDICINA-LITHUANIA, V52, P28, DOI 10.1016/j.medici.2015.11.008
NR 41
TC 76
Z9 80
U1 0
U2 29
PU INT SCIENTIFIC INFORMATION, INC
PI MELVILLE
PA 150 BROADHOLLOW RD, STE 114, MELVILLE, NY 11747 USA
EI 1643-3750
J9 MED SCI MONITOR
JI Med. Sci. Monitor
PD JUN 22
PY 2017
VL 23
DI 10.12659/MSM.902600
PG 10
WC Medicine, Research & Experimental
WE Science Citation Index Expanded (SCI-EXPANDED)
SC Research & Experimental Medicine
GA EY3BI
UT WOS:000403846200001
PM 28638006
OA Green Published, Green Submitted
DA 2022-07-02
ER

PT J
AU Zhong, HJ
   Yuan, Y
   Xie, WR
   Chen, MH
   He, XX
AF Zhong, Hao-Jie
   Yuan, Yu
   Xie, Wen-Rui
   Chen, Mei-Hui
   He, Xing-Xiang
TI Type 2 Diabetes Mellitus Is Associated with More Serious Small
   Intestinal Mucosal Injuries
SO PLOS ONE
LA English
DT Article
ID GUT MICROBIOTA; BACTERIAL OVERGROWTH; INFLAMMATION; PREVALENCE; TRANSIT;
   RATS
AB Background
   Clinical and experimental research has revealed that diabetes mellitus (DM) is characterized by intestinal hypomotility, gut microbial dysbiosis, increased gut permeability, microcirculation disorders, circulatory changes, and dysfunction of intestinal stem cells, which may be linked to inflammation of intestinal mucosa. However, the relationship between type 2 DM (T2DM) and macroscopic small intestinal mucosal injuries is still unclear. Therefore, we retrospectively studied capsule endoscopy data to determine the relationship between T2DM and small intestinal mucosal injuries.
   Materials and Methods
   We compared the records of 38 T2DM patients with those of 152 non-DM patients for small intestinal mucosal injuries. Different types of mucosal injuries and Lewis scores were compared between T2DM and non-DM patients. The relationships between patients with or without different types of diabetic complications and the Lewis score was assessed. Moreover, the relationships between insulin resistance and Lewis score, between HbA1c and Lewis score, were also both assessed.
   Results
   The prevalence of a villous edema in subjects with T2DM was significantly higher than in those without DM (P < 0.001), but incidence of ulcers was not different (P = 1.000). With T2DM, the Lewis score was also significantly higher (P = 0.002). In addition, subjects with diabetic nephropathy showed significantly higher Lewis scores than patients without diabetic nephropathy (P = 0.033). In Pearson's correlation tests, the homeostasis model assessment of insulin resistance (HOMA-IR) value was correlated positively with the Lewis score (gamma = 0.175, P = 0.015), but no statistical correlation was found between HbA1c level and Lewis score (gamma = 0.039, P = 0.697).
   Conclusions
   Subjects with T2DM, especially those with diabetic nephropathy, have higher Lewis scores and more serious small intestinal mucosal lesions.
C1 [Zhong, Hao-Jie; Yuan, Yu; Xie, Wen-Rui; Chen, Mei-Hui; He, Xing-Xiang] Guangdong Pharmaceut Univ, Dept Gastroenterol, Affiliated Hosp 1, Guangzhou, Guangdong, Peoples R China.
RP He, XX (corresponding author), Guangdong Pharmaceut Univ, Dept Gastroenterol, Affiliated Hosp 1, Guangzhou, Guangdong, Peoples R China.
EM hexingxiangtongxun@126.com
OI Zhong, Hao-Jie/0000-0001-6586-756X
CR American Diabetes Association, 2015, Clin Diabetes, V33, P97, DOI 10.2337/diaclin.33.2.97
   Boden G, 2011, CURR OPIN ENDOCRINOL, V18, P139, DOI 10.1097/MED.0b013e3283444b09
   Bytzer P, 2002, AM J GASTROENTEROL, V97, P604
   Cani PD, 2009, GUT, V58, P1091, DOI 10.1136/gut.2008.165886
   Cani PD, 2008, DIABETES, V57, P1470, DOI 10.2337/db07-1403
   Cani PD, 2012, GUT MICROBES, V3, P279, DOI 10.4161/gmic.19625
   Cani PD, 2009, CURR PHARM DESIGN, V15, P1546, DOI 10.2174/138161209788168164
   Caunedo-Alvarez A, 2010, REV ESP ENFERM DIG, V102, P80, DOI 10.4321/s1130-01082010000200002
   D'Addio F, 2015, CELL STEM CELL, V17, P486, DOI 10.1016/j.stem.2015.07.010
   Endo H, 2014, GASTROINTEST ENDOSC, V80, P826, DOI 10.1016/j.gie.2014.03.024
   Everard A, 2013, P NATL ACAD SCI USA, V110, P9066, DOI 10.1073/pnas.1219451110
   Fu RG, 2011, RENAL FAILURE, V33, P615, DOI 10.3109/0886022X.2011.581404
   Gralnev IM, 2008, ALIMENT PHARM THERAP, V27, P146, DOI 10.1111/j.1365-2036.2007.03556.x
   Harsch IA, 2003, EUR J PHARMACOL, V481, P249, DOI 10.1016/j.ejphar.2003.09.019
   Horton F, 2014, DIABETIC MED, V31, P559, DOI 10.1111/dme.12360
   James PA, 2014, JAMA-J AM MED ASSOC, V311, P1809, DOI 10.1001/jama.2013.284427
   Jawa A, 2004, MED CLIN N AM, V88, P1001, DOI 10.1016/j.mcna.2004.04.012
   Larsen N, 2010, PLOS ONE, V5, DOI 10.1371/journal.pone.0009085
   Lewis BS, 2005, ENDOSCOPY, V37, P960, DOI 10.1055/s-2005-870353
   MAGNUSSON M, 1991, GUT, V32, P754, DOI 10.1136/gut.32.7.754
   Moreno-Navarrete JM, 2012, PLOS ONE, V7, DOI 10.1371/journal.pone.0037160
   Matsushita Y, 2013, J GASTROENTEROL, V48, P633, DOI 10.1007/s00535-012-0660-6
   MATTHEWS DR, 1985, DIABETOLOGIA, V28, P412, DOI 10.1007/BF00280883
   MOGENSEN CE, 1987, KIDNEY INT, V31, P673, DOI 10.1038/ki.1987.50
   Muccioli GG, 2010, MOL SYST BIOL, V6, DOI 10.1038/msb.2010.46
   Ojetti V, 2009, EUR REV MED PHARMACO, V13, P419
   Qin JJ, 2012, NATURE, V490, P55, DOI 10.1038/nature11450
   Rana S, 2011, DIABETES TECHNOL THE, V13, P1115, DOI 10.1089/dia.2011.0078
   Sambuceti G, 2009, STEM CELLS, V27, P399, DOI 10.1634/stemcells.2008-0800
   Sato J, 2014, DIABETES CARE, V37, P2343, DOI 10.2337/dc13-2817
   Song SS, 2015, PLOS ONE, V10, DOI 10.1371/journal.pone.0134321
   Takeuchi K, 1997, J PHARMACOL EXP THER, V281, P200
   Thomas Hugh, 2015, Nat Rev Endocrinol, V11, P688, DOI 10.1038/nrendo.2015.184
   Toyry JP, 1996, DIABETES, V45, P308, DOI 10.2337/diabetes.45.3.308
   Virally-Monod M, 1998, DIABETES METAB, V24, P530
   Wang M, 2015, SCI REP-UK, V5, DOI 10.1038/srep11503
   Yamamoto Yasuhiko, 2013, Front Endocrinol (Lausanne), V4, P105, DOI 10.3389/fendo.2013.00105
   Zhou MG, 2015, DIABETES CARE, V38, P72, DOI 10.2337/dc14-1100
NR 38
TC 14
Z9 16
U1 0
U2 7
PU PUBLIC LIBRARY SCIENCE
PI SAN FRANCISCO
PA 1160 BATTERY STREET, STE 100, SAN FRANCISCO, CA 94111 USA
SN 1932-6203
J9 PLOS ONE
JI PLoS One
PD SEP 6
PY 2016
VL 11
IS 9
AR e0162354
DI 10.1371/journal.pone.0162354
PG 11
WC Multidisciplinary Sciences
WE Science Citation Index Expanded (SCI-EXPANDED)
SC Science & Technology - Other Topics
GA DV9IT
UT WOS:000383254800057
PM 27598308
OA Green Published, gold, Green Submitted
DA 2022-07-02
ER

PT J
AU Spence, JD
AF Spence, J. David
TI Stroke Prevention A Lifetime of Lessons
SO STROKE
LA English
DT Article
DE aldosterone; atherosclerosis; homocysteine; hypertension; renin
ID B-VITAMIN THERAPY; BLOOD-PRESSURE; CAROTID PLAQUE; DIABETIC-NEPHROPATHY;
   STIMULATED RENIN; CANDIDATE GENES; FOLIC-ACID; HYPERTENSION;
   ATHEROSCLEROSIS; RISK
AB In 44 years of practicing stroke prevention, I have learned many lessons; in this article, I hope to impart some of them. Three areas of my research are discussed. Controlling resistant hypertension is markedly improved by physiologically individualized therapy based on renin/aldosterone phenotyping; this is particularly important in black patients. Measurement of carotid plaque burden strongly predicts cardiovascular risk and is useful for genetic research and for a process called treating arteries instead of risk factors. Doing so in high-risk patients with asymptomatic carotid stenosis was associated with a >80% reduction in the 2-year risk of stroke and myocardial infarction. It also permitted the identification of extremes of atherosclerosis that are useful for studying both the genetics and the biology of atherosclerosis. Patients with very high plaque burden despite low levels of risk factors have an unexplained phenotype; those with little or no plaque despite high levels of risk factors are protected. Patients with unexplained atherosclerosis have higher plasma levels of toxic metabolites produced by the intestinal microbiome largely from egg yolk, red meat, and protein, and those metabolites are renally excreted. This has important dietary implications for stroke prevention. Lowering of plasma total homocysteine with B vitamins significantly reduces the risk of stroke. That was not apparent in early studies because harm from cyanocobalamin among participants with renal failure obscured the benefit among those with good renal function. We should be using B vitamins to prevent stroke but should use methylcobalamin or oxocobalamin instead of cyanocobalamin.
C1 [Spence, J. David] Western Univ, Robarts Res Inst, Stroke Prevent & Atherosclerosis Res Ctr, 1400 Western Rd, London, ON N6G 2V4, Canada.
RP Spence, JD (corresponding author), Western Univ, Robarts Res Inst, Stroke Prevent & Atherosclerosis Res Ctr, 1400 Western Rd, London, ON N6G 2V4, Canada.
EM dspence@robarts.ca
RI Spence, J. David/K-6396-2013
OI Spence, J. David/0000-0001-7478-1098
FU Heart & Stroke Foundation of Canada (Ontario); National Institutes of
   Health/National Institute of Neurological Disorders and Stroke
FX I received funding from the Heart & Stroke Foundation of Canada
   (Ontario), from the National Institutes of Health/National Institute of
   Neurological Disorders and Stroke, revenues clinical trials of therapies
   for stroke prevention, and donations from the public.
CR Ahmed S, 2019, BMJ OPEN, V9, DOI 10.1136/bmjopen-2018-026564
   Akintunde A, 2017, AM J HYPERTENS, V30, P923, DOI 10.1093/ajh/hpx066
   Baber U, 2015, J AM COLL CARDIOL, V65, P1065, DOI 10.1016/j.jacc.2015.01.017
   Baker EH, 2002, HYPERTENSION, V40, P13, DOI 10.1161/01.HYP.0000022570.02119.75
   BIRKETT NJ, 1985, CAN MED ASSOC J, V132, P1019
   Blanco PJ, 2017, STROKE VASC NEUROL, V2, P108, DOI 10.1136/svn-2017-000087
   Bogiatzi C, 2018, ATHEROSCLEROSIS, V273, P91, DOI 10.1016/j.atherosclerosis.2018.04.015
   CLARKE R, 1991, NEW ENGL J MED, V324, P1149, DOI 10.1056/NEJM199104253241701
   Estruch R, 2018, NEW ENGL J MED, V378, DOI [10.1056/NEJMoa1800389, 10.1056/nejmoa1800389]
   FREEMAN AG, 1992, J ROY SOC MED, V85, P686
   Galan P, 2010, BMJ-BRIT MED J, V341, DOI 10.1136/bmj.c6273
   House AA, 2010, JAMA-J AM MED ASSOC, V303, P1603, DOI 10.1001/jama.2010.490
   Howard G, 2006, STROKE, V37, P1171, DOI 10.1161/01.STR.0000217222.09978.ce
   Huang X, 2019, HYPERTENS RES, V42, P1971, DOI 10.1038/s41440-019-0327-2
   Huang X, 2017, NEUROLOGY, V89, P2101, DOI [10.1212/WNL.0000000000004648, 10.1212/wnl.0000000000004648]
   Huo Y, 2015, JAMA-J AM MED ASSOC, V313, P1325, DOI 10.1001/jama.2015.2274
   Jones ES, 2017, AM J HYPERTENS, V30, P478, DOI 10.1093/ajh/hpw167
   KEYS A, 1995, AM J CLIN NUTR, V61, p1321S, DOI 10.1093/ajcn/61.6.1321S
   Kong XY, 2018, J AM COLL CARDIOL, V71, P2136, DOI 10.1016/j.jacc.2018.02.072
   Koyama K, 1997, NEPHROL DIAL TRANSPL, V12, P1622, DOI 10.1093/ndt/12.8.1622
   Koyama K, 2010, AM J KIDNEY DIS, V55, P1069, DOI 10.1053/j.ajkd.2009.12.035
   Laffer CL, 2014, J AM SOC HYPERTENS, V8, P475, DOI 10.1016/j.jash.2014.04.011
   Lanktree MB, 2010, CIRC-CARDIOVASC GENE, V3, P215, DOI 10.1161/CIRCGENETICS.109.934505
   LARAGH JH, 1976, AM J MED, V61, P797, DOI 10.1016/0002-9343(76)90161-3
   Loland KH, 2013, PLOS ONE, V8, DOI 10.1371/journal.pone.0064774
   McEvoy JW, 2016, J AM COLL CARDIOL, V68, P1713, DOI 10.1016/j.jacc.2016.07.754
   Naslund U, 2019, LANCET, V393, P133, DOI 10.1016/S0140-6736(18)32818-6
   Nemet I, 2020, CELL, V180, P862, DOI 10.1016/j.cell.2020.02.016
   Nygard O, 1997, NEW ENGL J MED, V337, P230, DOI 10.1056/NEJM199707243370403
   Park MY, 2017, EUR J NEUROL, V24, P241
   Qin XH, 2020, NEUROLOGY, V94, pE1126, DOI 10.1212/WNL.0000000000008932
   Qin XH, 2016, STROKE, V47, P2805, DOI 10.1161/STROKEAHA.116.014578
   Spence JD, 2020, NEUROLOGY, V94, P463, DOI 10.1212/WNL.0000000000009092
   Spence JD, 2019, ATHEROSCLEROSIS, V287, P179, DOI 10.1016/j.atherosclerosis.2019.04.214
   Spence JD, 2019, EUR J PREV CARDIOL, V26, P455, DOI 10.1177/2047487318823575
   Spence JD, 2019, J GERONTOL A-BIOL, V74, P137, DOI 10.1093/gerona/gly185
   Spence JD, 2018, HYPERTENSION, V72, P263, DOI 10.1161/HYPERTENSIONAHA.118.11064
   Spence JD, 2017, LANCET NEUROL, V16, P750, DOI 10.1016/S1474-4422(17)30180-1
   Spence JD, 2016, NEPHROL DIAL TRANSPL, V31, P937, DOI 10.1093/ndt/gfv380
   Spence JD, 2016, NUTR RES, V36, P109, DOI 10.1016/j.nutres.2015.10.003
   Spence JD, 2016, HYPERTENSION, V67, P32, DOI 10.1161/HYPERTENSIONAHA.115.06562
   Spence JD, 2012, ATHEROSCLEROSIS, V223, P98, DOI 10.1016/j.atherosclerosis.2012.03.040
   Spence JD, 2011, JAMA-J AM MED ASSOC, V306, P2610, DOI 10.1001/jama.2011.1834
   Spence JD, 2010, JAMA-J AM MED ASSOC, V304, P636, DOI 10.1001/jama.2010.1106
   Spence JD, 2010, STROKE, V41, P1193, DOI 10.1161/STROKEAHA.110.577973
   Spence JD, 2006, HYPERTENSION, V47, pE11, DOI 10.1161/01.HYP.0000203771.24792.bf
   Spence JD, 2005, STROKE, V36, P2373, DOI 10.1161/01.STR.0000185922.49809.46
   Spence JD, 2005, STROKE, V36, P2404, DOI 10.1161/01.STR.0000185929.38534.f3
   Spence JD, 1999, STROKE, V30, P969, DOI 10.1161/01.STR.30.5.969
   Spence JD, 2002, STROKE, V33, P2916, DOI 10.1161/01.STR.0000042207.16156.B9
   SPENCE JD, 1986, STROKE, V17, P808, DOI 10.1161/01.STR.17.5.808
   Spence JD, 1999, AM J HYPERTENS, V12, P1077
   Stabler SP, 1996, J NUTR, V126, pS1266, DOI 10.1093/jn/126.suppl_4.1266S
   Tang WHW, 2013, NEW ENGL J MED, V368, P1575, DOI 10.1056/NEJMoa1109400
   WALLACH L, 1975, ANN INTERN MED, V82, P27, DOI 10.7326/0003-4819-82-1-27
   Wang ZN, 2019, EUR HEART J, V40, P583, DOI [10.1093/eurheartj/ehy799, 10.109]
   Williams B, 2018, LANCET DIABETES ENDO, V6, P464, DOI 10.1016/S2213-8587(18)30071-8
   Xu X, 2016, JAMA INTERN MED, V176, P1443, DOI 10.1001/jamainternmed.2016.4687
   Zhou J, 2009, BIOFACTORS, V35, P120, DOI 10.1002/biof.17
NR 59
TC 3
Z9 3
U1 1
U2 6
PU LIPPINCOTT WILLIAMS & WILKINS
PI PHILADELPHIA
PA TWO COMMERCE SQ, 2001 MARKET ST, PHILADELPHIA, PA 19103 USA
SN 0039-2499
EI 1524-4628
J9 STROKE
JI Stroke
PD JUL
PY 2020
VL 51
IS 7
BP 2255
EP 2262
DI 10.1161/STROKEAHA.120.029679
PG 8
WC Clinical Neurology; Peripheral Vascular Disease
WE Science Citation Index Expanded (SCI-EXPANDED)
SC Neurosciences & Neurology; Cardiovascular System & Cardiology
GA ME9MV
UT WOS:000544979200061
PM 32498662
OA Bronze
DA 2022-07-02
ER

PT J
AU Smoczek, M
   Vital, M
   Wedekind, D
   Basic, M
   Zschemisch, NH
   Pieper, DH
   Siebert, A
   Bleich, A
   Buettner, M
AF Smoczek, Margarethe
   Vital, Marius
   Wedekind, Dirk
   Basic, Marijana
   Zschemisch, Nils-Holger
   Pieper, Dietmar H.
   Siebert, Anja
   Bleich, Andre
   Buettner, Manuela
TI A combination of genetics and microbiota influences the severity of the
   obesity phenotype in diet-induced obesity
SO SCIENTIFIC REPORTS
LA English
DT Article
ID NICOTINAMIDE NUCLEOTIDE TRANSHYDROGENASE; HIGH-FAT; C57BL/6 SUBSTRAINS;
   GUT MICROBIOME; ADIPOSE-TISSUE; MICE; RESISTANCE; MUTATION; STRAIN;
   GENES
AB Obesity has emerged as a major global health problem and is associated with various diseases, such as metabolic syndrome, type 2 diabetes mellitus, and cardiovascular diseases. The inbred C57BL/6 mouse strain is often used for various experimental investigations, such as metabolic research. However, over time, genetically distinguishable C57BL/6 substrains have evolved. The manifestation of genetic alterations has resulted in behavioral and metabolic differences. In this study, a comparison of diet-induced obesity in C57BL/6JHanZtm, C57BL/6NCrl and C57BL/6J mice revealed several metabolic and immunological differences such as blood glucose level and cytokine expression, respectively, among these C57BL/6 substrains. For example, C57BL/6NCrl mice developed the most pronounced adiposity, whereas C57BL/6J mice showed the highest impairment in glucose tolerance. Moreover, our results indicated that the immunological phenotype depends on the intestinal microbiota, as the cell subset composition of the colon was similar in obese ex-GF B6NRj(B6JHanZtm) and obese B6JHanZtm mice. Phenotypic differences between C57BL/6 substrains are caused by a complex combination of genetic and microbial alterations. Therefore, in performing metabolic research, considering substrain-specific characteristics, which can influence the course of study, is important. Moreover, for unbiased comparison of data, the entire strain name should be shared with the scientific community.
C1 [Smoczek, Margarethe; Wedekind, Dirk; Basic, Marijana; Zschemisch, Nils-Holger; Siebert, Anja; Bleich, Andre; Buettner, Manuela] Hannover Med Sch, Inst Lab Anim Sci, Hannover, Germany.
   [Vital, Marius; Pieper, Dietmar H.] Helmholtz Ctr Infect Res HZI, Microbial Interact & Proc MINP, Braunschweig, Germany.
   [Vital, Marius] Hannover Med Sch, Inst Med Microbiol & Hosp Epidemiol, Hannover, Germany.
RP Buettner, M (corresponding author), Hannover Med Sch, Inst Lab Anim Sci, Hannover, Germany.
EM buettner.manuela@mh-hannover.de
FU German Research Foundation [BO 1866/3-1]
FX We thank Anna Smoczek and Andrea Liese for their excellent technical
   assistance. This work was supported by the German Research Foundation
   (BO 1866/3-1).
CR Alonso LC, 2012, OBESITY, V20, P1403, DOI 10.1038/oby.2012.36
   Backhed F, 2007, P NATL ACAD SCI USA, V104, P979, DOI 10.1073/pnas.0605374104
   Basic M, 2018, SCI REP-UK, V8, DOI 10.1038/s41598-017-19062-7
   Basic M, 2014, INFLAMM BOWEL DIS, V20, P431, DOI 10.1097/01.MIB.0000441346.86827.ed
   Benson AK, 2010, P NATL ACAD SCI USA, V107, P18933, DOI 10.1073/pnas.1007028107
   Bryant CD, 2008, J NEUROGENET, V22, P315, DOI 10.1080/01677060802357388
   Cai ZJ, 1999, WHO TECH REP SER, V887, P1
   Caputo T, 2019, EARLY MODIFICATIONS
   Carmody RN, 2015, CELL HOST MICROBE, V17, P72, DOI 10.1016/j.chom.2014.11.010
   Cole JR, 2014, NUCLEIC ACIDS RES, V42, pD633, DOI 10.1093/nar/gkt1244
   D'Angelo CS, 2018, MOL CYTOGENET, V11, DOI 10.1186/s13039-018-0363-7
   Dina C, 2007, NAT GENET, V39, P724, DOI 10.1038/ng2048
   Fischer J, 2009, NATURE, V458, P894, DOI 10.1038/nature07848
   Fontaine DA, 2016, DIABETES, V65, P25, DOI 10.2337/db15-0982
   Freeman HC, 2006, DIABETES, V55, P2153, DOI 10.2337/db06-0358
   Gao X, 2010, PLOS ONE, V5, DOI 10.1371/journal.pone.0014005
   Garcia-Menendez L, 2013, AM J PHYSIOL-HEART C, V305, pH397, DOI 10.1152/ajpheart.00088.2013
   Ghibaudi L, 2002, OBES RES, V10, P956, DOI 10.1038/oby.2002.130
   Goodrich JK, 2014, CELL, V159, P789, DOI 10.1016/j.cell.2014.09.053
   Goyal R, 2012, N AM J MED SCI, V4, P180, DOI 10.4103/1947-2714.94944
   Han JM, 2013, J IMMUNOL, V191, P527, DOI 10.4049/jimmunol.1301035
   Hariri N, 2010, NUTR RES REV, V23, P270, DOI 10.1017/S0954422410000168
   Heiker JT, 2014, PHYSIOL GENOMICS, V46, P377, DOI 10.1152/physiolgenomics.00014.2014
   Inagaki T, 2017, EBIOMEDICINE, V24, P7, DOI 10.1016/j.ebiom.2017.09.032
   Jiao HX, 2015, PLOS ONE, V10, DOI 10.1371/journal.pone.0134923
   Kalish S, 2015, MED SCI MONIT BASIC, V21, P235, DOI 10.12659/MSMBR.895555
   Kaur J, 2014, CARDIOL RES PRACT, V2014, DOI 10.1155/2014/943162
   Kubeck R, 2016, MOL METAB, V5, P1162, DOI 10.1016/j.molmet.2016.10.001
   Lees H, 2014, PLOS ONE, V9, DOI 10.1371/journal.pone.0100916
   Ley RE, 2005, P NATL ACAD SCI USA, V102, P11070, DOI 10.1073/pnas.0504978102
   Lutz Thomas A, 2012, Curr Protoc Pharmacol, VChapter 5, DOI 10.1002/0471141755.ph0561s58
   McKnite AM, 2012, PLOS ONE, V7, DOI 10.1371/journal.pone.0039191
   Mejhert N, 2010, J CLIN ENDOCR METAB, V95, P2451, DOI 10.1210/jc.2009-2049
   Mekada K, 2015, EXP ANIM TOKYO, V64, P91, DOI 10.1538/expanim.14-0061
   Mekada K, 2009, EXP ANIM TOKYO, V58, P141, DOI 10.1538/expanim.58.141
   Navarro SJ, 2012, G3-GENES GENOM GENET, V2, P99, DOI 10.1534/g3.111.000778
   Nicholson A, 2010, OBESITY, V18, P1902, DOI 10.1038/oby.2009.477
   Parks BW, 2013, CELL METAB, V17, P141, DOI 10.1016/j.cmet.2012.12.007
   Pinnick KE, 2014, DIABETES, V63, P3785, DOI 10.2337/db14-0385
   Rajakumar K, 2019, NUTRIENTS, V11, DOI 10.3390/nu11092016
   Rath S, 2017, MICROBIOME, V5, DOI 10.1186/s40168-017-0271-9
   Ridaura VK, 2013, SCIENCE, V341, P1079, DOI 10.1126/science.1241214
   Ronchi JA, 2013, FREE RADICAL BIO MED, V63, P446, DOI 10.1016/j.freeradbiomed.2013.05.049
   Schnabolk G, 2014, EXP EYE RES, V129, P18, DOI 10.1016/j.exer.2014.10.005
   Schwiertz A, 2010, OBESITY, V18, P190, DOI 10.1038/oby.2009.167
   Scuteri A, 2007, PLOS GENET, V3, P1200, DOI 10.1371/journal.pgen.0030115
   Sellers RS, 2012, VET PATHOL, V49, P32, DOI 10.1177/0300985811429314
   Shungin D, 2015, NATURE, V518, P187, DOI 10.1038/nature14132
   Simon MM, 2013, GENOME BIOL, V14, DOI 10.1186/gb-2013-14-7-r82
   Smemo S, 2014, NATURE, V507, P371, DOI 10.1038/nature13138
   Suarez-Zamorano N, 2015, NAT MED, V21, P1497, DOI 10.1038/nm.3994
   Tachon S, 2013, FEMS MICROBIOL ECOL, V83, P299, DOI 10.1111/j.1574-6941.2012.01475.x
   Taneera J, 2012, CELL METAB, V16, P122, DOI 10.1016/j.cmet.2012.06.006
   Toye AA, 2005, DIABETOLOGIA, V48, P675, DOI 10.1007/s00125-005-1680-z
   Turnbaugh PJ, 2006, NATURE, V444, P1027, DOI 10.1038/nature05414
   Turnbaugh PJ, 2009, NATURE, V457, P480, DOI 10.1038/nature07540
   Weisberg SP, 2003, J CLIN INVEST, V112, P1796, DOI 10.1172/JCI200319246
   Wong N, 2010, ENDOCRINOLOGY, V151, P96, DOI 10.1210/en.2009-0887
   Zhang CH, 2013, NAT COMMUN, V4, DOI 10.1038/ncomms3163
   Zhang Y, 2013, OBESITY, V21, P2099, DOI 10.1002/oby.20324
   Zurita E, 2011, TRANSGENIC RES, V20, P481, DOI 10.1007/s11248-010-9403-8
NR 61
TC 3
Z9 3
U1 0
U2 0
PU NATURE PUBLISHING GROUP
PI LONDON
PA MACMILLAN BUILDING, 4 CRINAN ST, LONDON N1 9XW, ENGLAND
SN 2045-2322
J9 SCI REP-UK
JI Sci Rep
PD APR 9
PY 2020
VL 10
IS 1
AR 6118
DI 10.1038/s41598-020-63340-w
PG 12
WC Multidisciplinary Sciences
WE Science Citation Index Expanded (SCI-EXPANDED)
SC Science & Technology - Other Topics
GA LG3NP
UT WOS:000528012000011
PM 32273571
OA Green Published, gold
DA 2022-07-02
ER

PT J
AU Bhandarkar, NS
   Brown, L
   Panchal, SK
AF Bhandarkar, Nikhil S.
   Brown, Lindsay
   Panchal, Sunil K.
TI Chlorogenic acid attenuates high-carbohydrate, high-fat diet-induced
   cardiovascular, liver, and metabolic changes in rats
SO NUTRITION RESEARCH
LA English
DT Article
DE Chlorogenic acid; Obesity; Metabolic syndrome; Cardiovascular disease;
   Coffee; High-carbohydrate, high-fat diet; Gut microbiota
ID INSULIN-RESISTANCE; COFFEE; OBESITY; SUPPLEMENTATION; ACCUMULATION;
   POLYPHENOLS; EXPRESSION; MICROBIOTA; CAFFEINE; PPAR
AB Chlorogenic acid as a constituent of coffee is consumed regularly in the human diet. Chlorogenic acid intake has been associated with decreased risk of cardiovascular disease and type 2 diabetes. We hypothesized that chlorogenic acid would improve cardiovascular, liver, and metabolic responses in a rat model of metabolic syndrome induced by a high-carbohydrate, high-fat diet. Male Wistar rats (8-9 weeks old, 335 +/- 2 g, n = 48) were divided into 4 groups and fed with corn starch diet (16 weeks); corn starch diet with chlorogenic acid in food for the last 8 weeks; high-carbohydrate, high-fat diet (16 weeks); or high-carbohydrate, high-fat diet with chlorogenic acid (similar to 100 mg/kg/d) in food for the last 8 weeks. In high-carbohydrate, high-fat diet-fed rats, chlorogenic acid reduced energy intake and food efficiency to reduce visceral fat, especially retroperitoneal fat, and abdominal circumference; reversed the elevated systolic blood pressure; and attenuated left ventricular diastolic stiffness with reduced collagen deposition and infiltration of inflammatory cells in the left ventricle. Chlorogenic acid decreased inflammation and fat deposition in the liver along with reduced plasma liver enzyme activities of obese rats but did not change the plasma lipid profile. Chlorogenic acid increased diversity of gut microbiota, which may improve overall metabolism in the body. Thus, chronic dietary chlorogenic acid attenuated diet-induced inflammation as well as cardiovascular, liver, and metabolic changes, suggesting that chlorogenic acid has potential for further clinical evaluation. (C) 2018 Elsevier Inc. All rights reserved.
C1 [Bhandarkar, Nikhil S.; Brown, Lindsay; Panchal, Sunil K.] Univ Southern Queensland, Funct Foods Res Grp, Toowoomba, Qld 4350, Australia.
   [Brown, Lindsay] Univ Southern Queensland, Sch Hlth & Wellbeing, Fac Hlth Engn & Sci, Toowoomba, Qld 4350, Australia.
   [Bhandarkar, Nikhil S.] Ben Gurion Univ Negev, Dept Clin Biochem & Pharmacol, Beer Sheva, Israel.
RP Panchal, SK (corresponding author), Univ Southern Queensland, Funct Foods Res Grp, Toowoomba, Qld 4350, Australia.
EM Sunil.Panchal@usq.edu.au
RI Bhandarkar, Nikhil Suresh/AAV-4263-2020
OI Bhandarkar, Nikhil Suresh/0000-0001-8790-8940; Panchal, Sunil
   K/0000-0001-5464-3376
FU University of Southern Queensland Research and Innovation Division
FX We thank Brian Bynon for his assistance with plasma analyses. This work
   was supported by funding received from the University of Southern
   Queensland Research and Innovation Division. The authors declare no
   conflicts of interest.
CR Baspinar B, 2017, FOOD FUNCT, V8, P2089, DOI [10.1039/c7fo00388a, 10.1039/C7FO00388A]
   Del Rio D, 2010, NUTRIENTS, V2, P820, DOI 10.3390/nu2080820
   Ghanim H, 2009, DIABETES CARE, V32, P2281, DOI 10.2337/dc09-0979
   Harte AL, 2012, DIABETES CARE, V35, P375, DOI 10.2337/dc11-1593
   Huang K, 2015, J SCI FOOD AGR, V95, P1903, DOI 10.1002/jsfa.6896
   Jeyakumar SM, 2006, OBESITY, V14, P52, DOI 10.1038/oby.2006.7
   Kempf K, 2015, EUR J NUTR, V54, P845, DOI 10.1007/s00394-014-0763-3
   Liang N, 2016, NUTRIENTS, V8, DOI 10.3390/nu8010016
   Loader TB, 2017, NUTR REV, V75, P114, DOI 10.1093/nutrit/nuw057
   Ludwig IA, 2014, FOOD FUNCT, V5, P1695, DOI [10.1039/C4FO00042K, 10.1039/c4fo00042k]
   Ludwig IA, 2013, BIOFACTORS, V39, P623, DOI 10.1002/biof.1124
   Ludwig LA, 2014, FOOD FUNCT, V5, P1718, DOI [10.1039/C4FO00290C, 10.1039/c4fo00290c]
   Ma YJ, 2015, PHARM RES-DORDR, V32, P1200, DOI 10.1007/s11095-014-1526-9
   Meng SX, 2013, EVID-BASED COMPL ALT, V2013, DOI [10.1155/2013/801457, 10.1155/2013/702196]
   Mills CE, 2015, BRIT J NUTR, V113, P1220, DOI 10.1017/S0007114514003948
   Monteiro M, 2007, J NUTR, V137, P2196, DOI 10.1093/jn/137.10.2196
   Mubarak A, 2013, J AGR FOOD CHEM, V61, P4371, DOI 10.1021/jf400920x
   Murase T, 2011, AM J PHYSIOL-ENDOC M, V300, pE122, DOI 10.1152/ajpendo.00441.2010
   Narita Y, 2013, J AGR FOOD CHEM, V61, P966, DOI 10.1021/jf304105w
   Naveed M, 2018, BIOMED PHARMACOTHER, V97, P67, DOI 10.1016/j.biopha.2017.10.064
   O'Neill S, 2015, OBES REV, V16, P1, DOI 10.1111/obr.12229
   Ong KW, 2013, BIOCHEM PHARMACOL, V85, P1341, DOI 10.1016/j.bcp.2013.02.008
   Ong KW, 2012, PLOS ONE, V7, DOI 10.1371/journal.pone.0032718
   Panchal SK, 2012, NUTRITION, V28, P1055, DOI 10.1016/j.nut.2012.02.013
   Panchal SK, 2012, J NUTR, V142, P690, DOI 10.3945/jn.111.153577
   Panchal SK, 2011, J CARDIOVASC PHARM, V57, P611, DOI [10.1097/FJC.0b013e31821b1379, 10.1097/FJC.0b013e3181feb90a]
   Park I, 2017, BRIT J NUTR, V117, P979, DOI 10.1017/S0007114517000587
   Parkar SG, 2013, ANAEROBE, V23, P12, DOI 10.1016/j.anaerobe.2013.07.009
   Peng BJ, 2015, BIOMED ENVIRON SCI, V28, P894, DOI 10.3967/bes2015.123
   Poudyal H, 2012, J NUTR BIOCHEM, V23, P153, DOI 10.1016/j.jnutbio.2010.11.011
   Preedy V, 2015, COFFEE HLTH DIS PREV, P789, DOI DOI 10.1016/B978-0-12-409517-5.00087-5
   Rainone V, 2016, INT J OBESITY, V40, P1026, DOI 10.1038/ijo.2016.26
   Reagan-Shaw S, 2008, FASEB J, V22, P659, DOI 10.1096/fj.07-9574LSF
   Sanal MG, 2015, WORLD J GASTROENTERO, V21, P3223, DOI 10.3748/wjg.v21.i11.3223
   Sanmiguel C, 2015, CURR OBES REP, V4, P250, DOI 10.1007/s13679-015-0152-0
   Santana-Galvez J, 2017, MOLECULES, V22, DOI 10.3390/molecules22030358
   Shi HT, 2013, TOXICOLOGY, V303, P107, DOI 10.1016/j.tox.2012.10.025
   Steinberg GR, 2007, MINI-REV MED CHEM, V7, P519
   Tajik N, 2017, EUR J NUTR, V56, P2215, DOI 10.1007/s00394-017-1379-1
   Tomas-Barberan F, 2014, MOL NUTR FOOD RES, V58, P1122, DOI 10.1002/mnfr.201300441
   Ussar S, 2015, CELL METAB, V22, P516, DOI 10.1016/j.cmet.2015.07.007
   Vijay-Kumar M, 2010, SCIENCE, V328, P228, DOI 10.1126/science.1179721
   Wan CW, 2013, PHYTOTHER RES, V27, P545, DOI 10.1002/ptr.4751
   Wanyonyi S, 2017, NUTRIENTS, V9, DOI 10.3390/nu9111261
   Wu LF, 2017, NAT COMMUN, V8, DOI 10.1038/ncomms15904
   Wu Y, 2018, INT J FOOD SCI NUTR, V69, P566, DOI 10.1080/09637486.2017.1394449
   Zhang Z, 2017, NUTRIENTS, V9, DOI 10.3390/nu9070677
NR 47
TC 57
Z9 59
U1 4
U2 31
PU PERGAMON-ELSEVIER SCIENCE LTD
PI OXFORD
PA THE BOULEVARD, LANGFORD LANE, KIDLINGTON, OXFORD OX5 1GB, ENGLAND
SN 0271-5317
J9 NUTR RES
JI Nutr. Res.
PD FEB
PY 2019
VL 62
BP 78
EP 88
DI 10.1016/j.nutres.2018.11.002
PG 11
WC Nutrition & Dietetics
WE Science Citation Index Expanded (SCI-EXPANDED)
SC Nutrition & Dietetics
GA HO3UQ
UT WOS:000460848800008
PM 30803509
DA 2022-07-02
ER

PT J
AU Ranneh, Y
   Akim, AM
   Hamid, HA
   Khazaai, H
   Fadel, A
   Zakaria, ZA
   Albujja, M
   Abu Bakar, MF
AF Ranneh, Yazan
   Akim, Abdah Md
   Hamid, Hasiah Ab.
   Khazaai, Huzwah
   Fadel, Abdulmannan
   Zakaria, Zainul Amiruddin
   Albujja, Mohammed
   Bakar, Mohd Fadzelly Abu
TI Honey and its nutritional and anti-inflammatory value
SO BMC COMPLEMENTARY MEDICINE AND THERAPIES
LA English
DT Review
DE Honey; Chronic inflammation; Bioavailability; Bioaccessibility;
   Bioactive compounds
ID CARDIOVASCULAR RISK-FACTORS; AMINO-ACID-COMPOSITION; MANUKA HONEY;
   IN-VITRO; NATURAL HONEY; TUALANG HONEY; LIQUID-CHROMATOGRAPHY;
   CHEMICAL-COMPOSITION; OXIDATIVE STRESS; TRACE-ELEMENTS
AB Inflammation is the main key role in developing chronic diseases including cancer, cardiovascular diseases, diabetes, arthritis, and neurodegenerative diseases which possess a huge challenge for treatment. With massively compelling evidence of the role played by nutritional modulation in preventing inflammation-related diseases, there is a growing interest into the search for natural functional foods with therapeutic and preventive actions. Honey, a nutritional healthy product, is produced mainly by two types of bees: honeybee and stingless bee. Since both types of honey possess distinctive phenolic and flavonoid compounds, there is recently an intensive interest in their biological and clinical actions against inflammation-mediated chronic diseases. This review shed the light specifically on the bioavailability and bioaccessibility of honey polyphenols and highlight their roles in targeting inflammatory pathways in gastrointestinal tract disorders, edema, cancer, metabolic and cardiovascular diseases and gut microbiota.
C1 [Ranneh, Yazan; Bakar, Mohd Fadzelly Abu] Univ Tun Hussein Onn Malaysia, Fac Appl Sci & Technol, Dept Technol & Nat Resources, Pagoh 86400, Johor, Malaysia.
   [Akim, Abdah Md; Hamid, Hasiah Ab.; Khazaai, Huzwah; Zakaria, Zainul Amiruddin] Univ Putra Malaysia, Dept Biomed Sci, Fac Med & Hlth Sci, Upm Serdang 43400, Selangor, Malaysia.
   [Fadel, Abdulmannan] Liverpool John Moores Univ, Sport & Exercises Sci Sch, Fac Sci, Liverpool, Merseyside, England.
   [Albujja, Mohammed] Naif Arab Univ Secur Sci, Fac Forens Sci, Dept Forens Biol, Riyadh 14812, Saudi Arabia.
RP Akim, AM (corresponding author), Univ Putra Malaysia, Dept Biomed Sci, Fac Med & Hlth Sci, Upm Serdang 43400, Selangor, Malaysia.
EM abdah@upm.edu.my
RI Albujja, Mohammed/AAM-5155-2021; Ranneh, Yazan/AAQ-2880-2021; Fadel,
   Abdulmannan/AAS-8620-2021; Abu Bakar, Mohd Fadzelly/Q-2597-2015
OI Fadel, Abdulmannan/0000-0001-6042-8939; Abu Bakar, Mohd
   Fadzelly/0000-0002-3589-9533
FU Research Management Center at Universiti Putra Malaysia
   [05-01-11-1218RU]; UPM
FX This work was funded by Research Management Center at Universiti Putra
   Malaysia (Research Grant Number: 05-01-11-1218RU) and UPM provided the
   facilities (journal database access) for article preparation.
CR Abd Jalil MA, 2017, SKIN PHARMACOL PHYS, V30, P66, DOI 10.1159/000458416
   Abdulrhman M, 2012, PEDIATR HEMAT ONCOL, V29, P285, DOI 10.3109/08880018.2012.669026
   Acosta-Estrada BA, 2014, FOOD CHEM, V152, P46, DOI 10.1016/j.foodchem.2013.11.093
   Adebola OO, 2014, J FUNCT FOODS, V10, P75, DOI 10.1016/j.jff.2014.05.010
   Afrin S, 2018, FOOD CHEM TOXICOL, V121, P203, DOI 10.1016/j.fct.2018.09.001
   Agbarya A, 2014, SAGE OPEN MED, V2, DOI 10.1177/2050312114546924
   Aggarwal BB, 2006, BIOCHEM PHARMACOL, V72, P1605, DOI 10.1016/j.bcp.2006.06.029
   Aguiar R, 2017, ASIA PAC ALLERGY, V7, P48, DOI 10.5415/apallergy.2017.7.1.48
   Ahmad I, 2012, PHOTOCHEM PHOTOBIOL, V88, P1198, DOI 10.1111/j.1751-1097.2012.01100.x
   Ajibola A, 2012, NUTR METAB, V9, DOI 10.1186/1743-7075-9-61
   Al-Waili N, 2013, J MED FOOD, V16, P1063, DOI 10.1089/jmf.2012.0285
   ALI ATMM, 1990, SAUDI MED J, V11, P275
   Almasaudi SB, 2017, EVID-BASED COMPL ALT, V2017, DOI 10.1155/2017/5413917
   Alvarez-Suarez JM, 2013, CURR MED CHEM, V20, P621, DOI 10.2174/092986713804999358
   Alvarez-Suarez JM, 2010, MEDITERR J NUTR META, V3, P15, DOI 10.1007/s12349-009-0051-6
   Anarkooli IJ, 2014, J DIABETES RES, V2014, DOI 10.1155/2014/491571
   Badrulhisham NSR, 2020, J ASIA-PAC ENTOMOL, V23, P950, DOI 10.1016/j.aspen.2020.07.015
   Bahrami M, 2009, INT J FOOD SCI NUTR, V60, P618, DOI 10.3109/09637480801990389
   Ball DW, 2007, J CHEM EDUC, V84, P1647, DOI 10.1021/ed084p1647
   Bashkaran K, 2011, BMC COMPLEM ALTERN M, V11, DOI 10.1186/1472-6882-11-90
   Bilsel Y, 2002, DIGEST SURG, V19, P306, DOI 10.1159/000064580
   Biluca FC, 2020, FOOD RES INT, V129, DOI 10.1016/j.foodres.2019.108756
   Bindon KA, 2010, J AGR FOOD CHEM, V58, P10736, DOI 10.1021/jf1022274
   Bogdanov S, 2007, J APICULT RES, V46, P269, DOI 10.1080/00218839.2007.11101407
   Bohn T, 2014, NUTR REV, V72, P429, DOI 10.1111/nure.12114
   Borges G, 2013, FOOD FUNCT, V4, P754, DOI 10.1039/c3fo60024f
   Borsato DM, 2014, J MED FOOD, V17, P817, DOI 10.1089/jmf.2013.0024
   Boutagy NE, 2016, BIOCHIMIE, V124, P11, DOI 10.1016/j.biochi.2015.06.020
   Cani PD, 2012, GUT MICROBES, V3, P279, DOI 10.4161/gmic.19625
   Cardwell CR, 2014, GASTROENTEROLOGY, V146, P700, DOI 10.1053/j.gastro.2013.11.005
   Celep E, 2017, MARMARA PHARM J, V21, P906, DOI 10.12991/mpj.2017.15
   Chudzinska M, 2010, FOOD CHEM TOXICOL, V48, P284, DOI 10.1016/j.fct.2009.10.011
   Ciulu M, 2011, TALANTA, V83, P924, DOI 10.1016/j.talanta.2010.10.059
   D'Autreaux B, 2007, NAT REV MOL CELL BIO, V8, P813, DOI 10.1038/nrm2256
   da Silva PM, 2016, FOOD CHEM, V196, P309, DOI 10.1016/j.foodchem.2015.09.051
   Dalle-Donne I, 2003, CLIN CHIM ACTA, V329, P23, DOI 10.1016/S0009-8981(03)00003-2
   de Jong PR, 2016, CRIT CARE, V20, DOI 10.1186/s13054-016-1458-3
   Del Rio D, 2013, ANTIOXID REDOX SIGN, V18, P1818, DOI 10.1089/ars.2012.4581
   Erejuwa OO, 2009, INT J CARDIOL, V137, pS45, DOI 10.1016/j.ijcard.2009.09.148
   Erejuwa OO, 2010, ANN ENDOCRINOL-PARIS, V71, P291, DOI 10.1016/j.ando.2010.03.003
   Erejuwa OO, 2016, NUTRIENTS, V8, DOI 10.3390/nu8030095
   Erejuwa OO, 2014, MOLECULES, V19, P2497, DOI 10.3390/molecules19022497
   Erejuwa OO, 2012, INT J BIOL SCI, V8, P913, DOI 10.7150/ijbs.3697
   Erejuwa OO, 2012, MOLECULES, V17, P4400, DOI 10.3390/molecules17044400
   Erk T, 2012, MOL NUTR FOOD RES, V56, P1488, DOI 10.1002/mnfr.201200222
   Erler S, 2016, APIDOLOGIE, V47, P389, DOI 10.1007/s13592-015-0400-z
   Favarin L, 2015, J MICROENCAPSUL, V32, P329, DOI 10.3109/02652048.2015.1017620
   Duarte AWF, 2012, J APICULT RES, V51, P23, DOI 10.3896/IBRA.1.51.1.04
   Gasparrini M, 2018, FOOD CHEM TOXICOL, V120, P578, DOI 10.1016/j.fct.2018.08.001
   Gharzouli K, 2002, EXP TOXICOL PATHOL, V54, P217, DOI 10.1078/0940-2993-00255
   Ghazali WSW, 2015, TOXICOL ENVIRON CHEM, V97, P1017, DOI 10.1080/02772248.2015.1077959
   Gouveia SC, 2009, RAPID COMMUN MASS SP, V23, P3939, DOI 10.1002/rcm.4335
   Hamad Alfarisi HA, 2020, MALAYSIAN J MED HLTH, V16, P230
   Hamad R, 2015, CLIN EXP PHARMACOL P, V42, P843, DOI 10.1111/1440-1681.12433
   Hassan MI, 2012, INTEGR CANCER THER, V11, P354, DOI 10.1177/1534735410387422
   Hawley P, 2014, SUPPORT CARE CANCER, V22, P751, DOI 10.1007/s00520-013-2031-0
   Hayes JD, 2009, TOXICOL SCI, V111, P199, DOI 10.1093/toxsci/kfp168
   Hermosin I, 2003, FOOD CHEM, V83, P263, DOI 10.1016/S0308-8146(03)00089-X
   Hilary S, 2017, BMC COMPLEM ALTERN M, V17, DOI 10.1186/s12906-017-1664-9
   Ho G.-T., 2015, MEDICINE, V43, P276, DOI [10.1016/j.mpmed.2015.02.004, DOI 10.1016/J.MPMED.2015.02.004]
   Horn H, 2013, DEUT MED WOCHENSCHR, V138, P2647, DOI 10.1055/s-0033-1359950
   Hussein SZ, 2013, PLOS ONE, V8, DOI 10.1371/journal.pone.0072365
   Hussein SZ, 2012, EVID-BASED COMPL ALT, V2012, DOI 10.1155/2012/109636
   Iglesias MT, 2004, J AGR FOOD CHEM, V52, P84, DOI 10.1021/jf030454q
   Ingawale Deepa K, 2015, J Complement Integr Med, V12, P1, DOI 10.1515/jcim-2014-0051
   Jaganathan SK, 2015, ANTI-CANCER AGENT ME, V15, P48
   Jia W, 2008, NAT REV DRUG DISCOV, V7, P123, DOI 10.1038/nrd2505
   Kassi E, 2014, PHYTOMEDICINE, V21, P1483, DOI 10.1016/j.phymed.2014.04.032
   Kassim M, 2010, FITOTERAPIA, V81, P1196, DOI 10.1016/j.fitote.2010.07.024
   Kassim M, 2010, NUTR RES, V30, P650, DOI 10.1016/j.nutres.2010.08.008
   Keane MP, 2000, CRIT CARE MED, V28, pN13, DOI 10.1097/00003246-200004001-00003
   Khan SU, 2018, SAUDI J BIOL SCI, V25, P320, DOI 10.1016/j.sjbs.2017.08.004
   Kim HY, 2020, ENTOMOL RES, V50, P236, DOI 10.1111/1748-5967.12431
   Kishore RK, 2011, NUTR RES, V31, P322, DOI 10.1016/j.nutres.2011.03.001
   Kocyigit A, 2019, TOXICON, V161, P4, DOI 10.1016/j.toxicon.2019.02.016
   Konishi Y, 2004, J AGR FOOD CHEM, V52, P2518, DOI 10.1021/jf035407c
   Kucuk M, 2007, FOOD CHEM, V100, P526, DOI 10.1016/j.foodchem.2005.10.010
   Kurashima Y, 2013, EUR J IMMUNOL, V43, P3108, DOI 10.1002/eji.201343782
   Kwakman PHS, 2012, IUBMB LIFE, V64, P48, DOI 10.1002/iub.578
   Kwakman PHS, 2011, PLOS ONE, V6, DOI 10.1371/journal.pone.0017709
   Lafay Sophie, 2008, Phytochemistry Reviews, V7, P301, DOI 10.1007/s11101-007-9077-x
   Lewis K, 2010, INFLAMM BOWEL DIS, V16, P1138, DOI 10.1002/ibd.21177
   Li KJ, 2020, J MED FOOD, V23, P772, DOI 10.1089/jmf.2019.4554
   Liu JR, 2013, FOOD CHEM, V139, P938, DOI 10.1016/j.foodchem.2013.02.015
   Malkoc M, 2020, J APICULT RES, V59, P426, DOI 10.1080/00218839.2019.1689036
   Manach C, 2004, AM J CLIN NUTR, V79, P727, DOI 10.1093/ajcn/79.5.727
   Mandal Manisha Deb, 2011, Asian Pacific Journal of Tropical Biomedicine, V1, P154, DOI 10.1016/S2221-1691(11)60016-6
   Mantovani A, 2009, NATURE, V457, P36, DOI 10.1038/457036b
   Medhi B, 2008, INDIAN J EXP BIOL, V46, P583
   Mesaik MA, 2015, J AGR FOOD CHEM, V63, P177, DOI 10.1021/jf505131p
   Alvarez-Suarez JM, 2016, J FUNCT FOODS, V25, P38, DOI 10.1016/j.jff.2016.05.008
   Minden-Birkenmaier BA, 2020, J TISSUE VIABILITY, V29, P91, DOI 10.1016/j.jtv.2020.03.005
   Mohan A, 2017, FOOD QUAL SAF-OXFORD, V1, P107, DOI 10.1093/fqsafe/fyx015
   Moreira R, 2020, FOOD CHEM, V328, DOI 10.1016/j.foodchem.2020.127169
   Morris Christopher J, 2003, Methods Mol Biol, V225, P115
   Naito Y, 2010, ANTIAGING MED, V7, P36, DOI DOI 10.3793/JAAM.7.36
   Nasuti C, 2006, NUTR RES, V26, P130, DOI 10.1016/j.nutres.2006.02.007
   Nooh HZ, 2016, ACTA HISTOCHEM, V118, P588, DOI 10.1016/j.acthis.2016.06.006
   O'Sullivan AM, 2013, POL J FOOD NUTR SCI, V63, P167, DOI 10.2478/v10222-012-0080-6
   Persano Oddo L, 2004, APIDOLOGIE, V35, P38, DOI [10.1051/apido:2004049, DOI 10.1051/APIDO:2004049]
   Petrus K, 2011, ANAL BIOANAL CHEM, V400, P2555, DOI 10.1007/s00216-010-4614-7
   Pisani A, 2008, FOOD CHEM, V107, P1553, DOI 10.1016/j.foodchem.2007.09.029
   Popek S, 2002, FOOD CHEM, V79, P401, DOI 10.1016/S0308-8146(02)00391-6
   Porcza Laura M, 2016, Diseases, V4, DOI 10.3390/diseases4040030
   Raatz SK, 2015, J NUTR, V145, P2265, DOI 10.3945/jn.115.218016
   Raeessi MA, 2014, BMC COMPLEM ALTERN M, V14, DOI 10.1186/1472-6882-14-293
   Ranneh Y, 2018, LWT-FOOD SCI TECHNOL, V89, P1, DOI 10.1016/j.lwt.2017.10.020
   Ranneh Y, 2017, APPL BIOL CHEM, V60, P327, DOI 10.1007/s13765-017-0285-9
   Rao PV, 2016, REV BRAS FARMACOGN, V26, P657, DOI 10.1016/j.bjp.2016.01.012
   Ribeiro RDR, 2014, J FOOD SCI, V79, pT738, DOI 10.1111/1750-3841.12363
   Reuter S, 2010, FREE RADICAL BIO MED, V49, P1603, DOI 10.1016/j.freeradbiomed.2010.09.006
   Roediger B, 2017, NAT MED, V23, P914, DOI 10.1038/nm.4384
   Roura E, 2007, ANN NUTR METAB, V51, P493, DOI 10.1159/000111473
   Schieber M, 2014, CURR BIOL, V24, pR453, DOI 10.1016/j.cub.2014.03.034
   Schievano E, 2012, METABOLOMICS, V8, P679, DOI 10.1007/s11306-011-0362-8
   Schramm DD, 2003, J AGR FOOD CHEM, V51, P1732, DOI 10.1021/jf025928k
   Shamala TR, 2000, LETT APPL MICROBIOL, V30, P453, DOI [10.1046/j.1472-765x.2000.00746.x, 10.1046/j.1472-765X.2000.00746.x]
   Shin HS, 2005, FOOD RES INT, V38, P721, DOI 10.1016/j.foodres.2005.01.007
   Silva B, 2020, J FUNCT FOODS, V72, DOI 10.1016/j.jff.2020.104034
   Solayman M, 2016, COMPR REV FOOD SCI F, V15, P219, DOI 10.1111/1541-4337.12182
   Song JJ, 2012, ADV SKIN WOUND CARE, V25, P23, DOI 10.1097/01.ASW.0000410687.14363.a3
   Tahir AA, 2015, NUTR J, V14, DOI 10.1186/s12937-015-0015-2
   Tartibian B, 2012, J ANDROL, V33, P449, DOI 10.2164/jandrol.110.012815
   Tedesco R, 2020, ANAL BIOANAL CHEM, V412, P5217, DOI 10.1007/s00216-020-02732-3
   Seraglio SKT, 2017, FOOD RES INT, V99, P670, DOI 10.1016/j.foodres.2017.06.024
   Tomas-Barberan FA, 2001, J SCI FOOD AGR, V81, P485, DOI 10.1002/jsfa.836
   Tonks AJ, 2007, J LEUKOCYTE BIOL, V82, P1147, DOI 10.1189/jlb.1106683
   Tonks AJ, 2003, CYTOKINE, V21, P242, DOI 10.1016/S1043-4666(03)00092-9
   Tremaroli V, 2012, NATURE, V489, P242, DOI 10.1038/nature11552
   Tribalat L, 2006, ANAL BIOANAL CHEM, V386, P2161, DOI 10.1007/s00216-006-0878-3
   Tsao R, 2010, NUTRIENTS, V2, P1231, DOI 10.3390/nu2121231
   Uthurry C. A., 2011, Journal of ApiProduct and ApiMedical Science, V3, P141
   Yaghoobi N, 2008, THESCIENTIFICWORLDJO, V8, P463, DOI 10.1100/tsw.2008.64
   Yang D, 2007, EXP EYE RES, V85, P462, DOI 10.1016/j.exer.2007.06.013
   Yao LH, 2004, J AGR FOOD CHEM, V52, P210, DOI 10.1021/jf034990u
NR 135
TC 24
Z9 25
U1 15
U2 45
PU BMC
PI LONDON
PA CAMPUS, 4 CRINAN ST, LONDON N1 9XW, ENGLAND
EI 2662-7671
J9 BMC COMPLEMENT MED
JI BMC Complement. Med. Ther.
PD JAN 14
PY 2021
VL 21
IS 1
AR 30
DI 10.1186/s12906-020-03170-5
PG 17
WC Integrative & Complementary Medicine
WE Science Citation Index Expanded (SCI-EXPANDED)
SC Integrative & Complementary Medicine
GA PR9LS
UT WOS:000607552700001
PM 33441127
OA Green Published, Green Accepted, gold
DA 2022-07-02
ER

PT J
AU Bajpai, P
   Darra, A
   Agrawal, A
AF Bajpai, Prashant
   Darra, Aarti
   Agrawal, Anurag
TI Microbe-mitochondrion crosstalk and health: An emerging paradigm
SO MITOCHONDRION
LA English
DT Article
DE Mitochondria; Microbiome; Obesity; Metabolic disease;
   Microbe-mitochondrion link
ID CHAIN FATTY-ACIDS; PYRROLOQUINOLINE QUINONE PQQ; HYDROGEN BREATH TEST;
   GUT MICROBIOTA; SKELETAL-MUSCLE; GASTRIC BYPASS; METABOLISM; OBESITY;
   BUTYRATE; SULFIDE
AB Human mitochondria are descendants of microbes and altered mitochondrial function has been implicated in processes ranging from ageing to diabetes. Recent work has highlighted the importance of gut microbial communities in human health and disease. While the spotlight has been on the influence of such communities on the human immune system and the extraction of calories from otherwise indigestible food, an important but less investigated link between the microbes and mitochondria remains unexplored. Microbial metabolites including short chain fatty acids as well as other molecules such as pyrroloquinoline quinone, fermentation gases, and modified fatty acids influence mitochondrial function. This review focuses on the known direct and indirect effects of microbes upon mitochondria and speculates regarding additional links for which there is circumstantial evidence. Overall, while there is compelling evidence that a microbiota-mitochondria link exists, explicit and holistic mechanistic studies are warranted to advance this nascent field.
C1 CSIR, Inst Genom & Integrat Biol, Delhi, India.
   Acad Sci & Innovat Res, Delhi, India.
RP Agrawal, A (corresponding author), Delhi Univ, CSIR, Inst Genom & Integrat Biol, Mall Rd, Delhi 110007, India.
EM a.agrawal@igib.in
OI Agrawal, Anurag/0000-0002-0340-5252
FU CSIR [MLP5502]; Wellcome Trust DBT India Alliance Fellowship; CSIR SRF
FX The invaluable help from Lipsa Panda in review and figures is
   appreciated. The authors were supported by CSIR grant MLP5502, Wellcome
   Trust DBT India Alliance Fellowship (AA) and CSIR SRF grant (PB).
CR Agrawal A, 2016, AM J PHYSIOL-LUNG C, V310, pL103, DOI 10.1152/ajplung.00320.2015
   Altomare DF, 2014, SURG ENDOSC, V28, P1579, DOI 10.1007/s00464-013-3354-0
   Andersson SGE, 2003, PHILOS T R SOC B, V358, P165, DOI 10.1098/rstb.2002.1193
   Backhed F, 2007, P NATL ACAD SCI USA, V104, P979, DOI 10.1073/pnas.0605374104
   Bauerly KA, 2006, BBA-GEN SUBJECTS, V1760, P1741, DOI 10.1016/j.bbagen.2006.07.009
   Bauerly K, 2011, PLOS ONE, V6, DOI 10.1371/journal.pone.0021779
   Beloborodova N, 2012, J BIOMED SCI, V19, DOI 10.1186/1423-0127-19-89
   Bendheim PE, 2002, J MOL NEUROSCI, V19, P213, DOI 10.1007/s12031-002-0036-0
   Blouin JM, 2011, INT J CANCER, V128, P2591, DOI 10.1002/ijc.25599
   Boros M, 2012, CRIT CARE MED, V40, P1269, DOI 10.1097/CCM.0b013e31823dae05
   Brahe LK, 2013, OBES REV, V14, P950, DOI 10.1111/obr.12068
   Cernadas M, 2011, AM J RESP CRIT CARE, V184, P149, DOI 10.1164/rccm.201105-0828ED
   Cho I, 2012, NAT REV GENET, V13, P260, DOI 10.1038/nrg3182
   Chowanadisai W, 2010, J BIOL CHEM, V285, P142, DOI 10.1074/jbc.M109.030130
   Cui YM, 2014, J SURG RES, V192, P564, DOI 10.1016/j.jss.2014.05.060
   Davies J, 2013, J ANTIBIOT, V66, P361, DOI 10.1038/ja.2013.61
   Donohoe DR, 2011, CELL METAB, V13, P517, DOI 10.1016/j.cmet.2011.02.018
   Dragicevic N, 2011, J PINEAL RES, V51, P75, DOI 10.1111/j.1600-079X.2011.00864.x
   Everard A, 2013, P NATL ACAD SCI USA, V110, P9066, DOI 10.1073/pnas.1219451110
   Fernandes J, 2014, NUTR DIABETES, V4, DOI 10.1038/nutd.2014.23
   Finucane MM, 2014, PLOS ONE, V9, DOI 10.1371/journal.pone.0084689
   Flier JS, 2009, SCI TRANSL MED, V1, DOI 10.1126/scitranslmed.3000483
   Gabaldon T, 2003, SCIENCE, V301, P609, DOI 10.1126/science.1085463
   Gabaldon T, 2007, PLOS COMPUT BIOL, V3, P2209, DOI 10.1371/journal.pcbi.0030219
   Galmozzi A, 2013, DIABETES, V62, P732, DOI 10.2337/db12-0548
   Gao ZG, 2009, DIABETES, V58, P1509, DOI 10.2337/db08-1637
   Ghyczy M, 2003, FASEB J, V17, P1124, DOI 10.1096/fj.02-0918fje
   Goldenberg Ilan, 1994, Harefuah, V127, P300
   GORDON MJ, 1992, INT J BIOCHEM, V24, P1029, DOI 10.1016/0020-711X(92)90369-C
   Gray MW, 1999, SCIENCE, V283, P1476, DOI 10.1126/science.283.5407.1476
   Greenblum S, 2012, P NATL ACAD SCI USA, V109, P594, DOI 10.1073/pnas.1116053109
   Guasch-Ferre M, 2016, DIABETES CARE, V39, P833, DOI 10.2337/dc15-2251
   Harris CB, 2013, J NUTR BIOCHEM, V24, P2076, DOI 10.1016/j.jnutbio.2013.07.008
   He K, 2003, BIOCHEM PHARMACOL, V65, P67, DOI 10.1016/S0006-2952(02)01453-3
   HIRD FJR, 1966, BIOCHEM J, V98, P378, DOI 10.1042/bj0980378
   Jacob AD, 1997, KIDNEY INT, V52, P755, DOI 10.1038/ki.1997.392
   Jakobsdottir G, 2013, PLOS ONE, V8, DOI 10.1371/journal.pone.0080476
   Jiang LH, 2013, J CLIN INVEST, V123, P1605, DOI 10.1172/JCI65153
   Karlberg O, 2000, YEAST, V17, P170, DOI 10.1002/1097-0061(20000930)17:3<170::AID-YEA25>3.0.CO;2-V
   Kashyap PC, 2013, GASTROENTEROLOGY, V144, P967, DOI 10.1053/j.gastro.2013.01.047
   KHAN AA, 1990, TOXICOL APPL PHARM, V103, P482, DOI 10.1016/0041-008X(90)90321-K
   Kimura H, 2013, NEUROCHEM INT, V63, P492, DOI 10.1016/j.neuint.2013.09.003
   King ZA, 2016, NUCLEIC ACIDS RES, V44, pD515, DOI 10.1093/nar/gkv1049
   KIVILUOMA KT, 1989, BIOCHIM BIOPHYS ACTA, V974, P274, DOI 10.1016/S0005-2728(89)80244-0
   Kong LC, 2013, AM J CLIN NUTR, V98, P16, DOI 10.3945/ajcn.113.058743
   Kurland CG, 2000, MICROBIOL MOL BIOL R, V64, P786, DOI 10.1128/MMBR.64.4.786-820.2000
   Lewis K, 2010, INFLAMM BOWEL DIS, V16, P1138, DOI 10.1002/ibd.21177
   Li JV, 2011, GUT, V60, P1214, DOI 10.1136/gut.2010.234708
   Li QR, 2017, FRONT CELL NEUROSCI, V11, DOI 10.3389/fncel.2017.00120
   Lin HV, 2012, PLOS ONE, V7, DOI 10.1371/journal.pone.0035240
   Liu WW, 2012, MED GAS RES, V2, DOI 10.1186/2045-9912-2-25
   LUMENG L, 1973, FEBS LETT, V29, P124, DOI 10.1016/0014-5793(73)80541-1
   MacFabe Derrick F., 2015, Microbial Ecology in Health and Disease, V26, P28177, DOI 10.3402/mehd.v26.28177
   Manzo-Avalos S, 2010, INT J ENV RES PUB HE, V7, P4281, DOI 10.3390/ijerph7124281
   Mardinoglu A, 2015, MOL SYST BIOL, V11, DOI 10.15252/msb.20156487
   MASCORD D, 1992, ALCOHOL ALCOHOLISM, V27, P25
   Mathur R, 2013, J CLIN ENDOCR METAB, V98, pE698, DOI 10.1210/jc.2012-3144
   MATSUISHI T, 1991, BIOCHEM MED METAB B, V45, P244, DOI 10.1016/0885-4505(91)90027-I
   Matuchansky C, 2014, AM J CLIN NUTR, V99, P649, DOI 10.3945/ajcn.113.078139
   Nicholson JK, 2005, NAT REV MICROBIOL, V3, P431, DOI 10.1038/nrmicro1152
   Orlandi I, 2013, OXID MED CELL LONGEV, V2013, DOI 10.1155/2013/802870
   Pal C, 2012, J BIOL CHEM, V287, P3495, DOI 10.1074/jbc.M111.307199
   Poeggeler B, 2010, PLOS ONE, V5, DOI 10.1371/journal.pone.0010206
   Polhemus DJ, 2014, CIRC RES, V114, P730, DOI 10.1161/CIRCRESAHA.114.300505
   Ribas V, 2014, FRONT PHARMACOL, V5, DOI 10.3389/fphar.2014.00151
   Ridaura VK, 2013, SCIENCE, V341, P1079, DOI 10.1126/science.1241214
   Saint-Georges-Chaumet Y, 2016, PATHOG DIS, V74, DOI 10.1093/femspd/ftv096
   Scalise M, 2016, BBA-BIOENERGETICS, V1857, P1147, DOI 10.1016/j.bbabio.2016.03.006
   Schwiertz A, 2010, OBESITY, V18, P190, DOI 10.1038/oby.2009.167
   SEALY L, 1978, CELL, V14, P115, DOI 10.1016/0092-8674(78)90306-9
   SERGEEV PV, 1976, B EXP BIOL MED+, V81, P170, DOI 10.1007/BF00801059
   SHIMAO M, 1986, APPL ENVIRON MICROB, V51, P268, DOI 10.1128/AEM.51.2.268-275.1986
   SHIMAO M, 1989, APPL ENVIRON MICROB, V55, P275, DOI 10.1128/AEM.55.2.275-278.1989
   Shin SC, 2011, SCIENCE, V334, P670, DOI 10.1126/science.1212782
   Shoaie S, 2015, CELL METAB, V22, P320, DOI 10.1016/j.cmet.2015.07.001
   Shoaie S, 2013, SCI REP-UK, V3, DOI 10.1038/srep02532
   Smith PM, 2013, SCIENCE, V341, P569, DOI 10.1126/science.1241165
   Sridharan V, 2008, AM J PHYSIOL-CELL PH, V295, pC29, DOI 10.1152/ajpcell.00466.2007
   Stites T, 2006, J NUTR, V136, P390, DOI 10.1093/jn/136.2.390
   Sun JG, 2014, CURR MICROBIOL, V69, P451, DOI 10.1007/s00284-014-0607-7
   Sweeney TE, 2013, JAMA SURG, V148, P563, DOI 10.1001/jamasurg.2013.5
   Tan J, 2014, ADV IMMUNOL, V121, P91, DOI 10.1016/B978-0-12-800100-4.00003-9
   Tao R, 2007, BIOCHEM BIOPH RES CO, V363, P257, DOI 10.1016/j.bbrc.2007.08.041
   Thiele I, 2013, NAT BIOTECHNOL, V31, P419, DOI 10.1038/nbt.2488
   Tilg H, 2011, J CLIN INVEST, V121, P2126, DOI 10.1172/JCI58109
   Topping DL, 2001, PHYSIOL REV, V81, P1031, DOI 10.1152/physrev.2001.81.3.1031
   Tuboly E, 2013, AM J PHYSIOL-CELL PH, V304, pC207, DOI 10.1152/ajpcell.00300.2012
   Turnbaugh PJ, 2006, NATURE, V444, P1027, DOI 10.1038/nature05414
   Vijgen GHEJ, 2013, SURG OBES RELAT DIS, V9, P936, DOI 10.1016/j.soard.2013.03.009
   Wallace JL, 2015, NAT REV DRUG DISCOV, V14, P329, DOI 10.1038/nrd4433
   Wikoff WR, 2009, P NATL ACAD SCI USA, V106, P3698, DOI 10.1073/pnas.0812874106
   Wu N, 2011, CLIN TOXICOL, V49, P161, DOI 10.3109/15563650.2011.565419
   Xie KL, 2014, BIOMED RES INT, V2014, DOI 10.1155/2014/807635
   Xie Q, 2014, MOL MED REP, V10, P1143, DOI 10.3892/mmr.2014.2283
   Xu F, 2014, MOL CELL BIOCHEM, V386, P107, DOI 10.1007/s11010-013-1849-6
   Xu WL, 2016, J CLIN INVEST, V126, P2465, DOI 10.1172/JCI82925
   Zhang HS, 2009, P NATL ACAD SCI USA, V106, P2365, DOI 10.1073/pnas.0812600106
   Zhao J, 2014, NEUROGASTROENT MOTIL, V26, P794, DOI 10.1111/nmo.12331
   Zhao LP, 2013, NAT REV MICROBIOL, V11, P639, DOI 10.1038/nrmicro3089
   Zhu BQ, 2006, J CARDIOVASC PHARM T, V11, P119, DOI 10.1177/1074248406288757
NR 100
TC 25
Z9 25
U1 2
U2 18
PU ELSEVIER SCI LTD
PI OXFORD
PA THE BOULEVARD, LANGFORD LANE, KIDLINGTON, OXFORD OX5 1GB, OXON, ENGLAND
SN 1567-7249
EI 1872-8278
J9 MITOCHONDRION
JI Mitochondrion
PD MAR
PY 2018
VL 39
BP 20
EP 25
DI 10.1016/j.mito.2017.08.008
PG 6
WC Cell Biology; Genetics & Heredity
WE Science Citation Index Expanded (SCI-EXPANDED)
SC Cell Biology; Genetics & Heredity
GA FY0YL
UT WOS:000426538500003
PM 28838618
DA 2022-07-02
ER

PT J
AU Cho, K
   Ushiki, T
   Ishiguro, H
   Tamura, S
   Araki, M
   Suwabe, T
   Katagiri, T
   Watanabe, M
   Fujimoto, Y
   Ohashi, R
   Ajioka, Y
   Shimizu, I
   Okuda, S
   Masuko, M
   Nakagawa, Y
   Hirai, H
   Alexander, WS
   Shimano, H
   Sone, H
AF Cho, Kaori
   Ushiki, Takashi
   Ishiguro, Hajime
   Tamura, Suguru
   Araki, Masaya
   Suwabe, Tatsuya
   Katagiri, Takayuki
   Watanabe, Mari
   Fujimoto, Yoko
   Ohashi, Riuko
   Ajioka, Yoichi
   Shimizu, Ippei
   Okuda, Shujiro
   Masuko, Masayoshi
   Nakagawa, Yoshimi
   Hirai, Hideyo
   Alexander, Warren S.
   Shimano, Hitoshi
   Sone, Hirohito
TI Altered microbiota by a high-fat diet accelerates lethal myeloid
   hematopoiesis associated with systemic SOCS3 deficiency
SO ISCIENCE
LA English
DT Article
ID LEPTIN SENSITIVITY; INSULIN-RESISTANCE; T-CELLS; MICE; SUPPRESSOR;
   DELETION; OBESITY; DIFFERENTIATION; INHIBITION; STEATOSIS
AB The suppressors of cytokine signaling (SOCS) proteins are negative regulators of cytokine signaling required to prevent excessive cellular responses. In particular, SOCS3 is involved in the regulation of metabolic syndromes, such as obesity and diabetes, by suppressing leptin and insulin signals. SOCS3 also suppresses the inflammatory response associated with metabolic stress, but this specific role remains undefined. Wild-type mice on a high-fat diet (HFD) exhibited only fatty liver, whereas systemic deletion of SOCS3 resulted in excessive myeloid hematopoiesis and hepatic inflammation. In addition, depletion of the gut microbiota resulted in considerable improvement in excess granulopoiesis and splenomegaly, halting the progression of systemic inflammation in SOCS3KO mice on the HFD. This result suggests that intestinal dysbiosis is involved in inflammation associated with SOCS3KO. Although contributing to diet-induced obesity and fatty liver, SOCS3 is nevertheless critical to suppress excess myeloid hematopoiesis and severe systemic inflammation associated with intestinal dysbiosis on HFD.
C1 [Cho, Kaori; Ushiki, Takashi; Ishiguro, Hajime; Tamura, Suguru; Suwabe, Tatsuya; Katagiri, Takayuki; Masuko, Masayoshi; Sone, Hirohito] Niigata Univ, Dept Hematol Endocrinol & Metab, Fac Med, Niigata, Niigata 9518510, Japan.
   [Ushiki, Takashi; Watanabe, Mari; Fujimoto, Yoko] Niigata Univ Med & Dent Hosp, Dept Transfus Med Cell Therapy & Regenerat Med, Chuo Ku, 754 Asahimachi Dori, Niigata, Niigata 9518520, Japan.
   [Araki, Masaya; Shimano, Hitoshi] Univ Tsukuba, Dept Endocrinol & Metab, Fac Med, Tsukuba, Ibaraki 3058575, Japan.
   [Ohashi, Riuko; Ajioka, Yoichi] Niigata Univ, Histopathol Core Facil, Fac Med, Niigata, Niigata 9518510, Japan.
   [Ohashi, Riuko; Ajioka, Yoichi] Niigata Univ, Div Mol & Diagnost Pathol, Grad Sch Med & Dent Sci, Niigata, Niigata 9518510, Japan.
   [Shimizu, Ippei] Juntendo Univ, Dept Cardiovasc Biol & Med, Grad Sch Med, Bunkyo Ku, Tokyo 1138421, Japan.
   [Okuda, Shujiro] Niigata Univ, Div Bioinformat, Grad Sch Med & Dent Sci, Niigata, Niigata 9518510, Japan.
   [Nakagawa, Yoshimi] Toyama Univ, Inst Nat Med, Div Complex Biosyst Res, Dept Res & Dev, Toyama, Toyama 9300194, Japan.
   [Hirai, Hideyo] Kyoto Univ Hosp, Dept Clin Lab Med, Kyoto, Kyoto 6068507, Japan.
   [Hirai, Hideyo] Univ Tokyo, Sch Life Sci, Lab Stem Cell Regulat Pharm & Life Sci, Hachioji, Tokyo 1920392, Japan.
   [Alexander, Warren S.] Walter & Eliza Hall Inst Med Res, Blood Cells & Blood Canc Div, Parkville, Vic 3052, Australia.
   [Alexander, Warren S.] Univ Melbourne, Dept Med Biol, Parkville, Vic 3052, Australia.
RP Ushiki, T (corresponding author), Niigata Univ, Dept Hematol Endocrinol & Metab, Fac Med, Niigata, Niigata 9518510, Japan.; Ushiki, T (corresponding author), Niigata Univ Med & Dent Hosp, Dept Transfus Med Cell Therapy & Regenerat Med, Chuo Ku, 754 Asahimachi Dori, Niigata, Niigata 9518520, Japan.
EM tushiki@med.niigata-u.ac.jp
OI Shimizu, Ippei/0000-0003-3333-8131; tian cun, xiu/0000-0002-7282-7213;
   Ohashi, Riuko/0000-0001-5820-7870
FU Ministry of Education, Culture, Sports, Science and Technology, Japan
   [19K11716, 16K09168, 21K11671, 15K19547]; Japanese society of hematology
   research grant; Australian National Health and Medical Research Council
   [1058344, 1173342, 1113577]
FX The authors acknowledge Ms. Junko Kumagai and Mr. Kenji Oyachi
   (Histopathology Core Facility, Faculty of Medicine, Niigata University,
   Niigata, Japan) for special technical support in pathological analysis.
   This study was supported by a Grant-in-Aid for Scientific Research (C)
   (19K11716) to T.U., (16K09168) to M.M., (21K11671) to H.I., a
   Grant-in-Aid for Young Scientists (B) (15K19547) to T.U. from the
   Ministry of Education, Culture, Sports, Science and Technology, Japan
   and the Japanese society of hematology research grant (2017-2020) to
   T.U. W.S.A. was supported by grants from the Australian National Health
   and Medical Research Council (1058344, 1173342, 1113577) .
CR Anastassiadis K, 2010, METHOD ENZYMOL, V477, P109, DOI 10.1016/S0076-6879(10)77007-5
   Atarashi K, 2011, SCIENCE, V331, P337, DOI 10.1126/science.1198469
   Cani PD, 2007, DIABETOLOGIA, V50, P2374, DOI 10.1007/s00125-007-0791-0
   Cani PD, 2007, DIABETES, V56, P1761, DOI 10.2337/db06-1491
   Caporaso JG, 2011, P NATL ACAD SCI USA, V108, P4516, DOI 10.1073/pnas.1000080107
   Chen Z, 2006, P NATL ACAD SCI USA, V103, P8137, DOI 10.1073/pnas.0600666103
   Clausen BE, 1999, TRANSGENIC RES, V8, P265, DOI 10.1023/A:1008942828960
   Cornish AL, 2003, J IMMUNOL, V170, P878, DOI 10.4049/jimmunol.170.2.878
   Croker BA, 2004, IMMUNITY, V20, P153, DOI 10.1016/S1074-7613(04)00022-6
   Croker BA, 2003, NAT IMMUNOL, V4, P540, DOI 10.1038/ni931
   Croker BA, 2012, IMMUNOL CELL BIOL, V90, P124, DOI 10.1038/icb.2011.29
   Davey GM, 2005, J EXP MED, V202, P1099, DOI 10.1084/jem.20050003
   Duan YH, 2018, FRONT IMMUNOL, V9, DOI 10.3389/fimmu.2018.02649
   Esplugues E, 2011, NATURE, V475, P514, DOI 10.1038/nature10228
   Furusawa Y, 2013, NATURE, V504, P446, DOI 10.1038/nature12721
   Gromovsky AD, 2018, ARTERIOSCL THROM VAS, V38, P218, DOI 10.1161/ATVBAHA.117.309660
   Hirakata S, 2020, JACC-BASIC TRANSL SC, V5, P126, DOI 10.1016/j.jacbts.2019.10.010
   Howard JK, 2004, NAT MED, V10, P734, DOI 10.1038/nm1072
   Inagaki-Ohara K, 2014, ONCOGENE, V33, P74, DOI 10.1038/onc.2012.540
   Inoue H, 2006, CELL METAB, V3, P267, DOI 10.1016/j.cmet.2006.02.009
   Jorgensen SB, 2013, DIABETES, V62, P56, DOI 10.2337/db12-0443
   Joseph C, 2013, CELL STEM CELL, V13, P520, DOI 10.1016/j.stem.2013.10.010
   Katagiri T, 2021, EXP HEMATOL, V96, P52, DOI 10.1016/j.exphem.2021.02.003
   Kiu H, 2007, GROWTH FACTORS, V25, P319, DOI 10.1080/08977190701830151
   Kroy DC, 2010, HEPATOLOGY, V51, P463, DOI 10.1002/hep.23322
   Kuba M, 2015, SCI REP-UK, V5, DOI 10.1038/srep17604
   Lesina M, 2011, CANCER CELL, V19, P456, DOI 10.1016/j.ccr.2011.03.009
   Liu XQ, 2010, ARTERIOSCL THROM VAS, V30, P31, DOI 10.1161/ATVBAHA.109.195636
   Luo YB, 2015, CELL METAB, V22, P886, DOI 10.1016/j.cmet.2015.08.020
   Mori H, 2004, NAT MED, V10, P739, DOI 10.1038/nm1071
   MUYZER G, 1993, APPL ENVIRON MICROB, V59, P695, DOI 10.1128/AEM.59.3.695-700.1993
   Ohno-Urabe S, 2018, J AM HEART ASSOC, V7, DOI 10.1161/JAHA.117.007389
   Oishi Y, 2017, CELL METAB, V25, P412, DOI 10.1016/j.cmet.2016.11.009
   Paradis E, 2019, BIOINFORMATICS, V35, P526, DOI 10.1093/bioinformatics/bty633
   Qin HW, 2009, J IMMUNOL, V183, P97, DOI 10.4049/jimmunol.0801986
   Roberts AW, 2001, P NATL ACAD SCI USA, V98, P9324, DOI 10.1073/pnas.161271798
   Sachithanandan N, 2010, HEPATOLOGY, V52, P1632, DOI 10.1002/hep.23861
   Satake S, 2012, J IMMUNOL, V189, P4546, DOI 10.4049/jimmunol.1103007
   Seibler J, 2003, NUCLEIC ACIDS RES, V31, DOI 10.1093/nar/gng012
   Swiderski K, 2016, SKELET MUSCLE, V6, DOI 10.1186/s13395-016-0108-4
   Tadokoro Y, 2018, CELL STEM CELL, V22, P713, DOI 10.1016/j.stem.2018.04.002
   Takahashi S, 2014, PLOS ONE, V9, DOI 10.1371/journal.pone.0105592
   Turnbaugh PJ, 2006, NATURE, V444, P1027, DOI 10.1038/nature05414
   Ueki K, 2004, P NATL ACAD SCI USA, V101, P10422, DOI 10.1073/pnas.0402511101
   Ushiki T, 2016, PLOS ONE, V11, DOI 10.1371/journal.pone.0162111
NR 45
TC 0
Z9 0
U1 1
U2 2
PU CELL PRESS
PI CAMBRIDGE
PA 50 HAMPSHIRE ST, FLOOR 5, CAMBRIDGE, MA 02139 USA
EI 2589-0042
J9 ISCIENCE
JI iScience
PD OCT 22
PY 2021
VL 24
IS 10
AR 103117
DI 10.1016/j.isci.2021.103117
PG 21
WC Multidisciplinary Sciences
WE Science Citation Index Expanded (SCI-EXPANDED)
SC Science & Technology - Other Topics
GA WQ4VO
UT WOS:000713816200006
PM 34611611
OA gold, Green Published
DA 2022-07-02
ER

PT J
AU Inoue, D
   Tsujimoto, G
   Kimura, I
AF Inoue, Daisuke
   Tsujimoto, Gozoh
   Kimura, Ikuo
TI Regulation of energy homeostasis by GPR41
SO FRONTIERS IN ENDOCRINOLOGY
LA English
DT Review
DE GPR41; FFAR3; energy regulation; short-chain fatty acid; gut microbiota
AB Imbalances in energy regulation lead to metabolic disorders such as obesity and diabetes. Diet plays an essential role in the maintenance of body energy homeostasis by acting not only as energy source but also as a signaling modality. Excess energy increases energy expenditure, leading to a consumption of it. In addition to glucose, mammals utilize short chain fatty acids (SCFAs), which are produced by colonic bacterial fermentation of dietary fiber, as a metabolic fuel. The roles of SCFAs in energy regulation have remained unclear, although the roles of glucose are well-studied. Recently, a G-protein-coupled receptor deorphanizing strategy successfully identified GPR41 (also called free fatty acid receptor 3 or FFAR3) as a receptor for SCFAs. GPR41 is expressed in adipose tissue, gut, and the peripheral nervous system, and it is involved in SCFA-dependent energy regulation. In this mini-review, we focus on the role of GPR41 in host energy regulation.
C1 [Inoue, Daisuke; Tsujimoto, Gozoh; Kimura, Ikuo] Kyoto Univ, Grad Sch Pharmaceut Sci, Dept Pharmacogen, Kyoto 6068501, Japan.
   [Kimura, Ikuo] Tokyo Univ Agr & Technol, Grad Sch Agr, Dept Appl Biol Sci, Fuchu, Tokyo 1830057, Japan.
RP Inoue, D (corresponding author), Kyoto Univ, Grad Sch Pharmaceut Sci, Dept Pharmacogen, Sakyo Ku, 46-29 Simoadachi Cho, Kyoto 6068501, Japan.
EM inodai820@gmail.com; ikimura@cc.tuat.ac.jp
RI Kimura, Ikuo/B-4193-2015
CR Al-Lahham SH, 2010, EUR J CLIN INVEST, V40, P401, DOI 10.1111/j.1365-2362.2010.02278.x
   Bellahcene M, 2013, BRIT J NUTR, V109, P1755, DOI 10.1017/S0007114512003923
   BERGMAN EN, 1990, PHYSIOL REV, V70, P567, DOI 10.1152/physrev.1990.70.2.567
   Brown AJ, 2003, J BIOL CHEM, V278, P11312, DOI 10.1074/jbc.M211609200
   Cottrell EC, 2007, P NUTR SOC, V66, P198, DOI 10.1017/S0029665107005447
   De Vadder F, 2014, CELL, V156, P84, DOI 10.1016/j.cell.2013.12.016
   Delzenne NM, 2011, NAT REV ENDOCRINOL, V7, P639, DOI 10.1038/nrendo.2011.126
   Flint HJ, 2008, NAT REV MICROBIOL, V6, P121, DOI 10.1038/nrmicro1817
   Henao-Mejia J, 2012, NATURE, V482, P179, DOI 10.1038/nature10809
   Hong YH, 2005, ENDOCRINOLOGY, V146, P5092, DOI 10.1210/en.2005-0545
   Inoue D, 2012, FEBS LETT, V586, P1547, DOI 10.1016/j.febslet.2012.04.021
   Kimura I, 2013, NAT COMMUN, V4, DOI 10.1038/ncomms2852
   Kimura I, 2011, P NATL ACAD SCI USA, V108, P8030, DOI 10.1073/pnas.1016088108
   Le Poul E, 2003, J BIOL CHEM, V278, P25481, DOI 10.1074/jbc.M301403200
   Nohr MK, 2013, ENDOCRINOLOGY, V154, P3552, DOI 10.1210/en.2013-1142
   Samuel BS, 2008, P NATL ACAD SCI USA, V105, P16767, DOI 10.1073/pnas.0808567105
   Symonds ME, 2009, NAT REV ENDOCRINOL, V5, P604, DOI 10.1038/nrendo.2009.195
   Tazoe H, 2009, BIOMED RES-TOKYO, V30, P149, DOI 10.2220/biomedres.30.149
   Tolhurst G, 2012, DIABETES, V61, P364, DOI 10.2337/db11-1019
   Xiong YM, 2004, P NATL ACAD SCI USA, V101, P1045, DOI 10.1073/pnas.2637002100
   Zaibi MS, 2010, FEBS LETT, V584, P2381, DOI 10.1016/j.febslet.2010.04.027
NR 21
TC 50
Z9 51
U1 5
U2 16
PU FRONTIERS MEDIA SA
PI LAUSANNE
PA PO BOX 110, EPFL INNOVATION PARK, BUILDING I, LAUSANNE, 1015,
   SWITZERLAND
SN 1664-2392
J9 FRONT ENDOCRINOL
JI Front. Endocrinol.
PY 2014
VL 5
AR 81
DI 10.3389/fendo.2014.00081
PG 3
WC Endocrinology & Metabolism
WE Science Citation Index Expanded (SCI-EXPANDED)
SC Endocrinology & Metabolism
GA V44LF
UT WOS:000209749800082
PM 24904531
OA gold, Green Published
DA 2022-07-02
ER

PT J
AU Farhangi, MA
   Vajdi, M
AF Farhangi, Mahdieh Abbasalizad
   Vajdi, Mahdi
TI Novel findings of the association between gut microbiota-derived
   metabolite trimethylamineN-oxide and inflammation: results from a
   systematic review and dose-response meta-analysis
SO CRITICAL REVIEWS IN FOOD SCIENCE AND NUTRITION
LA English
DT Review
DE C-reactive-protein; dose-response meta-analysis; gut microbiota
   metabolite; inflammation; risk factor; trimethylamineN-oxide (TMAO)
ID N-OXIDE; CORONARY; TMAO; DIET; DYSFUNCTION; MORTALITY; CARNITINE;
   DISEASE; ALPHA
AB The gut microbiota-derived metabolite trimethylamineN-oxide (TMAO) has been regarded as one of the potent risk factors of cardiovascular events and diabetes. However, its association with possible inflammatory mediators has not been revealed yet. In the current meta-analysis, we quantitatively summarized the results of studies regarding the association between TMAO and inflammation. Electronic databases including PubMed, ProQuest, Scopus, and Embase were systematically searched and a total of 586 manuscripts were retrieved. After removing 223 duplicates, 363 manuscripts were reviewed. All of the studies regarding the association between TMAO and inflammatory factors were included in the systematic review and eligible studies were included in to the meta-analysis. Accordingly, 13,783 number of participants were included and the results showed that being in the highest category of TMAO Accordingly was associated with 0.27 mg/L (weighted mean difference: 0.268; 95% confidence interval [CI]: 0.058-0.479;p = 0.013) increase in CRP concentrations compared with lowest category. The results of subgrouping and meta-regression revealed the location, CRP sample source, disease status, male percent, proportion of diabetes and smoking as the source of heterogeneity. Moreover, the dose-response meta-analysis revealed a non-linear association between increased TMAO concentrations and increased CRP concentrations (pfor nonlinearity = 0.015). To our knowledge, this is first dose-response meta-analysis that summarized the results of studies about the association between circulating TMAO concentrations and inflammation risk.
C1 [Farhangi, Mahdieh Abbasalizad] Tabriz Univ Med Sci, Res Ctr Evidence Based Med, Hlth Management & Safety Promot Res Inst, Tabriz, Iran.
   [Vajdi, Mahdi] Tabriz Univ Med Sci, Nutr Res Ctr, Tabriz, Iran.
RP Farhangi, MA (corresponding author), Attar Neyshabouri, Daneshgah Blvd, Tabriz, Iran.
EM abbasalizad_m@yahoo.com
FU Research Undersecretary of Tabriz University of Medical Sciences
   [IR.TBZMED.VCR.REC.1399.001]
FX This work has been financially supported by a grant from Research
   Undersecretary of Tabriz University of Medical Sciences (Identifier:
   IR.TBZMED.VCR.REC.1399.001).
CR Aslibekyan Stella, 2017, J Nutr Intermed Metab, V8, P1, DOI 10.1016/j.jnim.2017.03.002
   Barrea L, 2019, NUTRITION, V62, P7, DOI 10.1016/j.nut.2018.11.015
   Barrea L, 2018, NUTRIENTS, V10, DOI 10.3390/nu10121971
   Beller EM, 2013, PLOS MED, V10, DOI 10.1371/journal.pmed.1001419
   Boini KM, 2017, CELL PHYSIOL BIOCHEM, V44, P152, DOI 10.1159/000484623
   Chen K, 2017, FRONT PHYSIOL, V8, DOI 10.3389/fphys.2017.00139
   Chen ML, 2017, J AM HEART ASSOC, V6, DOI 10.1161/JAHA.117.006347
   Cho CE, 2017, MOL NUTR FOOD RES, V61, DOI 10.1002/mnfr.201600324
   Chou RH, 2019, SCI REP-UK, V9, DOI 10.1038/s41598-019-40638-y
   Claesson MJ, 2012, NATURE, V488, P178, DOI 10.1038/nature11319
   Coras R, 2019, CLIN EXP RHEUMATOL, V37, P481
   Dambrova M, 2016, EXP CLIN ENDOCR DIAB, V124, P251, DOI 10.1055/s-0035-1569330
   Daniel H, 2014, ISME J, V8, P295, DOI 10.1038/ismej.2013.155
   Dehghan P, 2020, OBES REV, V21, DOI 10.1111/obr.12993
   Farhangi MA, 2018, NUTR J, V17, DOI 10.1186/s12937-018-0325-2
   Farhangi MA, 2019, NUTRITION, V63-64, P22, DOI 10.1016/j.nut.2019.01.011
   Friedrich N, 2015, METABOLOMICS, V11, P1405, DOI 10.1007/s11306-015-0795-6
   Gijbels J, 1996, MONOGRAPHS STAT APPL, V66
   Golia E, 2014, CURR ATHEROSCLER REP, V16, DOI 10.1007/s11883-014-0435-z
   Gruppen EG, 2017, SCI REP-UK, V7, DOI 10.1038/s41598-017-13739-9
   Guo M, 2018, INT J CLIN EXP MED, V11, P6987
   Haghikia A, 2018, ARTERIOSCL THROM VAS, V38, P2225, DOI 10.1161/ATVBAHA.118.311023
   Hazen SL, 2014, AM J CLIN NUTR, V100, P741, DOI 10.3945/ajcn.114.094458
   Higgins JPT, 2002, STAT MED, V21, P1539, DOI 10.1002/sim.1186
   Hozo SP., 2005, BMC MED RES METHODOL, V5, P13, DOI [10.1186/1471-2288-5-13, DOI 10.1186/1471-2288-5-13]
   Jaworska K, 2019, CARDIOVASC RES, V115, P1948, DOI 10.1093/cvr/cvz231
   Jaworska K, 2019, TOXINS, V11, DOI 10.3390/toxins11090490
   Jaworska K, 2020, J GERONTOL A-BIOL, V75, P1276, DOI 10.1093/gerona/glz181
   Kaysen GA, 2015, J RENAL NUTR, V25, P351, DOI 10.1053/j.jrn.2015.02.006
   Koeth RA, 2013, NAT MED, V19, P576, DOI 10.1038/nm.3145
   Lent-Schochet D, 2018, HORM MOL BIOL CLIN I, V35, DOI 10.1515/hmbci-2018-0015
   Liu XX, 2018, INT J CARDIOL, V265, P18, DOI 10.1016/j.ijcard.2018.04.126
   Mafune A, 2016, CLIN EXP NEPHROL, V20, P731, DOI 10.1007/s10157-015-1207-y
   Mai V, 2009, NUTR J, V8, DOI 10.1186/1475-2891-8-49
   Mente A, 2015, CAN J CARDIOL, V31, P1189, DOI 10.1016/j.cjca.2015.06.016
   Meyer KA, 2016, J AM HEART ASSOC, V5, DOI 10.1161/JAHA.116.003970
   Miller CA, 2014, AM J CLIN NUTR, V100, P778, DOI 10.3945/ajcn.114.087692
   Missailidis C, 2016, PLOS ONE, V11, DOI 10.1371/journal.pone.0141738
   Moher D, 2009, ANN INTERN MED, V151, P264, DOI 10.7326/0003-4819-151-4-200908180-00135
   Nowinski A, 2018, NUTRITION, V46, P7, DOI 10.1016/j.nut.2017.08.001
   Randrianarisoa E, 2016, SCI REP-UK, V6, DOI 10.1038/srep26745
   Riley RD, 2011, BMJ-BRIT MED J, V342, DOI 10.1136/bmj.d549
   Rohrmann S, 2016, J NUTR, V146, P283, DOI 10.3945/jn.115.220103
   Ruparelia N, 2017, NAT REV CARDIOL, V14, DOI 10.1038/nrcardio.2016.185
   Saco T, 2014, FRONT AGING NEUROSCI, V6, DOI 10.3389/fnagi.2014.00080
   Senthong V, 2016, J AM HEART ASSOC, V5, DOI 10.1161/JAHA.116.004237
   Shah B, 2018, J AM HEART ASSOC, V7, DOI [10.1161/jaha.118.011367, 10.1161/JAHA.118.011367]
   Shan ZL, 2017, AM J CLIN NUTR, V106, P888, DOI 10.3945/ajcn.117.157107
   Sipka S, 2014, INT ARCH ALLERGY IMM, V165, P1, DOI 10.1159/000366100
   Stubbs JR, 2019, CLIN J AM SOC NEPHRO, V14, P261, DOI 10.2215/CJN.06190518
   Stubbs JR, 2016, J AM SOC NEPHROL, V27, P305, DOI 10.1681/ASN.2014111063
   Sun XL, 2016, BIOCHEM BIOPH RES CO, V481, P63, DOI 10.1016/j.bbrc.2016.11.017
   Svingen GFT, 2018, INT J CARDIOL, V267, P100, DOI 10.1016/j.ijcard.2018.04.128
   Tang WHW, 2017, CLIN CHEM, V63, P297, DOI 10.1373/clinchem.2016.263640
   Tang WHW, 2015, OBESITY, V23, P2321, DOI 10.1002/oby.21250
   Tang WHW, 2014, J AM COLL CARDIOL, V64, P1908, DOI 10.1016/j.jacc.2014.02.617
   Tousoulis D, 2016, EUR HEART J, V37, P1723, DOI 10.1093/eurheartj/ehv759
   Tripolt NJ, 2015, ATHEROSCLEROSIS, V242, P141, DOI 10.1016/j.atherosclerosis.2015.05.005
   Troseid M, 2015, J INTERN MED, V277, P717, DOI 10.1111/joim.12328
   Tuomisto K, 2006, THROMB HAEMOSTASIS, V95, P511, DOI 10.1160/TH05-08-0571
   Tuso Phillip, 2015, Perm J, V19, P62, DOI 10.7812/TPP/14-036
   Walter SD, 2007, J CLIN EPIDEMIOL, V60, P849, DOI 10.1016/j.jclinepi.2006.11.003
   Wang ZN, 2011, NATURE, V472, P57, DOI 10.1038/nature09922
   Weir CJ, 2018, BMC MED RES METHODOL, V18, DOI 10.1186/s12874-018-0483-0
   Wells G., 2012, NEWCASTLE OTTAWA SCA
   Yu DX, 2019, J AM HEART ASSOC, V8, DOI 10.1161/JAHA.118.010606
   Yue CC, 2017, BIOCHEM BIOPH RES CO, V490, P541, DOI 10.1016/j.bbrc.2017.06.075
   Zhang AQ, 1999, FOOD CHEM TOXICOL, V37, P515, DOI 10.1016/S0278-6915(99)00028-9
   Zhao Y, 2018, MOL NUTR FOOD RES, V62, DOI 10.1002/mnfr.201700299
   Zhu WF, 2016, CELL, V165, P111, DOI 10.1016/j.cell.2016.02.011
   Zhu YJ, 2014, P NATL ACAD SCI USA, V111, P4268, DOI 10.1073/pnas.1316569111
   Zhuang RL, 2019, OBES REV, V20, P883, DOI 10.1111/obr.12843
NR 72
TC 18
Z9 18
U1 1
U2 7
PU TAYLOR & FRANCIS INC
PI PHILADELPHIA
PA 530 WALNUT STREET, STE 850, PHILADELPHIA, PA 19106 USA
SN 1040-8398
EI 1549-7852
J9 CRIT REV FOOD SCI
JI Crit. Rev. Food Sci. Nutr.
PD SEP 7
PY 2020
VL 60
IS 16
BP 2801
EP 2823
DI 10.1080/10408398.2020.1770199
EA MAY 2020
PG 23
WC Food Science & Technology; Nutrition & Dietetics
WE Science Citation Index Expanded (SCI-EXPANDED)
SC Food Science & Technology; Nutrition & Dietetics
GA NI4ZH
UT WOS:000544934000001
PM 32462890
DA 2022-07-02
ER

PT J
AU Haro, C
   Montes-Borrego, M
   Rangel-Zuniga, OA
   Alcala-Diaz, JF
   Gomez-Delgado, F
   Perez-Martinez, P
   Delgado-Lista, J
   Quintana-Navarro, GM
   Tinahones, FJ
   Landa, BB
   Lopez-Miranda, J
   Camargo, A
   Perez-Jimenez, F
AF Haro, Carmen
   Montes-Borrego, Miguel
   Rangel-Zuniga, Oriol A.
   Alcala-Diaz, Juan F.
   Gomez-Delgado, Francisco
   Perez-Martinez, Pablo
   Delgado-Lista, Javier
   Quintana-Navarro, Gracia M.
   Tinahones, Francisco J.
   Landa, Blanca B.
   Lopez-Miranda, Jose
   Camargo, Antonio
   Perez-Jimenez, Francisco
TI Two Healthy Diets Modulate Gut Microbial Community Improving Insulin
   Sensitivity in a Human Obese Population
SO JOURNAL OF CLINICAL ENDOCRINOLOGY & METABOLISM
LA English
DT Article
ID CHAIN FATTY-ACIDS; METABOLISM; RESISTANCE; BACTERIA; DIGESTIBILITY;
   INFLAMMATION; METAGENOME; INSIGHTS; ECOLOGY; DISEASE
AB Context: Gut microbiota, which acts collectively as a fully integrated organ in the host metabolism, can be shaped by long-term dietary interventions after a specific diet.
   Objective: The aim was to study the changes in microbiota after 1 year's consumption of a Mediterranean diet (Med diet) or a low-fat, high-complex carbohydrate diet (LFHCC diet) in an obese population.
   Design: Participants were randomized to receive the Med diet (35% fat, 22% monounsaturated) and the LFHCC diet (28% fat, 12% monounsaturated).
   Setting and Participants: The study was conducted in 20 obese patients (men) within the Coronary Diet Intervention With Olive Oil and Cardiovascular Prevention (CORDIOPREV) study, an ongoing prospective, randomized, opened, controlled trial in patients with coronary heart disease.
   Main Outcome Measure: We evaluated the bacterial composition and its relationship with the whole fecal and plasma metabolome.
   Results: The LFHCC diet increased the Prevotella and decreased the Roseburia genera, whereas the Med diet decreased the Prevotella and increased the Roseburia and Oscillospira genera (P = .028, .002, and .016, respectively). The abundance of Parabacteroides distasonis (P = .025) and Faecalibacterium prausnitzii (P = .020) increased after long-term consumption of the Med diet and the LFHCC diet, respectively. The changes in the abundance of 7 of 572 metabolites found in feces, including mainly amino acid, peptide, and sphingolipid metabolism, could be linked to the changes in the gut microbiota.
   Conclusions: Our results suggest that long-term consumption of the Med and LFHCC diets exerts a protective effect on the development of type 2 diabetes by different specific changes in the gut microbiota, increasing the abundance of the Roseburia genus and F. prausnitzii, respectively.
C1 [Haro, Carmen; Rangel-Zuniga, Oriol A.; Alcala-Diaz, Juan F.; Gomez-Delgado, Francisco; Perez-Martinez, Pablo; Delgado-Lista, Javier; Quintana-Navarro, Gracia M.; Lopez-Miranda, Jose; Camargo, Antonio; Perez-Jimenez, Francisco] Univ Cordoba, Reina Sofia Univ Hosp, Nutrigen IMIBIC GC9, Lipids & Atherosclerosis Unit, E-14004 Cordoba, Spain.
   [Haro, Carmen; Rangel-Zuniga, Oriol A.; Alcala-Diaz, Juan F.; Gomez-Delgado, Francisco; Perez-Martinez, Pablo; Delgado-Lista, Javier; Quintana-Navarro, Gracia M.; Tinahones, Francisco J.; Lopez-Miranda, Jose; Camargo, Antonio; Perez-Jimenez, Francisco] Inst Salud Carlos III, CIBER Fisiopatol Obesidad & Nutr, Cordoba 14004, Spain.
   [Montes-Borrego, Miguel; Landa, Blanca B.] CSIC, Inst Agr Sostenible, Cordoba 14004, Spain.
   [Tinahones, Francisco J.] Hosp Virgen Victoria, Endocrinol & Nutr Serv, Malaga 29010, Spain.
RP Camargo, A (corresponding author), Univ Cordoba, Reina Sofia Univ Hosp, Lipids & Atherosclerosis Res Unit, IMIBIC, Ave Menendez Pidal S-N, E-14004 Cordoba, Spain.
EM antonio.camargo@imibic.org
RI Alcala-Diaz, Juan F./Q-4455-2019; Delgado, Francisco Gomez/H-4552-2015;
   Lopez-Miranda, Jose/Y-8306-2019; Camargo, Antonio/G-9720-2015;
   Tinahones, Francisco José/AAB-2882-2020; Landa, Blanca B/K-9629-2014;
   Alcala-Diaz, Juan Francisco/F-5329-2016; Jimenez, Francisco
   Perez/AAJ-9559-2021; HARO MARISCAL, CARMEN/P-3104-2016
OI Alcala-Diaz, Juan F./0000-0002-4572-3611; Delgado, Francisco
   Gomez/0000-0002-0216-2084; Lopez-Miranda, Jose/0000-0002-8844-0718;
   Camargo, Antonio/0000-0002-0415-4184; Landa, Blanca
   B/0000-0002-9511-3731; Alcala-Diaz, Juan Francisco/0000-0002-4572-3611;
   QUINTANA-NAVARRO, GRACIA MARIA/0000-0003-4413-4062; HARO MARISCAL,
   CARMEN/0000-0002-1355-8359; Rangel-Zuniga, Oriol
   Alberto/0000-0003-3495-5705; Delgado Lista, Francisco
   Javier/0000-0002-2982-2716; Tinahones, Francisco J/0000-0001-6871-4403
FU Fundacion Patrimonio Comunal Olivarero; Junta de Andalucia (Consejeria
   de Salud); Diputaciones de Jaen y Cordoba, Centro de Excelencia en
   Investigacion sobre Aceite de Oliva y Salud; Ministerio de Medio
   Ambiente, Medio Rural y Marino; Gobierno de Espana; Ministerio de
   Ciencia e Innovacion [AGL2009-122270, FIS PI10/01041, PI10/02412];
   Ministerio de Economia y Competitividad [AGL2012/39615, PIE14/00005,
   PIE14/00031, PI13/00619]; Consejeria de Economia, Innovacion y Ciencia,
   Proyectos de Investigacion de Excelencia, Junta de Andalucia [AGR922];
   Consejeria de Salud, Junta de Andalucia [PI0193/09, PI-0252/09,
   PI-0058/10]; Consejeria de Innovacion Ciencia y Empresa [CVI-7450];
   Fondo Europeo de Desarrollo Regional; Instituto de Salud Carlos III
   [CP14/00114]; Instituto de Salud Carlos III; Junta de Andalucia
   (Consejeria de Agricultura y Pesca); Junta de Andalucia (Consejeria de
   Innovacion, and Ciencia y Empresa)
FX The CORDIOPREV study is supported by the Fundacion Patrimonio Comunal
   Olivarero, Junta de Andalucia (Consejeria de Salud, Consejeria de
   Agricultura y Pesca, Consejeria de Innovacion, and Ciencia y Empresa),
   Diputaciones de Jaen y Cordoba, Centro de Excelencia en Investigacion
   sobre Aceite de Oliva y Salud and Ministerio de Medio Ambiente, Medio
   Rural y Marino, and Gobierno de Espana. In addition, it was partly
   supported by research grants from the Ministerio de Ciencia e Innovacion
   (AGL2009-122270 to J.L.-M., FIS PI10/01041 to P.P.-M., and PI10/02412 to
   F.P.-J.), Ministerio de Economia y Competitividad (AGL2012/39615,
   PIE14/00005, and PIE14/00031 to J.L.-M.; PI13/00619 to F.P.-J.),
   Consejeria de Economia, Innovacion y Ciencia, Proyectos de Investigacion
   de Excelencia, Junta de Andalucia (AGR922 to F.P.-J.), Consejeria de
   Salud, Junta de Andalucia (PI0193/09 to J.L.-M., PI-0252/09 to J.D.-L.,
   and PI-0058/10 to P.P.-M.), Consejeria de Innovacion Ciencia y Empresa
   (CVI-7450 to J.L.-M.), and Fondo Europeo de Desarrollo Regional. A.C. is
   supported by an Instituto de Salud Carlos III research contract
   (Programa Miguel-Servet CP14/00114). J.F.A.-D. is supported by an
   Instituto de Salud Carlos III research contract (Programa Rio-Hortega).
CR Aminov RI, 2006, APPL ENVIRON MICROB, V72, P6371, DOI 10.1128/AEM.00701-06
   Bays Harold E, 2008, Expert Rev Cardiovasc Ther, V6, P343, DOI 10.1586/14779072.6.3.343
   Blaser MJ, 2009, NAT REV MICROBIOL, V7, P887, DOI 10.1038/nrmicro2245
   Caesar R, 2010, J INTERN MED, V268, P320, DOI 10.1111/j.1365-2796.2010.02270.x
   Cani PD, 2008, PATHOL BIOL, V56, P305, DOI 10.1016/j.patbio.2007.09.008
   De Filippo C, 2010, P NATL ACAD SCI USA, V107, P14691, DOI 10.1073/pnas.1005963107
   deLorgeril M, 1996, J AM COLL CARDIOL, V28, P1103, DOI 10.1016/S0735-1097(96)00280-X
   Duncan SH, 2006, INT J SYST EVOL MICR, V56, P2437, DOI 10.1099/ijs.0.64098-0
   Fernandes J, 2014, NUTR DIABETES, V4, DOI 10.1038/nutd.2014.23
   Flint HJ, 2008, NAT REV MICROBIOL, V6, P121, DOI 10.1038/nrmicro1817
   Fuller M, 2012, BRIT J NUTR, V108, pS238, DOI 10.1017/S0007114512002279
   Furet JP, 2010, DIABETES, V59, P3049, DOI 10.2337/db10-0253
   Garcia-Rios A, 2014, CHRONOBIOL INT, V31, P401, DOI 10.3109/07420528.2013.864300
   Ghanim H, 2011, J CLIN ENDOCR METAB, V96, P1409, DOI 10.1210/jc.2010-1812
   Ghanim H, 2010, AM J CLIN NUTR, V91, P940, DOI 10.3945/ajcn.2009.28584
   Ghanim H, 2009, DIABETES CARE, V32, P2281, DOI 10.2337/dc09-0979
   Haro C, 2016, J NUTR BIOCHEM, V27, P27, DOI 10.1016/j.jnutbio.2015.08.011
   Hatziioanou D, 2013, ANAEROBE, V23, P5, DOI 10.1016/j.anaerobe.2013.07.006
   Ichimura A, 2009, PROSTAG OTH LIPID M, V89, P82, DOI 10.1016/j.prostaglandins.2009.05.003
   Queipo-Ortuno MI, 2012, AM J CLIN NUTR, V95, P1323, DOI 10.3945/ajcn.111.027847
   Johnson AMF, 2013, CELL, V152, P673, DOI 10.1016/j.cell.2013.01.041
   Karlsson FH, 2013, NATURE, V498, P99, DOI 10.1038/nature12198
   Kastorini CM, 2009, CURR DIABETES REV, V5, P221, DOI 10.2174/157339909789804341
   Ley RE, 2010, CURR OPIN GASTROEN, V26, P5, DOI 10.1097/MOG.0b013e328333d751
   Mackie RI, 2003, APPL ENVIRON MICROB, V69, P6808, DOI 10.1128/AEM.69.11.6808-6815.2003
   Mena MP, 2009, AM J CLIN NUTR, V89, P248, DOI 10.3945/ajcn.2008.26094
   Moschen AR, 2012, GUT LIVER, V6, P411, DOI 10.5009/gnl.2012.6.4.411
   Neish AS, 2009, GASTROENTEROLOGY, V136, P65, DOI 10.1053/j.gastro.2008.10.080
   Nicholson JK, 2012, SCIENCE, V336, P1262, DOI 10.1126/science.1223813
   Pendyala S, 2012, GASTROENTEROLOGY, V142, P1100, DOI 10.1053/j.gastro.2012.01.034
   Qin JJ, 2012, NATURE, V490, P55, DOI 10.1038/nature11450
   Schroder H, 2007, J NUTR BIOCHEM, V18, P149, DOI 10.1016/j.jnutbio.2006.05.006
   Shen J, 2013, MOL ASPECTS MED, V34, P39, DOI 10.1016/j.mam.2012.11.001
   Stein HH, 2007, J ANIM SCI, V85, P172, DOI 10.2527/jas.2005-742
   Tremaroli V, 2012, NATURE, V489, P242, DOI 10.1038/nature11552
   Turnbaugh PJ, 2006, NATURE, V444, P1027, DOI 10.1038/nature05414
   Vanhoutte T, 2006, APPL ENVIRON MICROB, V72, P5990, DOI 10.1128/AEM.00233-06
   Wong JMW, 2006, J CLIN GASTROENTEROL, V40, P235, DOI 10.1097/00004836-200603000-00015
   Wu GD, 2011, SCIENCE, V334, P105, DOI 10.1126/science.1208344
   Zoetendal EG, 1998, APPL ENVIRON MICROB, V64, P3854
NR 40
TC 141
Z9 145
U1 5
U2 70
PU ENDOCRINE SOC
PI WASHINGTON
PA 2055 L ST NW, SUITE 600, WASHINGTON, DC 20036 USA
SN 0021-972X
EI 1945-7197
J9 J CLIN ENDOCR METAB
JI J. Clin. Endocrinol. Metab.
PD JAN
PY 2016
VL 101
IS 1
BP 232
EP 241
DI 10.1210/jc.2015-3351
PG 10
WC Endocrinology & Metabolism
WE Science Citation Index Expanded (SCI-EXPANDED)
SC Endocrinology & Metabolism
GA DN6UT
UT WOS:000377212700031
PM 26505825
OA Bronze
DA 2022-07-02
ER

PT J
AU Tajadadi-Ebrahimi, M
   Bahmani, F
   Shakeri, H
   Hadaegh, H
   Hijijafari, M
   Abedi, F
   Asemi, Z
AF Tajadadi-Ebrahimi, Maryam
   Bahmani, Fereashteh
   Shakeri, Hossein
   Hadaegh, Haleh
   Hijijafari, Mohammad
   Abedi, Fatenneh
   Asemi, Zatollah
TI Effects of Daily Consumption of Synbiotic Bread on Insulin Metabolism
   and Serum High-Sensitivity C-Reactive Protein among Diabetic Patients: A
   Double-Blind, Randomized, Controlled Clinical Trial
SO ANNALS OF NUTRITION AND METABOLISM
LA English
DT Article
DE Synbiotic; Probiotic; Insulin metabolism; Diabetes
ID GUT-MICROBIOTA INTERACTIONS; LACTOBACILLUS-ACIDOPHILUS; OXIDATIVE
   STRESS; GLYCEMIC CONTROL; RESISTANCE; OBESITY; INFLAMMATION; PROFILES;
   SURGERY; GLUCOSE
AB Background: This study was conducted to evaluate the effects of daily consumption of synbiotic bread on the metabolic status of patients with type 2 diabetes mellitus. Methods: This randomized, double-blind, controlled clinical trial was performed in 81 diabetic patients. The subjects were randomly assigned to consumption of synbiotic (n = 27), probiotic (n = 27), or control bread (n = 27) for 8 weeks 3 times a day in a 40-gram package. The synbiotic bread contained Lactobacillus sporogenes (1 x 10(8) CFU) and 0.07 g inulin per 1 g. The probiotic bread contained L. sporogenes (1 x 108 CFU per 1 g). Fasting blood samples were taken at baseline and after an 8-week intervention for quantification of related factors. Results: Consumption of the synbiotic bread resulted in a significant reduction in serum insulin levels (-3.2 +/- 5.4 vs. -0.3 +/- 3.4 and 0.6 +/- 4.7 mu lU/ml, respectively, p = 0.007), homeostatic model assessment for insulin resistance scores (-1.5 +/- 2.7 vs. -0.2 +/- 1.6 and 0.4 +/- 3.5, respectively, p = 0.03), and homeostatic model assessment-beta-cell function (-7.2 +/- 16.3 vs. -0.7 +/- 10.8 and 0.7 +/- 8.2, respectively, p = 0.04) compared to the probiotic and control breads. We did not find any significant effect of synbiotic bread consumption on fasting plasma glucose, the quantitative insulin sensitivity check index, or serum hs-CRP levels compared to other breads. Conclusion: Consumption of the synbiotic bread among diabetic patients had beneficial effects on insulin metabolism. (C) 2014 S. Karger AG, Basel.
C1 [Tajadadi-Ebrahimi, Maryam] Islamic Azad Univ, Tehran Cent Branch, Fac Sci, Dept Sci, Tehran, Iran.
   [Hadaegh, Haleh] Sahar Bread Co, Dept Res & Dev, Tehran, Iran.
   [Bahmani, Fereashteh; Shakeri, Hossein; Hijijafari, Mohammad; Abedi, Fatenneh; Asemi, Zatollah] Kashan Univ Med Sci, Res Ctr Biochem & Nutr Metab Dis, Kashan 87198441, Iran.
RP Asemi, Z (corresponding author), Kashan Univ Med Sci, Dept Biochem & Nutr, Kashan POB, Kashan 87198441, Iran.
EM asemi_r@yahoo.com
RI Bahmani, Fereshteh/G-7641-2017; Asemi, Zatollah/G-7393-2017; asemi,
   zatollah/J-2677-2018
OI Bahmani, Fereshteh/0000-0003-0683-3153; Asemi,
   Zatollah/0000-0001-5265-4792; 
FU Kashan University of Medical Sciences [92107]
FX The present study was supported by a grant (No. 92107) from the Vice
   Chancellor for Research, Kashan University of Medical Sciences. The
   authors would like to thank the staff of the Gholabchi Clinic (Kashan,
   Iran) for their assistance with this project. We are grateful to the
   Research and Development Department of the Sahar Bread Company, which
   provided the synbiotic and probiotic products for the present study.
   Furthermore, we are grateful to the Research and Development Department
   of the Tak Gen Zist Company, which provided the L. sporogenes for this
   study.
CR Amer Diabet Assoc, 2012, DIABETES CARE, V35, pS64, DOI [10.2337/dc12-S064, 10.2337/dc09-S062, 10.2337/dc11-S011]
   Andreasen AS, 2010, BRIT J NUTR, V104, P1831, DOI 10.1017/S0007114510002874
   Aronne LJ, 2008, CLIN CORNERSTONE, V9, P65
   Aronne Louis J, 2008, Clin Cornerstone, V9, P52, DOI 10.1016/S1098-3597(08)60028-9
   Asemi Z, 2013, EUR J CLIN NUTR, V67, P71, DOI 10.1038/ejcn.2012.189
   Asemi Z, 2014, CLIN NUTR, V33, P198, DOI 10.1016/j.clnu.2013.05.015
   Asemi Z, 2013, ANN NUTR METAB, V63, P1, DOI 10.1159/000349922
   Asemi Zatollah, 2011, Pak J Biol Sci, V14, P476, DOI 10.3923/pjbs.2011.476.482
   Bourreille A, 2013, CLIN GASTROENTEROL H, V11, P982, DOI 10.1016/j.cgh.2013.02.021
   Caricilli AM, 2011, PLOS BIOL, V9, DOI 10.1371/journal.pbio.1001212
   Chorell E, 2012, MOL BIOSYST, V8, P1187, DOI 10.1039/c2mb05428k
   Diamant M, 2011, OBES REV, V12, P272, DOI 10.1111/j.1467-789X.2010.00797.x
   Endres JR, 2009, FOOD CHEM TOXICOL, V47, P1231, DOI 10.1016/j.fct.2009.02.018
   Eschwege E, 2003, DIABETES METAB, V29, p6S19
   Esteve E, 2011, CURR OPIN CLIN NUTR, V14, P483, DOI 10.1097/MCO.0b013e328348c06d
   Farvid MS, 2014, EUR J CLIN NUTR, V68, P459, DOI 10.1038/ejcn.2013.288
   Fiehn O, 2010, PLOS ONE, V5, DOI 10.1371/journal.pone.0015234
   Giamarellos-Bourboulis EJ, 2009, J TRAUMA, V67, P815, DOI 10.1097/TA.0b013e31819d979e
   Gonzalez-Ortiz M, 2011, EUR J NUTR, V50, P145, DOI 10.1007/s00394-010-0123-x
   Hatakka K, 2003, SCAND J RHEUMATOL, V32, P211, DOI 10.1080/03009740310003695
   Holma R, 2014, BRIT J NUTR, V111, P301, DOI 10.1017/S0007114513002420
   Jacob S, 2004, EXP CLIN ENDOCR DIAB, V112, P315, DOI 10.1055/s-2004-820915
   Kawamoto R, 2011, LIPIDS HEALTH DIS, V10, DOI 10.1186/1476-511X-10-79
   Krentz AJ, 2003, DIABETES OBES METAB, V5, pS19, DOI 10.1046/j.1462-8902.2003.0310.x
   Kusminski CM, 2009, APOPTOSIS, V14, P1484, DOI 10.1007/s10495-009-0352-8
   Lin LG, 2011, AGING CELL, V10, P996, DOI 10.1111/j.1474-9726.2011.00740.x
   Lontchi-Yimagou E, 2013, CURR DIABETES REP, V13, P435, DOI 10.1007/s11892-013-0375-y
   Mazloom Z, 2013, IRAN J MED SCI, V38, P38
   Pedicino D, 2013, J DIABETES RES, V2013, DOI 10.1155/2013/184258
   Picot J, 2009, HEALTH TECHNOL ASSES, V13, P1, DOI 10.3310/hta13410
   Pisprasert V, 2013, DIABETES CARE, V36, P845, DOI 10.2337/dc12-0840
   Raso GM, 2014, J NUTR BIOCHEM, V25, P81, DOI 10.1016/j.jnutbio.2013.09.006
   Raz I, 2005, DIABETES-METAB RES, V21, P3, DOI 10.1002/dmrr.493
   Ripsin CM, 2009, AM FAM PHYSICIAN, V79, P29
   Sugawara G, 2006, ANN SURG, V244, P706, DOI 10.1097/01.sla.0000219039.20924.88
   Tripolt NJ, 2013, J DAIRY SCI, V96, P89, DOI 10.3168/jds.2012-5863
   Vitali B, 2010, BMC MICROBIOL, V10, DOI 10.1186/1471-2180-10-4
   Voltolini C, 2012, ENDOCRINOLOGY, V153, P395, DOI 10.1210/en.2011-1457
   Yadav H, 2007, NUTRITION, V23, P62, DOI 10.1016/j.nut.2006.09.002
   Yadav H, 2013, J BIOL CHEM, V288, P25088, DOI 10.1074/jbc.M113.452516
NR 40
TC 55
Z9 60
U1 1
U2 13
PU KARGER
PI BASEL
PA ALLSCHWILERSTRASSE 10, CH-4009 BASEL, SWITZERLAND
SN 0250-6807
EI 1421-9697
J9 ANN NUTR METAB
JI Ann. Nutr. Metab.
PY 2014
VL 65
IS 1
BP 34
EP 41
DI 10.1159/000365153
PG 8
WC Endocrinology & Metabolism; Nutrition & Dietetics
WE Science Citation Index Expanded (SCI-EXPANDED)
SC Endocrinology & Metabolism; Nutrition & Dietetics
GA AS0KS
UT WOS:000343966700006
PM 25196301
DA 2022-07-02
ER

PT J
AU Tian, M
   Wu, ZH
   Heng, JH
   Chen, F
   Guan, WT
   Zhang, SA
AF Tian, Min
   Wu, Zhihui
   Heng, Jinghui
   Chen, Fang
   Guan, Wutai
   Zhang, Shihai
TI Novel advances in understanding fatty acid-binding G protein-coupled
   receptors and their roles in controlling energy balance
SO NUTRITION REVIEWS
LA English
DT Review
DE energy balance; GPR40; GPR41; GPR43; GPR120; G protein-coupled receptor
ID GLUCAGON-LIKE PEPTIDE-1; BETA-GAMMA-SUBUNITS; IMPROVES
   GLUCOSE-TOLERANCE; INSULIN-SECRETION; FUNCTIONAL-CHARACTERIZATION;
   ENTEROENDOCRINE CELLS; GHRELIN SECRETION; GUT MICROBIOTA;
   ADIPOSE-TISSUE; DIETARY FIBER
AB Diabetes, obesity, and other metabolic diseases have been recognized as the main factors that endanger human health worldwide. Most of these metabolic syndromes develop when the energy balance in the body is disrupted. Energy balance depends upon the systemic regulation of food intake, glucose homeostasis, and lipid metabolism. Fatty acid-binding G protein-coupled receptors (GPCRs) are widely expressed in various types of tissues and cells involved in energy homeostasis regulation. In this review, the distribution and biological functions of fatty acid- binding GPCRs are summarized, particularly with respect to the gut, pancreas, and adipose tissue. A systematic understanding of the physiological functions of the fatty acid-binding GPCRs involved in energy homeostasis regulation will help in identifying novel pharmacological targets for metabolic diseases.
C1 [Tian, Min; Wu, Zhihui; Heng, Jinghui; Chen, Fang; Guan, Wutai; Zhang, Shihai] South China Agr Univ, Coll Anim Sci, Guangdong Prov Key Lab Anim Nutr Control, Guangzhou, Peoples R China.
   [Chen, Fang; Guan, Wutai; Zhang, Shihai] South China Agr Univ, Coll Anim Sci, Guangzhou, Peoples R China.
   [Chen, Fang; Guan, Wutai; Zhang, Shihai] South China Agr Univ, Natl Engn Res Ctr Breeding Swine Ind, Guangzhou, Peoples R China.
   [Chen, Fang; Guan, Wutai; Zhang, Shihai] South China Agr Univ, Guangdong Lab Lingnan Modern Agr, Guangzhou, Peoples R China.
RP Zhang, SA (corresponding author), South China Agr Univ, Coll Anim Sci, Guangzhou, Peoples R China.; Zhang, SA (corresponding author), South China Agr Univ, Natl Engn Res Ctr Breeding Swine Ind, Guangzhou, Peoples R China.; Zhang, SA (corresponding author), South China Agr Univ, Guangdong Lab Lingnan Modern Agr, Guangzhou, Peoples R China.
EM zhangshihai@scau.edu.cn
FU National Natural Science Foundation of the P. R. of China [31802067,
   31872364]; Natural Science Foundation of Guangdong Province
   [2018A030310201]
FX This work was supported by National Natural Science Foundation of the P.
   R. of China (no. 31802067 and 31872364) and the Natural Science
   Foundation of Guangdong Province (No. 2018A030310201).
CR Abaraviciene SM, 2013, MOL CELL ENDOCRINOL, V381, P150, DOI 10.1016/j.mce.2013.07.025
   Adriaenssens AE, 2018, COMPR PHYSIOL, V8, P1603, DOI 10.1002/cphy.c170047
   Ahren B, 2009, NAT REV DRUG DISCOV, V8, P369, DOI 10.1038/nrd2782
   Azir M, 2017, FOODS, V6, DOI 10.3390/foods6110098
   Batterham RL, 2002, NATURE, V418, P650, DOI 10.1038/nature00887
   Bernard L, 2018, EUR J LIPID SCI TECH, V120, DOI 10.1002/ejlt.201700039
   Bharate SB, 2008, BIOORG MED CHEM LETT, V18, P6357, DOI 10.1016/j.bmcl.2008.10.085
   Blad CC, 2012, NAT REV DRUG DISCOV, V11, P603, DOI 10.1038/nrd3777
   Bobe G, 2007, J DAIRY SCI, V90, P2596, DOI 10.3168/jds.2006-875
   Bollheimer LC, 2004, METABOLISM, V53, P1443, DOI 10.1016/j.metabol.2004.06.011
   Bolognini D, 2019, NAT CHEM BIOL, V15, P489, DOI 10.1038/s41589-019-0270-1
   Briscoe CP, 2003, J BIOL CHEM, V278, P11303, DOI 10.1074/jbc.M211495200
   Brown AJ, 2003, J BIOL CHEM, V278, P11312, DOI 10.1074/jbc.M211609200
   Brownlie R, 2008, BIOCHEM SOC T, V36, P950, DOI 10.1042/BST0360950
   Carmen GY, 2006, CELL SIGNAL, V18, P401, DOI 10.1016/j.cellsig.2005.08.009
   Carvalho J, 2020, CIRCULATION, V141, P1168, DOI 10.1161/CIRCULATIONAHA.119.043703
   Chakrabarti P, 2009, J BIOL CHEM, V284, P13296, DOI 10.1074/jbc.C800241200
   Chertok IRA, 2017, NUTRITION, V36, P17, DOI 10.1016/j.nut.2016.12.001
   Choi YH, 2006, J CLIN INVEST, V116, P3240, DOI 10.1172/JCI24867
   Christensen LW, 2015, PHYSIOL REP, V3, DOI 10.14814/phy2.12551
   Chu ZL, 2008, ENDOCRINOLOGY, V149, P2038, DOI 10.1210/en.2007-0966
   Corkey BE, 2000, J NUTR, V130, p299S, DOI 10.1093/jn/130.2.299S
   Cox HM, 2016, CURR OPIN PHARMACOL, V31, P50, DOI 10.1016/j.coph.2016.08.010
   Dahl N, 2020, ANIMALS-BASEL, V10, DOI 10.3390/ani10091598
   Date Y, 2000, ENDOCRINOLOGY, V141, P4255, DOI 10.1210/en.141.11.4255
   Dobbins RL, 1998, J CLIN INVEST, V101, P2370, DOI 10.1172/JCI1813
   Doyle ME, 2007, PHARMACOL THERAPEUT, V113, P546, DOI 10.1016/j.pharmthera.2006.11.007
   Drewe J, 2008, J CLIN ENDOCR METAB, V93, P1964, DOI 10.1210/jc.2007-2238
   Drucker DJ, 2006, LANCET, V368, P1696, DOI 10.1016/S0140-6736(06)69705-5
   Drucker DJ, 2018, CELL METAB, V27, P740, DOI 10.1016/j.cmet.2018.03.001
   Drucker DJ, 2003, MOL ENDOCRINOL, V17, P161, DOI 10.1210/me.2002-0306
   Dupre DJ, 2009, ANNU REV PHARMACOL, V49, P31, DOI 10.1146/annurev-pharmtox-061008-103038
   Egerod KL, 2015, ENDOCRINOLOGY, V156, P3909, DOI 10.1210/EN.2015-1388
   Ekberg JH, 2016, ENDOCRINOLOGY, V157, P4561, DOI 10.1210/en.2016-1334
   Engelstoft MS, 2013, MOL METAB, V2, P376, DOI 10.1016/j.molmet.2013.08.006
   Engelstoft MS, 2013, CURR OPIN PHARMACOL, V13, P912, DOI 10.1016/j.coph.2013.09.018
   Engelstoft MS, 2008, CELL METAB, V8, P447, DOI 10.1016/j.cmet.2008.11.004
   Farilla L, 2003, ENDOCRINOLOGY, V144, P5149, DOI 10.1210/en.2003-0323
   Feng DD, 2006, ENDOCRINOLOGY, V147, P674, DOI 10.1210/en.2005-0225
   Freeland KR, 2010, BRIT J NUTR, V103, P460, DOI 10.1017/S0007114509991863
   FRIED M, 1991, GASTROENTEROLOGY, V101, P503, DOI 10.1016/0016-5085(91)90031-F
   Furness JB, 2013, NAT REV GASTRO HEPAT, V10, P729, DOI 10.1038/nrgastro.2013.180
   Galic S, 2010, MOL CELL ENDOCRINOL, V316, P129, DOI 10.1016/j.mce.2009.08.018
   Ge HF, 2008, ENDOCRINOLOGY, V149, P4519, DOI 10.1210/en.2008-0059
   Gong Z, 2014, AM J PHYSIOL-ENDOC M, V306, pE28, DOI 10.1152/ajpendo.00306.2013
   Gotoh C, 2007, BIOCHEM BIOPH RES CO, V354, P591, DOI 10.1016/j.bbrc.2007.01.028
   GREMLICH S, 1995, DIABETES, V44, P1202, DOI 10.2337/diabetes.44.10.1202
   Gribble FM, 2016, ANNU REV PHYSIOL, V78, P277, DOI 10.1146/annurev-physiol-021115-105439
   Gromada J, 2006, ENDOCRINOLOGY, V147, P672, DOI 10.1210/en.2005-1388
   Grunddal KV, 2016, ENDOCRINOLOGY, V157, P176, DOI 10.1210/en.2015-1600
   Gui XY, 2000, COMP BIOCHEM PHYS C, V127, P61, DOI 10.1016/S0742-8413(00)00126-2
   Habib AM, 2013, DIABETOLOGIA, V56, P1413, DOI 10.1007/s00125-013-2887-z
   Hageman JHJ, 2019, INT DAIRY J, V92, P37, DOI 10.1016/j.idairyj.2019.01.005
   Hansen HS, 2012, TRENDS PHARMACOL SCI, V33, P374, DOI 10.1016/j.tips.2012.03.014
   Harwood HJ, 2012, NEUROPHARMACOLOGY, V63, P57, DOI 10.1016/j.neuropharm.2011.12.010
   Hauge M, 2017, MOL CELL ENDOCRINOL, V449, P64, DOI 10.1016/j.mce.2016.11.024
   Hauge M, 2015, MOL METAB, V4, P3, DOI 10.1016/j.molmet.2014.10.002
   Hauser AS, 2017, NAT REV DRUG DISCOV, V16, P829, DOI 10.1038/nrd.2017.178
   Hilgendorf KI, 2019, CELL, V179, P1289, DOI 10.1016/j.cell.2019.11.005
   Hirasawa A, 2005, NAT MED, V11, P90, DOI 10.1038/nm1168
   Holscher HD, 2017, GUT MICROBES, V8, P172, DOI 10.1080/19490976.2017.1290756
   Hong YH, 2005, ENDOCRINOLOGY, V146, P5092, DOI 10.1210/en.2005-0545
   Husted AS, 2017, CELL METAB, V25, P777, DOI 10.1016/j.cmet.2017.03.008
   Ichimura A, 2014, FRONT PHARMACOL, V5, DOI 10.3389/fphar.2014.00236
   Ichimura A, 2012, NATURE, V483, P350, DOI 10.1038/nature10798
   Itoh Y, 2003, NATURE, V422, P173, DOI 10.1038/nature01478
   Iwasaki K, 2015, ENDOCRINOLOGY, V156, P837, DOI 10.1210/en.2014-1653
   Janssen S, 2013, TRENDS ENDOCRIN MET, V24, P92, DOI 10.1016/j.tem.2012.11.006
   Kahn SE, 2006, NATURE, V444, P840, DOI 10.1038/nature05482
   Kajimura S, 2014, ANNU REV PHYSIOL, V76, P225, DOI 10.1146/annurev-physiol-021113-170252
   Keller MP, 2008, GENOME RES, V18, P706, DOI 10.1101/gr.074914.107
   Kimura I, 2013, NAT COMMUN, V4, DOI 10.1038/ncomms2852
   Kleberg K, 2014, BIOFACTORS, V40, P596, DOI 10.1002/biof.1189
   Klepac K, 2016, NAT COMMUN, V7, DOI 10.1038/ncomms10895
   Koh A, 2016, CELL, V165, P1332, DOI 10.1016/j.cell.2016.05.041
   Kristinsson H, 2013, ENDOCRINOLOGY, V154, P4078, DOI 10.1210/en.2013-1352
   Lagerstrom MC, 2008, NAT REV DRUG DISCOV, V7, P339, DOI 10.1038/nrd2518
   Larraufie P, 2018, SCI REP-UK, V8, DOI 10.1038/s41598-017-18259-0
   Latour MG, 2007, DIABETES, V56, P1087, DOI 10.2337/db06-1532
   Le Poul E, 2003, J BIOL CHEM, V278, P25481, DOI 10.1074/jbc.M301403200
   Lee T, 2008, MOL PHARMACOL, V74, P1599, DOI 10.1124/mol.108.049536
   Li J, 2018, ENDOCRINOLOGY, V159, P2939, DOI 10.1210/en.2018-00284
   Li J, 2016, NATURE, V533, P411, DOI 10.1038/nature17662
   Li N, 2014, INT J MOL SCI, V15, P16998, DOI 10.3390/ijms150916998
   LIEVERSE RJ, 1995, GUT, V36, P176, DOI 10.1136/gut.36.2.176
   Lin Y, 2011, MOL PHARMACOL, V80, P551, DOI 10.1124/mol.111.073072
   Liou AP, 2011, GASTROENTEROLOGY, V140, P903, DOI 10.1053/j.gastro.2010.10.012
   Lorenz K, 2009, NAT MED, V15, P75, DOI 10.1038/nm.1893
   Lou XM, 2018, ANIM SCI J, V89, P1628, DOI 10.1111/asj.13098
   Lu XP, 2012, AM J PHYSIOL-GASTR L, V303, pG367, DOI 10.1152/ajpgi.00541.2011
   Luo J, 2012, PLOS ONE, V7, DOI 10.1371/journal.pone.0046300
   Luscombe VB, 2020, DNA CELL BIOL, V39, P1926, DOI 10.1089/dna.2020.5846
   Lv YT, 2015, OMICS, V19, P602, DOI 10.1089/omi.2015.0102
   Mandoe MJ, 2015, AM J CLIN NUTR, V102, P548, DOI 10.3945/ajcn.115.106799
   Mann S, 2016, J DAIRY SCI, V99, P1515, DOI 10.3168/jds.2015-9926
   Nagasumi K, 2009, DIABETES, V58, P1067, DOI 10.2337/db08-1233
   NAUCK MA, 1986, J CLIN ENDOCR METAB, V63, P492, DOI 10.1210/jcem-63-2-492
   Neves SR, 2002, SCIENCE, V296, P1636, DOI 10.1126/science.1071550
   Nilsson NE, 2003, BIOCHEM BIOPH RES CO, V303, P1047, DOI 10.1016/S0006-291X(03)00488-1
   Nohr MK, 2013, ENDOCRINOLOGY, V154, P3552, DOI 10.1210/en.2013-1142
   O'Callaghan TF, 2016, J DAIRY SCI, V99, P9441, DOI 10.3168/jds.2016-11271
   Offermanns S, 2014, ANNU REV PHARMACOL, V54, P407, DOI 10.1146/annurev-pharmtox-011613-135945
   Ogawa N, 2012, METABOLISM, V61, P1312, DOI 10.1016/j.metabol.2012.02.011
   Oh DY, 2010, CELL, V142, P687, DOI 10.1016/j.cell.2010.07.041
   Olivecrona G, 2016, CURR OPIN LIPIDOL, V27, P233, DOI 10.1097/MOL.0000000000000297
   Orsavova J, 2015, INT J MOL SCI, V16, P12871, DOI 10.3390/ijms160612871
   Overton HA, 2006, CELL METAB, V3, P167, DOI 10.1016/j.cmet.2006.02.004
   Parker HE, 2009, DIABETOLOGIA, V52, P289, DOI 10.1007/s00125-008-1202-x
   Perry RJ, 2016, NATURE, V534, P213, DOI 10.1038/nature18309
   Pietrzak-Fiecko R, 2020, NUTRIENTS, V12, DOI 10.3390/nu12051404
   Pingitore A, 2019, DIABETES OBES METAB, V21, P330, DOI 10.1111/dom.13529
   PITCHER JA, 1992, SCIENCE, V257, P1264, DOI 10.1126/science.1325672
   Prentki M, 2002, DIABETES, V51, pS405, DOI 10.2337/diabetes.51.2007.S405
   Psichas A, 2015, INT J OBESITY, V39, P424, DOI 10.1038/ijo.2014.153
   Pydi SP, 2019, NAT COMMUN, V10, DOI 10.1038/s41467-019-11003-4
   Qiao AN, 2020, SCIENCE, V367, P1346, DOI 10.1126/science.aaz5346
   Quesada-Lopez T, 2016, NAT COMMUN, V7, DOI 10.1038/ncomms13479
   Radcliffe JD, 2004, PLANT FOOD HUM NUTR, V59, P73, DOI 10.1007/s11130-004-0029-y
   Regard JB, 2007, J CLIN INVEST, V117, P4034, DOI 10.1172/JCI32994
   Reimann F, 2012, CELL METAB, V15, P421, DOI 10.1016/j.cmet.2011.12.019
   Sakamoto Y, 2006, BIOCHEM BIOPH RES CO, V351, P474, DOI 10.1016/j.bbrc.2006.10.076
   Salehi A, 2005, CELL TISSUE RES, V322, P207, DOI 10.1007/s00441-005-0017-z
   Samuel BS, 2008, P NATL ACAD SCI USA, V105, P16767, DOI 10.1073/pnas.0808567105
   Sankoda A, 2019, J DIABETES INVEST, V10, P1430, DOI 10.1111/jdi.13059
   Sankoda A, 2017, ENDOCRINOLOGY, V158, P1172, DOI 10.1210/en.2017-00090
   Sanz Y, 2010, P NUTR SOC, V69, P434, DOI 10.1017/S0029665110001813
   Scott JK, 2001, EMBO J, V20, P767, DOI 10.1093/emboj/20.4.767
   Serra A, 2018, J DAIRY SCI, V101, P6742, DOI 10.3168/jds.2017-14188
   SJOLUND K, 1983, GASTROENTEROLOGY, V85, P1120
   Smrcka AV, 2008, CELL MOL LIFE SCI, V65, P2191, DOI 10.1007/s00018-008-8006-5
   Soga T, 2005, BIOCHEM BIOPH RES CO, V326, P744, DOI 10.1016/j.bbrc.2004.11.120
   Steneberg R, 2005, CELL METAB, V1, P245, DOI 10.1016/j.cmet.2005.03.007
   Stephenson EW, 2016, J ANIM SCI, V94, P2851, DOI 10.2527/jas.2015-9521
   Suomivuori CM, 2020, SCIENCE, V367, P881, DOI 10.1126/science.aaz0326
   Sykaras AG, 2012, PLOS ONE, V7, DOI 10.1371/journal.pone.0042373
   Syrovatkina V, 2016, J MOL BIOL, V428, P3850, DOI 10.1016/j.jmb.2016.08.002
   Tan J, 2014, ADV IMMUNOL, V121, P91, DOI 10.1016/B978-0-12-800100-4.00003-9
   Tang C, 2015, NAT MED, V21, P173, DOI 10.1038/nm.3779
   Tao JC, 2001, J BIOL CHEM, V276, P39705, DOI 10.1074/jbc.M105216200
   Thal DM, 2018, NATURE, V559, P45, DOI 10.1038/s41586-018-0259-z
   Tian ML, 2017, CZECH J ANIM SCI, V62, P185, DOI 10.17221/55/2016-CJAS
   Tolhurst G, 2012, DIABETES, V61, P364, DOI 10.2337/db11-1019
   Tomita T, 2006, DIABETOLOGIA, V49, P962, DOI 10.1007/s00125-006-0193-8
   Tschop M, 2000, NATURE, V407, P908, DOI 10.1038/35038090
   Ulven Trond, 2012, Front Endocrinol (Lausanne), V3, P111, DOI 10.3389/fendo.2012.00111
   Wang A, 2012, J DAIRY SCI, V95, P1371, DOI 10.3168/jds.2011-4886
   Wang X, 2019, J ANIM SCI, V97, P385, DOI 10.1093/jas/sky386
   Wettschureck N, 2005, PHYSIOL REV, V85, P1159, DOI 10.1152/physrev.00003.2005
   Winzell MS, 2007, PHARMACOL THERAPEUT, V116, P437, DOI 10.1016/j.pharmthera.2007.08.002
   WOOD JG, 1988, PANCREAS, V3, P332, DOI 10.1097/00006676-198805000-00015
   Wu K, 2020, BRIT J NUTR, V123, P841, DOI 10.1017/S0007114520000239
   Xiong YM, 2013, MOL CELL ENDOCRINOL, V369, P119, DOI 10.1016/j.mce.2013.01.009
   Xu CH, 2020, INT J MOL SCI, V21, DOI 10.3390/ijms21020635
   Yang F, 2018, J ANIM SCI, V96, P3337, DOI 10.1093/jas/sky217
   Zaibi MS, 2010, FEBS LETT, V584, P2381, DOI 10.1016/j.febslet.2010.04.027
   Zechner R, 2012, CELL METAB, V15, P279, DOI 10.1016/j.cmet.2011.12.018
   Zhou J, 2008, AM J PHYSIOL-ENDOC M, V295, pE1160, DOI 10.1152/ajpendo.90637.2008
NR 157
TC 1
Z9 1
U1 9
U2 9
PU OXFORD UNIV PRESS INC
PI CARY
PA JOURNALS DEPT, 2001 EVANS RD, CARY, NC 27513 USA
SN 0029-6643
EI 1753-4887
J9 NUTR REV
JI Nutr. Rev.
PD FEB
PY 2022
VL 80
IS 2
BP 187
EP 199
DI 10.1093/nutrit/nuab021
EA MAY 2021
PG 13
WC Nutrition & Dietetics
WE Science Citation Index Expanded (SCI-EXPANDED)
SC Nutrition & Dietetics
GA YO8HL
UT WOS:000748175200005
PM 34027989
DA 2022-07-02
ER

PT J
AU Hernandez-Alonso, P
   Camacho-Barcia, L
   Bullo, M
   Salas-Salvado, J
AF Hernandez-Alonso, Pablo
   Camacho-Barcia, Lucia
   Bullo, Monica
   Salas-Salvado, Jordi
TI Nuts and Dried Fruits: An Update of Their Beneficial Effects on Type 2
   Diabetes
SO NUTRIENTS
LA English
DT Review
DE diabetes; nuts; dried fruits; insulin resistance; mechanisms; clinical
   trials
ID NUTRITION EXAMINATION SURVEY; CARDIOVASCULAR RISK-FACTORS; RANDOMIZED
   CONTROLLED-TRIAL; ALPHA-MEDIATED INFLAMMATION; BLOOD MONONUCLEAR-CELLS;
   ADULTS NATIONAL-HEALTH; INSULIN-RESISTANCE; OXIDATIVE STRESS; GUT
   MICROBIOTA; PISTACHIO CONSUMPTION
AB Nuts and dried fruit are essential foods in the Mediterranean diet. Their frequent consumption has been associated with the prevention and/or the management of such metabolic conditions as type 2 diabetes (T2D), metabolic syndrome and cardiovascular diseases. Several previous reviews of epidemiological studies and clinical trials have evaluated the associations of nuts and/or dried fruit with various metabolic disorders. However, no reviews have focused on the mechanisms underlying the role of nuts and/or dried fruit in insulin resistance and T2D. This review aims to report nut and dried-fruit nutritional interventions in animals and humans, and to focus on mechanisms that could play a significant role in the prevention and treatment of insulin resistance and T2D.
C1 [Hernandez-Alonso, Pablo; Camacho-Barcia, Lucia; Bullo, Monica; Salas-Salvado, Jordi] Univ Rovira & Virgili, Univ Hosp St Joan de Reus, Human Nutr Unit, Biochem & Biotechnol Dept,Fac Med & Hlth Sci,IISP, St St Llorenc 21, Reus 43201, Spain.
   [Hernandez-Alonso, Pablo; Camacho-Barcia, Lucia; Bullo, Monica; Salas-Salvado, Jordi] Inst Salud Carlos III, CIBERobn Physiopathol Obes & Nutr, Madrid 28029, Spain.
RP Bullo, M; Salas-Salvado, J (corresponding author), Univ Rovira & Virgili, Univ Hosp St Joan de Reus, Human Nutr Unit, Biochem & Biotechnol Dept,Fac Med & Hlth Sci,IISP, St St Llorenc 21, Reus 43201, Spain.; Bullo, M; Salas-Salvado, J (corresponding author), Inst Salud Carlos III, CIBERobn Physiopathol Obes & Nutr, Madrid 28029, Spain.
EM pablo1280@gmail.com; marialucia.camacho@urv.cat; monica.bullo@urv.cat;
   jordi.salas@urv.cat
RI Bulló, Mònica/F-2925-2016; Salas-Salvadó, Jordi/C-7229-2017;
   Camacho-Barcia, Lucía/AAB-2096-2021; Hernandez-Alonso, Pablo/Q-1090-2018
OI Bulló, Mònica/0000-0002-0218-7046; Salas-Salvadó,
   Jordi/0000-0003-2700-7459; Camacho-Barcia, Lucía/0000-0002-5989-936X;
   Hernandez-Alonso, Pablo/0000-0002-9977-8976
FU Generalitat de Catalunya's Department of Universities (FI-DGR)
FX We thank Carles Munne and Susana Segura (Universitat Rovira i Virgili)
   for their help as editor assistance. Lucia Camacho-Barcia is the
   recipient of a pre-doctoral fellowship from the Generalitat de
   Catalunya's Department of Universities (FI-DGR 2017).
CR Adam SH, 2016, BIOMED PHARMACOTHER, V81, P439, DOI 10.1016/j.biopha.2016.04.032
   Adewale OF, 2016, PAK J PHARM SCI, V29, P83
   Ahad A, 2014, CHEM-BIOL INTERACT, V219, P64, DOI 10.1016/j.cbi.2014.05.011
   Alasalvar C., 2013, DRIED FRUITS PHYTOCH, P372
   Ambros V, 2003, RNA, V9, P277, DOI 10.1261/rna.2183803
   Ambros V, 2004, NATURE, V431, P350, DOI 10.1038/nature02871
   Anderson JW, 2014, POSTGRAD MED, V126, P37, DOI 10.3810/pgm.2014.01.2723
   Anderson JW, 2013, J FOOD SCI, V78, pA11, DOI 10.1111/1750-3841.12071
   Anderson KJ, 2001, J NUTR, V131, P2837, DOI 10.1093/jn/131.11.2837
   Anhe FF, 2015, CURR OBES REP, V4, P389, DOI 10.1007/s13679-015-0172-9
   Anhe FF, 2015, GUT, V64, P872, DOI 10.1136/gutjnl-2014-307142
   Ansell J, 2013, ADV FOOD NUTR RES, V68, P205, DOI 10.1016/B978-0-12-394294-4.00011-0
   Aoun M, 2011, BRIT J NUTR, V106, P491, DOI 10.1017/S0007114511000602
   Asgary S, 2008, J MED FOOD, V11, P533, DOI 10.1089/jmf.2007.0611
   Asghari G, 2017, DIABETES METAB, V43, P18, DOI 10.1016/j.diabet.2016.09.008
   Bays H, 2015, PHYSICIAN SPORTSMED, V43, P37, DOI 10.1080/00913847.2015.998410
   Bazzano LA, 2008, DIABETES CARE, V31, P1311, DOI 10.2337/dc08-0080
   Bilbis LS, 2002, PHYTOMEDICINE, V9, P553, DOI 10.1078/09447110260573191
   Bodnaruc AM, 2016, NUTR METAB, V13, DOI 10.1186/s12986-016-0153-3
   Brand-Miller J, 2003, DIABETES CARE, V26, P2261, DOI 10.2337/diacare.26.8.2261
   Brennan AM, 2010, OBESITY, V18, P1176, DOI 10.1038/oby.2009.409
   Buijsse B, 2015, EUR J CLIN NUTR, V69, P455, DOI 10.1038/ejcn.2014.249
   Casas-Agustench P, 2011, NUTR METAB CARDIOVAS, V21, P126, DOI 10.1016/j.numecd.2009.08.005
   Casas-Agustench P, 2011, PUBLIC HEALTH NUTR, V14, P2296, DOI 10.1017/S1368980011002540
   Chan R, 2015, PLOS ONE, V10, DOI 10.1371/journal.pone.0139310
   Chandalia M, 2000, NEW ENGL J MED, V342, P1392, DOI 10.1056/NEJM200005113421903
   Chang SK, 2016, J FUNCT FOODS, V21, P113, DOI 10.1016/j.jff.2015.11.034
   Chaudhary DP, 2010, BIOL TRACE ELEM RES, V134, P119, DOI 10.1007/s12011-009-8465-z
   Chen CY, 2005, J NUTR, V135, P1366, DOI 10.1093/jn/135.6.1366
   Choi SW, 2013, ADV NUTR, V4, P530, DOI 10.3945/an.113.004168
   Choi Y, 2016, J NUTR BIOCHEM, V30, P116, DOI 10.1016/j.jnutbio.2015.12.005
   Chuang CC, 2010, AM J CLIN NUTR, V92, P1511, DOI 10.3945/ajcn.2010.29807
   Chuang CC, 2011, J NUTR BIOCHEM, V22, P89, DOI 10.1016/j.jnutbio.2009.12.002
   Claesson AL, 2009, SCAND J CLIN LAB INV, V69, P598, DOI 10.1080/00365510902912754
   Cohen AE, 2011, METABOLISM, V60, P1312, DOI 10.1016/j.metabol.2011.01.017
   Conlon MA, 2015, NUTRIENTS, V7, P17, DOI 10.3390/nu7010017
   Crouch MA, 2016, J AM BOARD FAM MED, V29, P759, DOI 10.3122/jabfm.2016.06.160128
   Damavandi RD, 2013, J RES MED SCI, V18, P314
   Das DK, 2010, HEART FAIL REV, V15, P467, DOI 10.1007/s10741-010-9163-9
   de Moura RS, 2012, J PHARM PHARMACOL, V64, P268, DOI 10.1111/j.2042-7158.2011.01395.x
   Dikeman CL, 2006, CRIT REV FOOD SCI, V46, P649, DOI 10.1080/10408390500511862
   Egwim Evans, 2005, Journal of Herbal Pharmacotherapy, V5, P27, DOI 10.1080/J157v05n01_04
   Eid HM, 2010, MOL NUTR FOOD RES, V54, P991, DOI 10.1002/mnfr.200900218
   Emekli-Alturfan E, 2007, DIABETES-METAB RES, V23, P653, DOI 10.1002/dmrr.757
   Esfahani A, 2014, J NUTR SCI, V3, DOI 10.1017/jns.2013.33
   Esposito D, 2015, J AGR FOOD CHEM, V63, P6172, DOI 10.1021/acs.jafc.5b00963
   Esposito K, 2004, JAMA-J AM MED ASSOC, V292, P1440, DOI 10.1001/jama.292.12.1440
   Fukuda T, 2004, BIOFACTORS, V21, P251, DOI 10.1002/biof.552210148
   Furchner-Evanson A, 2010, APPETITE, V54, P564, DOI 10.1016/j.appet.2010.02.015
   Gentile C, 2007, J AGR FOOD CHEM, V55, P643, DOI 10.1021/jf062533i
   Grygiel-Gorniak B, 2014, NUTR J, V13, DOI 10.1186/1475-2891-13-17
   Guasch-Ferre M, 2014, J NUTR, V144, P55, DOI 10.3945/jn.113.183012
   Gulati S, 2017, METAB SYNDR RELAT D, V15, P98, DOI 10.1089/met.2016.0066
   Gulati S, 2014, NUTRITION, V30, P192, DOI 10.1016/j.nut.2013.08.005
   Guo X, 2016, EUR J CLIN NUTR, V70, P1360, DOI 10.1038/ejcn.2016.142
   Haag M, 2005, MED SCI MONITOR, V11, pRA359
   Halvorsen BL, 2006, AM J CLIN NUTR, V84, P95, DOI 10.1093/ajcn/84.1.95
   Haytowitz David B., 2019, USDA NATL NUTR DATAB
   Heppner KM, 2015, FRONT NEUROSCI-SWITZ, V9, DOI 10.3389/fnins.2015.00092
   Hermsdorff HHM, 2010, NUTR METAB, V7, DOI 10.1186/1743-7075-7-42
   Hernandez-Alonso P., 2016, EUR J NUTR
   Hernandez-Alonso P, 2017, J NUTR BIOCHEM, V45, P48, DOI 10.1016/j.jnutbio.2017.04.002
   Hernandez-Alonso P, 2014, DIABETES CARE, V37, P3098, DOI 10.2337/dc14-1431
   Hernandez-Salinas R, 2015, BIOL RES, V48, DOI 10.1186/s40659-015-0045-4
   HOLLIDAY R, 1990, BIOL REV, V65, P431, DOI 10.1111/j.1469-185X.1990.tb01233.x
   Hopping BN, 2010, J NUTR, V140, P68, DOI 10.3945/jn.109.112441
   Howarth L, 2010, J AM DIET ASSOC, V110, P1322, DOI 10.1016/j.jada.2010.06.002
   Ibarrola-Jurado N, 2013, PLOS ONE, V8, DOI 10.1371/journal.pone.0057367
   Jelodar G, 2007, AFR J TRADIT COMPLEM, V4, P299
   Jenkins DJA, 2008, METABOLISM, V57, P882, DOI 10.1016/j.metabol.2008.01.032
   Jenkins DJA, 2006, J NUTR, V136, P2987, DOI 10.1093/jn/136.12.2987
   Jiang R, 2002, JAMA-J AM MED ASSOC, V288, P2554, DOI 10.1001/jama.288.20.2554
   Josse AR, 2007, METABOLISM, V56, P400, DOI 10.1016/j.metabol.2006.10.024
   Kaliora AC, 2017, J MED FOOD, V20, P301, DOI 10.1089/jmf.2016.0123
   Kanellos PT, 2014, NUTRITION, V30, P358, DOI 10.1016/j.nut.2013.07.020
   Kanellos PT, 2013, PLANT FOOD HUM NUTR, V68, P145, DOI 10.1007/s11130-013-0348-y
   Kang I, 2016, ADV NUTR, V7, P961, DOI 10.3945/an.116.012575
   Karachanak-Yankova S, 2015, BALK J MED GENET, V18, P15, DOI 10.1515/bjmg-2015-0081
   Katz DL, 2012, J AM COLL NUTR, V31, P415, DOI 10.1080/07315724.2012.10720468
   Keast DR, 2011, NUTR RES, V31, P460, DOI 10.1016/j.nutres.2011.05.009
   Kendall CWC, 2014, EUR J CLIN NUTR, V68, P370, DOI 10.1038/ejcn.2013.275
   Kendall CWC, 2011, NUTR METAB CARDIOVAS, V21, pS34, DOI 10.1016/j.numecd.2011.03.013
   Kendall CWC, 2011, EUR J CLIN NUTR, V65, P696, DOI 10.1038/ejcn.2011.12
   Kien CL, 2009, CURR DIABETES REP, V9, P43, DOI 10.1007/s11892-009-0009-6
   Kim Y, 2008, NUTR RES, V28, P304, DOI 10.1016/j.nutres.2008.02.015
   Kochar J, 2010, EUR J CLIN NUTR, V64, P75, DOI 10.1038/ejcn.2009.121
   Lasa A, 2014, EUR J CLIN NUTR, V68, P767, DOI 10.1038/ejcn.2014.1
   Le T, 2016, J AM HEART ASSOC, V5, DOI 10.1161/JAHA.115.002771
   Lee KW, 2004, CRIT REV FOOD SCI, V44, P437, DOI 10.1080/10408690490886674
   Li SC, 2011, METABOLISM, V60, P474, DOI 10.1016/j.metabol.2010.04.009
   Link A, 2010, BIOCHEM PHARMACOL, V80, P1771, DOI 10.1016/j.bcp.2010.06.036
   Liu JF, 2013, EUR J NUTR, V52, P927, DOI 10.1007/s00394-012-0400-y
   Lopez-Ridaura R, 2004, DIABETES CARE, V27, P134, DOI 10.2337/diacare.27.1.134
   Lovejoy JC, 2002, AM J CLIN NUTR, V76, P1000, DOI 10.1093/ajcn/76.5.1000
   Lovejoy Jennifer C, 2005, Curr Diab Rep, V5, P379, DOI 10.1007/s11892-005-0097-x
   Ma YY, 2010, DIABETES CARE, V33, P227, DOI 10.2337/dc09-1156
   Mandalari G, 2013, NUTRITION, V29, P338, DOI 10.1016/j.nut.2012.08.004
   Mandalari G, 2010, FEMS MICROBIOL LETT, V304, P116, DOI 10.1111/j.1574-6968.2010.01898.x
   Martini LA, 2010, NUTR REV, V68, P341, DOI 10.1111/j.1753-4887.2010.00296.x
   McManus K, 2001, INT J OBESITY, V25, P1503, DOI 10.1038/sj.ijo.0801796
   Mejia SB, 2014, BMJ OPEN, V4, DOI 10.1136/bmjopen-2013-004660
   Meng YH, 2016, PLANT FOOD HUM NUTR, V71, P444, DOI 10.1007/s11130-016-0581-2
   Mirrahimi A, 2014, CURR ATHEROSCLER REP, V16, DOI 10.1007/s11883-013-0381-1
   Montonen J, 2004, DIABETES CARE, V27, P362, DOI 10.2337/diacare.27.2.362
   Moreira APB, 2016, J HUM NUTR DIET, V29, P95, DOI 10.1111/jhn.12284
   Mori AM, 2011, NUTR METAB, V8, DOI 10.1186/1743-7075-8-6
   Nettleton JA, 2008, DIABETES CARE, V31, P1777, DOI 10.2337/dc08-0760
   Nieman DC, 2014, PLOS ONE, V9, DOI 10.1371/journal.pone.0113725
   Njike VY, 2015, BMJ OPEN DIAB RES CA, V3, DOI 10.1136/bmjdrc-2015-000115
   O'Neil CE, 2015, NUTR J, V14, DOI 10.1186/s12937-015-0052-x
   O'Neil CE, 2012, NUTR RES, V32, P185, DOI 10.1016/j.nutres.2012.01.005
   O'Neil CE, 2010, ASIA PAC J CLIN NUTR, V19, P142
   Oboh G, 2016, ADV EXP MED BIOL, V929, P377, DOI 10.1007/978-3-319-41342-6_17
   Ojewole JAO, 2003, METHOD FIND EXP CLIN, V25, P199, DOI 10.1358/mf.2003.25.3.769640
   Ortega FJ, 2015, J NUTR BIOCHEM, V26, P1095, DOI 10.1016/j.jnutbio.2015.05.001
   Overman A, 2011, INT J OBESITY, V35, P1165, DOI 10.1038/ijo.2010.272
   Overman A, 2010, INT J OBESITY, V34, P800, DOI 10.1038/ijo.2009.296
   Paluszczak J, 2010, TOXICOL LETT, V192, P119, DOI 10.1016/j.toxlet.2009.10.010
   Pan A, 2013, J NUTR, V143, P512, DOI 10.3945/jn.112.172171
   Panchal SK, 2013, EUR J NUTR, V52, P559, DOI 10.1007/s00394-012-0358-9
   Pandey KB, 2009, CURR NUTR FOOD SCI, V5, P249, DOI 10.2174/157340109790218058
   Parham Mahmoud, 2014, Rev Diabet Stud, V11, P190, DOI 10.1900/RDS.2014.11.190
   Phillips KM, 2005, J AGR FOOD CHEM, V53, P9436, DOI 10.1021/jf051505h
   Pimpin L, 2016, PLOS ONE, V11, DOI 10.1371/journal.pone.0158118
   Porto LCS, 2015, PLANT FOOD HUM NUTR, V70, P414, DOI 10.1007/s11130-015-0510-9
   Puglisi MJ, 2008, LIPIDS HEALTH DIS, V7, DOI 10.1186/1476-511X-7-14
   Rajaram S, 2006, BRIT J NUTR, V96, pS79, DOI 10.1017/BJN20061867
   Ramesh B, 2006, Yale J Biol Med, V79, P9
   Rankin JW, 2008, DIABETES OBES METAB, V10, P1086, DOI 10.1111/j.1463-1326.2008.00867.x
   RASMUSSEN O, 1989, DIABETIC MED, V6, P337, DOI 10.1111/j.1464-5491.1989.tb01176.x
   Reis CEG, 2011, NUTR HOSP, V26, P745, DOI [10.1590/S0212-16112011000400012, 10.3305/nh.2011.26.4.5024]
   Richmond K., 2013, ISRN NUTR, V2013, P626414, DOI DOI 10.5402/2013/626414
   Riserus U, 2009, PROG LIPID RES, V48, P44, DOI 10.1016/j.plipres.2008.10.002
   Ros E, 2015, BRIT J NUTR, V113, pS111, DOI 10.1017/S0007114514003924
   Ros E, 2010, NUTRIENTS, V2, P652, DOI [10.3390/nu2070652, 10.3390/nu2070683]
   Ross SA, 2014, ANNU REV NUTR, V34, P305, DOI 10.1146/annurev-nutr-071813-105729
   Salas-Salvado J, 2011, NUTR METAB CARDIOVAS, V21, pS1, DOI 10.1016/j.numecd.2010.10.013
   Sari I, 2010, NUTRITION, V26, P399, DOI 10.1016/j.nut.2009.05.023
   Sauder KA, 2015, METABOLISM, V64, P1521, DOI 10.1016/j.metabol.2015.07.021
   Schmatz R, 2013, CELL BIOCHEM BIOPHYS, V65, P129, DOI 10.1007/s12013-012-9407-5
   Segal-Isaacson C J, 2001, Curr Diab Rep, V1, P161
   Shahidi F, 2007, J AGR FOOD CHEM, V55, P1212, DOI 10.1021/jf062472o
   Shahraki J, 2014, IRAN J PHARM RES, V13, P1263
   Sluijs I, 2015, NUTR METAB CARDIOVAS, V25, P376, DOI 10.1016/j.numecd.2014.12.008
   Sofi F, 2009, CURR OPIN CARDIOL, V24, P442, DOI 10.1097/HCO.0b013e32832f056e
   Storlien LH, 1996, DIABETOLOGIA, V39, P621, DOI 10.1007/BF00418533
   Tan SY, 2013, EUR J CLIN NUTR, V67, P1205, DOI 10.1038/ejcn.2013.184
   Tapsell LC, 2009, EUR J CLIN NUTR, V63, P1008, DOI 10.1038/ejcn.2009.19
   Tapsell LC, 2004, DIABETES CARE, V27, P2777, DOI 10.2337/diacare.27.12.2777
   Tedong L, 2010, MOL NUTR FOOD RES, V54, P1753, DOI 10.1002/mnfr.201000045
   Tedong Leonard, 2006, Afr J Tradit Complement Altern Med, V4, P140
   Tey SL, 2011, J NUTR METAB, V2011, DOI 10.1155/2011/357350
   Tome-Carneiro J, 2013, PHARMACOL RES, V72, P69, DOI 10.1016/j.phrs.2013.03.011
   Ukhanova M, 2014, BRIT J NUTR, V111, P2146, DOI 10.1017/S0007114514000385
   US Department of Health and Human Services US Department of Agriculture, 2015, 2015 2020 DIET GUID
   van den Brandt PA, 2015, INT J EPIDEMIOL, V44, P1038, DOI 10.1093/ije/dyv039
   Vassiliou EK, 2009, LIPIDS HEALTH DIS, V8, DOI 10.1186/1476-511X-8-25
   Villegas R, 2008, AM J CLIN NUTR, V87, P162, DOI 10.1093/ajcn/87.1.162
   Wang X, 2012, NUTR J, V11, DOI 10.1186/1475-2891-11-20
   Weijers RNM, 2012, CURR DIABETES REV, V8, P390, DOI 10.2174/157339912802083531
   Widmer RJ, 2015, AM J MED, V128, P229, DOI 10.1016/j.amjmed.2014.10.014
   Wien MA, 2003, INT J OBESITY, V27, P1365, DOI 10.1038/sj.ijo.0802411
   Wien M, 2014, NUTR J, V13, DOI 10.1186/1475-2891-13-10
   Wien M, 2010, J AM COLL NUTR, V29, P189, DOI 10.1080/07315724.2010.10719833
   Wijeratne SSK, 2006, J AGR FOOD CHEM, V54, P312, DOI 10.1021/jf051692j
   Wu LY, 2014, METABOLISM, V63, P382, DOI 10.1016/j.metabol.2013.11.005
   Xiao JB, 2015, CURR MED CHEM, V22, P23
   Yoshimura Y, 2013, BIOCHEM BIOPH RES CO, V434, P486, DOI 10.1016/j.bbrc.2013.03.100
   Zangiabadi N, 2011, OXID MED CELL LONGEV, V2011, DOI 10.1155/2011/976948
   Zhao B, 2008, FOOD CHEM, V108, P511, DOI 10.1016/j.foodchem.2007.11.003
NR 170
TC 48
Z9 51
U1 0
U2 28
PU MDPI
PI BASEL
PA ST ALBAN-ANLAGE 66, CH-4052 BASEL, SWITZERLAND
EI 2072-6643
J9 NUTRIENTS
JI Nutrients
PD JUL
PY 2017
VL 9
IS 7
AR 673
DI 10.3390/nu9070673
PG 34
WC Nutrition & Dietetics
WE Science Citation Index Expanded (SCI-EXPANDED)
SC Nutrition & Dietetics
GA FC2PF
UT WOS:000406679700030
PM 28657613
OA gold, Green Published, Green Submitted
DA 2022-07-02
ER

PT J
AU Mu, QH
   Tavella, VJ
   Kirby, JL
   Cecere, TE
   Chung, M
   Lee, J
   Li, S
   Ahmed, SA
   Eden, K
   Allen, IC
   Reilly, CM
   Luo, XM
AF Mu, Qinghui
   Tavella, Vincent J.
   Kirby, Jay L.
   Cecere, Thomas E.
   Chung, Matthias
   Lee, Jiyoung
   Li, Song
   Ahmed, S. Ansar
   Eden, Kristin
   Allen, Irving Coy
   Reilly, Christopher M.
   Luo, Xin M.
TI Antibiotics ameliorate lupus-like symptoms in mice
SO SCIENTIFIC REPORTS
LA English
DT Article
ID GUT MICROBIOTA; EXACERBATES NEPHRITIS; DIABETES DEVELOPMENT;
   IMMUNE-COMPLEXES; RENAL-DISEASE; T-CELLS; LIPOPOLYSACCHARIDE; DIET;
   CONTRIBUTES; PROGRESSION
AB Gut microbiota and the immune system interact to maintain tissue homeostasis, but whether this interaction is involved in the pathogenesis of systemic lupus erythematosus (SLE) is unclear. Here we report that oral antibiotics given during active disease removed harmful bacteria from the gut microbiota and attenuated SLE-like disease in lupus-prone mice. Using MRL/lpr mice, we showed that antibiotics given after disease onset ameliorated systemic autoimmunity and kidney histopathology. They decreased IL-17-producing cells and increased the level of circulating IL-10. In addition, antibiotics removed Lachnospiraceae and increased the relative abundance of Lactobacillus spp., two groups of bacteria previously shown to be associated with deteriorated or improved symptoms in MRL/lpr mice, respectively. Moreover, we showed that the attenuated disease phenotype could be recapitulated with a single antibiotic vancomycin, which reshaped the gut microbiota and changed microbial functional pathways in a time-dependent manner. Furthermore, vancomycin treatment increased the barrier function of the intestinal epithelium, thus preventing the translocation of lipopolysaccharide, a cell wall component of Gram-negative Proteobacteria and known inducer of lupus in mice, into the circulation. These results suggest that mixed antibiotics or a single antibiotic vancomycin ameliorate SLE-like disease in MRL/lpr mice by changing the composition of gut microbiota.
C1 [Mu, Qinghui; Tavella, Vincent J.; Kirby, Jay L.; Cecere, Thomas E.; Ahmed, S. Ansar; Eden, Kristin; Allen, Irving Coy; Luo, Xin M.] Virginia Tech, Virginia Maryland Coll Vet Med, Dept Biomed Sci & Pathobiol, Blacksburg, VA 24061 USA.
   [Chung, Matthias] Virginia Tech, Dept Math, Blacksburg, VA 24061 USA.
   [Lee, Jiyoung; Li, Song] Virginia Tech, Dept Crop & Soil Sci, Blacksburg, VA USA.
   [Reilly, Christopher M.] Edward Via Coll Osteopath Med, Blacksburg, VA USA.
RP Luo, XM (corresponding author), Virginia Tech, Virginia Maryland Coll Vet Med, Dept Biomed Sci & Pathobiol, Blacksburg, VA 24061 USA.
EM xinluo@vt.edu
RI Luo, Xin M/J-6544-2016; Lee, Jiyoung/ABB-1401-2021
OI Luo, Xin M/0000-0002-2809-5836; Lee, Jiyoung/0000-0003-1702-874X;
   Reilly, Chris/0000-0003-4787-7750
FU NIH [AR067418, AI117597]; NATIONAL INSTITUTE OF ALLERGY AND INFECTIOUS
   DISEASES [R03AI117597] Funding Source: NIH RePORTER; NATIONAL INSTITUTE
   OF ARTHRITIS AND MUSCULOSKELETAL AND SKIN DISEASES [R15AR067418] Funding
   Source: NIH RePORTER; OFFICE OF THE DIRECTOR, NATIONAL INSTITUTES OF
   HEALTH [P40OD010995] Funding Source: NIH RePORTER
FX We thank Sarah Owens for assistance on Illumina MiSeq sequencing, Husen
   Zhang for analyzing microbiome data, and Caroline Leeth for the use of
   flow cytometer. This work was support by NIH grants AR067418 and
   AI117597.
CR Ahrne S, 2011, NUTRIENTS, V3, P104, DOI 10.3390/nu3010104
   Anderson JM, 2009, CSH PERSPECT BIOL, V1, DOI 10.1101/cshperspect.a002584
   Anderson MJ, 2001, AUSTRAL ECOL, V26, P32, DOI 10.1046/j.1442-9993.2001.01070.x
   Brown K, 2016, ISME J, V10, P321, DOI 10.1038/ismej.2015.114
   Cameron JS, 1999, J AM SOC NEPHROL, V10, P413
   Candon S, 2015, PLOS ONE, V10, DOI 10.1371/journal.pone.0125448
   CAVALLO T, 1990, CLIN EXP IMMUNOL, V82, P515
   CAVALLO T, 1990, AM J PATHOL, V137, P971
   Costa FRC, 2016, J EXP MED, V213, P1223, DOI 10.1084/jem.20150744
   Crispin JC, 2008, J IMMUNOL, V181, P8761, DOI 10.4049/jimmunol.181.12.8761
   de Paiva CS, 2016, SCI REP-UK, V6, DOI 10.1038/srep23561
   Donato KA, 2010, MICROBIOL-SGM, V156, P3288, DOI 10.1099/mic.0.040139-0
   Dorozynska I, 2014, PHARMACOL REP, V66, P250, DOI 10.1016/j.pharep.2013.09.007
   Fasano A, 2012, CLIN REV ALLERG IMMU, V42, P71, DOI 10.1007/s12016-011-8291-x
   Finegold SM, 2009, ANTIMICROB AGENTS CH, V53, P281, DOI 10.1128/AAC.00441-08
   Ganeshan K, 2012, J IMMUNOL, V188, P594, DOI 10.4049/jimmunol.1102389
   GRANHOLM NA, 1994, LUPUS, V3, P507, DOI 10.1177/096120339400300614
   GRANHOLM NA, 1995, LUPUS, V4, P339, DOI 10.1177/096120339500400503
   GRANHOLM NA, 1991, CLIN EXP IMMUNOL, V85, P270
   Hansen CHF, 2012, DIABETOLOGIA, V55, P2285, DOI 10.1007/s00125-012-2564-7
   Hu YJ, 2016, J AUTOIMMUN, V72, P47, DOI 10.1016/j.jaut.2016.05.001
   Hu YJ, 2015, J IMMUNOL, V195, P4176, DOI 10.4049/jimmunol.1500884
   Ichinohe T, 2011, P NATL ACAD SCI USA, V108, P5354, DOI 10.1073/pnas.1019378108
   Ivanov II, 2008, CELL HOST MICROBE, V4, P337, DOI 10.1016/j.chom.2008.09.009
   Jernberg C, 2007, ISME J, V1, P56, DOI 10.1038/ismej.2007.3
   Johnson BM, 2015, CLIN EXP IMMUNOL, V181, P323, DOI 10.1111/cei.12609
   Kanehisa M, 2000, NUCLEIC ACIDS RES, V28, P27, DOI 10.1093/nar/28.1.27
   Kim KA, 2012, PLOS ONE, V7, DOI 10.1371/journal.pone.0047713
   Kimura A, 2010, EUR J IMMUNOL, V40, P1830, DOI 10.1002/eji.201040391
   Krebs CF, 2016, IMMUNITY, V45, P1078, DOI 10.1016/j.immuni.2016.10.020
   Krizak J, 2016, IRAN J BASIC MED SCI, V19, P290
   Lamprecht M, 2012, J INT SOC SPORT NUTR, V9, DOI 10.1186/1550-2783-9-45
   Langille MGI, 2013, NAT BIOTECHNOL, V31, P814, DOI 10.1038/nbt.2676
   Lee YH, 2010, LUPUS, V19, P703, DOI 10.1177/0961203309357763
   Liao XF, 2015, PLOS ONE, V10, DOI 10.1371/journal.pone.0118176
   Livanos AE, 2016, NAT MICROBIOL, V1, DOI [10.1038/NMICROBIOL.2016.140, 10.1038/nmicrobiol.2016.140]
   Love MI, 2014, GENOME BIOL, V15, DOI 10.1186/s13059-014-0550-8
   Maldonado MA, 1999, J IMMUNOL, V162, P6322
   Martin JC, 2014, CLIN IMMUNOL, V154, P1, DOI 10.1016/j.clim.2014.05.004
   MCCORMICK M H, 1955, Antibiot Annu, V3, P606
   Meira LB, 2008, J CLIN INVEST, V118, P2516, DOI 10.1172/JCI35073
   Million M, 2013, NUTR DIABETES, V3, DOI 10.1038/nutd.2013.28
   Mu QH, 2015, FRONT IMMUNOL, V6, DOI 10.3389/fimmu.2015.00608
   Murphy EF, 2013, GUT, V62, P220, DOI 10.1136/gutjnl-2011-300705
   Parks DH, 2010, BIOINFORMATICS, V26, P715, DOI 10.1093/bioinformatics/btq041
   Raetz CRH, 2007, ANNU REV BIOCHEM, V76, P295, DOI 10.1146/annurev.biochem.76.010307.145803
   Rakoff-Nahoum S, 2004, CELL, V118, P229, DOI 10.1016/j.cell.2004.07.002
   Rao S, 2011, SCAND J INFECT DIS, V43, P386, DOI 10.3109/00365548.2010.544671
   Robinson CJ, 2010, GUT MICROBES, V1, P279, DOI 10.4161/gmic.1.4.12614
   Rosser EC, 2014, NAT MED, V20, P1334, DOI 10.1038/nm.3680
   Sonnenburg ED, 2016, NATURE, V529, P212, DOI 10.1038/nature16504
   Stone M, 2003, J RHEUMATOL, V30, P2112
   Tackey E, 2004, LUPUS, V13, P339, DOI 10.1191/0961203304lu1023oa
   Tlaskalova-Hogenova H, 2011, CELL MOL IMMUNOL, V8, P110, DOI 10.1038/cmi.2010.67
   Tulstrup MVL, 2015, PLOS ONE, V10, DOI 10.1371/journal.pone.0144854
   Vieira SM, 2014, LUPUS, V23, P518, DOI 10.1177/0961203313501401
   WAKSMAN SA, 1949, J BACTERIOL, V58, P229, DOI 10.1128/JB.58.2.229-237.1949
   Watts T, 2005, P NATL ACAD SCI USA, V102, P2916, DOI 10.1073/pnas.0500178102
   Willing BP, 2011, NAT REV MICROBIOL, V9, P233, DOI 10.1038/nrmicro2536
   Wu HJ, 2010, IMMUNITY, V32, P815, DOI 10.1016/j.immuni.2010.06.001
   Yin ZN, 2002, J IMMUNOL, V169, P2148, DOI 10.4049/jimmunol.169.4.2148
   Zhang H., 2014, ISME J
   Zhang HS, 2014, APPL ENVIRON MICROB, V80, P7551, DOI 10.1128/AEM.02676-14
   Zhang M, 2016, WORLD J GASTROENTERO, V22, P8905, DOI 10.3748/wjg.v22.i40.8905
NR 64
TC 55
Z9 59
U1 1
U2 11
PU NATURE RESEARCH
PI BERLIN
PA HEIDELBERGER PLATZ 3, BERLIN, 14197, GERMANY
SN 2045-2322
J9 SCI REP-UK
JI Sci Rep
PD OCT 20
PY 2017
VL 7
AR 13675
DI 10.1038/s41598-017-14223-0
PG 14
WC Multidisciplinary Sciences
WE Science Citation Index Expanded (SCI-EXPANDED)
SC Science & Technology - Other Topics
GA FK3AX
UT WOS:000413357500041
PM 29057975
OA Green Published, gold
DA 2022-07-02
ER

PT J
AU Kim, MS
   Hwang, SS
   Park, EJ
   Bae, JW
AF Kim, Min-Soo
   Hwang, Seong-Soo
   Park, Eun-Jin
   Bae, Jin-Woo
TI Strict vegetarian diet improves the risk factors associated with
   metabolic diseases by modulating gut microbiota and reducing intestinal
   inflammation
SO ENVIRONMENTAL MICROBIOLOGY REPORTS
LA English
DT Article
ID HIGH-FAT DIET; CARDIOVASCULAR-DISEASE; INDUCED OBESITY; EARLY-LIFE;
   PATTERNS; RECEPTOR; ENDOTOXEMIA; CANCER; CELLS; ALTER
AB Low-grade inflammation of the intestine results in metabolic dysfunction, in which dysbiosis of the gut microbiota is intimately involved. Dietary fibre induces prebiotic effects that may restore imbalances in the gut microbiota; however, no clinical trials have been reported in patients with metabolic diseases. Here, six obese subjects with type 2 diabetes and/or hypertension were assigned to a strict vegetarian diet (SVD) for 1 month, and blood biomarkers of glucose and lipid metabolisms, faecal microbiota using 454-pyrosequencing of 16S ribosomal RNA genes, faecal lipocalin-2 and short-chain fatty acids were monitored. An SVD reduced body weight and the concentrations of triglycerides, total cholesterol, low-density lipoprotein cholesterol and haemoglobin A1c, and improved fasting glucose and postprandial glucose levels. An SVD reduced the Firmicutes-to-Bacteroidetes ratio in the gut microbiota, but did not alter enterotypes. An SVD led to a decrease in the pathobionts such as the Enterobacteriaceae and an increase in commensal microbes such as Bacteroides fragilis and Clostridium species belonging to clusters XIVa and IV, resulting in reduced intestinal lipocalin-2 and short-chain fatty acids levels. This study underscores the benefits of dietary fibre for improving the risk factors of metabolic diseases and shows that increased fibre intake reduces gut inflammation by changing the gut microbiota.
C1 [Kim, Min-Soo; Bae, Jin-Woo] Kyung Hee Univ, Dept Life & Nanopharmaceut Sci, Seoul 130701, South Korea.
   [Kim, Min-Soo; Bae, Jin-Woo] Kyung Hee Univ, Dept Biol, Seoul 130701, South Korea.
   [Hwang, Seong-Soo] Hwangseongsoo Clin, Seoul 137909, South Korea.
   [Park, Eun-Jin] Jeju Natl Univ, Dept Food Bioengn, Cheju 690756, South Korea.
RP Bae, JW (corresponding author), Kyung Hee Univ, Dept Life & Nanopharmaceut Sci, 1 Hoegi Dong, Seoul 130701, South Korea.
EM baejw@khu.ac.kr
RI Bae, Jin-Woo/S-1955-2017
OI Bae, Jin-Woo/0000-0001-6433-5270
FU National Research Foundation of Korea (NRF) [2012-0008806]; Ministry of
   Education, Science and Technology; Hi Seoul Science (humanities)
   Fellowship; Seoul Scholarship Foundation
FX This work was supported by a grant from the Mid-Career Researcher
   Program (2012-0008806) and NRF-2012-Forstering Core Leaders of the
   Future Basic Science Program through the National Research Foundation of
   Korea (NRF) funded by the Ministry of Education, Science and Technology.
   M.-S. K. was supported by a grant from a Hi Seoul Science (humanities)
   Fellowship funded by the Seoul Scholarship Foundation. We thank Prof.
   Park Young-Seok in Kyung Hee University, Dr. Justin Kuczynski in
   University of Colorado and Tanya Yatsunenko in Washington University
   School of Medicine for bioinformatics' advice. We also thank the Jeju
   Center at the Korea Basic Science Institute for performing faecal SCFA
   analysis.
CR [Anonymous], 2008, J AM DIET ASSOC, V108, P1716, DOI 10.1016/j.jada.2008.08.007
   Arumugam M, 2011, NATURE, V473, P174, DOI 10.1038/nature09944
   Atarashi K, 2011, SCIENCE, V331, P337, DOI 10.1126/science.1198469
   Bach JF, 2002, NEW ENGL J MED, V347, P911, DOI 10.1056/NEJMra020100
   Bhatti MA, 2000, CLIN INFECT DIS, V31, P839, DOI 10.1086/314046
   Blaser MJ, 2009, NAT REV MICROBIOL, V7, P887, DOI 10.1038/nrmicro2245
   Cani PD, 2008, DIABETES, V57, P1470, DOI 10.2337/db07-1403
   Carvalho FA, 2012, CELL HOST MICROBE, V12, P139, DOI 10.1016/j.chom.2012.07.004
   Chassaing B, 2012, PLOS ONE, V7, DOI 10.1371/journal.pone.0044328
   Cho I, 2012, NATURE, V488, P621, DOI 10.1038/nature11400
   Chung HC, 2012, CELL, V149, P1578, DOI 10.1016/j.cell.2012.04.037
   De Filippo C, 2010, P NATL ACAD SCI USA, V107, P14691, DOI 10.1073/pnas.1005963107
   Endt K, 2010, PLOS PATHOG, V6, DOI 10.1371/journal.ppat.1001097
   Finegold SM, 2005, EUR J CLIN MICROBIOL, V24, P319, DOI 10.1007/s10096-005-1334-6
   Flint HJ, 2008, NAT REV MICROBIOL, V6, P121, DOI 10.1038/nrmicro1817
   Fung TT, 2001, AM J CLIN NUTR, V73, P61
   Garrett WS, 2010, CELL HOST MICROBE, V8, P292, DOI 10.1016/j.chom.2010.08.004
   Grundy SM, 2005, CIRCULATION, V112, P2735, DOI 10.1161/CIRCULATIONAHA.105.169404
   Heidemann C, 2008, CIRCULATION, V118, P230, DOI 10.1161/CIRCULATIONAHA.108.771881
   Hill MJ, 1997, EUR J CANCER PREV, V6, P219, DOI 10.1097/00008469-199706000-00002
   Huda-Faujan N, 2010, Open Biochem J, V4, P53, DOI 10.2174/1874091X01004010053
   Joly F, 2010, BIOCHIMIE, V92, P753, DOI 10.1016/j.biochi.2010.02.015
   Jumpertz R, 2011, AM J CLIN NUTR, V94, P58, DOI 10.3945/ajcn.110.010132
   Kaci G, 2011, APPL ENVIRON MICROB, V77, P4681, DOI 10.1128/AEM.03021-10
   Kau AL, 2011, NATURE, V474, P327, DOI 10.1038/nature10213
   Kimura I, 2013, NAT COMMUN, V4, DOI 10.1038/ncomms2852
   Koren O, 2012, CELL, V150, P470, DOI 10.1016/j.cell.2012.07.008
   Ley RE, 2006, NATURE, V444, P1022, DOI 10.1038/4441022a
   Maga EA, 2012, APPL ENVIRON MICROB, V78, P6153, DOI 10.1128/AEM.00956-12
   Martens EC, 2009, J BIOL CHEM, V284, P24673, DOI 10.1074/jbc.R109.022848
   Martinez I, 2013, ISME J, V7, P269, DOI 10.1038/ismej.2012.104
   Maslowski KM, 2009, NATURE, V461, P1282, DOI 10.1038/nature08530
   Mukhopadhya I, 2012, NAT REV GASTRO HEPAT, V9, P219, DOI 10.1038/nrgastro.2012.14
   Musso G, 2011, ANNU REV MED, V62, P361, DOI 10.1146/annurev-med-012510-175505
   Neville BA, 2012, PLOS ONE, V7, DOI 10.1371/journal.pone.0040592
   Olszak T, 2012, SCIENCE, V336, P489, DOI 10.1126/science.1219328
   Parnell JA, 2012, GUT MICROBES, V3, P29, DOI 10.4161/gmic.19246
   Pendyala S, 2012, GASTROENTEROLOGY, V142, P1100, DOI 10.1053/j.gastro.2012.01.034
   Qin JJ, 2012, NATURE, V490, P55, DOI 10.1038/nature11450
   Rajilic-Stojanovic M, 2013, ENVIRON MICROBIOL, V15, P1146, DOI 10.1111/1462-2920.12023
   Reeves AE, 2012, INFECT IMMUN, V80, P3786, DOI 10.1128/IAI.00647-12
   Round JL, 2010, P NATL ACAD SCI USA, V107, P12204, DOI 10.1073/pnas.0909122107
   Samuel BS, 2008, P NATL ACAD SCI USA, V105, P16767, DOI 10.1073/pnas.0808567105
   Schwiertz A, 2010, OBESITY, V18, P190, DOI 10.1038/oby.2009.167
   Tana C, 2010, NEUROGASTROENT MOTIL, V22, P512, DOI 10.1111/j.1365-2982.2009.01427.x
   Topping DL, 2001, PHYSIOL REV, V81, P1031, DOI 10.1152/physrev.2001.81.3.1031
   Turnbaugh PJ, 2008, CELL HOST MICROBE, V3, P213, DOI 10.1016/j.chom.2008.02.015
   Turnbaugh PJ, 2006, NATURE, V444, P1027, DOI 10.1038/nature05414
   Turnbaugh PJ, 2009, NATURE, V457, P480, DOI 10.1038/nature07540
   van't Wout JW, 2005, CLIN INFECT DIS, V40, P1070, DOI 10.1086/428671
   Vijay-Kumar M, 2010, SCIENCE, V328, P228, DOI 10.1126/science.1179721
   Vrieze A, 2012, GASTROENTEROLOGY, V143, P913, DOI 10.1053/j.gastro.2012.06.031
   Wellen KE, 2005, J CLIN INVEST, V115, P1111, DOI 10.1172/JCI200525102
   Wright DP, 2000, FEMS MICROBIOL LETT, V190, P73, DOI 10.1111/j.1574-6968.2000.tb09265.x
   Wu GD, 2011, SCIENCE, V334, P105, DOI 10.1126/science.1208344
   Yatsunenko T, 2012, NATURE, V486, P222, DOI 10.1038/nature11053
   Zhang CH, 2012, ISME J, V6, P1848, DOI 10.1038/ismej.2012.27
NR 57
TC 129
Z9 137
U1 1
U2 155
PU WILEY
PI HOBOKEN
PA 111 RIVER ST, HOBOKEN 07030-5774, NJ USA
SN 1758-2229
J9 ENV MICROBIOL REP
JI Environ. Microbiol. Rep.
PD OCT
PY 2013
VL 5
IS 5
BP 765
EP 775
DI 10.1111/1758-2229.12079
PG 11
WC Environmental Sciences; Microbiology
WE Science Citation Index Expanded (SCI-EXPANDED)
SC Environmental Sciences & Ecology; Microbiology
GA 227VF
UT WOS:000325142700017
PM 24115628
DA 2022-07-02
ER

PT J
AU Alvarez, B
   Fernandez, LA
AF Alvarez, Beatriz
   Angel Fernandez, Luis
TI Sustainable therapies by engineered bacteria
SO MICROBIAL BIOTECHNOLOGY
LA English
DT Article
ID PROBIOTIC ESCHERICHIA-COLI; INFLAMMATORY-BOWEL-DISEASE; ANTIGEN-SPECIFIC
   TOLERANCE; LACTOCOCCUS-LACTIS; GUT MICROBIOTA; COMMENSAL BACTERIA;
   MAMMALIAN-CELLS; E. COLI; MICE; DELIVERY
AB The controlled insitu delivery of biologics (e.g. enzymes, cytokines, antibodies) by engineered bacteria of our microbiome will allow the sustainable production of these complex and expensive drugs locally in the human body, overcoming many of the technical and economical barriers currently associated with the global use of these potent medicines. We provide examples showing how engineered bacteria can be effective treatments against multiple pathologies, including autoimmune and inflammatory diseases, metabolic disorders, diabetes, obesity, infectious diseases and cancer, hence contributing to achieve the Global Sustainable Goal 3: ensure healthy lives and promote well-being for all at all ages.
C1 [Alvarez, Beatriz; Angel Fernandez, Luis] CSIC, Dept Microbial Biotechnol, CNB, Campus UAM Cantoblanco, Madrid 28049, Spain.
RP Fernandez, LA (corresponding author), CSIC, Dept Microbial Biotechnol, CNB, Campus UAM Cantoblanco, Madrid 28049, Spain.
EM lafdez@cnb.csic.es
RI Fernández, Luis Ángel/D-2713-2009; Alvarez, Beatriz/L-1266-2014;
   Fernández-Herrero, Luis Ángel/AAA-2583-2021
OI Fernández, Luis Ángel/0000-0001-5920-0638; Alvarez,
   Beatriz/0000-0002-9613-5473; Fernández-Herrero, Luis
   Ángel/0000-0001-5920-0638
FU H2020 European Research Council [ERC-2012-ADG_20120314]; Consejo
   Superior de Investigaciones Cientificas [BIO2014-60305R]
FX H2020 European Research Council (ERC-2012-ADG_20120314); Consejo
   Superior de Investigaciones Cientificas (BIO2014-60305R).
CR Alvarez B, 2015, APPL ENVIRON MICROB, V81, P5784, DOI 10.1128/AEM.00945-15
   Behnsen J, 2013, CSH PERSPECT MED, V3, DOI 10.1101/cshperspect.a010074
   Bermudez-Humaran LG, 2013, CURR OPIN MICROBIOL, V16, P278, DOI 10.1016/j.mib.2013.06.002
   Braat H, 2006, CLIN GASTROENTEROL H, V4, P754, DOI 10.1016/j.cgh.2006.03.028
   Cameron DE, 2014, NAT REV MICROBIOL, V12, P381, DOI 10.1038/nrmicro3239
   Carding Simon, 2015, Microbial Ecology in Health and Disease, V26, P26191, DOI 10.3402/mehd.v26.26191
   Chen ZY, 2014, J CLIN INVEST, V124, P3391, DOI 10.1172/JCI72517
   Chu HT, 2016, SCIENCE, V352, P1116, DOI 10.1126/science.aad9948
   Chua KJ, 2017, CURR OPIN CHEM BIOL, V40, P8, DOI 10.1016/j.cbpa.2017.04.011
   Duan FP, 2010, P NATL ACAD SCI USA, V107, P11260, DOI 10.1073/pnas.1001294107
   Duan FF, 2015, DIABETES, V64, P1794, DOI 10.2337/db14-0635
   Ecker DM, 2015, MABS-AUSTIN, V7, P9, DOI 10.4161/19420862.2015.989042
   Foo JL, 2017, BIOTECHNOL J, V12, DOI 10.1002/biot.201600099
   Galan A, 2016, MOL BIOSYST, V12, P2342, DOI 10.1039/c6mb00219f
   Goh YL, 2012, CURR OPIN BIOTECH, V23, P924, DOI 10.1016/j.copbio.2012.03.004
   Hoogenboom HR, 2005, NAT BIOTECHNOL, V23, P1105, DOI 10.1038/nbt1126
   Hou J, 2011, VACCINE, V29, P4102, DOI 10.1016/j.vaccine.2011.03.105
   Huh JH, 2013, ACS SYNTH BIOL, V2, P418, DOI 10.1021/sb300107h
   Huibregtse IL, 2009, J IMMUNOL, V183, P2390, DOI 10.4049/jimmunol.0802891
   Hurwitz I, 2012, CURR DRUG TARGETS, V13, P1173, DOI 10.2174/138945012802002366
   Hwang IY, 2017, NAT COMMUN, V8, DOI 10.1038/ncomms15028
   Hwang IY, 2016, DRUG RESIST UPDATE, V27, P59, DOI 10.1016/j.drup.2016.06.002
   Hwang IY, 2014, ACS SYNTH BIOL, V3, P228, DOI 10.1021/sb400077j
   Lagenaur LA, 2011, MUCOSAL IMMUNOL, V4, P648, DOI 10.1038/mi.2011.30
   Lemon KP, 2012, SCI TRANSL MED, V4, DOI 10.1126/scitranslmed.3004183
   Li J, 2016, P NATL ACAD SCI USA, V113, pE1306, DOI 10.1073/pnas.1518189113
   Lim B, 2017, CELL, V169, P547, DOI 10.1016/j.cell.2017.03.045
   Ou BM, 2016, APPL MICROBIOL BIOT, V100, P8693, DOI 10.1007/s00253-016-7829-5
   Pant N, 2006, J INFECT DIS, V194, P1580, DOI 10.1086/508747
   PharmaCompass, 2016, TOP DRUGS SAL REV 20
   Pinero-Lambea C, 2015, CURR OPIN BIOTECH, V35, P94, DOI 10.1016/j.copbio.2015.05.004
   Pinero-Lambea C, 2015, ACS SYNTH BIOL, V4, P463, DOI 10.1021/sb500252a
   Reeves AZ, 2015, ACS SYNTH BIOL, V4, P644, DOI 10.1021/acssynbio.5b00002
   Reichert JM, 2016, THERAPEUTIC MONOCLON
   Rescigno M, 2014, CELL MICROBIOL, V16, P1004, DOI 10.1111/cmi.12301
   Rezende RM, 2013, J AUTOIMMUN, V40, P45, DOI 10.1016/j.jaut.2012.07.012
   Riglar DT, 2017, NAT BIOTECHNOL, V35, P653, DOI 10.1038/nbt.3879
   Robert S, 2014, DIABETES, V63, P2876, DOI 10.2337/db13-1236
   Ruano-Gallego D, 2015, ACS SYNTH BIOL, V4, P1030, DOI 10.1021/acssynbio.5b00080
   Sekirov I, 2010, PHYSIOL REV, V90, P859, DOI 10.1152/physrev.00045.2009
   Sonnenborn U, 2016, FEMS MICROBIOL LETT, V363, DOI 10.1093/femsle/fnw212
   Steidler L, 2000, SCIENCE, V289, P1352, DOI 10.1126/science.289.5483.1352
   Takiishi T, 2012, J CLIN INVEST, V122, P1717, DOI 10.1172/JCI60530
   Whelan RA, 2014, MOL THER, V22, P1730, DOI 10.1038/mt.2014.125
   Xavier RJ, 2007, NATURE, V448, P427, DOI 10.1038/nature06005
NR 45
TC 8
Z9 9
U1 1
U2 19
PU WILEY
PI HOBOKEN
PA 111 RIVER ST, HOBOKEN 07030-5774, NJ USA
SN 1751-7915
J9 MICROB BIOTECHNOL
JI Microb. Biotechnol.
PD SEP
PY 2017
VL 10
IS 5
SI SI
BP 1057
EP 1061
DI 10.1111/1751-7915.12778
PG 5
WC Biotechnology & Applied Microbiology; Microbiology
WE Science Citation Index Expanded (SCI-EXPANDED)
SC Biotechnology & Applied Microbiology; Microbiology
GA FH8YJ
UT WOS:000411491300015
PM 28696008
OA Green Published, gold
DA 2022-07-02
ER

PT J
AU Thomas, MS
   Fernandez, ML
AF Thomas, Minu S.
   Fernandez, Maria Luz
TI Trimethylamine N-Oxide (TMAO), Diet and Cardiovascular Disease
SO CURRENT ATHEROSCLEROSIS REPORTS
LA English
DT Review
DE Trimethylamine-N-oxide; Carnitine; Choline; Cardiovascular disease;
   Microbiota; FMO3
ID MICROBIAL-METABOLISM; GUT MICROBIOME; PLASMA CHOLINE; L-CARNITINE;
   PHOSPHATIDYLCHOLINE; CONSUMPTION; NUTRIENT
AB Purpose of ReviewThe association between plasma Trimethylamine N-Oxide (TMAO), diet and risk for cardiovascular disease (CVD) is still not fully understood. While epidemiologic research shows a causal relationship between plasma TMAO concentrations and CVD risk, the role of dietary precursors in determining plasma concentrations of TMAO and biomarkers for CVD is inconclusive.Recent FindingsStudies in diverse populations show that plasma TMAO concentrations are positively associated with inflammation, endothelial dysfunction, type-2 diabetes, central adiposity and hypertension. Most recent studies utilizing challenges of dietary choline have not shown increases in plasma chronic TMAO concentrations while studies with carnitine have shown increases in plasma TMAO but in some cases, no alterations in plasma lipids or biomarkers of oxidative stress were observed.SummaryTMAO is an important plasma metabolite that through several mechanisms can increase the risk of CVD. The correlations between dietary choline and carnitine on chronic plasma TMAO levels and risk for CVD requires further investigation.
C1 [Thomas, Minu S.; Fernandez, Maria Luz] Univ Connecticut, Dept Nutr Sci, Storrs, CT 06269 USA.
RP Fernandez, ML (corresponding author), Univ Connecticut, Dept Nutr Sci, Storrs, CT 06269 USA.
EM minu.thomas@uconn.edu; maria-luz.fernandez@uconn.edu
OI Fernandez, Maria-Luz/0000-0002-1835-0792
CR Barrea L, 2019, NUTRITION, V62, P7, DOI 10.1016/j.nut.2018.11.015
   Barrea L, 2018, NUTRIENTS, V10, DOI 10.3390/nu10121971
   Berge RK, 2015, LIPIDS HEALTH DIS, V14, DOI 10.1186/s12944-015-0162-7
   Bergeron N, 2016, BRIT J NUTR, V116, P2020, DOI 10.1017/S0007114516004165
   Boini KM, 2017, CELL PHYSIOL BIOCHEM, V44, P152, DOI 10.1159/000484623
   Boutagy NE, 2015, OBESITY, V23, P2357, DOI 10.1002/oby.21212
   Boutagy NE, 2015, NUTR RES, V35, P858, DOI 10.1016/j.nutres.2015.07.002
   Brugere JF, 2014, GUT MICROBES, V5, P5, DOI 10.4161/gmic.26749
   Chen ML, 2017, J AM HEART ASSOC, V6, DOI 10.1161/JAHA.117.006347
   Cho CE, 2020, NUTRIENTS, V12, DOI 10.3390/nu12082220
   Cho CE, 2017, MOL NUTR FOOD RES, V61, DOI 10.1002/mnfr.201600324
   DiMarco DM, 2017, LIPIDS, V52, P255, DOI 10.1007/s11745-017-4230-9
   Ding L, 2018, LIPIDS HEALTH DIS, V17, DOI 10.1186/s12944-018-0939-6
   Djousse L, 2018, CIRCULATION, V138
   Dong ZX, 2018, DIS MARKERS, V2018, DOI 10.1155/2018/1578320
   Genoni A, 2020, EUR J NUTR, V59, P1845, DOI 10.1007/s00394-019-02036-y
   Genoni A, 2019, BRIT J NUTR, V121, P322, DOI 10.1017/S000711451800329X
   Griffin LE, 2019, FOOD FUNCT, V10, P2138, DOI [10.1039/C9FO00333A, 10.1039/c9fo00333a]
   Gruppen EG, 2017, SCI REP-UK, V7, DOI 10.1038/s41598-017-13739-9
   Guasch-Ferre M, 2017, J AM HEART ASSOC, V6, DOI [10.1161/jaha.117.006524, 10.1161/JAHA.117.006524]
   Haghikia A, ATRERIOSCLER THOMB V, V38, P225
   Hernandez-Alonso P, 2017, J NUTR BIOCHEM, V45, P48, DOI 10.1016/j.jnutbio.2017.04.002
   Koeth RA, 2019, J CLIN INVEST, V129, P373, DOI 10.1172/JCI94601
   Koeth RA, 2014, CELL METAB, V20, P799, DOI 10.1016/j.cmet.2014.10.006
   Koeth RA, 2013, NAT MED, V19, P576, DOI 10.1038/nm.3145
   Kruger R, 2017, MOL NUTR FOOD RES, V61, DOI 10.1002/mnfr.201700363
   Kuhn T, 2017, CLIN CHEM LAB MED, V55, P261, DOI 10.1515/cclm-2016-0374
   Lemos BS, 2018, J AM COLL NUTR, V37, P716, DOI 10.1080/07315724.2018.1466213
   Li D, 2018, AGING CELL, V17, DOI 10.1111/acel.12768
   Mafune A, 2016, CLIN EXP NEPHROL, V20, P731, DOI 10.1007/s10157-015-1207-y
   Missimer A, 2018, J AM COLL NUTR, V37, P140, DOI 10.1080/07315724.2017.1365026
   Modinger Y, 2019, NUTRIENTS, V11, DOI 10.3390/nu11102548
   Obeid R, 2016, AM J CLIN NUTR, V103, P703, DOI 10.3945/ajcn.115.121269
   Ramezani A, 2018, SCI REP-UK, V8, DOI 10.1038/s41598-018-33018-5
   Robinson-Cohen C, 2016, PLOS ONE, V11, DOI 10.1371/journal.pone.0161074
   Romano KA, 2015, MBIO, V6, DOI 10.1128/mBio.02481-14
   Samulak JJ, 2019, NUTRIENTS, V11, DOI 10.3390/nu11061322
   Samulak JJ, 2019, ANN NUTR METAB, V74, P11, DOI 10.1159/000495037
   Schmedes M, 2019, MOL NUTR FOOD RES, V63, DOI 10.1002/mnfr.201700976
   Shih DM, 2019, ARTERIOSCL THROM VAS, V39, P1045, DOI 10.1161/ATVBAHA.119.312592
   Simo C, 2020, FOOD FUNCT, V11, P6745, DOI 10.1039/d0fo01237h
   Sun XL, 2016, BIOCHEM BIOPH RES CO, V481, P63, DOI 10.1016/j.bbrc.2016.11.017
   Suzuki T, 2016, HEART, V102, P841, DOI 10.1136/heartjnl-2015-308826
   Tang WHW, 2013, NEW ENGL J MED, V368, P1575, DOI 10.1056/NEJMoa1109400
   Velasquez MT, 2016, TOXINS, V8, DOI 10.3390/toxins8110326
   Vernocchi P, 2016, FRONT MICROBIOL, V7, DOI 10.3389/fmicb.2016.01144
   Wang ZN, 2011, NATURE, V472, P57, DOI 10.1038/nature09922
   ZEISEL SH, 1989, J NUTR, V119, P800, DOI 10.1093/jn/119.5.800
   Zeisel SH, 2009, NUTR REV, V67, P615, DOI 10.1111/j.1753-4887.2009.00246.x
   Zhang B, 2020, NUTRIENTS, V12, DOI 10.3390/nu12082278
   Zhu CH, 2020, NUTR RES, V78, P36, DOI 10.1016/j.nutres.2020.04.002
   Zhu W, 2018, J THROMB HAEMOST, V16, P1857, DOI 10.1111/jth.14234
   Zhu WF, 2016, CELL, V165, P111, DOI 10.1016/j.cell.2016.02.011
   Zhu YJ, 2014, P NATL ACAD SCI USA, V111, P4268, DOI 10.1073/pnas.1316569111
NR 54
TC 10
Z9 10
U1 5
U2 21
PU CURRENT MEDICINE GROUP
PI PHILADELPHIA
PA 400 MARKET STREET, STE 700, PHILADELPHIA, PA 19106 USA
SN 1523-3804
EI 1534-6242
J9 CURR ATHEROSCLER REP
JI Curr. Atheroscleros. Rep.
PD FEB 17
PY 2021
VL 23
IS 4
AR 12
DI 10.1007/s11883-021-00910-x
PG 7
WC Peripheral Vascular Disease
WE Science Citation Index Expanded (SCI-EXPANDED)
SC Cardiovascular System & Cardiology
GA QK9RO
UT WOS:000620716800001
PM 33594574
DA 2022-07-02
ER

PT J
AU Ducastel, S
   Touche, V
   Trabelsi, MS
   Boulinguiez, A
   Butruille, L
   Nawrot, M
   Peschard, S
   Chavez-Talavera, O
   Dorchies, E
   Vallez, E
   Annicotte, JS
   Lancel, S
   Briand, O
   Bantubungi, K
   Caron, S
   Bindels, LB
   Delzenne, NM
   Tailleux, A
   Staels, B
   Lestavel, S
AF Ducastel, Sarah
   Touche, Veronique
   Trabelsi, Mohamed-Sami
   Boulinguiez, Alexis
   Butruille, Laura
   Nawrot, Margaux
   Peschard, Simon
   Chavez-Talavera, Oscar
   Dorchies, Emilie
   Vallez, Emmanuelle
   Annicotte, Jean-Sebastien
   Lancel, Steve
   Briand, Olivier
   Bantubungi, Kadiombo
   Caron, Sandrine
   Bindels, Laure B.
   Delzenne, Nathalie M.
   Tailleux, Anne
   Staels, Bart
   Lestavel, Sophie
TI The nuclear receptor FXR inhibits Glucagon-Like Peptide-1 secretion in
   response to microbiota-derived Short-Chain Fatty Acids
SO SCIENTIFIC REPORTS
LA English
DT Article
ID GUT MICROBIOTA; BILE-ACIDS; GLUCOSE-HOMEOSTASIS; PYY SECRETION;
   METABOLISM; PROTEIN; PROPIONATE; LIVER; GLP-1; MECHANISMS
AB The gut microbiota participates in the control of energy homeostasis partly through fermentation of dietary fibers hence producing short-chain fatty acids (SCFAs), which in turn promote the secretion of the incretin Glucagon-Like Peptide-1 (GLP-1) by binding to the SCFA receptors FFAR2 and FFAR3 on enteroendocrine L-cells. We have previously shown that activation of the nuclear Farnesoid X Receptor (FXR) decreases the L-cell response to glucose. Here, we investigated whether FXR also regulates the SCFA-induced GLP-1 secretion. GLP-1 secretion in response to SCFAs was evaluated ex vivo in murine colonic biopsies and in colonoids of wild-type (WT) and FXR knock-out (KO) mice, in vitro in GLUTag and NCI-H716 L-cells activated with the synthetic FXR agonist GW4064 and in vivo in WT and FXR KO mice after prebiotic supplementation. SCFA-induced GLP-1 secretion was blunted in colonic biopsies from GW4064-treated mice and enhanced in FXR KO colonoids. In vitro FXR activation inhibited GLP-1 secretion in response to SCFAs and FFAR2 synthetic ligands, mainly by decreasing FFAR2 expression and downstream G alpha q-signaling. FXR KO mice displayed elevated colonic FFAR2 mRNA levels and increased plasma GLP-1 levels upon local supply of SCFAs with prebiotic supplementation. Our results demonstrate that FXR activation decreases L-cell GLP-1 secretion in response to inulin-derived SCFA by reducing FFAR2 expression and signaling. Inactivation of intestinal FXR using bile acid sequestrants or synthetic antagonists in combination with prebiotic supplementation may be a promising therapeutic approach to boost the incretin axis in type 2 diabetes.
C1 [Ducastel, Sarah; Touche, Veronique; Trabelsi, Mohamed-Sami; Boulinguiez, Alexis; Butruille, Laura; Nawrot, Margaux; Peschard, Simon; Chavez-Talavera, Oscar; Dorchies, Emilie; Vallez, Emmanuelle; Lancel, Steve; Briand, Olivier; Bantubungi, Kadiombo; Caron, Sandrine; Tailleux, Anne; Staels, Bart; Lestavel, Sophie] Univ Lille, Inst Pasteur Lille, CHU Lille, INSERM,EGID U1011, F-59000 Lille, France.
   [Annicotte, Jean-Sebastien] Univ Lille, Inst Pasteur Lille, CHU Lille, CNRS,UMR EGID 8199, F-59000 Lille, France.
   [Bindels, Laure B.; Delzenne, Nathalie M.] Catholic Univ Louvain, Louvain Drug Res Inst, Metab & Nutr Res Grp, B-1200 Brussels, Belgium.
RP Staels, B (corresponding author), Univ Lille, Inst Pasteur Lille, CHU Lille, INSERM,EGID U1011, F-59000 Lille, France.
EM bart.staels@pasteur-lille.fr
RI Briand, Olivier/AGV-1669-2022; TAILLEUX, Anne/R-5530-2018; Bindels,
   Laure/T-7846-2019; Annicotte, Jean-Sébastien/H-4641-2018; Staels,
   Bart/N-9497-2016
OI Briand, Olivier/0000-0003-2979-0395; TAILLEUX, Anne/0000-0003-1430-2627;
   Bindels, Laure/0000-0003-3747-3234; Annicotte,
   Jean-Sébastien/0000-0002-2109-4849; Touche,
   Veronique/0000-0001-9226-270X; Staels, Bart/0000-0002-3784-1503; Lancel,
   Steve/0000-0002-3292-5433; BUTRUILLE, Laura/0000-0001-5760-1489;
   Boulinguiez, Alexis/0000-0001-6886-6140; Ducastel,
   Sarah/0000-0002-6894-6260; Peschard, Simon/0000-0002-8207-6724
FU "European Genomic Institute for Diabetes" (E.G.I.D.) [ANR-10-LABX-46];
   European Commission; Agence Nationale pour la Recherche (ANR-FXREn);
   European Research Council [694717]; French Ministry of Research
FX We thank Cisbio Bioassays (Codolet, France) for their training and
   technical assistance and for providing IP-One assay. We thank Christophe
   Bereyziat from Beneo (Belgium) for providing Orafti P95 and Beatrice
   Duthoit (Univ. Lille, Inserm, CHU Lille, Institut Pasteur de Lille,
   U1011- EGID, F-59000 Lille, France) for cellular culture technical
   support. This work was supported by grants from "European Genomic
   Institute for Diabetes" (E.G.I.D., ANR-10-LABX-46), European Commission
   and Agence Nationale pour la Recherche (ANR-FXREn). B.S. holds a
   "European Research Council advanced Grant" (694717). A.B., M.N., O.C.T.
   and M.S.T. received a PhD fellowship from the French Ministry of
   Research.
CR Bindels LB, 2012, BRIT J CANCER, V107, P1337, DOI 10.1038/bjc.2012.409
   Bindels LB, 2013, TRENDS PHARMACOL SCI, V34, P226, DOI 10.1016/j.tips.2013.02.002
   Brooks L, 2017, MOL METAB, V6, P48, DOI 10.1016/j.molmet.2016.10.011
   Brown AJ, 2003, J BIOL CHEM, V278, P11312, DOI 10.1074/jbc.M211609200
   Campbell JE, 2013, CELL METAB, V17, P819, DOI 10.1016/j.cmet.2013.04.008
   Cani PD, 2007, BRIT J NUTR, V98, P32, DOI 10.1017/S0007114507691648
   Cani PD, 2011, PHARMACOL THERAPEUT, V130, P202, DOI 10.1016/j.pharmthera.2011.01.012
   Cariou B, 2006, J BIOL CHEM, V281, P11039, DOI 10.1074/jbc.M510258200
   Caron S, 2013, MOL CELL BIOL, V33, P2202, DOI 10.1128/MCB.01004-12
   Catry E, 2018, GUT, V67, P271, DOI 10.1136/gutjnl-2016-313316
   Chavez-Talavera O, 2017, GASTROENTEROLOGY, V152, P1679, DOI 10.1053/j.gastro.2017.01.055
   Christiansen CB, 2018, AM J PHYSIOL-GASTR L, V315, pG53, DOI 10.1152/ajpgi.00346.2017
   Daoudi M, 2011, GASTROENTEROLOGY, V140, P1564, DOI 10.1053/j.gastro.2011.01.045
   Everard A, 2011, DIABETES, V60, P2775, DOI 10.2337/db11-0227
   Fang S, 2015, NAT MED, V21, P159, DOI 10.1038/nm.3760
   Gege C, 2019, HANDB EXP PHARMACOL, V256, P167, DOI 10.1007/164_2019_232
   Goldspink DA, 2018, ENDOCRINOLOGY, V159, P3874, DOI 10.1210/en.2018-00672
   Gonzalez FJ, 2017, DIGEST DIS, V35, P178, DOI 10.1159/000450908
   Gribble FM, 2019, NAT REV ENDOCRINOL, V15, P226, DOI 10.1038/s41574-019-0168-8
   Hoist JJ, 2013, CURR OPIN PHARMACOL, V13, P983, DOI 10.1016/j.coph.2013.09.014
   Jiang CT, 2015, NAT COMMUN, V6, DOI 10.1038/ncomms10166
   Jiang CT, 2015, J CLIN INVEST, V125, P386, DOI 10.1172/JCI76738
   Kuhre RE, 2016, J MOL ENDOCRINOL, V56, P201, DOI 10.1530/JME-15-0293
   Kuipers F, 2014, NAT REV ENDOCRINOL, V10, P488, DOI 10.1038/nrendo.2014.60
   Larraufie P, 2019, CELL REP, V26, P1399, DOI 10.1016/j.celrep.2019.01.047
   Le Poul E, 2003, J BIOL CHEM, V278, P25481, DOI 10.1074/jbc.M301403200
   Lefebvre P, 2009, PHYSIOL REV, V89, P147, DOI 10.1152/physrev.00010.2008
   Li F, 2013, NAT COMMUN, V4, DOI 10.1038/ncomms3384
   Mazuy C, 2015, CELL MOL LIFE SCI, V72, P1631, DOI 10.1007/s00018-014-1805-y
   McGettigan BM, 2016, J BIOL CHEM, V291, P23058, DOI 10.1074/jbc.M116.731042
   Neuschwander-Tetri BA, 2015, LANCET, V385, P956, DOI 10.1016/S0140-6736(14)61933-4
   Parseus A, 2017, GUT, V66, P429, DOI 10.1136/gutjnl-2015-310283
   Pathak P, 2018, HEPATOLOGY, V68, P1574, DOI 10.1002/hep.29857
   Pathak P, 2017, J BIOL CHEM, V292, P11055, DOI 10.1074/jbc.M117.784322
   Prawitt J, 2014, TRENDS ENDOCRIN MET, V25, P235, DOI 10.1016/j.tem.2014.03.007
   Prawitt J, 2011, DIABETES, V60, P1861, DOI 10.2337/db11-0030
   Psichas A, 2015, INT J OBESITY, V39, P424, DOI 10.1038/ijo.2014.153
   Psichas A, 2015, J CLIN INVEST, V125, P908, DOI 10.1172/JCI76309
   Reimann F, 2016, J DIABETES INVEST, V7, P13, DOI 10.1111/jdi.12478
   Ridlon JM, 2014, CURR OPIN GASTROEN, V30, P332, DOI 10.1097/MOG.0000000000000057
   Roberfroid M, 2010, BRIT J NUTR, V104, pS1, DOI 10.1017/S0007114510003363
   Sayin SI, 2013, CELL METAB, V17, P225, DOI 10.1016/j.cmet.2013.01.003
   Smushkin G, 2013, DIABETES, V62, P1094, DOI 10.2337/db12-0923
   Sun LL, 2018, NAT MED, V24, P1919, DOI 10.1038/s41591-018-0222-4
   Thomas C, 2009, CELL METAB, V10, P167, DOI 10.1016/j.cmet.2009.08.001
   Tolhurst G, 2012, DIABETES, V61, P364, DOI 10.2337/db11-1019
   Trabelsi MS, 2015, NAT COMMUN, V6, DOI 10.1038/ncomms8629
   Wichmann A, 2013, CELL HOST MICROBE, V14, P582, DOI 10.1016/j.chom.2013.09.012
   Xie C, 2017, DIABETES, V66, P613, DOI 10.2337/db16-0663
   Zhang LM, 2016, MSYSTEMS, V1, DOI 10.1128/mSystems.00070-16
NR 50
TC 23
Z9 26
U1 7
U2 19
PU NATURE PUBLISHING GROUP
PI LONDON
PA MACMILLAN BUILDING, 4 CRINAN ST, LONDON N1 9XW, ENGLAND
SN 2045-2322
J9 SCI REP-UK
JI Sci Rep
PD JAN 13
PY 2020
VL 10
IS 1
AR 174
DI 10.1038/s41598-019-56743-x
PG 10
WC Multidisciplinary Sciences
WE Science Citation Index Expanded (SCI-EXPANDED)
SC Science & Technology - Other Topics
GA KI2DN
UT WOS:000511157300019
PM 31932631
OA gold, Green Published
DA 2022-07-02
ER

PT J
AU Zheng, J
   Xiao, XH
   Zhang, Q
   Mao, LL
   Yu, M
   Xu, JP
   Wang, T
AF Zheng, Jia
   Xiao, Xinhua
   Zhang, Qian
   Mao, Lili
   Yu, Miao
   Xu, Jianping
   Wang, Tong
TI The Placental Microbiota Is Altered among Subjects with Gestational
   Diabetes Mellitus: A Pilot Study
SO FRONTIERS IN PHYSIOLOGY
LA English
DT Article
DE gestational diabetes mellitus; placenta; microbiota; 16S rRNA gene;
   clinical characteristics
ID GUT MICROBIOTA; PREGNANCY; HYPERGLYCEMIA; ASSOCIATION; WOMEN; TERM;
   PREVALENCE; OBESITY; STRESS; SHAPES
AB Gestational diabetes mellitus (GDM) has significant implications for the future health of the mother and child. However, the associations between human placental microbiota and GDM are poorly understood. We aimed to profile the placental microbiota of GDM and further define whether or not certain placental microbiota taxon correlates with specific clinical characteristics. Placenta were collected from GDM women and women with normal pregnancies (n = 10, in each group) consecutively recruited at Peking Union Medical College Hospital. The anthropometric parameters of mother and infant, and cord blood hormones, including insulin, leptin and insulin-like growth factor-1 (IGF-1) were measured. Bacterial genomic DNA was isolated using magnetic beads and the human placental microbiota was analyzed using the Illumina MiSeq Sequencing System based on the V3-V4 hypervariable regions of the 16S rRNA gene. It showed there was no statistical difference in the clinical characteristics of mothers and infants, such as BMI at the beginning of pregnancy and gestational weight gain (GWG), birth weight, and cord blood hormones, including insulin, leptin and IGF-1. We found that the placental microbiota is composed of four dominant phyla from Proteobacteria (the most abundant), Bacteroidetes, Actinobacteria and Firmicutes, with the proportion of Proteobacteria increased, and Bacteroidetes and Firmicutes were decreased of women with GDM. Further analyses suggested that bacterial taxonomic composition of placentas from the phylum level down to the bacteria level, differed significantly between women with GDM and non-GDM women with normal pregnancies. Regression analysis showed a cluster of key operational taxonomic units (OTUs), phyla and genera were significantly correlated with GWG during pregnancy of mothers, and cord blood insulin, IGF-1 and leptin concentrations. In conclusion, our novel study showed that a distinct placental microbiota profile is present in GDM, and is associated with clinical characteristics of mothers and infants. This study contributes to the theoretical foundation on the potential relationship between placental microbiota and GDM.
C1 [Xiao, Xinhua] Chinese Acad Med Sci, Dept Endocrinol, Key Lab Endocrinol, Diabet Res Ctr,Minist Hlth,Peking Union Med Coll, Beijing, Peoples R China.
   Peking Union Med Coll, Beijing, Peoples R China.
RP Xiao, XH (corresponding author), Chinese Acad Med Sci, Dept Endocrinol, Key Lab Endocrinol, Diabet Res Ctr,Minist Hlth,Peking Union Med Coll, Beijing, Peoples R China.
EM xiaoxh2014@vip.163.com
FU National Natural Science Foundation of China [81570715, 81170736];
   National Key Research and Development Program of China [2016YFA0101002];
   National Natural Science Foundation for Young Scholars of China
   [81300649]; National Key Program of Clinical Science and Peking Union
   Medical College Hospital
FX This project was supported by the National Natural Science Foundation of
   China (No. 81570715 and No. 81170736), National Key Research and
   Development Program of China (No. 2016YFA0101002), National Natural
   Science Foundation for Young Scholars of China (No. 81300649), National
   Key Program of Clinical Science and Peking Union Medical College
   Hospital.
CR Aagaard K, 2014, SCI TRANSL MED, V6, DOI 10.1126/scitranslmed.3008599
   Amato KR, 2013, ISME J, V7, P1344, DOI 10.1038/ismej.2013.16
   Amer Diabet Assoc, 2014, DIABETES CARE, V37, pS14, DOI 10.2337/dc14-S014
   Antony KM, 2015, AM J OBSTET GYNECOL, V212, DOI 10.1016/j.ajog.2014.12.041
   Baird J, 2017, HEALTHCARE-BASEL, V5, DOI 10.3390/healthcare5010014
   Bassols J, 2016, PEDIATR RES, V80, P777, DOI 10.1038/pr.2016.155
   Caporaso JG, 2012, ISME J, V6, P1621, DOI 10.1038/ismej.2012.8
   Caporaso JG, 2010, NAT METHODS, V7, P335, DOI 10.1038/nmeth.f.303
   Capula C, 2014, DIABETES RES CLIN PR, V105, P223, DOI 10.1016/j.diabres.2014.05.008
   Catalano PM, 2012, DIABETES CARE, V35, P780, DOI 10.2337/dc11-1790
   Dabelea D, 2005, DIABETES CARE, V28, P579, DOI 10.2337/diacare.28.3.579
   Damm P, 2016, DIABETOLOGIA, V59, P1396, DOI 10.1007/s00125-016-3985-5
   Dominguez-Bello MG, 2010, P NATL ACAD SCI USA, V107, P11971, DOI 10.1073/pnas.1002601107
   Doyle RM, 2014, PLACENTA, V35, P1099, DOI 10.1016/j.placenta.2014.10.007
   Gavin JR, 1997, DIABETES CARE, V20, P1183
   Gobl CS, 2014, CARDIOVASC DIABETOL, V13, DOI 10.1186/s12933-014-0138-3
   Gomez-Arango LF, 2016, DIABETES, V65, P2214, DOI 10.2337/db16-0278
   Goueslard K, 2016, CARDIOVASC DIABETOL, V15, DOI 10.1186/s12933-016-0338-0
   Hanski I, 2012, P NATL ACAD SCI USA, V109, P8334, DOI 10.1073/pnas.1205624109
   Hillier TA, 2007, DIABETES CARE, V30, P2287, DOI 10.2337/dc06-2361
   Huttenhower C, 2012, NATURE, V486, P207, DOI 10.1038/nature11234
   International Diabetes Federation, 2015, IDF DIABETES ATLAS, V2
   Kubo A, 2014, DIABETES CARE, V37, P2996, DOI 10.2337/dc14-1438
   Kuperman AA, 2016, BMC MED, V14, DOI 10.1186/s12916-016-0636-0
   Li HP, 2013, INT J CLIN EXP PATHO, V6, P650
   Lozupone C, 2006, BMC BIOINFORMATICS, V7, DOI 10.1186/1471-2105-7-371
   Mackie RI, 1999, AM J CLIN NUTR, V69, p1035S, DOI 10.1093/ajcn/69.5.1035s
   Metzger BE, 2008, NEW ENGL J MED, V358, P1991, DOI 10.1056/NEJMoa0707943
   Metzger BE, 2010, DIABETES CARE, V33, P676, DOI 10.2337/dc09-1848
   Pelzer E, 2017, PLACENTA, V54, P30, DOI 10.1016/j.placenta.2016.12.003
   Qin JJ, 2012, NATURE, V490, P55, DOI 10.1038/nature11450
   Radaelli T, 2003, DIABETES, V52, P2951, DOI 10.2337/diabetes.52.12.2951
   Rautava S, 2012, NEONATOLOGY, V102, P178, DOI 10.1159/000339182
   Retnakaran R, 2017, DIABETES CARE, V40, P101, DOI 10.2337/dc16-1400
   Round JL, 2009, NAT REV IMMUNOL, V9, P313, DOI 10.1038/nri2515
   Sacks DA, 2012, DIABETES CARE, V35, P526, DOI 10.2337/dc11-1641
   Segata N, 2011, GENOME BIOL, V12, DOI 10.1186/gb-2011-12-6-r60
   Wallack L, 2016, MATERN CHILD HLTH J, V20, P935, DOI 10.1007/s10995-016-1970-8
   Wassenaar TM, 2014, LETT APPL MICROBIOL, V59, P572, DOI 10.1111/lam.12334
   Watson ED, 2005, PHYSIOLOGY, V20, P180, DOI 10.1152/physiol.00001.2005
   World Health Organization, 2016, OB OV FACT SHEET 311
   Zheng J, 2015, NUTRIENTS, V7, P6924, DOI 10.3390/nu7085315
   Zheng J, 2014, INT J ENDOCRINOL, V2014, DOI 10.1155/2014/435376
NR 43
TC 39
Z9 41
U1 0
U2 18
PU FRONTIERS MEDIA SA
PI LAUSANNE
PA AVENUE DU TRIBUNAL FEDERAL 34, LAUSANNE, CH-1015, SWITZERLAND
SN 1664-042X
J9 FRONT PHYSIOL
JI Front. Physiol.
PD SEP 6
PY 2017
VL 8
AR 675
DI 10.3389/fphys.2017.00675
PG 12
WC Physiology
WE Science Citation Index Expanded (SCI-EXPANDED)
SC Physiology
GA FG1WB
UT WOS:000409847900001
PM 28932201
OA Green Published, gold
DA 2022-07-02
ER

PT J
AU Erejuwa, OO
   Sulaiman, SA
   Ab Wahab, MS
AF Erejuwa, Omotayo O.
   Sulaiman, Siti A.
   Ab Wahab, Mohd S.
TI Oligosaccharides Might Contribute to the Antidiabetic Effect of Honey: A
   Review of the Literature
SO MOLECULES
LA English
DT Review
DE prebiotics; oligosaccharides; honey; hypoglycemic; anti-diabetic;
   microbiota; body weight; food intake
ID HIGH-FAT-DIET; GLUCAGON-LIKE PEPTIDE-1; SHORT-CHAIN
   FRUCTOOLIGOSACCHARIDES; OLIGOFRUCTOSE PROMOTES SATIETY; HEPATIC
   GLUCOSE-PRODUCTION; FUNCTIONAL FOOD PROPERTIES; HUMAN COLONIC
   MICROBIOTA; INULIN-TYPE FRUCTANS; GUT MICROBIOTA; LIPID-METABOLISM
AB Evidence shows that honey improves glycemic control in diabetes mellitus. Besides its hypoglycemic effect, studies indicate that honey ameliorates lipid abnormalities in rats and humans with diabetes. The majority of these studies do not examine the mechanisms by which honey ameliorates glycemic and/or lipid derangements. The gut microbiota is now recognized for its ability to increase energy harvest from the diet and alter lipid metabolism of the host. Recently available data implicate a causal role of these gut microbes in the pathophysiology of obesity, insulin resistance, and diabetes mellitus. In this review, we present some of the latest findings linking gut microbiota to pathogenesis of obesity, insulin resistance, and diabetes mellitus. The review also underlines data that demonstrate the beneficial effects of oligosaccharides on various abnormalities commonly associated with these disorders. Based on the similarities of some of these findings with those of honey, together with the evidence that honey contains oligosaccharides, we hypothesize that oligosaccharides present in honey might contribute to the antidiabetic and other health-related beneficial effects of honey. We anticipate that the possibility of oligosaccharides in honey contributing to the antidiabetic and other health-related effects of honey will stimulate a renewed research interest in this field.
C1 [Erejuwa, Omotayo O.; Sulaiman, Siti A.; Ab Wahab, Mohd S.] Univ Sains Malaysia, Sch Med Sci, Dept Pharmacol, Kubang Kerian 16150, Kelantan, Malaysia.
RP Erejuwa, OO (corresponding author), Univ Sains Malaysia, Sch Med Sci, Dept Pharmacol, Kubang Kerian 16150, Kelantan, Malaysia.
EM erejuwa@gmail.com; sbsamrah@kb.usm.my; msuhaimi@kb.usm.my
RI Erejuwa, Omotayo O/K-7336-2013
OI Erejuwa, Omotayo/0000-0002-5859-8899; Ab Wahab, Mohd
   Suhaimi/0000-0001-7026-5192; Sulaiman, Siti Amrah/0000-0002-6439-5449
FU Universiti Sains Malaysia
FX The first author is thankful to Universiti Sains Malaysia for the award
   of Fellowship. The studies on the effects of Malaysian tualang honey
   were financially supported by Universiti Sains Malaysia.
CR Agheli N, 1998, J NUTR, V128, P1283, DOI 10.1093/jn/128.8.1283
   Agrawal OP, 2007, J MED FOOD, V10, P473, DOI 10.1089/jmf.2006.070
   Ahmad A, 2008, J FOOD SCI, V73, pH165, DOI 10.1111/j.1750-3841.2008.00887.x
   Al-Waili Noori S., 2003, Journal of Medicinal Food, V6, P231, DOI 10.1089/10966200360716652
   Al-Waili NS, 2004, J MED FOOD, V7, P100, DOI 10.1089/109662004322984789
   Alles MS, 1999, AM J CLIN NUTR, V69, P64
   Astwood K, 1998, J AGR FOOD CHEM, V46, P4958, DOI 10.1021/jf980720d
   Backhed F, 2004, P NATL ACAD SCI USA, V101, P15718, DOI 10.1073/pnas.0407076101
   Backhed F, 2007, P NATL ACAD SCI USA, V104, P979, DOI 10.1073/pnas.0605374104
   Backhed F, 2011, ANN NUTR METAB, V58, P44, DOI 10.1159/000328042
   Bahrami M, 2009, INT J FOOD SCI NUTR, V60, P618, DOI 10.3109/09637480801990389
   BERGMAN EN, 1990, PHYSIOL REV, V70, P567, DOI 10.1152/physrev.1990.70.2.567
   Bernalier A., 1999, COLONIC MICROBIOTA N, P37, DOI [10.1007/978-94-017-1079-4_3, DOI 10.1007/978-94-017-1079-4_3]
   Blaut Michael, 2002, European Journal of Nutrition, V41, P11
   Bogdanov S, 2008, J AM COLL NUTR, V27, P677, DOI 10.1080/07315724.2008.10719745
   BORNET F, 1985, DIABETOLOGIA, V28, P213, DOI 10.1007/BF00282235
   Bouhnik Y., 2007, Nutrition Journal, V6
   Bouhnik Y, 1996, NUTR CANCER, V26, P21, DOI 10.1080/01635589609514459
   Busserolles J, 2003, J NUTR, V133, P1903, DOI 10.1093/jn/133.6.1903
   Byung-Sung P, 2011, J ANIM VET ADV, V10, P2501, DOI 10.3923/javaa.2011.2501.2507
   Cani PD, 2007, DIABETOLOGIA, V50, P2374, DOI 10.1007/s00125-007-0791-0
   Cani PD, 2009, GUT, V58, P1091, DOI 10.1136/gut.2008.165886
   Cani PD, 2008, DIABETES, V57, P1470, DOI 10.2337/db07-1403
   Cani PD, 2007, BRIT J NUTR, V98, P32, DOI 10.1017/S0007114507691648
   Cani PD, 2009, AM J CLIN NUTR, V90, P1236, DOI 10.3945/ajcn.2009.28095
   Cani PD, 2006, DIABETES, V55, P1484, DOI 10.2337/db05-1360
   Cani PD, 2005, J ENDOCRINOL, V185, P457, DOI 10.1677/joe.1.06100
   Cani PD, 2004, BRIT J NUTR, V92, P521, DOI 10.1079/BJN20041225
   Cani PD, 2006, EUR J CLIN NUTR, V60, P567, DOI 10.1038/sj.ejcn.1602350
   Cani PD, 2005, OBES RES, V13, P1000, DOI 10.1038/oby.2005.117
   Canzi E., 1992, COST 92 WORKSH DIET, P280
   Causey JL, 2000, NUTR RES, V20, P191, DOI 10.1016/S0271-5317(99)00152-9
   Cicek B, 2009, PAK J MED SCI, V25, P573
   Dall'Agnol R, 2000, J ETHNOPHARMACOL, V71, P337, DOI 10.1016/S0378-8741(00)00165-3
   Daubioul CA, 2000, J NUTR, V130, P1314, DOI 10.1093/jn/130.5.1314
   Davidson MH, 1999, J NUTR, V129, p1474S, DOI 10.1093/jn/129.7.1474S
   Deane AM, 2010, CRIT CARE MED, V38, P1261, DOI 10.1097/CCM.0b013e3181d9d87a
   Delmee E, 2006, LIFE SCI, V79, P1007, DOI 10.1016/j.lfs.2006.05.013
   Delzenne NM, 2008, M S-MED SCI, V24, P505, DOI 10.1051/medsci/2008245505
   Delzenne NM, 2007, J NUTR, V137, p2547S, DOI 10.1093/jn/137.11.2547S
   Delzenne NM, 2011, NAT REV ENDOCRINOL, V7, P639, DOI 10.1038/nrendo.2011.126
   DELZENNE NM, 1993, AM J CLIN NUTR, V57, P820
   Delzenne NM, 2002, BRIT J NUTR, V87, pS255, DOI 10.1079/BJN/2002545
   Delzenne NM, 2001, AM J CLIN NUTR, V73, p456S, DOI 10.1093/ajcn/73.2.456s
   Delzenne NM, 2003, P NUTR SOC, V62, P177, DOI 10.1079/PNS2002225
   Dewulf EM, 2011, J NUTR BIOCHEM, V22, P712, DOI 10.1016/j.jnutbio.2010.05.009
   Dumas ME, 2006, P NATL ACAD SCI USA, V103, P12511, DOI 10.1073/pnas.0601056103
   Englyst KN, 2005, BRIT J NUTR, V94, P1, DOI 10.1079/BJN20051457
   Erejuwa O. O., 2011, International Journal of Applied Research in Natural Products, V4, P37
   Erejuwa O. O., 2011, International Journal of Applied Research in Natural Products, V4, P1
   Erejuwa OO, 2009, INT J CARDIOL, V137, pS45, DOI 10.1016/j.ijcard.2009.09.147
   Erejuwa OO, 2011, INT J MOL SCI, V12, P1888, DOI 10.3390/ijms12031888
   Erejuwa OO, 2011, INT J BIOL SCI, V7, P244, DOI 10.7150/ijbs.7.244
   Erejuwa OO, 2011, INT J MOL SCI, V12, P829, DOI 10.3390/ijms12010829
   Erejuwa OO, 2010, INT J MOL SCI, V11, P2056, DOI 10.3390/ijms11052056
   Ezz El-Arab A.M., 2006, BMC COMPLEM ALTERN M, V6, DOI [DOI 10.1186/1472-6882-6-6, 10.1186/1472-6882-6-6]
   Fasanmade A. A., 2008, African Journal of Biomedical Research, V11, P191
   Feeney Mary J, 2004, Clin Exp Pharmacol Physiol, V31 Suppl 2, pS11, DOI 10.1111/j.1440-1681.2004.04104.x
   FIORDALISO M, 1995, LIPIDS, V30, P163, DOI 10.1007/BF02538270
   Fleissner CK, 2010, BRIT J NUTR, V104, P919, DOI 10.1017/S0007114510001303
   Garcia AL, 2007, EUR J CLIN NUTR, V61, P334, DOI 10.1038/sj.ejcn.1602525
   Geurts L, 2011, FRONT MICROBIOL, V2, DOI 10.3389/fmicb.2011.00149
   Giacco R, 2004, CLIN NUTR, V23, P331, DOI 10.1016/j.clnu.2003.07.010
   Gibson G. R., 2010, Food Science and Technology Bulletin: Functional Foods, V7, P1
   Gibson GR, 2004, NUTR RES REV, V17, P259, DOI 10.1079/NRR200479
   GIBSON GR, 1995, J NUTR, V125, P1401, DOI 10.1093/jn/125.6.1401
   Greiner T, 2011, TRENDS ENDOCRIN MET, V22, P117, DOI 10.1016/j.tem.2011.01.002
   Grizard D, 1999, REPROD NUTR DEV, V39, P563, DOI 10.1051/rnd:19990505
   Hare KJ, 2010, DIABETES, V59, P1765, DOI 10.2337/db09-1414
   Heber David, 2004, J Postgrad Med, V50, P145
   HENRISSAT B, 1993, BIOCHEM J, V293, P781, DOI 10.1042/bj2930781
   Hildebrandt MA, 2009, GASTROENTEROLOGY, V137, P1716, DOI 10.1053/j.gastro.2009.08.042
   Jackson KG, 1999, BRIT J NUTR, V82, P23, DOI 10.1017/S0007114599001087
   Jumpertz R, 2011, AM J CLIN NUTR, V94, P58, DOI 10.3945/ajcn.110.010132
   Kajiwara S, 2002, J FOOD PROTECT, V65, P214, DOI 10.4315/0362-028X-65.1.214
   Kalliomaki M, 2008, AM J CLIN NUTR, V87, P534, DOI 10.1093/ajcn/87.3.534
   KATSILAMBROS NL, 1988, ACTA DIABETOL LAT, V25, P197, DOI 10.1007/BF02624814
   Kerckhoffs A. P. M., 2006, GASTROINTESTINAL MIC
   Kok NN, 1998, J APPL TOXICOL, V18, P47, DOI 10.1002/(SICI)1099-1263(199801/02)18:1<47::AID-JAT474>3.0.CO;2-S
   Kok NN, 1998, J NUTR, V128, P1099, DOI 10.1093/jn/128.7.1099
   Kovacs A, 2011, MICROB ECOL, V61, P423, DOI 10.1007/s00248-010-9787-2
   Larson-Meyer DE, 2010, J AM COLL NUTR, V29, P482, DOI 10.1080/07315724.2010.10719885
   Ley RE, 2005, P NATL ACAD SCI USA, V102, P11070, DOI 10.1073/pnas.0504978102
   Lu ZX, 2004, EUR J CLIN NUTR, V58, P621, DOI 10.1038/sj.ejcn.1601857
   Luo J, 2000, J NUTR, V130, P1572, DOI 10.1093/jn/130.6.1572
   Luo J, 1996, AM J CLIN NUTR, V63, P939, DOI 10.1093/ajcn/63.6.939
   Macfarlane GT, 2009, DIGEST DIS, V27, P90, DOI 10.1159/000268127
   Manning TS, 2004, BEST PRACT RES CL GA, V18, P287, DOI 10.1016/j.bpg.2003.10.008
   Megherbi M, 2009, J AGR FOOD CHEM, V57, P2105, DOI 10.1021/jf803384q
   Membrez M, 2008, FASEB J, V22, P2416, DOI 10.1096/fj.07-102723
   Miller TL, 1996, APPL ENVIRON MICROB, V62, P1589, DOI 10.1128/AEM.62.5.1589-1592.1996
   MORAND C, 1993, AM J PHYSIOL, V264, pE816, DOI 10.1152/ajpendo.1993.264.5.E816
   Musso G, 2010, DIABETES CARE, V33, P2277, DOI 10.2337/dc10-0556
   Neish AS, 2009, GASTROENTEROLOGY, V136, P65, DOI 10.1053/j.gastro.2008.10.080
   Nemoseck TM, 2011, NUTR RES, V31, P55, DOI 10.1016/j.nutres.2010.11.002
   Neyrinck AM, 2004, J NUTR, V134, P1124, DOI 10.1093/jn/134.5.1124
   Omotayo EO, 2010, INT J VITAM NUTR RES, V80, P74, DOI 10.1024/0300-9831/a000008
   OVERTON PD, 1994, BRIT J NUTR, V72, P385, DOI 10.1079/BJN19940041
   Parnell JA, 2009, AM J CLIN NUTR, V89, P1751, DOI 10.3945/ajcn.2009.27465
   Piche T, 2003, GASTROENTEROLOGY, V124, P894, DOI 10.1053/gast.2003.50159
   Rabot S, 2010, FASEB J, V24, P4948, DOI 10.1096/fj.10-164921
   Sabater-Molina M, 2009, J PHYSIOL BIOCHEM, V65, P315, DOI 10.1007/BF03180584
   Salminen S, 1998, INT J FOOD MICROBIOL, V44, P93, DOI 10.1016/S0168-1605(98)00128-7
   Samanta A, 1985, Diabet Med, V2, P371
   Samuel BS, 2008, P NATL ACAD SCI USA, V105, P16767, DOI 10.1073/pnas.0808567105
   Sanz ML, 2005, J AGR FOOD CHEM, V53, P2914, DOI 10.1021/jf0500684
   Sanz Y, 2010, P NUTR SOC, V69, P434, DOI 10.1017/S0029665110001813
   Sasaki M, 2007, J CLIN BIOCHEM NUTR, V41, P191, DOI 10.3164/jcbn.2007027
   Sekirov I, 2010, PHYSIOL REV, V90, P859, DOI 10.1152/physrev.00045.2009
   Shen JA, 2010, ARCH MICROBIOL, V192, P959, DOI 10.1007/s00203-010-0628-y
   Shi H, 2006, J CLIN INVEST, V116, P3015, DOI 10.1172/JCI28898
   Slack E, 2009, SCIENCE, V325, P617, DOI 10.1126/science.1172747
   Steinert RE, 2011, CLIN NUTR, V30, P524, DOI 10.1016/j.clnu.2011.01.007
   Swennen K, 2006, CRIT REV FOOD SCI, V46, P459, DOI 10.1080/10408390500215746
   TOKUNAGA T, 1986, J NUTR SCI VITAMINOL, V32, P111, DOI 10.3177/jnsv.32.111
   Turnbaugh PJ, 2008, CELL HOST MICROBE, V3, P213, DOI 10.1016/j.chom.2008.02.015
   Turnbaugh PJ, 2006, NATURE, V444, P1027, DOI 10.1038/nature05414
   Turnbaugh PJ, 2009, SCI TRANSL MED, V1, DOI 10.1126/scitranslmed.3000322
   Turnbaugh PJ, 2009, NATURE, V457, P480, DOI 10.1038/nature07540
   Van Loo J, 1999, BRIT J NUTR, V82, P329, DOI 10.1017/S0007114599001531
   Van Loo J, 1999, BRIT J NUTR, V81, P121, DOI 10.1017/S0007114599000252
   Varga L, 2006, INT J FOOD MICROBIOL, V108, P272, DOI 10.1016/j.ijfoodmicro.2005.11.014
   Vijay-Kumar M, 2010, SCIENCE, V328, P228, DOI 10.1126/science.1179721
   Walther LAAS, 1996, REV CLIN ESP, V196, P636
   Wang Y, 2010, NUTRITION, V26, P305, DOI 10.1016/j.nut.2009.04.014
   Wen L, 2008, NATURE, V455, P1109, DOI 10.1038/nature07336
   Witte AB, 2011, SCAND J GASTROENTERO, V46, P428, DOI 10.3109/00365521.2010.537680
   Wu XK, 2010, CURR MICROBIOL, V61, P69, DOI 10.1007/s00284-010-9582-9
   Yaghoobi N, 2008, THESCIENTIFICWORLDJO, V8, P463, DOI 10.1100/tsw.2008.64
   YAMASHITA K, 1984, NUTR RES, V4, P961, DOI 10.1016/S0271-5317(84)80075-5
   Yen CH, 2011, NUTRITION, V27, P323, DOI 10.1016/j.nut.2010.02.009
   Zhou J, 2008, AM J PHYSIOL-ENDOC M, V295, pE1160, DOI 10.1152/ajpendo.90637.2008
NR 132
TC 33
Z9 34
U1 2
U2 61
PU MDPI
PI BASEL
PA ST ALBAN-ANLAGE 66, CH-4052 BASEL, SWITZERLAND
EI 1420-3049
J9 MOLECULES
JI Molecules
PD JAN
PY 2012
VL 17
IS 1
BP 248
EP 266
DI 10.3390/molecules17010248
PG 19
WC Biochemistry & Molecular Biology; Chemistry, Multidisciplinary
WE Science Citation Index Expanded (SCI-EXPANDED)
SC Biochemistry & Molecular Biology; Chemistry
GA 882BH
UT WOS:000299535700016
PM 22205091
OA Green Published, Green Submitted, gold
DA 2022-07-02
ER

PT J
AU Prattichizzo, F
   De Nigris, V
   Spiga, R
   Mancuso, E
   La Sala, L
   Antonicelli, R
   Testa, R
   Procopio, AD
   Olivieri, F
   Ceriello, A
AF Prattichizzo, Francesco
   De Nigris, Valeria
   Spiga, Rosangela
   Mancuso, Elettra
   La Sala, Lucia
[truncated: 4,562,294 more chars]
