# Supplementary material for: A bibliometric study of global trends in diabetes and gut flora research from 2011 to 2021
Source: Front Endocrinol (Lausanne). 2022 Oct 21;13:990133. doi: 10.3389/fendo.2022.990133 (PMC9633665; doi:10.3389/fendo.2022.990133)
Supplement: Supplementary file 1 [file DataSheet_1.zip › data/download_3501-4000.txt]

FN Clarivate Analytics Web of Science
VR 1.0
PT J
AU Foltz, E
   Liu, D
   Li, B
   Everett, ML
   Fellner, V
   Parker, W
AF Foltz, Emily
   Liu, Daniel
   Li, Becky
   Everett, Mary Lou
   Fellner, Vivek
   Parker, William
TI The Effect of HTST and Holder Pasteurization on Bacterial Agglutination
   by Breast Milk
SO CURRENT NUTRITION & FOOD SCIENCE
LA English
DT Article
DE Breast milk; pasteurization; milk banking; infant formula; microbiome
ID TYPE-2 DIABETES-MELLITUS; DONOR HUMAN-MILK; GUT MICROBIOTA;
   HEAT-TREATMENT; LIFE; CHILDREN; STORAGE; GROWTH; COLONIZATION;
   COMMUNITIES
AB Background: Not only do infant formulas lack nutritional components supplied in breast milk, they lack a variety of maternal immune components normally transferred through breast milk, including microbial agglutinins. Bacterial aggregation by these agglutinins potentially reduces the likelihood of infection and is a critical step in the formation of the normal ecosystem of the infant's gut, which is vital to proper immune system development.
   Objective: Given the need for better sources of breast milk for children who cannot receive their own mother's milk, the effect of High Temperature, Short Time (HTST) pasteurization and Holder pasteurization methods on agglutinins in human breast milk was assessed.
   Methods: For this purpose, a small scale HTST pasteurization apparatus and protocol was created and validated. Bacterial aggregation was assessed indirectly by measuring initial changes in CFUs following post-pasteurization addition of exogenous bacteria, with less increase in CFUs being indicative of aggregation.
   Results: Raw milk and Holder pasteurized milk resulted in the fewest CFUs, with no difference observed between the two preparations. Interestingly, HTST pasteurized breast milk did not result in fewer CFUs than Holder pasteurized milk (p = 0.03), suggesting that the Holder method of pasteurization is at least as effective as HTST pasteurization at preserving bacterial agglutinins in human breast milk.
   Conclusion: Although more CFUs were observed in the assay using boiled human breast milk than any other milk preparation, the most CFUs were observed with infant formula, suggesting a propensity for that material to support uncontrolled planktonic bacterial growth.
C1 [Foltz, Emily; Liu, Daniel; Li, Becky; Everett, Mary Lou; Parker, William] Duke Univ, Med Ctr, Dept Surg, Box 2605, Durham, NC 27710 USA.
   [Fellner, Vivek] North Carolina State Univ, Dept Anim Sci, Raleigh, NC 27695 USA.
RP Parker, W (corresponding author), Duke Univ, Med Ctr, Dept Surg, Box 2605, Durham, NC 27710 USA.
EM william.parker@duke.edu
OI Parker, William/0000-0003-3644-9152; Li, Becky/0000-0003-4368-1144;
   Fellner, Vivek/0000-0001-6498-7666
CR Adlerberth I, 2009, ACTA PAEDIATR, V98, P229, DOI 10.1111/j.1651-2227.2008.01060.x
   Akinbi H, 2010, J PEDIATR GASTR NUTR, V51, P347, DOI 10.1097/MPG.0b013e3181e07f0a
   Albrecht S, 2011, CARBOHYD RES, V346, P2173, DOI 10.1016/j.carres.2011.06.034
   Chang JC, 2013, PEDIATR NEONATOL, V54, P360, DOI 10.1016/j.pedneo.2013.03.018
   Cohen RS, 2012, BREASTFEED MED, V7, P282, DOI 10.1089/bfm.2011.0055
   Couper JJ, 2001, J PAEDIATR CHILD H, V37, P218, DOI 10.1046/j.1440-1754.2001.00658.x
   Czank C, 2009, PEDIATR RES, V66, P374, DOI 10.1203/PDR.0b013e3181b4554a
   Dishaw LJ, 2014, DEV COMP IMMUNOL, V47, P36, DOI 10.1016/j.dci.2014.06.011
   Espinosa-Martos I, 2013, J PEDIATR GASTR NUTR, V56, P560, DOI 10.1097/MPG.0b013e31828393ed
   Everett M.L., 2004, CLIN APPL IMMUNOL RE, V4, P321, DOI [10.1016/j.cair.2004.03.001, DOI 10.1016/J.CAIR.2004.03.001]
   Fernandez L, 2013, PHARMACOL RES, V69, P1, DOI 10.1016/j.phrs.2012.09.001
   Gandy AL, 2008, J DAIRY SCI, V91, P1769, DOI 10.3168/jds.2007-0833
   Gimeno SGA, 1997, DIABETES CARE, V20, P1256, DOI 10.2337/diacare.20.8.1256
   Goelz R, 2009, PEDIATR RES, V65, P458, DOI 10.1203/PDR.0b013e3181991f18
   de Segura AG, 2012, J PEDIATR GASTR NUTR, V54, P197, DOI 10.1097/MPG.0b013e318235d50d
   Guaraldi F, 2012, FRONT CELL INFECT MI, V2, DOI 10.3389/fcimb.2012.00094
   Holgerson PL, 2013, J PEDIATR GASTR NUTR, V56, P127, DOI 10.1097/MPG.0b013e31826f2bc6
   Holsinger VH, 1997, REV SCI TECH OIE, V16, P441, DOI 10.20506/rst.16.2.1037
   Jeurink PV, 2013, BENEF MICROBES, V4, P17, DOI 10.3920/BM2012.0040
   Kelly D, 2007, MUTAT RES-FUND MOL M, V622, P58, DOI 10.1016/j.mrfmmm.2007.03.011
   Kendall-Tackett K, 2014, CLIN LACT, V5, P37, DOI 10.1891/2158-0782.5.2.37
   Kimpimaki T, 2001, DIABETOLOGIA, V44, P63, DOI 10.1007/s001250051581
   LaTuga MS, 2014, SEMIN REPROD MED, V32, P68, DOI 10.1055/s-0033-1361824
   Ludwig DS, 2001, JAMA-J AM MED ASSOC, V286, P1427, DOI 10.1001/jama.286.12.1427
   Mackie RI, 1999, AM J CLIN NUTR, V69, p1035S, DOI 10.1093/ajcn/69.5.1035s
   Morelli L, 2008, J NUTR, V138, p1791S, DOI 10.1093/jn/138.9.1791S
   Moro GE, 2012, J PEDIATR GASTR NUTR, V54, P165, DOI 10.1097/MPG.0b013e318235d629
   Newburg DS, 2013, BIOCHEMISTRY-MOSCOW+, V78, P771, DOI 10.1134/S0006297913070092
   NORCROSS NL, 1982, J AM VET MED ASSOC, V181, P1057
   Ogundele MO, 2000, EUR J PEDIATR, V159, P793, DOI 10.1007/s004310000577
   Orndorff PE, 2004, INFECT IMMUN, V72, P1929, DOI 10.1128/IAI.72.4.1929-1938.2004
   Palma GD, 2012, PLOS ONE, V7
   Parker W, 2013, CLIN LACT, V4, P123, DOI 10.1891/2158-0782.4.3.123
   Ranieri ML, 2009, J DAIRY SCI, V92, P4823, DOI 10.3168/jds.2009-2144
   Rautava S, 2012, NAT REV GASTRO HEPAT, V9, P565, DOI 10.1038/nrgastro.2012.144
   SAARINEN UM, 1979, LANCET, V2, P163
   Schwartz S, 2012, GENOME BIOL, V13, DOI 10.1186/gb-2012-13-4-r32
   Section on Breastfeeding, 2012, Pediatrics, V129, pe827, DOI 10.1542/peds.2011-3552
   Sonnenburg JL, 2004, NAT IMMUNOL, V5, P569, DOI 10.1038/ni1079
   STARK PL, 1982, J MED MICROBIOL, V15, P189, DOI 10.1099/00222615-15-2-189
   Stevens EE, 2009, J PERINAT EDUC, V18, P32, DOI 10.1624/105812409X426314
   Updegrove KH, 2013, BREASTFEED MED, V8, P435, DOI 10.1089/bfm.2013.0079
   Van Gysel M, 2012, EUR J PEDIATR, V171, P1231, DOI 10.1007/s00431-012-1750-4
   Weng M, 2013, J DEV ORIG HLTH DIS, V4, P203, DOI 10.1017/S2040174412000712
   Young TK, 2002, ARCH PEDIAT ADOL MED, V156, P651, DOI 10.1001/archpedi.156.7.651
   Zhang AQ, 2012, CURR NUTR FOOD SCI, V8, P168, DOI 10.2174/157340112802651185
NR 46
TC 1
Z9 1
U1 0
U2 1
PU BENTHAM SCIENCE PUBL LTD
PI SHARJAH
PA EXECUTIVE STE Y-2, PO BOX 7917, SAIF ZONE, 1200 BR SHARJAH, U ARAB
   EMIRATES
SN 1573-4013
EI 2212-3881
J9 CURR NUTR FOOD SCI
JI Curr. Nutr. Food Sci.
PY 2017
VL 13
IS 1
BP 29
EP 36
DI 10.2174/1573401312666160922101230
PG 8
WC Nutrition & Dietetics
WE Emerging Sources Citation Index (ESCI)
SC Nutrition & Dietetics
GA EO2AU
UT WOS:000396499800006
DA 2022-07-02
ER

PT J
AU Zhang, L
   Qin, QQ
   Liu, MN
   Zhang, XL
   He, F
   Wang, GQ
AF Zhang, Ling
   Qin, Qianqian
   Liu, Manni
   Zhang, Xiangling
   He, Fang
   Wang, Guoqing
TI Akkermansia muciniphila can reduce the damage of gluco/lipotoxicity,
   oxidative stress and inflammation, and normalize intestine microbiota in
   streptozotocin-induced diabetic rats
SO PATHOGENS AND DISEASE
LA English
DT Article
DE Akkermansia muciniphila; type 2 diabetes mellitus; gluco/lipotoxicity;
   oxidative stress; inflammation; intestine microbiota
ID DIET-INDUCED OBESITY; GUT MICROBIOTA; ADIPOSE-TISSUE; HOST GENOTYPE;
   MICE; FIBRINOLYSIS; PERMEABILITY; METABOLISM; DISEASE; PAI-1
AB This study aimed to investigate how Akkermansia muciniphila can implicate type 2 diabetes mellitus and the mechanisms underlying the effects A. muciniphila on type 2 diabetes mellitus. Normal and streptozotocin-induced diabetic Sprague-Dawley rats were orally administered with A. muciniphila and solvent. After 4 weeks of treatment, diabetic rats orally administered with live or pasteurized A. muciniphila exhibited significant increase in the blood concentration of high-density lipoprotein, and decrease in the hepatic glycogen, serum plasminogen activator inhibitor-1, tumor necrosis factor-alpha, lipopolysaccharide, malondialdehyde and total glucagon-like peptide-1. Moreover, diabetic rats orally administered with A. muciniphila showed significantly increased species alpha diversity and gene function in gut microbes. These results indicated that A. muciniphila can improve liver function, reduce gluco/lipotoxicity, alleviate oxidative stress, suppress inflammation and normalize intestine microbiota of the host animal, thereby ameliorating type 2 diabetes mellitus. Akkermansia muciniphila might be considered as one of the ideal new probiotics used in the management of type 2 diabetes mellitus in future.
C1 [Zhang, Ling; Qin, Qianqian; Liu, Manni; Zhang, Xiangling; He, Fang; Wang, Guoqing] Sichuan Univ, West China Sch Publ Hlth, Chengdu 610041, Sichuan, Peoples R China.
RP Wang, GQ (corresponding author), Sichuan Univ, West China Sch Publ Hlth, Chengdu 610041, Sichuan, Peoples R China.
EM huaxiwgq@163.com
FU Science and Technology Huimin Project Foundation of Chengdu City
   [2015-HM01-00498-SF]
FX This work was supported by the Science and Technology Huimin Project
   Foundation of Chengdu City (2015-HM01-00498-SF).
CR Adefegha SA, 2014, J SCI FOOD AGR, V94, P2726, DOI 10.1002/jsfa.6617
   Akindele AJ, 2015, EUR J PHARMACOL, V762, P174, DOI 10.1016/j.ejphar.2015.05.044
   Alessi MC, 2006, ARTERIOSCL THROM VAS, V26, P2200, DOI 10.1161/01.ATV.0000242905.41404.68
   Cani PD, 2010, ACTA GASTRO-ENT BELG, V73, P267
   Cani PD, 2009, GUT, V58, P1091, DOI 10.1136/gut.2008.165886
   Cani PD, 2007, DIABETES, V56, P1761, DOI 10.2337/db06-1491
   Cani PD, 2009, CURR PHARM DESIGN, V15, P1546, DOI 10.2174/138161209788168164
   Carmody RN, 2015, CELL HOST MICROBE, V17, P72, DOI 10.1016/j.chom.2014.11.010
   Cesari M, 2010, CARDIOVASC THER, V28, pe72, DOI 10.1111/j.1755-5922.2010.00171.x
   Cheng D., 2013, BIOMED RES INT, V2013, P1
   Collado MC, 2007, APPL ENVIRON MICROB, V73, P7767, DOI 10.1128/AEM.01477-07
   Creely SJ, 2007, AM J PHYSIOL-ENDOC M, V292, pE740, DOI 10.1152/ajpendo.00302.2006
   Daniel H, 2014, ISME J, V8, P295, DOI 10.1038/ismej.2013.155
   Derrien M, 2004, INT J SYST EVOL MICR, V54, P1469, DOI 10.1099/ijs.0.02873-0
   Ding SL, 2010, PLOS ONE, V5, DOI 10.1371/journal.pone.0012191
   Eizirik DL, 2013, DIABETOLOGIA, V56, P234, DOI 10.1007/s00125-012-2762-3
   Ellekilde M, 2014, RES VET SCI, V96, P241, DOI 10.1016/j.rvsc.2014.01.007
   Emordi JE, 2016, BMC COMPLEM ALTERN M, V16, DOI 10.1186/s12906-016-1450-0
   Everard A, 2013, P NATL ACAD SCI USA, V110, P9066, DOI 10.1073/pnas.1219451110
   FASANO A, 1995, J CLIN INVEST, V96, P710, DOI 10.1172/JCI118114
   Geurts L, 2014, BENEF MICROBES, V5, P3, DOI 10.3920/BM2012.0065
   Ghoshal S, 2009, J LIPID RES, V50, P90, DOI 10.1194/jlr.M800156-JLR200
   Holst JJ, 2016, DIABETES CARE, V39, P884, DOI 10.2337/dc16-0351
   Ibfelt T, 2014, MEDIAT INFLAMM, V2014, DOI 10.1155/2014/295478
   Karlsson CLJ, 2012, OBESITY, V20, P2257, DOI 10.1038/oby.2012.110
   Kim KA, 2012, PLOS ONE, V7, DOI 10.1371/journal.pone.0047713
   Ktari N, 2013, FOOD FUNCT, V4, P1691, DOI 10.1039/c3fo60264h
   Kumar H, 2013, ACTA DIABETOL, V50, P511, DOI 10.1007/s00592-011-0307-8
   Le Chatelier E, 2013, NATURE, V500, P541, DOI 10.1038/nature12506
   Liou AP, 2013, SCI TRANSL MED, V5, DOI 10.1126/scitranslmed.3005687
   Liu W, 2014, FOOD FUNCT, V5, P2850, DOI [10.1039/c4fo00430b, 10.1039/C4FO00430B]
   Marshall JK, 2004, ALIMENT PHARM THER, V20, P1317, DOI 10.1111/j.1365-2036.2004.02284.x
   Martin-Timon I, 2014, WORLD J DIABETES, V5, P444, DOI 10.4239/wjd.v5.i4.444
   Meier JJ, 2009, BEST PRACT RES CL EN, V23, P433, DOI 10.1016/j.beem.2009.03.007
   Miyawaki K, 1999, P NATL ACAD SCI USA, V96, P14843, DOI 10.1073/pnas.96.26.14843
   Moodley K, 2015, BMC COMPLEM ALTERN M, V15, DOI 10.1186/s12906-015-0932-9
   Niedowicz DM, 2005, CELL BIOCHEM BIOPHYS, V43, P289, DOI 10.1385/CBB:43:2:289
   Pan LH, 2014, INT J BIOL MACROMOL, V64, P420, DOI 10.1016/j.ijbiomac.2013.12.024
   Plovier H, 2017, NAT MED, V23, P107, DOI 10.1038/nm.4236
   Preetha PP, 2012, FOOD FUNCT, V3, P753, DOI 10.1039/c2fo30066d
   Qin JJ, 2012, NATURE, V490, P55, DOI 10.1038/nature11450
   Rangika BS, 2015, BMC COMPLEM ALTERN M, V15, DOI 10.1186/s12906-015-0807-0
   Shin NR, 2014, GUT, V63, P727, DOI 10.1136/gutjnl-2012-303839
   Smitka Kvido, 2015, Prague Med Rep, V116, P87, DOI 10.14712/23362936.2015.49
   Spor A, 2011, NAT REV MICROBIOL, V9, P279, DOI 10.1038/nrmicro2540
   Stegenga ME, 2006, DIABETES, V55, P1807, DOI 10.2337/db05-1543
   Turnbaugh PJ, 2008, CELL HOST MICROBE, V3, P213, DOI 10.1016/j.chom.2008.02.015
   Weng Y, 2014, J ETHNOPHARMACOL, V152, P553, DOI 10.1016/j.jep.2014.02.001
   Wu Yuanjie, 2014, Nan Fang Yi Ke Da Xue Xue Bao, V34, P771
   Xiong WT, 2013, J ETHNOPHARMACOL, V150, P935, DOI 10.1016/j.jep.2013.09.027
   Zhang C, 2011, RADIAT RES, V175, P307, DOI 10.1667/RR1950.1
NR 51
TC 54
Z9 56
U1 7
U2 46
PU OXFORD UNIV PRESS
PI OXFORD
PA GREAT CLARENDON ST, OXFORD OX2 6DP, ENGLAND
SN 2049-632X
J9 PATHOG DIS
JI Pathog. Dis.
PD JUN
PY 2018
VL 76
IS 4
AR fty028
DI 10.1093/femspd/fty028
PG 15
WC Immunology; Infectious Diseases; Microbiology
WE Science Citation Index Expanded (SCI-EXPANDED)
SC Immunology; Infectious Diseases; Microbiology
GA GO2CP
UT WOS:000439774500005
PM 29668928
OA Bronze
DA 2022-07-02
ER

PT J
AU Wu, CY
   Zhou, J
   Long, F
   Zhang, W
   Shen, H
   Zhu, H
   Xu, JD
   Li, SL
AF Wu, Cheng-Ying
   Zhou, Jing
   Long, Fang
   Zhang, Wei
   Shen, Hong
   Zhu, He
   Xu, Jin-Di
   Li, Song-Lin
TI Similar hypoglycemic effects of glucomannan and its enzyme degraded
   products from Amorphophallus albus on type 2 diabetes mellitus in mice
   and potential mechanisms
SO FOOD & FUNCTION
LA English
DT Article
ID CHAIN FATTY-ACIDS; GUT MICROBIOTA; KONJAC GLUCOMANNAN; POLYSACCHARIDES;
   METABOLITES; OBESITY; HYPERLIPIDEMIA; HYPERGLYCEMIA; INFLAMMATION;
   IRRADIATION
AB In the present study, the hypoglycemic effects of glucomannan (AGM) and its enzyme-degraded products from Amorphophallus albus were investigated. Four degraded products were prepared through ultrafiltration of beta-glucanase-degraded products of AGM. The hypoglycemic activities were evaluated in HFD-STZ-induced type 2 diabetes mellitus (T2DM) mice, and the diversity of gut bacteria was analyzed by 16S rRNA gene sequencing; the fecal short chain fatty acids (SCFAs) and endogenous metabolites were determined by UPLC-QTOF-MS/MS. It was found that AGM and its enzyme-degraded products, though with different molecular weights, had similar beta-glycosidic bonds and monosaccharide compositions, exerted similar strength of hypoglycemic effects, and reinstated with a similar extent the disordered gut microbiota and the contents of SCFAs and endogenous metabolites. It was speculated that the hypoglycemic activity of AGM is decided by not the molecular weight but the glycosidic bonds/monosaccharide composition of AGM, which might be structurally specific to the gut bacteria, and thus certain SCFAs and endogenous metabolites that are related to the occurrence and therapy of T2DM. This study provides a scientific basis for using AGM as potential prebiotics beneficial for prevention or therapeutic treatment of T2DM.
C1 [Wu, Cheng-Ying; Long, Fang; Shen, Hong; Xu, Jin-Di; Li, Song-Lin] Nanjing Univ Chinese Med, Affiliated Hosp Integrated Tradit Chinese & Weste, Dept Pharmaceut Anal, Nanjing 210028, Jiangsu, Peoples R China.
   [Zhou, Jing; Zhang, Wei; Zhu, He; Li, Song-Lin] China Acad Chinese Med Sci, Jiangsu Prov Acad Tradit Chinese Med & Jiangsu Br, Dept Metahol, Nanjing 210028, Jiangsu, Peoples R China.
RP Li, SL (corresponding author), Nanjing Univ Chinese Med, Affiliated Hosp Integrated Tradit Chinese & Weste, Dept Pharmaceut Anal, Nanjing 210028, Jiangsu, Peoples R China.; Li, SL (corresponding author), China Acad Chinese Med Sci, Jiangsu Prov Acad Tradit Chinese Med & Jiangsu Br, Dept Metahol, Nanjing 210028, Jiangsu, Peoples R China.
EM songlinli64@126.com
FU National Natural Science Foundation of China [81603224]; Natural Science
   Foundation of Jiangsu Province [BK20151047]; National High Technology
   Research and Development Program of China (863 Program) [2014AA022204]
FX This study was supported by the National Natural Science Foundation of
   China (No. 81603224); the Natural Science Foundation of Jiangsu Province
   (No. BK20151047); and the National High Technology Research and
   Development Program of China (863 Program) (No. 2014AA022204).
CR Agus A, 2018, CELL HOST MICROBE, V23, P716, DOI 10.1016/j.chom.2018.05.003
   Albrecht S, 2011, J AGR FOOD CHEM, V59, P12658, DOI 10.1021/jf203091h
   Albrecht S, 2009, J AGR FOOD CHEM, V57, P3867, DOI 10.1021/jf8038956
   Amer Diabet Assoc, 2008, DIABETES CARE, V31, pS55, DOI 10.2337/dc08-S055
   Bai J, 2018, J FUNCT FOODS, V41, P127, DOI 10.1016/j.jff.2017.12.050
   Cani PD, 2008, DIABETES, V57, P1470, DOI 10.2337/db07-1403
   Cani PD, 2007, DIABETES, V56, P1761, DOI 10.2337/db06-1491
   Cescutti P, 2002, CARBOHYD RES, V337, P2505, DOI 10.1016/S0008-6215(02)00332-4
   Chen HL, 2005, NUTRITION, V21, P1059, DOI 10.1016/j.nut.2005.02.008
   Chen HL, 2003, J AM COLL NUTR, V22, P36, DOI 10.1080/07315724.2003.10719273
   Chylinska M, 2016, CARBOHYD POLYM, V154, P48, DOI 10.1016/j.carbpol.2016.07.121
   Cockburn DW, 2016, J MOL BIOL, V428, P3230, DOI 10.1016/j.jmb.2016.06.021
   Cong L. J., 2019, ACTA PHARM SIN, P131
   Dawson LF, 2011, BMC MICROBIOL, V11, DOI 10.1186/1471-2180-11-86
   ELSDEN SR, 1976, ARCH MICROBIOL, V107, P283, DOI 10.1007/BF00425340
   Everard A, 2013, BEST PRACT RES CL GA, V27, P73, DOI 10.1016/j.bpg.2013.03.007
   Fang WX, 2004, FOOD HYDROCOLLOID, V18, P167, DOI 10.1016/S0268-005X(03)00044-4
   Gao J, 2019, J AGR FOOD CHEM, V67, P7496, DOI 10.1021/acs.jafc.9b00970
   Gummalla S, 1999, J DAIRY SCI, V82, P2070, DOI 10.3168/jds.S0022-0302(99)75448-2
   Haase S, 2018, IMMUNOLOGY, V154, P230, DOI 10.1111/imm.12933
   Herman W. H., 2017, GLOBAL BURDEN DIABET
   Islam MS, 2011, DIABETES RES CLIN PR, V91, pE26, DOI 10.1016/j.diabres.2010.09.035
   Jin WP, 2014, FOOD HYDROCOLLOID, V36, P85, DOI 10.1016/j.foodhyd.2013.09.005
   Kemnitzer J. E., 2002, KEMNITZER JE, pUS6359102B1, Patent No. US6359102B1
   Koh A, 2016, CELL, V165, P1332, DOI 10.1016/j.cell.2016.05.041
   Koropatkin NM, 2012, NAT REV MICROBIOL, V10, P323, DOI 10.1038/nrmicro2746
   Kuc D, 2008, AMINO ACIDS, V35, P503, DOI 10.1007/s00726-007-0631-z
   Larrosa M, 2009, MOL NUTR FOOD RES, V53, P1044, DOI 10.1002/mnfr.200800446
   Larsen N, 2010, PLOS ONE, V5, DOI 10.1371/journal.pone.0009085
   Levy M, 2017, CURR OPIN MICROBIOL, V35, P8, DOI 10.1016/j.mib.2016.10.003
   Li Chunmei, 2004, Zhong Yao Cai, V27, P110
   Li JJ, 2019, FOOD HYDROCOLLOID, V91, P1, DOI 10.1016/j.foodhyd.2019.01.002
   Li MY, 2017, J AGR FOOD CHEM, V65, P1556, DOI 10.1021/acs.jafc.6b05320
   Liu HF, 2018, INT J FOOD SCI TECH, V53, P1992, DOI 10.1111/ijfs.13788
   Liu Pei-Ying, 1998, Acta Botanica Yunnanica, V0, P48
   Liu YL, 2020, TRENDS ENDOCRIN MET, V31, P818, DOI 10.1016/j.tem.2020.02.012
   Lu D. X., 1998, KAI BAO BEN CAO SONG
   Maslowski KM, 2009, NATURE, V461, P1282, DOI 10.1038/nature08530
   Mikkelson A, 2013, CARBOHYD RES, V372, P60, DOI 10.1016/j.carres.2013.02.012
   Nie QX, 2019, FOOD HYDROCOLLOID, V86, P34, DOI 10.1016/j.foodhyd.2017.12.026
   Pascale A, 2019, CURR OPIN PHARMACOL, V49, P1, DOI 10.1016/j.coph.2019.03.011
   Pereira M. A., 2013, NUTR TYPE 2 DIABETES
   Qin JJ, 2012, NATURE, V490, P55, DOI 10.1038/nature11450
   Roager HM, 2018, NAT COMMUN, V9, DOI 10.1038/s41467-018-05470-4
   Shah BR., 2015, BIOACT CARBOHYDR DIE, V5, P179, DOI DOI 10.1016/J.BCDF.2015.03.007
   Shaw JE, 2010, DIABETES RES CLIN PR, V87, P4, DOI 10.1016/j.diabres.2009.10.007
   Shaw W, 2010, NUTR NEUROSCI, V13, P135, DOI 10.1179/147683010X12611460763968
   Shi XD, 2019, FOOD HYDROCOLLOID, V89, P503, DOI 10.1016/j.foodhyd.2018.11.013
   Sonnenburg ED, 2010, CELL, V141, P1241, DOI 10.1016/j.cell.2010.05.005
   Steed AL, 2017, SCIENCE, V357, P498, DOI 10.1126/science.aam5336
   Stone TW, 2013, TRENDS PHARMACOL SCI, V34, P136, DOI 10.1016/j.tips.2012.09.006
   Tang WJ, 2018, OXID MED CELL LONGEV, V2018, DOI 10.1155/2018/7261619
   Tester R., 2010, FOOD HYDROCOLLOIDS C, P243
   Topping DL, 2001, PHYSIOL REV, V81, P1031, DOI 10.1152/physrev.2001.81.3.1031
   Wang WG, 2018, ADV MATER TECHNOL-US, V3, DOI 10.1002/admt.201800004
   Wang XT, 2014, NATURE, V514, P237, DOI 10.1038/nature13564
   Wei CY, 2019, CARBOHYD POLYM, V203, P193, DOI 10.1016/j.carbpol.2018.09.029
   Wilson RD, 2012, PHARMACOL REP, V64, P129, DOI 10.1016/S1734-1140(12)70739-9
   Wirthgen E, 2018, FRONT IMMUNOL, V8, DOI 10.3389/fimmu.2017.01957
   Wu CY, 2017, FOOD FUNCT, V8, P3803, DOI 10.1039/c7fo01035d
   Wu GJ, 2019, FOOD HYDROCOLLOID, V90, P299, DOI 10.1016/j.foodhyd.2018.12.035
   Xu S, 2017, J FUNCT FOODS, V38, P545, DOI 10.1016/j.jff.2017.09.032
   Xu ZL, 2007, CARBOHYD POLYM, V70, P444, DOI 10.1016/j.carbpol.2007.05.011
   Zelante T, 2013, IMMUNITY, V39, P372, DOI 10.1016/j.immuni.2013.08.003
   Zhang Q, 2018, PEERJ, V6, DOI 10.7717/peerj.4446
   Zhao LP, 2018, SCIENCE, V359, P1151, DOI 10.1126/science.aao5774
   Zhao XJ, 2010, METABOLOMICS, V6, P362, DOI 10.1007/s11306-010-0203-1
NR 67
TC 3
Z9 3
U1 17
U2 49
PU ROYAL SOC CHEMISTRY
PI CAMBRIDGE
PA THOMAS GRAHAM HOUSE, SCIENCE PARK, MILTON RD, CAMBRIDGE CB4 0WF, CAMBS,
   ENGLAND
SN 2042-6496
EI 2042-650X
J9 FOOD FUNCT
JI Food Funct.
PD NOV 1
PY 2020
VL 11
IS 11
BP 9740
EP 9751
DI 10.1039/d0fo02434a
PG 12
WC Biochemistry & Molecular Biology; Food Science & Technology
WE Science Citation Index Expanded (SCI-EXPANDED)
SC Biochemistry & Molecular Biology; Food Science & Technology
GA OV8ZL
UT WOS:000592490800030
PM 33064121
DA 2022-07-02
ER

PT J
AU Naudhani, M
   Thakur, K
   Ni, ZJ
   Zhang, JG
   Wei, ZJ
AF Naudhani, Mahrukh
   Thakur, Kiran
   Ni, Zhi-Jing
   Zhang, Jian-Guo
   Wei, Zhao-Jun
TI Formononetin reshapes the gut microbiota, prevents progression of
   obesity and improves host metabolism
SO FOOD & FUNCTION
LA English
DT Article
ID HIGH-FAT DIET; EXPRESSION; ISOFLAVONES; POLYPHENOLS; HOMEOSTASIS;
   ADAPTATION; PREBIOTICS; BALANCE; BARRIER; FAMILY
AB Formononetin (FMNT) is an isoflavone that has been studied for its anti-hyperglycemic and anti-diabetic effects. However, the effect of FMNT on gut dysbiosis and metabolic complications associated with western-style diet consumption has not been reported yet. This study aimed to investigate how FMNT can reshape the gut microbiota at a specific dosage and ameliorate the symptoms of obesity-related metabolic disorders in both genders. Results indicate that FMNT at 60 mg per kg bodyweight dosage can effectively control body weight, hyperglycemia, and insulin resistance, leptin levels and improve HDL to LDL ratio. FMNT treatment suppressed Porphyromonadaceae (Uncultured Alistipes) and augmented maximum genera from families Lachnospiraceae and Clostridiacea, but at species level, formononetin increased Clostridium aldenense, Clostridiaceae unclassified, Eubacterium plexicaum; acetate and butyrate-producing bacteria. Moreover, formononetin regulated the expression of specific liver miRNA involved in obesity and down-regulated mRNA expression levels of pro-inflammatory cytokines IL-6, IL-22 and TNF-alpha. Additionally, FMNT maintained intestinal membrane integrity by regulating the expression of Muc-2 and occludin. Our findings indicate that FMNT could be a potential prebiotic that can effectively regulate the gut microbiota, improve host metabolism and systemic inflammation, and prevent deleterious effects of a western-style diet by elevating acetate lactate and lactate butyrate producers.
C1 [Naudhani, Mahrukh; Thakur, Kiran; Zhang, Jian-Guo; Wei, Zhao-Jun] Hefei Univ Technol, Sch Food & Biol Engn, Hefei 230009, Peoples R China.
   [Naudhani, Mahrukh] Balochistan Univ Informat Technol Engn & Manageme, Dept Microbiol, Quetta 87300, Pakistan.
   [Thakur, Kiran; Ni, Zhi-Jing; Zhang, Jian-Guo; Wei, Zhao-Jun] North Minzu Univ, Sch Biol Sci & Engn, Collaborat Innovat Ctr Food Prod & Safety, Yinchuan 750021, Ningxia, Peoples R China.
RP Wei, ZJ (corresponding author), Hefei Univ Technol, Sch Food & Biol Engn, Hefei 230009, Peoples R China.; Wei, ZJ (corresponding author), North Minzu Univ, Sch Biol Sci & Engn, Collaborat Innovat Ctr Food Prod & Safety, Yinchuan 750021, Ningxia, Peoples R China.
EM mahrukh.naudhani@gmail.com; kumarikiran@hfut.edu.cn;
   lovebear@vip.163.com; zhangjianguo@hfut.edu.cn; zjwei@hfut.edu.cn
RI Wei, Zhaojun/H-5341-2017
OI Wei, Zhaojun/0000-0003-1729-209X
FU Chinese Government Scholarship through the National Natural Science
   Foundation of Ningxia Province [2021AAC02019]; Youth Talent Cultivation
   Project of North Minzu University [2021KYQD27, FWNX14]; Key Research and
   Development Projects in Ningxia [2021BEF02013]
FX The Chinese Government Scholarship supported this work, through the
   National Natural Science Foundation of Ningxia Province (2021AAC02019),
   the Youth Talent Cultivation Project of North Minzu University
   (2021KYQD27, FWNX14), and the Key Research and Development Projects in
   Ningxia (2021BEF02013).
CR Abreu ATAY, 2021, REV GASTROENTEROL ME, V86, P287, DOI 10.1016/j.rgmx.2021.02.004
   Ai DM, 2019, FRONT MICROBIOL, V10, DOI 10.3389/fmicb.2019.00826
   Backhed F, 2007, P NATL ACAD SCI USA, V104, P979, DOI 10.1073/pnas.0605374104
   Bajaj JS, 2012, AM J PHYSIOL-GASTR L, V302, pG168, DOI 10.1152/ajpgi.00190.2011
   Bayer F, 2021, MICROORGANISMS, V9, DOI 10.3390/microorganisms9081601
   Bian YF, 2022, J NUTR BIOCHEM, V99, DOI 10.1016/j.jnutbio.2021.108840
   Bindels LB, 2015, NAT REV GASTRO HEPAT, V12, P303, DOI 10.1038/nrgastro.2015.47
   Blasco-Baque V, 2017, DIABETOLOGIA, V60, P690, DOI 10.1007/s00125-017-4209-3
   Branchereau M, 2016, AM J PHYSIOL-GASTR L, V310, pG1091, DOI 10.1152/ajpgi.00424.2015
   Cani PD, 2012, CLIN MICROBIOL INFEC, V18, P50, DOI 10.1111/j.1469-0691.2012.03866.x
   Cao C, 2021, FOOD FUNCT, V12, P9829, DOI [10.1039/D1FO01200B, 10.1039/d1fo01200b]
   Caporaso JG, 2010, NAT METHODS, V7, P335, DOI 10.1038/nmeth.f.303
   Carrera-Quintanar L, 2018, MEDIAT INFLAMM, V2018, DOI 10.1155/2018/9734845
   Chen JP, 2018, NUTRIENTS, V10, DOI 10.3390/nu10010024
   Chu B, 2015, SCI REP-UK, V5, DOI 10.1038/srep08801
   Cremonini E, 2019, REDOX BIOL, V26, DOI 10.1016/j.redox.2019.101269
   Crepin D, 2014, MOL CELL ENDOCRINOL, V384, P1, DOI 10.1016/j.mce.2013.12.016
   Davani-Davari D, 2019, FOODS, V8, DOI 10.3390/foods8030092
   den Besten G, 2013, J LIPID RES, V54, P2325, DOI 10.1194/jlr.R036012
   Dooley J, 2016, DIABETES, V65, P53, DOI 10.2337/db15-0770
   Du XL, 2017, ONCOTARGET, V8, P91362, DOI 10.18632/oncotarget.20523
   Etxeberria U, 2013, J AGR FOOD CHEM, V61, P9517, DOI 10.1021/jf402506c
   Feng WW, 2018, FRONT PHARMACOL, V9, DOI 10.3389/fphar.2018.01354
   Frost RJA, 2011, P NATL ACAD SCI USA, V108, P21075, DOI 10.1073/pnas.1118922109
   Fuke N, 2019, NUTRIENTS, V11, DOI 10.3390/nu11102277
   Gaike AH, 2020, MSYSTEMS, V5, DOI 10.1128/mSystems.00578-19
   Gendo Yoshiko, 2019, Inflamm Intest Dis, V3, P145, DOI 10.1159/000495462
   Guo X, 2021, FOOD FUNCT, V12, P9300, DOI [10.1039/d0fo03423a, 10.1039/D0FO03423A]
   Haththotuwa RN, 2013, ELSEV INSIGHT, P3, DOI 10.1016/B978-0-12-416045-3.00001-7
   He NN, 2021, FOOD FUNCT, V12, P4960, DOI [10.1039/d0fo03113e, 10.1039/D0FO03113E]
   Holscher HD, 2017, GUT MICROBES, V8, P172, DOI 10.1080/19490976.2017.1290756
   Hu XQ, 2017, J AGR FOOD CHEM, V65, P4658, DOI 10.1021/acs.jafc.7b01766
   Iljazovic A, 2021, MUCOSAL IMMUNOL, V14, P113, DOI 10.1038/s41385-020-0296-4
   Jain PG, 2020, FUTUR J PHARM SCI, V6, DOI 10.1186/s43094-020-00071-9
   Jakobsson HE, 2015, EMBO REP, V16, P164, DOI 10.15252/embr.201439263
   Janssen AWF, 2015, FASEB J, V29, P3111, DOI 10.1096/fj.14-269514
   Just S, 2018, MICROBIOME, V6, DOI 10.1186/s40168-018-0510-8
   Kasahara K, 2018, NAT MICROBIOL, V3, P1461, DOI 10.1038/s41564-018-0272-x
   Kellow NJ, 2014, BRIT J NUTR, V111, P1147, DOI 10.1017/S0007114513003607
   Kim JE, 2020, MICROORGANISMS, V8, DOI 10.3390/microorganisms8060907
   Kim J, 2020, NUTRIENTS, V12, DOI 10.3390/nu12061848
   Kim YJ, 2012, J CELL PHYSIOL, V227, P183, DOI 10.1002/jcp.22716
   Koelink PJ, 2018, J CROHNS COLITIS, V12, P794, DOI 10.1093/ecco-jcc/jjy035
   Koistinen VM, 2019, MICROBIOME, V7, DOI 10.1186/s40168-019-0718-2
   Kutsyr O, 2021, INVEST OPHTH VIS SCI, V62
   Ley RE, 2006, NATURE, V444, P1022, DOI 10.1038/4441022a
   Lhamyani S, 2021, MOL THER-NUCL ACIDS, V26, P401, DOI 10.1016/j.omtn.2021.06.019
   Li QM, 2021, FOOD FUNCT, V12, P5260, DOI [10.1039/D0FO02100H, 10.1039/d0fo02100h]
   Lopetuso LR, 2013, GUT PATHOG, V5, DOI 10.1186/1757-4749-5-23
   Magne F, 2020, NUTRIENTS, V12, DOI 10.3390/nu12051474
   Matsumoto M, 2007, MICROBIOL IMMUNOL, V51, P25, DOI 10.1111/j.1348-0421.2007.tb03887.x
   Mbakwa CA, 2018, OBESITY, V26, P1767, DOI 10.1002/oby.22320
   Mu QH, 2018, FRONT MICROBIOL, V9, DOI 10.3389/fmicb.2018.00757
   Natividad JM, 2018, NAT COMMUN, V9, DOI 10.1038/s41467-018-05249-7
   Negi H, 2021, CURR DRUG METAB, V22, P918, DOI 10.2174/1389200222666210729114456
   Ngalavu A, 2020, ANIMALS-BASEL, V10, DOI 10.3390/ani10040674
   Nie T, 2018, BRIT J PHARMACOL, V175, P1439, DOI 10.1111/bph.14139
   Ohland CL, 2015, CELL MOL GASTROENTER, V1, P28, DOI 10.1016/j.jcmgh.2014.11.004
   Omura S, 2020, FRONT IMMUNOL, V11, DOI 10.3389/fimmu.2020.01138
   Paone P, 2020, GUT, V69, P2232, DOI 10.1136/gutjnl-2020-322260
   Peck SC, 2019, P NATL ACAD SCI USA, V116, P3171, DOI 10.1073/pnas.1815661116
   Qiu GZ, 2017, EXP BIOL MED, V242, P223, DOI 10.1177/1535370216657445
   Qiu LX, 2015, WORLD J GASTROENTERO, V21, P1099, DOI 10.3748/wjg.v21.i4.1099
   Qu W, 2019, FOOD FUNCT, V10, P5886, DOI 10.1039/c9fo00399a
   Riviere A, 2016, FRONT MICROBIOL, V7, DOI 10.3389/fmicb.2016.00979
   Rosenfeld CS, 2019, FRONT NUTR, V6, DOI 10.3389/fnut.2019.00142
   Roy S, 2015, HEPATOBIL SURG NUTR, V4, P24, DOI 10.3978/j.issn.2304-3881.2015.01.05
   Sabihi M, 2020, CELLS-BASEL, V9, DOI 10.3390/cells9102205
   Sargent Jennifer, 2014, Nat Rev Endocrinol, V10, P639, DOI 10.1038/nrendo.2014.148
   Scarpellini E, 2015, DIGEST LIVER DIS, V47, P1007, DOI 10.1016/j.dld.2015.07.008
   Semwal DK, 2021, PHYTOTHER RES, V35, P1218, DOI 10.1002/ptr.6885
   Shen P, 2006, J NUTR, V136, P899, DOI 10.1093/jn/136.4.899
   Stefan N, 2021, NAT REV ENDOCRINOL, V17, P135, DOI 10.1038/s41574-020-00462-1
   Sun L, 2021, FOOD SCI HUM WELL, V10, P442, DOI 10.1016/j.fshw.2021.04.006
   Tay KC, 2019, FRONT PHARMACOL, V10, DOI 10.3389/fphar.2019.00820
   Tran HQ, 2020, CELL MOL GASTROENTER, V9, P313, DOI 10.1016/j.jcmgh.2019.09.009
   Treangen TJ, 2018, FRONT IMMUNOL, V9, DOI 10.3389/fimmu.2018.02757
   Wang JJ, 2019, FRONT MICROBIOL, V10, DOI 10.3389/fmicb.2019.00887
   Wang L, 2019, BIOTECHNOL BIOFUELS, V12, DOI 10.1186/s13068-019-1408-9
   Wang MH, 2020, ECLINICALMEDICINE, V26, DOI 10.1016/j.eclinm.2020.100521
   Wang S, 2018, SCI REP-UK, V8, DOI 10.1038/s41598-018-31353-1
   Wu YH, 2020, BMC MICROBIOL, V20, DOI 10.1186/s12866-020-01747-1
   Yang C, 2019, TRANSL PSYCHIAT, V9, DOI 10.1038/s41398-019-0379-8
   Ze XL, 2012, ISME J, V6, P1535, DOI 10.1038/ismej.2012.4
   Zhai QX, 2020, FOOD FUNCT, V11, P221, DOI [10.1039/C9FO02116G, 10.1039/c9fo02116g]
   Zhang F, 2021, FOOD FUNCT, V12, P614, DOI [10.1039/D0FO02265A, 10.1039/d0fo02265a]
   Zhang JD, 2019, J GASTROEN HEPATOL, V34, P1368, DOI 10.1111/jgh.14536
   Zhang T, 2020, FRONT MED-LAUSANNE, V7, DOI 10.3389/fmed.2020.00007
   Zhang YY, 2021, FOOD FUNCT, V12, P4947, DOI [10.1039/d1fo00790d, 10.1039/D1FO00790D]
   Zheng XJ, 2017, BMC BIOL, V15, DOI 10.1186/s12915-017-0462-7
NR 90
TC 2
Z9 2
U1 14
U2 15
PU ROYAL SOC CHEMISTRY
PI CAMBRIDGE
PA THOMAS GRAHAM HOUSE, SCIENCE PARK, MILTON RD, CAMBRIDGE CB4 0WF, CAMBS,
   ENGLAND
SN 2042-6496
EI 2042-650X
J9 FOOD FUNCT
JI Food Funct.
PD DEC 13
PY 2021
VL 12
IS 24
BP 12303
EP 12324
DI 10.1039/d1fo02942h
EA NOV 2021
PG 22
WC Biochemistry & Molecular Biology; Food Science & Technology
WE Science Citation Index Expanded (SCI-EXPANDED)
SC Biochemistry & Molecular Biology; Food Science & Technology
GA XN5UO
UT WOS:000722308600001
PM 34821251
DA 2022-07-02
ER

PT J
AU Tomasova, L
   Grman, M
   Ondrias, K
   Ufnal, M
AF Tomasova, Lenka
   Grman, Marian
   Ondrias, Karol
   Ufnal, Marcin
TI The impact of gut microbiota metabolites on cellular bioenergetics and
   cardiometabolic health
SO NUTRITION & METABOLISM
LA English
DT Review
DE H2S; SCFAs; Nitrate; Nitric oxide; TMAO; Mitochondria; Metabolic
   syndrome
ID CHAIN FATTY-ACIDS; TRIMETHYLAMINE-N-OXIDE; SULFATE-REDUCING BACTERIA;
   HYDROGEN-SULFIDE; NITRIC-OXIDE; BLOOD-PRESSURE; GERM-FREE; INSULIN
   SENSITIVITY; NITRATE REDUCTION; GLUCOSE-TOLERANCE
AB Recent research demonstrates a reciprocal relationship between gut microbiota-derived metabolites and the host in controlling the energy homeostasis in mammals. On the one hand, to thrive, gut bacteria exploit nutrients digested by the host. On the other hand, the host utilizes numerous products of gut bacteria metabolism as a substrate for ATP production in the colon. Finally, bacterial metabolites seep from the gut into the bloodstream and interfere with the host's cellular bioenergetics machinery. Notably, there is an association between alterations in microbiota composition and the development of metabolic diseases and their cardiovascular complications. Some metabolites, like short-chain fatty acids and trimethylamine, are considered markers of cardiometabolic health. Others, like hydrogen sulfide and nitrite, demonstrate antihypertensive properties. Scientific databases were searched for pre-clinical and clinical studies to summarize current knowledge on the role of gut microbiota metabolites in the regulation of mammalian bioenergetics and discuss their potential involvement in the development of cardiometabolic disorders. Overall, the available data demonstrates that gut bacteria products affect physiological and pathological processes controlling energy and vascular homeostasis. Thus, the modulation of microbiota-derived metabolites may represent a new approach for treating obesity, hypertension and type 2 diabetes.
C1 [Tomasova, Lenka; Grman, Marian; Ondrias, Karol] Slovak Acad Sci, Biomed Res Ctr, Inst Clin & Translat Res, Dubravska Cesta 9, Bratislava 84505, Slovakia.
   [Ufnal, Marcin] Med Univ Warsaw, Ctr Preclin Res, Dept Expt Physiol & Pathophysiol, PL-02091 Warsaw, Poland.
RP Tomasova, L (corresponding author), Slovak Acad Sci, Biomed Res Ctr, Inst Clin & Translat Res, Dubravska Cesta 9, Bratislava 84505, Slovakia.; Ufnal, M (corresponding author), Med Univ Warsaw, Ctr Preclin Res, Dept Expt Physiol & Pathophysiol, PL-02091 Warsaw, Poland.
EM lenka.tomasova@savba.sk; mufnal@wum.edu.pl
RI Tomášová, Lenka/ABB-2307-2021
OI Tomasova, Lenka/0000-0002-1943-0858
FU Medical University of Warsaw; Slovak Research and Development Agency
   [APVV-19-0154]; VEGA Grant Agency of the Slovak Republic
   [VEGA-2/0079/19]
FX This work was supported by the Medical University of Warsaw, the Slovak
   Research and Development Agency [Grant No. APVV-19-0154] and the VEGA
   Grant Agency of the Slovak Republic [Grant No. VEGA-2/0079/19].
CR Adak S, 2002, J BIOL CHEM, V277, P16167, DOI 10.1074/jbc.M201136200
   Adak S, 2002, P NATL ACAD SCI USA, V99, P107, DOI 10.1073/pnas.012470099
   Aguilar EC, 2014, NUTR METAB CARDIOVAS, V24, P606, DOI 10.1016/j.numecd.2014.01.002
   Akaike T, 2017, NAT COMMUN, V8, DOI 10.1038/s41467-017-01311-y
   Amoroso C, 2020, CELLS-BASEL, V9, DOI 10.3390/cells9051234
   Augustyn KDC, 2017, BIOCHEMISTRY-US, V56, P986, DOI 10.1021/acs.biochem.6b01093
   Babidge W, 1998, MOL CELL BIOCHEM, V181, P117, DOI 10.1023/A:1006838231432
   Barcenilla A, 2000, APPL ENVIRON MICROB, V66, P1654, DOI 10.1128/AEM.66.4.1654-1661.2000
   BARRETT EL, 1987, MICROBIOL REV, V51, P192, DOI 10.1128/MMBR.51.2.192-205.1987
   Barton LL, 2017, DIGEST DIS SCI, V62, P2241, DOI 10.1007/s10620-017-4689-5
   Beaumont M, 2016, FREE RADICAL BIO MED, V93, P155, DOI 10.1016/j.freeradbiomed.2016.01.028
   Beltowski J, 2017, MOLECULES, V22, DOI 10.3390/molecules22010063
   BERGMAN EN, 1990, PHYSIOL REV, V70, P567, DOI 10.1152/physrev.1990.70.2.567
   Blachier F, 2010, AMINO ACIDS, V39, P335, DOI 10.1007/s00726-009-0445-2
   BOND JH, 1971, J EXP MED, V133, P572, DOI 10.1084/jem.133.3.572
   Boros M, 2019, FRONT PHYSIOL, V10, DOI 10.3389/fphys.2019.01244
   Borrel G, 2017, ISME J, V11, P2059, DOI 10.1038/ismej.2017.72
   BRITTAIN T, 1992, EUR J BIOCHEM, V209, P793, DOI 10.1111/j.1432-1033.1992.tb17350.x
   BUGAUT M, 1987, COMP BIOCHEM PHYS B, V86, P439, DOI 10.1016/0305-0491(87)90433-0
   Bullon P, 2016, EXPERIENTIA SUPPL, V107, P129, DOI 10.1007/978-3-319-43589-3_6
   Cai JY, 2016, BBA-MOL CELL BIOL L, V1861, P419, DOI 10.1016/j.bbalip.2016.03.001
   Chambers Edward S, 2018, Curr Nutr Rep, V7, P198, DOI 10.1007/s13668-018-0248-8
   CHERRINGTON CA, 1991, J APPL BACTERIOL, V70, P161, DOI 10.1111/j.1365-2672.1991.tb04442.x
   CHRISTL SU, 1992, GUT, V33, P1234, DOI 10.1136/gut.33.9.1234
   Crost EH, 2018, FRONT MICROBIOL, V9, DOI 10.3389/fmicb.2018.02558
   CUMMINGS JH, 1987, GUT, V28, P1221, DOI 10.1136/gut.28.10.1221
   Daliri EBM, 2020, BIOSCI MICROB FOOD H, V39, P199, DOI 10.12938/bmfh.2020-001
   DANNENBERG S, 1992, ARCH MICROBIOL, V158, P93, DOI 10.1007/BF00245211
   de la Cuesta-Zuluaga J, 2021, MSYSTEMS, V6, DOI 10.1128/mSystems.00939-20
   De Vuyst L, 2011, INT J FOOD MICROBIOL, V149, P73, DOI 10.1016/j.ijfoodmicro.2011.03.003
   den Besten G, 2013, J LIPID RES, V54, P2325, DOI 10.1194/jlr.R036012
   Dhillon A, 2005, ASTROBIOLOGY, V5, P18, DOI 10.1089/ast.2005.5.18
   DICKERSON RE, 1980, NATURE, V283, P210, DOI 10.1038/283210a0
   Drapala A, 2020, INT J MOL SCI, V21, DOI 10.3390/ijms21176161
   EISENMANN E, 1995, ARCH MICROBIOL, V164, P180, DOI 10.1007/BF02529969
   Fennema D, 2016, DRUG METAB DISPOS, V44, P1839, DOI 10.1124/dmd.116.070615
   Flannigan KL, 2011, AM J PHYSIOL-GASTR L, V301, pG188, DOI 10.1152/ajpgi.00105.2011
   FLEMING SE, 1983, J NUTR, V113, P1613, DOI 10.1093/jn/113.8.1613
   Frost G, 2014, NAT COMMUN, V5, DOI 10.1038/ncomms4611
   Furne J, 2001, BIOCHEM PHARMACOL, V62, P255, DOI 10.1016/S0006-2952(01)00657-8
   Gaci N, 2014, WORLD J GASTROENTERO, V20, P16062, DOI 10.3748/wjg.v20.i43.16062
   Gao ZG, 2009, DIABETES, V58, P1509, DOI 10.2337/db08-1637
   Ge HF, 2008, ENDOCRINOLOGY, V149, P4519, DOI 10.1210/en.2008-0059
   Gheibi S, 2020, BIOCHEM PHARMACOL, V176, DOI 10.1016/j.bcp.2020.113819
   GIBSON GR, 1988, J APPL BACTERIOL, V65, P241, DOI 10.1111/j.1365-2672.1988.tb01891.x
   Gilberthorpe NJ, 2008, J BIOL CHEM, V283, P11146, DOI 10.1074/jbc.M708019200
   Giuffre M, 2020, AM J PHYSIOL-GASTR L, V318, pG889, DOI 10.1152/ajpgi.00161.2019
   Goubern M, 2007, FASEB J, V21, P1699, DOI 10.1096/fj.06-7407com
   Graner M, 2016, NUTR METAB CARDIOVAS, V26, P134, DOI 10.1016/j.numecd.2015.11.002
   GUARNERO.G, 1970, BIOCHIM BIOPHYS ACTA, V198, P132, DOI 10.1016/0005-2744(70)90041-0
   Guasti L, 2021, INTERN EMERG MED, V16, P201, DOI 10.1007/s11739-020-02470-5
   Gui DD, 2021, EUR J PHARMACOL, V896, DOI 10.1016/j.ejphar.2021.173916
   Gusarov I, 2008, J BIOL CHEM, V283, P13140, DOI 10.1074/jbc.M710178200
   Hajiagha MN, 2022, CURR PHARM BIOTECHNO, V23, P4, DOI 10.2174/1389201022666210104115836
   Haufe S, 2017, NUTR METAB CARDIOVAS, V27, P858, DOI 10.1016/j.numecd.2017.07.001
   Heianza Y, 2017, J AM HEART ASSOC, V6, DOI 10.1161/JAHA.116.004947
   Heiss CN, 2018, J INNATE IMMUN, V10, P163, DOI 10.1159/000481519
   Henagan TM, 2015, BRIT J PHARMACOL, V172, P2782, DOI 10.1111/bph.13058
   HILL BC, 1984, BIOCHEM J, V224, P591, DOI 10.1042/bj2240591
   Huang LY, 2010, NITRIC OXIDE-BIOL CH, V22, P191, DOI 10.1016/j.niox.2010.01.004
   Hughes MN, 2009, FREE RADICAL BIO MED, V47, P1346, DOI 10.1016/j.freeradbiomed.2009.09.018
   Islam R, 2008, J PHARMACOL SCI, V106, P525, DOI 10.1254/jphs.SC0070291
   Jaworska K, 2019, CARDIOVASC RES, V115, P1948, DOI 10.1093/cvr/cvz231
   Jaworska K, 2019, TOXINS, V11, DOI 10.3390/toxins11090490
   Jaworska K, 2018, JOVE-J VIS EXP, DOI 10.3791/58456
   Jaworska K, 2017, PLOS ONE, V12, DOI 10.1371/journal.pone.0189310
   Jia YM, 2017, EXP PHYSIOL, V102, P273, DOI 10.1113/EP086114
   Jiang H, 2014, FREE RADICAL BIO MED, V67, P51, DOI 10.1016/j.freeradbiomed.2013.10.809
   Joe B, 2020, HYPERTENSION, V76, P1847, DOI 10.1161/HYPERTENSIONAHA.120.15939
   Karbach SH, 2016, J AM HEART ASSOC, V5, DOI 10.1161/JAHA.116.003698
   Kaur A, 2019, MOL NUTR FOOD RES, V63, DOI 10.1002/mnfr.201801012
   Khalifi S, 2015, NITRIC OXIDE-BIOL CH, V44, P24, DOI 10.1016/j.niox.2014.11.011
   Koch CD, 2017, FREE RADICAL BIO MED, V105, P48, DOI 10.1016/j.freeradbiomed.2016.12.015
   Koeth RA, 2013, NAT MED, V19, P576, DOI 10.1038/nm.3145
   Kondo T, 2009, J AGR FOOD CHEM, V57, P5982, DOI 10.1021/jf900470c
   Kushkevych I, 2020, CELLS-BASEL, V9, DOI 10.3390/cells9030698
   Landry AP, 2019, CELL CHEM BIOL, V26, P1515, DOI 10.1016/j.chembiol.2019.09.010
   Larsen FJ, 2011, CELL METAB, V13, P149, DOI 10.1016/j.cmet.2011.01.004
   Lee Y, 2020, DIABETES METAB J, V44, P658, DOI 10.4093/dmj.2019.0220
   Levitt MD, 2006, CLIN GASTROENTEROL H, V4, P123, DOI 10.1016/j.cgh.2005.11.006
   Levitt MD, 2002, J APPL PHYSIOL, V92, P1655, DOI 10.1152/japplphysiol.00907.2001
   Lewis S, 2007, AM J GASTROENTEROL, V102, P624, DOI 10.1111/j.1572-0241.2006.01020.x
   Liu YC, 2008, ANN NY ACAD SCI, V1125, P171, DOI 10.1196/annals.1419.019
   Louis P, 2017, ENVIRON MICROBIOL, V19, P29, DOI 10.1111/1462-2920.13589
   Lundberg JO, 2018, CELL METAB, V28, P9, DOI 10.1016/j.cmet.2018.06.007
   Macfarlane G. T., 1994, HUMAN HLTH CONTRIBUT, P17, DOI DOI 10.1007/978-1-4471-3443-5_2
   Macfarlane S, 2003, P NUTR SOC, V62, P67, DOI 10.1079/PNS2002207
   Makrecka-Kuka M, 2017, TOXICOL LETT, V267, P32, DOI 10.1016/j.toxlet.2016.12.017
   Marques FZ, 2017, CIRCULATION, V135, P964, DOI [10.1161/CIRCULATIONAHA.116.024545, 10.1161/circulationaha.116.024545]
   Marzullo Paolo, 2020, Int J Obes Suppl, V10, P35, DOI 10.1038/s41367-020-0017-1
   Modis K, 2016, PHARMACOL RES, V113, P116, DOI 10.1016/j.phrs.2016.08.023
   Modis K, 2013, FASEB J, V27, P601, DOI 10.1096/fj.12-216507
   Mollica MP, 2017, DIABETES, V66, P1405, DOI 10.2337/db16-0924
   Moretti C, 2019, FREE RADICAL BIO MED, V145, P342, DOI 10.1016/j.freeradbiomed.2019.10.003
   Motta JP, 2021, NAT REV GASTRO HEPAT, V18, P314, DOI 10.1038/s41575-020-00397-y
   Motta JP, 2015, INFLAMM BOWEL DIS, V21, P1006, DOI 10.1097/MIB.0000000000000345
   Nagy P, 2020, ANTIOXID REDOX SIGN, V33, P1174, DOI 10.1089/ars.2020.8077
   Natarajan N, 2016, PHYSIOL GENOMICS, V48, P826, DOI 10.1152/physiolgenomics.00089.2016
   Nisoli E, 2003, SCIENCE, V299, P896, DOI 10.1126/science.1079368
   Nowinski A, 2018, NUTRITION, V46, P7, DOI 10.1016/j.nut.2017.08.001
   Onyszkiewicz M, 2020, EUR J PHARMACOL, V877, DOI 10.1016/j.ejphar.2020.173086
   Onyszkiewicz M, 2020, EXP BIOL MED, V245, P166, DOI 10.1177/1535370219900898
   Onyszkiewicz M, 2019, PFLUG ARCH EUR J PHY, V471, P1441, DOI 10.1007/s00424-019-02322-y
   Park JE, 2019, NUTR METAB CARDIOVAS, V29, P513, DOI 10.1016/j.numecd.2019.02.003
   Peck SC, 2019, P NATL ACAD SCI USA, V116, P3171, DOI 10.1073/pnas.1815661116
   Peleli M, 2020, REDOX BIOL, V28, DOI 10.1016/j.redox.2019.101387
   Pluznick JL, 2013, P NATL ACAD SCI USA, V110, P4410, DOI 10.1073/pnas.1215927110
   POCHART P, 1993, GASTROENTEROLOGY, V105, P1281, DOI 10.1016/0016-5085(93)90129-Z
   Potter L, 2001, ADV MICROB PHYSIOL, V45, P51, DOI 10.1016/S0065-2911(01)45002-8
   Rabus R, 2015, ADV MICROB PHYSIOL, V66, P55, DOI 10.1016/bs.ampbs.2015.05.002
   Raimondi S, 2019, FRONT MICROBIOL, V10, DOI 10.3389/fmicb.2019.01575
   Rey FE, 2013, P NATL ACAD SCI USA, V110, P13582, DOI 10.1073/pnas.1312524110
   Ritzhaupt A, 1998, J PHYSIOL-LONDON, V507, P819, DOI 10.1111/j.1469-7793.1998.819bs.x
   Roediger WE, 2000, MOL CELL BIOCHEM, V206, P159, DOI 10.1023/A:1007034417320
   ROEDIGER WEW, 1988, GASTROENTEROLOGY, V94, P915, DOI 10.1016/0016-5085(88)90547-1
   ROEDIGER WEW, 1982, GASTROENTEROLOGY, V83, P424
   ROEDIGER WEW, 1986, Q J EXP PHYSIOL CMS, V71, P195, DOI 10.1113/expphysiol.1986.sp002978
   Romano KA, 2015, MBIO, V6, DOI 10.1128/mBio.02481-14
   Rothschild D, 2018, NATURE, V555, P210, DOI 10.1038/nature25973
   Saijo F, 2010, NITRIC OXIDE-BIOL CH, V22, P155, DOI 10.1016/j.niox.2009.11.009
   Samczuk P, 2018, INT J MOL SCI, V19, DOI 10.3390/ijms19123744
   Samuel BS, 2007, P NATL ACAD SCI USA, V104, P10643, DOI 10.1073/pnas.0704189104
   Sattar N, 2020, NAT MED, V26, P320, DOI 10.1038/s41591-020-0786-7
   SAUL RL, 1981, CANCER RES, V41, P2280
   Sawa T, 2020, BIOMOLECULES, V10, DOI 10.3390/biom10091245
   Schiattarella GG, 2019, TRENDS CARDIOVAS MED, V29, P141, DOI 10.1016/j.tcm.2018.08.003
   Schonfeld P, 2016, J LIPID RES, V57, P943, DOI 10.1194/jlr.R067629
   Searcy DG, 2003, CELL RES, V13, P229, DOI 10.1038/sj.cr.7290168
   SEITZ HJ, 1986, ARCH MICROBIOL, V146, P63, DOI 10.1007/BF00690160
   Shen XG, 2013, FREE RADICAL BIO MED, V60, P195, DOI 10.1016/j.freeradbiomed.2013.02.024
   SIEGEL LM, 1973, J BIOL CHEM, V248, P251
   Sobko T, 2005, NITRIC OXIDE-BIOL CH, V13, P272, DOI 10.1016/j.niox.2005.08.002
   SPILLER GA, 1980, AM J CLIN NUTR, V33, P754, DOI 10.1093/ajcn/33.4.754
   Strifler G, 2016, PLOS ONE, V11, DOI 10.1371/journal.pone.0146363
   STROCCHI A, 1994, GUT, V35, P1098, DOI 10.1136/gut.35.8.1098
   Szabo C, 2014, BRIT J PHARMACOL, V171, P2099, DOI 10.1111/bph.12369
   Tang WHW, 2013, NEW ENGL J MED, V368, P1575, DOI 10.1056/NEJMoa1109400
   Tomasova L, 2016, MOLECULES, V21, DOI 10.3390/molecules21111558
   Tomasova L, 2016, NITRIC OXIDE-BIOL CH, V60, P50, DOI 10.1016/j.niox.2016.09.007
   Tuboly E, 2017, SCI REP-UK, V7, DOI 10.1038/s41598-017-07637-3
   Turnbaugh PJ, 2006, NATURE, V444, P1027, DOI 10.1038/nature05414
   Ufnal M, 2015, NUTRITION, V31, P1317, DOI 10.1016/j.nut.2015.05.006
   Untereiner AA, 2017, BIOCHEM PHARMACOL, V136, P86, DOI 10.1016/j.bcp.2017.03.025
   Walker AW, 2005, APPL ENVIRON MICROB, V71, P3692, DOI 10.1128/AEM.71.7.3692-3700.2005
   Wampach L, 2017, FRONT MICROBIOL, V8, DOI 10.3389/fmicb.2017.00738
   Wang R, 2012, PHYSIOL REV, V92, P791, DOI 10.1152/physrev.00017.2011
   Weitkunat K, 2016, MOL NUTR FOOD RES, V60, P2611, DOI 10.1002/mnfr.201600305
   Wen YW, 2019, PREGNANCY HYPERTENS, V15, P114, DOI 10.1016/j.preghy.2018.12.001
   Willis CL, 1996, ANAEROBE, V2, P117, DOI 10.1006/anae.1996.0015
   WITTER JP, 1979, APPL ENVIRON MICROB, V38, P870, DOI 10.1128/AEM.38.5.870-878.1979
   Wong JMW, 2006, J CLIN GASTROENTEROL, V40, P235, DOI 10.1097/00004836-200603000-00015
   Yamashita H, 2007, BIOSCI BIOTECH BIOCH, V71, P1236, DOI 10.1271/bbb.60668
   Yau YF, 2020, MOL NUTR FOOD RES, DOI 10.1002/mnfr.202000566
   Zaorska E, 2020, BIOMOLECULES, V10, DOI 10.3390/biom10020323
   Zhang SS, 2019, MOL NUTR FOOD RES, V63, DOI 10.1002/mnfr.201801363
   Zhao L, 2020, DIABETES RES CLIN PR, V169, DOI 10.1016/j.diabres.2020.108418
NR 156
TC 4
Z9 4
U1 2
U2 6
PU BMC
PI LONDON
PA CAMPUS, 4 CRINAN ST, LONDON N1 9XW, ENGLAND
EI 1743-7075
J9 NUTR METAB
JI Nutr. Metab.
PD JUL 15
PY 2021
VL 18
IS 1
AR 72
DI 10.1186/s12986-021-00598-5
PG 16
WC Nutrition & Dietetics
WE Science Citation Index Expanded (SCI-EXPANDED)
SC Nutrition & Dietetics
GA TK2FZ
UT WOS:000673982200001
PM 34266472
OA Green Published, gold
DA 2022-07-02
ER

PT J
AU Mello, AM
   Paroni, G
   Daragjati, J
   Pilotto, A
AF Mello, Anna Maria
   Paroni, Giulia
   Daragjati, Julia
   Pilotto, Alberto
TI Gastrointestinal Microbiota and Their Contribution to Healthy Aging
SO DIGESTIVE DISEASES
LA English
DT Review
DE Aging; Frailty; Microbiota; Multidimensional prognostic index;
   Probiotics
ID MULTIDIMENSIONAL PROGNOSTIC INDEX; HOSPITALIZED OLDER PATIENTS; TYPE-2
   DIABETES-MELLITUS; PLACEBO-CONTROLLED TRIAL; NURSING-HOME RESIDENTS;
   REUTERI NCIMB 30242; GUT-BRAIN AXIS; INTESTINAL MICROBIOTA; FECAL
   MICROBIOTA; FERMENTED MILK
AB Studies on populations at different ages have shown that after birth, the gastrointestinal (GI) microbiota composition keeps evolving, and this seems to occur especially in old age. Significant changes in GI microbiota composition in older subjects have been reported in relation to diet, drug use and the settings where the older subjects are living, that is, in community nursing homes or in a hospital. Moreover, changes in microbiota composition in the old age have been related to immunosenescence and inflammatory processes that are pathophysiological mechanisms involved in the pathways of frailty. Frailty is an age-related condition of increased vulnerability to stresses due to the impairment in multiple inter-related physiologic systems that are associated with an increased risk of adverse outcomes, such as falls, delirium, institutionalization, hospitalization and death. Preliminary data suggest that changes in microbiota composition may contribute to the variations in the biological, clinical, functional and psycho-social domains that occur in the frail older subjects. Multidimensional evaluation tools based on a Comprehensive Geriatric Assessment (CGA) have demonstrated to be useful in identifying and measuring the severity of frailty in older subjects. Thus, a CGA approach should be used more widely in clinical practice to evaluate the multidimensional effects potentially related to GI micro biota composition of the older subjects. Probiotics have been shown to be effective in restoring the microbiota changes of older subjects, promoting different aspects of health in elderly people as improving immune function and reducing inflammation. Whether modulation of GI microbiota composition, with multi-targeted interventions, could have an effect on the prevention of frailty remains to be further investigated in the perspective of improving the health status of frail 'high risk' older individuals. (C) 2016 S. Karger AG, Basel
C1 [Mello, Anna Maria; Pilotto, Alberto] Natl Relevance & High Specializat Hosp, Dept Orthogeriatr Rehabil & Stabilizat, Frailty Area, EO Galliera Hosp, Genoa, Italy.
   [Paroni, Giulia] IRCCS Casa Sollievo Sofferenza, Dept Med Sci, Gerontol Geriatr Res Lab, Foggia, Italy.
   [Daragjati, Julia] S Antonio Hosp, Geriatr Unit, Azienda ULSS Padova 16, Padua, Italy.
RP Pilotto, A (corresponding author), EO Galliera Hosp, Dept Orthogeriatr Rehabil & Stabilizat, Frailty Area, Mura Cappuccine 14, IT-16128 Genoa, Italy.
EM alberto.pilotto@galliera.it
RI Paroni, Giulia/C-3768-2017
OI Paroni, Giulia/0000-0003-0240-8475
CR Aihara K, 2005, J AM COLL NUTR, V24, P257, DOI 10.1080/07315724.2005.10719473
   Anderson JW, 1999, J AM COLL NUTR, V18, P43, DOI 10.1080/07315724.1999.10718826
   Bartosch S, 2004, APPL ENVIRON MICROB, V70, P3575, DOI 10.1128/AEM.70.6.3575-3581.2004
   Bertolami MC, 1999, EUR J CLIN NUTR, V53, P97, DOI 10.1038/sj.ejcn.1600683
   Biagi E, 2010, PLOS ONE, V5, DOI 10.1371/journal.pone.0010667
   Biagi E, 2013, PHARMACOL RES, V69, P11, DOI 10.1016/j.phrs.2012.10.005
   Biagi E, 2012, AGE, V34, P247, DOI 10.1007/s11357-011-9217-5
   Bo LL, 2014, COCHRANE DB SYST REV, DOI 10.1002/14651858.CD009066.pub2
   Borre YE, 2014, ADV EXP MED BIOL, V817, P373, DOI 10.1007/978-1-4939-0897-4_17
   Bosch M, 2012, NUTR HOSP, V27, P504, DOI [10.3305/nh.2012.27.2.5519, 10.1590/S0212-16112012000200023]
   Bukowska H, 1998, ATHEROSCLEROSIS, V137, P437
   Burcelin R, 2011, ACTA DIABETOL, V48, P257, DOI 10.1007/s00592-011-0333-6
   Camilleri M, 2000, J AM GERIATR SOC, V48, P1142, DOI 10.1111/j.1532-5415.2000.tb04793.x
   Caracciolo B, 2014, MECH AGEING DEV, V136, P59, DOI 10.1016/j.mad.2013.11.011
   Cherniack EP, 2013, GERIATR GERONTOL INT, V13, P533, DOI 10.1111/ggi.12023
   Claesson MJ, 2012, NATURE, V488, P178, DOI 10.1038/nature11319
   Claesson MJ, 2011, P NATL ACAD SCI USA, V108, P4586, DOI 10.1073/pnas.1000097107
   Clegg A, 2013, LANCET, V381, P752, DOI 10.1016/S0140-6736(12)62167-9
   Collins SM, 2012, NAT REV MICROBIOL, V10, P735, DOI 10.1038/nrmicro2876
   Cotter PD, 2012, DISCOV MED, V13, P193
   Dethlefsen L, 2011, P NATL ACAD SCI USA, V108, P4554, DOI 10.1073/pnas.1000087107
   Duncan SH, 2013, MATURITAS, V75, P44, DOI 10.1016/j.maturitas.2013.02.004
   Ebel B, 2014, CRIT REV FOOD SCI, V54, P175, DOI 10.1080/10408398.2011.579361
   Ejtahed HS, 2011, J DAIRY SCI, V94, P3288, DOI 10.3168/jds.2010-4128
   Ferrucci L, 2008, MECH AGEING DEV, V129, P677, DOI 10.1016/j.mad.2008.09.007
   Fontana L, 2013, AGING CELL, V12, P459, DOI 10.1111/acel.12068
   Franceschi C, 2000, ANN NY ACAD SCI, V908, P244
   Franceschi C, 2007, MECH AGEING DEV, V128, P92, DOI 10.1016/j.mad.2006.11.016
   Gill HS, 2001, AM J CLIN NUTR, V74, P833
   Gough E, 2011, CLIN INFECT DIS, V53, P994, DOI 10.1093/cid/cir632
   Guigoz Y, 2008, CURR OPIN CLIN NUTR, V11, P13, DOI 10.1097/MCO.0b013e3282f2bfdf
   Heijtza RD, 2011, P NATL ACAD SCI USA, V108, P3047, DOI 10.1073/pnas.1010529108
   Hickson M, 2007, BMJ-BRIT MED J, V335, P80, DOI 10.1136/bmj.39231.599815.55
   Jernberg C, 2010, MICROBIOL-SGM, V156, P3216, DOI 10.1099/mic.0.040618-0
   Jones ML, 2012, EUR J CLIN NUTR, V66, P1234, DOI 10.1038/ejcn.2012.126
   Jones ML, 2012, BRIT J NUTR, V107, P1505, DOI 10.1017/S0007114511004703
   Kahn A, 2009, J GERONTOL A-BIOL, V64, P195, DOI 10.1093/gerona/gln064
   Kirkwood TBL, 2005, CELL, V120, P437, DOI 10.1016/j.cell.2005.01.027
   Kootte RS, 2012, DIABETES OBES METAB, V14, P112, DOI 10.1111/j.1463-1326.2011.01483.x
   Lovat LB, 1996, GUT, V38, P306, DOI 10.1136/gut.38.3.306
   Luna RA, 2015, CURR OPIN BIOTECH, V32, P35, DOI 10.1016/j.copbio.2014.10.007
   MAKIVUOKKO H, 2010, J NUTR, V103, P227, DOI DOI 10.1017/S0007114509991553
   Million M, 2012, MICROB PATHOGENESIS, V53, P100, DOI 10.1016/j.micpath.2012.05.007
   Mueller S, 2006, APPL ENVIRON MICROB, V72, P1027, DOI 10.1128/AEM.72.2.1027-1033.2006
   Namba K, 2010, BIOSCI BIOTECH BIOCH, V74, P939, DOI 10.1271/bbb.90749
   Neish AS, 2009, GASTROENTEROLOGY, V136, P65, DOI 10.1053/j.gastro.2008.10.080
   Nicholson JK, 2012, SCIENCE, V336, P1262, DOI 10.1126/science.1223813
   O'Sullivan O, 2013, J ANTIMICROB CHEMOTH, V68, P214, DOI 10.1093/jac/dks348
   Ouwehand AC, 2008, FEMS IMMUNOL MED MIC, V53, P18, DOI 10.1111/j.1574-695X.2008.00392.x
   Pfister G, 2008, NEUROIMMUNOMODULAT, V15, P351, DOI 10.1159/000156477
   Pilotto A, 2008, REJUV RES, V11, P151, DOI 10.1089/rej.2007.0569
   Pilotto A, 2013, J AM MED DIR ASSOC, V14, P287, DOI 10.1016/j.jamda.2013.01.005
   Pilotto A, 2012, PLOS ONE, V7, DOI 10.1371/journal.pone.0029090
   Pitkala KH, 2007, J NUTR HEALTH AGING, V11, P305
   Rampelli S, 2013, J NUTR HEALTH AGING, V17, P166, DOI 10.1007/s12603-012-0372-x
   Rampelli S, 2013, AGING-US, V5, P902, DOI 10.18632/aging.100623
   Russell WR, 2013, P NUTR SOC, V72, P178, DOI 10.1017/S0029665112002881
   Sadrzadeh-Yeganeh H, 2010, BRIT J NUTR, V103, P1778, DOI 10.1017/S0007114509993801
   Saffrey MJ, 2014, AGE, V36, P1019, DOI 10.1007/s11357-013-9603-2
   Salyers AA, 2004, TRENDS MICROBIOL, V12, P412, DOI 10.1016/j.tim.2004.07.004
   Santoro A, 2014, MECH AGEING DEV, V136, P3, DOI 10.1016/j.mad.2013.12.001
   Seppo L, 2003, AM J CLIN NUTR, V77, P326, DOI 10.1093/ajcn/77.2.326
   Sharma R, 2014, NUTR RES, V34, P968, DOI 10.1016/j.nutres.2014.09.006
   Sheih YH, 2001, J AM COLL NUTR, V20, P149, DOI 10.1080/07315724.2001.10719027
   Simons LA, 2006, NUTR METAB CARDIOVAS, V16, P531, DOI 10.1016/j.numecd.2005.10.009
   Stilling RM, 2014, GENES BRAIN BEHAV, V13, P69, DOI 10.1111/gbb.12109
   Tiihonen K, 2010, AGEING RES REV, V9, P107, DOI 10.1016/j.arr.2009.10.004
   Tillisch K, 2013, GASTROENTEROLOGY, V144
   Toward RE, 2012, GUT MICROBES, V3, P57, DOI 10.4161/gmic.19411
   Turchet P, 2003, J Nutr Health Aging, V7, P75
   van Puyenbroeck K, 2012, AM J CLIN NUTR, V95, P1165, DOI 10.3945/ajcn.111.026831
   van Tongeren SP, 2005, APPL ENVIRON MICROB, V71, P6438, DOI 10.1128/AEM.71.10.6438-6442.2005
   Wang DJ, 2015, MOL NUTR FOOD RES, V59, P1025, DOI 10.1002/mnfr.201400544
   Wang Y, 2014, BRAIN BEHAV IMMUN, V38, P1, DOI 10.1016/j.bbi.2013.12.015
   Woodmansey EJ, 2007, J APPL MICROBIOL, V102, P1178, DOI 10.1111/j.1365-2672.2007.03400.x
   Young VB, 2004, J CLIN MICROBIOL, V42, P1203, DOI 10.1128/JCM.42.3.1203-1206.2004
   Zapata HJ, 2015, J AM GERIATR SOC, V63, P776, DOI 10.1111/jgs.13310
NR 77
TC 22
Z9 23
U1 1
U2 39
PU KARGER
PI BASEL
PA ALLSCHWILERSTRASSE 10, CH-4009 BASEL, SWITZERLAND
SN 0257-2753
EI 1421-9875
J9 DIGEST DIS
JI Dig. Dis.
PY 2016
VL 34
IS 3
BP 194
EP 201
DI 10.1159/000443350
PG 8
WC Gastroenterology & Hepatology
WE Science Citation Index Expanded (SCI-EXPANDED); Social Science Citation Index (SSCI)
SC Gastroenterology & Hepatology
GA DI1GG
UT WOS:000373244000003
PM 27028130
DA 2022-07-02
ER

PT J
AU Cavalcante, RGS
   de Albuquerque, TMR
   Freire, MOD
   Ferreira, GAH
   dos Santos, LAC
   Magnani, M
   Cruz, JC
   Braga, VA
   de Souza, EL
   Alves, JLD
AF Cavalcante, Raissa G. S.
   de Albuquerque, Thatyane M. R.
   de Luna Freire, Micaelle O.
   Ferreira, Georgianna A. H.
   Carneiro dos Santos, Lucas A.
   Magnani, Marciane
   Cruz, Josiane C.
   Braga, Valdir A.
   de Souza, Evandro L.
   de Brito Alves, Jose L.
TI The probiotic Lactobacillus fermentum 296 attenuates cardiometabolic
   disorders in high fat diet-treated rats
SO NUTRITION METABOLISM AND CARDIOVASCULAR DISEASES
LA English
DT Article
DE Dyslipidemia; Hypertension; Microbiota; Probiotics; Lactobacillus
   fermentum
ID GUT MICROBIOTA; INSULIN SENSITIVITY; BLOOD-GLUCOSE; HYPERTENSION; ACIDS;
   DYSLIPIDEMIA; CHOLESTEROL; PRODUCTS; STRAINS; SYSTEM
AB Background and aim: High-fat (HF) diet consumption has been associated with gut dysbiosis and increased risk of dyslipidemia, type 2 diabetes mellitus and hypertension. Probiotic administration has been suggested as a safe therapeutic strategy for the treatment of cardiometabolic disorders. This study was designed to assess the effects of probiotic Lactobacillus (L.) fermentum 296, a fruit-derived bacteria strain, against cardiometabolic disorders induced by HF diet.
   Methods and results: Male Wistar rats were divided into control diet (CTL); HF diet; and HF diet treated with Lactobacillus fermentum 296 (HF Lf 296). The L. fermentum 296 strain at 1 x 10(9) colony forming units (CFU)/ml were daily administered by oral gavage for 4 weeks. The results showed that rats fed with HF diet displayed insulin resistance, reduced Lactobacillus spp. counts in feces, serum lipids, and oxidative profile. Rats fed on HF diet also demonstrated augmented blood pressure associated with sympathetic hyperactivity and impaired baroreflex control. The administration of L. fermentum 296 for 4 weeks recovered fecal Lactobacillus sp. counts and alleviated hyperlipidemia, sympathetic hyperactivity, and reduced systolic blood pressure in HF rats without affecting baroreflex sensibility.
   Conclusion: Our results suggest the ability of L. fermentum 296 improve biochemical and cardiovascular parameters altered in cardiometabolic disorders. (C) 2019 The Italian Society of Diabetology, the Italian Society for the Study of Atherosclerosis, the Italian Society of Human Nutrition, and the Department of Clinical Medicine and Surgery, Federico II University. Published by Elsevier B.V. All rights reserved.
C1 [Cavalcante, Raissa G. S.; de Albuquerque, Thatyane M. R.; de Luna Freire, Micaelle O.; Ferreira, Georgianna A. H.; Carneiro dos Santos, Lucas A.; de Souza, Evandro L.; de Brito Alves, Jose L.] Univ Fed Paraiba, Hlth Sci Ctr, Dept Nutr, Joao Pessoa, Paraiba, Brazil.
   [Magnani, Marciane] Univ Fed Paraiba, Technol Ctr, Dept Food Engn, Joao Pessoa, Paraiba, Brazil.
   [Cruz, Josiane C.; Braga, Valdir A.] Univ Fed Paraiba, Biotechnol Ctr, Joao Pessoa, Paraiba, Brazil.
RP Alves, JLD (corresponding author), Univ Fed Paraiba, Dept Nutr, Campus 1 Jd Cidade Univ, BR-58051900 Joao Pessoa, Paraiba, Brazil.
EM jose_luiz_61@hotmail.com
RI De Brito Alves, José Luiz/R-7175-2017
OI de Brito Alves, Jose Luiz/0000-0003-4696-3809; de Andrade Braga,
   Valdir/0000-0002-6484-6203
FU Coordination for the Improvement of Higher Education Personnel
   (Coordenacao de Aperfeicoamento de Pessoal de Nivel Superior-CAPES,
   Brazil)
FX The authors thank the Coordination for the Improvement of Higher
   Education Personnel (Coordenacao de Aperfeicoamento de Pessoal de Nivel
   Superior-CAPES, Brazil) for a scholarship awarded to R.G.S. Cavalcante.
CR da Costa WKA, 2019, FOOD RES INT, V124, P109, DOI 10.1016/j.foodres.2018.08.035
   [Anonymous], 2018, PROB ANTIMICROB PROT
   [Anonymous], 2018, BIOFACTORS
   Bagarolli RA, 2017, J NUTR BIOCHEM, V50, P16, DOI 10.1016/j.jnutbio.2017.08.006
   Baghbani-Oskouei A, 2018, INT J ENDOCRINOL MET, V16, DOI 10.5812/ijem.84750
   Balakumar M, 2018, EUR J NUTR, V57, P279, DOI 10.1007/s00394-016-1317-7
   Batista KS, 2018, BRIT J NUTR, V119, P30, DOI [10.1017/S0007114517003282, 10.1017/s0007114517003282]
   Campana R, 2017, GUT PATHOG, V9, DOI 10.1186/s13099-017-0162-4
   Carvalho-Galvao A, 2018, CLIN SCI, V132, P1513, DOI 10.1042/CS20180222
   Neto MPC, 2018, PHARMACOL RES, V130, P152, DOI 10.1016/j.phrs.2018.01.020
   Chaar LJ, 2016, PHYSIOL REP, V4, DOI 10.14814/phy2.12811
   Chan SHH, 2012, J APPL PHYSIOL, V113, P1921, DOI 10.1152/japplphysiol.00610.2012
   Chobanyan-Jurgens K, 2015, AM J PHYSIOL-HEART C, V309, pH1999, DOI 10.1152/ajpheart.00826.2015
   Pan DD, 2011, J SCI FOOD AGR, V91, P512, DOI 10.1002/jsfa.4214
   de Albuquerque TMR, 2017, PROB ANTIMICROB PROT
   Alves JLD, 2016, FRONT PHYSIOL, V7, DOI 10.3389/fphys.2016.00448
   Alves JLD, 2014, BRIT J NUTR, V111, P606, DOI 10.1017/S0007114513002833
   Eaimworawuthikul S, 2018, EUR J NUTR
   Ganesh BP, 2018, HYPERTENSION, V72, P1141, DOI 10.1161/HYPERTENSIONAHA.118.11695
   Garcia EF, 2016, FRONT MICROBIOL, V7, DOI [10.3389/fmicb.2016.01371, 10.3389/fmicb.2016.01199]
   Gomez-Guzman M, 2015, MOL NUTR FOOD RES, V59, P2326, DOI 10.1002/mnfr.201500290
   Guimaraes DD, HYPERTENSION
   Guimaraes KSL, 2017, BRIT J NUTR, V118, P930, DOI 10.1017/S0007114517003014
   Hannon BA, 2017, ANN NUTR METAB, V71, P107, DOI 10.1159/000477216
   Horii Y, 2019, BENEF MICROBES, V10, P293, DOI 10.3920/BM2018.0083
   Kim B, 2016, BIOCHEM BIOPH RES CO, V473, P530, DOI 10.1016/j.bbrc.2016.03.107
   Kim KA, 2012, PLOS ONE, V7, DOI 10.1371/journal.pone.0047713
   Kim S, 2017, NUTRIENTS, V9, DOI 10.3390/nu9101055
   Klippel BF, 2016, FRONT PHYSIOL, V7, DOI 10.3389/fphys.2016.00211
   Li J, 2017, MICROBIOME, V5, DOI 10.1186/s40168-016-0222-x
   LIN YG, 1995, BRIT J NUTR, V74, P197, DOI 10.1079/BJN19950123
   Malpas SC, 1997, HYPERTENSION, V29, P1284, DOI 10.1161/01.HYP.29.6.1284
   Marques FZ, 2018, NAT REV CARDIOL, V15, P20, DOI 10.1038/nrcardio.2017.120
   MORTENSEN FV, 1990, GUT, V31, P1391, DOI 10.1136/gut.31.12.1391
   Parvez S, 2006, J APPL MICROBIOL, V100, P1171, DOI 10.1111/j.1365-2672.2006.02963.x
   Pigeon RM, 2002, J DAIRY SCI, V85, P2705, DOI 10.3168/jds.S0022-0302(02)74357-9
   Saarela M, 2000, J BIOTECHNOL, V84, P197, DOI 10.1016/S0168-1656(00)00375-8
   Santisteban MM, 2017, CIRC RES, V120, P312, DOI 10.1161/CIRCRESAHA.116.309006
   Shaffer F, 2017, FRONT PUBLIC HEALTH, V5, DOI 10.3389/fpubh.2017.00258
   Simas BB, 2018, STRESS, V21, P247, DOI 10.1080/10253890.2018.1437413
   Song JJ, 2017, BRIT J NUTR, V118, P481, DOI [10.1017/S0007114517002380, 10.1017/s0007114517002380]
   Speretta GF, 2016, LIFE SCI, V146, P154, DOI 10.1016/j.lfs.2016.01.011
   Stone NJ, 2014, CIRCULATION, V129, pS1, DOI 10.1161/01.cir.0000437738.63853.7a
   Tan BL, 2018, OXID MED CELL LONGEV, V2018, DOI 10.1155/2018/9719584
   Tanida M, 2016, NEUROSCI LETT, V619, P114, DOI 10.1016/j.neulet.2016.03.016
   Toral M, 2019, FRONT PHYSIOL, V10, DOI 10.3389/fphys.2019.00231
   Usinger L, 2010, CLIN PHYSIOL FUNCT I, V30, P162, DOI 10.1111/j.1475-097X.2009.00921.x
   Xie N, 2011, BMC COMPLEM ALTERN M, V11, DOI 10.1186/1472-6882-11-53
   Yamano T, 2006, LIFE SCI, V79, P1963, DOI 10.1016/j.lfs.2006.06.038
   Yap WB, 2016, KOREAN J PHYSIOL PHA, V20, P621, DOI 10.4196/kjpp.2016.20.6.621
NR 50
TC 24
Z9 26
U1 1
U2 20
PU ELSEVIER SCI LTD
PI OXFORD
PA THE BOULEVARD, LANGFORD LANE, KIDLINGTON, OXFORD OX5 1GB, OXON, ENGLAND
SN 0939-4753
EI 1590-3729
J9 NUTR METAB CARDIOVAS
JI Nutr. Metab. Carbiovasc. Dis.
PD DEC
PY 2019
VL 29
IS 12
BP 1408
EP 1417
DI 10.1016/j.numecd.2019.08.003
PG 10
WC Cardiac & Cardiovascular Systems; Endocrinology & Metabolism; Nutrition
   & Dietetics
WE Science Citation Index Expanded (SCI-EXPANDED)
SC Cardiovascular System & Cardiology; Endocrinology & Metabolism;
   Nutrition & Dietetics
GA JM5KW
UT WOS:000496253900017
PM 31640890
DA 2022-07-02
ER

PT J
AU Wu, WH
   Lin, L
   Lin, ZX
   Yang, WJ
   Cai, ZC
   Hong, J
   Qiu, JD
   Lin, C
   Lin, N
   Wang, Y
AF Wu, Weihang
   Lin, Li
   Lin, Zhixiong
   Yang, Weijin
   Cai, Zhicong
   Hong, Jie
   Qiu, Jiandong
   Lin, Chen
   Lin, Nan
   Wang, Yu
TI Duodenum Exclusion Alone Is Sufficient to Improve Glucose Metabolism in
   STZ-Induced Diabetes Rats
SO OBESITY SURGERY
LA English
DT Article
DE Metabolic surgery; New duodenal-jejunal bypass; Reflux; Radiography;
   Intestinal histology
ID GLUCAGON-LIKE PEPTIDE-1; BARIATRIC SURGERY; BYPASS-SURGERY; GUT
   MICROBIOTA; TYPE-2; PATHOPHYSIOLOGY; METAANALYSIS; PERSPECTIVE;
   MANAGEMENT; NUTRIENTS
AB Background Several studies have found that metabolic surgery can significantly improve glucose homeostasis; however, the intrinsic mechanisms remain unclear. Accumulating evidence suggests that duodenal bypass plays a crucial role in the treatment of type 2 diabetes mellitus (T2DM). Here, we aimed to evaluate the effect of duodenal reflux on glucose metabolism in T2DM.
   Methods A high-fat diet and low-dose streptozotocin (STZ) administration were used to induce T2DM in male rats, which were assigned to three experimental groups: sham operation (SO; n = 10), new duodcnal-jejunal bypass (NDJB; n = 10), and new duodenal-jejunal bypass with a tube (NDJBT; n = 10). Weight, food intake, oral glucose tolerance test (OGTT) results, glucagon-like peptide 1 (GLP-1) levels, and histopathology were assessed before or after surgery. Plain abdominal radiography was performed 1 week after the operation.
   Results Plain abdominal radiography indicated the occurrence of contrast agent reflux into the duodenum. The body weight and food intake in all three groups did not significantly differ before and after surgery. The NDJB and particularly the NDJBT groups exhibited better glucose tolerance, lower fasting blood glucose (FBG) levels, lower area under the curves for OGTT (AUCo Grr ) values, and higher GLP-1 levels, as compared with the sham group postoperatively. The villus height and crypt depth were both shorter in the biliopanciratic limb after NDJBT, as compared with those after SO and NDJB.
   Conclusions Thus, exclusion of the duodenum alone and tube placement can effectively prevent duodenal reflux and improve glucose homeostasis, which further suggests that the duodenum plays an important role in T2DM.
C1 [Wu, Weihang; Yang, Weijin; Lin, Chen; Lin, Nan; Wang, Yu] Fuzhou Gen Hosp PLA, Dept Gen Surg, 156 North Xierhuan Rd, Fuzhou 350025, Fujian, Peoples R China.
   [Lin, Li; Lin, Zhixiong; Cai, Zhicong; Qiu, Jiandong] Fujian Med Univ, Fuzhou Gen Hosp, Clin Inst, 156 North Xierhuan Rd, Fuzhou 350025, Fujian, Peoples R China.
   [Hong, Jie] Fujian Univ Tradit Chinese Med, Fuzhou Gen Hosp, Clin Inst, 156 North Xierhuan Rd, Fuzhou 350025, Fujian, Peoples R China.
   [Wang, Yu] Xiamen Univ, Dongfang Hosp, Dept Gen Surg, 156 North Xierhuan Rd, Fuzhou 350025, Fujian, Peoples R China.
RP Lin, N; Wang, Y (corresponding author), Fuzhou Gen Hosp PLA, Dept Gen Surg, 156 North Xierhuan Rd, Fuzhou 350025, Fujian, Peoples R China.; Wang, Y (corresponding author), Xiamen Univ, Dongfang Hosp, Dept Gen Surg, 156 North Xierhuan Rd, Fuzhou 350025, Fujian, Peoples R China.
EM weihangw@163.com; 411394693@qq.com; linzx2416@163.com; 397000875@qq.com;
   caizhicong716@163.com; 569550683@qq.com; 717015623@qq.com;
   linchen_1979@sina.com; 703039980@qq.com; flyfishwang@hotmail.com
FU Fujian Provincial Key Science and Technology Project [2009Y0039]; Fujian
   Provincial Science Cooperation Project [2012I0007]; Fujian Provincial
   Natural Science Fund Project [2017J01316]
FX This study was supported by the Fujian Provincial Key Science and
   Technology Project (2009Y0039), the Fujian Provincial Science
   Cooperation Project (2012I0007), and the Fujian Provincial Natural
   Science Fund Project (2017J01316).
CR Abbatini F, 2010, SURG ENDOSC, V24, P1005, DOI 10.1007/s00464-009-0715-9
   Aldworth J, 2017, IDF DIABETES ATLAS, V8th
   Aron-Wisnewsky J, 2012, NAT REV GASTRO HEPAT, V9, P590, DOI 10.1038/nrgastro.2012.161
   Buchwald H, 2013, OBES SURG, V23, P427, DOI 10.1007/s11695-012-0864-0
   Buchwald H, 2009, AM J MED, V122, P248, DOI 10.1016/j.amjmed.2008.09.041
   Chai J, 2016, OBES SURG, V26, P261, DOI 10.1007/s11695-015-1745-0
   Chan JCN, 2009, JAMA-J AM MED ASSOC, V301, P2129, DOI 10.1001/jama.2009.726
   Daster S, 2012, SURG OBES RELAT DIS, V8, P37
   Deane AM, 2009, CRIT CARE, V13, DOI 10.1186/cc7874
   Esquivel MA, 2017, CLEV CLIN J MED, V84, pS22, DOI 10.3949/ccjm.84.s1.04
   Feng X, 2013, OBES SURG, V23, P1774, DOI 10.1007/s11695-013-1021-0
   Goh YM, 2017, SURG ENDOSC, V31, P25, DOI 10.1007/s00464-016-4952-4
   Home P, 2008, BRIT MED J, V336, P1306, DOI 10.1136/bmj.39560.442095.AD
   Imoto H, 2014, SURG TODAY, V44, P340, DOI 10.1007/s00595-013-0638-x
   Ke J, 2014, OBES SURG, V24, P433, DOI 10.1007/s11695-013-1167-9
   Keller J, 2005, GUT, V54, P1, DOI 10.1136/gut.2005.065946
   Kindel TL, 2009, J GASTROINTEST SURG, V13, P1762, DOI 10.1007/s11605-009-0912-9
   KREMEN AJ, 1954, ANN SURG, V140, P439, DOI 10.1097/00000658-195409000-00018
   Kwon Y, 2015, SURG OBES RELAT DIS, V11, P1386, DOI 10.1016/j.soard.2015.01.001
   Levy P, 2007, OBES SURG, V17, P1248, DOI 10.1007/s11695-007-9214-z
   Liu HJ, 2018, J DIABETES INVEST, V9, P13, DOI 10.1111/jdi.12687
   Mason EE, 1999, OBES SURG, V9, P223, DOI 10.1381/096089299765553070
   Mingrone G, 2015, LANCET, V386, P964, DOI 10.1016/S0140-6736(15)00075-6
   Mingrone G, 2012, NEW ENGL J MED, V366, P1577, DOI 10.1056/NEJMoa1200111
   Paschou SA, 2017, J CLIN ENDOCR METAB, V102, P3621, DOI 10.1210/jc.2017-00042
   Pavy F W, 1890, Br Med J, V2, P392
   Pories Walter J., 1998, International Journal of Obesity, V22, pS85
   Rubino FA, 2004, ANN SURG, V239, P1, DOI 10.1097/01.sla.0000102989.54824.fc
   Rubino F, 2006, ANN SURG, V244, P741, DOI 10.1097/01.sla.0000224726.61448.1b
   Thaler JP, 2009, ENDOCRINOLOGY, V150, P2518, DOI 10.1210/en.2009-0367
   Tourrel C, 2002, DIABETES, V51, P1443, DOI 10.2337/diabetes.51.5.1443
   Vetter ML, 2009, ANN INTERN MED, V150, P94, DOI 10.7326/0003-4819-150-2-200901200-00007
NR 32
TC 0
Z9 0
U1 0
U2 10
PU SPRINGER
PI NEW YORK
PA 233 SPRING ST, NEW YORK, NY 10013 USA
SN 0960-8923
EI 1708-0428
J9 OBES SURG
JI Obes. Surg.
PD OCT
PY 2018
VL 28
IS 10
BP 3087
EP 3094
DI 10.1007/s11695-018-3291-z
PG 8
WC Surgery
WE Science Citation Index Expanded (SCI-EXPANDED)
SC Surgery
GA GT8EN
UT WOS:000444768500014
PM 29790129
DA 2022-07-02
ER

PT J
AU Park, SJ
   Park, YJ
   Chang, J
   Choi, S
   Lee, G
   Son, JS
   Kim, KH
   Oh, YH
   Park, SM
AF Park, Sun Jae
   Park, Young Jun
   Chang, Jooyoung
   Choi, Seulggie
   Lee, Gyeongsil
   Son, Joung Sik
   Kim, Kyae Hyung
   Oh, Yun Hwan
   Park, Sang Min
TI Association between antibiotics use and diabetes incidence in a
   nationally representative retrospective cohort among Koreans
SO SCIENTIFIC REPORTS
LA English
DT Article
ID GUT MICROBIOME; HEALTH; EPIDEMIOLOGY; POPULATION; RISK
AB Numerous studies have reported that antibiotics could lead to diabetes, even after adjusting for confounding variables. This study aimed to determine the causal relationship between antibiotics use and diabetes in a nationally representative cohort. This retrospective cohort study included adults aged 40 years or older who were enrolled in the Korean National Health Insurance Service-Health Screening Cohort. Antibiotic exposure was assessed from 2002 to 2005 and newly diagnosed diabetes mellitus was determined based on diagnostic codes and history of antidiabetic medication use from 2006 to 2015. Multivariate Cox proportional hazards model was used to assess the association between antibiotic use and diabetes incidence. The mean age of the 201,459 study subjects was 53.2 years. People who used antibiotics for 90 or more days had a higher risk of diabetes (adjusted hazard ratio [aHR] 1.16, 95% confidence interval [CI] 1.07-1.26) compared to non-users. Those who used five or more classes of antibiotics had a higher risk of diabetes than those who used one antibiotic class (aHR 1.14; 95% CI 1.06-1.23). The clear dose-dependent association between antibiotics and diabetes incidence supports the judicious use of antibiotics in the future.
C1 [Park, Sun Jae; Chang, Jooyoung; Choi, Seulggie; Park, Sang Min] Seoul Natl Univ, Grad Sch, Dept Biomed Sci, Seoul 03082, South Korea.
   [Park, Young Jun; Lee, Gyeongsil; Kim, Kyae Hyung; Park, Sang Min] Seoul Natl Univ, Coll Med, Seoul Natl Univ Hosp, Dept Family Med, 101 Daehak Ro, Seoul 03080, South Korea.
   [Son, Joung Sik] Korea Univ, Guro Hosp, Dept Family Med, Seoul 08308, South Korea.
   [Oh, Yun Hwan] Jeju Natl Univ, Jeju Natl Univ Hosp, Coll Med, Dept Family Med, Jeju 63241, South Korea.
RP Park, SM (corresponding author), Seoul Natl Univ, Grad Sch, Dept Biomed Sci, Seoul 03082, South Korea.; Park, SM (corresponding author), Seoul Natl Univ, Coll Med, Seoul Natl Univ Hosp, Dept Family Med, 101 Daehak Ro, Seoul 03080, South Korea.
EM smpark.snuh@gmail.com
RI Park, Sun Jae/AFF-8114-2022
OI Park, Sun Jae/0000-0001-8205-9556; Park, Young Jun/0000-0001-6045-7406
FU BK21 FOUR (Fostering Outstanding Universities for Research) - Ministry
   of Education (MOE, Korea); National Research Foundation of Korea (NRF);
   BK21 FOUR education program
FX This research was supported by the BK21 FOUR (Fostering Outstanding
   Universities for Research) funded by the Ministry of Education (MOE,
   Korea) and the National Research Foundation of Korea (NRF). S.J.P.
   received a scholarship from the BK21 FOUR education program. The funders
   had no role in study design, data collection and analysis, decision to
   publish, or preparation of the manuscript.
CR Ali H, 2018, PAK J PHARM SCI, V31, P691
   Bailey LC, 2014, JAMA PEDIATR, V168, P1063, DOI 10.1001/jamapediatrics.2014.1539
   Blaser MJ, 2016, SCIENCE, V352, P544, DOI 10.1126/science.aad9358
   Bodenreider Olivier, 2014, AMIA Annu Symp Proc, V2014, P297
   Boursi B, 2015, EUR J ENDOCRINOL, V172, P639, DOI 10.1530/EJE-14-1163
   Chen L, 2012, NAT REV ENDOCRINOL, V8, P228, DOI 10.1038/nrendo.2011.183
   Choi S, 2018, MEDICINE, V97, DOI 10.1097/MD.0000000000012357
   Cox LM, 2014, CELL, V158, P705, DOI 10.1016/j.cell.2014.05.052
   Davis PJ, 2019, PRIM CARE DIABETES, V13, P49, DOI 10.1016/j.pcd.2018.07.001
   Faillie JL, 2015, BRIT J CLIN PHARMACO, V80, P779, DOI 10.1111/bcp.12705
   Harreiter J, 2019, WIEN KLIN WOCHENSCHR, V131, P6, DOI 10.1007/s00508-019-1450-4
   Huxley R, 2008, OBES REV, V9, P53, DOI 10.1111/j.1467-789X.2007.00439.x
   Iizumi T, 2017, ARCH MED RES, V48, P727, DOI 10.1016/j.arcmed.2017.11.004
   Khan MAB, 2020, J EPIDEMIOL GLOB HEA, V10, P107, DOI 10.2991/jegh.k.191028.001
   Kim BN, 2016, INFECT CHEMOTHER, V48, P151, DOI 10.3947/ic.2016.48.3.151
   Kim S, 2020, KOREAN J FAM MED, V41, P146, DOI 10.4082/kjfm.20.0062
   Lau WL, 2019, NAT REV NEPHROL, V15, P389, DOI 10.1038/s41581-019-0142-7
   Lederberg J, 2000, SCIENCE, V288, P287, DOI 10.1126/science.288.5464.287
   Maahs DM, 2010, ENDOCRIN METAB CLIN, V39, P481, DOI 10.1016/j.ecl.2010.05.011
   Mandaliya DK, 2019, PANCREATOLOGY, V19, P280, DOI 10.1016/j.pan.2019.01.021
   Membrez M, 2008, FASEB J, V22, P2416, DOI 10.1096/fj.07-102723
   Mikkelsen KH, 2015, J CLIN ENDOCR METAB, V100, P3633, DOI 10.1210/jc.2015-2696
   Morens DM, 2008, LANCET INFECT DIS, V8, P710, DOI 10.1016/S1473-3099(08)70256-1
   Morens DM, 2004, NATURE, V430, P242, DOI 10.1038/nature02759
   Park J, 2017, PLOS ONE, V12, DOI 10.1371/journal.pone.0177435
   Park YJ, 2020, METABOLISM, V112, DOI 10.1016/j.metabol.2020.154348
   Quan HD, 2005, MED CARE, V43, P1130, DOI 10.1097/01.mlr.0000182534.19832.83
   Schofield JD, 2016, DIABETES THER, V7, P203, DOI 10.1007/s13300-016-0167-x
   Seong SC, 2017, BMJ OPEN, V7, DOI 10.1136/bmjopen-2017-016640
   Seong SC, 2017, INT J EPIDEMIOL, V46, P799, DOI 10.1093/ije/dyw253
   Shreiner AB, 2015, CURR OPIN GASTROEN, V31, P69, DOI 10.1097/MOG.0000000000000139
   Silva YP, 2020, FRONT ENDOCRINOL, V11, DOI 10.3389/fendo.2020.00025
   Sohn HS, 2013, INT J CLIN PHARM TH, V51, P585, DOI 10.5414/CP201827
   Spracklen CN, 2020, NATURE, V582, P240, DOI 10.1038/s41586-020-2263-3
   Turnbaugh PJ, 2006, NATURE, V444, P1027, DOI 10.1038/nature05414
   Verma S, 2017, DIABETES METAB SYND, V11, P73, DOI 10.1016/j.dsx.2016.06.017
   World Health O, 2000, ASIA PACIFIC PERSPEC
   Ye M, 2018, DIABETES OBES METAB, V20, P849, DOI 10.1111/dom.13163
   Yuan JQ, 2021, GUT, V70, P1070, DOI 10.1136/gutjnl-2020-322557
   Yuan JQ, 2020, INT J EPIDEMIOL, V49, P1572, DOI 10.1093/ije/dyaa122
   Zaha DC, 2019, SCI TOTAL ENVIRON, V687, P118, DOI 10.1016/j.scitotenv.2019.06.076
   Zheng Y, 2018, NAT REV ENDOCRINOL, V14, P88, DOI 10.1038/nrendo.2017.151
   Zhou WY, 2019, NATURE, V569, P663, DOI 10.1038/s41586-019-1236-x
NR 43
TC 0
Z9 0
U1 4
U2 4
PU NATURE PORTFOLIO
PI BERLIN
PA HEIDELBERGER PLATZ 3, BERLIN, 14197, GERMANY
SN 2045-2322
J9 SCI REP-UK
JI Sci Rep
PD NOV 4
PY 2021
VL 11
IS 1
AR 21681
DI 10.1038/s41598-021-01125-5
PG 10
WC Multidisciplinary Sciences
WE Science Citation Index Expanded (SCI-EXPANDED)
SC Science & Technology - Other Topics
GA WR7UL
UT WOS:000714702000063
PM 34737360
OA Green Published, gold
DA 2022-07-02
ER

PT S
AU Milligan, G
   Bolognini, D
   Sergeev, E
AF Milligan, Graeme
   Bolognini, Daniele
   Sergeev, Eugenia
BE Milligan, G
   Kimura, I
TI Ligands at the Free Fatty Acid Receptors 2/3 (GPR43/GPR41)
SO FREE FATTY ACID RECEPTORS
SE Handbook of Experimental Pharmacology
LA English
DT Article; Book Chapter
DE Diabetes; Free fatty acids; Inflammation; Microbiota
ID FUNCTIONAL-CHARACTERIZATION; GLUCOSE-TOLERANCE; FFA2 ANTAGONIST;
   PHARMACOLOGY; AGONIST; IDENTIFICATION; RESIDUES; GPR43; RECOGNITION;
   ALLOSTERISM
AB A large number of reviews and commentaries have highlighted the potential role of the short-chain fatty acid receptors GPR41 (FFA3) and, particularly, GPR43 (FFA2) as an interface between the intestinal microbiota and metabolic and inflammatory disorders. However, short-chain fatty acids have very modest potency and display limited selectivity between these two receptors, and studies on receptor knockout mice have resulted in non-uniform conclusions; therefore, selective and high-potency/ high-affinity synthetic ligands are required to further explore the contribution of these receptors to health and disease. Currently no useful orthosteric ligands of FFA3 have been reported and although a number of orthosteric FFA2 agonists and antagonists have been described, a lack of affinity of different chemotypes of FFA2 antagonists at the mouse and rat orthologs of this receptor has hindered progress. Selective allosteric regulators of both FFA2 and FFA3 have provided tools to address a number of basic questions in both in vitro and ex vivo preparations, but at least some of the positive modulators appear to be biased and able to regulate only a subset of the functional capabilities of the short-chain fatty acids. Significant further progress is required to provide improved tool compounds to better assess potential translational opportunities of these receptors for short-chain fatty acids.
C1 [Milligan, Graeme; Bolognini, Daniele; Sergeev, Eugenia] Univ Glasgow, Coll Med Vet & Life Sci, Inst Mol Cell & Syst Biol, Ctr Translat Pharmacol, Glasgow G12 8QQ, Lanark, Scotland.
RP Milligan, G (corresponding author), Univ Glasgow, Coll Med Vet & Life Sci, Inst Mol Cell & Syst Biol, Ctr Translat Pharmacol, Glasgow G12 8QQ, Lanark, Scotland.
EM Graeme.Milligan@glasgow.ac.uk; Daniele.Bolognini@glasgow.ac.uk;
   e.sergeev.1@research.gla.ac.uk
RI Bolognini, Daniele/AAF-7892-2020
OI Sergeev, Eugenia/0000-0001-8271-3693
FU BBSRC [BB/L027887/1] Funding Source: UKRI
CR Agus A, 2016, SCI REP-UK, V6, DOI 10.1038/srep19032
   Ang ZW, 2016, FRONT IMMUNOL, V7, DOI 10.3389/fimmu.2016.00028
   [Anonymous], 2011, WIPO, WO 2011/151436 A2, Patent No. [2011/151436(A2), 2011151436]
   [Anonymous], 2011, WIPO, WO2011/073376A1, Patent No. [2011073376A1, 2011073376]
   Ballesteros J. A., 1995, METHODS NEUROSCIENCE, P366, DOI 10.1016/S1043-9471(05)80049-7
   Bolognini D, 2016, J BIOL CHEM, V291, P18915, DOI 10.1074/jbc.M116.736157
   Bolognini D, 2016, MOL PHARMACOL, V89, P388, DOI 10.1124/mol.115.102301
   Brantis C, 2011, PCT Int Appl, Patent No. [2011/092284(A1), 2011092284, WO_2011_092284_A1]
   Brown AJ, 2003, J BIOL CHEM, V278, P11312, DOI 10.1074/jbc.M211609200
   Brown AJ, 2015, PHARMACOL RES PERSPE, V3, DOI 10.1002/prp2.141
   Engelstoft MS, 2013, MOL METAB, V2, P376, DOI 10.1016/j.molmet.2013.08.006
   Forbes S, 2015, DIABETES, V64, P3763, DOI 10.2337/db15-0481
   Grundmann M, 2016, CELL CHEM BIOL, V23, P392, DOI 10.1016/j.chembiol.2016.02.014
   Hoveyda H., 2011, International Patent Application, Patent No. [WO 2011/076732 A1, 2011076732]
   Hoveyda H, 2011, PCT Int. Appl., Patent No. [WO2011076734, 2011076734]
   Hoveyda H, 2010, PCT Int. Appl., Patent No. [WO2011076732, 2011076732]
   Hudson BD, 2014, MOL PHARMACOL, V86, P200, DOI 10.1124/mol.114.093294
   Hudson BD, 2013, J BIOL CHEM, V288, P17296, DOI 10.1074/jbc.M113.455337
   Hudson BD, 2012, J BIOL CHEM, V287, P41195, DOI 10.1074/jbc.M112.396259
   Kenakin T, 2015, MOL PHARMACOL, V88, P1055, DOI 10.1124/mol.115.099770
   Kimura I, 2013, NAT COMMUN, V4, DOI 10.1038/ncomms2852
   Kimura I, 2011, P NATL ACAD SCI USA, V108, P8030, DOI 10.1073/pnas.1016088108
   Lane JR, 2013, TRENDS PHARMACOL SCI, V34, P59, DOI 10.1016/j.tips.2012.10.003
   Le Poul E, 2003, J BIOL CHEM, V278, P25481, DOI 10.1074/jbc.M301403200
   Lee SU, 2013, BIOL PHARM BULL, V36, P1754
   Lee T, 2008, MOL PHARMACOL, V74, P1599, DOI 10.1124/mol.108.049536
   Leonard J.N., 2006, Patent No. [2006052566, WO2006052566]
   Ma L, 2016, CHEM BIOL DRUG DES, V88, P26, DOI 10.1111/cbdd.12729
   McNelis JC, 2015, DIABETES, V64, P3203, DOI 10.2337/db14-1938
   Milligan G, 2016, CHEM REV
   Milligan G, 2009, BRIT J PHARMACOL, V158, P146, DOI 10.1111/j.1476-5381.2009.00421.x
   Mohr K, 2013, ANGEW CHEM INT EDIT, V52, P508, DOI 10.1002/anie.201205315
   Namour F, 2016, BRIT J CLIN PHARMACO, V82, P139, DOI 10.1111/bcp.12900
   Nilsson NE, 2003, BIOCHEM BIOPH RES CO, V303, P1047, DOI 10.1016/S0006-291X(03)00488-1
   Nohr MK, 2013, ENDOCRINOLOGY, V154, P3552, DOI 10.1210/en.2013-1142
   Park BO, 2016, EUR J PHARMACOL, V771, P1, DOI 10.1016/j.ejphar.2015.12.010
   Pizzonero M, 2014, J MED CHEM, V57, P10044, DOI 10.1021/jm5012885
   Priyadarshini M, 2015, MOL ENDOCRINOL, V29, P1055, DOI 10.1210/me.2015-1007
   Schmidt J, 2011, J BIOL CHEM, V286, P10628, DOI 10.1074/jbc.M110.210872
   Schrage R, 2015, NAT COMMUN, V6, DOI 10.1038/ncomms10156
   Sergeev E, 2016, J BIOL CHEM, V291, P303, DOI 10.1074/jbc.M115.687939
   Smith NJ, 2011, MOL PHARMACOL, V80, P163, DOI 10.1124/mol.110.070789
   Smith NJ, 2009, J BIOL CHEM, V284, P17527, DOI 10.1074/jbc.M109.012849
   Srivastava A, 2014, NATURE, V513, P124, DOI 10.1038/nature13494
   Stoddart LA, 2008, J BIOL CHEM, V283, P32913, DOI 10.1074/jbc.M805601200
   Stoddart LA, 2008, PHARMACOL REV, V60, P405, DOI 10.1124/pr.108.00802
   Sum CS, 2007, J BIOL CHEM, V282, P29248, DOI 10.1074/jbc.M705077200
   Swaminath G, 2011, BIOCHEM BIOPH RES CO, V405, P122, DOI 10.1016/j.bbrc.2010.12.139
   Tang C, 2015, NAT MED, V21, P173, DOI 10.1038/nm.3779
   Triballeau N., 2012, [No title captured], Patent No. [WO 2012/098033A1, 2012098033]
   Ulven Trond, 2012, Front Endocrinol (Lausanne), V3, P111, DOI 10.3389/fendo.2012.00111
   Vinolo MAR, 2011, PLOS ONE, V6, DOI 10.1371/journal.pone.0021205
   Wang YC, 2010, BIOORG MED CHEM LETT, V20, P493, DOI 10.1016/j.bmcl.2009.11.112
   Won YJ, 2013, J NEUROSCI, V33, P19314, DOI 10.1523/JNEUROSCI.3102-13.2013
   Zaibi MS, 2010, FEBS LETT, V584, P2381, DOI 10.1016/j.febslet.2010.04.027
NR 55
TC 20
Z9 20
U1 6
U2 14
PU SPRINGER-VERLAG BERLIN
PI BERLIN
PA HEIDELBERGER PLATZ 3, D-14197 BERLIN, GERMANY
SN 0171-2004
BN 978-3-319-50693-7; 978-3-319-50692-0
J9 HANDB EXP PHARMACOL
JI Handb. Exp. Pharmacol.
PY 2017
VL 236
BP 17
EP 32
DI 10.1007/164_2016_49
D2 10.1007/978-3-319-50693-7
PG 16
WC Cell Biology; Pharmacology & Pharmacy
WE Book Citation Index – Science (BKCI-S)
SC Cell Biology; Pharmacology & Pharmacy
GA BL8JD
UT WOS:000456458700003
PM 27757758
DA 2022-07-02
ER

PT J
AU Sheng, Y
   Zheng, SJ
   Ma, TS
   Zhang, CH
   Ou, XQ
   He, XY
   Xu, WT
   Huang, KL
AF Sheng, Yao
   Zheng, Shujuan
   Ma, Tianshi
   Zhang, Chuanhai
   Ou, Xiaoqun
   He, Xiaoyun
   Xu, Wentao
   Huang, Kunlun
TI Mulberry leaf alleviates streptozotocin-induced diabetic rats by
   attenuating NEFA signaling and modulating intestinal microflora
SO SCIENTIFIC REPORTS
LA English
DT Article
ID FREE FATTY-ACID; MORUS-ALBA L.; INSULIN-RESISTANCE; GUT MICROBIOTA;
   GLUCOSE; OBESE; METFORMIN; MECHANISM; GLIBENCLAMIDE; INFLAMMATION
AB Improvement of hyperglycemia through dietotherapy/herbal remedy is an effective approach to treating diabetes. In this study, mulberry leaf, famous for silkworm's special food and therapeutic value without any side effects, alleviated diabetes by attenuating NEFA signaling and modulating intestinal microflora. Mulberry leaf treatment significantly reduce fasting blood-glucose and HbA1c, ameliorate the blood lipid profile and improve insulin resistance in streptozotocin-induced diabetic rats. Mechanistically, we found that mulberry leaf inhibited NEFA signaling by reducing downstream signaling in the NEFA pathway, further verified by reduced PKC and improved cellular energy homeostasis based on restored expression of PGC-1 alpha, AK2, OXPHOS and adiponectin. Mulberry leaf treatment also restored the phyla Bacteroidetes and Proteobacteria and class Clostridia, which were associated with insulin resistance and diabetes. Our findings reveal that mulberry leaf is an edible with therapeutic potential for diabetes and may provide a novel dietotherapy/herbal remedy to the treatment of diabetes.
C1 [Sheng, Yao; Zheng, Shujuan; Ma, Tianshi; Zhang, Chuanhai; Ou, Xiaoqun; He, Xiaoyun; Xu, Wentao; Huang, Kunlun] China Agr Univ, Coll Food Sci & Nutr Engn, Beijing Adv Innovat Ctr Food Nutr & Human Hlth, Beijing 100083, Peoples R China.
   [He, Xiaoyun; Xu, Wentao; Huang, Kunlun] Minist Agr, Key Lab Safety Assessment Genetically Modified Or, Beijing 100083, Peoples R China.
RP Huang, KL (corresponding author), China Agr Univ, Coll Food Sci & Nutr Engn, Beijing Adv Innovat Ctr Food Nutr & Human Hlth, Beijing 100083, Peoples R China.; Huang, KL (corresponding author), Minist Agr, Key Lab Safety Assessment Genetically Modified Or, Beijing 100083, Peoples R China.
EM foodsafety66@cau.edu.cn
RI Zhang, Chuanhai/N-6655-2019; Zhang, Chuanhai/O-3137-2018
OI Zhang, Chuanhai/0000-0001-7644-2436; Zhang,
   Chuanhai/0000-0001-7644-2436; Shujuan, Zheng/0000-0001-6545-0748;
   Kunlun, Huang/0000-0002-2350-5859
FU Genetically Modified Organisms Breeding Major Projects of P.R. China
   [2016ZX08011-005]
FX This work was supported by grants from the Genetically Modified
   Organisms Breeding Major Projects of P.R. China (2016ZX08011-005).
CR Arimatsu K, 2014, SCI REP-UK, V4, DOI 10.1038/srep04828
   Asano N, 2001, J AGR FOOD CHEM, V49, P4208, DOI 10.1021/jf010567e
   Barelli G., 1999, U. S. Patent, Patent No. [5,922,769, 5922769]
   BECKNIELSEN H, 1979, ACTA ENDOCRINOL-COP, V90, P451, DOI 10.1530/acta.0.0900451
   Boden G, 1997, DIABETES, V46, P3, DOI 10.2337/diabetes.46.1.3
   Cani PD, 2008, DIABETOLOGIA, V51, pS34
   Cani PD, 2009, GUT, V58, P1091, DOI 10.1136/gut.2008.165886
   Carlson R. W., 2001, JAMA-J AM MED ASSOC, V253, P84
   Carvalho-Martini Mirian, 2006, Research Communications in Molecular Pathology and Pharmacology, V119, P115
   Collier CA, 2006, AM J PHYSIOL-ENDOC M, V291, pE182, DOI 10.1152/ajpendo.00272.2005
   De Smet PAGM, 2002, NEW ENGL J MED, V347, P2046, DOI 10.1056/NEJMra020398
   Dobbins RL, 1998, J CLIN INVEST, V101, P2370, DOI 10.1172/JCI1813
   Dugo P, 2009, J SEP SCI, V32, P3627, DOI 10.1002/jssc.200900348
   Edgar RC, 2013, NAT METHODS, V10, P996, DOI [10.1038/nmeth.2604, 10.1038/NMETH.2604]
   Gil-Campos M, 2011, NUTR METAB CARDIOVAS, V21, P62, DOI 10.1016/j.numecd.2009.07.003
   Gonzalez-Ortiz M, 2009, J DIABETES COMPLICAT, V23, P376, DOI 10.1016/j.jdiacomp.2008.09.002
   Greetham HL, 2004, ANAEROBE, V10, P301, DOI 10.1016/j.anaerobe.2004.06.004
   Guo MZ, 2014, TOXICOL SCI, V141, P314, DOI 10.1093/toxsci/kfu128
   GUO ZY, 2016, SCI REP UK, V6
   IDF, 2016, INT DIAB FED, P9
   Jouad H, 2001, J ETHNOPHARMACOL, V77, P175, DOI 10.1016/S0378-8741(01)00289-6
   Karlsson FH, 2013, NATURE, V498, P99, DOI 10.1038/nature12198
   Katsube T, 2006, FOOD CHEM, V97, P25, DOI 10.1016/j.foodchem.2005.03.019
   Katsube T, 2009, FOOD CHEM, V113, P964, DOI 10.1016/j.foodchem.2008.08.041
   Khosravi Y, 2015, SCI REP-UK, V5, DOI 10.1038/srep08731
   Kimura T, 2004, J AGR FOOD CHEM, V52, P1415, DOI 10.1021/jf0306901
   Kimura T, 2007, J AGR FOOD CHEM, V55, P5869, DOI 10.1021/jf062680g
   Kirpichnikov D, 2002, ANN INTERN MED, V137, P25, DOI 10.7326/0003-4819-137-1-200207020-00009
   Kitabchi AE, 2009, DIABETES CARE, V32, P1335, DOI 10.2337/dc09-9032
   Kohler C, 1999, FEBS LETT, V447, P10, DOI 10.1016/S0014-5793(99)00251-3
   Larsen N, 2010, PLOS ONE, V5, DOI 10.1371/journal.pone.0009085
   Leung N, 2004, DIABETOLOGIA, V47, P204, DOI 10.1007/s00125-003-1301-7
   Ley RE, 2005, P NATL ACAD SCI USA, V102, P11070, DOI 10.1073/pnas.0504978102
   Ley RE, 2006, NATURE, V444, P1022, DOI 10.1038/4441022a
   Li YG, 2011, J ETHNOPHARMACOL, V134, P961, DOI 10.1016/j.jep.2011.02.009
   Marini C, 2016, SCI REP-UK, V6, DOI 10.1038/srep19569
   Matsumoto M, 2012, SCI REP-UK, V2, DOI 10.1038/srep00233
   McKimmie RL, 2008, AM J GASTROENTEROL, V103, P3029, DOI 10.1111/j.1572-0241.2008.02188.x
   Mori T, 2014, SCI REP-UK, V4, DOI 10.1038/srep04895
   Namaboot J, 2009, NUTR RES, V29, P602, DOI 10.1016/j.nutres.2009.06.002
   Naowaboot J, 2009, PLANT FOOD HUM NUTR, V64, P116, DOI 10.1007/s11130-009-0112-5
   Ota R, 2007, DIABETES, V56, pA677
   Patti ME, 2003, P NATL ACAD SCI USA, V100, P8466, DOI 10.1073/pnas.1032913100
   Paulson JN, 2013, NAT METHODS, V10, P1200, DOI [10.1038/NMETH.2658, 10.1038/nmeth.2658]
   Poroyko VA, 2016, SCI REP-UK, V6, DOI 10.1038/srep35405
   Prentki M, 2002, DIABETES, V51, pS405, DOI 10.2337/diabetes.51.2007.S405
   REAVEN GM, 1988, DIABETES, V37, P1020, DOI 10.2337/diabetes.37.8.1020
   Reddy NL, 2015, CLIN ENDOCRINOL, V82, P831, DOI 10.1111/cen.12652
   Reed MJ, 2000, METABOLISM, V49, P1390, DOI 10.1053/meta.2000.17721
   REEVES PG, 1993, J NUTR, V123, P1939, DOI 10.1093/jn/123.11.1939
   Rena G, 2013, DIABETOLOGIA, V56, P1898, DOI 10.1007/s00125-013-2991-0
   Roden M, 1996, J CLIN INVEST, V97, P2859, DOI 10.1172/JCI118742
   Roden M, 2000, DIABETES, V49, P701, DOI 10.2337/diabetes.49.5.701
   Rosen ED, 2006, NATURE, V444, P847, DOI 10.1038/nature05483
   Santomauro ATMG, 1999, DIABETES, V48, P1836, DOI 10.2337/diabetes.48.9.1836
   Segata N, 2011, GENOME BIOL, V12, DOI 10.1186/gb-2011-12-6-r60
   Sepp E, 2014, MICROB ECOL HEALTH D, V25, DOI 10.3402/mehd.v25.22857
   Serrano-Martin X, 2006, ANTIMICROB AGENTS CH, V50, P4214, DOI 10.1128/AAC.00617-06
   Shi YX, 2016, SCI REP-UK, V6, DOI 10.1038/srep24744
   Shulman GI, 2000, J CLIN INVEST, V106, P171, DOI 10.1172/JCI10583
   Simha V, 2006, CURR OPIN LIPIDOL, V17, P162, DOI 10.1097/01.mol.0000217898.52197.18
   Tosi F, 2003, METABOLISM, V52, P862, DOI 10.1016/S0026-0495(03)00101-X
   Turnbaugh PJ, 2006, NATURE, V444, P1027, DOI 10.1038/nature05414
   Turnbaugh PJ, 2009, NATURE, V457, P480, DOI 10.1038/nature07540
   Ukkola O, 2002, J MOL MED, V80, P696, DOI 10.1007/s00109-002-0378-7
   Venkatesh KP, 2008, J MED PLANTS RES, V2, P271
   Wang C, 2016, SCI REP-UK, V6, DOI 10.1038/srep20032
   Wang GY, 2010, PHYS BIOL, V7, DOI 10.1088/1478-3975/7/4/046015
   Wang Q, 2007, APPL ENVIRON MICROB, V73, P5261, DOI 10.1128/AEM.00062-07
   Wu XK, 2010, CURR MICROBIOL, V61, P69, DOI 10.1007/s00284-010-9582-9
   Yao Y, 2010, J AGR FOOD CHEM, V58, P770, DOI [10.1021/jf101415v, 10.1021/jf903234c]
   Zhang X, 2012, PLOS ONE, V7, DOI [10.1371/journal.pone.0042529, 10.1371/journal.pone.0040320]
   Zhou GC, 2001, J CLIN INVEST, V108, P1167, DOI 10.1172/JCI200113505
NR 73
TC 22
Z9 24
U1 3
U2 33
PU NATURE PUBLISHING GROUP
PI LONDON
PA MACMILLAN BUILDING, 4 CRINAN ST, LONDON N1 9XW, ENGLAND
SN 2045-2322
J9 SCI REP-UK
JI Sci Rep
PD SEP 21
PY 2017
VL 7
AR 12041
DI 10.1038/s41598-017-12245-2
PG 11
WC Multidisciplinary Sciences
WE Science Citation Index Expanded (SCI-EXPANDED)
SC Science & Technology - Other Topics
GA FH8BJ
UT WOS:000411416500001
PM 28935866
OA gold, Green Published
DA 2022-07-02
ER

PT J
AU Du, Y
   Tang, G
   Yuan, WJ
AF Du, Yi
   Tang, Gang
   Yuan, Weijie
TI Suppression of HDAC2 by sodium butyrate alleviates apoptosis of kidney
   cells in db/db mice and HG-induced NRK-52E cells
SO INTERNATIONAL JOURNAL OF MOLECULAR MEDICINE
LA English
DT Article
DE sodium butyrate; histone deacetylase 2; NRK-52E cells; apoptosis;
   diabetic nephropathy; oxidative stress
ID TUBULAR EPITHELIAL-CELLS; CHAIN FATTY-ACIDS; OXIDATIVE STRESS;
   INFLAMMATION; EXPRESSION; INHIBITION; HEALTH; INJURY; DAMAGE
AB Butyrate is short-chain fatty acid, which is produced by intestinal microbiota metabolizing dietary fibers. Butyrate participates in various physiological processes predominantly by activating G-coupled-receptors, inhibiting histone deacetylases (HDACs) and serving as an energy substrate. Previous studies have shown that butyrate plays a protective role in diabetic nephropathy (DN); however, the exact mechanism remains unclear. The present study identified that providing sodium butyrate (NaBu) by gavage relieved renal damage and apoptosis in db/db mice, which is a widely used type 2 DN model. In vitro, NaBu suppressed high glucose (HG)-induced apoptosis in normal rat kidney tubular epithelial (NRK-52E) cells. Of the eleven HDACs (HDAC1-11) studied, only the mRNA expression of HDAC2 was attenuated by NaBu in NRK-52E cells under the HG condition. Overexpression of HDAC2 offset the anti-apoptotic effect of NaBu. NaBu also suppressed HG-induced oxidative stress. Additionally, H2O2 induced an upregulation of HDAC2 in NRK-52E cells, while NaBu inhibited this process. Mechanistically, NaBu acted as an antioxidant in HG-induced NRK-52E cells and suppressed HG-induced apoptosis of NRK-52E cells through inhibiting HDAC2 by virtue of its anti-oxidative property.
C1 [Du, Yi; Tang, Gang; Yuan, Weijie] Shanghai Jiao Tong Univ, Shanghai Gen Hosp, Sch Med, Dept Nephrol, 100 Haining Rd, Shanghai 200080, Peoples R China.
RP Yuan, WJ (corresponding author), Shanghai Jiao Tong Univ, Shanghai Gen Hosp, Sch Med, Dept Nephrol, 100 Haining Rd, Shanghai 200080, Peoples R China.
EM ywj4168@163.com
OI Yuan, Weijie/0000-0001-5008-4255
FU National Natural Science Foundation of China [81700621]
FX This study was financially supported by the National Natural Science
   Foundation of China (grant no. 81700621).
CR Aguilar EC, 2016, J NUTR BIOCHEM, V34, P99, DOI 10.1016/j.jnutbio.2016.05.002
   Allen DA, 2003, FASEB J, V17, P908, DOI 10.1096/fj.02-0130fje
   Andrade-Oliveira V, 2015, J AM SOC NEPHROL, V26, P1877, DOI 10.1681/ASN.2014030288
   Aranda A, 2013, TOXICOL IN VITRO, V27, P954, DOI 10.1016/j.tiv.2013.01.016
   Besancon A, 2018, DIABETOLOGIA, V61, P389, DOI 10.1007/s00125-017-4459-0
   Chang PP, 2019, J TRAUMA ACUTE CARE, V86, P874, DOI 10.1097/TA.0000000000002169
   CUMMINGS JH, 1987, GUT, V28, P1221, DOI 10.1136/gut.28.10.1221
   Davie JR, 2003, J NUTR, V133, p2485S, DOI 10.1093/jn/133.7.2485S
   Dong WP, 2017, J ENDOCRINOL, V232, P71, DOI 10.1530/JOE-16-0322
   Glueck B, 2018, J IMMUNOL RES, V2018, DOI 10.1155/2018/9671919
   Guo Y, 2018, FRONT ENDOCRINOL, V9, DOI 10.3389/fendo.2018.00630
   Jaja-Chimedza A, 2018, J FUNCT FOODS, V47, P376, DOI 10.1016/j.jff.2018.05.056
   Khan S, 2014, FOOD CHEM TOXICOL, V73, P127, DOI 10.1016/j.fct.2014.08.010
   Kim DS, 2018, FRONT IMMUNOL, V9, DOI 10.3389/fimmu.2018.01525
   Koh GY, 2017, NUTR REV, V75, P350, DOI 10.1093/nutrit/nux006
   Lazarova DL, 2016, J CELL MOL MED, V20, P989, DOI 10.1111/jcmm.12850
   Livak KJ, 2001, METHODS, V25, P402, DOI 10.1006/meth.2001.1262
   Ma TT, 2017, CELL DEATH DIS, V8, DOI 10.1038/cddis.2017.552
   Machado RA, 2012, NEPHROL DIAL TRANSPL, V27, P3136, DOI 10.1093/ndt/gfr807
   Manea SA, 2018, REDOX BIOL, V16, P332, DOI 10.1016/j.redox.2018.03.011
   Miura K, 2008, HEPATOLOGY, V48, P1420, DOI 10.1002/hep.22486
   Niu YM, 2015, FREE RADICAL BIO MED, V82, P22, DOI 10.1016/j.freeradbiomed.2015.01.028
   Noh H, 2009, AM J PHYSIOL-RENAL, V297, pF729, DOI 10.1152/ajprenal.00086.2009
   Sabatino A, 2017, CURR DIABETES REP, V17, DOI 10.1007/s11892-017-0841-z
   Shaw JE, 2010, DIABETES RES CLIN PR, V87, P4, DOI 10.1016/j.diabres.2009.10.007
   Singh P, 2018, MOL NEUROBIOL, V55, P2432, DOI 10.1007/s12035-017-0490-x
   Tan J, 2014, ADV IMMUNOL, V121, P91, DOI 10.1016/B978-0-12-800100-4.00003-9
   Tong YN, 2018, BIOMED PHARMACOTHER, V98, P701, DOI 10.1016/j.biopha.2017.12.112
   Wu HJ, 2015, MOL CELL ENDOCRINOL, V417, P27, DOI 10.1016/j.mce.2015.09.008
   Xiao L, 2014, DIABETES, V63, P1366, DOI 10.2337/db13-1412
   Xu YH, 2018, J ENDOCRINOL, V238, P231, DOI 10.1530/JOE-18-0137
   Zhou D, 2018, EXP MOL MED, V50, DOI 10.1038/s12276-018-0183-1
NR 32
TC 11
Z9 12
U1 4
U2 7
PU SPANDIDOS PUBL LTD
PI ATHENS
PA POB 18179, ATHENS, 116 10, GREECE
SN 1107-3756
EI 1791-244X
J9 INT J MOL MED
JI Int. J. Mol. Med.
PD JAN
PY 2020
VL 45
IS 1
BP 210
EP 222
DI 10.3892/ijmm.2019.4397
PG 13
WC Medicine, Research & Experimental
WE Science Citation Index Expanded (SCI-EXPANDED)
SC Research & Experimental Medicine
GA KA3IS
UT WOS:000505693000019
PM 31746362
OA Green Published, hybrid
DA 2022-07-02
ER

PT J
AU Koliaki, C
   Liatis, S
   Le Roux, CW
   Kokkinos, A
AF Koliaki, Chrysi
   Liatis, Stavros
   Le Roux, Carel W.
   Kokkinos, Alexander
TI The role of bariatric surgery to treat diabetes: current challenges and
   perspectives
SO BMC ENDOCRINE DISORDERS
LA English
DT Review
DE Metabolic surgery; Bariatric surgery; Obesity; Type 2 diabetes mellitus;
   Diabetes remission
ID GASTRIC BYPASS-SURGERY; ENDOBARRIER GASTROINTESTINAL LINER; INTENSIVE
   MEDICAL-MANAGEMENT; SWEDISH OBESE SUBJECTS; LONG-TERM REMISSION;
   WEIGHT-LOSS; METABOLIC SURGERY; LIFE-STYLE; MICROVASCULAR COMPLICATIONS;
   CONTROLLED INTERVENTION
AB Bariatric surgery is emerging as a powerful weapon against severe obesity and type 2 diabetes mellitus (T2DM). Given its role in metabolic regulation, the gastrointestinal tract constitutes a meaningful target to treat T2DM, especially in light of accumulating evidence that surgery with gastrointestinal manipulations may result in T2DM remission (metabolic surgery). The major mechanisms mediating the weight loss-independent effects of bariatric surgery comprise effects on tissue-specific insulin sensitivity, beta-cell function and incretin responses, changes in bile acid composition and flow, modifications of gut microbiota, intestinal glucose metabolism and increased brown adipose tissue metabolic activity. Shorter T2DM duration, better preoperative glycemic control and profound weight loss, have been associated with higher rates of T2DM remission and lower risk of relapse. In the short and medium term, a significant amount of weight is lost, T2DM may completely regress, and cardiometabolic risk factors are dramatically improved. In the long term, metabolic surgery may achieve durable weight loss, prevent T2DM and cancer, improve overall glycemic control while leading to significant rates of T2DM remission, and reduce total and cause-specific mortality. The gradient of efficacy for weight loss and T2DM remission comparing the four established surgical procedures is biliopancreatic diversion >Roux-en-Y gastric bypass >sleeve gastrectomy >laparoscopic adjustable gastric banding. According to recently released guidelines, bariatric surgery should be recommended in diabetic patients with class III obesity, regardless of their level of glycemic control, and patients with class II obesity with inadequately controlled T2DM despite lifestyle and optimal medical therapy. Surgery should also be considered in patients with class I obesity and inadequately controlled hyperglycemia despite optimal medical treatment.
C1 [Koliaki, Chrysi; Liatis, Stavros; Kokkinos, Alexander] Univ Athens, Med Sch, Laiko Gen Hosp, Dept Propaedeut Internal Med 1,Diabet Ctr, Athens, Greece.
   [Le Roux, Carel W.] Univ Coll Dublin, Conway Inst, Diabet Complicat Res Ctr, Dublin, Ireland.
   [Le Roux, Carel W.] Imperial Coll London, Investigat Sci, London, England.
RP Liatis, S (corresponding author), Univ Athens, Med Sch, Laiko Gen Hosp, Dept Propaedeut Internal Med 1,Diabet Ctr, Athens, Greece.
EM sliatis@med.uoa.gr
RI Kokkinos, Alexander/ABI-6657-2020; Kokkinos, A/K-6345-2019
OI Kokkinos, Alexander/0000-0002-5491-2545; Le Roux,
   Carel/0000-0001-5521-5445
CR Abbasi J, 2017, JAMA-J AM MED ASSOC, V317, P571, DOI 10.1001/jama.2017.0020
   Abdeen G, 2016, OBES SURG, V26, P410, DOI 10.1007/s11695-015-1945-7
   Adams TD, 2007, NEW ENGL J MED, V357, P753, DOI 10.1056/NEJMoa066603
   Adams TD, 2012, JAMA-J AM MED ASSOC, V308, P1122, DOI 10.1001/2012.jama.11164
   Arterburn DE, 2015, JAMA-J AM MED ASSOC, V313, P62, DOI 10.1001/jama.2014.16968
   Arterburn DE, 2013, OBES SURG, V23, P93, DOI 10.1007/s11695-012-0802-1
   Brethauer SA, 2013, ANN SURG, V258, P628, DOI 10.1097/SLA.0b013e3182a5034b
   Buse JB, 2009, DIABETES CARE, V32, P2133, DOI 10.2337/dc09-9036
   Carlsson LMS, 2012, NEW ENGL J MED, V367, P695, DOI 10.1056/NEJMoa1112082
   Catoi AF, 2015, OBESITY FACTS, V8, P350, DOI 10.1159/000441259
   Cefalu WT, 2016, DIABETES CARE, V39, P857, DOI 10.2337/dc16-0686
   Chondronikola M, 2016, J INTERN MED, V280, P476, DOI 10.1111/joim.12527
   Courcoulas AP, 2015, JAMA SURG, V150, P931, DOI 10.1001/jamasurg.2015.1534
   Courcoulas AP, 2014, JAMA SURG, V149, P707, DOI 10.1001/jamasurg.2014.467
   Cummings DE, 2016, DIABETOLOGIA, V59, P945, DOI 10.1007/s00125-016-3903-x
   Ding SA, 2015, J CLIN ENDOCR METAB, V100, P2546, DOI 10.1210/jc.2015-1443
   Dixon JB, 2008, JAMA-J AM MED ASSOC, V299, P316, DOI 10.1001/jama.299.3.316
   Fenske WK, 2013, SURG OBES RELAT DIS, V9, P559, DOI 10.1016/j.soard.2012.03.009
   Gloy VL, 2013, BMJ-BRIT MED J, V347, DOI 10.1136/bmj.f5934
   Gorman DM, 2016, DIABETES METAB J, V40, P354, DOI 10.4093/dmj.2016.40.5.354
   Halperin F, 2014, JAMA SURG, V149, P716, DOI 10.1001/jamasurg.2014.514
   Iaconelli A, 2011, DIABETES CARE, V34, P561, DOI 10.2337/dc10-1761
   Ikramuddin S, 2013, JAMA-J AM MED ASSOC, V309, P2240, DOI 10.1001/jama.2013.5835
   Lim EL, 2011, DIABETOLOGIA, V54, P2506, DOI 10.1007/s00125-011-2204-7
   Melissas J, 2017, OBES SURG, V27, P847, DOI 10.1007/s11695-016-2395-6
   Mingrone G, 2015, LANCET, V386, P964, DOI 10.1016/S0140-6736(15)00075-6
   Mingrone G, 2012, NEW ENGL J MED, V366, P1577, DOI 10.1056/NEJMoa1200111
   Miras AD, 2015, DIABETOLOGIA, V58, P1443, DOI 10.1007/s00125-015-3595-7
   Miras AD, 2012, DIABETES CARE, V35, pE81, DOI 10.2337/dc11-2353
   Panunzi S, 2016, DIABETES CARE, V39, P166, DOI 10.2337/dc15-0575
   Panunzi S, 2015, ANN SURG, V261, P459, DOI 10.1097/SLA.0000000000000863
   Parikh M, 2014, ANN SURG, V260, P617, DOI 10.1097/SLA.0000000000000919
   Polyzogopoulou EV, 2003, DIABETES, V52, P1098, DOI 10.2337/diabetes.52.5.1098
   Ponce J, 2015, SURG OBES RELAT DIS, V11, P874, DOI 10.1016/j.soard.2014.12.006
   Pournaras DJ, 2012, SURG OBES RELAT DIS, V8, P371, DOI 10.1016/j.soard.2012.01.021
   Rohde U, 2016, DIABETES OBES METAB, V18, P300, DOI 10.1111/dom.12603
   Rubino FA, 2004, ANN SURG, V239, P1, DOI 10.1097/01.sla.0000102989.54824.fc
   Rubino F, 2016, DIABETES CARE, V39, P861, DOI 10.2337/dc16-0236
   Rubino F, 2010, ANNU REV MED, V61, P393, DOI 10.1146/annurev.med.051308.105148
   Schauer PR, 2017, NEW ENGL J MED, V376, P641, DOI 10.1056/NEJMoa1600869
   Schauer PR, 2014, NEW ENGL J MED, V370, P2002, DOI [10.1056/NEJMoa1401329, 10.1056/NEJMc1407393]
   Schauer PR, 2012, NEW ENGL J MED, V366, P1567, DOI 10.1056/NEJMoa1200225
   Schouten R, 2010, ANN SURG, V251, P236, DOI 10.1097/SLA.0b013e3181bdfbff
   Sjostrom L, 2013, J INTERN MED, V273, P219, DOI 10.1111/joim.12012
   Sjostrom L, 2004, NEW ENGL J MED, V351, P2683, DOI 10.1056/NEJMoa035622
   Sjostrom L, 2007, NEW ENGL J MED, V357, P741, DOI 10.1056/NEJMoa066254
   Sjostrom L, 2014, JAMA-J AM MED ASSOC, V311, P2297, DOI 10.1001/jama.2014.5988
   Sjostrom L, 2012, JAMA-J AM MED ASSOC, V307, P56, DOI 10.1001/jama.2011.1914
   Sjostrom L, 2009, LANCET ONCOL, V10, P653, DOI 10.1016/S1470-2045(09)70159-7
   Tadross JA, 2009, INT J OBESITY, V33, pS28, DOI 10.1038/ijo.2009.14
   Vincent RP, 2008, NAT CLIN PRACT GASTR, V5, P268, DOI 10.1038/ncpgasthep1118
   Wentworth JM, 2015, OBES SURG, V25, P2400, DOI 10.1007/s11695-015-1716-5
   Wentworth JM, 2014, LANCET DIABETES ENDO, V2, P545, DOI 10.1016/S2213-8587(14)70066-X
   Yu HY, 2015, SURG OBES RELAT DIS, V11, P6, DOI 10.1016/j.soard.2014.06.019
NR 54
TC 75
Z9 77
U1 0
U2 15
PU BMC
PI LONDON
PA CAMPUS, 4 CRINAN ST, LONDON N1 9XW, ENGLAND
SN 1472-6823
J9 BMC ENDOCR DISORD
JI BMC Endocr. Disord.
PD AUG 10
PY 2017
VL 17
AR 50
DI 10.1186/s12902-017-0202-6
PG 12
WC Endocrinology & Metabolism
WE Science Citation Index Expanded (SCI-EXPANDED)
SC Endocrinology & Metabolism
GA FD5JE
UT WOS:000407565900001
PM 28797248
OA Green Published, gold
DA 2022-07-02
ER

PT J
AU Iozzo, P
   Guzzardi, MA
AF Iozzo, Patricia
   Guzzardi, Maria Angela
TI Imaging of brain glucose uptake by PET in obesity and cognitive
   dysfunction: life-course perspective
SO ENDOCRINE CONNECTIONS
LA English
DT Review
DE obesity; metabolism; development/fetal nutrition; cognitive dysfunction;
   brain PET imaging
ID VENTROMEDIAL HYPOTHALAMIC-LESIONS; POSITRON-EMISSION-TOMOGRAPHY;
   PANCREATIC INSULIN-SECRETION; NEUROTROPHIC FACTOR; ALZHEIMER-DISEASE;
   BLOOD-GLUCOSE; DIABETES-MELLITUS; GUT MICROBIOTA; FOOD STIMULI;
   BODY-WEIGHT
AB The prevalence of obesity has reached epidemic proportions and keeps growing. Obesity seems implicated in the pathogenesis of cognitive dysfunction, Alzheimer's disease and dementia, and vice versa. Growing scientific efforts are being devoted to the identification of central mechanisms underlying the frequent association between obesity and cognitive dysfunction. Glucose brain handling undergoes dynamic changes during the life-course, suggesting that its alterations might precede and contribute to degenerative changes or signaling abnormalities. Imaging of the glucose analog F-18-labeled fluorodeoxyglucose ((18)FDG) by positron emission tomography (PET) is the gold-standard for the assessment of cerebral glucose metabolism in vivo. This review summarizes the current literature addressing brain glucose uptake measured by PET imaging, and the effect of insulin on brain metabolism, trying to embrace a life-course vision in the identification of patterns that may explain (and contribute to) the frequent association between obesity and cognitive dysfunction. The current evidence supports that brain hypermetabolism and brain insulin resistance occur in selected high-risk conditions as a transient phenomenon, eventually evolving toward normal or low values during life or disease progression. Associative studies suggest that brain hypermetabolism predicts low BDNF levels, hepatic and whole body insulin resistance, food desire and an unfavorable balance between anticipated reward from food and cognitive inhibitory control. Emerging mechanistic links involve the microbiota and the metabolome, which correlate with brain metabolism and cognition, deserving attention as potential future prevention targets.
C1 [Iozzo, Patricia; Guzzardi, Maria Angela] Natl Res Council CNR, Inst Clin Physiol, Pisa, Italy.
RP Iozzo, P (corresponding author), Natl Res Council CNR, Inst Clin Physiol, Pisa, Italy.
EM patricia.iozzo@ifc.cnr.it
RI Guzzardi, Maria-Angela/K-1389-2016
OI Guzzardi, Maria-Angela/0000-0001-9574-5088
FU JPI-HDHL-INTIMIC (JPI project) [INTIMIC-085]; Italian Ministry of
   Education, University and Research (MIUR) under the Eranet Cofund Grant
   [946/2019, 727565]
FX This work relates to the Translational Project GUTMOM, supported by the
   JPI-HDHL-INTIMIC (JPI project ID INTIMIC-085) and the Italian Ministry
   of Education, University and Research (MIUR, decree number 946/2019, 15
   May 2019) under the Eranet Cofund Grant Agreement Number 727565.
CR Akbari E, 2016, FRONT AGING NEUROSCI, V8, DOI 10.3389/fnagi.2016.00256
   Akomolafe A, 2006, ARCH NEUROL-CHICAGO, V63, P1551, DOI 10.1001/archneur.63.11.1551
   Alosco ML, 2014, OBESITY, V22, P32, DOI 10.1002/oby.20494
   Arnold SE, 2018, NAT REV NEUROL, V14, P168, DOI 10.1038/nrneurol.2017.185
   Ashraf A, 2015, EUR J NUCL MED MOL I, V42, P447, DOI 10.1007/s00259-014-2919-z
   Bahri S, 2018, OBESITY, V26, P1322, DOI 10.1002/oby.22243
   Bariohay B, 2005, ENDOCRINOLOGY, V146, P5612, DOI 10.1210/en.2005-0419
   Benedict C, 2012, DIABETES CARE, V35, P488, DOI 10.2337/dc11-2075
   Berthoud HR, 2017, GASTROENTEROLOGY, V152, P1728, DOI 10.1053/j.gastro.2016.12.050
   BERTHOUD HR, 1979, ENDOCRINOLOGY, V105, P146, DOI 10.1210/endo-105-1-146
   Berti V, 2013, CLIN TRANSL IMAGING, V1, P289, DOI 10.1007/s40336-013-0030-2
   Bider-Canfield Z, 2017, PEDIATR OBES, V12, P171, DOI 10.1111/ijpo.12125
   Bingham EM, 2002, DIABETES, V51, P3384, DOI 10.2337/diabetes.51.12.3384
   Blazquez E, 2014, FRONT ENDOCRINOL, V5, DOI 10.3389/fendo.2014.00161
   Bouter C, 2019, FRONT AGING NEUROSCI, V10, DOI 10.3389/fnagi.2018.00425
   Brooks SJ, 2013, INT J OBESITY, V37, P230, DOI 10.1038/ijo.2012.13
   Carey M, 2013, J BIOL CHEM, V288, P34981, DOI 10.1074/jbc.R113.506782
   Casas M, 2013, INT J EPIDEMIOL, V42, P506, DOI 10.1093/ije/dyt002
   Castaner O, 2018, INT J ENDOCRINOL, V2018, DOI 10.1155/2018/4095789
   Chatterjee S, 2016, DIABETES CARE, V39, P300, DOI 10.2337/dc15-1588
   CHEN M, 1975, DIABETES, V24, P910, DOI 10.2337/diabetes.24.10.910
   Chugani HT, 1999, NEUROSCIENTIST, V5, P29, DOI 10.1177/107385849900500105
   Cirulli F, 2004, HIPPOCAMPUS, V14, P802, DOI 10.1002/hipo.10220
   Courchesne E, 2000, RADIOLOGY, V216, P672, DOI 10.1148/radiology.216.3.r00au37672
   Craft S, 2012, ARCH NEUROL-CHICAGO, V69, P29, DOI 10.1001/archneurol.2011.233
   Cranston I, 1998, J CEREBR BLOOD F MET, V18, P130, DOI 10.1097/00004647-199802000-00002
   Dabelea D, 2011, DIABETES, V60, P1849, DOI 10.2337/db11-0400
   Davidson TL, 2010, BEHAV NEUROSCI, V124, P97, DOI 10.1037/a0018402
   Davidson TL, 2009, HIPPOCAMPUS, V19, P235, DOI 10.1002/hipo.20499
   de Haan W, 2012, PLOS COMPUT BIOL, V8, DOI 10.1371/journal.pcbi.1002582
   DEFRONZO RA, 1979, AM J PHYSIOL, V237, pE214
   Dye L, 2017, P NUTR SOC, V76, P443, DOI 10.1017/S0029665117002014
   Eklund A, 2016, P NATL ACAD SCI USA, V113, P7900, DOI 10.1073/pnas.1602413113
   Elazab N, 2013, PEDIATRICS, V132, pE666, DOI 10.1542/peds.2013-0246
   Erickson KI, 2011, P NATL ACAD SCI USA, V108, P3017, DOI 10.1073/pnas.1015950108
   Franceschi F, 2019, EUR REV MED PHARMACO, V23, P426, DOI 10.26355/eurrev_201901_16791
   Friedman JE, 2015, DIABETES CARE, V38, P1402, DOI 10.2337/dc15-0628
   Ghasemi R, 2013, MOL NEUROBIOL, V47, P1045, DOI 10.1007/s12035-013-8404-z
   Goncalves P, 2008, NUTR NEUROSCI, V11, P244, DOI 10.1179/147683008X344156
   GOTO Y, 1980, METABOLISM, V29, P986, DOI 10.1016/0026-0495(80)90044-X
   Gunn RN, 2001, J CEREBR BLOOD F MET, V21, P635, DOI 10.1097/00004647-200106000-00002
   Guzzardi MA, 2018, EUR EAT DISORD REV, V26, P657, DOI 10.1002/erv.2652
   Guzzardi MA, 2018, J CEREBR BLOOD F MET, V38, P447, DOI 10.1177/0271678X17697338
   Hasselbalch SG, 1999, DIABETES, V48, P1915, DOI 10.2337/diabetes.48.10.1915
   Heni M, 2017, DIABETES, V66, P1797, DOI 10.2337/db16-1380
   Heni M, 2014, DIABETES, V63, P4083, DOI 10.2337/db14-0477
   Hinkle SN, 2012, INT J OBESITY, V36, P1312, DOI 10.1038/ijo.2012.143
   Hinkle SN, 2013, INT J OBESITY, V37, P1344, DOI 10.1038/ijo.2013.128
   Hirvonen J, 2011, DIABETES, V60, P443, DOI 10.2337/db10-0940
   Huh SY, 2011, PEDIATRICS, V127, pE544, DOI 10.1542/peds.2010-0740
   Jauch-Chara K, 2012, DIABETES, V61, P2261, DOI 10.2337/db12-0025
   Jiang CM, 2017, J ALZHEIMERS DIS, V58, P1, DOI 10.3233/JAD-161141
   Koch L, 2008, J CLIN INVEST, V118, P2132, DOI 10.1172/JCI31073
   Krabbe KS, 2007, DIABETOLOGIA, V50, P431, DOI 10.1007/s00125-006-0537-4
   Kreier F, 2002, J CLIN INVEST, V110, P1243, DOI 10.1172/JCI200215736
   KUHL DE, 1982, J CEREBR BLOOD F MET, V2, P163, DOI 10.1038/jcbfm.1982.15
   Kullmann S, 2017, PHYSIOL BEHAV, V176, P134, DOI 10.1016/j.physbeh.2017.03.036
   Kullmann S, 2017, SCI REP-UK, V7, DOI 10.1038/s41598-017-01907-w
   Lam TKT, 2005, SCIENCE, V309, P943, DOI 10.1126/science.1112085
   Lammertsma AA, 2017, J NUCL MED, V58, P1019, DOI 10.2967/jnumed.116.188029
   Leblhuber F, 2018, CURR ALZHEIMER RES, V15, P1106, DOI 10.2174/1389200219666180813144834
   Lennerz BS, 2013, AM J CLIN NUTR, V98, P641, DOI 10.3945/ajcn.113.064113
   Levin BE, 2000, BRAIN RES, V874, P158, DOI 10.1016/S0006-8993(00)02573-7
   Ley RE, 2006, NATURE, V444, P1022, DOI 10.1038/4441022a
   Li B, 2016, MOL NEUROBIOL, V53, P5492, DOI 10.1007/s12035-015-9461-2
   Liistro T, 2010, J CEREBR BLOOD F MET, V30, P895, DOI 10.1038/jcbfm.2010.27
   Marques EL, 2014, J CLIN ENDOCR METAB, V99, pE2347, DOI 10.1210/jc.2014-2068
   Matsuda M, 1999, DIABETES, V48, P1801, DOI 10.2337/diabetes.48.9.1801
   Muller VI, 2018, NEUROSCI BIOBEHAV R, V84, P151, DOI 10.1016/j.neubiorev.2017.11.012
   Nepal B, 2010, AUSTRALAS J AGEING, V29, P111, DOI 10.1111/j.1741-6612.2010.00392.x
   O'Tierney PF, 2009, J NUTR, V139, p422S, DOI 10.3945/jn.108.097089
   Obici S, 2002, NAT MED, V8, P1376, DOI 10.1038/nm798
   Ono M, 2000, METABOLISM, V49, P129, DOI 10.1016/S0026-0495(00)90988-0
   Ouellet M, 2009, NEUROCHEM INT, V55, P476, DOI 10.1016/j.neuint.2009.04.018
   Park S, 2009, NEUROENDOCRINOLOGY, V89, P387, DOI 10.1159/000197974
   PATLAK CS, 1985, J CEREBR BLOOD F MET, V5, P584, DOI 10.1038/jcbfm.1985.87
   Pocai A, 2005, NATURE, V434, P1026, DOI 10.1038/nature03439
   Posey KA, 2009, AM J PHYSIOL-ENDOC M, V296, pE1003, DOI 10.1152/ajpendo.90377.2008
   Profenno LA, 2010, BIOL PSYCHIAT, V67, P505, DOI 10.1016/j.biopsych.2009.02.013
   Rebelos E, 2019, DIABETES OBES METAB, V21, P218, DOI 10.1111/dom.13501
   REIVICH M, 1979, CIRC RES, V44, P127, DOI 10.1161/01.RES.44.1.127
   Rivera HM, 2015, FRONT NEUROSCI-SWITZ, V9, DOI 10.3389/fnins.2015.00194
   ROHNER F, 1977, DIABETOLOGIA, V13, P239, DOI 10.1007/BF01219706
   ROHNERJEANRENAUD F, 1980, J CLIN INVEST, V65, P902, DOI 10.1172/JCI109744
   Roiser JP, 2016, NEUROIMAGE-CLIN, V12, P1045, DOI 10.1016/j.nicl.2016.08.002
   Ronan L, 2016, NEUROBIOL AGING, V47, P63, DOI 10.1016/j.neurobiolaging.2016.07.010
   Sanguinetti E, 2019, SCI REP-UK, V9, DOI 10.1038/s41598-019-48090-8
   Sanguinetti E, 2019, FRONT CELL NEUROSCI, V13, DOI 10.3389/fncel.2019.00188
   Sanguinetti E, 2018, SCI REP-UK, V8, DOI 10.1038/s41598-018-23261-1
   Sanguinetti E, 2016, DIABETOLOGIA, V59, P813, DOI 10.1007/s00125-015-3848-5
   Scherer T, 2011, CELL METAB, V13, P183, DOI 10.1016/j.cmet.2011.01.008
   Seach KA, 2010, INT J OBESITY, V34, P1475, DOI 10.1038/ijo.2010.101
   Shalev D, 2017, BIOL PSYCHIAT, V82, pE81, DOI 10.1016/j.biopsych.2017.09.025
   Smith QR, 2001, J MOL NEUROSCI, V16, P167, DOI 10.1385/JMN:16:2-3:167
   Tanda R, 2013, MATERN CHILD HLTH J, V17, P222, DOI 10.1007/s10995-012-0964-4
   Tarussio D, 2014, J CLIN INVEST, V124, P413, DOI 10.1172/JCI69154
   Thanos PK, 2008, INT J OBESITY, V32, P1171, DOI 10.1038/ijo.2008.50
   Tonra JR, 1999, DIABETES, V48, P588, DOI 10.2337/diabetes.48.3.588
   Tremaroli V, 2015, CELL METAB, V22, P228, DOI 10.1016/j.cmet.2015.07.009
   Tremaroli V, 2012, NATURE, V489, P242, DOI 10.1038/nature11552
   TROPEANO G, 1994, J CLIN ENDOCR METAB, V78, P305, DOI 10.1210/jc.78.2.305
   Turnbaugh PJ, 2009, NATURE, V457, P480, DOI 10.1038/nature07540
   Tuulari JJ, 2013, DIABETES, V62, P2747, DOI 10.2337/db12-1460
   Umhau JC, 2003, NEUROENDOCRINOLOGY, V78, P339, DOI 10.1159/000074887
   Vogt NM, 2017, SCI REP-UK, V7, DOI 10.1038/s41598-017-13601-y
   Wang CF, 2007, AM J PHYSIOL-REG I, V293, pR1003, DOI 10.1152/ajpregu.00011.2007
   Wang GJ, 2008, OBESITY, V16, pS88, DOI 10.1038/oby.2008.469
   Wang GJ, 2009, P NATL ACAD SCI USA, V106, P1249, DOI 10.1073/pnas.0807423106
   Wang GJ, 2004, NEUROIMAGE, V21, P1790, DOI 10.1016/j.neuroimage.2003.11.026
   Wang GJ, 2002, NEUROREPORT, V13, P1151, DOI 10.1097/00001756-200207020-00016
   Weber M, 2014, AM J CLIN NUTR, V99, P1041, DOI 10.3945/ajcn.113.064071
   Yan J, 2014, BMC PUBLIC HEALTH, V14, DOI 10.1186/1471-2458-14-1267
   Yuan C, 2016, JAMA PEDIATR, V170, DOI 10.1001/jamapediatrics.2016.2385
   Zhang LL, 2018, FRONT INTEGR NEUROSC, V12, DOI 10.3389/fnint.2018.00057
   Zhen YF, 2013, PSYCHOPHARMACOLOGY, V227, P93, DOI 10.1007/s00213-012-2942-3
NR 115
TC 6
Z9 6
U1 0
U2 3
PU BIOSCIENTIFICA LTD
PI BRISTOL
PA STARLING HOUSE, 1600 BRISTOL PARKWAY N, BRISTOL, ENGLAND
SN 2049-3614
J9 ENDOCR CONNECT
JI Endocr. Connect.
PD NOV
PY 2019
VL 8
IS 11
BP R169
EP R183
DI 10.1530/EC-19-0348
PG 15
WC Endocrinology & Metabolism
WE Science Citation Index Expanded (SCI-EXPANDED)
SC Endocrinology & Metabolism
GA JS3XM
UT WOS:000500241600001
PM 31590145
OA Green Published, gold
DA 2022-07-02
ER

PT J
AU Amin, AM
   Chin, LS
   Teh, CH
   Mostafa, H
   Noor, DAM
   Kader, MASKA
   Hay, YK
   Ibrahim, B
AF Amin, Arwa M.
   Chin, Lim Sheau
   Teh, Chin-Hoe
   Mostafa, Hamza
   Noor, Dzul Azri Mohamed
   Kader, Muhamad Ali S. K. Abdul
   Hay, Yuen Kah
   Ibrahim, Baharudin
TI Pharmacometabolomics analysis of plasma to phenotype clopidogrel high on
   treatment platelets reactivity in coronary artery disease patients
SO EUROPEAN JOURNAL OF PHARMACEUTICAL SCIENCES
LA English
DT Article
DE Pharmacometabolomics; Personalized medicine; Clopidogrel; High on
   treatment platelets reactivity; VerifyNow System; H-1 NMR
ID DUAL ANTIPLATELET THERAPY; HIGH-FAT DIET; INSULIN-RESISTANCE;
   CLINICAL-OUTCOMES; SOCIAL DRINKERS; URINE; CYP2C19; METABOLISM; GLUCOSE;
   RISK
AB Dual antiplatelet therapy (DAPT) of clopidogrel and aspirin is crucial for coronary artery disease (CAD) patients undergoing percutaneous coronary intervention (PCI). However, some patients may endure clopidogrel high on treatment platelets reactivity (HTPR) which may cause thromboembolic events. Clopidogrel HTPR is multifactorial with some genetic and non-genetic factors contributing to it. We aimed to use nuclear magnetic resonance (H-1 NMR) pharmacometabolomics analysis of plasma to investigate this multifactorial and identify metabolic phenotypes and pathways associated with clopidogrel HTPR. Blood samples were collected from 71 CAD patients planned for interventional angiographic procedure (IAP) before the administration of clopidogrel 600 mg loading dose (LD) and 6 h after the LD. Platelets function testing was done 6 h post-LD using VerifyNow (R) P2Y12 assay. Pre-dose and post-dose plasma samples were analysed using H-1 NMR. Multivariate statistical analysis was used to indicate the discriminating metabolites. Two metabotypes, each with 34 metabolites (predose and post-dose) were associated with clopidogrel HTPR. Pathway analysis of these metabotypes revealed that aminoacyl-tRNA biosynthesis, nitrogen metabolism and glycine-serine-threonine metabolism are the most perturbed metabolic pathways associated with clopidogrel HTPR. Furthermore, the identified biomarkers indicated that clopidogrel HTPR is multifactorial where the metabolic phenotypes of insulin resistance, type two diabetes mellitus, obesity, gut-microbiota and heart failure are associated with it. Pharmacometabolomics analysis of plasma revealed new insights on the implicated metabolic pathways and the predisposing factors of clopidogrel HTPR.
C1 [Amin, Arwa M.; Chin, Lim Sheau; Mostafa, Hamza; Noor, Dzul Azri Mohamed; Kader, Muhamad Ali S. K. Abdul; Hay, Yuen Kah; Ibrahim, Baharudin] Univ Sains Malaysia, Sch Pharmaceut Sci, George Town, Malaysia.
   [Teh, Chin-Hoe] Bruker Sdn Bhd, Petaling Jaya Selangor, Malaysia.
   [Kader, Muhamad Ali S. K. Abdul] Hosp Pulau Pinang, Cardiol Dept, George Town, Malaysia.
RP Amin, AM (corresponding author), Univ Sains Malaysia, Sch Pharmaceut Sci, Usm Penang 11800, Malaysia.
EM arwa.amin.m@gmail.com
RI Ibrahim, Baharudin/E-2411-2012; Mostafa, Arwa M. Amin/N-3218-2017
OI Ibrahim, Baharudin/0000-0001-8534-2517; Mostafa, Arwa M.
   Amin/0000-0001-5562-4900; Mostafa, Hamza/0000-0003-4319-9542
FU Universiti Sains Malaysia (USM), Malaysia [1001/PFARMASI/812143]
FX This work was funded by Universiti Sains Malaysia (USM), Malaysia (Grant
   number: 1001/PFARMASI/812143). The authors acknowledge the efforts and
   positive input of the cardiology department team at Hospital Pulau
   Pinang. The authors would like to thank the Director General of Health
   Malaysia for the permission to publish this article.
CR Accriva Diagnostics US, 2012, VERIFYNOW PRU TEST P
   Amin AM, 2017, J PHARMACEUT BIOMED, V146, P135, DOI 10.1016/j.jpba.2017.08.018
   Amin AM, 2017, THROMB RES, V158, P22, DOI 10.1016/j.thromres.2017.07.032
   Amin AM, 2017, CARDIOL RES PRACT, V2017, DOI 10.1155/2017/8062796
   Barton RH, 2010, MOL BIOSYST, V6, P215, DOI 10.1039/b907021d
   Bhattacharya S, 2014, ATHEROSCLEROSIS, V232, P191, DOI 10.1016/j.atherosclerosis.2013.10.036
   Cheng ML, 2015, J AM COLL CARDIOL, V65, P1509, DOI 10.1016/j.jacc.2015.02.018
   Connor SC, 2010, MOL BIOSYST, V6, P909, DOI 10.1039/b914182k
   Du ZY, 2014, PLOS ONE, V9, DOI 10.1371/journal.pone.0088102
   Frelinger AL, 2013, J AM COLL CARDIOL, V61, P872, DOI 10.1016/j.jacc.2012.11.040
   Godino C, 2009, THROMB J, V7, DOI 10.1186/1477-9560-7-4
   HWANG TL, 1995, J MAGN RESON SER A, V112, P275, DOI 10.1006/jmra.1995.1047
   Kang SM, 2011, CLIN BIOCHEM, V44, P293, DOI 10.1016/j.clinbiochem.2010.11.010
   Keating FK, 2003, AM J CARDIOL, V92, P1362, DOI 10.1016/j.amjcard.2003.08.033
   Keenan CR, 2007, J THROMB HAEMOST, V5, P1185, DOI 10.1111/j.1538-7836.2007.02553.x
   KERN TS, 1983, RES EXP MED, V182, P185, DOI 10.1007/BF01851707
   Kim HY, 2015, MOLECULES, V20, P3107, DOI 10.3390/molecules20023107
   Kitta Y, 2013, J CARDIOL, V62, P348, DOI 10.1016/j.jjcc.2013.05.006
   Kovamees O, 2016, DIABETES VASC DIS RE, V13, P354, DOI 10.1177/1479164116643916
   Levey AS, 2005, KIDNEY INT, V67, P2089, DOI 10.1111/j.1523-1755.2005.00365.x
   Levine GN, 2016, J THORAC CARDIOV SUR, V152, P1243, DOI 10.1016/j.jtcvs.2016.07.044
   Li J, 2014, CARDIOLOGY, V127, P133, DOI 10.1159/000355574
   Lin Z, 2014, ANAL CHIM ACTA, V827, P22, DOI [10.1016/j.aca.2014.04.008, 10.1016/j.aca.2014.04.039]
   McKenzie Amy L, 2017, JMIR Diabetes, V2, pe5, DOI 10.2196/diabetes.6981
   Mega JL, 2010, JAMA-J AM MED ASSOC, V304, P1821, DOI 10.1001/jama.2010.1543
   Mejin M, 2013, INT J CLIN PHARM-NET, V35, P621, DOI 10.1007/s11096-013-9783-y
   Men LH, 2017, J PHARMACEUT BIOMED, V132, P258, DOI 10.1016/j.jpba.2016.10.012
   Mostafa H, 2017, J SUBST ABUSE TREAT, V77, P1, DOI 10.1016/j.jsat.2017.02.015
   Mostafa H, 2016, DRUG ALCOHOL DEPEN, V169, P80, DOI 10.1016/j.drugalcdep.2016.10.016
   Nasyuhana Sani Y., 2013, CARDIOL RES PRACT, V2013
   Nicholson JK, 2011, PHARMACOGENOMICS, V12, P103, DOI [10.2217/pgs.10.157, 10.2217/PGS.10.157]
   Org E, 2017, GENOME BIOL, V18, DOI 10.1186/s13059-017-1194-2
   OWEN OE, 1982, DIABETES, V31, P242, DOI 10.2337/diabetes.31.3.242
   Polakof S, 2016, J PROTEOME RES, V15, P1862, DOI 10.1021/acs.jproteome.6b00043
   Relou IAM, 2003, CELL MOL LIFE SCI, V60, P961, DOI 10.1007/s00018-003-2249-y
   Salek RM, 2007, PHYSIOL GENOMICS, V29, P99, DOI 10.1152/physiolgenomics.00194.2006
   Setton-Avruj CP, 2001, EXP NEPHROL, V9, P301
   Szymanska E, 2012, METABOLOMICS, V8, pS3, DOI 10.1007/s11306-011-0330-3
   Torpy Janet M, 2004, JAMA, V291, P778, DOI 10.1001/jama.291.6.778
   Vernocchi P, 2016, FRONT MICROBIOL, V7
   Wang YL, 2003, ANAL BIOCHEM, V323, P26, DOI 10.1016/j.ab.2003.07.026
   Witzenbichler B, 2014, CIRCULATION, V129, P463, DOI 10.1161/CIRCULATIONAHA.113.003942
   Xia Jianguo, 2016, Curr Protoc Bioinformatics, V55, DOI 10.1002/cpbi.11
   Xie BG, 2012, J BIOMED BIOTECHNOL, DOI 10.1155/2012/805683
   Yousri NA, 2015, DIABETOLOGIA, V58, P1855, DOI 10.1007/s00125-015-3636-2
   Yubero-Serrano EM, 2016, ATHEROSCLEROSIS, V253, P178, DOI 10.1016/j.atherosclerosis.2016.07.903
   Zhou Y, 2013, CLIN BIOCHEM, V46, P1447, DOI 10.1016/j.clinbiochem.2013.05.045
NR 47
TC 14
Z9 14
U1 1
U2 24
PU ELSEVIER SCIENCE BV
PI AMSTERDAM
PA PO BOX 211, 1000 AE AMSTERDAM, NETHERLANDS
SN 0928-0987
EI 1879-0720
J9 EUR J PHARM SCI
JI Eur. J. Pharm. Sci.
PD MAY 30
PY 2018
VL 117
BP 351
EP 361
DI 10.1016/j.ejps.2018.03.011
PG 11
WC Pharmacology & Pharmacy
WE Science Citation Index Expanded (SCI-EXPANDED)
SC Pharmacology & Pharmacy
GA GD2YD
UT WOS:000430368800040
PM 29526765
DA 2022-07-02
ER

PT J
AU Irfan, T
   Ijaz, A
   Seher, K
   Fatima, S
   Liaqat, M
   Saeed, M
   Riaz, M
AF Irfan, Tabeen
   Ijaz, Aiman
   Seher, Kinza
   Fatima, Sammar
   Liaqat, Mishal
   Saeed, Maham
   Riaz, Maham
TI Role of Probiotics in prevention and cure of diseases in human health
SO BIOSCIENCE RESEARCH
LA English
DT Article
DE gut; hypertension; inflammatory diseases; irritable bowl syndrome;
   probiotics; urogenital diseases
ID IRRITABLE-BOWEL-SYNDROME; LACTIC-ACID BACTERIA; GUT MICROBIOTA;
   HIGH-FAT; LACTOBACILLUS-CASEI; DIABETES-MELLITUS; DOUBLE-BLIND;
   PREBIOTICS; METAANALYSIS; MANAGEMENT
AB Probiotics have grown into talk in the advanced period of life which has gathered consideration from wellbeing experts in last several years, due to its importance on the health of animals and humans. Probiotic strains show amazing action in human wellbeing improvement. The fundamental probiotics are Lactobacillus, Bifidobacterium, Pediococcus, Lactococcus, Bacillus furthermore, yeasts strains which are utilized as often as possible.Normally, the food items like kefir, fermented sausages, yogurt, kambucha, sauerkraut, miso, lassi, tempeh, and buttermilk have been playing a significant role in normal diets between various civilizations and nationalities on the globe The usage of probiotics has incited promising results in incalculable very much planned clinical investigations. For instance, as a remedial choice for the treatment, prevention and control of different problems and sicknesses like, gastrointestinal infections, sensitivity, urogenital contaminations, Helicobacter pylori disease, gut disorders also, colon malignant growth. As of now, it has gotten one of the organic product full and alluring examination region as it can forestall and treat transmittable and non-transferable human illnesses. Distinctive clinical study result upholds this thought. The consequences of such widely considered and investigated could exhibit the improvement of wellbeing and personal satisfaction. Their imminent likely application is in useful food varieties for better wellbeing and sustenance of the general public. This review presents all the data on probiotics use in human clinical attributes and their utilitarian application in wellbeing regions all data are introduced. This article traces the at present accessible information on the possible benefits of probiotics for wellbeing
C1 [Irfan, Tabeen; Ijaz, Aiman; Seher, Kinza; Fatima, Sammar; Liaqat, Mishal; Saeed, Maham; Riaz, Maham] Univ Lahore, Univ Inst Diet & Nutr Sci, Lahore, Pakistan.
RP Irfan, T (corresponding author), Univ Lahore, Univ Inst Diet & Nutr Sci, Lahore, Pakistan.
EM tabeenmalik@hotmail.com
CR Abatenh E, 2018, J BACTERIOL INFEC DI, V2, P8
   Abdullah M, 2019, AIP CONF PROC, V2155, DOI 10.1063/1.5125530
   Alanzi A, 2018, BENEF MICROBES, V9, P593, DOI [10.3920/BM2017.0139, 10.3920/bm2017.0139]
   Amara AA, 2015, SAUDI PHARM J, V23, P107, DOI 10.1016/j.jsps.2013.07.001
   Aminlari L, 2019, PROBIOTICS ANTIMICRO, V11, P1163, DOI 10.1007/s12602-018-9480-1
   Aziz Q, 2013, NEUROGASTROENT MOTIL, V25, P4, DOI 10.1111/nmo.12046
   Bagarolli RA, 2017, J NUTR BIOCHEM, V50, P16, DOI 10.1016/j.jnutbio.2017.08.006
   Bagchi T, 2014, INDIAN J MED RES, V140, P333
   Bagga D, 2018, GUT MICROBES, V9, P486, DOI 10.1080/19490976.2018.1460015
   Barichella M, 2016, NEUROLOGY, V87, P1274, DOI 10.1212/WNL.0000000000003127
   Begum P. S., 2017, International Journal of Nutrition, Pharmacology, Neurological Diseases, V7, P23
   Bordoni A, 2013, APPL MICROBIOL BIOT, V97, P8273, DOI 10.1007/s00253-013-5088-2
   Borgeraas H, 2018, OBES REV, V19, P219, DOI 10.1111/obr.12626
   Borges S, 2016, PROBIOTICS, PREBIOTICS, AND SYNBIOTICS: BIOACTIVE FOODS IN HEALTH PROMOTION, P741, DOI 10.1016/B978-0-12-802189-7.00056-3
   Borse S.P., 2018, INDIAN J HLTH SCI BI, V11, P207
   Bubnov RV, 2017, EPMA J, V8, P357, DOI 10.1007/s13167-017-0117-3
   Bustamante M, 2020, PROBIOTICS ANTIMICRO, V12, P325, DOI 10.1007/s12602-019-9521-4
   Camilleri M, 2017, NAT REV DIS PRIMERS, V3, DOI 10.1038/nrdp.2017.95
   Neto MPC, 2018, PHARMACOL RES, V130, P152, DOI 10.1016/j.phrs.2018.01.020
   Chen WX, 2014, WORLD J GASTROENTERO, V20, P15657, DOI 10.3748/wjg.v20.i42.15657
   Chitra N, 2013, INT J INNOVATIVE RES, V2, P7322
   Corbitt M, 2018, PROBIOTICS ANTIMICRO, V10, P466, DOI 10.1007/s12602-018-9397-8
   Dai YJ, 2017, PAIN PHYSICIAN, V20, pE251
   Dallal MMS, 2015, ARCH IRAN MED, V18, P167, DOI 0151803/AIM.006
   Davis Cindy D, 2016, Nutr Today, V51, P167, DOI 10.1097/NT.0000000000000167
   de Meij TGJ, 2016, PLOS ONE, V11, DOI 10.1371/journal.pone.0164731
   Dhawan R., 2013, J INTERDISCIPLINARY, V3, P71, DOI 10.4103/2229-5194.126862
   Dimidi E, 2017, ADV NUTR, V8, P484, DOI 10.3945/an.116.014407
   Ding WR, 2017, J FUNCT FOODS, V32, P324, DOI 10.1016/j.jff.2017.03.021
   El-Salhy M, 2017, INT J MOL MED, V40, P607, DOI 10.3892/ijmm.2017.3072
   Ford AC, 2018, ALIMENT PHARM THER, V48, P1044, DOI 10.1111/apt.15001
   Ford AC, 2014, AM J GASTROENTEROL, V109, P1547, DOI 10.1038/ajg.2014.202
   Francavilla R, 2019, J CLIN GASTROENTEROL, V53, pE117, DOI 10.1097/MCG.0000000000001023
   Gaspar C, 2018, AMB EXPRESS, V8, DOI 10.1186/s13568-018-0679-z
   Getachew T., 2016, J WORLD POULT RES, V6, P31
   Ghasemian A, 2018, REV MED MICROBIOL, V29, P153, DOI [10.1097/mrm.0000000000000147, 10.1097/MRM.0000000000000147]
   Giannetti E, 2016, J PEDIATR GASTR NUTR, V63, pS25, DOI 10.1097/MPG.0000000000001220
   Goldenberg JZ, 2013, COCHRANE DB SYST REV, DOI 10.1002/14651858.CD006095.pub3
   Guo Z, 2011, NUTR METAB CARDIOVAS, V21, P844, DOI 10.1016/j.numecd.2011.04.008
   Harata G, 2017, EUR J NUTR, V56, P2245, DOI 10.1007/s00394-016-1264-3
   Harper A, 2018, FOODS, V7, DOI 10.3390/foods7020013
   Huang RX, 2017, FRONT CELL INFECT MI, V7, DOI 10.3389/fcimb.2017.00153
   Saez-Lara MJ, 2016, INT J MOL SCI, V17, DOI 10.3390/ijms17060928
   Kalkan S, 2016, SINOP UNI J NAT SCI, V1, P150
   Kang CH, 2018, EUR J OBSTET GYN R B, V228, P232, DOI 10.1016/j.ejogrb.2018.07.005
   Karimi G, 2015, FOOD NUTR RES, V59, DOI 10.3402/fnr.v59.29273
   Kechagia Maria, 2013, ISRN Nutr, V2013, P481651, DOI 10.5402/2013/481651
   Kerry RG, 2018, J FOOD DRUG ANAL, V26, P927, DOI 10.1016/j.jfda.2018.01.002
   Khodaii Z, 2017, ACTA MEDICA MEDITERR, V33, P301, DOI 10.19193/0393-6384_2017_2_045
   Kijmanawat A, 2019, J DIABETES INVEST, V10, P163, DOI 10.1111/jdi.12863
   Kobyliak N, 2016, NUTR METAB, V13, DOI 10.1186/s12986-016-0067-0
   Kong C, 2019, NUTRITION, V60, P175, DOI 10.1016/j.nut.2018.10.002
   Konuray G., 2018, ANTIMICROBIAL RES NO
   Koradia P, 2019, EXPERT REV ANTI-INFE, V17, P733, DOI 10.1080/14787210.2019.1664287
   Lacy BE, 2016, GASTROENTEROLOGY, V150, P1393, DOI 10.1053/j.gastro.2016.02.031
   Laue C, 2018, BENEF MICROBES, V9, P35, DOI 10.3920/BM2017.0018
   Lee Kyung-Hee, 2015, Prev Nutr Food Sci, V20, P298, DOI 10.3746/pnf.2015.20.4.298
   Lesan S., 2017, J RES DENT MAXILLOFA, V2, P1
   Lewis-Mikhael AM, 2020, PHARMACOL RES, V153, DOI 10.1016/j.phrs.2020.104663
   Li T, 2019, FRONT MICROBIOL, V10, DOI 10.3389/fmicb.2019.01033
   Li Z, 2016, BIOCHEM BIOPH RES CO, V480, P222, DOI 10.1016/j.bbrc.2016.10.031
   Lloyd-Price J, 2016, GENOME MED, V8, DOI 10.1186/s13073-016-0307-y
   Markowiak P, 2017, NUTRIENTS, V9, DOI 10.3390/nu9091021
   Mekkes MC, 2014, BENEF MICROBES, V5, P19, DOI 10.3920/BM2012.0069
   Michael DR, 2017, SCI REP-UK, V7, DOI 10.1038/s41598-017-02889-5
   Miller LE, 2017, ANN GASTROENTEROL, V30, P629, DOI 10.20524/aog.2017.0192
   Minami J, 2018, BIOSCI MICROB FOOD H, V37, P67, DOI 10.12938/bmfh.18-001
   Miremadi F, 2016, J FUNCT FOODS, V25, P497, DOI 10.1016/j.jff.2016.06.016
   Mirghafourvand M., 2016, IRAN RED CRESCENT ME, V18
   Miyazima TY, 2017, ORAL DIS, V23, P919, DOI 10.1111/odi.12669
   Mojgani N, 2015, JUNDISHAPUR J MICROB, V8, DOI 10.5812/jjm.17523
   Oh B, 2016, HELICOBACTER, V21, P165, DOI 10.1111/hel.12270
   Ooi SL, 2019, COMPLEMENT THER MED, V43, P73, DOI 10.1016/j.ctim.2019.01.010
   Pan M, 2019, CHARACTERIZATION LAC
   Panghal A, 2018, FOOD BIOSCI, V21, P80, DOI 10.1016/j.fbio.2017.12.003
   Patel R, 2015, CLIN INFECT DIS, V60, pS108, DOI 10.1093/cid/civ177
   Pattani Reena, 2013, Open Med, V7, pe56
   Qi YF, 2017, CIRC RES, V120, P1724, DOI 10.1161/CIRCRESAHA.117.310734
   Quindos G, 2019, MED ORAL PATOL ORAL, V24, pE172, DOI 10.4317/medoral.22978
   Rad AH, 2017, CURR DIABETES REV, V13, P582, DOI 10.2174/1573399812666161014112515
   Raghuwanshiet S., 2018, J PROBIOTICS HLTH, V6, P2, DOI [10.4172/2329-8901.1000194, DOI 10.4172/2329-8901.1000194]
   Rao TP, 2019, NUTRITION, V59, P158, DOI 10.1016/j.nut.2018.07.109
   Rather SA, 2014, INT J DAIRY TECHNOL, V67, P504, DOI 10.1111/1471-0307.12154
   Razmpoosh E, 2016, DIABETES-METAB RES, V32, P143, DOI 10.1002/dmrr.2665
   Rerksuppaphol S, 2015, J CLIN DIAGN RES, V9, pKC01, DOI 10.7860/JCDR/2015/11867.5728
   Russo M, 2017, ITAL J PEDIATR, V43, DOI 10.1186/s13052-017-0334-3
   Russo R, 2018, ARCH GYNECOL OBSTET, V298, P139, DOI 10.1007/s00404-018-4771-z
   Sanchez B, 2017, MOL NUTR FOOD RES, V61, DOI 10.1002/mnfr.201600240
   Shehata M. G., 2016, Annals of Agricultural Science (Cairo), V61, P65, DOI 10.1016/j.aoas.2016.03.001
   Singh R, 2018, GASTROENTEROL CLIN N, V47, P107, DOI 10.1016/j.gtc.2017.10.003
   Slavin J, 2013, NUTRIENTS, V5, P1417, DOI 10.3390/nu5041417
   Szajewska H, 2020, J PEDIATR GASTR NUTR, V71, P261, DOI 10.1097/MPG.0000000000002751
   Szajewska H, 2016, J PEDIATR GASTR NUTR, V62, P495, DOI 10.1097/MPG.0000000000001081
   Tomaro-Duchesneau Catherine, 2014, Biomed Res Int, V2014, P380316, DOI 10.1155/2014/380316
   Upadrasta A, 2016, INTEGR BLOOD PRESS C, V9, P33, DOI 10.2147/IBPC.S73246
   Vaishnavi K., 2016, INDIAN J APPL RES, V9, P12
   Vladareanu R, 2018, EUR REV MED PHARMACO, V22, P262, DOI 10.26355/eurrev_201801_14128
   Wan MLY, 2018, HEPATOBIL SURG NUTR, V7, P11, DOI 10.21037/hbsn.2017.12.07
   Wang L, 2018, MEDICINE, V97, DOI [10.1097/MD.0000000000009679, 10.1097/MD.0000000000013538]
   Wittenberg DF, 2012, SAMJ S AFR MED J, V102, P104, DOI 10.7196/SAMJ.5243
   Xue L, 2017, SCI REP-UK, V7, DOI 10.1038/srep45176
   Yang T, 2017, FRONT PHYSIOL, V8, DOI 10.3389/fphys.2017.00845
   Yu AQ, 2016, NUTR CANCER, V68, P535, DOI 10.1080/01635581.2016.1158300
   Yuan FQ, 2017, CURR MED RES OPIN, V33, P1191, DOI 10.1080/03007995.2017.1292230
   Zhang F, 2017, J DAIRY SCI, V100, P1618, DOI 10.3168/jds.2016-11870
   Zhang QQ, 2016, MEDICINA-LITHUANIA, V52, P28, DOI 10.1016/j.medici.2015.11.008
NR 106
TC 0
Z9 0
U1 19
U2 19
PU INNOVATIVE SCIENTIFIC INFORMATION & SERVICES NETWORK
PI FAISALABAD
PA INNOVATIVE SCIENTIFIC INFORMATION & SERVICES NETWORK, FAISALABAD, 00000,
   PAKISTAN
SN 1811-9506
EI 2218-3973
J9 BIOSCI RES
JI Biosci. Res.
PD JUL-SEP
PY 2021
VL 18
IS 3
BP 2313
EP 2330
PG 18
WC Biology
WE Emerging Sources Citation Index (ESCI)
SC Life Sciences & Biomedicine - Other Topics
GA WW6DY
UT WOS:000718005900014
DA 2022-07-02
ER

PT J
AU Mendrick, DL
   Diehl, AM
   Topor, LS
   Dietert, RR
   Will, Y
   La Merrill, MA
   Bouret, S
   Varma, V
   Hastings, KL
   Schug, TT
   Hart, SGE
   Burlesona, FG
AF Mendrick, Donna L.
   Diehl, Anna Mae
   Topor, Lisa S.
   Dietert, Rodney R.
   Will, Yvonne
   La Merrill, Michele A.
   Bouret, Sebastien
   Varma, Vijayalaskshmi
   Hastings, Kenneth L.
   Schug, Thaddeus T.
   Hart, Susan G. Emeigh
   Burlesona, Florence G.
TI Metabolic Syndrome and Associated Diseases: From the Bench to the Clinic
SO TOXICOLOGICAL SCIENCES
LA English
DT Review
DE metabolic syndrome; diabetes; microbiome; cardiovascular disease;
   inflammation; mitochondria
ID BODY-MASS INDEX; ENDOCRINE-DISRUPTING CHEMICALS; DIABETES-MELLITUS; GUT
   MICROBIOTA; RISK-FACTORS; OBESITY; CHILDHOOD; EXPOSURE; WEIGHT; HEALTH
AB Metabolic Syndrome and Associated Diseases: From the Bench to the Clinic, a Society of Toxicology Contemporary Concepts in Toxicology (CCT) workshop was held on March 11, 2017. The meeting was convened to raise awareness of metabolic syndrome and its associated diseases and serve as a melting pot with scientists of multiple disciplines (eg, toxicologists, clinicians, regulators) so as to spur research and understanding of this condition. The criteria for metabolic syndrome include obesity, dyslipidemia (low high-density lipoprotein and/or elevated triglycerides), elevated blood pressure, and alterations in glucose metabolism. It can lead to a greater potential of type 2 diabetes, lipid disorders, cardiovascular disease, hepatic steatosis, and other circulatory disorders. Although there are no approved drugs specifically for this syndrome, many drugs target diseases associated with this syndrome thus potentially increasing the likelihood of drug-drug interactions. There is currently significant research focusing on understanding the key pathways that control metabolism, which would be likely targets of risk factors (eg, exposure to xenobiotics, genetics) and lifestyle factors (eg, microbiome, nutrition, and exercise) that contribute to metabolic syndrome. Understanding these pathways could also lead to the development of pharmaceutical interventions. As individuals with metabolic syndrome have signs similar to that of toxic responses (eg, oxidative stress and inflammation) and organ dysfunction, these alterations should be taken into account in drug development. With the increasing frequency of metabolic syndrome in the general population, the idea of a "normal" individual may need to be redefined. This paper reports on the substance and outcomes of this workshop.
C1 [Mendrick, Donna L.] US FDA, Regulatory Act, Natl Ctr Toxicol Res, Bldg 32,Room 2208,10903 New Hampshire Ave, Silver Spring, MD 20993 USA.
   [Diehl, Anna Mae] Duke Univ, Dept Med, Sch Med, Div Gastroenterol, Durham, NC 27710 USA.
   [Topor, Lisa S.] Brown Univ, Warren Alpert Med Sch, Providence, RI 02903 USA.
   [Topor, Lisa S.] Rhode Isl Hosp, Pediat Endocrinol, Providence, RI 02903 USA.
   [Dietert, Rodney R.] Cornell Univ, Coll Vet Med, Dept Microbiol & Immunol, Ithaca, NY 14853 USA.
   [Will, Yvonne] Pfizer Inc, Drug Safety Res & Dev, Groton, CT 06340 USA.
   [La Merrill, Michele A.] Univ Calif Davis, Dept Environm Toxicol, Davis, CA 95616 USA.
   [Bouret, Sebastien; Varma, Vijayalaskshmi] Univ Southern Calif, Kerk Sch Med, Los Angeles, CA 90027 USA.
   [Bouret, Sebastien; Varma, Vijayalaskshmi] Jean Pierre Aubert Res Ctr, Jean Pierre Aubert Res Ctr, Lille, France.
   [Bouret, Sebastien; Varma, Vijayalaskshmi] US FDA, Div Syst Biol, Natl Ctr Toxicol Res, Jefferson, AR 72079 USA.
   [Hastings, Kenneth L.] Hastings Toxicol Consulting LLC, Mt Airy, MD 21771 USA.
   [Schug, Thaddeus T.] NIEHS, Div Extramural Res, POB 12233, Res Triangle Pk, NC 27709 USA.
   [Hart, Susan G. Emeigh] Boehringer Ingelheim Pharmaceut Inc, Expt Pathol, 90 E Ridge POB 368, Ridgefield, CT 06877 USA.
   [Burlesona, Florence G.] Burleson Res Technol Inc, Morrisville, NC 27560 USA.
RP Mendrick, DL (corresponding author), US FDA, Regulatory Act, Natl Ctr Toxicol Res, Bldg 32,Room 2208,10903 New Hampshire Ave, Silver Spring, MD 20993 USA.
EM donna.mendrick@fda.hhs.gov
RI Bouret, Sebastien/AAG-7120-2021
OI Bouret, Sebastien/0000-0002-4174-9769
FU Society of Toxicology; BRT Burleson Research Technologies, Inc.;
   National Institute of Environmental Health Sciences; American College of
   Toxicology; Charles River; Gilead; Merck; Society of Toxicologic
   Pathology; Scientific Liaison Coalition; NATIONAL INSTITUTE OF DIABETES
   AND DIGESTIVE AND KIDNEY DISEASES [R01DK084142, R01DK102780] Funding
   Source: NIH RePORTER; NATIONAL INSTITUTE OF ENVIRONMENTAL HEALTH
   SCIENCES [R01ES024946, R00ES019919] Funding Source: NIH RePORTER
FX Sponsors of the meeting included the Society of Toxicology, BRT Burleson
   Research Technologies, Inc., the National Institute of Environmental
   Health Sciences, the American College of Toxicology, Charles River,
   Gilead, Merck, Society of Toxicologic Pathology, and the Scientific
   Liaison Coalition. It was endorsed by the Endocrine Society.
CR Anuurad E, 2009, METAB SYNDR RELAT D, V7, P401, DOI 10.1089/met.2008.0096
   Bennett BJ, 2013, CELL METAB, V17, P49, DOI 10.1016/j.cmet.2012.12.011
   Boelsen-Robinson T, 2014, NEW ENGL J MED, V370, P1659, DOI 10.1056/NEJMc1402397
   Bouret SG, 2013, FRONT NEUROENDOCRIN, V34, P18, DOI 10.1016/j.yfrne.2013.01.001
   Bray MS, 2016, OBESITY, V24, P14, DOI 10.1002/oby.21381
   Brown JM, 2017, J BIOL CHEM, V292, P8560, DOI 10.1074/jbc.R116.765388
   Brown JM, 2015, ANNU REV MED, V66, P343, DOI 10.1146/annurev-med-060513-093205
   Cano-Sancho G, 2017, ENVIRON HEALTH PERSP, V125, DOI [10.1289/EHP527, 10.1289/ehp527]
   Cespedes EM, 2014, PEDIATRICS, V133, pE1163, DOI 10.1542/peds.2013-3998
   Cohn BA, 2007, ENVIRON HEALTH PERSP, V115, P1406, DOI 10.1289/ehp.10260
   Desai M, 2015, INT J OBESITY, V39, P633, DOI 10.1038/ijo.2015.13
   Eskenazi B, 2006, PEDIATRICS, V118, P233, DOI 10.1542/peds.2005-3117
   Eskenazi B, 2009, ENVIRON HEALTH PERSP, V117, P1359, DOI 10.1289/ehp.11748
   Evangelou E, 2016, ENVIRON INT, V91, P60, DOI 10.1016/j.envint.2016.02.013
   Forslund K, 2015, NATURE, V528, P262, DOI 10.1038/nature15766
   Fraser A, 2010, CIRCULATION, V121, P2557, DOI 10.1161/CIRCULATIONAHA.109.906081
   Fromenty B, 2013, J HEPATOL, V58, P824, DOI 10.1016/j.jhep.2012.12.018
   Gaillard R, 2015, INT J OBESITY, V39, P677, DOI 10.1038/ijo.2014.175
   Glavas MM, 2010, ENDOCRINOLOGY, V151, P1598, DOI 10.1210/en.2009-1295
   Grundy SM, 2008, ARTERIOSCL THROM VAS, V28, P629, DOI 10.1161/ATVBAHA.107.151092
   Henao-Mejia J, 2012, NATURE, V482, P179, DOI 10.1038/nature10809
   Herrera-Portugal C, 2005, ENVIRON RES, V99, P158, DOI 10.1016/j.envres.2005.03.010
   Knowler WC, 2002, NEW ENGL J MED, V346, P393, DOI 10.1056/NEJMoa012512
   Koeth RA, 2013, NAT MED, V19, P576, DOI 10.1038/nm.3145
   Korem T, 2015, SCIENCE, V349, P1101, DOI 10.1126/science.aac4812
   Kraja AT, 2014, MOL GENET METAB, V112, P317, DOI 10.1016/j.ymgme.2014.04.007
   Kramer MR, 2016, AM J PREV MED, V51, P898, DOI 10.1016/j.amepre.2016.06.016
   La Merrill M, 2014, PLOS ONE, V9, DOI 10.1371/journal.pone.0103337
   La Merrill MA, 2016, ENVIRON HEALTH PERSP, V124, P1722, DOI 10.1289/EHP164
   Lim S, 2009, PLOS ONE, V4, DOI 10.1371/journal.pone.0005186
   Locke AE, 2015, NATURE, V518, P197, DOI 10.1038/nature14177
   Lumeng CN, 2013, MOL ASPECTS MED, V34, P12, DOI 10.1016/j.mam.2012.10.002
   Maes HHM, 1997, BEHAV GENET, V27, P325, DOI 10.1023/A:1025635913927
   Malagon MM, 2013, CURR VASC PHARMACOL, V11, P954, DOI 10.2174/15701611113116660170
   Marotz Clarisse A., 2016, Yale Journal of Biology and Medicine, V89, P383
   Montgomery MK, 2015, ENDOCR CONNECT, V4, DOI 10.1530/EC-14-0092
   Mullins EN, 2017, J SLEEP RES, V26, P48, DOI 10.1111/jsr.12450
   Narayan KMV, 2003, JAMA-J AM MED ASSOC, V290, P1884, DOI 10.1001/jama.290.14.1884
   Nassir F, 2014, INT J MOL SCI, V15, P8713, DOI 10.3390/ijms15058713
   Park KS, 2008, DIABETOLOGIA, V51, P602, DOI 10.1007/s00125-008-0933-z
   Park SH, 2016, ENVIRON SCI POLLUT R, V23, P14284, DOI 10.1007/s11356-016-6568-6
   Plagemann A, 2006, HORM RES, V65, P83, DOI 10.1159/000091511
   Pravenec M, 2007, GENOME RES, V17, P1319, DOI 10.1101/gr.6548207
   Qin JJ, 2012, NATURE, V490, P55, DOI 10.1038/nature11450
   Reilly JJ, 2005, BMJ-BRIT MED J, V330, P1357, DOI 10.1136/bmj.38470.670903.E0
   Ridaura VK, 2013, SCIENCE, V341, P1079, DOI 10.1126/science.1241214
   Sell H, 2012, NAT REV ENDOCRINOL, V8, P709, DOI 10.1038/nrendo.2012.114
   Song Y, 2016, J DIABETES, V8, P516, DOI 10.1111/1753-0407.12325
   Strowig T, 2012, NATURE, V481, P278, DOI 10.1038/nature10759
   STUNKARD AJ, 1990, NEW ENGL J MED, V322, P1483, DOI 10.1056/NEJM199005243222102
   Sunny NE, 2017, TRENDS ENDOCRIN MET, V28, P250, DOI 10.1016/j.tem.2016.11.006
   Tang-Peronard JL, 2011, OBES REV, V12, P622, DOI 10.1111/j.1467-789X.2011.00871.x
   Tariq H, 2016, GASTROENTEROL RES, V9, P87, DOI 10.14740/gr731w
   Tilg H, 2011, J CLIN INVEST, V121, P2126, DOI 10.1172/JCI58109
   Tornatore L, 2012, TRENDS CELL BIOL, V22, P557, DOI 10.1016/j.tcb.2012.08.001
   Toubal A, 2013, TRENDS ENDOCRIN MET, V24, P625, DOI 10.1016/j.tem.2013.09.006
   Wang GY, 2016, SCI REP-UK, V6, DOI 10.1038/srep29867
   Wang Y, 2016, OBES REV, V17, P1179, DOI 10.1111/obr.12463
   Warrier M, 2015, CELL REP, V10, P326, DOI 10.1016/j.celrep.2014.12.036
   Whitaker RC, 1997, NEW ENGL J MED, V337, P869, DOI 10.1056/NEJM199709253371301
   Wolff MS, 2007, CANCER EPIDEM BIOMAR, V16, P1925, DOI 10.1158/1055-9965.EPI-07-0394
NR 61
TC 71
Z9 81
U1 3
U2 19
PU OXFORD UNIV PRESS
PI OXFORD
PA GREAT CLARENDON ST, OXFORD OX2 6DP, ENGLAND
SN 1096-6080
EI 1096-0929
J9 TOXICOL SCI
JI Toxicol. Sci.
PD MAR
PY 2018
VL 162
IS 1
BP 36
EP 42
DI 10.1093/toxsci/kfx233
PG 7
WC Toxicology
WE Science Citation Index Expanded (SCI-EXPANDED)
SC Toxicology
GA FY7DD
UT WOS:000427020900006
PM 29106690
OA Green Published, hybrid
DA 2022-07-02
ER

PT J
AU Tauschmann, M
   Prietl, B
   Treiber, G
   Gorkiewicz, G
   Kump, P
   Hogenauer, C
   Pieber, TR
AF Tauschmann, Martin
   Prietl, Barbara
   Treiber, Gerlies
   Gorkiewicz, Gregor
   Kump, Patrizia
   Hoegenauer, Christoph
   Pieber, Thomas R.
TI Distribution of CD4(pos) -, CD8(pos) - and Regulatory T Cells in the
   Upper and Lower Gastrointestinal Tract in Healthy Young Subjects
SO PLOS ONE
LA English
DT Article
ID HELICOBACTER-PYLORI INFECTION; GUT MICROBIOTA; SUPPRESSIVE ACTIVITY;
   ULCERATIVE-COLITIS; COMMENSAL BACTERIA; SELF-TOLERANCE; ANIMAL-MODELS;
   HOMEOSTASIS; EXPRESSION; CD4(+)
AB The gastrointestinal immune system is involved in the development of several autoimmune-mediated diseases, including inflammatory bowel disease, multiple sclerosis, and type 1 diabetes mellitus. Alterations in T-cell populations, especially regulatory T cells (Tregs), are often evident in patients suffering from these diseases. To be able to detect changes in T-cell populations in diseased tissue, it is crucial to investigate T-cell populations in healthy individuals, and to characterize their variation among different regions of the gastrointestinal (GI) tract. While limited data exist, quantitative data on biopsies systematically drawn from various regions of the GI tract are lacking, particularly in healthy young humans. In this report, we present the first systematic assessment of how T cells-including Tregs-are distributed in the gastrointestinal mucosa throughout the GI tract of healthy young humans by means of multi-parameter FACS analysis. Gastroduodenoscopy and colonoscopy were performed on 16 healthy volunteers aged between 18 and 32. Biopsies were drawn from seven GI regions, and were used to determine the frequencies of CD8(+)-, CD4(+)- and Tregs in the gastrointestinal mucosa by means of multi-parameter FACS analysis. Our data show that there is significant variation in the baseline T-cell landscape along the healthy human gastrointestinal tract, and that mucosal T-cell analyses from a single region should not be taken as representative of the entire gastrointestinal tract. We show that certain T-cell subsets in the gastrointestinal mucosa vary significantly among regions; most notably, that Tregs are enriched in the appendiceal orifice region and the ascending colon, and that CD8(pos) T cells are enriched in the gastric mucosa.
C1 [Tauschmann, Martin; Prietl, Barbara; Treiber, Gerlies; Pieber, Thomas R.] Med Univ Graz, Dept Internal Med, Div Endocrinol & Metab, Graz, Austria.
   [Gorkiewicz, Gregor] Med Univ Graz, Inst Pathol, Graz, Austria.
   [Kump, Patrizia; Hoegenauer, Christoph] Med Univ Graz, Dept Internal Med, Div Gastroenterol & Hepatol, Graz, Austria.
RP Pieber, TR (corresponding author), Med Univ Graz, Dept Internal Med, Div Endocrinol & Metab, Graz, Austria.
EM thomas.pieber@medunigraz.at
RI Gorkiewicz, Gregor/ABF-1602-2021; Tauschmann, Martin/GLN-8103-2022
OI Gorkiewicz, Gregor/0000-0003-1149-4782; Tauschmann,
   Martin/0000-0002-2305-2490; Hogenauer, Christoph/0000-0003-4566-0806;
   Prietl, Barbara/0000-0001-6136-2804; Pieber, Thomas/0000-0003-3554-0405
FU Medical University of Graz; European Association for the Study of
   Diabetes; BioPersMed [825329]; Federal Ministry of Transport, Innovation
   and Technology (BMVIT); Federal Ministry of Economics and Labour/the
   Federal Ministry of Economy, Family and Youth (BMWA/BMWFJ); Styrian
   Business Promotion Agency (SFG)
FX This work was supported by the Medical University of Graz
   (http://www.medunigraz.at/), the European Association for the Study of
   Diabetes (EASD.org) and BioPersMed (COMET K-project 825329), which is
   funded by the Federal Ministry of Transport, Innovation and Technology
   (BMVIT) and the Federal Ministry of Economics and Labour/the Federal
   Ministry of Economy, Family and Youth (BMWA/BMWFJ) and the Styrian
   Business Promotion Agency (SFG). The funders had no role in study
   design, data collection and analysis, decision to publish, or
   preparation of the manuscript.
CR Ansaloni L, 2009, EUR SURG RES, V43, P67, DOI 10.1159/000219236
   Atkinson MA, 2012, DIABETOLOGIA, V55, P2868, DOI 10.1007/s00125-012-2672-4
   Badami E, 2011, DIABETES, V60, P2120, DOI 10.2337/db10-1201
   Baecher-Allan C, 2001, J IMMUNOL, V167, P1245, DOI 10.4049/jimmunol.167.3.1245
   Berer K, 2012, ACTA NEUROPATHOL, V123, P639, DOI 10.1007/s00401-012-0949-9
   Bolin TD, 2009, AM J GASTROENTEROL, V104, P2476, DOI 10.1038/ajg.2009.388
   Bollinger RR, 2007, J THEOR BIOL, V249, P826, DOI 10.1016/j.jtbi.2007.08.032
   Brenner H, 2006, ANN EPIDEMIOL, V16, P516, DOI 10.1016/j.annepidem.2005.09.009
   Breuer T, 1996, EUR J GASTROEN HEPAT, V8, P47, DOI 10.1097/00042737-199601000-00009
   Buckner JH, 2010, NAT REV IMMUNOL, V10, P849, DOI 10.1038/nri2889
   Cheng HH, 2012, WORLD J GASTROENTERO, V18, P34, DOI 10.3748/wjg.v18.i1.34
   Cosnes J, 2002, GUT, V51, P803, DOI 10.1136/gut.51.6.803
   Gardenbroek TJ, 2012, COLORECTAL DIS, V14, P545, DOI 10.1111/j.1463-1318.2011.02600.x
   Hamada H, 2002, J IMMUNOL, V168, P57, DOI 10.4049/jimmunol.168.1.57
   Hmida NB, 2012, AM J GASTROENTEROL, V107, P604, DOI 10.1038/ajg.2011.397
   Hoffmann KM, 2003, WIEN KLIN WOCHENSCHR, V115, P175, DOI 10.1007/BF03040305
   Holmen N, 2006, INFLAMM BOWEL DIS, V12, P447, DOI 10.1097/00054725-200606000-00003
   Im GY, 2011, CLIN GASTROENTEROL H, V9, P1072, DOI 10.1016/j.cgh.2011.06.006
   Jang TJ, 2010, PATHOL RES PRACT, V206, P34, DOI 10.1016/j.prp.2009.07.019
   Kandulski A, 2008, HELICOBACTER, V13, P295, DOI 10.1111/j.1523-5378.2008.00612.x
   Kandulski A, 2010, ANTICANCER RES, V30, P1093
   Kataoka H, 2005, INT IMMUNOL, V17, P421, DOI 10.1093/intimm/dxh221
   Liu WH, 2006, J EXP MED, V203, P1701, DOI 10.1084/jem.20060772
   Lundgren A, 2005, INFECT IMMUN, V73, P523, DOI 10.1128/IAI.73.1.523-531.2005
   MacDonald TT, 2011, GASTROENTEROLOGY, V140, P1768, DOI 10.1053/j.gastro.2011.02.047
   Macpherson AJ, 2002, CELL MOL LIFE SCI, V59, P2088, DOI 10.1007/s000180200009
   Maloy KJ, 2011, NATURE, V474, P298, DOI 10.1038/nature10208
   Maul J, 2005, GASTROENTEROLOGY, V128, P1868, DOI 10.1053/j.gastro.2005.03.043
   Maynard CL, 2012, NATURE, V489, P231, DOI 10.1038/nature11551
   Mazmanian SK, 2005, CELL, V122, P107, DOI 10.1016/j.cell.2005.05.007
   McLoughlin RM, 2011, J ALLERGY CLIN IMMUN, V127, P1097, DOI 10.1016/j.jaci.2011.02.012
   Miyara M, 2009, IMMUNITY, V30, P899, DOI 10.1016/j.immuni.2009.03.019
   Mowat AM, 2003, NAT REV IMMUNOL, V3, P331, DOI 10.1038/nri1057
   Palestrant D, 2004, ULTRASTRUCT PATHOL, V28, P23, DOI 10.1080/01913120490275196
   Raynor J, 2012, CURR OPIN IMMUNOL, V24, P482, DOI 10.1016/j.coi.2012.04.005
   ROEDERER M, 2002, CURRENT PROTOC CYTOM, V1
   Sakaguchi S, 2006, IMMUNOL REV, V212, P8, DOI 10.1111/j.0105-2896.2006.00427.x
   Saruta M, 2007, CLIN IMMUNOL, V125, P281, DOI 10.1016/j.clim.2007.08.003
   Seddiki N, 2006, J EXP MED, V203, P1693, DOI 10.1084/jem.20060468
   Smith HF, 2009, J EVOLUTION BIOL, V22, P1984, DOI 10.1111/j.1420-9101.2009.01809.x
   Sojka DK, 2008, IMMUNOLOGY, V124, P13, DOI 10.1111/j.1365-2567.2008.02813.x
   Tlaskalova-Hogenova H, 2011, CELL MOL IMMUNOL, V8, P110, DOI 10.1038/cmi.2010.67
   Ukena SN, 2011, EXP HEMATOL, V39, P1152, DOI 10.1016/j.exphem.2011.08.010
   Wang Y, 2011, J DIGEST DIS, V12, P286, DOI 10.1111/j.1751-2980.2011.00505.x
   Weiner HL, 2011, IMMUNOL REV, V241, P241, DOI 10.1111/j.1600-065X.2011.01017.x
   Weitkamp JH, 2013, GUT, V62, P73, DOI 10.1136/gutjnl-2011-301551
   Wing K, 2010, NAT IMMUNOL, V11, P7, DOI 10.1038/ni.1818
   Wolff MJ, 2012, PLOS ONE, V7, DOI 10.1371/journal.pone.0041373
   Wu HJ, 2012, GUT MICROBES, V3, P4, DOI 10.4161/gmic.19320
   Zanzi D, 2011, AM J GASTROENTEROL, V106, P1308, DOI 10.1038/ajg.2011.80
   Ziegler SF, 2006, ANNU REV IMMUNOL, V24, P209, DOI 10.1146/annurev.immunol.24.021605.090547
NR 51
TC 12
Z9 12
U1 1
U2 7
PU PUBLIC LIBRARY SCIENCE
PI SAN FRANCISCO
PA 1160 BATTERY STREET, STE 100, SAN FRANCISCO, CA 94111 USA
SN 1932-6203
J9 PLOS ONE
JI PLoS One
PD NOV 12
PY 2013
VL 8
IS 11
AR e80362
DI 10.1371/journal.pone.0080362
PG 9
WC Multidisciplinary Sciences
WE Science Citation Index Expanded (SCI-EXPANDED)
SC Science & Technology - Other Topics
GA 255PK
UT WOS:000327252100151
PM 24265815
OA gold, Green Submitted, Green Published
DA 2022-07-02
ER

PT J
AU Djaja, N
   Permadi, I
   Witjaksono, F
   Soewondo, P
   Abdullah, M
   Agustina, R
   Ali, S
AF Djaja, Nanny
   Permadi, Inge
   Witjaksono, Fiastuti
   Soewondo, Pradana
   Abdullah, Moerdani
   Agustina, Rina
   Ali, Soegianto
TI The effect of Job's tears-enriched yoghurt on GLP-1, calprotectin, blood
   glucose levels and weight of patients with type 2 diabetes mellitus
SO MEDITERRANEAN JOURNAL OF NUTRITION AND METABOLISM
LA English
DT Article
DE Job's tear; yoghurt; diabetes; natural ingredients; gut inflammation
   marker
ID FATTY-ACID RECEPTOR; GUT MICROBIOTA; PROBIOTICS; CONSUMPTION;
   EXPRESSION; DISEASE; TARGET; TRIAL
AB BACKGROUND: Involving natural food ingredients in controlling blood glucose in diabetic patients has been widely studied. However, there is little information about the effect of the ingredients on improvement of clinical, laboratory, and gut function markers.
   OBJECTIVE: This study was aimed to examine the effect of Job's tears-enriched yoghurt on weight, fasting blood glucose, GLP-1, and Calprotectin in patients with type 2 Diabetes Mellitus.
   METHODS: Sixty male and female subjects with T2DM participating in this study were divided in two groups; received yoghurt (control group/C) and Job's tears-enriched yoghurt (treatment group/T). Subjects use metformin only were allowed. Job's tears seed was extracted using a standard process. Height and weight were measured. Laboratory examination for fasting blood glucose, GLP-1, and calprotectin were performed using standard methods. Appropiate statistical analysis tests were applied to examine variables change within and between groups. Significancy was set at p < 0.05.
   RESULTS: Characteristics between groups were comparable. Weight and FBG reduced significantly in bothgroups (weight in C; 64.5 vs 63.5 kg, p = 0.01; FBG in C; 130.7 vs 128.7 mg/dL, p = 0.04, weight in T, 64.8 vs 63.1 kg, p = 0.01, FBG in T; 129.2 vs 110.8 mg/dL, p = 0.03) with greater reduced in T group (weight; -1.01 vs -1.68 kg, p = 0.02, FBG; -1.30 vs -18.1 mg/dL, p < 0.01). Calprotectin decreased significantly in T group (36.1 vs 23.4 mu g/g, p = 0.02) but Delta change was not significant different with C group.
   CONCLUSION: Adding Job's tear could enhance the effect of yoghurt in reducing weight and FBG in T2DM patients.
C1 [Djaja, Nanny] Univ Katolik Indonesia Atmajaya, Fac Med, Dept Nutr & Publ Hlth, Pluit Raya St 2, North Jakarta, Indonesia.
   [Permadi, Inge; Witjaksono, Fiastuti; Agustina, Rina] Univ Indonesia, Fac Med, Dept Nutr, Cent Jakarta, Indonesia.
   [Soewondo, Pradana] Univ Indonesia, Fac Med, Dept Internal Med, Div Endocrine & Matabol, Cent Jakarta, Indonesia.
   [Abdullah, Moerdani] Univ Indonesia, Fac Med, Dept Internal Med, Div Gastroenterohepatol, Cent Jakarta, Indonesia.
   [Ali, Soegianto] Univ Katolik Indonesia Atmajaya, Fac Med, Dept Biol, North Jakarta, Indonesia.
RP Djaja, N (corresponding author), Univ Katolik Indonesia Atmajaya, Fac Med, Dept Nutr & Publ Hlth, Pluit Raya St 2, North Jakarta, Indonesia.
EM nanny.djaja@yahoo.com
OI Agustina, Rina/0000-0002-8464-1037
CR Allin KH, 2015, EUR J ENDOCRINOL, V172, pR167, DOI 10.1530/EJE-14-0874
   Amer Diabet Assoc, 2014, DIABETES CARE, V37, pS81, DOI 10.2337/dc14-S081
   Bischoff SC, 2014, BMC GASTROENTEROL, V14, DOI 10.1186/s12876-014-0189-7
   Byrne CS, 2015, INT J OBESITY, V39, P1331, DOI 10.1038/ijo.2015.84
   Cani PD, 2008, DIABETES, V57, P1470, DOI 10.2337/db07-1403
   Cani PD, 2009, AM J CLIN NUTR, V90, P1236, DOI 10.3945/ajcn.2009.28095
   Casellas F, 2007, ALIMENT PHARM THER, V25, P1061, DOI 10.1111/j.1365-2036.2007.03288.x
   Crommen S, 2018, GENES-BASEL, V9, DOI 10.3390/genes9010010
   Damms A, 2008, INT J COLORECTAL DIS, V23, P985, DOI 10.1007/s00384-008-0506-0
   Dumas AA, 2017, EUR J NUTR, V56, P1375, DOI 10.1007/s00394-016-1341-7
   Munoz JSG, 2015, J PHYSIOL BIOCHEM, V71, P17, DOI 10.1007/s13105-014-0375-7
   Gallo A, 2014, J CLIN CELL IMMUNOL, V5, P1
   Gil-Lozano M, 2014, DIABETES, V63, P3674, DOI 10.2337/db13-1501
   Gomes AC, 2014, NUTR J, V13, DOI 10.1186/1475-2891-13-60
   Halmos EP, 2016, CLIN TRANSL GASTROEN, V7, DOI 10.1038/ctg.2016.22
   He MQ, 2017, CELL BIOSCI, V7, DOI 10.1186/s13578-017-0183-1
   Hester SN, 2017, FASEB J, V31
   Hira T, 2018, EUR J NUTR, V57, P965, DOI 10.1007/s00394-017-1381-7
   Karaki SI, 2008, J MOL HISTOL, V39, P135, DOI 10.1007/s10735-007-9145-y
   Larsen MP, 2017, J DIABETES RES, V2017, DOI 10.1155/2017/7583506
   Larsen N, 2010, PLOS ONE, V5, DOI 10.1371/journal.pone.0009085
   Malcomson FC, 2017, MOL CARCINOGEN, V56, P2104, DOI 10.1002/mc.22666
   Puddu A, 2014, MEDIAT INFLAMM, V2014, DOI 10.1155/2014/162021
   Rios-Covian D, 2016, FRONT MICROBIOL, V7, DOI 10.3389/fmicb.2016.00185
   Roberfroid M, 2010, BRIT J NUTR, V104, pS1, DOI 10.1017/S0007114510003363
   Shakeri H, 2014, LIPIDS, V49, P695, DOI 10.1007/s11745-014-3901-z
   Silk DBA, 2009, ALIMENT PHARM THER, V29, P508, DOI 10.1111/j.1365-2036.2008.03911.x
   Tazoe H, 2009, BIOMED RES-TOKYO, V30, P149, DOI 10.2220/biomedres.30.149
   Vollmer K, 2008, DIABETES, V57, P678, DOI 10.2337/db07-1124
   Yadav H, 2013, J BIOL CHEM, V288, P25088, DOI 10.1074/jbc.M113.452516
   Zemel MB, 2005, INT J OBESITY, V29, P391, DOI 10.1038/sj.ijo.0802880
   Zhang QQ, 2016, MEDICINA-LITHUANIA, V52, P28, DOI 10.1016/j.medici.2015.11.008
NR 32
TC 2
Z9 2
U1 0
U2 1
PU IOS PRESS
PI AMSTERDAM
PA NIEUWE HEMWEG 6B, 1013 BG AMSTERDAM, NETHERLANDS
SN 1973-798X
EI 1973-7998
J9 MEDITERR J NUTR META
JI Mediterr. J. Nutr. Metab.
PY 2019
VL 12
IS 2
BP 163
EP 171
DI 10.3233/MNM-180258
PG 9
WC Medicine, General & Internal; Nutrition & Dietetics
WE Emerging Sources Citation Index (ESCI)
SC General & Internal Medicine; Nutrition & Dietetics
GA IE8IB
UT WOS:000472616000004
DA 2022-07-02
ER

PT J
AU Rouland, M
   Beaudoin, L
   Rouxel, O
   Bertrand, L
   Cagninacci, L
   Saffarian, A
   Pedron, T
   Gueddouri, D
   Guilmeau, S
   Burnol, AF
   Rachdi, L
   Tazi, A
   Mouries, J
   Rescigno, M
   Vergnolle, N
   Sansonetti, P
   Rogner, UC
   Lehuen, A
AF Rouland, Matthieu
   Beaudoin, Lucie
   Rouxel, Ophelie
   Bertrand, Leo
   Cagninacci, Lucie
   Saffarian, Azadeh
   Pedron, Thierry
   Gueddouri, Dalale
   Guilmeau, Sandra
   Burnol, Anne-Francoise
   Rachdi, Latif
   Tazi, Asmaa
   Mouries, Juliette
   Rescigno, Maria
   Vergnolle, Nathalie
   Sansonetti, Philippe
   Rogner, Ute Christine
   Lehuen, Agnes
TI Gut mucosa alterations and loss of segmented filamentous bacteria in
   type 1 diabetes are associated with inflammation rather than
   hyperglycaemia
SO GUT
LA English
DT Article
DE diabetes mellitus; mucosal immunity; inflammation; intestinal
   microbiology
ID INTESTINAL DENDRITIC CELLS; REGULATORY T-CELLS; HOST-DEFENSE; NOD MICE;
   PERMEABILITY; AUTOIMMUNITY; INSULITIS; DIFFERENTIATION; MICROBIOME;
   INFLIXIMAB
AB Objective Type 1 diabetes (T1D) is an autoimmune disease caused by the destruction of pancreatic beta-cells producing insulin. Both T1D patients and animal models exhibit gut microbiota and mucosa alterations, although the exact cause for these remains poorly understood. We investigated the production of key cytokines controlling gut integrity, the abundance of segmented filamentous bacteria (SFB) involved in the production of these cytokines, and the respective role of autoimmune inflammation and hyperglycaemia. Design We used several mouse models of autoimmune T1D as well as mice rendered hyperglycaemic without inflammation to study gut mucosa and microbiota dysbiosis. We analysed cytokine expression in immune cells, epithelial cell function, SFB abundance and microbiota composition by 16S sequencing. We assessed the role of anti-tumour necrosis factor alpha on gut mucosa inflammation and T1D onset. Results We show in models of autoimmune T1D a conserved loss of interleukin (IL)-17A, IL-22 and IL-23A in gut mucosa. Intestinal epithelial cell function was altered and gut integrity was impaired. These defects were associated with dysbiosis including progressive loss of SFB. Transfer of diabetogenic T-cells recapitulated these gut alterations, whereas induction of hyperglycaemia with no inflammation failed to do so. Moreover, anti-inflammatory treatment restored gut mucosa and immune cell function and dampened diabetes incidence. Conclusion Our results demonstrate that gut mucosa alterations and dysbiosis in T1D are primarily linked to inflammation rather than hyperglycaemia. Anti-inflammatory treatment preserves gut homeostasis and protective commensal flora reducing T1D incidence.
C1 [Rouland, Matthieu; Beaudoin, Lucie; Rouxel, Ophelie; Bertrand, Leo; Cagninacci, Lucie; Gueddouri, Dalale; Guilmeau, Sandra; Burnol, Anne-Francoise; Rachdi, Latif; Tazi, Asmaa; Rogner, Ute Christine; Lehuen, Agnes] Univ Paris, Inst Cochin, INSERM U1016, CNRS,UMR 8104, Paris, France.
   [Rouland, Matthieu; Beaudoin, Lucie; Rouxel, Ophelie; Bertrand, Leo; Cagninacci, Lucie; Rogner, Ute Christine; Lehuen, Agnes] Univ Paris, Lab Excellence Inflamex, Paris, France.
   [Saffarian, Azadeh; Pedron, Thierry; Sansonetti, Philippe] Inst Pasteur, INSERM U1202, Paris, France.
   [Mouries, Juliette; Rescigno, Maria] IRCCS, Dept Biomed Sci, Via Rita Levi Montalcini, I-20090 Pieve Emanuele, Italy.
   [Mouries, Juliette; Rescigno, Maria] Humanitas Univ, Milan, Italy.
   [Mouries, Juliette; Rescigno, Maria] IRCCS, Via Manzoni 56, I-20089 Rozzano, Italy.
   [Mouries, Juliette; Rescigno, Maria] Humanitas Clin & Res Ctr, Milan, Italy.
   [Vergnolle, Nathalie] Univ Toulouse, Inst Rech Sante Digest, INSERM U1220, INRAE,ENVT, Toulouse, France.
RP Lehuen, A (corresponding author), Univ Paris, Inst Cochin, UMR 8104, CNRS, 123 Blvd Port, F-75014 Paris, France.; Lehuen, A (corresponding author), INSERM U1016, 123 Blvd Port, F-75014 Paris, France.
EM agnes.lehuen@inserm.fr
RI ; Vergnolle, Nathalie/C-7677-2018
OI Tazi, Asmaa/0000-0001-9531-9177; ROULAND, Matthieu/0000-0002-8019-7629;
   Bertrand, Leo/0000-0001-5584-3476; Vergnolle,
   Nathalie/0000-0003-1825-6015
FU Agence Nationale de la Recherche [ANR-11-IDEX-0005-02,
   ANR-17-CE14-0002-01]; Fondation pour la Recherche Medicale
   [DEQ20140329520, EQU201903007779]; INSERM crosscutting program on
   microbiota; European Foundation for the Study of Diabetes-Juvenile
   Diabetes Research Foundation; French Ministry of Research
FX This work was supported by Agence Nationale de la Recherche
   (ANR-11-IDEX-0005-02 Laboratory of Excellence INFLAMEX and
   ANR-17-CE14-0002-01 Diab1MAIT), Fondation pour la Recherche Medicale
   (DEQ20140329520 and EQU201903007779), the INSERM crosscutting program on
   microbiota and the European Foundation for the Study of
   Diabetes-Juvenile Diabetes Research Foundation-MR, OR and LBer were
   supported by the French Ministry of Research.
CR Alam C, 2010, DIABETES, V59, P2237, DOI 10.2337/db10-0147
   Alkanani AK, 2015, DIABETES, V64, P3510, DOI 10.2337/db14-1847
   Atkinson MA, 2014, LANCET, V383, P69, DOI 10.1016/S0140-6736(13)60591-7
   Badami E, 2011, DIABETES, V60, P2120, DOI 10.2337/db10-1201
   Beaudoin L, 2014, EUR J IMMUNOL, V44, P1454, DOI 10.1002/eji.201343910
   Carratu R, 1999, J PEDIATR GASTR NUTR, V28, P264, DOI 10.1097/00005176-199903000-00010
   CHASE DG, 1976, J BACTERIOL, V127, P572, DOI 10.1128/JB.127.1.572-583.1976
   Colombel JF, 2010, NEW ENGL J MED, V362, P1383, DOI 10.1056/NEJMoa0904492
   Colonna M, 2009, IMMUNITY, V31, P15, DOI 10.1016/j.immuni.2009.06.008
   Delong T, 2016, SCIENCE, V351, P711, DOI 10.1126/science.aad2791
   Diana J, 2013, NAT MED, V19, P65, DOI 10.1038/nm.3042
   Dudakov JA, 2015, ANNU REV IMMUNOL, V33, P747, DOI 10.1146/annurev-immunol-032414-112123
   Dunne JL, 2014, CLIN EXP IMMUNOL, V177, P30, DOI 10.1111/cei.12321
   Gaboriau-Routhiau V, 2009, IMMUNITY, V31, P677, DOI 10.1016/j.immuni.2009.08.020
   Miranda MCG, 2019, J LEUKOCYTE BIOL, V106, P513, DOI 10.1002/JLB.3HI0119-024RR
   Goto Y, 2014, SCIENCE, V345, P1310, DOI 10.1126/science.1254009
   Goto Y, 2014, IMMUNITY, V40, P594, DOI 10.1016/j.immuni.2014.03.005
   Graham S, 2004, GUT, V53, P1437, DOI 10.1136/gut.2004.042481
   Green EA, 2003, P NATL ACAD SCI USA, V100, P10878, DOI 10.1073/pnas.1834400100
   Hansen CHF, 2014, DIABETES, V63, P2821, DOI 10.2337/db13-1612
   Hardin JA, 2002, CAN J PHYSIOL PHARM, V80, P1064, DOI 10.1139/Y02-138
   Hasnain SZ, 2014, NAT MED, V20, P1417, DOI 10.1038/nm.3705
   Honeyman MC, 2000, DIABETES, V49, P1319, DOI 10.2337/diabetes.49.8.1319
   Hu YJ, 2018, SCI REP-UK, V8, DOI 10.1038/s41598-018-33571-z
   Ivanov II, 2006, CELL, V126, P1121, DOI 10.1016/j.cell.2006.07.035
   Ivanov II, 2009, CELL, V139, P485, DOI 10.1016/j.cell.2009.09.033
   JACOB CO, 1990, P NATL ACAD SCI USA, V87, P968, DOI 10.1073/pnas.87.3.968
   JACOB CO, 1992, INT IMMUNOL, V4, P611, DOI 10.1093/intimm/4.5.611
   KATZ JD, 1995, SCIENCE, V268, P1185, DOI 10.1126/science.7761837
   Kostic AD, 2015, CELL HOST MICROBE, V17, P260, DOI 10.1016/j.chom.2015.01.001
   Kriegel MA, 2011, P NATL ACAD SCI USA, V108, P11548, DOI 10.1073/pnas.1108924108
   Kuitunen M, 2002, AUTOIMMUNITY, V35, P365, DOI 10.1080/0891693021000008526
   Lecuyer E, 2014, IMMUNITY, V40, P608, DOI 10.1016/j.immuni.2014.03.009
   Lee AS, 2010, DIABETOLOGIA, V53, P741, DOI 10.1007/s00125-009-1626-y
   Lee JS, 2015, IMMUNITY, V43, P727, DOI 10.1016/j.immuni.2015.09.003
   Leeds JS, 2011, GUT, V60, pA208, DOI 10.1136/gut.2011.239301.438
   Lehuen A, 2010, NAT REV IMMUNOL, V10, P501, DOI 10.1038/nri2787
   LEITER EH, 1982, P NATL ACAD SCI-BIOL, V79, P630, DOI 10.1073/pnas.79.2.630
   Livanos AE, 2016, NAT MICROBIOL, V1, DOI [10.1038/NMICROBIOL.2016.140, 10.1038/nmicrobiol.2016.140]
   Meddings JB, 1999, AM J PHYSIOL-GASTR L, V276, pG951, DOI 10.1152/ajpgi.1999.276.4.G951
   Omenetti S, 2019, IMMUNITY, V51, P77, DOI 10.1016/j.immuni.2019.05.004
   Pellegrini S, 2017, J CLIN ENDOCR METAB, V102, P1468, DOI 10.1210/jc.2016-3222
   Pickard JM, 2014, NATURE, V514, P638, DOI 10.1038/nature13823
   Rewers M, 2012, NAT REV ENDOCRINOL, V8, P7, DOI 10.1038/nrendo.2011.193
   Rouxel O, 2017, NAT IMMUNOL, V18, P1321, DOI 10.1038/ni.3854
   Rutz S, 2014, NAT REV IMMUNOL, V14, P783, DOI 10.1038/nri3766
   Sapone A, 2006, DIABETES, V55, P1443, DOI 10.2337/db05-1593
   Schaffer L, 2008, BIOCHEM BIOPH RES CO, V376, P380, DOI 10.1016/j.bbrc.2008.08.151
   Schnupf P, 2015, NATURE, V520, P99, DOI 10.1038/nature14027
   Shi ZD, 2019, CELL, V179, P644, DOI 10.1016/j.cell.2019.09.028
   Thaiss CA, 2018, SCIENCE, V359, P1376, DOI 10.1126/science.aar3318
   Timper K, 2013, DIABETES CARE, V36, pE90, DOI 10.2337/dc13-0199
   Vaarala O, 2008, CURR OPIN GASTROEN, V24, P701, DOI 10.1097/MOG.0b013e32830e6d98
   Westerholm-Ormio M, 2003, DIABETES, V52, P2287, DOI 10.2337/diabetes.52.9.2287
   Winer DA, 2017, J CLIN INVEST, V127, P33, DOI 10.1172/JCI88879
   YANG XD, 1994, J EXP MED, V180, P995, DOI 10.1084/jem.180.3.995
   Yu H, 2017, P NATL ACAD SCI USA, V114, P10443, DOI 10.1073/pnas.1705599114
   Yurkovetskiy L, 2013, IMMUNITY, V39, P400, DOI 10.1016/j.immuni.2013.08.013
   Zheng Y, 2008, NAT MED, V14, P282, DOI 10.1038/nm1720
NR 59
TC 6
Z9 6
U1 11
U2 23
PU BMJ PUBLISHING GROUP
PI LONDON
PA BRITISH MED ASSOC HOUSE, TAVISTOCK SQUARE, LONDON WC1H 9JR, ENGLAND
SN 0017-5749
EI 1468-3288
J9 GUT
JI Gut
PD FEB
PY 2022
VL 71
IS 2
BP 296
EP 308
DI 10.1136/gutjnl-2020-323664
EA FEB 2021
PG 13
WC Gastroenterology & Hepatology
WE Science Citation Index Expanded (SCI-EXPANDED)
SC Gastroenterology & Hepatology
GA YI2EX
UT WOS:000728870200001
PM 33593807
DA 2022-07-02
ER

PT J
AU Wang, AQ
   Liu, M
   Shang, WT
   Liu, JG
   Dai, Z
   Strappe, P
   Zhou, ZK
AF Wang, Anqi
   Liu, Min
   Shang, Wenting
   Liu, Jinguang
   Dai, Zhen
   Strappe, Padraig
   Zhou, Zhongkai
TI Attenuation of metabolic syndrome in the ob/ob mouse model by resistant
   starch intervention is dose dependent
SO FOOD & FUNCTION
LA English
DT Article
ID MECHANISMS LINKING OBESITY; DIET-INDUCED OBESITY; CHAIN FATTY-ACIDS;
   INSULIN-RESISTANCE; WEIGHT; MICE; OVEREXPRESSION; ASSOCIATIONS; STRESS;
   RISK
AB The current study applied an ob/ob mouse model of obesity for investigating the impact of different RS doses in a high-fat (HF) diet on the attenuation of metabolic syndrome. Although a significant reduction of body weight was not achieved, RS intervention significantly decreased liver weight with suppressed lipid accumulation in the liver tissue and reduced adipocyte size in the fat tissue. All levels of RS intervention were associated with significantly enriched pathways for PPAR, NAFLD and cGMP-PKG signaling. In contrast, either a medium or a higher RS intake (MRS and HRS, respectively) led the AMPK signaling pathway to be significantly enriched but not a diet with lower RS intake. More importantly, sphingolipid biosynthesis activity was noted with MRS and HRS intervention, which is highly associated with the improvement in insulin resistance, and the pathway of type II diabetes mellitus was correspondingly significantly enriched in the HRS group, demonstrating a dose-dependent manner. Similarly, there was no significant difference in the ratio of Bacteroidetes and Firmicutes between high-fat diet and RS groups until RS reached a certain level (i.e. in the HRS group). Furthermore, increased profiles of both Prevotellaceae and Coriobacteriaceae in the HF group were noted for the first time with a revised function from RS intervention, which is consistent with the content of lipopolysaccharides in their corresponding serum. Gut microbiota functional analysis showed that primary and secondary bile acid biosynthesis was also noted to be enriched following the RS intervention, benefiting cholesterol homeostasis. This study further highlights the association of RS consumption with the attenuation of metabolic syndrome in an obesity model, and its functionality is characterized by dose-dependence.
C1 [Wang, Anqi; Liu, Min; Shang, Wenting; Liu, Jinguang; Dai, Zhen; Zhou, Zhongkai] Tianjin Univ Sci & Technol, Coll Food Engn & Biotechnol, Tianjin 300457, Peoples R China.
   [Strappe, Padraig] Cent Queensland Univ, Sch Med & Appl Sci, Rockhampton, Qld 4700, Australia.
   [Zhou, Zhongkai] Charles Sturt Univ, ARC Funct Grains Ctr, Wagga Wagga, NSW 2678, Australia.
RP Zhou, ZK (corresponding author), Tianjin Univ Sci & Technol, Coll Food Engn & Biotechnol, Tianjin 300457, Peoples R China.; Zhou, ZK (corresponding author), Charles Sturt Univ, ARC Funct Grains Ctr, Wagga Wagga, NSW 2678, Australia.
EM zzhou@csu.edu.au
OI Wang, Anqi/0000-0002-7967-570X
FU National Key Research and Development Program [2016YFD0400401-2];
   National Nature Science Foundation of China [U1501214]
FX This work was financially supported by the National Key Research and
   Development Program (2016YFD0400401-2) and the National Nature Science
   Foundation of China (No. U1501214).
CR Ashwar BA, 2016, STARCH-STARKE, V68, P287, DOI 10.1002/star.201500064
   Aziz AA, 2009, J NUTR, V139, P1881, DOI 10.3945/jn.109.110650
   Belobrajdic DP, 2012, NUTR METAB, V9, DOI 10.1186/1743-7075-9-93
   Ben Mohamed A, 2019, J NUTR BIOCHEM, V65, P72, DOI 10.1016/j.jnutbio.2018.12.002
   Byrne CS, 2015, INT J OBESITY, V39, P1331, DOI 10.1038/ijo.2015.84
   Chopra M, 2002, B WORLD HEALTH ORGAN, V80, P952
   Cox LM, 2013, CELL METAB, V17, P883, DOI 10.1016/j.cmet.2013.05.004
   Denis GV, 2013, MOL ASPECTS MED, V34, P59, DOI 10.1016/j.mam.2012.10.004
   Duncan SH, 2008, INT J OBESITY, V32, P1720, DOI 10.1038/ijo.2008.155
   Engelking LJ, 2005, J CLIN INVEST, V115, P2489, DOI 10.1172/JCI25614
   Fabbrini E, 2010, HEPATOLOGY, V51, P679, DOI 10.1002/hep.23280
   Finlayson A, 2015, WORLD J GASTRO ENDOS, V7, P1103, DOI [10.4291/wjgp.v6.i4.110, 10.4253/wjge.v7.i13.1103]
   Flynn MAT, 2006, OBES REV, V7, P7, DOI 10.1111/j.1467-789X.2006.00242.x
   Fu SN, 2011, NATURE, V473, P528, DOI 10.1038/nature09968
   Goldsmith F, 2017, MOL NUTR FOOD RES, V61, DOI 10.1002/mnfr.201501025
   Hegele RA, 2001, J HUM GENET, V46, P320, DOI 10.1007/s100380170066
   Jenkins DJA, 2000, CURR OPIN GASTROEN, V16, P178, DOI 10.1097/00001574-200003000-00014
   Jorg J., 2015, J PEDIAT GASTROENTER, V61, P85
   Kahn SE, 2006, NATURE, V444, P840, DOI 10.1038/nature05482
   Kieffer DA, 2016, J NUTR, V146, P2476, DOI 10.3945/jn.116.238931
   Kimura I, 2013, NAT COMMUN, V4, DOI 10.1038/ncomms2852
   Kirpich IA, 2011, J NUTR BIOCHEM, V22, P38, DOI 10.1016/j.jnutbio.2009.11.009
   Kivipelto M, 2005, ARCH NEUROL-CHICAGO, V62, P1556, DOI 10.1001/archneur.62.10.1556
   Kursawe R, 2013, DIABETES, V62, P837, DOI 10.2337/db12-0889
   Lecomte V, 2015, PLOS ONE, V10, DOI 10.1371/journal.pone.0126931
   Ley RE, 2005, P NATL ACAD SCI USA, V102, P11070, DOI 10.1073/pnas.0504978102
   Ley RE, 2006, NATURE, V444, P1022, DOI 10.1038/4441022a
   Liu H, 2018, ADV NUTR, V9, P21, DOI 10.1093/advances/nmx009
   Liu YH, 2013, BIOCHEM BIOPH RES CO, V438, P78, DOI 10.1016/j.bbrc.2013.07.029
   Lyte M, 2016, PLOS ONE, V11, DOI 10.1371/journal.pone.0146406
   Martin GG, 2017, J LIPID RES, V58, P2114, DOI 10.1194/jlr.M077891
   McIntosh AL, 2013, LIPIDS, V48, P435, DOI 10.1007/s11745-013-3777-3
   Ng M, 2014, LANCET, V384, P766, DOI 10.1016/S0140-6736(14)60460-8
   Obanda D, 2018, OBESITY, V26, P570, DOI 10.1002/oby.22120
   Ojo B, 2017, BRIT J NUTR, V118, P241, DOI 10.1017/S0007114517002082
   Priebe M.G, 2008, COCHRANE DB SYST REV, V1, P1
   Rossi EL, 2016, CANCER RES, V76, DOI 10.1158/1538-7445.AM2016-2614
   Schwiertz A, 2010, OBESITY, V18, P190, DOI 10.1038/oby.2009.167
   Shang WT, 2017, J FUNCT FOODS, V38, P20, DOI 10.1016/j.jff.2017.08.032
   Sharma P, 2017, INDIAN J CLIN BIOCHE, V32, P371, DOI 10.1007/s12291-017-0699-5
   Shimotoyodome A, 2010, AM J PHYSIOL-ENDOC M, V298, pE652, DOI 10.1152/ajpendo.00468.2009
   Si X, 2017, FOOD FUNCT, V8, P232, DOI 10.1039/c6fo01225f
   Si X, 2017, CARBOHYD POLYM, V157, P834, DOI 10.1016/j.carbpol.2016.10.042
   Takaishi K, 2004, P NATL ACAD SCI USA, V101, P7106, DOI 10.1073/pnas.0401715101
   Tan L, 2006, CHIN J CHROMATOGR, V24, P81
   Unwin N, 2010, DIABETES RES CLIN PR, V87, P2, DOI 10.1016/j.diabres.2009.11.006
   Van Gaal LF, 2006, NATURE, V444, P875, DOI 10.1038/nature05487
   Vital M, 2018, APPL ENVIRON MICROB, V84, DOI 10.1128/AEM.01562-18
   Wall CE, 2016, J MOL ENDOCRINOL, V57, pR49, DOI 10.1530/JME-16-0073
   Wolfenden L, 2016, COCHRANE DB SYST REV, DOI 10.1002/14651858.CD011779.pub2
   Zhang L, 2019, BIOCHEM PHARMACOL, V164, P368, DOI 10.1016/j.bcp.2019.05.002
NR 51
TC 7
Z9 7
U1 1
U2 18
PU ROYAL SOC CHEMISTRY
PI CAMBRIDGE
PA THOMAS GRAHAM HOUSE, SCIENCE PARK, MILTON RD, CAMBRIDGE CB4 0WF, CAMBS,
   ENGLAND
SN 2042-6496
EI 2042-650X
J9 FOOD FUNCT
JI Food Funct.
PD DEC 1
PY 2019
VL 10
IS 12
BP 7940
EP 7951
DI 10.1039/c9fo01771b
PG 12
WC Biochemistry & Molecular Biology; Food Science & Technology
WE Science Citation Index Expanded (SCI-EXPANDED)
SC Biochemistry & Molecular Biology; Food Science & Technology
GA KD1PE
UT WOS:000507643700028
PM 31777896
DA 2022-07-02
ER

PT J
AU Huang, YC
   Wu, BH
   Chu, YL
   Chang, WC
   Wu, MC
AF Huang, Ying-Che
   Wu, Bo-Hua
   Chu, Yung-Lin
   Chang, Wen-Chang
   Wu, Ming-Chang
TI Effects of Tempeh Fermentation with Lactobacillus plantarum and Rhizopus
   oligosporus on Streptozotocin-Induced Type II Diabetes Mellitus in Rats
SO NUTRIENTS
LA English
DT Article
DE tempeh; lactic acid bacteria; short chain fatty acids; metabolic
   syndrome; high fat diet; feces
ID CHAIN FATTY-ACIDS; SOY PROTEIN; INSULIN-RESISTANCE; ENZYME-ACTIVITIES;
   GUT MICROBIOTA; INTESTINAL MICROFLORA; GLUCOSE-UPTAKE; BLOOD-GLUCOSE;
   LIPID PROFILE; BILE-ACIDS
AB The increased consumption of high fat-containing foods has been linked to the prevalence of obesity and abnormal metabolic syndromes. Rhizopus oligosporus, a fungus in the family Mucoraceae, is widely used as a starter for homemade tempeh. Although R. oligosporus can prevent the growth of other microorganisms, it grows well with lactic acid bacteria (LAB). Lactobacillus plantarum can produce -glucosidase, which catalyzes the hydrolysis of glucoside isoflavones into aglycones (with greater bioavailability). Therefore, the development of a soybean-based functional food by the co-inoculation of R. oligosporus and L. plantarum is a promising approach to increase the bioactivity of tempeh. In this study, the ameliorative effect of L. plantarum in soy tempeh on abnormal carbohydrate metabolism in high-fat diet (HFD)-induced hyperglycemic rats was evaluated. The co-incubation of L. plantarum with R. oligosporus during soy tempeh fermentation reduced the homeostatic model assessment of insulin resistance, HbA1c, serum glucose, total cholesterol, triglyceride, free fatty acid, insulin, and low-density lipoprotein contents, and significantly increased the high-density lipoprotein content in HFD rats. It also increased the LAB counts, as well as the bile acid, cholesterol, triglyceride, and short-chain fatty acid contents in the feces of HFD rats. Our results suggested that the modulation of serum glucose and lipid levels by LAB occurs via alterations in the internal microbiota, leading to the inhibition of cholesterol synthesis and promotion of lipolysis. Tempeh, which was produced with both L. plantarum and R. oligosporus, might be a beneficial dietary supplement for individuals with abnormal carbohydrate metabolism.
C1 [Huang, Ying-Che; Wu, Ming-Chang] Natl Pingtung Univ Sci & Technol, Grad Inst Bioresources, Pingtung 91201, Taiwan.
   [Wu, Bo-Hua; Wu, Ming-Chang] Natl Pingtung Univ Sci & Technol, Dept Food Sci, Pingtung 91201, Taiwan.
   [Chu, Yung-Lin] Natl Pingtung Univ Sci & Technol, Int Masters Degree Program Food Sci, Int Coll, Pingtung 91201, Taiwan.
   [Chang, Wen-Chang] Natl Chiayi Univ, Dept Food Sci, Chiayi 60004, Taiwan.
RP Wu, MC (corresponding author), Natl Pingtung Univ Sci & Technol, Grad Inst Bioresources, Pingtung 91201, Taiwan.; Wu, MC (corresponding author), Natl Pingtung Univ Sci & Technol, Dept Food Sci, Pingtung 91201, Taiwan.
EM huangleo0811@gmail.com; david9097@yahoo.com.tw; ylchu@mail.npust.edu.tw;
   d99641001@ntu.edu.tw; mcwu@mail.npust.edu.tw
CR Abd El-Gawad IA, 2005, INT DAIRY J, V15, P37, DOI 10.1016/j.idairyj.2004.06.001
   Ahmad A, 2015, PHARM BIOL, V53, P758, DOI 10.3109/13880209.2014.942791
   Ali AA, 2005, J NUTR BIOCHEM, V16, P693, DOI 10.1016/j.jnutbio.2005.03.011
   Anandharaj M, 2015, RES MICROBIOL, V166, P428, DOI 10.1016/j.resmic.2015.03.002
   Arora T, 2011, APPETITE, V56, P511, DOI 10.1016/j.appet.2011.01.016
   Backhed F, 2005, SCIENCE, V307, P1915, DOI 10.1126/science.1104816
   Barus T., 2017, Hayati Journal of Biosciences, V24, P35, DOI 10.1016/j.hjb.2017.05.001
   Begley M, 2006, APPL ENVIRON MICROB, V72, P1729, DOI 10.1128/AEM.72.3.1729-1738.2006
   Begley M, 2005, FEMS MICROBIOL REV, V29, P625, DOI 10.1016/j.femsre.2004.09.003
   Behloul N, 2013, EUR J PHARMACOL, V698, P31, DOI 10.1016/j.ejphar.2012.11.013
   Cabre E, 2004, CLIN NUTR, P63, DOI 10.1016/j.clnu.2004.09.010
   Cao Y, 2018, FOODS, V7, DOI 10.3390/foods7040059
   Choi MS, 2008, DIABETES-METAB RES, V24, P74, DOI 10.1002/dmrr.780
   Clarkson TB, 2002, J NUTR, V132, p566S, DOI 10.1093/jn/132.3.566S
   DANIELSON AD, 1989, J ANIM SCI, V67, P966, DOI 10.2527/jas1989.674966x
   De Filippo C, 2010, P NATL ACAD SCI USA, V107, P14691, DOI 10.1073/pnas.1005963107
   Ding M, 2016, EUR J CLIN NUTR, V70, P1381, DOI 10.1038/ejcn.2016.117
   Erkkila S, 2000, MEAT SCI, V55, P297, DOI 10.1016/S0309-1740(99)00156-4
   Feizollahzadeh S, 2017, PROBIOTICS ANTIMICRO, V9, P41, DOI 10.1007/s12602-016-9233-y
   Fukuda S, 2011, NATURE, V469, P543, DOI 10.1038/nature09646
   Gandhi GR, 2013, BBA-GEN SUBJECTS, V1830, P2243, DOI 10.1016/j.bbagen.2012.10.016
   Guariguata L, 2014, DIABETES RES CLIN PR, V103, P137, DOI 10.1016/j.diabres.2013.11.002
   Gudbrandsen OA, 2005, BRIT J NUTR, V94, P321, DOI 10.1079/BJN20051496
   Hara H, 1999, J NUTR, V129, P942, DOI 10.1093/jn/129.5.942
   Haron H, 2011, INT J FOOD SCI NUTR, V62, P642, DOI 10.3109/09637486.2011.570742
   Himsworth HP, 1936, LANCET, V1, P127
   Hofman Z, 2004, EUR J CLIN NUTR, V58, P1553, DOI 10.1038/sj.ejcn.1602007
   Holben WE, 2002, MICROB ECOL, V44, P175, DOI 10.1007/s00248-002-1011-6
   Howard G, 1996, CIRCULATION, V93, P1809, DOI 10.1161/01.CIR.93.10.1809
   Huang Y, 2013, J DAIRY SCI, V96, P2746, DOI 10.3168/jds.2012-6123
   Hughes SA, 2008, FEMS MICROBIOL ECOL, V64, P482, DOI 10.1111/j.1574-6941.2008.00478.x
   IMAIZUMI K, 1992, J NUTR SCI VITAMINOL, V38, P343
   Islam KBMS, 2011, GASTROENTEROLOGY, V141, P1773, DOI 10.1053/j.gastro.2011.07.046
   Jelen H, 2013, FOOD CHEM, V141, P459, DOI 10.1016/j.foodchem.2013.03.047
   KAHN CR, 1976, NEW ENGL J MED, V294, P739, DOI 10.1056/NEJM197604012941401
   Kakiyama G, 2013, J HEPATOL, V58, P949, DOI 10.1016/j.jhep.2013.01.003
   Kim MH, 2011, INT J OBESITY, V35, P1019, DOI 10.1038/ijo.2010.256
   KOLTERMAN OG, 1980, J CLIN INVEST, V65, P1272, DOI 10.1172/JCI109790
   Kwon DY, 2010, NUTR RES, V30, P1, DOI 10.1016/j.nutres.2009.11.004
   Lazaridou A, 2007, J CEREAL SCI, V46, P101, DOI 10.1016/j.jcs.2007.05.003
   Lebovitz HE, 1998, DIABETES RES CLIN PR, V40, pS27
   Lee JS, 2006, LIFE SCI, V79, P1578, DOI 10.1016/j.lfs.2006.06.030
   Lichtenstein AH, 2002, ARTERIOSCL THROM VAS, V22, P1852, DOI 10.1161/01.ATV.0000033513.18431.A1
   Lin HP, 2012, PLOS ONE, V7, DOI [10.1371/journal.pone.0031286, 10.1371/journal.pone.0035240]
   Liong MT, 2006, J DAIRY SCI, V89, P1390, DOI 10.3168/jds.S0022-0302(06)72207-X
   Maslowski KM, 2009, NATURE, V461, P1282, DOI 10.1038/nature08530
   Matsumoto K, 2007, BIOSCI BIOTECH BIOCH, V71, P720, DOI 10.1271/bbb.60563
   MATTHEWS DR, 1985, DIABETOLOGIA, V28, P412, DOI 10.1007/BF00280883
   Meier R, 2004, CLIN NUTR, P73, DOI 10.1016/j.clnu.2004.09.011
   Mezei O, 2003, J NUTR, V133, P1238
   NAGATA Y, 1982, J NUTR, V112, P1614, DOI 10.1093/jn/112.8.1614
   Ni WH, 1999, LIPIDS, V34, P713, DOI 10.1007/s11745-999-0417-1
   Okarter N, 2010, CRIT REV FOOD SCI, V50, P193, DOI 10.1080/10408390802248734
   OLEFSKY J, 1973, DIABETES, V22, P507, DOI 10.2337/diab.22.7.507
   Ooi LG, 2010, INT J MOL SCI, V11, P2499, DOI 10.3390/ijms11062499
   Otieno DO, 2007, J APPL MICROBIOL, V103, P910, DOI 10.1111/j.1365-2672.2007.03438.x
   Pan XD, 2009, J ZHEJIANG UNIV-SC B, V10, P258, DOI 10.1631/jzus.B0820261
   Panasevich MR, 2017, J NUTR BIOCHEM, V46, P125, DOI 10.1016/j.jnutbio.2017.05.004
   Panwar H, 2016, J FUNCT FOODS, V23, P348, DOI 10.1016/j.jff.2016.02.040
   Park SC, 2006, WORLD J MICROB BIOT, V22, P35, DOI 10.1007/s11274-005-4856-2
   Park SA, 2006, LIFE SCI, V79, P1207, DOI 10.1016/j.lfs.2006.03.022
   Park S, 2012, NUTRITION, V28, P204, DOI 10.1016/j.nut.2011.05.016
   Ramu R, 2016, PLOS ONE, V11, DOI [10.1371/journal.pone.0151135, 10.1371/journal.pone.0160048]
   READ NW, 1986, CLIN GASTROENTEROL, V15, P657
   Ridlon JM, 2014, CURR OPIN GASTROEN, V30, P332, DOI 10.1097/MOG.0000000000000057
   Russell WR, 2013, CURR OPIN MICROBIOL, V16, P246, DOI 10.1016/j.mib.2013.07.002
   Saez C., 2016, GUT MICROBIOTA MAY I
   Schneider SM, 2006, CLIN NUTR, V25, P82, DOI 10.1016/j.clnu.2005.09.006
   Schneider SM, 2000, CLIN NUTR, V19, P23, DOI 10.1054/clnu.1999.0068
   SHANKARDASS K, 1990, JPEN-PARENTER ENTER, V14, P508, DOI 10.1177/0148607190014005508
   Suzuki T, 2011, J NUTR BIOCHEM, V22, P401, DOI 10.1016/j.jnutbio.2010.08.001
   Topping DL, 2001, PHYSIOL REV, V81, P1031, DOI 10.1152/physrev.2001.81.3.1031
   Tsai YT, 2008, INT J FOOD MICROBIOL, V128, P219, DOI 10.1016/j.ijfoodmicro.2008.08.009
   Wang CY, 2012, FOOD RES INT, V48, P428, DOI 10.1016/j.foodres.2012.05.006
   YALOW RS, 1960, DIABETES, V9, P254, DOI 10.2337/diab.9.4.254
   Yip J, 1998, J CLIN ENDOCR METAB, V83, P2773, DOI 10.1210/jc.83.8.2773
   Yusof N, 2017, GUT PATHOG, V9, DOI 10.1186/s13099-017-0224-7
   Zhang M, 2008, WORLD J MICROB BIOT, V24, P7, DOI 10.1007/s11274-007-9431-6
   Zhang XM, 2016, YONSEI MED J, V57, P681, DOI 10.3349/ymj.2016.57.3.681
NR 79
TC 20
Z9 21
U1 4
U2 18
PU MDPI
PI BASEL
PA ST ALBAN-ANLAGE 66, CH-4052 BASEL, SWITZERLAND
EI 2072-6643
J9 NUTRIENTS
JI Nutrients
PD SEP
PY 2018
VL 10
IS 9
AR 1143
DI 10.3390/nu10091143
PG 15
WC Nutrition & Dietetics
WE Science Citation Index Expanded (SCI-EXPANDED)
SC Nutrition & Dietetics
GA GY5YI
UT WOS:000448659900016
PM 30135362
OA Green Published, Green Submitted, gold
DA 2022-07-02
ER

PT J
AU Vanden Bussche, J
   Hemeryck, LY
   Van Hecke, T
   Kuhnle, GGC
   Pasmans, F
   Moore, SA
   Van de Wiele, T
   De Smet, S
   Vanhaecke, L
AF Vanden Bussche, Julie
   Hemeryck, Lieselot Y.
   Van Hecke, Thomas
   Kuhnle, Gunter G. C.
   Pasmans, Frank
   Moore, Sharon A.
   Van de Wiele, Tom
   De Smet, Stefaan
   Vanhaecke, Lynn
TI O-6-carboxymethylguanine DNA adduct formation and lipid peroxidation
   upon in vitro gastrointestinal digestion of haem-rich meat
SO MOLECULAR NUTRITION & FOOD RESEARCH
LA English
DT Article
DE In vitro gastrointestinal digestion; Malondialdehyde; Meat consumption;
   N-nitroso compounds; O-6-carboxymethylguanine
ID N-NITROSO COMPOUNDS; RED MEAT; ENDOGENOUS FORMATION; DIABETES-MELLITUS;
   GUT MICROBIOTA; NITRIC-OXIDE; HUMAN COLON; GLYCINE DERIVATIVES;
   MASS-SPECTROMETRY; FATTY-ACIDS
AB Scope: Epidemiological and clinical studies have demonstrated that the consumption of red haem-rich meat may contribute to the risk of colorectal cancer. Two hypotheses have been put forward to explain this causal relationship, i.e. N-nitroso compound (NOC) formation and lipid peroxidation (LPO).
   Methods and Results: In this study, the NOC-derived DNA adduct O-6-carboxymethylguanine (O-6-CMG) and the LPO product malondialdehyde (MDA) were measured in individual in vitro gastrointestinal digestions of meat types varying in haem content (beef, pork, chicken). While MDA formation peaked during the in vitro small intestinal digestion, alkylation and concomitant DNA adduct formation was observed in seven (out of 15) individual colonic digestions using separate faecal inocula. From those, two haem-rich meat digestions demonstrated a significantly higher O-6-CMG formation (p < 0.05). MDA concentrations proved to be positively correlated (p < 0.0004) with haem content of digested meat. The addition of myoglobin, a haem-containing protein, to the digestive simulation showed a dose-response association with O-6-CMG (p = 0.004) and MDA (p = 0.008) formation.
   Conclusion: The results suggest the haem-iron involvement for both the LPO and NOC pathway during meat digestion. Moreover, results unambiguously demonstrate that DNA adduct formation is very prone to inter-individual variation, suggesting a person-dependent susceptibility to colorectal cancer development following haem-rich meat consumption.
C1 [Vanden Bussche, Julie; Hemeryck, Lieselot Y.; Vanhaecke, Lynn] Univ Ghent, Fac Vet Med, Dept Vet Publ Hlth & Food Safety, Chem Anal Lab, B-9820 Merelbeke, Belgium.
   [Van Hecke, Thomas; De Smet, Stefaan] Univ Ghent, Dept Anim Prod, Fac Biosci Engn, Lab Anim Nutr & Anim Prod Qual, Melle, Belgium.
   [Kuhnle, Gunter G. C.] Univ Reading, Dept Food & Nutr Sci, Reading, Berks, England.
   [Kuhnle, Gunter G. C.] Univ Cambridge, Dept Publ Hlth & Primary Care, MRC Ctr Nutr Epidemiol Canc Prevent & Survival, Cambridge, England.
   [Pasmans, Frank] Univ Ghent, Fac Vet Med, Dept Pathol Bacteriol & Poultry Dis, B-9820 Merelbeke, Belgium.
   [Moore, Sharon A.] Liverpool John Moores Univ, Sch Pharm & Biomol Sci, Liverpool L3 5UX, Merseyside, England.
   [Van de Wiele, Tom] Univ Ghent, Lab Microbial Ecol & Technol, Dept Biochem & Microbial Technol, Fac Biosci Engn, B-9000 Ghent, Belgium.
RP Vanden Bussche, J (corresponding author), Univ Ghent, Fac Vet Med, Dept Vet Publ Hlth & Food Safety, Chem Anal Lab, B-9820 Merelbeke, Belgium.
EM Julie.VandenBussche@UGent.be
RI Pasmans, Frank/D-3667-2014; Hemeryck, Lieselot/AAF-8996-2021; Van de
   Wiele, Tom/C-8638-2011; DeSmet, Stefaan/N-7576-2017; Kuhnle,
   Gunter/AAG-5264-2019; Vanhaecke, Lynn/N-1061-2017
OI Hemeryck, Lieselot/0000-0002-2451-3375; Van de Wiele,
   Tom/0000-0001-6854-5689; DeSmet, Stefaan/0000-0003-1422-805X; Kuhnle,
   Gunter/0000-0002-8081-8931; Vanhaecke, Lynn/0000-0003-0400-2188
FU Federal Public Service of Health, Food Chain Safety and Environment [RT
   11/6250 MEATNOX]
FX L. Vanhaecke is a postdoctoral fellow from the Research Foundation
   Flanders (Fonds voor Wetenschappelijk Onderzoek (FWO-Vlaanderen). Part
   of this study was funded by the Federal Public Service of Health, Food
   Chain Safety and Environment (RT 11/6250 MEATNOX). The authors would
   like to thank M. Naessens, L. Dossche, J. Goedgebeur, I. Opsteyn and D.
   Stockx for their practical assistance in the laboratory and K. Goethals
   for the support of the statistical matters.
CR Amate L, 2001, J NUTR, V131, P3216, DOI 10.1093/jn/131.12.3216
   Barcenilla A, 2000, APPL ENVIRON MICROB, V66, P1654, DOI 10.1128/AEM.66.4.1654-1661.2000
   Bastide NM, 2011, CANCER PREV RES, V4, P177, DOI 10.1158/1940-6207.CAPR-10-0113
   Bingham SA, 2002, J NUTR, V132, p3522S, DOI 10.1093/jn/132.11.3522S
   Bingham SA, 1996, CARCINOGENESIS, V17, P515, DOI 10.1093/carcin/17.3.515
   BONNETT R, 1975, J CHEM SOC CHEM COMM, P884, DOI 10.1039/c39750000884
   Carlson MA, 2006, EUR CELLS MATER, V12, P44, DOI 10.22203/eCM.v012a05
   CHALLIS BC, 1989, CANCER SURV, V8, P363
   Corpet DE, 2011, MEAT SCI, V89, P310, DOI 10.1016/j.meatsci.2011.04.009
   Cross AJ, 2003, CANCER RES, V63, P2358
   Csordas A, 1996, EUR J CANCER PREV, V5, P221, DOI 10.1097/00008469-199608000-00002
   CUMMINGS JH, 1981, GUT, V22, P763, DOI 10.1136/gut.22.9.763
   Cupid BC, 2004, CHEM RES TOXICOL, V17, P294, DOI 10.1021/tx0340706
   DARLEYUSMAR V, 1995, FEBS LETT, V369, P131, DOI 10.1016/0014-5793(95)00764-Z
   Decroos K, 2004, J NUTR, V134, p1283S
   Del Rio D, 2005, NUTR METAB CARDIOVAS, V15, P316, DOI 10.1016/j.numecd.2005.05.003
   Engemann A, 2013, J AGR FOOD CHEM, V61, P998, DOI 10.1021/jf305040e
   Farmer P B, 2005, Toxicol Appl Pharmacol, V207, P293, DOI 10.1016/j.taap.2004.12.020
   Giovannucci E, 2007, AM J CLIN NUTR, V86, p836S, DOI 10.1093/ajcn/86.3.836S
   Gottschalg E, 2007, CARCINOGENESIS, V28, P356, DOI 10.1093/carcin/bgl150
   Grotto D, 2007, J PHARMACEUT BIOMED, V43, P619, DOI 10.1016/j.jpba.2006.07.030
   HALL CN, 1991, BRIT J CANCER, V64, P59, DOI 10.1038/bjc.1991.239
   Harrison KL, 1999, CHEM RES TOXICOL, V12, P106, DOI 10.1021/tx980057n
   Hill M.J, 1995, ROLE GUT BACTERIA HU
   Himmelstein MW, 2009, CRIT REV TOXICOL, V39, P679, DOI 10.1080/10408440903164163
   Hornsey H. C., 1956, J SCI FOOD AGR, V7, P534, DOI [DOI 10.1002/JSFA.2740070804, 10.1002/jsfa.2740070804]
   Hughes R, 2001, CARCINOGENESIS, V22, P199, DOI 10.1093/carcin/22.1.199
   Hur SJ, 2009, J FOOD SCI, V74, pC653, DOI 10.1111/j.1750-3841.2009.01344.x
   Hur SJ, 2011, FOOD CHEM, V125, P1, DOI 10.1016/j.foodchem.2010.08.036
   IJssennagger N, 2012, PLOS ONE, V7, DOI [10.1371/journal.pone.0043260, 10.1371/journal.pone.0049868]
   Ishiyama M, 1996, BIOL PHARM BULL, V19, P1518
   JANERO DR, 1989, LIPIDS, V24, P125, DOI 10.1007/BF02535249
   Jerome KR, 2003, APOPTOSIS, V8, P563, DOI 10.1023/A:1026123223387
   Jonas CR, 1999, J NUTR, V129, P1278, DOI 10.1093/jn/129.7.1278
   Kassie F, 2001, CARCINOGENESIS, V22, P1721, DOI 10.1093/carcin/22.10.1721
   KNIGHT JA, 1988, CLIN CHEM, V34, P2433
   Kuhnle GGC, 2007, FREE RADICAL BIO MED, V43, P1040, DOI 10.1016/j.freeradbiomed.2007.03.011
   Larsson SC, 2005, JNCI-J NATL CANCER I, V97, P1679, DOI 10.1093/jnci/dji375
   LEACH SA, 1987, CARCINOGENESIS, V8, P1907, DOI 10.1093/carcin/8.12.1907
   Lewin MH, 2006, CANCER RES, V66, P1859, DOI 10.1158/0008-5472.CAN-05-2237
   Liao TT, 2011, J ENVIRON SCI HEAL A, V46, P1769, DOI 10.1080/10934529.2011.624016
   Lombardi-Boccia G, 2002, J FOOD SCI, V67, P1738, DOI 10.1111/j.1365-2621.2002.tb08715.x
   Mai V, 2013, CURR NUTR REP, V2, P10, DOI DOI 10.1007/S13668-012-0032-0
   Manco M, 2010, ENDOCR REV, V31, P817, DOI 10.1210/er.2009-0030
   Mannisto S, 2010, BRIT J NUTR, V103, P1817, DOI 10.1017/S0007114510000073
   Marnett LJ, 2002, TOXICOLOGY, V181, P219, DOI 10.1016/S0300-483X(02)00448-1
   MASSEY RC, 1988, FOOD CHEM TOXICOL, V26, P595, DOI 10.1016/0278-6915(88)90230-X
   MCINTYRE A, 1993, GUT, V34, P386, DOI 10.1136/gut.34.3.386
   Micha R, 2010, CIRCULATION, V121, P2271, DOI 10.1161/CIRCULATIONAHA.109.924977
   MIRVISH SS, 1975, TOXICOL APPL PHARM, V31, P325, DOI 10.1016/0041-008X(75)90255-0
   MIRVISH SS, 1995, CANCER LETT, V93, P17, DOI 10.1016/0304-3835(95)03786-V
   Moore SA, 2010, ANAL BIOCHEM, V403, P67, DOI 10.1016/j.ab.2010.04.015
   Nair U, 2007, FREE RADICAL BIO MED, V43, P1109, DOI 10.1016/j.freeradbiomed.2007.07.012
   Niki E, 2009, FREE RADICAL BIO MED, V47, P469, DOI 10.1016/j.freeradbiomed.2009.05.032
   Norat T, 2005, JNCI-J NATL CANCER I, V97, P1788, DOI 10.1093/jnci/dji409
   Norat T., 2010, WCRF AICR SYSTEMATIC
   Nosova T, 1996, ALCOHOL ALCOHOLISM, V31, P555
   O'Driscoll M, 1999, CARCINOGENESIS, V20, P1855, DOI 10.1093/carcin/20.9.1855
   Oomen AG, 2002, ENVIRON SCI TECHNOL, V36, P3326, DOI 10.1021/es010204v
   Pan A, 2013, JAMA INTERN MED, V173, P1328, DOI 10.1001/jamainternmed.2013.6633
   Phillips DH, 2007, NAT PROTOC, V2, P2772, DOI 10.1038/nprot.2007.394
   Ramos AA, 2013, FREE RADICAL BIO MED, V60, P41, DOI 10.1016/j.freeradbiomed.2013.01.028
   Sawa T, 1998, CANCER EPIDEM BIOMAR, V7, P1007
   Sekirov I, 2010, PHYSIOL REV, V90, P859, DOI 10.1152/physrev.00045.2009
   Senthong P, 2013, NUCLEIC ACIDS RES, V41, P3047, DOI 10.1093/nar/gks1476
   Shuker DEG, 1997, CANCER RES, V57, P366
   Singh R, 2006, CARCINOGENESIS, V27, P178, DOI 10.1093/carcin/bgi260
   SLATER TF, 1963, BIOCHIM BIOPHYS ACTA, V77, P383, DOI 10.1016/0006-3002(63)90513-4
   Sobko T, 2005, NITRIC OXIDE-BIOL CH, V13, P272, DOI 10.1016/j.niox.2005.08.002
   Stuff JE, 2009, J FOOD COMPOS ANAL, V22, pS42, DOI 10.1016/j.jfca.2009.01.008
   SUZUKI K, 1984, IARC SCI PUBL, P275
   Turnbaugh PJ, 2007, NATURE, V449, P804, DOI 10.1038/nature06244
   Van de Wiele T, 2005, ENVIRON HEALTH PERSP, V113, P6, DOI 10.1289/ehp.7259
   Van de Wiele T, 2010, ENVIRON HEALTH PERSP, V118, P1004, DOI 10.1289/ehp.0901794
   van Sittert NJ, 2000, MUTAT RES-FUND MOL M, V447, P27, DOI 10.1016/S0027-5107(99)00208-0
   Vanden Bussche J, 2012, J CHROMATOGR A, V1257, P25, DOI 10.1016/j.chroma.2012.07.040
   Walker AW, 2005, APPL ENVIRON MICROB, V71, P3692, DOI 10.1128/AEM.71.7.3692-3700.2005
   Wang JS, 2009, NUCLEIC ACIDS RES, V37, P336, DOI 10.1093/nar/gkn946
   Wickham M, 2009, MOL NUTR FOOD RES, V53, P952, DOI 10.1002/mnfr.200800193
   Zhang FG, 2006, J CHROMATOGR B, V833, P141, DOI 10.1016/j.jchromb.2006.01.035
NR 80
TC 25
Z9 25
U1 0
U2 63
PU WILEY
PI HOBOKEN
PA 111 RIVER ST, HOBOKEN 07030-5774, NJ USA
SN 1613-4125
EI 1613-4133
J9 MOL NUTR FOOD RES
JI Mol. Nutr. Food Res.
PD SEP
PY 2014
VL 58
IS 9
BP 1883
EP 1896
DI 10.1002/mnfr.201400078
PG 14
WC Food Science & Technology
WE Science Citation Index Expanded (SCI-EXPANDED)
SC Food Science & Technology
GA AP2EQ
UT WOS:000341885700012
PM 24990219
DA 2022-07-02
ER

PT J
AU Shinjyo, N
   Kita, K
AF Shinjyo, Noriko
   Kita, Kiyoshi
TI Infection and Immunometabolism in the Central Nervous System: A Possible
   Mechanistic Link Between Metabolic Imbalance and Dementia
SO FRONTIERS IN CELLULAR NEUROSCIENCE
LA English
DT Review
DE infection; immunometabolism; glia; neuroinflammation; dementia; leptin;
   insulin
ID BLOOD-BRAIN-BARRIER; GROWTH-FACTOR-I; SIMPLEX-VIRUS TYPE-1;
   BORNA-DISEASE VIRUS; LEPTIN RECEPTOR; INSULIN-RESISTANCE;
   DIABETES-MELLITUS; GUT MICROBIOTA; ALZHEIMER-DISEASE; IMMUNE-RESPONSE
AB Metabolic syndromes are frequently associated with dementia, suggesting that the dysregulation of energy metabolism can increase the risk of neurodegeneration and cognitive impairment. In addition, growing evidence suggests the link between infections and brain disorders, including Alzheimer's disease. The immune system and energy metabolism are in an intricate relationship. Infection triggers immune responses, which are accompanied by imbalance in cellular and organismal energy metabolism, while metabolic disorders can lead to immune dysregulation and higher infection susceptibility. In the brain, the activities of brain-resident immune cells, including microglia, are associated with their metabolic signatures, which may be affected by central nervous system (CNS) infection. Conversely, metabolic dysregulation can compromise innate immunity in the brain, leading to enhanced CNS infection susceptibility. Thus, infection and metabolic imbalance can be intertwined to each other in the etiology of brain disorders, including dementia. Insulin and leptin play pivotal roles in the regulation of immunometabolism in the CNS and periphery, and dysfunction of these signaling pathways are associated with cognitive impairment. Meanwhile, infectious complications are often comorbid with diabetes and obesity, which are characterized by insulin resistance and leptin signaling deficiency. Examples include human immunodeficiency virus (HIV) infection and periodontal disease caused by an oral pathogen Porphyromonas gingivalis. This review explores potential interactions between infectious agents and insulin and leptin signaling pathways, and discuss possible mechanisms underlying the relationship between infection, metabolic dysregulation, and brain disorders, particularly focusing on the roles of insulin and leptin.
C1 [Shinjyo, Noriko; Kita, Kiyoshi] Nagasaki Univ, Sch Trop Med & Global Hlth, Nagasaki, Japan.
   [Shinjyo, Noriko] Osaka Univ, WPI Immunol Frontier Res Ctr, Lab Immune Homeostasis, Suita, Osaka, Japan.
   [Kita, Kiyoshi] Nagasaki Univ, Inst Trop Med, Dept Host Def Biochem, Nagasaki, Japan.
RP Shinjyo, N (corresponding author), Nagasaki Univ, Sch Trop Med & Global Hlth, Nagasaki, Japan.; Shinjyo, N (corresponding author), Osaka Univ, WPI Immunol Frontier Res Ctr, Lab Immune Homeostasis, Suita, Osaka, Japan.
EM nshinjyo@ifrec.osaka-u.ac.jp
CR Abella V, 2017, NAT REV RHEUMATOL, V13, P100, DOI 10.1038/nrrheum.2016.209
   Ai SJ, 2020, CURR OPIN NEUROL, V33, P405, DOI 10.1097/WCO.0000000000000825
   Al-muzafar HM, 2017, BMC COMPLEM ALTERN M, V17, DOI 10.1186/s12906-016-1540-z
   Alli A, 2021, CUREUS, V13, DOI 10.7759/cureus.13183
   Allison MB, 2014, J ENDOCRINOL, V223, pT25, DOI 10.1530/JOE-14-0404
   Alti D, 2018, FRONT CELL INFECT MI, V8, DOI 10.3389/fcimb.2018.00147
   AMOLE BO, 1985, EXP PARASITOL, V60, P342, DOI 10.1016/0014-4894(85)90040-2
   Ances BM, 2012, JAIDS-J ACQ IMM DEF, V59, P469, DOI 10.1097/QAI.0b013e318249db17
   Andre C, 2017, DIABETES, V66, P908, DOI 10.2337/db16-0586
   Antinori A, 2007, NEUROLOGY, V69, P1789, DOI 10.1212/01.WNL.0000287431.88658.8b
   Arnold SE, 2018, NAT REV NEUROL, V14, P168, DOI 10.1038/nrneurol.2017.185
   Arvanitakis Z, 2004, ARCH NEUROL-CHICAGO, V61, P661, DOI 10.1001/archneur.61.5.661
   Ashraf GM, 2019, MOL NEUROBIOL, V56, P4479, DOI 10.1007/s12035-018-1388-y
   Atkinson RL, 2007, MAYO CLIN PROC, V82, P1192, DOI 10.4065/82.10.1192
   Avalos CR, 2017, MBIO, V8, DOI 10.1128/mBio.01186-17
   Backhed F, 2004, P NATL ACAD SCI USA, V101, P15718, DOI 10.1073/pnas.0407076101
   Badawi A, 2018, PLOS ONE, V13, DOI 10.1371/journal.pone.0200200
   Bagarolli RA, 2017, J NUTR BIOCHEM, V50, P16, DOI 10.1016/j.jnutbio.2017.08.006
   Bahar B, 2021, J ALZHEIMERS DIS, V82, P1259, DOI 10.3233/JAD-210465
   Balin BJ, 1998, MED MICROBIOL IMMUN, V187, P23, DOI 10.1007/s004300050071
   Baltaci AK, 2012, BRATISL MED J, V113, P67, DOI 10.4149/BLL_2012_016
   Balthasar N, 2004, NEURON, V42, P983, DOI 10.1016/j.neuron.2004.06.004
   Balyan R, 2020, INT J MOL SCI, V21, DOI 10.3390/ijms21217972
   Banks WA, 2003, AM J PHYSIOL-ENDOC M, V285, pE10, DOI 10.1152/ajpendo.00468.2002
   Banks WA, 2012, PHARMACOL THERAPEUT, V136, P82, DOI 10.1016/j.pharmthera.2012.07.006
   Baradaran Ali, 2021, Clin Diabetes Endocrinol, V7, P15, DOI 10.1186/s40842-021-00131-w
   Barrios V, 2021, CELLS-BASEL, V10, DOI 10.3390/cells10030581
   Bernard A, 1999, J VIROL, V73, P7317, DOI 10.1128/JVI.73.9.7317-7327.1999
   BERNARD A, 1988, COMP BIOCHEM PHYS B, V91, P691, DOI 10.1016/0305-0491(88)90193-9
   Bernier LP, 2020, NAT COMMUN, V11, DOI 10.1038/s41467-020-15267-z
   Beydoun MA, 2018, ALZHEIMERS DEMENT, V14, P1148, DOI 10.1016/j.jalz.2018.04.009
   Biessels GJ, 2018, NAT REV ENDOCRINOL, V14, P591, DOI 10.1038/s41574-018-0048-7
   Biessels GJ, 2006, LANCET NEUROL, V5, P64, DOI 10.1016/S1474-4422(05)70284-2
   Bonda DJ, 2014, J NEUROCHEM, V128, P162, DOI 10.1111/jnc.12380
   Bonfili L, 2020, NEUROBIOL AGING, V87, P35, DOI 10.1016/j.neurobiolaging.2019.11.004
   Bos I, 2017, NEUROBIOL AGING, V56, P33, DOI 10.1016/j.neurobiolaging.2017.03.034
   Boucsein A, 2021, J NEUROENDOCRINOL, V33, DOI 10.1111/jne.12944
   Boutens L, 2018, DIABETOLOGIA, V61, P942, DOI 10.1007/s00125-017-4526-6
   Brabazon F, 2018, PLOS ONE, V13, DOI 10.1371/journal.pone.0201878
   Brew BJ, 2019, AIDS, V33, pS113, DOI 10.1097/QAD.0000000000002251
   Bulloch K, 2008, J COMP NEUROL, V508, P687, DOI 10.1002/cne.21668
   Caldefie-Chezet F, 2003, FREE RADICAL RES, V37, P809, DOI 10.1080/1071576031000097526
   Calza L, 2011, INT J STD AIDS, V22, P43, DOI 10.1258/ijsa.2010.010256
   Capelli V, 2021, TRENDS ENDOCRIN MET, V32, P659, DOI 10.1016/j.tem.2021.05.006
   Cardenas G, 2014, INFLUENZA OTHER RESP, V8, P339, DOI 10.1111/irv.12241
   Carro E, 2003, MOL NEUROBIOL, V27, P153, DOI 10.1385/MN:27:2:153
   CARTER JK, 1984, J VIROL, V50, P301, DOI 10.1128/JVI.50.2.301-308.1984
   Cereda E, 2007, AGE AGEING, V36, P488, DOI 10.1093/ageing/afm096
   Cheeran MCJ, 2001, J NEUROVIROL, V7, P135
   Chen H, 1996, CELL, V84, P491, DOI 10.1016/S0092-8674(00)81294-5
   Chen QY, 2014, J INFLAMM-LOND, V11, DOI 10.1186/1476-9255-11-18
   Chen YX, 2014, EXP NEUROL, V261, P610, DOI 10.1016/j.expneurol.2014.06.004
   Chen YJ, 2021, NUTRIENTS, V13, DOI 10.3390/nu13062099
   Cheng YC, 2020, NUTRIENTS, V12, DOI 10.3390/nu12092557
   Chi H, 2012, NAT REV IMMUNOL, V12, P325, DOI 10.1038/nri3198
   Chowen JA, 2020, PROG NEUROBIOL, V184, DOI 10.1016/j.pneurobio.2019.101720
   Cohen S, 2017, EUR J IMMUNOL, V47, P225, DOI 10.1002/eji.201646423
   Colonna M, 2017, ANNU REV IMMUNOL, V35, P441, DOI 10.1146/annurev-immunol-051116-052358
   Conde J, 2010, EXPERT REV CLIN IMMU, V6, P801, DOI 10.1586/ECI.10.48
   Curi Rui, 2020, Cell Physiol Biochem, V54, P629, DOI 10.33594/000000245
   Dani N, 2021, CELL, V184, P3056, DOI 10.1016/j.cell.2021.04.003
   Davis AG, 2019, J LEUKOCYTE BIOL, V105, P267, DOI 10.1002/JLB.MR0318-102R
   Davis BM, 2017, SCI REP-UK, V7, DOI 10.1038/s41598-017-01747-8
   Davis N, 2021, J NEUROINFLAMM, V18, DOI 10.1186/s12974-021-02117-y
   Davis PJ, 2016, J IMMUNOL RES, V2016, DOI 10.1155/2016/3147671
   De Strooper B, 2016, CELL, V164, P603, DOI 10.1016/j.cell.2015.12.056
   Deckers K, 2017, J NUTR HEALTH AGING, V21, P546, DOI 10.1007/s12603-016-0757-3
   Dhurandhar NV, 2011, LANCET INFECT DIS, V11, P963, DOI 10.1016/S1473-3099(11)70274-2
   Dhurandhar NV, 2001, J NUTR, V131, p2794S, DOI 10.1093/jn/131.10.2794S
   DiAngelo JR, 2009, P NATL ACAD SCI USA, V106, P20853, DOI 10.1073/pnas.0906749106
   Dietrich MO, 2008, NEUROBIOL AGING, V29, P902, DOI 10.1016/j.neurobiolaging.2007.01.008
   Dominy SS, 2019, SCI ADV, V5, DOI 10.1126/sciadv.aau3333
   Drogemuller K, 2008, J IMMUNOL, V181, P2683, DOI 10.4049/jimmunol.181.4.2683
   Du LM, 2019, CELL METAB, V29, P1363, DOI 10.1016/j.cmet.2019.01.006
   Dyer AH, 2016, NEUROSCIENCE, V325, P89, DOI 10.1016/j.neuroscience.2016.03.056
   El Saftawy EA, 2020, J PARASITOL RES, V2020, DOI 10.1155/2020/8859857
   Elmquist JK, 1998, J COMP NEUROL, V395, P535
   Esposito K, 2002, CIRCULATION, V106, P2067, DOI 10.1161/01.CIR.0000034509.14906.AE
   Esposito S, 2012, J CLIN VIROL, V55, P95, DOI 10.1016/j.jcv.2012.06.009
   Faggioni R, 1999, AM J PHYSIOL-REG I, V276, pR136, DOI 10.1152/ajpregu.1999.276.1.R136
   Fantuzzi G, 2000, J LEUKOCYTE BIOL, V68, P437
   Fasshauer M, 2015, TRENDS PHARMACOL SCI, V36, P461, DOI 10.1016/j.tips.2015.04.014
   Costa MJF, 2021, CLIN ORAL INVEST, V25, P797, DOI 10.1007/s00784-020-03764-w
   Fernandez AM, 2018, NEUROPHARMACOLOGY, V136, P216, DOI 10.1016/j.neuropharm.2017.08.034
   Fernandez AM, 2012, NAT REV NEUROSCI, V13, P225, DOI 10.1038/nrn3209
   Fernandez-Real JM, 2006, DIABETES CARE, V29, P1058, DOI 10.2337/dc05-2068
   Fernaandez-Real JM, 2007, OBESITY, V15, P245, DOI 10.1038/oby.2007.541
   Ferri CP, 2005, LANCET, V366, P2112, DOI 10.1016/S0140-6736(05)67889-0
   Figueroa PBS, 2021, METAB BRAIN DIS, V36, P1523, DOI 10.1007/s11011-021-00760-1
   Fischer AW, 2020, ENDOCR REV, V41, P232, DOI 10.1210/endrev/bnz016
   Fischer HG, 2001, J IMMUNOL, V166, P2717, DOI 10.4049/jimmunol.166.4.2717
   Fleck-Derderian S, 2017, OBESITY, V25, P626, DOI 10.1002/oby.21764
   Foley JM, 2011, INT PSYCHOGERIATR, V23, P835, DOI 10.1017/S1041610210002085
   Francisco V, 2019, BIOCHEM PHARMACOL, V165, P196, DOI 10.1016/j.bcp.2019.03.030
   Friedman JM, 2019, NAT METAB, V1, P754, DOI 10.1038/s42255-019-0095-y
   Frolich L, 1998, J NEURAL TRANSM, V105, P423, DOI 10.1007/s007020050068
   Funfschilling U, 2012, NATURE, V485, P517, DOI 10.1038/nature11007
   Fujita Y, 2019, FRONT NEUROSCI-SWITZ, V13, DOI 10.3389/fnins.2019.00828
   Fulop T, 2021, NEUROPSYCH DIS TREAT, V17, P1311, DOI 10.2147/NDT.S264910
   Fulton S, 2006, NEURON, V51, P811, DOI 10.1016/j.neuron.2006.09.006
   Gabbouj S, 2019, FRONT NEUROSCI-SWITZ, V13, DOI 10.3389/fnins.2019.00629
   Gaber T, 2017, NAT REV RHEUMATOL, V13, P267, DOI 10.1038/nrrheum.2017.37
   Gao YQ, 2018, MOL METAB, V7, P155, DOI 10.1016/j.molmet.2017.11.003
   Garber C, 2019, NAT NEUROSCI, V22, P1276, DOI 10.1038/s41593-019-0427-y
   Gautron L, 2011, J CLIN INVEST, V121, P2087, DOI 10.1172/JCI45888
   Gemma C, 2010, AGING DIS, V1, P232
   Gerozissis K, 2003, CELL MOL NEUROBIOL, V23, P873, DOI 10.1023/A:1025021529347
   Ghazanfari N, 2021, J IMMUNOL, V207, P1578, DOI 10.4049/jimmunol.2000773
   Gonzalez-Garcia I, 2021, J NEUROENDOCRINOL, V33, DOI 10.1111/jne.12953
   Gordleeva S, 2020, SEMIN IMMUNOPATHOL, V42, P647, DOI 10.1007/s00281-020-00816-x
   Gosztonyi G, 2020, BRAIN STRUCT FUNCT, V225, P1459, DOI 10.1007/s00429-020-02063-0
   Gosztyla ML, 2018, J ALZHEIMERS DIS, V62, P1495, DOI 10.3233/JAD-171133
   Gray SM, 2014, DIABETES, V63, P3992, DOI 10.2337/db14-0340
   Grieco M, 2019, FRONT NEUROSCI-SWITZ, V13, DOI 10.3389/fnins.2019.01112
   Gruzdeva O, 2019, DIABET METAB SYND OB, V12, P191, DOI 10.2147/DMSO.S182406
   Guglielmi V, 2021, INT J MOL SCI, V22, DOI 10.3390/ijms22063183
   Guo ZY, 2017, SCI REP-UK, V7, DOI 10.1038/srep45971
   Gustafson DR, 2007, J INTERN MED, V262, P643, DOI 10.1111/j.1365-2796.2007.01869.x
   Gwak MG, 2021, IMMUNE NETW, V21, DOI 10.4110/in.2021.21.e20
   Haas CB, 2020, BRAIN RES, V1741, DOI 10.1016/j.brainres.2020.146884
   Hache G, 2015, SHOCK, V44, P287, DOI 10.1097/SHK.0000000000000423
   Hamdy O, 2006, CURR DIABETES REV, V2, P367, DOI 10.2174/1573399810602040367
   Hargrave KE, 2019, FRONT CELL INFECT MI, V9, DOI 10.3389/fcimb.2019.00309
   Harris SA, 2015, J ALZHEIMERS DIS, V48, P319, DOI 10.3233/JAD-142853
   Haslam DW, 2005, LANCET, V366, P1197, DOI 10.1016/S0140-6736(05)67483-1
   Hatalski CG, 1997, EMERG INFECT DIS, V3, P129
   HELDERMAN JH, 1978, EUR J IMMUNOL, V8, P589, DOI 10.1002/eji.1830080810
   HELDERMAN JH, 1984, J CLIN INVEST, V74, P1428, DOI 10.1172/JCI111554
   Heneka MT, 2020, ALZHEIMERS RES THER, V12, DOI 10.1186/s13195-020-00640-3
   Heneka MT, 2015, LANCET NEUROL, V14, P388, DOI 10.1016/S1474-4422(15)70016-5
   Heni M, 2011, PLOS ONE, V6, DOI 10.1371/journal.pone.0021594
   Herden C, 2000, BRAIN PATHOL, V10, P39
   Hernandez-Garzon E, 2016, GLIA, V64, P1962, DOI 10.1002/glia.23035
   Herz J, 2017, IMMUNITY, V46, P943, DOI 10.1016/j.immuni.2017.06.007
   Hierro-Bujalance C, 2020, J NEUROCHEM, V154, P673, DOI 10.1111/jnc.14987
   Hirasawa H, 2009, WORLD J GASTROENTERO, V15, P4132, DOI 10.3748/wjg.15.4132
   Holden KF, 2009, NEUROBIOL AGING, V30, P1483, DOI 10.1016/j.neurobiolaging.2007.11.024
   Hommel JD, 2006, NEURON, V51, P801, DOI 10.1016/j.neuron.2006.08.023
   Hotamisligil GS, 2017, NATURE, V542, P177, DOI 10.1038/nature21363
   Howard JK, 1999, J CLIN INVEST, V104, P1051, DOI 10.1172/JCI6762
   Hsu A, 2007, CLIN EXP IMMUNOL, V150, P332, DOI 10.1111/j.1365-2249.2007.03491.x
   Huang CT, 2020, BRAIN RES, V1738, DOI 10.1016/j.brainres.2020.146822
   Huizinga GP, 2020, ENDOCRINOLOGY, V161, DOI 10.1210/endocr/bqaa154
   Imamura T, 2020, NEUROBIOL DIS, V137, DOI 10.1016/j.nbd.2020.104739
   Iqbal UH, 2020, INT J MOL SCI, V21, DOI 10.3390/ijms21144920
   Irie F, 2008, ARCH NEUROL-CHICAGO, V65, P89, DOI 10.1001/archneurol.2007.29
   Izquierdo AG, 2019, NUTRIENTS, V11, DOI 10.3390/nu11112704
   Jeon CY, 2012, DIABETES CARE, V35, P520, DOI 10.2337/dc11-1043
   Jha MK, 2018, EXP NEUROL, V309, P23, DOI 10.1016/j.expneurol.2018.07.009
   Ji Y, 2018, FRONT MICROBIOL, V9, DOI 10.3389/fmicb.2018.00710
   Jiang CM, 2017, J ALZHEIMERS DIS, V58, P1, DOI 10.3233/JAD-161141
   Jimenez-Cortegana C, 2021, BIOMOLECULES, V11, DOI 10.3390/biom11060913
   Kanagasingam S, 2020, J ALZHEIMERS DIS REP, V4, P501, DOI 10.3233/ADR-200250
   Kanoski SE, 2010, J ALZHEIMERS DIS, V21, P207, DOI 10.3233/JAD-2010-091414
   Karman J, 2004, J IMMUNOL, V173, P2353, DOI 10.4049/jimmunol.173.4.2353
   Katsouri L, 2020, GLIA, V68, P1017, DOI 10.1002/glia.23759
   Kaunzner UW, 2012, NEUROBIOL AGING, V33, P681, DOI 10.1016/j.neurobiolaging.2010.06.007
   Kealy J, 2020, J NEUROSCI, V40, P5681, DOI 10.1523/JNEUROSCI.2876-19.2020
   Keane L., 2021, J CLIN INVEST, V131, DOI [10.1172/JCI132727, DOI 10.1172/JCI132727]
   Kellar D, 2020, LANCET NEUROL, V19, P758, DOI 10.1016/S1474-4422(20)30231-3
   Keller A, 2015, J PERIODONTOL, V86, P766, DOI 10.1902/jop.2015.140589
   Khan S, 2018, OBES REV, V19, P852, DOI 10.1111/obr.12668
   Khan S, 2021, NAT COMMUN, V12, DOI 10.1038/s41467-021-22727-7
   Kierdorf K, 2017, J CLIN INVEST, V127, P3201, DOI [10.1172/JCI90602, 10.1172/jci90602]
   Kim BH, 2019, AIDS, V33, P973, DOI [10.1097/qad.0000000000002150, 10.1097/QAD.0000000000002150]
   Kim JY, 2020, INT J MOL SCI, V21, DOI 10.3390/ijms21176419
   Kivipelto M, 2006, LANCET NEUROL, V5, P735, DOI 10.1016/S1474-4422(06)70537-3
   Knapp S, 2013, GERONTOLOGY, V59, P99, DOI 10.1159/000345107
   Koh GCKW, 2012, EUR J CLIN MICROBIOL, V31, P379, DOI 10.1007/s10096-011-1337-4
   Kumar DKV, 2016, SCI TRANSL MED, V8, DOI 10.1126/scitranslmed.aaf1059
   Kumar M, 2014, J NEUROINFLAMM, V11, DOI 10.1186/1742-2094-11-80
   Kumari R, 2019, DIABETES METAB SYND, V13, P2409, DOI 10.1016/j.dsx.2019.06.005
   Kuo CL, 2018, NEUROEPIDEMIOLOGY, V50, P57, DOI 10.1159/000486719
   La Cava A, 2004, NAT REV IMMUNOL, V4, P371, DOI 10.1038/nri1350
   Labandeira-Garcia JL, 2017, FRONT AGING NEUROSCI, V9, DOI 10.3389/fnagi.2017.00365
   Lafrance V, 2010, BRAIN BEHAV IMMUN, V24, P358, DOI 10.1016/j.bbi.2009.11.003
   Lana D, 2021, FRONT AGING NEUROSCI, V13, DOI 10.3389/fnagi.2021.651973
   Lana D, 2020, INT J MOL SCI, V21, DOI 10.3390/ijms21249441
   Landrith TA, 2017, FRONT IMMUNOL, V8, DOI 10.3389/fimmu.2017.00335
   Larabee CM, 2020, NAT REV ENDOCRINOL, V16, P30, DOI 10.1038/s41574-019-0283-6
   Lazar V, 2018, FRONT IMMUNOL, V9, DOI 10.3389/fimmu.2018.01830
   Leblhuber F, 2021, NUTRIENTS, V13, DOI 10.3390/nu13020361
   Lee GH, 1996, NATURE, V379, P632, DOI 10.1038/379632a0
   Leonard JM, 2017, MICROBIOL SPECTR, V5, DOI 10.1128/microbiolspec.TNMI7-0044-2017
   Leshan RL, 2009, J NEUROSCI, V29, P3138, DOI 10.1523/JNEUROSCI.0155-09.2009
   Lester-Coll N, 2006, J ALZHEIMERS DIS, V9, P13
   Leyns CEG, 2017, MOL NEURODEGENER, V12, DOI 10.1186/s13024-017-0192-x
   Li QY, 2018, NAT REV IMMUNOL, V18, P225, DOI 10.1038/nri.2017.125
   Li Y, 2019, INFECT IMMUN, V87, DOI 10.1128/IAI.00139-19
   Libertucci J, 2019, NAT MICROBIOL, V4, P35, DOI 10.1038/s41564-018-0278-4
   Liddelow SA, 2017, NATURE, V541, P481, DOI 10.1038/nature21029
   Linnerbauer M, 2020, NEURON, V108, P608, DOI 10.1016/j.neuron.2020.08.012
   Lord GM, 1998, NATURE, V394, P897, DOI 10.1038/29795
   Lovheima H, 2018, J ALZHEIMERS DIS, V61, P939, DOI 10.3233/JAD-161305
   Lue LF, 2010, MOL NEUROBIOL, V41, P115, DOI 10.1007/s12035-010-8106-8
   Lutshumba J, 2021, FRONT CELL NEUROSCI, V15, DOI 10.3389/fncel.2021.652111
   Madinier A, 2009, PLOS ONE, V4, DOI 10.1371/journal.pone.0008101
   Mallat M, 2002, MOL PSYCHIATR, V7, P7, DOI 10.1038/sj/mp/4000988
   Mamik MK, 2016, J NEUROSCI, V36, P10683, DOI 10.1523/JNEUROSCI.1287-16.2016
   Mancuso P, 2002, J IMMUNOL, V168, P4018, DOI 10.4049/jimmunol.168.8.4018
   Fernandez-Martos CM, 2012, PLOS ONE, V7, DOI 10.1371/journal.pone.0035594
   Martella V, 2008, VET CLIN N AM-SMALL, V38, P787, DOI 10.1016/j.cvsm.2008.02.007
   Martin DE, 2021, FRONT IMMUNOL, V12, DOI 10.3389/fimmu.2021.714742
   Martin-Romero C, 2001, CELL IMMUNOL, V212, P83, DOI 10.1006/cimm.2001.1851
   Martinez-Gutierrez M, 2016, BMC VET RES, V12, DOI 10.1186/s12917-016-0702-z
   Matarese G, 2002, TRENDS IMMUNOL, V23, P182, DOI 10.1016/S1471-4906(02)02188-9
   Maurya R, 2018, FRONT IMMUNOL, V9, DOI 10.3389/fimmu.2018.02741
   Mazucanti CH, 2019, JCI INSIGHT, V4, DOI 10.1172/jci.insight.131682
   Mei F, 2020, PATHOGENS, V9, DOI 10.3390/pathogens9110944
   Mejido DCP, 2020, NEUROPHARMACOLOGY, V171, DOI 10.1016/j.neuropharm.2020.108115
   Merino B, 2006, NEUROSCI LETT, V393, P269, DOI 10.1016/j.neulet.2005.10.003
   Michels M, 2015, BRAIN BEHAV IMMUN, V43, P54, DOI 10.1016/j.bbi.2014.07.002
   Mitchell CS, 2021, J NEUROENDOCRINOL, V33, DOI 10.1111/jne.12952
   Mockus TE, 2018, PLOS PATHOG, V14, DOI 10.1371/journal.ppat.1007365
   Mohle L, 2016, ACTA NEUROPATHOL COM, V4, DOI 10.1186/s40478-016-0293-8
   Mohanty P, 2000, J CLIN ENDOCR METAB, V85, P2970, DOI 10.1210/jc.85.8.2970
   Moir RD, 2018, ALZHEIMERS DEMENT, V14, P1602, DOI 10.1016/j.jalz.2018.06.3040
   Montagne A, 2015, NEURON, V85, P296, DOI 10.1016/j.neuron.2014.12.032
   Monteiro L, 2019, J LEUKOCYTE BIOL, V106, P703, DOI 10.1002/JLB.MR1218-478R
   Morrison CD, 2009, BBA-MOL BASIS DIS, V1792, P401, DOI 10.1016/j.bbadis.2008.12.004
   Muller LMAJ, 2005, CLIN INFECT DIS, V41, P281, DOI 10.1086/431587
   Murray KO, 2014, PLOS ONE, V9, DOI 10.1371/journal.pone.0102953
   Myers MG, 2008, ANNU REV PHYSIOL, V70, P537, DOI 10.1146/annurev.physiol.70.113006.100707
   Myhre CL, 2019, FRONT CELL NEUROSCI, V13, DOI 10.3389/fncel.2019.00308
   Nagajyothi F, 2010, J INFECT DIS, V202, P1104, DOI 10.1086/656189
   Nakae J, 2001, ENDOCR REV, V22, P818, DOI 10.1210/edrv.22.6.0452
   Naranjo V, 2020, NEUROSCIENCE, V447, P182, DOI 10.1016/j.neuroscience.2019.10.005
   NARAYAN O, 1983, SCIENCE, V220, P1401, DOI 10.1126/science.6602380
   Nascimento GG, 2015, J CLIN PERIODONTOL, V42, P495, DOI 10.1111/jcpe.12417
   Nazareth L, 2021, FRONT CELL INFECT MI, V10, DOI 10.3389/fcimb.2020.607779
   Netherby-Winslow CS, 2021, FRONT IMMUNOL, V11, DOI 10.3389/fimmu.2020.624144
   Neves FS, 2018, MOL NEUROBIOL, V55, P435, DOI 10.1007/s12035-016-0307-3
   Ninomiya Y, 2002, VITAM HORM, V64, P221, DOI 10.1016/S0083-6729(02)64007-5
   Noriega-Prieto JA, 2021, J NEUROSCI, V41, P4768, DOI 10.1523/JNEUROSCI.0005-21.2021
   O'Neill C, 2012, BIOCHEM SOC T, V40, P721, DOI 10.1042/BST20120080
   O'Neill LAJ, 2016, NAT REV IMMUNOL, V16, P553, DOI 10.1038/nri.2016.70
   Obradovic M, 2021, FRONT ENDOCRINOL, V12, DOI 10.3389/fendo.2021.585887
   Ott A, 1999, NEUROLOGY, V53, P1937, DOI 10.1212/WNL.53.9.1937
   Paik IJ, 2011, BEST PRACT RES CL EN, V25, P469, DOI 10.1016/j.beem.2011.04.003
   Pandit R, 2017, AM J PHYSIOL-REG I, V312, pR938, DOI 10.1152/ajpregu.00045.2016
   Papathanassoglou E, 2006, J IMMUNOL, V176, P7745, DOI 10.4049/jimmunol.176.12.7745
   Parkhurst CN, 2013, CELL, V155, P1596, DOI 10.1016/j.cell.2013.11.030
   Pasarica M, 2007, ADV FOOD NUTR RES, V52, P61, DOI 10.1016/S1043-4526(06)52002-9
   Patterson E, 2016, POSTGRAD MED J, V92, P286, DOI 10.1136/postgradmedj-2015-133285
   Paz GJ, 2008, PLOS ONE, V3, DOI 10.1371/journal.pone.0003098
   Peila R, 2002, DIABETES, V51, P1256, DOI 10.2337/diabetes.51.4.1256
   Pemberton LA, 2001, J CLIN VIROL, V22, P249, DOI 10.1016/S1386-6532(01)00196-2
   Pinteaux E, 2007, J NEUROCHEM, V102, P826, DOI 10.1111/j.1471-4159.2007.04559.x
   Poole S, 2015, J ALZHEIMERS DIS, V43, P67, DOI 10.3233/JAD-140315
   Pratap AA, 2020, PHARMACEUTICALS-BASE, V13, DOI 10.3390/ph13110401
   Prinz M, 2017, NAT IMMUNOL, V18, P385, DOI 10.1038/ni.3703
   Procaccini C, 2017, DEV COMP IMMUNOL, V66, P120, DOI 10.1016/j.dci.2016.06.006
   Procaccini C, 2012, MOL ASPECTS MED, V33, P35, DOI 10.1016/j.mam.2011.10.012
   Prochnicki T, 2017, CELL METAB, V26, P71, DOI 10.1016/j.cmet.2017.06.018
   Prodinger C, 2011, ACTA NEUROPATHOL, V121, P445, DOI 10.1007/s00401-010-0774-y
   Pugazhenthi S, 2017, BBA-MOL BASIS DIS, V1863, P1037, DOI 10.1016/j.bbadis.2016.04.017
   Pulido-Mendez M, 2002, FOLIA PARASIT, V49, P249, DOI 10.14411/fp.2002.046
   Sun Q, 2014, WORLD J DIABETES, V5, P89, DOI 10.4239/wjd.v5.i2.89
   Radigan KA, 2014, PLOS ONE, V9, DOI 10.1371/journal.pone.0108138
   Rahman MS, 2021, INT J MOL SCI, V22, DOI 10.3390/ijms22126403
   Ransohoff RM, 2012, J CLIN INVEST, V122, P1164, DOI 10.1172/JCI58644
   Rao RR, 2010, IMMUNITY, V32, P67, DOI 10.1016/j.immuni.2009.10.010
   Ratter JM, 2021, J LEUKOCYTE BIOL, V110, P885, DOI 10.1002/JLB.3AB0120-019RR
   RAYFIELD EJ, 1982, AM J MED, V72, P439, DOI 10.1016/0002-9343(82)90511-3
   Rebello CJ, 2020, INT J OBESITY, V44, P1810, DOI 10.1038/s41366-020-0640-5
   Richardson A, 2004, BEST PRACT RES CL EN, V18, P393, DOI 10.1016/j.beem.2004.02.002
   Rodriguez J, 2021, J ENDOCRINOL, V249, pR1, DOI 10.1530/JOE-20-0499
   Romanenko M, 2021, FRONT PSYCHIATRY, V12, DOI 10.3389/fpsyt.2021.712673
   Romani-Perez M, 2021, INT J MOL SCI, V22, DOI 10.3390/ijms22115830
   Rosko L, 2019, NEUROSCIENTIST, V25, P334, DOI 10.1177/1073858418793077
   Rummel C, 2010, MOL PSYCHIATR, V15, P523, DOI 10.1038/mp.2009.98
   Salehi Z, 2009, J CLIN NEUROSCI, V16, P950, DOI 10.1016/j.jocn.2008.09.018
   Salem DA, 2021, PARASITOL INT, V83, DOI 10.1016/j.parint.2021.102343
   Sanchez-Margalet V, 2003, CLIN EXP IMMUNOL, V133, P11, DOI 10.1046/j.1365-2249.2003.02190.x
   Sanchez-Pozo C, 2003, CLIN EXP IMMUNOL, V134, P464, DOI 10.1111/j.1365-2249.2003.02321.x
   Sankar SB, 2020, J NEUROINFLAMM, V17, DOI 10.1186/s12974-020-1707-x
   Schafer DP, 2012, NEURON, V74, P691, DOI 10.1016/j.neuron.2012.03.026
   Scherer T, 2021, NAT REV ENDOCRINOL, V17, P468, DOI 10.1038/s41574-021-00498-x
   Schertzer JD, 2021, AM J PHYSIOL-ENDOC M, V320, pE234, DOI 10.1152/ajpendo.00547.2020
   Schwemmle M, 2001, Lancet Infect Dis, V1, P46, DOI 10.1016/S1473-3099(01)00021-4
   Scott MM, 2009, J COMP NEUROL, V514, P518, DOI 10.1002/cne.22025
   Seidel G, 2020, EUR J NEUROSCI, V52, P4395, DOI 10.1111/ejn.14850
   Shah BR, 2003, DIABETES CARE, V26, P510, DOI 10.2337/diacare.26.2.510
   Shaughness M, 2020, FRONT NEUROSCI-SWITZ, V14, DOI 10.3389/fnins.2020.547175
   Shinjyo N, 2021, FRONT CELL NEUROSCI, V15, DOI 10.3389/fncel.2021.710390
   Shinjyo N, 2020, J INTEGR MED-JIM, V18, P125, DOI 10.1016/j.joim.2020.01.004
   Shippy DC, 2020, FRONT CELL NEUROSCI, V14, DOI 10.3389/fncel.2020.563446
   Singh-Manoux A, 2018, ALZHEIMERS DEMENT, V14, P178, DOI 10.1016/j.jalz.2017.06.2637
   Smolina K, 2015, DIABETOLOGIA, V58, P942, DOI 10.1007/s00125-015-3515-x
   Sochocka M, 2017, CURR NEUROPHARMACOL, V15, P996, DOI 10.2174/1570159X15666170313122937
   Sofroniew MV, 2020, TRENDS IMMUNOL, V41, P758, DOI 10.1016/j.it.2020.07.004
   Solomon T, 2021, NAT REV NEUROL, V17, P65, DOI 10.1038/s41582-020-00453-w
   Sonneville R, 2015, SHOCK, V44, P245, DOI 10.1097/SHK.0000000000000403
   Sonnewald U, 1996, DEV NEUROSCI-BASEL, V18, P443, DOI 10.1159/000111439
   Soscia SJ, 2010, PLOS ONE, V5, DOI 10.1371/journal.pone.0009505
   Soto M, 2019, P NATL ACAD SCI USA, V116, P6379, DOI 10.1073/pnas.1817391116
   Soung A, 2018, TRENDS MOL MED, V24, P950, DOI 10.1016/j.molmed.2018.09.001
   Souza-Almeida G, 2018, FRONT IMMUNOL, V9, DOI 10.3389/fimmu.2018.00111
   Spadaro O, 2017, CELL REP, V19, P225, DOI 10.1016/j.celrep.2017.03.046
   Spielman LJ, 2015, CURR ALZHEIMER RES, V12, P684, DOI 10.2174/1567205012666150710104428
   Stephenson J, 2018, IMMUNOLOGY, V154, P204, DOI 10.1111/imm.12922
   Stewart CEH, 1996, PHYSIOL REV, V76, P1005, DOI 10.1152/physrev.1996.76.4.1005
   Sukhanov S, 2007, ARTERIOSCL THROM VAS, V27, P2684, DOI 10.1161/ATVBAHA.107.156257
   Suvan J, 2011, OBES REV, V12, pe381, DOI 10.1111/j.1467-789X.2010.00808.x
   Taieb O, 2001, EUR PSYCHIAT, V16, P3, DOI 10.1016/S0924-9338(00)00529-0
   Takano K, 2018, NEUROCHEM INT, V119, P171, DOI 10.1016/j.neuint.2017.10.017
   Talbot K, 2014, ALZHEIMERS DEMENT, V10, pS12, DOI 10.1016/j.jalz.2013.12.007
   Tamara A, 2020, DIABETES METAB SYND, V14, P655, DOI 10.1016/j.dsx.2020.05.020
   Tang CH, 2007, J IMMUNOL, V179, P1292, DOI 10.4049/jimmunol.179.2.1292
   Tian ZG, 2002, BIOCHEM BIOPH RES CO, V298, P297, DOI 10.1016/S0006-291X(02)02462-2
   Tiedemann LJ, 2017, NAT COMMUN, V8, DOI 10.1038/ncomms16052
   Tien LT, 2017, DEV NEUROSCI-BASEL, V39, P443, DOI 10.1159/000477898
   Tooran NC, 2019, MICROB PATHOGENESIS, V137, DOI 10.1016/j.micpath.2019.103751
   Tsai S, 2018, CELL METAB, V28, P922, DOI 10.1016/j.cmet.2018.08.003
   Tschop J, 2010, J NEUROSCI, V30, P6036, DOI 10.1523/JNEUROSCI.4875-09.2010
   Turnbaugh PJ, 2006, NATURE, V444, P1027, DOI 10.1038/nature05414
   Uysal KT, 1997, NATURE, V389, P610, DOI 10.1038/39335
   Valcour VG, 2005, JAIDS-J ACQ IMM DEF, V38, P31, DOI 10.1097/00126334-200501010-00006
   Valcour VG, 2006, JAIDS-J ACQ IMM DEF, V43, P405, DOI 10.1097/01.qai.0000243119.67529.f5
   Valdebenito S, 2021, J NEUROCHEM, V158, P429, DOI 10.1111/jnc.15336
   Van den Bossche J, 2017, TRENDS IMMUNOL, V38, P395, DOI 10.1016/j.it.2017.03.001
   van Ginneken V, 2009, MED HYPOTHESES, V72, P383, DOI 10.1016/j.mehy.2008.11.034
   van Niekerk G, 2020, CYTOKINE GROWTH F R, V52, P34, DOI 10.1016/j.cytogfr.2019.11.006
   van Son J, 2021, INT J MOL SCI, V22, DOI 10.3390/ijms22062993
   Vangipuram SD, 2007, INT J OBESITY, V31, P87, DOI 10.1038/sj.ijo.0803366
   Vedantam G, 2012, GUT MICROBES, V3, P2, DOI 10.4161/gmic.19424
   Viardot A, 2007, ENDOCRINOLOGY, V148, P346, DOI 10.1210/en.2006-0686
   Virto L, 2018, J PERIODONTOL, V89, P176, DOI 10.1902/jop.2017.170355
   Vittor AY, 2020, CURR TROP MED REP, V7, P25, DOI 10.1007/s40475-020-00200-7
   Wakim LM, 2012, J IMMUNOL, V189, P3462, DOI 10.4049/jimmunol.1201305
   Wang Y, 2017, BRAIN BEHAV IMMUN, V66, P135, DOI 10.1016/j.bbi.2017.06.007
   Wasim M, 2016, BIOCHEM GENET, V54, P565, DOI 10.1007/s10528-016-9751-z
   Weilhammer DR, 2012, INT J PARASITOL, V42, P947, DOI 10.1016/j.ijpara.2012.07.011
   White MF, 2003, SCIENCE, V302, P1710, DOI 10.1126/science.1092952
   Whitmer RA, 2008, NEUROLOGY, V71, P1057, DOI 10.1212/01.wnl.0000306313.89165.ef
   Whitmer RA, 2005, BMJ-BRIT MED J, V330, P1360, DOI 10.1136/bmj.38446.466238.E0
   Widmann CN, 2014, LANCET NEUROL, V13, P630, DOI 10.1016/S1474-4422(14)70017-1
   Wieland CW, 2005, INT IMMUNOL, V17, P1399, DOI 10.1093/intimm/dxh317
   Wilking AN, 2014, PEDIATR NEUROL, V51, P370, DOI 10.1016/j.pediatrneurol.2014.04.026
   Wlodarczyk A, 2017, EMBO J, V36, P3292, DOI 10.15252/embj.201696056
   Woods SP, 2010, J CLIN EXP NEUROPSYC, V32, P522, DOI 10.1080/13803390903264130
   Yano H, 2012, INFECT IMMUN, V80, P4409, DOI 10.1128/IAI.00787-12
   Yau B, 2018, INT J MOL SCI, V19, DOI 10.3390/ijms19113555
   YKIJARVINEN H, 1989, J CLIN ENDOCR METAB, V69, P317, DOI 10.1210/jcem-69-2-317
   Zawada A, 2021, MICROORGANISMS, V9, DOI 10.3390/microorganisms9010018
   Zemva J, 2011, CURR DIABETES REV, V7, P356, DOI 10.2174/157339911797415594
   Zhang AJX, 2013, J INFECT DIS, V207, P1270, DOI 10.1093/infdis/jit031
   Ziegler AN, 2015, NAT REV ENDOCRINOL, V11, P161, DOI 10.1038/nrendo.2014.208
   Ziegler AN, 2012, STEM CELLS, V30, P1265, DOI 10.1002/stem.1095
NR 349
TC 3
Z9 3
U1 4
U2 5
PU FRONTIERS MEDIA SA
PI LAUSANNE
PA AVENUE DU TRIBUNAL FEDERAL 34, LAUSANNE, CH-1015, SWITZERLAND
EI 1662-5102
J9 FRONT CELL NEUROSCI
JI Front. Cell. Neurosci.
PD NOV 2
PY 2021
VL 15
AR 765217
DI 10.3389/fncel.2021.765217
PG 22
WC Neurosciences
WE Science Citation Index Expanded (SCI-EXPANDED)
SC Neurosciences & Neurology
GA WY8IB
UT WOS:000719519900001
PM 34795562
OA Green Published, gold
DA 2022-07-02
ER

PT J
AU Farshbafnadi, M
   Zonouzi, SK
   Sabahi, M
   Dolatshahi, M
   Aarabi, MH
AF Farshbafnadi, Melina
   Zonouzi, Sara Kamali
   Sabahi, Mohammadmahdi
   Dolatshahi, Mahsa
   Aarabi, Mohammad Hadi
TI Aging & COVID-19 susceptibility, disease severity, and clinical
   outcomes: The role of entangled risk factors
SO EXPERIMENTAL GERONTOLOGY
LA English
DT Review
DE Older adults; SARS-CoV-2; ARDS; Mortality
ID ENZYME 2 ACE2; ELDERLY-PATIENTS; IMMUNE-RESPONSES; INFLAMMATION;
   ESTROGEN; RESTRICTION; EXPRESSION; INFECTION; RECEPTOR; HORMONES
AB The emergence of Severe Acute Respiratory Syndrome Corona Virus 2 (SARS-CoV-2) in late 2019 has been associated with a high rate of mortality and morbidity. It has been determined that the old population are not only at an increased risk for affliction with COVID-19 infection, but also atypical presentations, severe forms of the disease, and mortality are more common in this population. A plethora of mechanisms and risk factors contribute to the higher risk of infection in the old population. For instance, aging is associated with an increment in the expression of Angiotensin-Converting Enzyme-2 (ACE-2), the receptor for SARS-CoV-2 spike protein, which precipitates replication of the virus in the old population. On the other hand, immune dysregulation and changes in gut microbiota as a result of aging can contribute to the cytokine storm, one of the main indicators of disease severity. Decrement in sex steroids, especially in women, as well as growth hormone, both of which have crucial roles in immune regulation, is a key contributor to disease severity in old age. Senescence-associated oxidative stress and mitochondrial dysfunction in both pneumocytes and immune cells contribute to the severity of infection in an exacerbative manner. In addition, lifestyle-associated factors such as nutrition and physical activity, which are compromised in old age, are known as important factors in COVID-19 infection. Aging-associated comorbidities, especially cardiovascular diseases and diabetes mellitus, also put older adults at an increased risk of complications, and disease severity.
C1 [Farshbafnadi, Melina; Zonouzi, Sara Kamali; Dolatshahi, Mahsa] Univ Tehran Med Sci, Sch Med, Tehran, Iran.
   [Zonouzi, Sara Kamali; Sabahi, Mohammadmahdi; Dolatshahi, Mahsa] Univ Sci Educ & Res Network USERN, NeuroImaging Network NIN, Tehran, Iran.
   [Sabahi, Mohammadmahdi] Hamadan Univ Med Sci, Student Res Comm, Neurosurg Res Grp NRG, Hamadan, Hamadan, Iran.
   [Aarabi, Mohammad Hadi] Univ Padua, Dept Neurosci, Padua Neurosci Ctr, Padua, Italy.
RP Aarabi, MH (corresponding author), Univ Tehran Med Sci, Sch Med, Tehran, Iran.
EM melinafn15@gmail.com; sara.kamali.zonouzi@gmail.com;
   mmsabahi1996@gmail.com; Dolatshahimahsa75@gmail.com;
   mohammadhadi.aarabi@unipd.it
OI Farshbafnadi, Melina/0000-0002-3698-2363
CR Abduljalil JM, 2020, NEW MICROB NEW INFEC, V35, DOI 10.1016/j.nmni.2020.100672
   Abouhashem AS, 2020, ANTIOXID REDOX SIGN, V33, P59, DOI 10.1089/ars.2020.8111
   Agostinho P, 2010, CURR PHARM DESIGN, V16, P2766, DOI 10.2174/138161210793176572
   Ahasic AM, 2012, EUR J ENDOCRINOL, V166, P121, DOI 10.1530/EJE-11-0778
   Al-Lami RA, 2020, MAYO CLIN PROC, V95, P1710, DOI 10.1016/j.mayocp.2020.05.013
   Alessi J, 2020, DIABETOL METAB SYNDR, V12, DOI 10.1186/s13098-020-00584-6
   Almazeedi S, 2020, ECLINICALMEDICINE, V24, DOI 10.1016/j.eclinm.2020.100448
   Amar J, 2011, EMBO MOL MED, V3, P559, DOI 10.1002/emmm.201100159
   Arnold AP, 2009, FRONT NEUROENDOCRIN, V30, P1, DOI 10.1016/j.yfrne.2008.11.001
   Asfahan S, 2020, MONALDI ARCH CHEST D, V90, P313, DOI 10.4081/monaldi.2020.1325
   Asokan I, 2020, CURR ONCOL REP, V22, DOI 10.1007/s11912-020-00945-4
   Azwar MK, 2020, ACTA MED INDONES, V52, P199
   Baden LR, 2021, NEW ENGL J MED, V384, P403, DOI 10.1056/NEJMoa2035389
   Baker SA, 2021, PLOS ONE, V16, DOI 10.1371/journal.pone.0247060
   Balli N, 2020, INT J CLIN PRACT, V74, DOI 10.1111/ijcp.13596
   Banna G, 2019, ESMO OPEN, V4, DOI 10.1136/esmoopen-2020-000765
   Barazzoni R, 2020, CLIN NUTR, V39, P1631, DOI 10.1016/j.clnu.2020.03.022
   Baruch K, 2013, P NATL ACAD SCI USA, V110, P2264, DOI 10.1073/pnas.1211270110
   Basu Saurav, 2020, Indian J Med Ethics, VV, P103, DOI 10.20529/IJME.2020.041
   Bencivenga L, 2020, GEROSCIENCE, V42, P1089, DOI 10.1007/s11357-020-00218-9
   Benskin LL, 2020, FRONT PUBLIC HEALTH, V8, DOI 10.3389/fpubh.2020.00513
   Borghesi A, 2020, RADIOL MED, V125, P461, DOI 10.1007/s11547-020-01202-1
   Boucher BJ, 2012, AGING DIS, V3, P313
   Brown EE, 2020, AM J GERIAT PSYCHIAT, V28, P712, DOI 10.1016/j.jagp.2020.04.010
   Bukowska A, 2017, EXP BIOL MED, V242, P1412, DOI 10.1177/1535370217718808
   Bunyavanich S, 2020, JAMA-J AM MED ASSOC, V323, P2427, DOI 10.1001/jama.2020.8707
   Bupp MRG, 2018, FRONT IMMUNOL, V9, DOI 10.3389/fimmu.2018.01269
   BUTTERWO.M, 1967, NATURE, V214, P1224, DOI 10.1038/2141224a0
   Bwire G.M., 2020, CORONAVIRUS WHY MEN, P1
   Chappell MC, 2014, FRONT ENDOCRINOL, V5, DOI 10.3389/fendo.2013.00201
   Chaudhry F, 2020, J NEUROL SCI, V418, DOI 10.1016/j.jns.2020.117147
   Chen K, 2017, SCI TRANSL MED, V9, DOI 10.1126/scitranslmed.aao6298
   Chen TL, 2020, J GERONTOL A-BIOL, V75, P1788, DOI 10.1093/gerona/glaa089
   Chen Wei, 2020, Int. braz j urol., V46, P19, DOI [10.1590/S1677-5538.IBJU.2020.S102, 10.1590/s1677-5538.ibju.2020.s102]
   Chen YY, 2020, ENGINEERING-PRC, V6, P1170, DOI 10.1016/j.eng.2020.05.017
   Chung SM, 2020, DIABETES METAB J, V44, P405, DOI 10.4093/dmj.2020.0105
   Ciarambino, 2020, MINERVA MED
   Cook IF, 2008, VACCINE, V26, P3551, DOI 10.1016/j.vaccine.2008.04.054
   Cortis D, 2020, FRONT PUBLIC HEALTH, V8, DOI 10.3389/fpubh.2020.00202
   Covino M, 2020, GERIATR GERONTOL INT, V20, P704, DOI 10.1111/ggi.13960
   Cure E, 2020, DIABETES METAB SYND, V14, P349, DOI 10.1016/j.dsx.2020.04.019
   Dantzer R, 2008, NAT REV NEUROSCI, V9, P46, DOI 10.1038/nrn2297
   Das UN, 2018, J ADV RES, V11, P67, DOI 10.1016/j.jare.2018.02.004
   de Candia P, 2021, TRENDS IMMUNOL, V42, P18, DOI 10.1016/j.it.2020.11.002
   de Morais C, 2013, EUR J CLIN NUTR, V67, P1215, DOI 10.1038/ejcn.2013.175
   de Oliveira M, 2020, MOL CELL ENDOCRINOL, V515, DOI 10.1016/j.mce.2020.110917
   Desai R, 2020, DIABETES METAB SYND, V14, P683, DOI 10.1016/j.dsx.2020.05.021
   Desdin-Mico G, 2020, SCIENCE, V368, P1371, DOI 10.1126/science.aax0860
   Dolatshahi M, 2021, MOL NEUROBIOL, V58, P2379, DOI 10.1007/s12035-020-02236-2
   Domingues R, 2020, AGING-US, V12, P18778, DOI 10.18632/aging.103989
   Elkarow MH, 2020, FRONT ENDOCRINOL, V11, DOI 10.3389/fendo.2020.569633
   Escalera-Antezana Juan Pablo, 2020, Infez Med, V28, P238
   Fan HY, 2020, NEUROPSYCH DIS TREAT, V16, P1359, DOI 10.2147/NDT.S251173
   Filardi T, 2020, J ENDOCRINOL INVEST, V43, P1053, DOI 10.1007/s40618-020-01318-1
   Fisher L, 2020, J DIABETES COMPLICAT, V34, DOI 10.1016/j.jdiacomp.2020.107748
   Fox T, 2021, ACTA DIABETOL, V58, P33, DOI 10.1007/s00592-020-01592-8
   Franceschi C, 2007, NUTR REV, V65, pS173, DOI 10.1301/nr.2007.dec.S173-S176
   Franceschi C, 2014, J GERONTOL A-BIOL, V69, pS4, DOI 10.1093/gerona/glu057
   Gadi N, 2020, FRONT IMMUNOL, V11, DOI 10.3389/fimmu.2020.02147
   Ganji R, 2021, FRONT AGING NEUROSCI, V12, DOI 10.3389/fnagi.2020.614650
   Gao S, 2020, AGING-US, V12, P12504, DOI 10.18632/aging.103631
   Gemmati D, 2020, INT J MOL SCI, V21, DOI 10.3390/ijms21103474
   Giesen C, 2021, AM J INFECT CONTROL, V49, P143, DOI 10.1016/j.ajic.2020.07.014
   Godaert L, 2020, J INFECTION, V81, pE93, DOI 10.1016/j.jinf.2020.04.009
   Gu T, 2020, BMJ OPEN, V10, DOI 10.1136/bmjopen-2020-038976
   Guan Wei-Jie, 2020, N Engl J Med, V382, P1708, DOI 10.1056/NEJMoa2002032
   Guo T, 2020, GERONTOLOGY, V66, P467, DOI 10.1159/000508734
   Hall OJ, 2017, MUCOSAL IMMUNOL, V10, P1097, DOI 10.1038/mi.2017.35
   Hewagama A, 2009, GENES IMMUN, V10, P509, DOI 10.1038/gene.2009.12
   Hilton J, 2020, PLOS COMPUT BIOL, V16, DOI 10.1371/journal.pcbi.1008031
   ICMR Covid Study Grp, 2020, INDIAN J MED RES, V151, P424, DOI 10.4103/ijmr.IJMR_1896_20
   Jain V, 2020, INT J PUBLIC HEALTH, V65, P533, DOI 10.1007/s00038-020-01390-7
   Jakaria, 2020, ASS AGE SEX COMORBID
   Martin-Sanchez FJ, 2020, EUR GERIATR MED, V11, P829, DOI 10.1007/s41999-020-00359-2
   Jia HP, 2016, SHOCK, V46, P239, DOI 10.1097/SHK.0000000000000633
   JIN M, 2020, AGING CLIN EXP RES, V12
   Kai HS, 2021, HYPERTENS RES, V44, P955, DOI 10.1038/s41440-021-00641-1
   Kalantari H, 2020, GENE REP, V21, DOI 10.1016/j.genrep.2020.100910
   Kassir R, 2020, OBES REV, V21, DOI 10.1111/obr.13034
   Kerr AD, 2020, CLIN MED, V20, DOI 10.7861/clinmed.2020-0423
   Khan M, 2020, J MED MICROBIOL, V69, P1114, DOI 10.1099/jmm.0.001231
   Kikuchi K, 2020, THER APHER DIAL, V24, P361, DOI 10.1111/1744-9987.13531
   Kim MK, 2020, DIABETES METAB J, V44, P602, DOI 10.4093/dmj.2020.0146
   Klein S.L, 2013, SEX GENDER DIFFERENC, P499
   Klein SL, 2010, LANCET INFECT DIS, V10, P338, DOI 10.1016/S1473-3099(10)70049-9
   Korta P, 2019, MEDICINA-LITHUANIA, V55, DOI 10.3390/medicina55080485
   Kovats S, 2010, SEX HORMONES AND IMMUNITY TO INFECTION, P53, DOI 10.1007/978-3-642-02155-8_3
   Li P, 2020, INT J INFECT DIS, V97, P245, DOI 10.1016/j.ijid.2020.05.107
   Li T, 2020, EUR J CLIN NUTR, V74, P871, DOI 10.1038/s41430-020-0642-3
   Li XT, 2020, ACTA PHARMACOL SIN B, V10, P2010, DOI 10.1016/j.apsb.2020.09.003
   Lian JS, 2020, CLIN INFECT DIS, V71, P740, DOI 10.1093/cid/ciaa242
   Liepinsh E, 2020, PHYSIOL REP, V8, DOI 10.14814/phy2.14489
   Liu K, 2020, J INFECTION, V80, pE14, DOI 10.1016/j.jinf.2020.03.005
   Liu T, 2020, EMERG MICROBES INFEC, V9, P1546, DOI 10.1080/22221751.2020.1787799
   Logunov DY, 2021, LANCET, V397, P671, DOI 10.1016/S0140-6736(21)00234-8
   Lubrano C, 2020, OBESITY, V28, P2038, DOI 10.1002/oby.23000
   Meazza Cristina, 2004, Pediatr Endocrinol Rev, V1 Suppl 3, P490
   Medetalibeyoglu A, 2020, J NUTR HEALTH AGING, DOI [10.1007/s12603-020-1499-9, 10.1007/s12603-020-1477-2]
   Mehta S, 2020, CLIN MED, V20, P270, DOI 10.7861/clinmed.2020-0187
   Melo LC, 2014, EINSTEIN-SAO PAULO, V12, P120, DOI 10.1590/S1679-45082014RW2691
   Monk PD, 2021, LANCET RESP MED, V9, P196, DOI 10.1016/S2213-2600(20)30511-7
   Fernandez-Ayala DJM, 2020, EXP GERONTOL, V142, DOI 10.1016/j.exger.2020.111147
   de Oliveira NMT, 2020, PATHOGENS, V9, DOI 10.3390/pathogens9100817
   Mulligan BP, 2020, CLIN NEUROPSYCHOL, V34, P643, DOI 10.1080/13854046.2020.1723706
   Muscogiuri G, 2020, METABOLISM, V108, DOI 10.1016/j.metabol.2020.154251
   Niquini RP, 2020, CAD SAUDE PUBLICA, V36, DOI [10.1590/0102-311x00149420, 10.1590/0102-311X00149420]
   Niu SM, 2020, ARCH GERONTOL GERIAT, V89
   Oh YM, 2015, ANN AM THORAC SOC, V12, P1005, DOI 10.1513/AnnalsATS.201501-005OC
   Duarte MBO, 2020, CANCERS, V12, DOI 10.3390/cancers12123490
   Peron Jean Pierre Schatzmann, 2020, Clinics, V75, pe1912, DOI 10.6061/clinics/2020/e1912
   Petretto DR, 2020, GERIATRICS-BASEL, V5, DOI 10.3390/geriatrics5020025
   Pietrobon AJ, 2020, FRONT IMMUNOL, V11, DOI 10.3389/fimmu.2020.579220
   Pinna G, 2021, TRENDS ENDOCRIN MET, V32, P3, DOI 10.1016/j.tem.2020.11.004
   Polack FP, 2020, NEW ENGL J MED, V383, P2603, DOI 10.1056/NEJMoa2034577
   Poland GA, 2008, EXPERT OPIN BIOL TH, V8, P1659, DOI 10.1517/14712598.8.11.1659 
   Poloni TE, 2020, ECLINICALMEDICINE, V26, DOI 10.1016/j.eclinm.2020.100490
   Richardson DP, 2021, BRIT J NUTR, V125, P678, DOI 10.1017/S000711452000330X
   Rottoli M, 2020, EUR J ENDOCRINOL, V183, P389, DOI 10.1530/EJE-20-0541
   Ruetenik A, 2015, BBA-BIOENERGETICS, V1847, P1434, DOI 10.1016/j.bbabio.2015.05.005
   Saban M, 2022, J RACIAL ETHN HEALTH, V9, P581, DOI 10.1007/s40615-021-00991-z
   Sainz-Amo R, 2021, J NEUROL, V268, P2666, DOI 10.1007/s00415-020-10272-0
   Salam N, 2013, INDIAN J MED RES, V138, P595
   Sallam N, 2016, OXID MED CELL LONGEV, V2016, DOI 10.1155/2016/7239639
   SALLIS R, BR J SPORTS MED
   Sandberg, 2010, BIOL SEX DIFFER, V1, P6, DOI DOI 10.1186/2042-6410-1-6
   Sattar N, 2020, CIRCULATION, V142, P4, DOI 10.1161/CIRCULATIONAHA.120.047659
   Seeland U, 2020, BMC MED, V18, DOI 10.1186/s12916-020-01851-z
   Senapati S, 2020, J GENET, V99, DOI 10.1007/s12041-020-01217-7
   Shen N., 2020, CLIN CHARACTERISTICS
   Sherlock M, 2007, PITUITARY, V10, P189, DOI 10.1007/s11102-007-0039-5
   Simonnet A, 2020, OBESITY, V28, P1195, DOI 10.1002/oby.22831
   Singh KK, 2006, ANN NY ACAD SCI, V1067, P182, DOI 10.1196/annals.1354.022
   Song J, 2020, MED SCI MONITOR, V26, DOI 10.12659/MSM.925047
   Starr ME, 2011, FREE RADICAL BIO MED, V50, P371, DOI 10.1016/j.freeradbiomed.2010.11.013
   Stilhano RS, 2020, FASEB J, V34, P14103, DOI 10.1096/fj.202001394RR
   Suba Z, 2020, J PHARM PHARM SCI, V23, P75, DOI 10.18433/jpps31069
   Sward P, 2020, CRIT CARE, V24, DOI 10.1186/s13054-020-02942-2
   Takahashi Takehiro, 2020, medRxiv, DOI 10.1101/2020.06.06.20123414
   Tavernarakis N, 2020, NAT IMMUNOL, V21, P1143, DOI 10.1038/s41590-020-0780-8
   Tetzner A, 2016, HYPERTENSION, V68, P185, DOI 10.1161/HYPERTENSIONAHA.116.07572
   Tramontana F, 2020, ENDOCRINE, V69, P237, DOI 10.1007/s12020-020-02407-0
   Varghese N, 2020, ANTIOXIDANTS-BASEL, V9, DOI 10.3390/antiox9100932
   Verdecchia P, 2020, EUR J INTERN MED, V76, P14, DOI 10.1016/j.ejim.2020.04.037
   Viana SD, 2020, AGEING RES REV, V62, DOI 10.1016/j.arr.2020.101123
   de Siqueira JVV, 2020, OBES RES CLIN PRACT, V14, P398, DOI 10.1016/j.orcp.2020.07.005
   Vitetta L, 2007, CLIN INTERV AGING, V2, P537
   Vrillon A, 2020, J AM GERIATR SOC, V68, P2735, DOI 10.1111/jgs.16894
   Vuille-dit-Bille RN, 2020, AMINO ACIDS, V52, P1063, DOI 10.1007/s00726-020-02870-z
   Vykoukal J, 2020, COVID 19 CONUNDRUM D
   Wallentin L, 2020, EUR HEART J, V41, P4037, DOI [10.1093/eurheartj/ehaa761, 10.1093/eurheartj/ehaa697]
   Wang H, 2021, HYPERTENS RES, V44, P882, DOI 10.1038/s41440-021-00626-0
   Wang J, 2020, BMC PEDIATR, V20, DOI 10.1186/s12887-020-1991-8
   Wang L, 2020, J INFECTION, V80, P639, DOI 10.1016/j.jinf.2020.03.019
   Wei CC, 2020, BMC GERIATR, V20, DOI 10.1186/s12877-020-01811-5
   WHITE MC, 2019, BIOL SEX DIFFER, V10, P1
   Winer DA, 2017, J CLIN INVEST, V127, P33, DOI 10.1172/JCI88879
   Yanover C, 2020, JMIR PUBLIC HLTH SUR, V6, P349, DOI 10.2196/20872
   Youm YH, 2013, CELL METAB, V18, P519, DOI 10.1016/j.cmet.2013.09.010
   Yuan Xueting, 2020, Aging Med (Milton), V3, P260, DOI 10.1002/agm2.12133
   Zhang J, 2020, J TRANSL MED, V18, DOI 10.1186/s12967-020-02571-x
   Zhang W, 2021, INTERN EMERG MED, V16, P875, DOI 10.1007/s11739-020-02517-7
   Zheng YF, 2020, PROTEIN CELL, V11, P740, DOI 10.1007/s13238-020-00762-2
   Zhou P., 2020, DISCOVERY NOVEL CORO, V21, P9, DOI [10.1038/s41586-020-2012-7, 10.1101/2020.01.22.914952]
   Zhou ZG, 2020, AGING-US, V12, P11296, DOI 10.18632/aging.103535
   Zhu TT, 2020, J THORAC IMAG, V35, pW97, DOI 10.1097/RTI.0000000000000513
   Ziegler CGK, 2020, CELL, V181, P1016, DOI 10.1016/j.cell.2020.04.035
   Zipeto D, 2020, FRONT IMMUNOL, V11, DOI 10.3389/fimmu.2020.576745
NR 167
TC 11
Z9 12
U1 4
U2 11
PU PERGAMON-ELSEVIER SCIENCE LTD
PI OXFORD
PA THE BOULEVARD, LANGFORD LANE, KIDLINGTON, OXFORD OX5 1GB, ENGLAND
SN 0531-5565
EI 1873-6815
J9 EXP GERONTOL
JI Exp. Gerontol.
PD OCT 15
PY 2021
VL 154
AR 111507
DI 10.1016/j.exger.2021.111507
EA AUG 2021
PG 13
WC Geriatrics & Gerontology
WE Science Citation Index Expanded (SCI-EXPANDED); Social Science Citation Index (SSCI)
SC Geriatrics & Gerontology
GA US8VG
UT WOS:000697703800007
PM 34352287
OA Bronze, Green Published
DA 2022-07-02
ER

PT J
AU Schwartz, SS
   Epstein, S
   Corkey, BE
   Grant, SFA
   Gavin, JR
   Aguilar, RB
AF Schwartz, Stanley S.
   Epstein, Solomon
   Corkey, Barbara E.
   Grant, Struan F. A.
   Gavin, James R., III
   Aguilar, Richard B.
TI The Time Is Right for a New Classification System for Diabetes:
   Rationale and Implications of the beta-Cell-Centric Classification
   Schema
SO DIABETES CARE
LA English
DT Article
ID INCRETIN-BASED THERAPY; INSULIN-RESISTANCE; GUT MICROBIOTA;
   CARDIOVASCULAR OUTCOMES; DIPEPTIDYL PEPTIDASE-4; COMBINATION THERAPY;
   METABOLIC SYNDROME; GLYCEMIC CONTROL; OPEN-LABEL; TYPE-2
AB The current classification system presents challenges to the diagnosis and treatment of patients with diabetes mellitus (DM), in part due to its conflicting and confounding definitions of type 1 DM, type 2 DM, and latent autoimmune diabetes of adults (LADA). The current schema also lacks a foundation that readily incorporates advances in our understanding of the disease and its treatment. For appropriate and coherent therapy, we propose an alternate classification system. The beta-cell-centric classification of DM is a new approach that obviates the inherent and unintended confusions of the current system. The beta-cell-centric model presupposes that all DM originates from a final common denominator-the abnormal pancreatic beta-cell. It recognizes that interactions between genetically predisposed beta-cells with a number of factors, including insulin resistance (IR), susceptibility to environmental influences, and immune dysregulation/ inflammation, lead to the range of hyperglycemic phenotypes within the spectrum of DM. Individually or in concert, and often self-perpetuating, these factors contribute to beta-cell stress, dysfunction, or loss through at least 11 distinct pathways. Available, yet underutilized, treatments provide rational choices for personalized therapies that target the individual mediating pathways of hyperglycemia at work in any given patient, without the risk of drug-related hypoglycemia or weight gain or imposing further burden on the beta-cells. This article issues an urgent call for the review of the current DM classification system toward the consensus on a new, more useful system.
C1 [Schwartz, Stanley S.] Main Line Hlth, Wynnewood, PA 19096 USA.
   [Schwartz, Stanley S.] Univ Penn, Philadelphia, PA 19104 USA.
   [Epstein, Solomon] Mt Sinai Hosp, Dept Med, Div Endocrinol Diabet & Bone Dis, New York, NY 10029 USA.
   [Corkey, Barbara E.] Boston Univ, Sch Med, Dept Med, Boston, MA 02215 USA.
   [Grant, Struan F. A.] Univ Penn, Div Human Genet, Philadelphia, PA 19104 USA.
   [Grant, Struan F. A.] Univ Penn, Perelman Sch Med, Ctr Appl Genom, Dept Pediat, Philadelphia, PA 19104 USA.
   [Gavin, James R., III] Emory Univ, Sch Med, Atlanta, GA 30322 USA.
   [Aguilar, Richard B.] Diabet Nat, Sisters, OR USA.
RP Schwartz, SS (corresponding author), Main Line Hlth, Wynnewood, PA 19096 USA.
EM stschwar@gmail.com
RI Schwartz, S/I-9628-2019
FU National Institutes of Health (NIH) [R01 DK085212]; NIH [DK99618,
   DK56690, DK74778, DK35914]; NATIONAL INSTITUTE OF DIABETES AND DIGESTIVE
   AND KIDNEY DISEASES [R01DK035914, R01DK074778, R37DK035914, R56DK035914,
   R01DK056690, R01DK085212, R01DK099618] Funding Source: NIH RePORTER
FX S.S.S. and S.F.A.G. are partially supported by National Institutes of
   Health (NIH) grant R01 DK085212. S.F.A.G. holds the Daniel B. Burke
   Endowed Chair for Diabetes Research. B.E.C. is partially supported by
   NIH grants DK99618, DK56690, DK74778, and DK35914. No funding was
   received by any of authors for the work in the manuscript.
CR Abdul-Ghani MA, 2015, DIABETES OBES METAB, V17, P268, DOI 10.1111/dom.12417
   Allin KH, 2015, EUR J ENDOCRINOL, V172, pR167, DOI 10.1530/EJE-14-0874
   Anik A, 2015, J PEDIATR ENDOCR MET, V28, P251, DOI 10.1515/jpem-2014-0384
   Armato J, 2012, ENDOCR PRACT, V18, P342, DOI 10.4158/EP11194.OR
   Arnolds S, 2010, DIABETES CARE, V33, P1509, DOI 10.2337/dc09-2191
   Basile KJ, 2014, CURR DIABETES REP, V14, DOI 10.1007/s11892-014-0550-9
   Biswas SK, 2015, J DIABETES RES, V2015, DOI 10.1155/2015/150325
   Carvalho BM, 2013, MEDIAT INFLAMM, V2013, DOI 10.1155/2013/986734
   Chaudhuri A, 2012, J CLIN ENDOCR METAB, V97, P198, DOI 10.1210/jc.2011-1508
   Chen JQ, 2006, BIOCHEM BIOPH RES CO, V346, P1067, DOI 10.1016/j.bbrc.2006.06.027
   Chevalier N, 2015, DIABETES METAB, V41, P107, DOI 10.1016/j.diabet.2014.09.005
   Coomans CP, 2013, DIABETES, V62, P1102, DOI 10.2337/db12-0507
   Corkey BE, 2012, DIABETES CARE, V35, P2432, DOI 10.2337/dc12-0825
   Currie CJ, 2012, DIABETES OBES METAB, V14, P1, DOI 10.1111/j.1463-1326.2011.01469.x
   DeFronzo RA, 2012, DIABETES OBES METAB, V14, P5, DOI 10.1111/j.1463-1326.2011.01511.x
   DeFronzo RA, 2013, DIABETES CARE, V36, pS127, DOI 10.2337/dcS13-2011
   DeFronzo RA, 2009, DIABETES, V58, P773, DOI 10.2337/db09-9028
   Del Prato S, 2009, DIABETIC MED, V26, P1185, DOI 10.1111/j.1464-5491.2009.02847.x
   Donath MY, 2014, NAT REV DRUG DISCOV, V13, P465, DOI 10.1038/nrd4275
   Draznin B, 2011, DIABETOL METAB SYNDR, V3, DOI 10.1186/1758-5996-3-10
   Erion KA, 2015, J BIOL CHEM, V290, P16191, DOI 10.1074/jbc.M114.620351
   Escobedo G, 2014, REV INVEST CLIN, V66, P450
   Evans JL, 2003, DIABETES, V52, P1, DOI 10.2337/diabetes.52.1.1
   Evans JMM, 2006, DIABETOLOGIA, V49, P930, DOI 10.1007/s00125-006-0176-9
   Gallagher EJ, 2015, PHYSIOL REV, V95, P727, DOI 10.1152/physrev.00030.2014
   Garber AJ, 2015, ENDOCR PRACT, V21, P438, DOI 10.4158/EP15693.CS
   Garber AJ, 2012, LANCET, V379, P1498, DOI 10.1016/S0140-6736(12)60205-0
   Ghazi T, 2014, DIABETES CARE, V37, P210, DOI 10.2337/dc13-1169
   Gottlieb PA, 2015, CURR OPIN ENDOCRINOL, V22, P296, DOI 10.1097/MED.0000000000000172
   Grant SFA, 2010, ENDOCR REV, V31, P183, DOI 10.1210/er.2009-0029
   Groop L, 2014, TRENDS ENDOCRIN MET, V25, P440, DOI 10.1016/j.tem.2014.06.005
   Guglielmi C, 2012, DIABETES-METAB RES, V28, P40, DOI 10.1002/dmrr.2345
   Guy VC, 2015, DIABETES, V64, pA81
   Halban PA, 2014, DIABETES CARE, V37, P1751, DOI 10.2337/dc14-0396
   Henry RR, 2015, DIABETES CARE, V38, P412, DOI 10.2337/dc13-2955
   Inzucchi SE, 2015, DIABETOLOGIA, V58, P429, DOI 10.1007/s00125-014-3460-0
   Iwakura T, 2000, BIOCHEM BIOPH RES CO, V271, P422, DOI 10.1006/bbrc.2000.2616
   Kahn SE, 2014, LANCET, V383, P1068, DOI 10.1016/S0140-6736(13)62154-6
   Karlstad O, 2013, CURR DRUG SAF, V8, P333, DOI 10.2174/15680266113136660067
   Kelly CT, 2014, SURGERY, V156, P405, DOI 10.1016/j.surg.2014.04.028
   Kleinridders A, 2014, DIABETES, V63, P2232, DOI 10.2337/db14-0568
   Kunutsor SK, 2015, EUR J EPIDEMIOL, V30, P599, DOI 10.1007/s10654-015-0058-x
   Larsen CM, 2007, NEW ENGL J MED, V356, P1517, DOI 10.1056/NEJMoa065213
   Lebovitz HE, 2010, NAT REV ENDOCRINOL, V6, P326, DOI 10.1038/nrendo.2010.49
   Leslie RD, 2015, DIABETOLOGIA
   Longo N, 1999, J CLIN ENDOCR METAB, V84, P2623, DOI 10.1210/jc.84.8.2623
   Maedler K, 2005, J CLIN ENDOCR METAB, V90, P501, DOI 10.1210/jc.2004-0699
   Makdissi A, 2012, J CLIN ENDOCR METAB, V97, P3333, DOI 10.1210/jc.2012-1544
   Mandrup-Poulsen T, 2010, NAT IMMUNOL, V11, P881, DOI 10.1038/ni1010-881
   Margolis DJ, 2008, PHARMACOEPIDEM DR S, V17, P753, DOI 10.1002/pds.1630
   Matthews D, 2012, 48 ANN M EUR ASS STU
   Mu J, 2006, DIABETES, V55, P1695, DOI 10.2337/db05-1602
   Munir KM, 2015, EXPERT OPIN PHARMACO, V16, P2331, DOI 10.1517/14656566.2015.1084502
   Muntoni S, 2011, ANN NUTR METAB, V58, P25, DOI 10.1159/000323395
   Nathan DM, 2005, NEW ENGL J MED, V353, P2643, DOI 10.1056/nejmoa052187
   Nonaka K, 2008, DIABETES RES CLIN PR, V79, P291, DOI 10.1016/j.diabres.2007.08.021
   Oslowski CM, 2012, CELL METAB, V16, P265, DOI 10.1016/j.cmet.2012.07.005
   Perkins BA, 2014, DIABETES CARE, V37, P1480, DOI 10.2337/dc13-2338
   Pietropaolo M, 2007, DIABETES, V56, P1189, DOI 10.2337/db06-0880
   Polsky S, 2015, CURR OPIN ENDOCRINOL, V22, P277, DOI 10.1097/MED.0000000000000170
   Raciti GA, 2015, ACTA DIABETOL, V52, P821, DOI 10.1007/s00592-015-0741-0
   Redondo MJ, 2013, DIABETES, V62, P339, DOI 10.2337/db12-1171
   Reimer MK, 2002, EUR J ENDOCRINOL, V146, P717, DOI 10.1530/eje.0.1460717
   Renukuntla Venkat Sasidhar, 2014, J Diabetes Sci Technol, V8, P1011, DOI 10.1177/1932296814542153
   Riddle M, 2007, DIABETES CARE, V30, P2794, DOI 10.2337/dc07-0589
   Roep BO, 2014, NAT REV ENDOCRINOL, V10, P229, DOI 10.1038/nrendo.2014.2
   Rolandsson O, 2010, DIABETOLOGIA, V53, P1250, DOI 10.1007/s00125-010-1713-0
   Rosenstock J, 2008, DIABETES OBES METAB, V10, P376, DOI 10.1111/j.1463-1326.2008.00876.x
   ROSSETTI L, 1995, J CLIN INVEST, V96, P132, DOI 10.1172/JCI118013
   Schlaich M, 2015, LANCET DIABETES ENDO, V3, P148, DOI 10.1016/S2213-8587(14)70033-6
   Schwartz S, 2014, POSTGRAD MED, V126, P66, DOI 10.3810/pgm.2014.05.2757
   Schwartz SS, 2015, POSTGRAD MED, V127, P251, DOI 10.1080/00325481.2015.996504
   Shimoda M, 2011, DIABETOLOGIA, V54, P1098, DOI 10.1007/s00125-011-2069-9
   Simmons AL, 2014, CURR OBES REP, V3, P273, DOI 10.1007/s13679-014-0094-y
   Stahli BE, 2015, CURR CARDIOL REP, V17, DOI 10.1007/s11886-015-0608-6
   Straub RH, 2014, ARTHRITIS RES THER, V16, DOI 10.1186/ar4688
   Subauste A, 2014, PLOS ONE, V9, DOI 10.1371/journal.pone.0106537
   Tafuri KS, 2013, J CLIN RES PEDIATR E, V5, P236, DOI 10.4274/Jcrpe.981
   Tai NW, 2015, REV ENDOCR METAB DIS, V16, P55, DOI 10.1007/s11154-015-9309-0
   Thomas CC, 2015, MED CLIN N AM, V99, P1, DOI 10.1016/j.mcna.2014.08.015
   Tuomi T, 2014, LANCET, V383, P1084, DOI 10.1016/S0140-6736(13)62219-9
   Wherrett DK, 2015, DIABETES CARE, V38, P1975, DOI 10.2337/dc15-1429
   Wilding JPH, 2014, DIABETES OBES METAB, V16, P124, DOI 10.1111/dom.12187
   Yarchoan M, 2014, DIABETES, V63, P2253, DOI 10.2337/db14-0287
   Zhao M, 2015, INT J BIOCHEM CELL B, V67, P65, DOI 10.1016/j.biocel.2015.05.022
   Zhao YJ, 2014, J CLIN ENDOCR METAB, V99, pE876, DOI 10.1210/jc.2013-3633
   Zhou KX, 2014, LANCET DIABETES ENDO, V2, P481, DOI 10.1016/S2213-8587(14)70050-6
   Zinman B, 2015, NEW ENGL J MED, V373, P2117, DOI 10.1056/NEJMoa1504720
NR 88
TC 153
Z9 163
U1 4
U2 42
PU AMER DIABETES ASSOC
PI ALEXANDRIA
PA 1701 N BEAUREGARD ST, ALEXANDRIA, VA 22311-1717 USA
SN 0149-5992
EI 1935-5548
J9 DIABETES CARE
JI Diabetes Care
PD FEB
PY 2016
VL 39
IS 2
BP 179
EP 186
DI 10.2337/dc15-1585
PG 8
WC Endocrinology & Metabolism
WE Science Citation Index Expanded (SCI-EXPANDED)
SC Endocrinology & Metabolism
GA DB4XF
UT WOS:000368516200008
PM 26798148
OA Green Published
DA 2022-07-02
ER

PT J
AU Horie, M
   Miura, T
   Hirakata, S
   Hosoyama, A
   Sugino, S
   Umeno, A
   Murotomi, K
   Yoshida, Y
   Koike, T
AF Horie, Masanori
   Miura, Takamasa
   Hirakata, Satomi
   Hosoyama, Akira
   Sugino, Sakiko
   Umeno, Aya
   Murotomi, Kazutoshi
   Yoshida, Yasukazu
   Koike, Taisuke
TI Comparative analysis of the intestinal flora in type 2 diabetes and
   nondiabetic mice
SO EXPERIMENTAL ANIMALS
LA English
DT Article
DE intestinal flora; Lactobacillus; TSOD mouse; Turicibacter; type 2
   diabetes
ID ALPHA-DEFENSIN 5; GUT MICROBIOME; HUMAN HEALTH; TSOD MOUSE; MODEL;
   OBESE; SUSCEPTIBILITY; COMMUNITIES; METABOLOME; DISEASE
AB A relationship between type 2 diabetes mellitus (T2DM) and intestinal flora has been suggested since development of analysis technology for intestinal flora. An animal model of T2DM is important for investigation of T2DM. Although there are some animal models of T2DM, a comparison of the intestinal flora of healthy animals with that of T2DM animals has not yet been reported. The intestinal flora of Tsumura Suzuki Obese Diabetes (TSOD) mice was compared with that of Tsumura, Suzuki, Non Obesity (TSNO) mice in the present study. The TSOD mice showed typical type 2 diabetes symptoms, which were high-fat diet-independent. The TSOD and the TSNO mouse models were derived from the same strain, ddY. In this study, we compared the intestinal flora of TSOD mice with that if TSNO mice at 5 and 12 weeks of age. We determined that that the number of operational taxonomic units (OTUs) was significantly higher in the cecum of TSOD mice than in that of TSNO mice. The intestinal flora of the cecum and that of the feces were similar between the TSNO and the TSOD strains. The dominant bacteria in the cecum and feces were of the phyla Firmicutes and Bacteroidetes. However, the content of some bacterial species varied between the two strains. The percentage of Lactobacillus spp. within the general intestinal flora was higher in TSOD mice than in TSNO mice. In contrast, the percentages of order Bacteroidales and family Lachnospiraceae were higher in TSNO mice than in TSOD mice. Some species were observed only in TSOD mice, such as genera Turicibacter and SMB53 (family Clostridiaceae), the percentage of which were 3.8% and 2.0%, respectively. Although further analysis of the metabolism of the individual bacteria in the intestinal flora is essential, genera Turicibacter and SMB53 may be important for the abnormal metabolism of type 2 diabetes.
C1 [Horie, Masanori; Sugino, Sakiko; Umeno, Aya; Murotomi, Kazutoshi; Yoshida, Yasukazu] Natl Inst Adv Ind Sci & Technol, Hlth Res Inst, 2217-14 Hayashi Cho, Takamatsu, Kagawa 7610395, Japan.
   [Miura, Takamasa; Hirakata, Satomi; Hosoyama, Akira] NITE, Biol Resource Ctr NBRC, Shibuya Ku, 2-49-10 Nishihara, Tokyo 1510066, Japan.
   [Koike, Taisuke] Mitsubishi Chem Foods Corp, Chuo Ku, 2-13-10 Nihonbashi, Tokyo 1030027, Japan.
RP Horie, M (corresponding author), Natl Inst Adv Ind Sci & Technol, Hlth Res Inst, 2217-14 Hayashi Cho, Takamatsu, Kagawa 7610395, Japan.
RI Murotomi, Kazutoshi/J-1582-2018; Horie, Masanori/K-5582-2016; YOSHIDA,
   YASUKAZU/H-8510-2016
OI Murotomi, Kazutoshi/0000-0002-2124-1538; Horie,
   Masanori/0000-0001-9640-9350; YOSHIDA, YASUKAZU/0000-0001-6034-2502
FU Eisai Food & Chemical Co., Ltd. (Tokyo, Japan)
FX This study was funded by Eisai Food & Chemical Co., Ltd. (Tokyo, Japan).
CR Allen JM, 2015, J APPL PHYSIOL, V118, P1059, DOI 10.1152/japplphysiol.01077.2014
   Aronesty e, 2011, EA UTILS COMMAND LIN
   Benno Y., 1990, BIFIDUS, V4, P1
   Bosshard PP, 2002, INT J SYST EVOL MICR, V52, P1263, DOI 10.1099/00207713-52-4-1263
   Burcelin R, 2011, ACTA DIABETOL, V48, P257, DOI 10.1007/s00592-011-0333-6
   Caporaso JG, 2010, NAT METHODS, V7, P335, DOI 10.1038/nmeth.f.303
   DeSantis TZ, 2006, APPL ENVIRON MICROB, V72, P5069, DOI 10.1128/AEM.03006-05
   Edberg F, 2012, MICROB ECOL, V64, P870, DOI 10.1007/s00248-012-0069-z
   Edgar RC, 2010, BIOINFORMATICS, V26, P2460, DOI 10.1093/bioinformatics/btq461
   Haas BJ, 2011, GENOME RES, V21, P494, DOI 10.1101/gr.112730.110
   Hachinura S., 2007, NIHON NYUSANKIN GAKK, V18, P54
   Herlemann DPR, 2011, ISME J, V5, P1571, DOI 10.1038/ismej.2011.41
   Hirayama I, 1999, DIABETES, V48, P1183, DOI 10.2337/diabetes.48.5.1183
   Honda K, 2016, NATURE, V535, P75, DOI 10.1038/nature18848
   Hsu KH, 2009, J GEN APPL MICROBIOL, V55, P395, DOI 10.2323/jgam.55.395
   Jung MJ, 2016, SCI REP-UK, V6, DOI 10.1038/srep30887
   Kataoka K, 2016, J MED INVESTIG, V63, P27, DOI 10.2152/jmi.63.27
   Kimoto-Nira H., 2012, NIHON CHIKUSAN GAKKA, V83, P307
   Lau E, 2015, HORM-INT J ENDOCRINO, V14, P358, DOI 10.14310/horm.2002.1571
   Le Chatelier E, 2013, NATURE, V500, P541, DOI 10.1038/nature12506
   Lozupone C, 2005, APPL ENVIRON MICROB, V71, P8228, DOI 10.1128/AEM.71.12.8228-8235.2005
   Mathew B, 2015, PEPTIDES, V71, P128, DOI 10.1016/j.peptides.2015.07.009
   Messaoudi S, 2012, ANAEROBE, V18, P584, DOI 10.1016/j.anaerobe.2012.10.004
   MITSUOKA T, 1982, EISEI KAGAKU, V28, P43, DOI 10.1248/jhs1956.28.2_43
   Mobini R, 2017, DIABETES OBES METAB, V19, P579, DOI 10.1111/dom.12861
   Morishita Y., 1998, Journal of Intestinal Microbiology, V12, P1
   Murotomi K, 2015, FREE RADICAL RES, V49, P133, DOI 10.3109/10715762.2014.985218
   Murotomi K, 2014, J CLIN BIOCHEM NUTR, V55, P216, DOI 10.3164/jcbn.14-73
   Pedersen HK, 2016, NATURE, V535, P376, DOI 10.1038/nature18646
   Pope JL, 2017, TRANSL RES, V179, P139, DOI 10.1016/j.trsl.2016.07.021
   Sato J, 2014, DIABETES CARE, V37, P2343, DOI 10.2337/dc13-2817
   Schroeder BO, 2015, MUCOSAL IMMUNOL, V8, P661, DOI 10.1038/mi.2014.100
   Setchell KDR, 2002, J NUTR, V132, P3577, DOI 10.1093/jn/132.12.3577
   Stahel P, 2017, PLOS ONE, V12, DOI 10.1371/journal.pone.0172260
   Sun Y, 2016, FRONT MICROBIOL, V7, DOI 10.3389/fmicb.2016.00779
   Suzuki W, 1999, EXP ANIM TOKYO, V48, P181, DOI 10.1538/expanim.48.181
   Turnbaugh PJ, 2009, NATURE, V457, P480, DOI 10.1038/nature07540
   Umeno A, 2013, PLOS ONE, V8, DOI 10.1371/journal.pone.0063542
   Unoki H, 2008, NAT GENET, V40, P1098, DOI 10.1038/ng.208
   Upadhyaya S, 2015, GUT MICROBES, V6, P85, DOI 10.1080/19490976.2015.1024918
   Wang Q, 2007, APPL ENVIRON MICROB, V73, P5261, DOI 10.1128/AEM.00062-07
   WHO, 2016, GLOB REP PSOR, DOI DOI 10.1093/eurheartj/ehab128
   Yassour M, 2016, GENOME MED, V8, DOI 10.1186/s13073-016-0271-6
   Yasuda K, 2008, NAT GENET, V40, P1092, DOI 10.1038/ng.207
   Zapata HJ, 2015, J AM GERIATR SOC, V63, P776, DOI 10.1111/jgs.13310
   Zhao CQ, 1996, FEBS LETT, V396, P319, DOI 10.1016/0014-5793(96)01123-4
   Zhong YD, 2015, MOL NUTR FOOD RES, V59, P2066, DOI 10.1002/mnfr.201500187
NR 47
TC 49
Z9 63
U1 8
U2 62
PU INT PRESS EDITING CENTRE INC
PI TOKYO
PA 1-2-3 SUGAMO, TOSHIMA-KU, TOKYO, 170 0002, JAPAN
SN 1341-1357
EI 1881-7122
J9 EXP ANIM TOKYO
JI Exp. Anim.
PD OCT
PY 2017
VL 66
IS 4
BP 405
EP 416
PG 12
WC Veterinary Sciences; Zoology
WE Science Citation Index Expanded (SCI-EXPANDED)
SC Veterinary Sciences; Zoology
GA FM2NY
UT WOS:000414822700013
PM 28701620
OA Green Submitted, Green Published, gold
DA 2022-07-02
ER

PT J
AU Gjymishka, A
   Coman, RM
   Brusko, TM
   Glover, SC
AF Gjymishka, Altin
   Coman, Roxana M.
   Brusko, Todd M.
   Glover, Sarah C.
TI Influence of host immunoregulatory genes, ER stress and gut microbiota
   on the shared pathogenesis of inflammatory bowel disease and Type 1
   diabetes
SO IMMUNOTHERAPY
LA English
DT Review
DE autoimmune diseases; Crohn's disease; host genetics; IL-18RAP; SNP; Type
   1 diabetes mellitus
ID REGULATORY T-CELLS; GENOME-WIDE ASSOCIATION; NATURAL-KILLER-CELLS;
   CROHNS-DISEASE; ULCERATIVE-COLITIS; FECAL MICROBIOTA; NK CELLS; CLASS-I;
   SUSCEPTIBILITY; GENETICS
AB Inflammatory bowel disease (IBD) with its two distinct entities, Crohn's disease and ulcerative colitis, and Type 1 diabetes mellitus (T1D) are autoimmune diseases. The prevalence of these diseases continues to rapidly rise in the industrialized world. Despite the identification of several genetic loci that are associated with both IBD and T1D, thus far, there is a paucity of epidemiological data to support a clinical overlap. In an effort to better understand the underlying pathogenic mechanisms of both IBD and T1D, this review summarizes the literature about these related autoimmune diseases, describes the most recent advances in their etiopathogenesis and emphasizes the genetic and nongenetic factors that exercise a differential influence. Genome-wide association studies have identified genetic loci with a role in immune response regulation that are linked to both IBD (particularly Crohn's disease) and T1D. Some of these genetic loci (e.g., IL-18RAP) have a divergent role, conferring risk for one disease and protection for the other. Recent evidence highlights an important role of gut microbiota and cellular responses (e.g., endoplasmic reticulum stress) in the pathogenesis of both IBD and T1D.
C1 [Gjymishka, Altin; Coman, Roxana M.; Glover, Sarah C.] Univ Florida, Coll Med, Dept Med, Div Gastroenterol Hepatol & Nutr, Gainesville, FL 32610 USA.
   [Brusko, Todd M.] Univ Florida, Coll Med, Dept Pathol Immunol & Lab Med, Gainesville, FL 32610 USA.
RP Glover, SC (corresponding author), Univ Florida, Coll Med, Dept Med, Div Gastroenterol Hepatol & Nutr, Gainesville, FL 32610 USA.
EM sarah.glover@medicine.ufl.edu
OI Brusko, Todd/0000-0003-2878-9296; Glover, Sarah/0000-0002-9899-0473
FU NIH [RO1 CA113975-A2]; Gatorade fund; JDRF [2-2012-280]; American
   Diabetes Association [7-13-BS-022]; NATIONAL CANCER INSTITUTE
   [R01CA113975] Funding Source: NIH RePORTER
FX This study was supported by a NIH grant (RO1 CA113975-A2) and a Gatorade
   fund to SC Glover, and a JDRF Career Development Award (2-2012-280) and
   an American Diabetes Association grant (7-13-BS-022) to TM Brusko. The
   authors have no other relevant affiliations or financial involvement
   with any organization or entity with a financial interest in or
   financial conflict with the subject matter or materials discussed in the
   manuscript apart from those disclosed.
CR Altshuler D, 2010, NATURE, V467, P1061, DOI 10.1038/nature09534
   Aly TA, 2005, J AUTOIMMUN, V25, P40, DOI 10.1016/j.jaut.2005.09.002
   Andersen V, 2010, BMC MED GENET, V11, DOI 10.1186/1471-2350-11-82
   Arend WP, 2008, IMMUNOL REV, V223, P20, DOI 10.1111/j.1600-065X.2008.00624.x
   Aroniadis OC, 2013, CURR OPIN GASTROEN, V29, P79, DOI 10.1097/MOG.0b013e32835a4b3e
   Barrett JC, 2008, NAT GENET, V40, P955, DOI 10.1038/ng.175
   Barrett JC, 2009, NAT GENET, V41, P703, DOI 10.1038/ng.381
   Bason C, 2013, PLOS ONE, V8, DOI 10.1371/journal.pone.0057729
   Boden EK, 2008, CURR OPIN GASTROEN, V24, P733, DOI 10.1097/MOG.0b013e328311f26e
   Borody TJ, 2004, J CLIN GASTROENTEROL, V38, P475, DOI 10.1097/01.mcg.0000128988.13808.dc
   Bottini N, 2004, NAT GENET, V36, P337, DOI 10.1038/ng1323
   Bradfield JP, 2011, PLOS GENET, V7, DOI 10.1371/journal.pgen.1002293
   BRANDTZAEG P, 1995, GASTROENTEROLOGY, V109, P307, DOI 10.1016/0016-5085(95)90298-8
   Brant SR, 2013, CLIN GASTROENTEROL H, V11, P22, DOI 10.1016/j.cgh.2012.11.001
   Brauner H, 2010, J IMMUNOL, V184, P2272, DOI 10.4049/jimmunol.0804358
   BROBERGER O, 1959, J EXP MED, V110, P657, DOI 10.1084/jem.110.5.657
   Brusko TM, 2008, IMMUNOL REV, V223, P371, DOI 10.1111/j.1600-065X.2008.00637.x
   Cadwell K, 2008, NATURE, V456, P259, DOI 10.1038/nature07416
   Cho JH, 2011, GASTROENTEROLOGY, V140, P1704, DOI 10.1053/j.gastro.2011.02.046
   Christen U, 2012, CURR OPIN RHEUMATOL, V24, P417, DOI 10.1097/BOR.0b013e3283533719
   Cinek O, 2012, PLOS ONE, V7, DOI 10.1371/journal.pone.0048409
   Claesson MH, 2008, CLIN EXP RHEUMATOL, V26, pS8
   Concannon P, 2009, NEW ENGL J MED, V360, P1646, DOI 10.1056/NEJMra0808284
   Coppieters KT, 2012, CLIN EXP IMMUNOL, V168, P5, DOI 10.1111/j.1365-2249.2011.04554.x
   D'Haens GR, 1998, GASTROENTEROLOGY, V114, P262, DOI 10.1016/S0016-5085(98)70476-7
   Dahlquist G, 1998, ACTA PAEDIATR, V87, P5, DOI 10.1080/080352598750030537
   Das KM, 2008, BOWEL DIS S2, V14, pS97
   Dave M, 2012, TRANSL RES, V160, P246, DOI 10.1016/j.trsl.2012.05.003
   Delepine M, 2000, NAT GENET, V25, P406, DOI 10.1038/78085
   DETTMAN C, 1972, J PEDIATR-US, V80, P292, DOI 10.1016/S0022-3476(72)80596-1
   Dinarello CA, 2007, SEMIN NEPHROL, V27, P98, DOI 10.1016/j.semnephrol.2006.09.013
   Doecke JD, 2013, INFLAMM BOWEL DIS, V19, P240, DOI 10.1097/MIB.0b013e3182810041
   Dotta F, 2007, P NATL ACAD SCI USA, V104, P5115, DOI 10.1073/pnas.0700442104
   Elinav E, 2011, CELL, V145, P745, DOI 10.1016/j.cell.2011.04.022
   Fernando MMA, 2008, PLOS GENET, V4, DOI 10.1371/journal.pgen.1000024
   Feuerer M, 2009, IMMUNITY, V31, P654, DOI 10.1016/j.immuni.2009.08.023
   FIOCCHI C, 1989, ANN INTERN MED, V110, P786, DOI 10.7326/0003-4819-110-10-786
   Frank DN, 2007, P NATL ACAD SCI USA, V104, P13780, DOI 10.1073/pnas.0706625104
   Franke A, 2010, NAT GENET, V42, P1118, DOI 10.1038/ng.717
   Furuya D, 2002, J IMMUNOTHER, V25, pS65, DOI 10.1097/00002371-200203001-00010
   Ghiringhelli F, 2006, IMMUNOL REV, V214, P229, DOI 10.1111/j.1600-065X.2006.00445.x
   GINSBURG CH, 1983, GASTROENTEROLOGY, V85, P846
   Giongo A, 2011, ISME J, V5, P82, DOI 10.1038/ismej.2010.92
   Glocker EO, 2011, ANN NY ACAD SCI, V1246, P102, DOI 10.1111/j.1749-6632.2011.06339.x
   Glocker EO, 2010, LANCET, V376, P1272, DOI 10.1016/S0140-6736(10)61008-2
   Glocker EO, 2009, NEW ENGL J MED, V361, P2033, DOI 10.1056/NEJMoa0907206
   Grant S, 2009, CURR DIABETES REP, V9, P157, DOI 10.1007/s11892-009-0026-5
   Grunnet LG, 2011, DIABETES, V60, P697, DOI 10.2337/db10-1782
   Hagenbaugh A, 1997, J EXP MED, V185, P2101, DOI 10.1084/jem.185.12.2101
   Han S, 2011, TYPE 1 DIABETES PATH
   Hanifi-Moghaddam P, 2003, DIABETES, V52, P1137, DOI 10.2337/diabetes.52.5.1137
   Harding HP, 2001, MOL CELL, V7, P1153, DOI 10.1016/S1097-2765(01)00264-7
   Hisamatsu T, 2013, PHARMACOL THERAPEUT, V137, P283, DOI 10.1016/j.pharmthera.2012.10.008
   Huang J, 2012, EUR J HUM GENET, V20, P801, DOI 10.1038/ejhg.2012.3
   Hugot JP, 2001, NATURE, V411, P599, DOI 10.1038/35079107
   Hunt KA, 2008, NAT GENET, V40, P395, DOI 10.1038/ng.102
   Josefowicz SZ, 2012, ANNU REV IMMUNOL, V30, P531, DOI 10.1146/annurev.immunol.25.022106.141623
   Jostins L, 2012, NATURE, V491, P119, DOI 10.1038/nature11582
   Jun HS, 1999, DIABETES, V48, P34, DOI 10.2337/diabetes.48.1.34
   KAPRIO J, 1992, DIABETOLOGIA, V35, P1060, DOI 10.1007/BF02221682
   Kaser A, 2008, CELL, V134, P743, DOI 10.1016/j.cell.2008.07.021
   Kaser A, 2010, CURR OPIN GASTROEN, V26, P318, DOI 10.1097/MOG.0b013e32833a9ff1
   Kerdiles Y, 2013, J EXP MED, V210, P1065, DOI 10.1084/jem.20130960
   Khan RR, 2009, J PEDIATR GASTR NUTR, V48, P328, DOI 10.1097/MPG.0b013e31818255cc
   Kleessen B, 2002, SCAND J GASTROENTERO, V37, P1034, DOI 10.1080/003655202320378220
   Knosel T, 2009, PATHOL RES PRACT, V205, P223, DOI 10.1016/j.prp.2008.04.018
   Kornete Mara, 2013, Front Endocrinol (Lausanne), V4, P76, DOI 10.3389/fendo.2013.00076
   Kotlarz D, 2012, GASTROENTEROLOGY, V143, P347, DOI 10.1053/j.gastro.2012.04.045
   KUHN R, 1993, CELL, V75, P263, DOI 10.1016/0092-8674(93)80068-P
   Lappalainen M, 2008, INFLAMM BOWEL DIS, V14, P1118, DOI 10.1002/ibd.20431
   Lees CW, 2011, GUT, V60, P1739, DOI 10.1136/gut.2009.199679
   Lucke K, 2006, J MED MICROBIOL, V55, P617, DOI 10.1099/jmm.0.46198-0
   Manichanh C, 2006, GUT, V55, P205, DOI 10.1136/gut.2005.073817
   Manichanh C, 2012, NAT REV GASTRO HEPAT, V9, P599, DOI 10.1038/nrgastro.2012.152
   Mantovani A, 2004, TRENDS IMMUNOL, V25, P677, DOI 10.1016/j.it.2004.09.015
   Morey M, 2013, MOL GENET METAB, V110, P3, DOI 10.1016/j.ymgme.2013.04.024
   Mosser DM, 2008, NAT REV IMMUNOL, V8, P958, DOI 10.1038/nri2448
   Muzes G, 2012, WORLD J GASTROENTERO, V18, P5848, DOI 10.3748/wjg.v18.i41.5848
   Nara N, 2013, CLIN IMMUNOL, V146, P112, DOI 10.1016/j.clim.2012.12.001
   Nejentsev S, 2007, NATURE, V450, P887, DOI 10.1038/nature06406
   Nepom GT, 2013, CLIN IMMUNOL, DOI 10.1016/j.clim.2013.02.003
   Newman B, 2004, AM J GASTROENTEROL, V99, P306, DOI 10.1111/j.1572-0241.2004.04038.x
   Noble JA, 2010, DIABETES, V59, P2972, DOI 10.2337/db10-0699
   Nokoff N, 2013, ANN NY ACAD SCI, V1281, P1, DOI 10.1111/nyas.12021
   Oikarinen M, 2012, DIABETES, V61, P687, DOI 10.2337/db11-1157
   Onengut-Gumuscu S, 2005, J AUTOIMMUN, V25, P34, DOI 10.1016/j.jaut.2005.09.007
   Orr MT, 2010, CELL, V142, P847, DOI 10.1016/j.cell.2010.08.031
   Ott SJ, 2004, GUT, V53, P685, DOI 10.1136/gut.2003.025403
   Parkes M, 2007, NAT GENET, V39, P830, DOI 10.1038/ng2061
   Pettersson E, 2009, GENOMICS, V93, P105, DOI 10.1016/j.ygeno.2008.10.003
   Pizarro TT, 1999, J IMMUNOL, V162, P6829
   Read S, 2000, J EXP MED, V192, P295, DOI 10.1084/jem.192.2.295
   Rutkowski DT, 2010, J CELL BIOL, V189, P783, DOI 10.1083/jcb.201003138
   Sakuraba A, 2009, GASTROENTEROLOGY, V137, P1736, DOI 10.1053/j.gastro.2009.07.049
   Sartor RB, 2008, GASTROENTEROLOGY, V134, P577, DOI 10.1053/j.gastro.2007.11.059
   Schenk M, 2007, SEMIN IMMUNOL, V19, P84, DOI 10.1016/j.smim.2006.09.002
   Serreze DV, 2005, J VIROL, V79, P1045, DOI 10.1128/JVI.79.2.1045-1052.2005
   Silverberg MS, 2003, INFLAMM BOWEL DIS, V9, P1, DOI 10.1097/00054725-200301000-00001
   Smyth DJ, 2006, NAT GENET, V38, P617, DOI 10.1038/ng1800
   Smyth DJ, 2008, NEW ENGL J MED, V359, P2767, DOI 10.1056/NEJMoa0807917
   Steel AW, 2011, ALIMENT PHARM THER, V33, P115, DOI 10.1111/j.1365-2036.2010.04499.x
   Takayama T, 2010, GASTROENTEROLOGY, V139, P882, DOI 10.1053/j.gastro.2010.05.040
   TATTERSALL RB, 1972, LANCET, V2, P1120
   Thomas HE, 2013, ANN NY ACAD SCI, V1283, P81, DOI 10.1111/j.1749-6632.2012.06797.x
   Thompson AI, 2011, INFLAMM BOWEL DIS, V17, P831, DOI 10.1002/ibd.21375
   Thornton CM, 1997, PEDIATR PATHOL LAB M, V17, P487, DOI 10.1080/107710497174778
   Todd JA, 2010, CELL, V141, P1114, DOI 10.1016/j.cell.2010.06.015
   Vaarala O, 2012, IMMUNOL CELL BIOL, V90, P271, DOI 10.1038/icb.2011.115
   Van Belle TL, 2011, PHYSIOL REV, V91, P79, DOI 10.1152/physrev.00003.2010
   Van Limbergen J, 2009, ANNU REV GENOM HUM G, V10, P89, DOI 10.1146/annurev-genom-082908-150013
   Wang K, 2010, HUM MOL GENET, V19, P2059, DOI 10.1093/hmg/ddq078
   Wang MH, 2013, INFLAMM BOWEL DIS, V19, P1799, DOI 10.1097/MIB.0b013e31828706a0
   Watanabe N, 2003, DIGEST DIS SCI, V48, P408, DOI 10.1023/A:1021960401290
   Wen L, 2008, NATURE, V455, P1109, DOI 10.1038/nature07336
   Zhernakova A, 2009, NAT REV GENET, V10, P43, DOI 10.1038/nrg2489
NR 115
TC 17
Z9 23
U1 0
U2 27
PU FUTURE MEDICINE LTD
PI LONDON
PA UNITEC HOUSE, 3RD FLOOR, 2 ALBERT PLACE, FINCHLEY CENTRAL, LONDON, N3
   1QB, ENGLAND
SN 1750-743X
EI 1750-7448
J9 IMMUNOTHERAPY-UK
JI Immunotherapy
PD DEC
PY 2013
VL 5
IS 12
BP 1357
EP 1366
DI 10.2217/imt.13.130
PG 10
WC Immunology
WE Science Citation Index Expanded (SCI-EXPANDED)
SC Immunology
GA 257ZO
UT WOS:000327426800017
PM 24283846
OA Green Accepted
DA 2022-07-02
ER

PT J
AU Samsel, A
   Seneff, S
AF Samsel, Anthony
   Seneff, Stephanie
TI Glyphosate's Suppression of Cytochrome P450 Enzymes and Amino Acid
   Biosynthesis by the Gut Microbiome: Pathways to Modern Diseases
SO ENTROPY
LA English
DT Review
DE glyphosate; cytochrome P450; eNOS; obesity; cardiovascular disease;
   cancer; colitis; shikimate pathway; gut microbiome; tryptophan;
   tyrosine; phenylalanine; methionine; serotonin; Alzheimer's disease;
   Parkinson's disease; autism; depression
ID PHENYLALANINE AMMONIA-LYASE; NITRIC-OXIDE SYNTHASE; INDOLEAMINE
   2,3-DIOXYGENASE ACTIVITY; CHOLESTEROL SULFATE SYNTHESIS;
   INFLAMMATORY-BOWEL-DISEASE; RETINOIC ACID; BREAST-CANCER; VITAMIN-D;
   DEVELOPMENTAL IMMUNOTOXICITY; CLOSTRIDIUM-DIFFICILE
AB Glyphosate, the active ingredient in Roundup (R), is the most popular herbicide used worldwide. The industry asserts it is minimally toxic to humans, but here we argue otherwise. Residues are found in the main foods of the Western diet, comprised primarily of sugar, corn, soy and wheat. Glyphosate's inhibition of cytochrome P450 (CYP) enzymes is an overlooked component of its toxicity to mammals. CYP enzymes play crucial roles in biology, one of which is to detoxify xenobiotics. Thus, glyphosate enhances the damaging effects of other food borne chemical residues and environmental toxins. Negative impact on the body is insidious and manifests slowly over time as inflammation damages cellular systems throughout the body. Here, we show how interference with CYP enzymes acts synergistically with disruption of the biosynthesis of aromatic amino acids by gut bacteria, as well as impairment in serum sulfate transport. Consequences are most of the diseases and conditions associated with a Western diet, which include gastrointestinal disorders, obesity, diabetes, heart disease, depression, autism, infertility, cancer and Alzheimer's disease. We explain the documented effects of glyphosate and its ability to induce disease, and we show that glyphosate is the "textbook example" of exogenous semiotic entropy: the disruption of homeostasis by environmental toxins.
C1 [Seneff, Stephanie] MIT, Comp Sci & Artificial Intelligence Lab, Cambridge, MA 02139 USA.
RP Seneff, S (corresponding author), MIT, Comp Sci & Artificial Intelligence Lab, Cambridge, MA 02139 USA.
EM anthonysamsel@acoustictracks.net; Seneff@csail.mit.edu
FU Quanta Computers, Taipei, Taiwan, under the auspices of the Qmulus
   Project
FX This work was funded in part by Quanta Computers, Taipei, Taiwan, under
   the auspices of the Qmulus Project. We thank three reviewers whose
   valuable comments led to a much improved version of this paper.
CR Abass K, 2012, TOXICOLOGY, V294, P17, DOI 10.1016/j.tox.2012.01.010
   Abass K, 2009, J ENVIRON SCI HEAL B, V44, P553, DOI 10.1080/03601230902997766
   ABDELMALLEK AY, 1994, MICROBIOL RES, V149, P69, DOI 10.1016/S0944-5013(11)80139-4
   Adams JB, 2006, J ALTERN COMPLEM MED, V12, P59, DOI 10.1089/acm.2006.12.59
   Adlard PA, 2010, J NEUROSCI, V30, P1631, DOI 10.1523/JNEUROSCI.5255-09.2010
   Akhondzadeh S, 2004, BMC PSYCHIATRY, V4, DOI 10.1186/1471-244X-4-9
   Al-Yafee YA, 2011, BMC NEUROL, V11, DOI 10.1186/1471-2377-11-139
   Alberti A, 1999, BIOL PSYCHIAT, V46, P420, DOI 10.1016/S0006-3223(98)00337-0
   Alexander D. D., 2007, INT J CANCER, V120, P4061
   Alkhawajah MM, 2013, MULT SCLER J, V19, P259, DOI 10.1177/1352458512461393
   Altieri L, 2011, BIOMARKERS, V16, P252, DOI 10.3109/1354750X.2010.548010
   Anderson KN, 2008, CLIN NEUROL NEUROSUR, V110, P492, DOI 10.1016/j.clineuro.2008.01.004
   Anderson M, 2001, JAMA-J AM MED ASSOC, V286, P2695, DOI 10.1001/jama.286.21.2695
   Andreola F, 1997, CANCER RES, V57, P2835
   [Anonymous], 1986, FAO WHO EV 1, V78
   Antolin I, 2002, BRAIN RES, V943, P163, DOI 10.1016/S0006-8993(02)02551-9
   Anzenbacher P, 2001, CELL MOL LIFE SCI, V58, P737, DOI 10.1007/PL00000897
   Arbuckle TE, 2001, ENVIRON HEALTH PERSP, V109, P851, DOI 10.2307/3454830
   Arnold LE, 2005, J CHILD ADOL PSYCHOP, V15, P628, DOI 10.1089/cap.2005.15.628
   Asayama Kentaro, 2003, Journal of Nippon Medical School, V70, P334
   Ashorn M, 2003, ALIMENT PHARM THERAP, V18, P80, DOI 10.1046/j.0953-0673.2003.01730.x
   Ashwood P, 2003, J CLIN IMMUNOL, V23, P504, DOI 10.1023/B:JOCI.0000010427.05143.bb
   Aulehla A, 2010, CSH PERSPECT BIOL, V2, DOI 10.1101/cshperspect.a000869
   Azad MB, 2013, CAN MED ASSOC J, V185, P385, DOI 10.1503/cmaj.121189
   Baig MN, 2003, WEED TECHNOL, V17, P655, DOI 10.1614/Wt-02-075
   Baillie-Hamilton PF, 2002, J ALTERN COMPLEM MED, V8, P185, DOI 10.1089/107555302317371479
   Baldwin RL, 1996, BIOPHYS J, V71, P2056, DOI 10.1016/S0006-3495(96)79404-3
   Baron-Cohen S, 2002, TRENDS COGN SCI, V6, P248, DOI 10.1016/S1364-6613(02)01904-6
   Basile AS, 1997, HEPATOLOGY, V25, P1303, DOI 10.1002/hep.510250636
   Battaglin WA, 2005, J AM WATER RESOUR AS, V41, P323, DOI 10.1111/j.1752-1688.2005.tb03738.x
   BAUR JR, 1977, AGRON J, V69, P1015, DOI 10.2134/agronj1977.00021962006900060027x
   Becerra-Moreno A, 2012, J AGR FOOD CHEM, V60, P11378, DOI 10.1021/jf303252v
   BERG NB, 1971, J CELL BIOL, V50, P469, DOI 10.1083/jcb.50.2.469
   Bewtra M, 2007, CLIN GASTROENTEROL H, V5, P597, DOI 10.1016/j.cgh.2007.01.015
   Borah A, 2009, J PINEAL RES, V47, P293, DOI 10.1111/j.1600-079X.2009.00713.x
   BREISCH ST, 1976, SCIENCE, V192, P382, DOI 10.1126/science.130678
   Breum L, 2003, AM J CLIN NUTR, V77, P1112, DOI 10.1093/ajcn/77.5.1112
   Brewer GJ, 2012, BIOFACTORS, V38, P107, DOI 10.1002/biof.1005
   BUCHMANN A, 1985, CARCINOGENESIS, V6, P513, DOI 10.1093/carcin/6.4.513
   BUCKMAN NG, 1984, J CHROMATOGR, V284, P441, DOI 10.1016/S0021-9673(01)87845-6
   CABALLERO B, 1988, METABOLISM, V37, P672, DOI 10.1016/0026-0495(88)90089-3
   Cakmak I, 2009, EUR J AGRON, V31, P114, DOI 10.1016/j.eja.2009.07.001
   CARSON DA, 1986, EXP CELL RES, V164, P273, DOI 10.1016/0014-4827(86)90028-5
   Carter-Kent C, 2008, AM J GASTROENTEROL, V103, P1036, DOI 10.1111/j.1572-0241.2007.01709.x
   Caulfield L. E., 2004, COMP QUANTIFICATION
   Cerdeira AL, 2007, J ENVIRON SCI HEAL B, V42, P539, DOI 10.1080/03601230701391542
   Chen MX, 2013, J CHROMATOGR A, V1272, P90, DOI [10.1016/j.chroma.2012.11.069, 10.1016/j.jclepro.2022.131987]
   Clair E, 2012, CURR MICROBIOL, V64, P486, DOI 10.1007/s00284-012-0098-3
   Clair E, 2012, TOXICOL IN VITRO, V26, P269, DOI 10.1016/j.tiv.2011.12.009
   Clayton TA, 2012, FEBS LETT, V586, P956, DOI 10.1016/j.febslet.2012.01.049
   Clayton TA, 2009, P NATL ACAD SCI USA, V106, P14728, DOI 10.1073/pnas.0904489106
   Cleary MP, 2009, ENDOCRINOLOGY, V150, P2537, DOI 10.1210/en.2009-0070
   Coates JD, 1996, APPL ENVIRON MICROB, V62, P1099, DOI 10.1128/AEM.62.3.1099-1101.1996
   Cohen BI, 2002, MED HYPOTHESES, V59, P757, DOI 10.1016/S0306-9877(02)00325-0
   Costello S, 2009, AM J EPIDEMIOL, V169, P919, DOI 10.1093/aje/kwp006
   Cowen PJ, 2008, TRENDS PHARMACOL SCI, V29, P433, DOI 10.1016/j.tips.2008.05.004
   Crawford AJ, 2010, P NATL ACAD SCI USA, V107, P13777, DOI 10.1073/pnas.0914115107
   Croonenberghs J, 2008, NEUROENDOCRINOL LETT, V29, P385
   Cryle MJ, 2006, ANGEW CHEM INT EDIT, V45, P8221, DOI 10.1002/anie.200603411
   Dao SP, 2012, J NEPAL MED ASSOC, V52, P40
   DARI L, 1985, ARCH MICROBIOL, V143, P311, DOI 10.1007/BF00411256
   De Maria N, 2006, J AGR FOOD CHEM, V54, P2621, DOI 10.1021/jf058166c
   De Roos AJ, 2005, ENVIRON HEALTH PERSP, V113, P49, DOI 10.1289/ehp.7340
   Deckelbaum RJ, 2001, OBES RES, V9, p239S, DOI 10.1038/oby.2001.125
   DEUFEMIA P, 1995, BIOMED PHARMACOTHER, V49, P288, DOI 10.1016/0753-3322(96)82645-X
   Vivancos PD, 2011, PLANT PHYSIOL, V157, P256, DOI 10.1104/pp.111.181024
   Dietert RR, 2007, CURR MED CHEM, V14, P1075, DOI 10.2174/092986707780362899
   Dietert RR, 2011, REPROD TOXICOL, V31, P319, DOI 10.1016/j.reprotox.2010.09.006
   DUKE SO, 1985, PESTIC BIOCHEM PHYS, V24, P384, DOI 10.1016/0048-3575(85)90151-8
   DUKE SO, 1980, PLANT PHYSIOL, V65, P17, DOI 10.1104/pp.65.1.17
   DUKE SO, 1978, PLANT SCI LETT, V11, P185, DOI 10.1016/0304-4211(78)90002-0
   Duke SO, 2008, PEST MANAG SCI, V64, P319, DOI 10.1002/ps.1518
   EFSA, 2012, EFSA J, V10, P2550, DOI DOI 10.2903/J.EFSA.2012.2550
   Ejim LJ, 2004, INFECT IMMUN, V72, P3310, DOI 10.1128/IAI.72.6.3310-3314.2004
   El-Demerdash FM, 2001, J ENVIRON SCI HEAL B, V36, P29, DOI 10.1081/PFC-100000914
   Engelberg H, 2001, ATHEROSCLEROSIS, V159, P253, DOI 10.1016/S0021-9150(01)00650-5
   EVANS WC, 1988, ANNU REV MICROBIOL, V42, P289, DOI 10.1146/annurev.mi.42.100188.001445
   FALANY CN, 1991, TRENDS PHARMACOL SCI, V12, P255, DOI 10.1016/0165-6147(91)90566-B
   Famularo G, 2005, MED HYPOTHESES, V65, P1132, DOI 10.1016/j.mehy.2004.09.030
   Fei N, 2013, ISME J, V7, P880, DOI 10.1038/ismej.2012.153
   Finegold SM, 2008, MED HYPOTHESES, V70, P508, DOI 10.1016/j.mehy.2007.07.019
   Finegold SM, 2011, MED HYPOTHESES, V77, P270, DOI 10.1016/j.mehy.2011.04.032
   Foulk K.E., 2009, P JUN SCI ENG HUM S, P2
   Friedberg S., 2004, AFR TODAY, V51, P325
   Friedman LG, 2012, J NEUROSCI, V32, P7585, DOI 10.1523/JNEUROSCI.5809-11.2012
   Fujii H, 1997, EMBO J, V16, P4163, DOI 10.1093/emboj/16.14.4163
   Ganal SC, 2012, IMMUNITY, V37, P171, DOI 10.1016/j.immuni.2012.05.020
   Gasnier C, 2009, TOXICOLOGY, V262, P184, DOI 10.1016/j.tox.2009.06.006
   GATLEY SJ, 1977, BIOCHEM J, V166, P39, DOI 10.1042/bj1660039
   Geldenhuys WJ, 2011, CNS DRUGS, V25, P765, DOI 10.2165/11590190-000000000-00000
   Ginde AA, 2009, ARCH INTERN MED, V169, P626, DOI 10.1001/archinternmed.2008.604
   Goldman R, 1999, FREE RADICAL BIO MED, V27, P1050, DOI 10.1016/S0891-5849(99)00140-9
   Gomez-Santos C, 2012, CLIN ENDOCRINOL, V77, P548, DOI 10.1111/j.1365-2265.2011.04306.x
   Gorren ACF, 2007, BBA-GEN SUBJECTS, V1770, P432, DOI 10.1016/j.bbagen.2006.08.019
   Gruber A, 2011, PESTICIDES IND SALES
   Guillet G, 2000, PLANT PHYSIOL, V122, P933, DOI 10.1104/pp.122.3.933
   Hageman GJ, 2001, MUTAT RES-FUND MOL M, V475, P45, DOI 10.1016/S0027-5107(01)00078-1
   Hakkak R, 2005, BREAST CANCER RES, V7, pR627, DOI 10.1186/bcr1263
   Hallikainen T, 1999, MOL PSYCHIATR, V4, P385, DOI 10.1038/sj.mp.4000526
   Hamilton B. E., 2012, NATL VITAL STAT REPO, V61
   Hartzell S, 2012, ENTROPY-SWITZ, V14, P1953, DOI 10.3390/e14101953
   Hashimoto T, 2012, NATURE, V487, P477, DOI 10.1038/nature11228
   Hayaishi O, 1996, ADV EXP MED BIOL, V398, P285
   HEAFIELD MT, 1990, NEUROSCI LETT, V110, P216, DOI 10.1016/0304-3940(90)90814-P
   Henry W. B., 2005, CROP MANAGEMENT
   Hernandez A, 1999, J AGR FOOD CHEM, V47, P2920, DOI 10.1021/jf981052z
   Hernandez-Morante JJ, 2008, STEROIDS, V73, P209, DOI 10.1016/j.steroids.2007.10.005
   Herrmann KM, 1999, ANNU REV PLANT PHYS, V50, P473, DOI 10.1146/annurev.arplant.50.1.473
   HIDAKA H, 1969, J PHARMACOL EXP THER, V166, P272
   HIDIROGLOU M, 1984, J DAIRY SCI, V67, P1147, DOI 10.3168/jds.S0022-0302(84)81416-2
   HIETANEN E, 1983, ACTA PHARMACOL TOX, V53, P103
   HOAGLAND RE, 1980, WEED SCI, V28, P393, DOI 10.1017/S0043174500055545
   Hofmeister F., 1888, ARCH EXP PATHOL PHAR, V24, P247, DOI [10.1007/BF01918191, DOI 10.1007/BF01918191]
   Holmes E, 2008, NATURE, V453, P396, DOI 10.1038/nature06882
   Hong CC, 2004, BREAST CANCER RES, V6, pR352, DOI 10.1186/bcr798
   Horvath Karoly, 2002, Curr Gastroenterol Rep, V4, P251, DOI 10.1007/s11894-002-0071-6
   Howles PA, 1996, PLANT PHYSIOL, V112, P1617, DOI 10.1104/pp.112.4.1617
   Issa M, 2007, CLIN GASTROENTEROL H, V5, P345, DOI 10.1016/j.cgh.2006.12.028
   Jagoe RT, 2001, CURR OPIN CLIN NUTR, V4, P183, DOI 10.1097/00075197-200105000-00003
   James SJ, 2004, AM J CLIN NUTR, V80, P1611, DOI 10.1093/ajcn/80.6.1611
   JETTEN AM, 1989, J INVEST DERMATOL, V93, P108, DOI 10.1111/1523-1747.ep12277374
   Johnson RJ, 2007, AM J CLIN NUTR, V86, P899
   Johnson RJ, 2009, ENDOCR REV, V30, P96, DOI 10.1210/er.2008-0033
   KELLY CP, 1994, NEW ENGL J MED, V330, P257, DOI 10.1056/NEJM199401273300406
   Kern J.K., 2004, TRENDS AUTISM RES
   Khalili H, 2012, GUT, V61, P1686, DOI 10.1136/gutjnl-2011-301574
   KHAN SU, 1977, J AGR FOOD CHEM, V25, P1430, DOI 10.1021/jf60214a016
   KHAN SU, 1981, ACS SYM SER, V174, P275
   Kim H, 2013, TOXICOL IN VITRO, V27, P191, DOI 10.1016/j.tiv.2012.09.021
   Kruger M, 2013, ANAEROBE, V20, P74, DOI 10.1016/j.anaerobe.2013.01.005
   Kumar S, 2009, AM J PHYSIOL-LUNG C, V297, pL309, DOI 10.1152/ajplung.90538.2008
   Lamb DC, 1998, BIOCHEM BIOPH RES CO, V244, P110, DOI 10.1006/bbrc.1997.7988
   Landmesser U, 2003, J CLIN INVEST, V111, P1201, DOI 10.1172/JCI200314172
   LANGLAIS J, 1981, P NATL ACAD SCI-BIOL, V78, P7266, DOI 10.1073/pnas.78.12.7266
   Lansdowne ATG, 1998, PSYCHOPHARMACOLOGY, V135, P319, DOI 10.1007/s002130050517
   Larsen K, 2012, ENVIRON TOXICOL PHAR, V34, P811, DOI 10.1016/j.etap.2012.09.005
   LAUNAY JM, 1988, NEUROPSYCHOBIOLOGY, V20, P1, DOI 10.1159/000118465
   Leifer CA, 2011, TOXICOL ENVIRON CHEM, V93, P1463, DOI 10.1080/02772248.2011.586114
   LELORD G, 1981, J AUTISM DEV DISORD, V11, P219, DOI 10.1007/BF01531686
   Lemberg A, 2009, ANN HEPATOL, V8, P95, DOI 10.1016/S1665-2681(19)31785-5
   Li YP, 2005, FASEB J, V19, P362, DOI 10.1096/fj.04-2364com
   Libby P, 2002, CIRCULATION, V105, P1135, DOI 10.1161/hc0902.104353
   Littman DR, 2011, CELL HOST MICROBE, V10, P311, DOI 10.1016/j.chom.2011.10.004
   Loftus EV, 2004, GASTROENTEROLOGY, V126, P1504, DOI 10.1053/j.gastro.2004.01.063
   Londry KL, 1999, CAN J MICROBIOL, V45, P458, DOI 10.1139/cjm-45-6-458
   Lorbek G, 2012, FEBS J, V279, P1516, DOI 10.1111/j.1742-4658.2011.08432.x
   Lu W, 2013, MOL BIOSYST, V9, P522, DOI 10.1039/c2mb25374g
   Luo Y, 2011, J INT MED RES, V39, P2012, DOI 10.1177/147323001103900548
   MacDonald J. M., 2009, Economic Information Bulletin - USDA Economic Research Service
   MacDonald MJ, 2007, BIOCHEM CELL BIOL, V85, P273, DOI 10.1139/O07-018
   MacFabe Derrick F., 2012, Microbial Ecology in Health and Disease, V23, P19260, DOI 10.3402/mehd.v23i0.19260
   Maes M, 2008, NEUROENDOCRINOL LETT, V29, P117
   Maes M, 2009, METAB BRAIN DIS, V24, P27, DOI 10.1007/s11011-008-9118-1
   Manas F.J., 2009, BIOCELL, V33, pA80
   Mao WF, 2011, P NATL ACAD SCI USA, V108, P12657, DOI 10.1073/pnas.1109535108
   Marc J, 2004, TOXICOL SCI, V82, P436, DOI 10.1093/toxsci/kfh281
   Marc J, 2002, CHEM RES TOXICOL, V15, P326, DOI 10.1021/tx015543g
   Mariager TP, 2013, CLIN TOXICOL, V51, P111, DOI 10.3109/15563650.2013.763951
   MARTINEAU J, 1985, BIOL PSYCHIAT, V20, P467, DOI 10.1016/0006-3223(85)90019-8
   McCormack VA, 2006, CANCER EPIDEM BIOMAR, V15, P1159, DOI 10.1158/1055-9965.EPI-06-0034
   McCully KS, 2007, AM J CLIN NUTR, V86, p1563S, DOI 10.1093/ajcn/86.5.1563S
   McCully KS, 2011, ANN CLIN LAB SCI, V41, P301
   McDougle CJ, 1996, ARCH GEN PSYCHIAT, V53, P993
   Meltzer CC, 1998, NEUROPSYCHOPHARMACOL, V18, P407
   Michalowicz J, 2007, POL J ENVIRON STUD, V16, P347
   Miller WL, 2012, SCI SIGNAL, V5, DOI 10.1126/scisignal.2003318
   Moco S, 2012, J PROTEOME RES, V11, P4781, DOI 10.1021/pr300581s
   Moffett JR, 2003, IMMUNOL CELL BIOL, V81, P247, DOI 10.1046/j.1440-1711.2003.t01-1-01177.x
   MOFFETT JR, 1994, CELL TISSUE RES, V278, P461
   Mohamed F, 2009, PLOS ONE, V4, DOI 10.1371/journal.pone.0005127
   Montgomery AJ, 2003, AM J PSYCHIAT, V160, P1887, DOI 10.1176/appi.ajp.160.10.1887
   MOORMAN TB, 1992, J AGR FOOD CHEM, V40, P289, DOI 10.1021/jf00014a025
   Morandin LA, 2005, ECOL APPL, V15, P871, DOI 10.1890/03-5271
   Morimoto LM, 2002, CANCER CAUSE CONTROL, V13, P741, DOI 10.1023/A:1020239211145
   Morrison LD, 1996, J NEUROCHEM, V67, P1328
   Mose T, 2008, J TOXICOL ENV HEAL A, V71, P984, DOI 10.1080/01932690801934513
   Motoyama N, 2004, CURR OPIN GENET DEV, V14, P11, DOI 10.1016/j.gde.2003.12.003
   Mottier A, 2013, AQUAT TOXICOL, V128, P67, DOI 10.1016/j.aquatox.2012.12.002
   MURCH SH, 1993, LANCET, V341, P711, DOI 10.1016/0140-6736(93)90485-Y
   NAFZIGER ED, 1984, PLANT PHYSIOL, V76, P571, DOI 10.1104/pp.76.3.571
   Nebert DW, 2002, LANCET, V360, P1155, DOI 10.1016/S0140-6736(02)11203-7
   Negga R, 2011, NEUROTOXICOLOGY, V32, P331, DOI 10.1016/j.neuro.2011.02.002
   Nie Chun Lai, 2007, BMC Neurosci, V8, P9, DOI 10.1186/1471-2202-8-9
   Noonan CW, 2002, NEUROLOGY, V58, P136, DOI 10.1212/WNL.58.1.136
   Ortega-Garcia F, 2009, J AGR FOOD CHEM, V57, P10331, DOI 10.1021/jf901471c
   Ortiz GG, 2008, CURR NEUROPHARMACOL, V6, P203, DOI 10.2174/157015908785777201
   Paetow LJ, 2013, J AQUAT ANIM HEALTH, V25, P15, DOI 10.1080/08997659.2012.722170
   Paganelli A, 2010, CHEM RES TOXICOL, V23, P1586, DOI 10.1021/tx1001749
   Pandi-Perumal SR, 2013, NEUROTOX RES, V23, P267, DOI 10.1007/s12640-012-9337-4
   Peraldi P, 1996, J BIOL CHEM, V271, P13018, DOI 10.1074/jbc.271.22.13018
   Plomgaard P, 2005, DIABETES, V54, P2939, DOI 10.2337/diabetes.54.10.2939
   Popkin BM, 1998, NUTR REV, V56, P106
   Potocnik FCV, 2006, METAB BRAIN DIS, V21, P139, DOI 10.1007/s11011-006-9023-4
   Prior RL, 2006, J SCI FOOD AGR, V86, P2487, DOI 10.1002/jsfa.2611
   Puoane T, 2002, OBES RES, V10, P1038, DOI 10.1038/oby.2002.141
   Qiu H., 2012, J HAZARD MATER, P172
   Ratnieks FLW, 2010, SCIENCE, V327, P152, DOI 10.1126/science.1185563
   Ray WJ, 1997, J BIOL CHEM, V272, P18702, DOI 10.1074/jbc.272.30.18702
   Relyea RA, 2005, ECOL APPL, V15, P618, DOI 10.1890/03-5342
   Rendic S, 1997, DRUG METAB REV, V29, P413, DOI 10.3109/03602539709037591
   Retz W, 2004, BEHAV SCI LAW, V22, P415, DOI 10.1002/bsl.589
   Richard S, 2005, ENVIRON HEALTH PERSP, V113, P716, DOI 10.1289/ehp.7728
   Richards TA, 2006, EUKARYOT CELL, V5, P1517, DOI 10.1128/EC.00106-06
   Robin M.- M, 2010, ARGENTINA SOYBEANS H
   Rolls Barbara J., 2003, Nutr Today, V38, P42, DOI 10.1097/00017285-200303000-00004
   Romero-Gomez M, 2009, METAB BRAIN DIS, V24, P147, DOI 10.1007/s11011-008-9124-3
   ROY A, 1988, ACTA PSYCHIAT SCAND, V78, P529, DOI 10.1111/j.1600-0447.1988.tb06380.x
   RUETER P, 1994, NATURE, V372, P455, DOI 10.1038/372455a0
   Sarachana T, 2011, PLOS ONE, V6, DOI 10.1371/journal.pone.0017116
   SATOH MS, 1994, BIOCHEMISTRY-US, V33, P7099, DOI 10.1021/bi00189a012
   Schacker M., 2008, SPRING BEES COLONY C, P52
   Schultz ST, 2006, INT BREASTFEED J, V1, DOI 10.1186/1746-4358-1-16
   Schuster I, 2011, BBA-PROTEINS PROTEOM, V1814, P186, DOI 10.1016/j.bbapap.2010.06.022
   Scoones I, 2008, J AGRAR CHANGE, V8, P315, DOI 10.1111/j.1471-0366.2008.00172.x
   Seiler N, 2002, NEUROCHEM INT, V41, P189, DOI 10.1016/S0197-0186(02)00041-4
   Selvi AA, 2011, FOOD AGR IMMUNOL, V22, P217, DOI 10.1080/09540105.2011.553799
   Seneff S, 2013, ENTROPY-SWITZ, V15, P372, DOI 10.3390/e15010372
   Seneff S, 2012, ENTROPY-SWITZ, V14, P2492, DOI 10.3390/e14122492
   Seneff S, 2012, ENTROPY-SWITZ, V14, P2265, DOI 10.3390/e14112265
   Seneff S, 2012, ENTROPY-SWITZ, V14, P2227, DOI 10.3390/e14112227
   Seralini GE, 2012, FOOD CHEM TOXICOL, V50, P4221, DOI 10.1016/j.fct.2012.08.005
   Seshadri S, 2002, NEW ENGL J MED, V346, P476, DOI 10.1056/NEJMoa011613
   Shangari N, 2005, METHOD ENZYMOL, V400, P342, DOI 10.1016/S0076-6879(05)00020-0
   Shaw DR, 1998, PHOTON SPECTRA, V32, P12
   Shaw W, 2010, NUTR NEUROSCI, V13, P135, DOI 10.1179/147683010X12611460763968
   Shawcross D, 2005, CELL MOL LIFE SCI, V62, P2295, DOI 10.1007/s00018-005-5089-0
   Shehata AA, 2013, CURR MICROBIOL, V66, P350, DOI 10.1007/s00284-012-0277-2
   SHINABARGER DL, 1986, J BACTERIOL, V168, P702, DOI 10.1128/jb.168.2.702-707.1986
   Shiva Vandana, 2005, SEEDS SUICIDE ECOLOG
   Sibbing D, 2009, EUR HEART J, V30, P916, DOI 10.1093/eurheartj/ehp041
   Silveira M. F., 2008, REV SUADE PUBLICA, V42, P1
   SIVSAMMYE G, 1990, J CLIN MICROBIOL, V28, P1851, DOI 10.1128/JCM.28.8.1851-1853.1990
   Slofstra Sjoukje H, 2003, Hematol J, V4, P295, DOI 10.1038/sj.thj.6200263
   SMITH EA, 1992, VET HUM TOXICOL, V34, P531
   Sogut S, 2003, CLIN CHIM ACTA, V331, P111, DOI 10.1016/S0009-8981(03)00119-0
   Song C, 1998, J AFFECT DISORDERS, V49, P211, DOI 10.1016/S0165-0327(98)00025-1
   Song YL, 2004, APPL ENVIRON MICROB, V70, P6459, DOI 10.1128/AEM.70.11.6459-6465.2004
   STEVENTON GB, 1990, XENOBIOTICA, V20, P117, DOI 10.3109/00498259009046818
   Stiles AR, 2009, J BIOL CHEM, V284, P28485, DOI 10.1074/jbc.R109.042168
   Strott CA, 2003, J LIPID RES, V44, P1268, DOI 10.1194/jlr.R300005-JLR200
   Subbaramaiah K, 2011, CANCER PREV RES, V4, P329, DOI 10.1158/1940-6207.CAPR-10-0381
   SULLIVAN TP, 1979, CAN J ZOOL, V57, P1406, DOI 10.1139/z79-182
   Sun YJ, 2010, CHROMATOGRAPHIA, V72, P679, DOI 10.1365/s10337-010-1705-8
   Sutcliffe JS, 2005, AM J HUM GENET, V77, P265, DOI 10.1086/432648
   Sweeten TL, 2004, BIOL PSYCHIAT, V55, P434, DOI 10.1016/j.biopsych.2003.09.001
   Szymczak J, 1998, STEROIDS, V63, P319, DOI 10.1016/S0039-128X(98)00019-1
   Takemura G, 2006, AUTOPHAGY, V2, P212, DOI 10.4161/auto.2608
   Tang L, 2012, J AGR FOOD CHEM, V60, P3223, DOI 10.1021/jf201987k
   Terman A, 2006, CHEM-BIOL INTERACT, V163, P29, DOI 10.1016/j.cbi.2006.04.013
   Terman A, 2008, CURR CARDIOL REV, V4, P107, DOI 10.2174/157340308784245801
   Thum T, 2007, DIABETES, V56, P666, DOI 10.2337/db06-0699
   Troussard X, 2000, Hematol J, V1, P181, DOI 10.1038/sj.thj.6200025
   Valstar M. J., 2008, J INHERIT METAB DIS, V31
   van Guldener C, 2006, NEPHROL DIAL TRANSPL, V21, P1161, DOI 10.1093/ndt/gfl044
   van Guldener C, 2001, KIDNEY INT, V59, pS234, DOI 10.1046/j.1523-1755.2001.59780234.x
   VANDERHE.C, 1971, CLIN CHIM ACTA, V34, P289, DOI 10.1016/0009-8981(71)90182-3
   Vasan RS, 2003, JAMA-J AM MED ASSOC, V289, P1251, DOI 10.1001/jama.289.10.1251
   Veenstra-VanderWeele J, 2012, P NATL ACAD SCI USA, V109, P5469, DOI 10.1073/pnas.1112345109
   Wakefield AJ, 2002, J PEDIATR GASTR NUTR, V34, pS14, DOI 10.1097/00005176-200205001-00004
   Wakefield AJ, 2002, ALIMENT PHARM THER, V16, P663, DOI 10.1046/j.1365-2036.2002.01206.x
   Walle T, 2004, DRUG METAB DISPOS, V32, P1377, DOI 10.1124/dmd.104.000885
   Walsh LP, 2000, ENVIRON HEALTH PERSP, V108, P769, DOI 10.1289/ehp.00108769
   Walters DK, 2011, LEUKEMIA, V25, P1344, DOI 10.1038/leu.2011.94
   Wang L, 2012, DIGEST DIS SCI, V57, P2096, DOI 10.1007/s10620-012-2167-7
   Waring R. H., 2000, Journal of Nutritional and Environmental Medicine (Abingdon), V10, P25, DOI 10.1080/13590840050000861
   Watt N. T., 2011, INT J ALZHEIMERS DIS, V2011
   Weed Science Society of America Committee, 1979, HERB HDB WEED SCI SO
   WERNER ER, 1989, BIOCHEM J, V262, P861, DOI 10.1042/bj2620861
   WERNERFELMAYER G, 1991, ADV EXP MED BIOL, V294, P505
   Westall FC, 2006, J CLIN MICROBIOL, V44, P2099, DOI 10.1128/JCM.02532-05
   Wikvall K, 2001, INT J MOL MED, V7, P201
   Williams BL, 2011, PLOS ONE, V6, DOI 10.1371/journal.pone.0024585
   Williams GM, 2000, REGUL TOXICOL PHARM, V31, P117, DOI 10.1006/rtph.1999.1371
   Woods SC, 2003, J NUTR, V133, P1081, DOI 10.1093/jn/133.4.1081
   World Health Organization, WHO GLOB INF
   Xia F, 2004, BIOTECHNOL BIOENG, V87, P354, DOI 10.1002/bit.20120
   Xu HY, 2002, DIABETES, V51, P1876, DOI 10.2337/diabetes.51.6.1876
   Yap IKS, 2010, J PROTEOME RES, V9, P2996, DOI 10.1021/pr901188e
   Yasuda H, 2011, SCI REP-UK, V1, DOI 10.1038/srep00129
   Yong M, 2010, CANCER EPIDEM BIOMAR, V19, P537, DOI 10.1158/1055-9965.EPI-09-0898
   YOSHIDA R, 1980, ARCH BIOCHEM BIOPHYS, V203, P343, DOI 10.1016/0003-9861(80)90185-X
   YOSHIDA R, 1978, P NATL ACAD SCI USA, V75, P3998, DOI 10.1073/pnas.75.8.3998
   Zhao JM, 1998, PLANT CELL, V10, P359, DOI 10.1105/tpc.10.3.359
   ZIMMERMANN RC, 1993, J CLIN ENDOCR METAB, V76, P1160, DOI 10.1210/jc.76.5.1160
   Zoroglu SS, 2003, CELL BIOCHEM FUNCT, V21, P55, DOI 10.1002/cbf.989
   Zouaoui K, 2013, FORENSIC SCI INT, V226, pE20, DOI 10.1016/j.forsciint.2012.12.010
NR 286
TC 139
Z9 158
U1 9
U2 358
PU MDPI
PI BASEL
PA ST ALBAN-ANLAGE 66, CH-4052 BASEL, SWITZERLAND
SN 1099-4300
J9 ENTROPY-SWITZ
JI Entropy
PD APR
PY 2013
VL 15
IS 4
BP 1416
EP 1463
DI 10.3390/e15041416
PG 48
WC Physics, Multidisciplinary
WE Science Citation Index Expanded (SCI-EXPANDED)
SC Physics
GA 131YE
UT WOS:000318033900017
OA Green Submitted, gold
DA 2022-07-02
ER

PT J
AU Wang, JY
   Zhao, HL
   Wang, YM
   Lau, HC
   Zhou, WH
   Chen, CP
   Tan, SW
AF Wang, Junyan
   Zhao, Hongli
   Wang, Yueming
   Lau, Hoching
   Zhou, Wenhu
   Chen, Chuanpin
   Tan, Songwen
TI A review of stevia as a potential healthcare product: Up-to-date
   functional characteristics, administrative standards and engineering
   techniques
SO TRENDS IN FOOD SCIENCE & TECHNOLOGY
LA English
DT Review
DE Stevia; Sweetener; Healthcare properties; Use levels; Engineering
   techniques
ID RESPONSE-SURFACE METHODOLOGY; SUBCRITICAL WATER EXTRACTION; REBAUDIANA
   BERTONI LEAVES; BIOACTIVE COMPOUNDS; ANTIOXIDANT ACTIVITIES; ASSISTED
   EXTRACTION; NATURAL SWEETENER; ETHANOLIC EXTRACT; GREEN EXTRACTION;
   REBAUDIOSIDE-A
AB Background: As a sugar substitute, stevia has attracted increasing attention because of reduced calories and natural origin. Recent studies have showed that stevia has numerous healthcare properties. Scope and approach: The importance of good practices for stevia used in foodstuffs is described as both a potential healthcare product and a sweetener. Based on recent reports, this work reviews the health-related characteristics from positive and negative sides, the current administrative standards for stevia-containing products, and the engineering techniques.
   Key Findings and Conclusions: Stevia demonstrates therapeutic benefits as a joint nutraceutical in the management of chronic diseases including overweight and obesity, diabetes mellitus, fatty liver, cardiac fibrosis, liver fibrosis, inflammatory bowel disease, certain types of cancer, hypertension, and chronic kidney diseases. Adverse effects mainly involve disorders of human metabolism and intestinal microbiota, genotoxicity, chronic toxicity, carcinogenicity, hypersensitivity, allergenicity and so forth. Although debate exists, the results obtained from current studies are in favour of recognizing stevia as a recommended substitute to sugar without obvious potential adverse effects on metabolic health. Based on daily safe intake levels of 4.0-4.4 mg/kg (as steviol equivalent), many countries have released administrative standards for the use of stevia in foodstuffs. The stateof-the-art production techniques are introduced from harvest, dehydration, grinding, extraction, purification and drying aspects. The future trends of research contain finding new healthcare properties and side effects, designing stevia-containing products (for improved taste) and improving engineering techniques.
C1 [Wang, Junyan; Zhao, Hongli; Zhou, Wenhu; Chen, Chuanpin; Tan, Songwen] Cent South Univ, Xiangya Sch Pharmaceut Sci, Changsha 410013, Peoples R China.
   [Wang, Junyan; Wang, Yueming; Lau, Hoching] Univ Sydney, Fac Sci, Sydney, NSW 2006, Australia.
RP Tan, SW (corresponding author), Cent South Univ, Xiangya Sch Pharmaceut Sci, Changsha 410013, Peoples R China.
EM stan0309@uni.sydney.edu.au
RI Zhou, Wenhu/T-3163-2017; tan, songwen/H-5570-2017
OI Zhou, Wenhu/0000-0003-3794-661X; tan, songwen/0000-0003-0698-4410
CR Abou-Arab A. E., 2010, African Journal of Food Science, V4, P269
   Aghajanyan A, 2017, BIOMED RES INT, V2017, DOI 10.1155/2017/9251358
   Aguilar F, 2015, EFSA J, V13, DOI 10.2903/j.efsa.2015.4146
   Aguilar F, 2014, EFSA J, V12, DOI 10.2903/j.efsa.2014.3639
   Ahmad J, 2020, TRENDS FOOD SCI TECH, V100, P177, DOI 10.1016/j.tifs.2020.04.030
   Alavala S, 2019, EUR J PHARMACOL, V855, P192, DOI 10.1016/j.ejphar.2019.05.015
   Ameer K, 2017, FOOD CHEM, V229, P198, DOI 10.1016/j.foodchem.2017.01.121
   Andersen BV, 2017, FOOD QUAL PREFER, V58, P76, DOI 10.1016/j.foodqual.2017.01.005
   Anton SD, 2010, APPETITE, V55, P37, DOI 10.1016/j.appet.2010.03.009
   Araujo JR, 2014, REPROD TOXICOL, V49, P196, DOI 10.1016/j.reprotox.2014.09.007
   Azad M. B., 2019, BIORXIV
   Barriocanal LA, 2008, REGUL TOXICOL PHARM, V51, P37, DOI 10.1016/j.yrtph.2008.02.006
   Bayat E, 2020, J FOOD BIOCHEM, V44, DOI 10.1111/jfbc.13252
   Bender C, 2015, INT J FOOD SCI NUTR, V66, P553, DOI 10.3109/09637486.2015.1038223
   Bhasker S, 2015, PHYTOMEDICINE, V22, P1037, DOI 10.1016/j.phymed.2015.07.007
   Brijesh K, 2016, IJBCP, V5, P2463, DOI DOI 10.18203/2319-2003.IJBCP20164106
   Buniowska M, 2017, FOOD CHEM, V221, P1834, DOI 10.1016/j.foodchem.2016.10.093
   Cagetti MG, 2020, J FUNCT FOODS, V68, DOI 10.1016/j.jff.2020.103891
   Canada Government, 2019, LIST PERM SWEET LIST
   Carbonell-Capella JM, 2017, J FOOD PROCESS PRES, V41, DOI 10.1111/jfpp.13179
   Casas-Grajales S, 2019, LIFE SCI, V224, P187, DOI 10.1016/j.lfs.2019.03.035
   Castro-Munoz R, 2021, CRIT REV FOOD SCI, V61, P2152, DOI 10.1080/10408398.2020.1772717
   Chakraborty S, 2020, FOOD BIOPROD PROCESS, V120, P114, DOI 10.1016/j.fbp.2020.01.003
   Chang JC, 2005, HORM METAB RES, V37, P610, DOI 10.1055/s-2005-870528
   Chatsudthipong V, 2009, PHARMACOL THERAPEUT, V121, P41, DOI 10.1016/j.pharmthera.2008.09.007
   Chen TH, 2005, PLANTA MED, V71, P108, DOI 10.1055/s-2005-837775
   Ciulu M, 2017, IND CROP PROD, V108, P106, DOI 10.1016/j.indcrop.2017.06.024
   Pina-Perez MC, 2018, FOOD CONTROL, V90, P98, DOI 10.1016/j.foodcont.2018.02.022
   Covarrubias-Cardenas AG, 2018, AGRONOMY-BASEL, V8, DOI 10.3390/agronomy8090170
   Cui JW, 2019, J SURFACTANTS DETERG, V22, P1505, DOI 10.1002/jsde.12325
   Rocha IFD, 2015, FOOD SCI NUTR, V3, P129, DOI 10.1002/fsn3.195
   Diaz-Gutierrez C, 2020, IND CROP PROD, V147, DOI 10.1016/j.indcrop.2020.112220
   Eisenreich A, 2020, FOOD CHEM, V321, DOI 10.1016/j.foodchem.2020.126700
   Elnaga N. I. E. A., 2016, Annals of Agricultural Science (Cairo), V61, P155, DOI 10.1016/j.aoas.2015.11.008
   Englert M, 2016, CHROMATOGRAPHIA, V79, P275, DOI 10.1007/s10337-016-3033-0
   European Food Safety Authority, 2011, EFSA J, V9, DOI 10.2903/j.efsa.2011.1972
   European Food Safety Authority, 2018, EFSA J, V16, P5181
   Fao, 2016, JOINT FAO WHO EXP CO
   Fda U. S., 2020, GRAS NOT
   Fitch C, 2012, J ACAD NUTR DIET, V112, P739, DOI 10.1016/j.jand.2012.03.009
   Food Standards Australia & New Zealand, 2019, ADD STEV GLYC FRUIT
   Formigoni M, 2018, INT FOOD RES J, V25, P1510
   Fssai I.ndia, 2015, FOOD PRODUCT STANDAR
   Gallo M, 2018, PROCESSES, V6, DOI 10.3390/pr6080105
   Gallo M, 2017, PLANT FOOD HUM NUTR, V72, P141, DOI 10.1007/s11130-017-0598-1
   Gardana C, 2003, J AGR FOOD CHEM, V51, P6618, DOI 10.1021/jf0303619
   Gasmalla MAA, 2017, ARAB J CHEM, V10, P726, DOI 10.1016/j.arabjc.2014.06.012
   Gasmalla MAA, 2014, FOOD ENG REV, V6, P150, DOI 10.1007/s12393-014-9080-0
   Gawel-Beben K, 2015, MOLECULES, V20, P5468, DOI 10.3390/molecules20045468
   Gerami M, 2020, PHYSIOL MOL BIOL PLA, V26, P965, DOI 10.1007/s12298-020-00788-0
   Guo QB, 2019, J AGR FOOD CHEM, V67, P8020, DOI 10.1021/acs.jafc.9b02545
   Gupta Prahlad, 2013, ISRN Dent, V2013, P519421, DOI 10.1155/2013/519421
   Herrero M, 2010, J CHROMATOGR A, V1217, P2495, DOI 10.1016/j.chroma.2009.12.019
   Holvoet P, 2015, FOOD CHEM TOXICOL, V77, P22, DOI 10.1016/j.fct.2014.12.017
   Hsieh MH, 2003, CLIN THER, V25, P2797, DOI 10.1016/S0149-2918(03)80334-X
   Hsu Yung-Ho, 2002, Zhonghua Yi Xue Za Zhi (Taipei), V65, P1
   Huang XY, 2010, SEP PURIF TECHNOL, V71, P220, DOI 10.1016/j.seppur.2009.11.025
   Ilic V, 2017, BIOMED PHARMACOTHER, V90, P216, DOI 10.1016/j.biopha.2017.03.045
   Isoyan AS, 2019, TOXICON, V159, pS15, DOI 10.1016/j.toxicon.2018.11.365
   Ruiz-Ojeda FJ, 2019, ADV NUTR, V10, pS31, DOI 10.1093/advances/nmy037
   Jentzer JB, 2015, FOOD CHEM, V166, P561, DOI 10.1016/j.foodchem.2014.06.078
   Jia CH, 2019, J FUNCT FOODS, V57, P392, DOI 10.1016/j.jff.2019.04.034
   Kazmi A, 2019, IND CROP PROD, V139, DOI 10.1016/j.indcrop.2019.111530
   Khare N, 2019, SAUDI J BIOL SCI, V26, P1596, DOI 10.1016/j.sjbs.2018.10.009
   Kovacevic DB, 2018, FOOD CHEM, V268, P513, DOI 10.1016/j.foodchem.2018.06.091
   Kovacevic DB, 2018, FOOD CHEM, V254, P150, DOI 10.1016/j.foodchem.2018.01.192
   Kroyer G, 2010, J VERBRAUCH LEBENSM, V5, P225, DOI 10.1007/s00003-010-0557-3
   Kumari N, 2017, INDIAN J PHARM SCI, V79, P617, DOI 10.4172/pharmaceutical-sciences.1000270
   Kurek JM, 2019, J FUNCT FOODS, V61, DOI 10.1016/j.jff.2019.103465
   Latha S, 2017, BIOMED PHARMACOTHER, V95, P1040, DOI 10.1016/j.biopha.2017.08.082
   Lemus-Mondaca R, 2018, J APPL RES MED AROMA, V11, P37, DOI 10.1016/j.jarmap.2018.10.003
   Lemus-Mondaca R, 2012, FOOD CHEM, V132, P1121, DOI 10.1016/j.foodchem.2011.11.140
   Liu J, 2010, FOOD BIOPROD PROCESS, V88, P215, DOI 10.1016/j.fbp.2009.12.005
   Lopez V, 2016, FOOD FUNCT, V7, P2107, DOI [10.1039/c5fo01586c, 10.1039/C5FO01586C]
   Luo X., 2012, J RADIOIMMUNOLOGY, V25, P539
   Mahajan M, 2020, IND CROP PROD, V145, DOI 10.1016/j.indcrop.2020.112102
   Mahalak KK, 2020, J AGR FOOD CHEM, V68, P13093, DOI 10.1021/acs.jafc.9b06181
   Martinez-Carrillo BE, 2019, INT J FOOD SCI, V2019, DOI 10.1155/2019/9619020
   Martins Paula M., 2016, Resource-Efficient Technologies, V2, P247, DOI 10.1016/j.reffit.2016.11.007
   Mojto V, 2019, ROLE OF FUNCTIONAL FOOD SECURITY IN GLOBAL HEALTH, P287, DOI 10.1016/B978-0-12-813148-0.00017-7
   Moriano ME, 2017, LWT-FOOD SCI TECHNOL, V75, P329, DOI 10.1016/j.lwt.2016.08.057
   Musa A., 2014, J FOOD NUTR RES, V2, P198, DOI [10.12691/jfnr-2-4-11, DOI 10.12691/JFNR-2-4-11]
   Nastic N, 2018, IND CROP PROD, V111, P579, DOI 10.1016/j.indcrop.2017.11.015
   Navodia N, 2019, CAN J DIABETES, V43, P445, DOI 10.1016/j.jcjd.2019.04.010
   Nemeth A, 2019, ACTA ALIMENT HUNG, V48, P241, DOI 10.1556/066.2019.48.2.12
   Nettleton JE, 2020, GUT, V69, P1807, DOI 10.1136/gutjnl-2018-317505
   Nettleton JE, 2019, NUTRIENTS, V11, DOI 10.3390/nu11061248
   Palatnik A, 2020, AM J OBSTET GYNECOL, V223, P211, DOI 10.1016/j.ajog.2020.03.034
   Panagiotou C, 2018, MOL CELL ENDOCRINOL, V460, P189, DOI 10.1016/j.mce.2017.07.023
   Pandey M., 2015, INT J GENETICS, V7, P153
   Platform of Stevia Industry, 2018, STEV WILL ADD 8 FOOD
   Plaza-Diaz J, 2020, NUTRIENTS, V12, DOI 10.3390/nu12041153
   Puri M, 2012, FOOD CHEM, V132, P1113, DOI 10.1016/j.foodchem.2011.11.063
   Putnik P, 2020, AGRI-FOOD INDUSTRY STRATEGIES FOR HEALTHY DIETS AND SUSTAINABILITY: NEW CHALLENGES IN NUTRITION AND PUBLIC HEALTH, P123, DOI 10.1016/B978-0-12-817226-1.00005-9
   Putnik P, 2017, FOOD BIOPROD PROCESS, V106, P19, DOI 10.1016/j.fbp.2017.08.004
   Ramesh K, 2006, ADV AGRON, V89, P137, DOI 10.1016/S0065-2113(05)89003-0
   Ramos-Tovar E, 2019, ANN HEPATOL, V18, P472, DOI 10.1016/j.aohep.2018.10.002
   Ramos-Tovar E, 2019, J FUNCT FOODS, V52, P552, DOI 10.1016/j.jff.2018.11.039
   Rizwan F, 2019, TOXICOL REP, V6, P683, DOI 10.1016/j.toxrep.2019.07.003
   Rizwan F, 2018, CONT CLIN TRIAL COMM, V12, P17, DOI 10.1016/j.conctc.2018.08.007
   Rojas Edward, 2018, Curr Nutr Rep, DOI 10.1007/s13668-018-0228-z
   Rotimi SO, 2018, HELIYON, V4, DOI 10.1016/j.heliyon.2018.e00640
   Rouhani M, 2019, IND CROP PROD, V132, P226, DOI 10.1016/j.indcrop.2019.02.029
   Lopes SMS, 2016, CARBOHYD POLYM, V152, P718, DOI 10.1016/j.carbpol.2016.07.043
   Schiano C, 2020, TOXICOL IN VITRO, V62, DOI 10.1016/j.tiv.2019.104694
   Shahverdi MA, 2018, IND CROP PROD, V125, P408, DOI 10.1016/j.indcrop.2018.09.029
   Shannon M, 2016, MOL CELL ENDOCRINOL, V427, P65, DOI 10.1016/j.mce.2016.03.005
   Simiqueli AA, 2019, INT J BIOL MACROMOL, V135, P226, DOI 10.1016/j.ijbiomac.2019.05.140
   Sun YM, 2020, J SOIL SCI PLANT NUT, V20, P1133, DOI 10.1007/s42729-020-00199-w
   Swithers SE, 2016, CURR OPIN BEHAV SCI, V9, P106, DOI 10.1016/j.cobeha.2016.03.003
   Tadhani MB, 2007, J FOOD COMPOS ANAL, V20, P323, DOI 10.1016/j.jfca.2006.08.004
   Thogersen R, 2018, FOOD CHEM, V258, P245, DOI 10.1016/j.foodchem.2018.03.055
   Typek R, 2020, FOOD CHEM, V317, DOI 10.1016/j.foodchem.2020.126359
   Ucar A, 2018, DRUG CHEM TOXICOL, V41, P221, DOI 10.1080/01480545.2017.1349135
   Uhler B, 2018, PHYTOCHEM LETT, V28, P93, DOI 10.1016/j.phytol.2018.09.003
   UK Food Stardards Agency, 2018, APPR ADD E NUMB
   Urban JD, 2015, FOOD CHEM TOXICOL, V75, P71, DOI 10.1016/j.fct.2014.11.011
   Vamanu E, 2019, GENES-BASEL, V10, DOI 10.3390/genes10070535
   Vazquezhernandez C., 2019, IND GMPS PRODUCTS, V1
   Wald JP, 2017, J CHROMATOGR A, V1506, P109, DOI 10.1016/j.chroma.2017.05.026
   Wang J, 2018, J FUNCT FOODS, V49, P384, DOI 10.1016/j.jff.2018.09.004
   Wang LM, 2019, FOOD FUNCT, V10, P7967, DOI [10.1039/c9fo02127b, 10.1039/C9FO02127B]
   Wang QP, 2018, PLOS ONE, V13, DOI 10.1371/journal.pone.0199080
   Wojewoda A, 2018, WORLD SCI NEWS, V93, P146
   Xu SH, 2019, J FOOD PROCESS PRES, V43, DOI 10.1111/jfpp.14250
   Yang PS, 2009, NEUROSCI LETT, V454, P72, DOI 10.1016/j.neulet.2009.02.055
   Yang Z., 2019, NATURAL PRODUCT COMM, V14, P1
   Yasukawa K, 2002, BIOL PHARM BULL, V25, P1488, DOI 10.1248/bpb.25.1488
   Yavas I., 2019, International Journal of Secondary Metabolite, V6, P263, DOI 10.21448/ijsm.547380
   Ye FY, 2014, LWT-FOOD SCI TECHNOL, V57, P400, DOI 10.1016/j.lwt.2013.12.045
   Yildiz-Ozturk E, 2015, IND CROP PROD, V77, P961, DOI 10.1016/j.indcrop.2015.10.010
   Yildiz-Ozturk E, 2014, J SUPERCRIT FLUID, V95, P422, DOI 10.1016/j.supflu.2014.10.017
   Yilmaz FM, 2021, SEP SCI TECHNOL, V56, P936, DOI 10.1080/01496395.2020.1743311
   Younes M., 2020, EFSA J, V18
   Younes M, 2019, EFSA J, V17, DOI 10.2903/j.efsa.2019.5867
   Zaidan UH, 2019, BIOCATAL AGR BIOTECH, V18, DOI 10.1016/j.bcab.2019.101049
   Zhang CN, 2020, J FUNCT FOODS, V64, DOI 10.1016/j.jff.2019.103622
   Zhang QN, 2017, REGUL TOXICOL PHARM, V86, P253, DOI 10.1016/j.yrtph.2017.03.021
   Zhang T., 2019, SCI TECHNOLOGY FOOD, V40, P260
   Zhang T., 2019, SCI TECHNOLOGY FOOD, V40, P260
   Zhao RR, 2020, J FUNCT FOODS, V68, DOI 10.1016/j.jff.2020.103895
NR 141
TC 17
Z9 17
U1 14
U2 39
PU ELSEVIER SCIENCE LONDON
PI LONDON
PA 84 THEOBALDS RD, LONDON WC1X 8RR, ENGLAND
SN 0924-2244
EI 1879-3053
J9 TRENDS FOOD SCI TECH
JI Trends Food Sci. Technol.
PD SEP
PY 2020
VL 103
BP 264
EP 281
DI 10.1016/j.tifs.2020.07.023
PG 18
WC Food Science & Technology
WE Science Citation Index Expanded (SCI-EXPANDED)
SC Food Science & Technology
GA NR4PP
UT WOS:000571546600004
DA 2022-07-02
ER

PT J
AU Liang, YX
   Wang, XK
   He, DM
   You, Q
   Zhang, TT
   Dong, WF
   Fei, JJ
   Xing, Y
   Wu, J
AF Liang, Yixuan
   Wang, Xiaoke
   He, Dongmei
   You, Qi
   Zhang, Tingting
   Dong, Wanfa
   Fei, Jingjin
   Xing, Yun
   Wu, Jie
TI Ameliorating gut microenvironment through staphylococcal
   nuclease-mediated intestinal NETs degradation for prevention of type 1
   diabetes in NOD mice
SO LIFE SCIENCES
LA English
DT Article
DE Type 1 diabetes; Neutrophil extracellular traps; Staphylococcal
   nuclease; Intestinal microenvironment
ID NEUTROPHIL EXTRACELLULAR TRAPS; DENDRITIC CELLS; IMMUNE-SYSTEM;
   MICROBIOTA; PATHOGENESIS; MELLITUS; PERMEABILITY; INFLAMMATION;
   PUBLICATION; INFECTION
AB Aims: Recent studies have revealed that neutrophil extracellular traps (NETs) provide negative feedback in the progression to chronic inflammation and contribute to the pathogenesis of multiple autoimmune diseases including type 1 diabetes (T1D). In addition, accumulating evidences suggest that gut immunity play a key role in T1D pathogenesis. Our study aimed to evaluate whether staphylococcal nuclease (SNase) targeting intestinal NETs can ameliorate the intestinal inflammatory environment and protect against T1D development in non-obese diabetic(NOD) mice.
   Main methods: Degradation of NETs with SNase in vitro was examined using SYTOX green assay. NOD/LtJ mice were oral administration of Lactococcus lactisl (L. lactis) pCYT: SNase and blood glucose levels were monitored weekly. Several biomarkers of NETs formation, gut leakage and inflammation were determined using a commercial ELISA kit. T Cell phenotypes in peripheral immune system were analyzed in flow cytometry and fecal samples were isolated to investigate intestinal microbiota.
   Key findings: The oral delivery of SNase by L. lactis can decrease the NETs levels and ameliorate inflammation both in the intestine and pancreatic islets and finally effectively regulate the blood glucose levels of NOD mice. Meanwhile, zonulin and lipopolysaccharide levels also reduced in SNase-fed NOD mice, suggesting SNase could improve gut barrier function via intestinal NETs degradation. Furthermore, the abundances of the intestinal microbiota and butyrate-producing gut bacteria were also increased with SNase treatment.
   Significance: SNase shows potential for intestinal NETs to prevent T1D based on the gut-pancreas axis.
C1 [Liang, Yixuan; Wang, Xiaoke; He, Dongmei; You, Qi; Zhang, Tingting; Dong, Wanfa; Fei, Jingjin; Xing, Yun; Wu, Jie] China Pharmaceut Univ, Nanjing, Jiangsu, Peoples R China.
RP Xing, Y; Wu, J (corresponding author), China Pharmaceut Univ, Sch Life Sci & Technol, 24 Tong Jia Xiang, Nanjing, Jiangsu, Peoples R China.
EM xingyun_503@163.com; wujie@cpu.edu.cn
FU National Natural Science Foundation of China [81673340]; Jiangsu
   Provincial Natural Science Foundation of China [BK20161462]; "Double
   First-Class" University project [CPU2018GF/GY16, CPU2018GF/GY17]
FX This work was supported by the National Natural Science Foundation of
   China [grant number 81673340]; the Jiangsu Provincial Natural Science
   Foundation of China [grant number BK20161462]; and the "Double
   First-Class" University project [grant numbers
   CPU2018GF/GY16,CPU2018GF/GY17].
CR Bischoff SC, 2014, BMC GASTROENTEROL, V14, DOI 10.1186/s12876-014-0189-7
   Bosi E, 2006, DIABETOLOGIA, V49, P2824, DOI 10.1007/s00125-006-0465-3
   Brinkmann V, 2004, SCIENCE, V303, P1532, DOI 10.1126/science.1092385
   Curtis MJ, 2015, BRIT J PHARMACOL, V172, P3461, DOI 10.1111/bph.12856
   Cushing K, 2015, CLIN TRANSL GASTROEN, V6, DOI 10.1038/ctg.2015.34
   David LA, 2014, NATURE, V505, P559, DOI 10.1038/nature12820
   De Vadder F, 2014, CELL, V156, P84, DOI 10.1016/j.cell.2013.12.016
   Delgado-Rizo V, 2017, FRONT IMMUNOL, V8, DOI 10.3389/fimmu.2017.00081
   Diana J, 2013, NAT MED, V19, P65, DOI 10.1038/nm.3042
   Dotta F, 2007, P NATL ACAD SCI USA, V104, P5115, DOI 10.1073/pnas.0700442104
   Fournier BM, 2012, MUCOSAL IMMUNOL, V5, P354, DOI 10.1038/mi.2012.24
   Furusawa Y, 2013, NATURE, V504, P446, DOI 10.1038/nature12721
   Giaglis S, 2016, FRONT PEDIATR, V4, DOI 10.3389/fped.2016.00097
   Hong L, 2017, J CHINA PHARM UNIV, V48, P214, DOI 10.11665/j.issn.1000-5048.20170213
   Kahlenberg JM, 2013, J IMMUNOL, V190, P1217, DOI 10.4049/jimmunol.1202388
   Kenny EF, 2017, ELIFE, V6, DOI [10.7554/eLife.24437, 10.7554/elife.24437]
   Kessenbrock K, 2011, J MOL MED-JMM, V89, P23, DOI 10.1007/s00109-010-0677-3
   Khandpur R, 2013, SCI TRANSL MED, V5, DOI 10.1126/scitranslmed.3005580
   Kilkenny C, 2010, PLOS BIOL, V8, DOI 10.1371/journal.pbio.1000412
   Kilsgard O, 2012, AM J RESP CELL MOL, V46, P240, DOI 10.1165/rcmb.2010-0500OC
   Knip M, 2016, NAT REV ENDOCRINOL, V12, P154, DOI 10.1038/nrendo.2015.218
   Kostic AD, 2015, CELL HOST MICROBE, V17, P260, DOI 10.1016/j.chom.2015.01.001
   Lang JC, 2017, APPL MICROBIOL BIOT, V101, P7653, DOI 10.1007/s00253-017-8480-5
   Leslie RDG, 2014, DIABETES, V63, P4018, DOI 10.2337/db14-1382
   Li M, 2014, J CELL MOL MED, V18, P749, DOI 10.1111/jcmm.12270
   Li X, 2015, PEDIATR DIABETES, V16, P485, DOI 10.1111/pedi.12305
   Li Z, 2018, GUT, V67, P1269, DOI 10.1136/gutjnl-2017-314050
   Makino S, 1980, Jikken Dobutsu, V29, P1
   McGrath JC, 2015, BRIT J PHARMACOL, V172, P3189, DOI 10.1111/bph.12955
   Mejia-Leon ME, 2015, NUTRIENTS, V7, P9171, DOI 10.3390/nu7115461
   Meng W, 2012, CRIT CARE, V16, DOI 10.1186/cc11442
   Nanjundappa RH, 2017, CELL, V171, P655, DOI 10.1016/j.cell.2017.09.022
   Oikarinen M, 2012, DIABETES, V61, P687, DOI 10.2337/db11-1157
   Pollak M, 2017, DIABETOLOGIA, V60, P1662, DOI 10.1007/s00125-017-4352-x
   Rachmiel M, 2006, CYTOKINE, V34, P170, DOI 10.1016/j.cyto.2006.04.012
   Sangaletti S, 2012, BLOOD, V120, P3007, DOI 10.1182/blood-2012-03-416156
   Scott FW, 2017, TRANSL RES, V179, P183, DOI 10.1016/j.trsl.2016.09.001
   Sorensen OE, 2016, J CLIN INVEST, V126, P1612, DOI 10.1172/JCI84538
   Tai NW, 2015, REV ENDOCR METAB DIS, V16, P55, DOI 10.1007/s11154-015-9309-0
   Talchai C, 2012, CELL, V150, P1223, DOI 10.1016/j.cell.2012.07.029
   Tun HM, 2017, MICROBIOME, V5, DOI 10.1186/s40168-017-0254-x
   Wang YD, 2014, DIABETES, V63, P4239, DOI 10.2337/db14-0480
   Watts T, 2005, P NATL ACAD SCI USA, V102, P2916, DOI 10.1073/pnas.0500178102
   Wu GD, 2011, SCIENCE, V334, P105, DOI 10.1126/science.1208344
   Xiao L, 2017, FRONT IMMUNOL, V8, DOI 10.3389/fimmu.2017.01219
NR 45
TC 14
Z9 15
U1 2
U2 27
PU PERGAMON-ELSEVIER SCIENCE LTD
PI OXFORD
PA THE BOULEVARD, LANGFORD LANE, KIDLINGTON, OXFORD OX5 1GB, ENGLAND
SN 0024-3205
EI 1879-0631
J9 LIFE SCI
JI Life Sci.
PD MAR 15
PY 2019
VL 221
BP 301
EP 310
DI 10.1016/j.lfs.2019.02.034
PG 10
WC Medicine, Research & Experimental; Pharmacology & Pharmacy
WE Science Citation Index Expanded (SCI-EXPANDED)
SC Research & Experimental Medicine; Pharmacology & Pharmacy
GA HO1JB
UT WOS:000460660400035
PM 30776371
DA 2022-07-02
ER

PT J
AU Cai, ZY
   Yuan, SX
   Zhong, Y
   Deng, L
   Li, JF
   Tan, XQ
   Feng, J
AF Cai, Zhengyao
   Yuan, Suxin
   Zhong, Yi
   Deng, Li
   Li, Jiafu
   Tan, Xiaoqiu
   Feng, Jian
TI Amelioration of Endothelial Dysfunction in Diabetes: Role of Takeda G
   Protein-Coupled Receptor 5
SO FRONTIERS IN PHARMACOLOGY
LA English
DT Review
DE diabetes mellitus; endothelial dysfunction; TGR5; endothelial nitric
   oxide synthase; inflammation; oxidative stress
ID BILE-ACID RECEPTOR; NITRIC-OXIDE SYNTHASE; NF-KAPPA-B; TGR5 AGONIST;
   OXIDATIVE STRESS; CARDIOVASCULAR-DISEASES; INFLAMMATORY RESPONSE; GLP-1
   SECRETION; GUT MICROBIOTA; GPBAR1 TGR5
AB Diabetes mellitus (DM) eventually leads to chronic vascular complications, resulting in cardiovascular diseases. DM-associated endothelial dysfunction (ED) plays an important role in the development of chronic vascular complications. Low endothelial nitric oxide synthase (eNOS) activity, inflammation, and oxidative stress all contribute to ED. The G protein-coupled receptor Takeda G protein-coupled receptor 5 (TGR5) is a membrane receptor for bile acids that plays an important role in the regulation of glucose metabolism. Recent studies have shown that TGR5 is involved in the regulation of various mediators of ED, which suggests that TGR5 may represent a target for the treatment of DM-associated ED. In this review, we summarize the principal mechanisms of DM-associated ED, then propose TGR5 as a novel therapeutic target on the basis of its mechanistic involvement, and suggest potential directions for future research.
C1 [Cai, Zhengyao; Yuan, Suxin; Zhong, Yi; Li, Jiafu; Tan, Xiaoqiu; Feng, Jian] Southwest Med Univ, Minist Educ & Med Electrophysiol, Key Lab Med Electrophysiol,Inst Cardiovasc Res, Affiliated Hosp,Key Lab Sichuan Prov,Dept Cardiol, Luzhou, Peoples R China.
   [Deng, Li] Southwest Med Univ, Affiliated Hosp, Dept Rheumatol, Luzhou, Peoples R China.
RP Tan, XQ; Feng, J (corresponding author), Southwest Med Univ, Minist Educ & Med Electrophysiol, Key Lab Med Electrophysiol,Inst Cardiovasc Res, Affiliated Hosp,Key Lab Sichuan Prov,Dept Cardiol, Luzhou, Peoples R China.
EM tanxiaoqiu@swmu.edu.cn; jerryfeng@swmu.edu.cn
FU Key Laboratory of Medical Electrophysiology [KeyME-KeyME-2020-004];
   Collaborative Innovation Center for Prevention and Treatment of
   Cardiovascular Disease of Sichuan Province [xtcx2019-13]; Southwest
   Medical University; High-end Talents Recruitment Program (Liu Xinmin
   group) of Luzhou Municipal People's Government; Fund of Affiliated
   Hospital of Southwest Medical University [17184]; Youth Fund of
   Southwest Medical University [2019ZQN014]
FX This research was funded by the fund (KeyME-KeyME-2020-004) of Key
   Laboratory of Medical Electrophysiology, the fund of Collaborative
   Innovation Center for Prevention and Treatment of Cardiovascular Disease
   of Sichuan Province (xtcx2019-13), Southwest Medical University, and the
   High-end Talents Recruitment Program (Liu Xinmin group) of Luzhou
   Municipal People's Government. The Fund of Affiliated Hospital of
   Southwest Medical University (17184) and Youth Fund of Southwest Medical
   University (2019ZQN014).
CR Addabbo F, 2009, HYPERTENSION, V53, P885, DOI 10.1161/HYPERTENSIONAHA.109.130054
   Adler AI, 2003, KIDNEY INT, V63, P225, DOI 10.1046/j.1523-1755.2003.00712.x
   Alemi F, 2013, J CLIN INVEST, V123, P1513, DOI 10.1172/JCI64551
   Ardilouze JL, 2012, DIABETES METAB, V38, P27, DOI 10.1016/j.diabet.2011.06.005
   Arildsen L, 2019, DIABETES VASC DIS RE, V16, P539, DOI 10.1177/1479164119865885
   Baig S, 2020, BMJ OPEN DIAB RES CA, V8, DOI 10.1136/bmjdrc-2019-000945
   Basha B, 2012, EXP DIABETES RES, DOI 10.1155/2012/481840
   Behrendt D, 2002, AM J CARDIOL, V90, p40L, DOI 10.1016/S0002-9149(02)02963-6
   Bennett WL, 2011, ANN INTERN MED, V154, P602, DOI 10.7326/0003-4819-154-9-201105030-00336
   Briere DA, 2015, PLOS ONE, V10, DOI 10.1371/journal.pone.0136873
   Brown DI, 2015, CIRC RES, V116, P531, DOI 10.1161/CIRCRESAHA.116.303584
   Brownlee M, 2001, NATURE, V414, P813, DOI 10.1038/414813a
   Cao WB, 2013, AM J PHYSIOL-GASTR L, V304, pG322, DOI 10.1152/ajpgi.00263.2012
   Casaburi I, 2012, CELL CYCLE, V11, P2699, DOI 10.4161/cc.21029
   Chai WD, 2012, DIABETES, V61, P888, DOI 10.2337/db11-1073
   Claybaugh T, 2014, INT J ENDOCRINOL, V2014, DOI 10.1155/2014/171546
   Deng L, 2019, OXID MED CELL LONGEV, V2019, DOI 10.1155/2019/6372786
   Dimmeler S, 1999, NATURE, V399, P601, DOI 10.1038/21224
   Duan HL, 2015, J MED CHEM, V58, P3315, DOI 10.1021/jm500829b
   Einarson TR, 2018, CARDIOVASC DIABETOL, V17, DOI 10.1186/s12933-018-0728-6
   El-Daly M, 2018, VASC PHARMACOL, V109, P56, DOI 10.1016/j.vph.2018.06.006
   Elmarakby AA, 2012, CARDIOVASC THER, V30, P49, DOI 10.1111/j.1755-5922.2010.00218.x
   Faraci FM, 2004, ARTERIOSCL THROM VAS, V24, P1367, DOI 10.1161/01.ATV.0000133604.20182.cf
   Finn PD, 2019, AM J PHYSIOL-GASTR L, V316, pG412, DOI 10.1152/ajpgi.00300.2018
   Fiorucci S, 2009, TRENDS PHARMACOL SCI, V30, P570, DOI 10.1016/j.tips.2009.08.001
   Flyvbjerg A, 2010, NAT REV ENDOCRINOL, V6, P94, DOI 10.1038/nrendo.2009.266
   Forstermann U, 2006, CIRCULATION, V113, P1708, DOI 10.1161/CIRCULATIONAHA.105.602532
   Fox CS, 2004, JAMA-J AM MED ASSOC, V292, P2495, DOI 10.1001/jama.292.20.2495
   FURCHGOTT RF, 1980, NATURE, V288, P373, DOI 10.1038/288373a0
   Galley HF, 2004, BRIT J ANAESTH, V93, P105, DOI 10.1093/bja/aeh163
   Gerstein HC, 2008, NEW ENGL J MED, V358, P2545, DOI 10.1056/NEJMoa0802743
   Gokce N, 2002, CIRCULATION, V105, P1567, DOI 10.1161/01.CIR.0000012543.55874.47
   Guo C, 2015, FRONT PHARMACOL, V6, DOI 10.3389/fphar.2015.00287
   Hamilton Sandra J, 2007, Diab Vasc Dis Res, V4, P89
   Harach T, 2012, SCI REP-UK, V2, DOI 10.1038/srep00430
   Harrison DG, 1997, CLIN CARDIOL, V20, P11
   Hodge RJ, 2013, CLIN PHARM DRUG DEV, V2, P213, DOI 10.1002/cpdd.34
   Holst JJ, 2012, CLIN DRUG INVEST, V32, P1, DOI 10.2165/11595370-000000000-00000
   Hong J, 2010, GUT, V59, P170, DOI 10.1136/gut.2009.188375
   HUANG PL, 1995, NATURE, V377, P239, DOI 10.1038/377239a0
   Joshua IG, 2005, J CELL BIOCHEM, V96, P1149, DOI 10.1002/jcb.20620
   Karbach S, 2014, CURR PHARM DESIGN, V20, P3579, DOI 10.2174/13816128113196660748
   Kawamata Y, 2003, J BIOL CHEM, V278, P9435, DOI 10.1074/jbc.M209706200
   Keitel V, 2020, MAMMALIAN STEROLS, P81, DOI DOI 10.1007/978-3-030-39684-8_4
   Keitel V, 2007, HEPATOLOGY, V45, P695, DOI 10.1002/hep.21458
   Keitel V, 2009, HEPATOLOGY, V50, P861, DOI 10.1002/hep.23032
   Khan Zia A, 2006, Recent Pat Cardiovasc Drug Discov, V1, P167, DOI 10.2174/157489006777442531
   Kida T, 2013, ARTERIOSCL THROM VAS, V33, P1663, DOI 10.1161/ATVBAHA.113.301565
   Kim JA, 2005, ARTERIOSCL THROM VAS, V25, P889, DOI 10.1161/01.ATV.0000164044.42910.6b
   Knop FK, 2010, AM J PHYSIOL-ENDOC M, V299, pE10, DOI 10.1152/ajpendo.00137.2010
   Kolka CM, 2013, REV ENDOCR METAB DIS, V14, P13, DOI 10.1007/s11154-012-9233-5
   Krishnan M, 2015, LAB INVEST, V95, P1092, DOI 10.1038/labinvest.2015.96
   Kubota T, 2011, CELL METAB, V13, P294, DOI 10.1016/j.cmet.2011.01.018
   Kumar DP, 2016, J BIOL CHEM, V291, P6626, DOI 10.1074/jbc.M115.699504
   Legeay S, 2020, BIOMED PHARMACOTHER, V127, DOI 10.1016/j.biopha.2020.110200
   Lespagnol E, 2020, FRONT ENDOCRINOL, V11, DOI 10.3389/fendo.2020.00203
   Li BQ, 2018, BIOCHEM BIOPH RES CO, V503, P38, DOI 10.1016/j.bbrc.2018.05.120
   Li TT, 2011, MOL ENDOCRINOL, V25, P1066, DOI 10.1210/me.2010-0460
   Libby P, 2002, CIRCULATION, V105, P1135, DOI 10.1161/hc0902.104353
   Lim DM, 2017, EXP THER MED, V13, P2558, DOI 10.3892/etm.2017.4279
   Liu M, 2014, ATHEROSCLEROSIS, V237, P718, DOI 10.1016/j.atherosclerosis.2014.10.013
   Lo SH, 2017, N-S ARCH PHARMACOL, V390, P1097, DOI 10.1007/s00210-017-1409-9
   Lu QG, 2019, BIOSCIENCE REP, V39, DOI 10.1042/BSR20181995
   Lyu D, 2019, INT IMMUNOPHARMACOL, V71, P93, DOI 10.1016/j.intimp.2019.02.044
   Ma SY, 2016, ACTA PHARMACOL SIN, V37, P1359, DOI 10.1038/aps.2016.27
   Maedler K, 2005, J CLIN ENDOCR METAB, V90, P501, DOI 10.1210/jc.2004-0699
   Mallard AR, 2020, REDOX REP, V25, P64, DOI 10.1080/13510002.2020.1795587
   Martin RE, 2013, CHEMMEDCHEM, V8, P569, DOI 10.1002/cmdc.201200474
   Masyuk AI, 2013, AM J PHYSIOL-GASTR L, V304, pG1013, DOI 10.1152/ajpgi.00383.2012
   Mathers CD, 2006, PLOS MED, V3, DOI 10.1371/journal.pmed.0030442
   Meza CA, 2019, INT J MOL SCI, V20, DOI 10.3390/ijms20153775
   MONCADA S, 1988, HYPERTENSION, V12, P365, DOI 10.1161/01.HYP.12.4.365
   Nauck MA, 1997, AM J PHYSIOL-ENDOC M, V273, pE981, DOI 10.1152/ajpendo.1997.273.5.E981
   Naveed A, 2020, CUREUS J MED SCIENCE, V12, DOI 10.7759/cureus.10033
   Ohashi Y, 1998, J CLIN INVEST, V102, P2061, DOI 10.1172/JCI4394
   Pagtalunan ME, 1997, J CLIN INVEST, V99, P342, DOI 10.1172/JCI119163
   PALMER RMJ, 1987, NATURE, V327, P524, DOI 10.1038/327524a0
   Park J, 2006, DIABETES, V55, P2939, DOI 10.2337/db05-1570
   Pellicciari R, 2009, J MED CHEM, V52, P7958, DOI 10.1021/jm901390p
   Pols TWH, 2011, CELL METAB, V14, P747, DOI 10.1016/j.cmet.2011.11.006
   Poole DP, 2010, NEUROGASTROENT MOTIL, V22, DOI 10.1111/j.1365-2982.2010.01487.x
   Pratley Richard E, 2008, Rev Diabet Stud, V5, P73, DOI 10.1900/RDS.2008.5.73
   Sato H, 2008, J MED CHEM, V51, P1831, DOI 10.1021/jm7015864
   Sato H, 2007, BIOCHEM BIOPH RES CO, V362, P793, DOI 10.1016/j.bbrc.2007.06.130
   Shah MS, 2016, CIRC RES, V118, P1808, DOI 10.1161/CIRCRESAHA.116.306923
   Stein SA, 2013, EXPERT OPIN DRUG SAF, V12, P153, DOI 10.1517/14740338.2013.752813
   Stroes E, 1998, FEBS LETT, V438, P161, DOI 10.1016/S0014-5793(98)01292-7
   Stuehr D, 2001, J BIOL CHEM, V276, P14533, DOI 10.1074/jbc.R100011200
   Suganya N, 2016, BRIT J NUTR, V116, P223, DOI 10.1017/S0007114516001884
   Sun HJ, 2020, FRONT PHARMACOL, V10, DOI 10.3389/fphar.2019.01568
   Thomas C, 2009, CELL METAB, V10, P167, DOI 10.1016/j.cmet.2009.08.001
   Triggle CR, 2014, THER ADV CHRONIC DIS, V5, P245, DOI 10.1177/2040622314546125
   Villano A, 2020, DIABETES-METAB RES, V36, DOI 10.1002/dmrr.3215
   Wang XXX, 2018, J AM SOC NEPHROL, V29, P118, DOI 10.1681/ASN.2017020222
   Wang XXX, 2016, J AM SOC NEPHROL, V27, P1362, DOI 10.1681/ASN.2014121271
   Wang YD, 2011, HEPATOLOGY, V54, P1421, DOI 10.1002/hep.24525
   Wen L, 2017, J NUTR, V147, p1468S, DOI 10.3945/jn.116.240754
   Wever RMF, 1997, BIOCHEM BIOPH RES CO, V237, P340, DOI 10.1006/bbrc.1997.7069
   Wiggenhauser LM, 2019, CURR VASC PHARMACOL, V17, P476, DOI 10.2174/1570161116666181031101413
   Yamashita T, 2000, HYPERTENSION, V36, P97, DOI 10.1161/01.HYP.36.1.97
   Yang YM, 2009, AM J PHYSIOL-HEART C, V297, pH1829, DOI 10.1152/ajpheart.00230.2009
   Yaribeygi H, 2019, J CELL PHYSIOL, V234, P1300, DOI 10.1002/jcp.27164
   Yau JWY, 2012, DIABETES CARE, V35, P556, DOI 10.2337/dc11-1909
   Zelniker TA, 2019, LANCET, V393, P31, DOI 10.1016/S0140-6736(18)32590-X
   Zheng CB, 2015, PLOS ONE, V10, DOI 10.1371/journal.pone.0134051
   Zhu LL, 2020, LIPIDS HEALTH DIS, V19, DOI 10.1186/s12944-019-1167-4
   Zhu LP, 2020, FASEB J, V34, P4189, DOI 10.1096/fj.201902496RR
NR 107
TC 2
Z9 2
U1 3
U2 6
PU FRONTIERS MEDIA SA
PI LAUSANNE
PA AVENUE DU TRIBUNAL FEDERAL 34, LAUSANNE, CH-1015, SWITZERLAND
SN 1663-9812
J9 FRONT PHARMACOL
JI Front. Pharmacol.
PD APR 28
PY 2021
VL 12
AR 637051
DI 10.3389/fphar.2021.637051
PG 10
WC Pharmacology & Pharmacy
WE Science Citation Index Expanded (SCI-EXPANDED)
SC Pharmacology & Pharmacy
GA SA4PF
UT WOS:000649282100001
PM 33995040
OA Green Published, gold
DA 2022-07-02
ER

PT J
AU Pendharkar, SA
   Asrani, VM
   Murphy, R
   Cutfield, R
   Windsor, JA
   Petrov, MS
AF Pendharkar, Sayali A.
   Asrani, Varsha M.
   Murphy, Rinki
   Cutfield, Richard
   Windsor, John A.
   Petrov, Maxim S.
TI The Role of Gut-brain Axis in Regulating Glucose Metabolism After Acute
   Pancreatitis
SO CLINICAL AND TRANSLATIONAL GASTROENTEROLOGY
LA English
DT Article
ID GLUCAGON-LIKE PEPTIDE-1; INTESTINAL MICROBIOTA; INSULIN SENSITIVITY;
   DIABETES-MELLITUS; RECEPTOR; SECRETIN; GHRELIN; RELEASE;
   PATHOPHYSIOLOGY; OXYNTOMODULIN
AB OBJECTIVES: Diabetes has become an epidemic in developed and developing countries alike, with an increased demand for new efficacious treatments. A large body of pre-clinical evidence suggests that the gut-brain axis may be exploited as a potential therapeutic target for defective glucose homeostasis. This clinical study aimed to investigate a comprehensive panel of glucoregulatory peptides, released by both the gut and brain, in individuals after acute pancreatitis.
   METHODS: Fasting levels of glucagon-like peptide-1 (GLP-1), glicentin, oxyntomodulin, peptide YY, ghrelin, cholecystokinin, vasoactive intestinal peptide (VIP), and secretin were studied. Modified Poisson and multivariable linear regression analyses were conducted. Pre-determined concentration ranges were used to categorize each peptide into quartiles.
   RESULTS: A total of 83 individuals were included, of who 30 (36%) developed abnormal glucose metabolism (AGM) after acute pancreatitis. In individuals with AGM, the highest quartile of oxyntomodulin differed most significantly from the lowest quartile with a prevalence ratio (PR; 95% confidence interval) of 0.50 (0.21, 1.20; P = 0.005); of glicentin with a PR of 0.26 (0.13, 0.54; P < 0.001); and of VIP with a PR of 0.34 (0.13, 0.89; P = 0.043). Peptide YY, GLP-1, cholecystokinin, ghrelin, and secretin were not significantly associated with AGM.
   CONCLUSIONS: Fasting circulating oxyntomodulin, glicentin, and VIP levels are significantly decreased in patients with defective glucose homeostasis after acute pancreatitis. Oxyntomodulin appears to be a promising therapeutic target for future clinical studies on diabetes associated with diseases of the exocrine pancreas.
C1 [Pendharkar, Sayali A.; Asrani, Varsha M.; Windsor, John A.; Petrov, Maxim S.] Univ Auckland, Dept Surg, Auckland, New Zealand.
   [Murphy, Rinki] Univ Auckland, Dept Med, Auckland, New Zealand.
   [Cutfield, Richard] North Shore Hosp, Div Endocrinol & Diabet, Auckland, New Zealand.
RP Petrov, MS (corresponding author), Univ Auckland, Auckland City Hosp, Dept Surg, Room 12-085A,Level 12,Private Bag 92019, Auckland 1142, New Zealand.
EM max.petrov@gmail.com
OI , Sayali/0000-0002-0886-0940
FU Health Research Council of New Zealand [15/035]
FX The Health Research Council of New Zealand (grant 15/035 to Dr Petrov).
CR [Anonymous], 2017, Diabetes Care, V40, pS4, DOI 10.2337/dc15-S005
   BESTERMAN HS, 1983, SCAND J GASTROENTERO, V18, P845, DOI 10.3109/00365528309182104
   BLACHE P, 1988, ENDOCRINOLOGY, V123, P2782, DOI 10.1210/endo-123-6-2782
   Cheung GWC, 2009, CELL METAB, V10, P99, DOI 10.1016/j.cmet.2009.07.005
   Chu JYS, 2006, ANN NY ACAD SCI, V1070, P27, DOI 10.1196/annals.1317.013
   Collins SM, 2012, NAT REV MICROBIOL, V10, P735, DOI 10.1038/nrmicro2876
   Cui YF, 2011, PANCREATOLOGY, V11, P279, DOI 10.1159/000329188
   Das SLM, 2014, WORLD J GASTROENTERO, V20, P17196, DOI 10.3748/wjg.v20.i45.17196
   Das SLM, 2014, GUT, V63, P818, DOI 10.1136/gutjnl-2013-305062
   Dezaki K, 2008, PHARMACOL THERAPEUT, V118, P239, DOI 10.1016/j.pharmthera.2008.02.008
   Dong CX, 2012, NAT REV GASTRO HEPAT, V9, P705, DOI 10.1038/nrgastro.2012.185
   Drucker DJ, 2006, LANCET, V368, P1696, DOI 10.1016/S0140-6736(06)69705-5
   Drucker DJ, 2015, DIABETES, V64, P317, DOI 10.2337/db14-1514
   Eng C, 2014, LANCET, V384, P2228, DOI 10.1016/S0140-6736(14)61335-0
   Ewald N, 2012, DIABETES-METAB RES, V28, P338, DOI 10.1002/dmrr.2260
   Fredman G, 2014, SCI TRANSL MED, V6, DOI 10.1126/scitranslmed.3008908
   Gillies N, 2016, PANCREATOLOGY, V16, P748, DOI 10.1016/j.pan.2016.06.661
   Hardt PD, 2008, DIABETES CARE, V31, pS165, DOI 10.2337/dc08-s244
   HISATOMI A, 1983, DIABETES, V32, P970, DOI 10.2337/diabetes.32.10.970
   Ho TW, 2015, MEDICINE, V94, DOI 10.1097/MD.0000000000001123
   Kahn SE, 2014, LANCET, V383, P1068, DOI 10.1016/S0140-6736(13)62154-6
   KOFOD H, 1986, AM J PHYSIOL, V250, pE107, DOI 10.1152/ajpendo.1986.250.2.E107
   Larsen PJ, 1997, NEUROSCIENCE, V77, P257, DOI 10.1016/S0306-4522(96)00434-4
   Latorre R, 2016, NEUROGASTROENT MOTIL, V28, P620, DOI 10.1111/nmo.12754
   Lee YK, 2016, MEDICINE, V95, DOI 10.1097/MD.0000000000002448
   Leslie RD, 2016, DIABETOLOGIA, V59, P13, DOI 10.1007/s00125-015-3789-z
   Levy JC, 1998, DIABETES CARE, V21, P2191, DOI 10.2337/diacare.21.12.2191
   Li L, 2015, SCI TRANSL MED, V7, DOI 10.1126/scitranslmed.aaa9364
   Poma EM, 2013, MED INTENSIVA, V37, P163, DOI 10.1016/j.medin.2013.01.007
   Marina AL, 2012, DIABETES CARE, V35, P1119, DOI 10.2337/dc11-2050
   Mayer EA, 2015, J CLIN INVEST, V125, P926, DOI 10.1172/JCI76304
   Mayer EA, 2014, GASTROENTEROLOGY, V146, P1500, DOI 10.1053/j.gastro.2014.02.037
   McCreight LJ, 2016, DIABETOLOGIA, V59, P426, DOI 10.1007/s00125-015-3844-9
   Naito H, 1999, REGUL PEPTIDES, V79, P55, DOI 10.1016/S0167-0115(98)00144-X
   Obrenovich M, 2016, CNS NEUROL DISORD-DR, V15, P127, DOI 10.2174/1871527315666160202123107
   Panaro BL, 2014, CELL METAB, V20, P1018, DOI 10.1016/j.cmet.2014.10.004
   Pendharkar SA, 2017, CYTOKINE, V90, P161, DOI 10.1016/j.cyto.2016.11.014
   Pendharkar SA, 2016, AM J PHYSIOL-GASTR L, V311, pG50, DOI 10.1152/ajpgi.00074.2016
   Petrov MS, 2013, CURR OPIN CLIN NUTR, V16, P557, DOI 10.1097/MCO.0b013e3283638ed1
   Petrov MS, 2012, CLIN RES HEPATOL GAS, V36, P341, DOI 10.1016/j.clinre.2012.02.010
   Rasmussen BA, 2012, GASTROENTEROLOGY, V142, P834, DOI 10.1053/j.gastro.2011.12.053
   Sanlioglu AD, 2012, J MOL ENDOCRINOL, V49, pR157, DOI 10.1530/JME-12-0156
   Shaw JE, 2010, DIABETES RES CLIN PR, V87, P4, DOI 10.1016/j.diabres.2009.10.007
   Smits MM, 2016, GUT, V65, P702, DOI 10.1136/gutjnl-2015-310572
   Tan CC, 2015, PANCREAS, V44, P868, DOI 10.1097/MPA.0000000000000355
   Tilg H, 2014, GUT, V63, P1513, DOI 10.1136/gutjnl-2014-306928
   Torekov SS, 2011, DIABETOLOGIA, V54, P2820, DOI 10.1007/s00125-011-2265-7
   Tuomi T, 2014, LANCET, V383, P1084, DOI 10.1016/S0140-6736(13)62219-9
   Vrieze A, 2012, GASTROENTEROLOGY, V143, P913, DOI 10.1053/j.gastro.2012.06.031
   Wei Y, 1996, J NEUROENDOCRINOL, V8, P811, DOI 10.1046/j.1365-2826.1996.05191.x
   Wu LM, 2014, BRIT J SURG, V101, P1644, DOI 10.1002/bjs.9665
   Wu LM, 2016, PANCREATOLOGY, V16, P181, DOI 10.1016/j.pan.2015.12.002
   Wynne K, 2006, INT J OBESITY, V30, P1729, DOI 10.1038/sj.ijo.0803344
   Wynne K, 2005, DIABETES, V54, P2390, DOI 10.2337/diabetes.54.8.2390
   Xiao AY, 2016, LANCET GASTROENTEROL, V1, P45, DOI 10.1016/S2468-1253(16)30004-8
NR 55
TC 39
Z9 39
U1 0
U2 16
PU LIPPINCOTT WILLIAMS & WILKINS
PI PHILADELPHIA
PA TWO COMMERCE SQ, 2001 MARKET ST, PHILADELPHIA, PA 19103 USA
SN 2155-384X
J9 CLIN TRANSL GASTROEN
JI Clin. Transl. Gastroenterol.
PD JAN
PY 2017
VL 8
AR e210
DI 10.1038/ctg.2016.63
PG 10
WC Gastroenterology & Hepatology
WE Science Citation Index Expanded (SCI-EXPANDED)
SC Gastroenterology & Hepatology
GA EN9YJ
UT WOS:000396355200002
PM 28055028
OA Green Published, gold
DA 2022-07-02
ER

PT J
AU Ruban, A
   Ashrafian, H
   Teare, JP
AF Ruban, Aruchuna
   Ashrafian, Hutan
   Teare, Julian P.
TI The EndoBarrier: Duodenal-Jejunal Bypass Liner for Diabetes and Weight
   Loss
SO GASTROENTEROLOGY RESEARCH AND PRACTICE
LA English
DT Review
ID HUMAN GUT MICROBIOTA; GASTRIC BYPASS; BARIATRIC SURGERY; GLYCEMIC
   CONTROL; BILE-ACIDS; OBESITY; GLUCOSE; MULTICENTER; EFFICACY; MELLITUS
AB The rapid rise of obesity and type 2 diabetes poses a global threat to healthcare and is a major cause of mortality and morbidity. Bariatric surgery has revolutionised the treatment of both these conditions but is invasive and associated with an increased risk of complications. The EndoBarrier is a device placed endoscopically in the duodenum, which is designed to mimic the effects of gastric bypass surgery with the aim of inducing weight loss and improving glycaemic control. This review outlines the current clinical evidence of the device, its efficacy, potential mechanisms of action, and utility in clinical practice.
C1 [Ruban, Aruchuna; Ashrafian, Hutan; Teare, Julian P.] Imperial Coll, Dept Surg & Canc, London, England.
RP Ruban, A (corresponding author), Imperial Coll, Dept Surg & Canc, London, England.
EM aruchuna@doctors.org.uk
OI Ruban, Aruchuna/0000-0002-9105-4025
FU GID; MRC [MC_PC_14139] Funding Source: UKRI
FX Aruchuna Ruban and Julian P Teare have received travelling fees from
   GID. Hutan Ashrafian reports no conflicts of interest.
CR Ashrafian H, 2011, OBES REV, V12, pe257, DOI 10.1111/j.1467-789X.2010.00802.x
   Betzel B, 2017, SURG ENDOSC, V31, P2881, DOI 10.1007/s00464-016-5299-6
   Cohen RV, 2016, OBES SURG, V26, P1989, DOI 10.1007/s11695-016-2237-6
   de Jonge C, 2013, OBES SURG, V23, P1354, DOI 10.1007/s11695-013-0921-3
   Doyle ME, 2001, RECENT PROG HORM RES, V56, P377, DOI 10.1210/rp.56.1.377
   Forner PM, 2017, OBES SURG, V27, P3306, DOI 10.1007/s11695-017-2939-4
   Furet JP, 2010, DIABETES, V59, P3049, DOI 10.2337/db10-0253
   Gasbjerg LS, 2018, PEPTIDES, V100, P173, DOI 10.1016/j.peptides.2017.11.021
   Gersin KS, 2010, GASTROINTEST ENDOSC, V71, P976, DOI 10.1016/j.gie.2009.11.051
   GID Release, 2017, GI DYN TOUTS NO COMP
   Holst JJ, 2011, DIABETES CARE, V34, pS251, DOI 10.2337/dc11-s227
   de Moura EGH, 2015, OBES SURG, V25, P1618, DOI 10.1007/s11695-015-1594-x
   Jirapinyo P, 2018, DIABETES CARE, V41, P1106, DOI 10.2337/dc17-1985
   Jones B, 2018, PEPTIDES, V100, P75, DOI 10.1016/j.peptides.2017.12.013
   Jorgensen NB, 2012, AM J PHYSIOL-ENDOC M, V303, pE122, DOI 10.1152/ajpendo.00073.2012
   Kim W, 2008, PHARMACOL REV, V60, P470, DOI 10.1124/pr.108.000604
   Koehestanie P, 2014, ANN SURG, V260, P984, DOI 10.1097/SLA.0000000000000794
   Koehestanie P, 2014, ENDOSC INT OPEN, V2, pE21, DOI 10.1055/s-0034-1365222
   Kong LC, 2013, AM J CLIN NUTR, V98, P16, DOI 10.3945/ajcn.113.058743
   Laferrere B, 2008, J CLIN ENDOCR METAB, V93, P2479, DOI 10.1210/jc.2007-2851
   Ley RE, 2006, NATURE, V444, P1022, DOI 10.1038/4441022a
   Li JV, 2011, GUT, V60, P1214, DOI 10.1136/gut.2010.234708
   Mraz M., 2014, 75 ANN M AM DIAB ASS
   Organization WH, 2018, OB OV FACTSH
   Patel N, 2018, OBES SURG, V28, P1980, DOI 10.1007/s11695-018-3123-1
   Patti ME, 2009, OBESITY, V17, P1671, DOI 10.1038/oby.2009.102
   Penney NC, 2015, INT J OBESITY, V39, P1565, DOI 10.1038/ijo.2015.115
   Quezada N, 2018, SURG ENDOSC, V32, P260, DOI 10.1007/s00464-017-5672-0
   Riedel N, 2018, SURG OBES RELAT DIS, V14, P769, DOI 10.1016/j.soard.2018.02.029
   Rodriguez-Grunert L, 2008, SURG OBES RELAT DIS, V4, P55, DOI 10.1016/j.soard.2007.07.012
   Rohde U, 2017, DIABETES OBES METAB, V19, P189, DOI 10.1111/dom.12800
   Ryder B., 2018, EUROPEAN ASS STUDY D
   Schouten R, 2010, ANN SURG, V251, P236, DOI 10.1097/SLA.0b013e3181bdfbff
   Stratmann B, 2016, HORM METAB RES, V48, P630, DOI 10.1055/s-0042-115175
   Tarnoff M, 2009, SURG ENDOSC, V23, P650, DOI 10.1007/s00464-008-0125-4
   Turnbaugh PJ, 2009, NATURE, V457, P480, DOI 10.1038/nature07540
   Vrieze A, 2012, GASTROENTEROLOGY, V143, P913, DOI 10.1053/j.gastro.2012.06.031
   Whitson BA, 2007, J SURG RES, V141, P31, DOI 10.1016/j.jss.2007.02.022
   WHO, 2016, GLOB REP PSOR, DOI DOI 10.1093/eurheartj/ehab128
   Zhang HS, 2009, P NATL ACAD SCI USA, V106, P2365, DOI 10.1073/pnas.0812600106
NR 40
TC 27
Z9 28
U1 0
U2 0
PU HINDAWI LTD
PI LONDON
PA ADAM HOUSE, 3RD FLR, 1 FITZROY SQ, LONDON, W1T 5HF, ENGLAND
SN 1687-6121
EI 1687-630X
J9 GASTROENT RES PRACT
JI Gastroenterol. Res. Pract.
PY 2018
VL 2018
AR 7823182
DI 10.1155/2018/7823182
PG 9
WC Gastroenterology & Hepatology
WE Science Citation Index Expanded (SCI-EXPANDED)
SC Gastroenterology & Hepatology
GA GP5NZ
UT WOS:000440921400001
PM 30147720
OA Green Published, Green Submitted, gold
DA 2022-07-02
ER

PT J
AU Li, XP
   Sui, Y
   Wu, Q
   Xie, BJ
   Sun, ZD
AF Li, Xiaopeng
   Sui, Yong
   Wu, Qian
   Xie, Bijun
   Sun, Zhida
TI Attenuated mTOR Signaling and Enhanced Glucose Homeostasis by Dietary
   Supplementation with Lotus Seedpod Oligomeric Procyanidins in
   Streptozotocin (STZ)-Induced Diabetic Mice
SO JOURNAL OF AGRICULTURAL AND FOOD CHEMISTRY
LA English
DT Article
DE lotus seed oligomeric procyanidins; synbiotics; mTOR; glucose
   homeostasis; type 2 diabetes
ID OXIDATIVE STRESS; INSULIN-RESISTANCE; GUT MICROBIOTA; LIFE-SPAN;
   PROTEIN; METABOLISM; DELETION; PATTERNS; OBESITY; MUSCLE
AB This study investigated the protective role Of lotus seedpod oligomeric procyanidins (LSOPC) and synbiotics (Bifidobacterium Bb-12 and xylo-oligosaccharide) against high fat and streptozotocin (STZ)-induced diabetes. Administration of LSOPC or synbiotics had no effect on blood,glucose in normal mice. Treatments with LSOPC for 12 weeks markedly reduced blood glucose, FFA, endotoxin, and GHbA1c and improved glucose homeostasis, lipid metabolism, and insulin levels. In addition, administration of LSOPC significantly teversed the increase of mTOR and p66(shc) in liver, skeletal muscle, and White adipose tissue (WAT). LSOPC significantly increased glucose uptake and glycolysis in liver, skeletal muscle, and WAT while improving heat generation in brown adipose tissue (BAT) and inhibiting gluconeogenesis and lipogenesis in liver. Furthermore, synbiotics strengthened the improving effect of LSOPC. These findings demonstrated that LSOPC and synbiotics may regulate glucose disposal in peripheral target tissues through the p66(shc)-mTOR signaling pathway.
C1 [Li, Xiaopeng; Xie, Bijun; Sun, Zhida] Huazhong Agr Univ, Coll Food Sci & Technol, Wuhan 430070, Peoples R China.
   [Sui, Yong] Hubei Acad Agr Sci, Inst Farm Prod Proc & Nucl Agr Technol, Wuhan 430064, Peoples R China.
   [Wu, Qian] Hubei Univ Technol, Hubei Collaborat Innovat Ctr Ind Fermentat, Wuhan 430068, Peoples R China.
RP Sun, ZD (corresponding author), Huazhong Agr Univ, Coll Food Sci & Technol, Wuhan 430070, Peoples R China.
EM sunzhida@mail.hzau.edu.cn
RI Li, li19880323@/AAD-1357-2021
FU National Key Technologies Program of China [2012BAD31B03]
FX This work received supported from the National Key Technologies Program
   of China during the 12th Five-Year Plan Period (2012BAD31B03).
CR Abdul-Ghani MA, 2010, J BIOMED BIOTECHNOL, DOI 10.1155/2010/476279
   Akbari V, 2016, NUTR REV, V74, P774, DOI 10.1093/nutrit/nuw039
   Anhe Fernando F., 2013, PharmaNutrition, V1, P105, DOI 10.1016/j.phanu.2013.07.004
   Babu PVA, 2013, J NUTR BIOCHEM, V24, P1777, DOI 10.1016/j.jnutbio.2013.06.003
   Bahadoran Z, 2013, J DIABETES METAB DIS, V12, DOI 10.1186/2251-6581-12-43
   BARON AD, 1988, AM J PHYSIOL, V255, pE769, DOI 10.1152/ajpendo.1988.255.6.E769
   Bomhof MR, 2014, OBESITY, V22, P763, DOI 10.1002/oby.20632
   Boto-Ordonez M, 2014, FOOD FUNCT, V5, P1932, DOI [10.1039/c4fo00029c, 10.1039/C4FO00029C]
   Brown MS, 2008, CELL METAB, V7, P95, DOI 10.1016/j.cmet.2007.12.009
   Camici GG, 2007, P NATL ACAD SCI USA, V104, P5217, DOI 10.1073/pnas.0609656104
   Cani PD, 2011, PHARMACOL THERAPEUT, V130, P202, DOI 10.1016/j.pharmthera.2011.01.012
   Cornu M, 2013, CURR OPIN GENET DEV, V23, P53, DOI 10.1016/j.gde.2012.12.005
   Dazert E, 2011, CURR OPIN CELL BIOL, V23, P744, DOI 10.1016/j.ceb.2011.09.003
   De Stefano F, 2009, DIABETOLOGIA, V52, pS51
   Dembinska-Kiec A, 2008, BRIT J NUTR, V99, pES109, DOI 10.1017/S000711450896579X
   Ejtahed HS, 2012, NUTRITION, V28, P539, DOI 10.1016/j.nut.2011.08.013
   Fadini GP, 2010, DIABETES, V59, P2306, DOI 10.2337/db09-1727
   Finegold SM, 2014, FOOD FUNCT, V5, P436, DOI 10.1039/c3fo60348b
   Fung TT, 2004, ARCH INTERN MED, V164, P2235, DOI 10.1001/archinte.164.20.2235
   Gibson GR, 2004, NUTR RES REV, V17, P259, DOI 10.1079/NRR200479
   Gonzalez-Abuin N, 2015, CURR MED CHEM, V22, P39
   Gustafson B, 2015, TRENDS ENDOCRIN MET, V26, P193, DOI 10.1016/j.tem.2015.01.006
   Hayashi K, 2006, BIOL PHARM BULL, V29, P1110, DOI 10.1248/bpb.29.1110
   He CX, 2015, NUTR RES, V35, P361, DOI 10.1016/j.nutres.2015.03.002
   Jungersen Mikkel, 2014, Microorganisms, V2, P92, DOI 10.3390/microorganisms2020092
   Kajimura S, 2015, CELL METAB, V22, P546, DOI 10.1016/j.cmet.2015.09.007
   Kanamoto Y, 2011, J AGR FOOD CHEM, V59, P8985, DOI 10.1021/jf201471p
   Kitada M, 2016, DIABETOLOGIA, V59, P1307, DOI 10.1007/s00125-016-3925-4
   KLIP A, 1990, DIABETES CARE, V13, P228, DOI 10.2337/diacare.13.3.228
   Krauss S, 2005, NAT REV MOL CELL BIO, V6, P248, DOI 10.1038/nrm1592
   Laplante M, 2012, CELL, V149, P274, DOI 10.1016/j.cell.2012.03.017
   Large V, 2004, DIABETES METAB, V30, P294, DOI 10.1016/S1262-3636(07)70121-0
   Leahy SC, 2005, J APPL MICROBIOL, V98, P1303, DOI 10.1111/j.1365-2672.2005.02600.x
   Ley RE, 2005, P NATL ACAD SCI USA, V102, P11070, DOI 10.1073/pnas.0504978102
   Li SJ, 2010, P NATL ACAD SCI USA, V107, P3441, DOI 10.1073/pnas.0914798107
   Li SY, 2013, J AGR FOOD CHEM, V61, P2506, DOI 10.1021/jf305213e
   Li XP, 2016, J FUNCT FOODS, V27, P711, DOI 10.1016/j.jff.2016.08.010
   Livak KJ, 2001, METHODS, V25, P402, DOI 10.1006/meth.2001.1262
   Luo J, 1998, METABOLISM, V47, P663, DOI 10.1016/S0026-0495(98)90027-0
   Meeprom A, 2011, BRIT J NUTR, V106, P1173, DOI 10.1017/S0007114511001589
   Menini S, 2006, DIABETES, V55, P1642, DOI 10.2337/db05-1477
   Migliaccio E, 1999, NATURE, V402, P309, DOI 10.1038/46311
   Napoli C, 2003, P NATL ACAD SCI USA, V100, P2112, DOI 10.1073/pnas.0336359100
   Natalicchio A, 2009, AM J PHYSIOL-ENDOC M, V296, pE228, DOI 10.1152/ajpendo.90347.2008
   Ou KQ, 2014, J FUNCT FOODS, V7, P43, DOI 10.1016/j.jff.2013.08.004
   Picard C, 2005, ALIMENT PHARM THER, V22, P495, DOI 10.1111/j.1365-2036.2005.02615.x
   Pinent M, 2012, CRIT REV FOOD SCI, V52, P569, DOI 10.1080/10408398.2010.501533
   Poher AL, 2015, FRONT PHYSIOL, V6, DOI 10.3389/fphys.2015.00004
   Puigserver P, 2003, NATURE, V423, P550, DOI 10.1038/nature01667
   Ranieri SC, 2013, VITAM HORM, V91, P219, DOI 10.1016/B978-0-12-407766-9.00009-2
   Ranieri SC, 2010, P NATL ACAD SCI USA, V107, P13420, DOI 10.1073/pnas.1008647107
   Rastmanesh R, 2011, CHEM-BIOL INTERACT, V189, P1, DOI 10.1016/j.cbi.2010.10.002
   Roman S, 2015, TRANSL RES, V165, P464, DOI 10.1016/j.trsl.2014.11.002
   Rosen ED, 2006, NATURE, V444, P847, DOI 10.1038/nature05483
   Schulze MB, 2006, OBESITY, V14, P1444, DOI 10.1038/oby.2006.164
   Sheu WHH, 2008, J NUTR SCI VITAMINOL, V54, P396, DOI 10.3177/jnsv.54.396
   Soliman MA, 2014, SCI SIGNAL, V7, DOI 10.1126/scisignal.2004785
   Stanford KI, 2013, J CLIN INVEST, V123, P215, DOI 10.1172/JCI62308
   van Dam RM, 2002, ANN INTERN MED, V136, P201, DOI 10.7326/0003-4819-136-3-200202050-00008
   Vendrame S, 2011, J AGR FOOD CHEM, V59, P12815, DOI 10.1021/jf2028686
   Wu Q, 2015, J AGR FOOD CHEM, V63, P6989, DOI 10.1021/acs.jafc.5b01082
   Xiao JB, 2015, CURR MED CHEM, V22, P23
   Xiao JS, 2012, J AGR FOOD CHEM, V60, P2825, DOI 10.1021/jf205331e
   Yamashita Y, 2012, J NUTR SCI, V1, DOI 10.1017/jns.2012.2
   Zoncu R, 2011, NAT REV MOL CELL BIO, V12, P21, DOI 10.1038/nrm3025
NR 65
TC 25
Z9 30
U1 6
U2 74
PU AMER CHEMICAL SOC
PI WASHINGTON
PA 1155 16TH ST, NW, WASHINGTON, DC 20036 USA
SN 0021-8561
EI 1520-5118
J9 J AGR FOOD CHEM
JI J. Agric. Food Chem.
PD MAY 17
PY 2017
VL 65
IS 19
BP 3801
EP 3810
DI 10.1021/acs.jafc.7b00233
PG 10
WC Agriculture, Multidisciplinary; Chemistry, Applied; Food Science &
   Technology
WE Science Citation Index Expanded (SCI-EXPANDED)
SC Agriculture; Chemistry; Food Science & Technology
GA EV5DI
UT WOS:000401782300003
PM 28314100
DA 2022-07-02
ER

PT J
AU Halkjaer, SI
   Nilas, L
   Carlsen, EM
   Cortes, D
   Halldorsson, TI
   Olsen, SF
   Pedersen, AE
   Krogfelt, KA
   Petersen, AM
AF Halkjaer, Sofie Ingdam
   Nilas, Lisbeth
   Carlsen, Emma Malchau
   Cortes, Dina
   Halldorsson, Thorhallur Ingi
   Olsen, Sjurdur Frodi
   Pedersen, Anders Elm
   Krogfelt, Karen Angeliki
   Petersen, Andreas Munk
TI Effects of probiotics (Vivomixx (R)) in obese pregnant women and their
   newborn: study protocol for a randomized controlled trial
SO TRIALS
LA English
DT Article
DE Study protocol; Pregnancy; Obesity; Microbiota; Probiotics; Vivomixx
   (R); Gestational diabetes mellitus
ID GESTATIONAL DIABETES-MELLITUS; VSL-NUMBER 3; GUT-MICROBIOTA;
   DOUBLE-BLIND; DIETARY SUPPLEMENTATION; PREPARATION VSLNUMBER-3;
   ULCERATIVE-COLITIS; INSULIN-RESISTANCE; MATERNAL OBESITY;
   BODY-COMPOSITION
AB Background: Maternal obesity is associated with increased risks of adverse pregnancy-related complications and outcomes for both mothers and infants. Overweight and obese women have an increased risk of pregnancy-induced hypertension, preeclampsia and gestational diabetes mellitus (GDM). Infant Body Mass index (BMI) and the risk of obesity in adulthood are related to maternal gestational weight gain (GWG). Preventive lifestyle and dietary interventions are time-consuming and do not always reduce GWG or the risk of maternal pregnancy complications. Recent research has indicated that the gut microbiota may play a significant role in the development of obesity. Some studies have indicated that the daily consumption of probiotics may reduce the risk of preeclampsia, maintain serum insulin levels and reduce the frequency of GDM in pregnant women. The aims of this study are to investigate whether daily probiotic supplements in obese women during pregnancy can limit gestational weight gain, improve glucose homeostasis and thereby improve maternal, fetal and infant health outcomes.
   Methods: A pilot study including 50 obese pregnant nulliparous women with a prepregnancy BMI of between 30 and 35 kg/m(2) will be randomized to receive daily probiotics (four capsules of Vivomixx (R); total of 450 billion CFU/day, including eight probiotic bacterial strains) or placebo from gestational age 14-20 weeks until delivery. The infants will be followed until 9 months of age. The women will be monitored by weight, blood, fecal, vaginal and urine samples, diet questionnaires and hospital record review. Primary outcomes are: maternal weight gain, glycated hemoglobin (HbA1c) level and changes in glucose concentration measured during an oral glucose tolerance test. Secondary outcomes are: microbiota and inflammatory markers in mother and child, pregnancy complications, pregnancy outcomes, physical activity and the body composition of the neonate.
   Discussion: We expect to find alterations in the metabolic profiles, microbiota and possibly pregnancy outcomes. From a clinical point of view the effects of Vivomixx (R) could control weight gain and reduce complications during pregnancy by inducing changes in the gut microbiota. Furthermore, this intervention during pregnancy could influence the infant's microbiota, which could have important implications for infant development and health.
C1 [Halkjaer, Sofie Ingdam; Petersen, Andreas Munk] Univ Copenhagen, Hvidovre Hosp, Dept Gastroenterol, Copenhagen, Denmark.
   [Nilas, Lisbeth] Univ Copenhagen, Hvidovre Hosp, Dept Obstet & Gynecol, Copenhagen, Denmark.
   [Nilas, Lisbeth; Cortes, Dina; Petersen, Andreas Munk] Univ Copenhagen, Fac Hlth & Med Sci, Copenhagen, Denmark.
   [Carlsen, Emma Malchau; Cortes, Dina] Univ Copenhagen, Hvidovre Hosp, Dept Pediat, Copenhagen, Denmark.
   [Halldorsson, Thorhallur Ingi; Olsen, Sjurdur Frodi] Statens Serum Inst, Dept Epidemiol Res, Copenhagen, Denmark.
   [Halldorsson, Thorhallur Ingi] Univ Iceland, Fac Food Sci & Nutr, Reykjavik, Iceland.
   [Pedersen, Anders Elm] Univ Copenhagen, Dept Immunol & Microbiol, Fac Hlth & Med Sci, Copenhagen, Denmark.
   [Krogfelt, Karen Angeliki] Statens Serum Inst, Dept Microbiol & Infect Control, Copenhagen, Denmark.
   [Petersen, Andreas Munk] Univ Copenhagen, Hvidovre Hosp, Dept Clin Microbiol, Copenhagen, Denmark.
RP Petersen, AM (corresponding author), Univ Copenhagen, Hvidovre Hosp, Dept Gastroenterol, Copenhagen, Denmark.; Petersen, AM (corresponding author), Univ Copenhagen, Fac Hlth & Med Sci, Copenhagen, Denmark.
EM andreas.munk.petersen@regionh.dk
RI Krogfelt, Karen Angeliki A/O-8145-2016; Krogfelt, Karen
   Angeliki/P-2430-2018
OI Krogfelt, Karen Angeliki A/0000-0001-7536-3453; Cortes,
   Dina/0000-0002-6852-6530; Carlsen, Emma Malchau/0000-0002-5563-1964;
   Petersen, Andreas Munk/0000-0003-0531-0553; Halkjaer, Sofie
   Ingdam/0000-0001-7518-4252; Olsen, Sjurdur/0000-0003-3017-7096
FU Jeppe Juhls og hustru Ovita Juhls Mindelegat; Else og Mogens
   Wedell-Wedellborgs Fond; Aase og Ejnar Danielsens Fond; Knud og Edith
   Eriksens Mindefond; Toyota-Fonden Denmark; Next Gen Pharma India Pvt.
   Ltd.; Faculty of Health and Medical Sciences, University of Copenhagen
FX The study is financed by grants from several private foundations; Jeppe
   Juhls og hustru Ovita Juhls Mindelegat, Else og Mogens
   Wedell-Wedellborgs Fond, Aase og Ejnar Danielsens Fond, Knud og Edith
   Eriksens Mindefond, Toyota-Fonden Denmark and Next Gen Pharma India Pvt.
   Ltd. and cofinanced by the Faculty of Health and Medical Sciences,
   University of Copenhagen. The funding sources had no role in the study
   design, data collection, interpretation of analysis, writing of the
   manuscript, or decision to submit the publication.
CR Aagaard K, 2013, FASEB J, V27, P1012, DOI 10.1096/fj.12-220806
   Alisi A, 2014, ALIMENT PHARM THER, V39, P1276, DOI 10.1111/apt.12758
   Allen SJ, 2010, J NUTR, V140, P483, DOI 10.3945/jn.109.117093
   Asemi Z, 2013, EUR J CLIN NUTR, V67, P71, DOI 10.1038/ejcn.2012.189
   Backhed F, 2004, P NATL ACAD SCI USA, V101, P15718, DOI 10.1073/pnas.0407076101
   Barrett HL, 2014, COCHRANE DB SYST REV, DOI 10.1002/14651858.CD009951.pub2
   Boney CM, 2005, PEDIATRICS, V115, pE290, DOI 10.1542/peds.2004-1808
   Brantsaeter AL, 2011, AM J EPIDEMIOL, V174, P807, DOI 10.1093/aje/kwr168
   Buchanan TA, 2012, NAT REV ENDOCRINOL, V8, P639, DOI 10.1038/nrendo.2012.96
   Carlsen EM, 2014, ACTA PAEDIATR, V103, P939, DOI 10.1111/apa.12713
   Catalano PM, 2012, DIABETES CARE, V35, P780, DOI 10.2337/dc11-1790
   Corridoni D, 2012, PLOS ONE, V7, DOI 10.1371/journal.pone.0042067
   Crouter SE, 2003, MED SCI SPORT EXER, V35, P1455, DOI 10.1249/01.MSS.0000078932.61440.A2
   de Knegt VE, 2015, J CLIN DENSITOM, V18, P117, DOI 10.1016/j.jocd.2014.08.004
   Delzenne NM, 2011, NAT REV ENDOCRINOL, V7, P639, DOI 10.1038/nrendo.2011.126
   Diamant M, 2011, OBES REV, V12, P272, DOI 10.1111/j.1467-789X.2010.00797.x
   Dominguez-Bello MG, 2011, GASTROENTEROLOGY, V140, P1713, DOI 10.1053/j.gastro.2011.02.011
   Dugoua JJ, 2009, J OBSTET GYNAECOL CA, V31, P542, DOI 10.1016/S1701-2163(16)34218-9
   Ebrahimi-Mameghani M, 2013, PAK J MED SCI, V29, P490, DOI 10.12669/pjms.292.3370
   Gesche J, 2015, INT J GYNECOL OBSTET, V129, P240, DOI 10.1016/j.ijgo.2014.12.013
   Gupta N, 2013, LIVER INT, V33, P1148, DOI 10.1111/liv.12172
   Hill C, 2014, NAT REV GASTRO HEPAT, V11, P506, DOI 10.1038/nrgastro.2014.66
   Hill JC, 2005, ACTA OBSTET GYN SCAN, V84, P159, DOI 10.1111/j.0001-6349.2005.00670.x
   Huynh HQ, 2009, INFLAMM BOWEL DIS, V15, P760, DOI 10.1002/ibd.20816
   Kalliomaki M, 2008, AM J CLIN NUTR, V87, P534, DOI 10.1093/ajcn/87.3.534
   Klindworth A, 2013, NUCLEIC ACIDS RES, V41, DOI 10.1093/nar/gks808
   Leddy Meaghan A, 2008, Rev Obstet Gynecol, V1, P170
   Lee Ji Hyun, 2012, Korean J Gastroenterol, V60, P94
   Lindsay KL, 2014, AM J CLIN NUTR, V99, P1432, DOI 10.3945/ajcn.113.079723
   Lindsay KL, 2013, J MATERN-FETAL NEO M, V26, P772, DOI 10.3109/14767058.2012.755166
   Lobstein T, 2004, OBES REV, V5, P4, DOI [10.1111/j.1467-789X.2004.00133.x, DOI 10.1111/J.1467-789X.2004.00133.X]
   Luoto R, 2013, ANN NUTR METAB, V63, P17, DOI 10.1159/000354896
   Luoto R, 2010, BRIT J NUTR, V103, P1792, DOI 10.1017/S0007114509993898
   Marsal K, 1996, ACTA PAEDIATR, V85, P843, DOI 10.1111/j.1651-2227.1996.tb14164.x
   Miele E, 2009, AM J GASTROENTEROL, V104, P437, DOI 10.1038/ajg.2008.118
   Morisset AS, 2010, DIABETES-METAB RES, V26, P17, DOI 10.1002/dmrr.1053
   Ng SC, 2010, INFLAMM BOWEL DIS, V16, P1286, DOI 10.1002/ibd.21222
   Olsen SF, 2007, PAEDIATR PERINAT EP, V21, P76, DOI 10.1111/j.1365-3016.2007.00777.x
   Ovesen P, 2011, OBSTET GYNECOL, V118, P305, DOI 10.1097/AOG.0b013e3182245d49
   Penders J, 2006, PEDIATRICS, V118, P511, DOI 10.1542/peds.2005-2824
   Rajkumar H, 2014, MEDIAT INFLAMM, V2014, DOI 10.1155/2014/348959
   Renault KM, 2014, AM J OBSTET GYNECOL, V210, DOI 10.1016/j.ajog.2013.09.029
   Rincon D, 2014, LIVER INT, V34, P1504, DOI 10.1111/liv.12539
   Schack-Nielsen L, 2010, INT J OBESITY, V34, P67, DOI 10.1038/ijo.2009.206
   Sood A, 2009, CLIN GASTROENTEROL H, V7, P1202, DOI 10.1016/j.cgh.2009.07.016
   Turnbaugh PJ, 2006, NATURE, V444, P1027, DOI 10.1038/nature05414
   Tursi A, 2010, AM J GASTROENTEROL, V105, P2218, DOI 10.1038/ajg.2010.218
   Vitali B, 2012, BMC MICROBIOL, V12, DOI 10.1186/1471-2180-12-236
   Yadav H, 2013, J BIOL CHEM, V288, P25088, DOI 10.1074/jbc.M113.452516
NR 49
TC 18
Z9 23
U1 3
U2 40
PU BMC
PI LONDON
PA CAMPUS, 4 CRINAN ST, LONDON N1 9XW, ENGLAND
SN 1745-6215
J9 TRIALS
JI Trials
PD OCT 11
PY 2016
VL 17
AR 491
DI 10.1186/s13063-016-1617-5
PG 9
WC Medicine, Research & Experimental
WE Science Citation Index Expanded (SCI-EXPANDED)
SC Research & Experimental Medicine
GA DY1IR
UT WOS:000384848600002
PM 27724923
OA Green Published, gold
DA 2022-07-02
ER

PT J
AU Long, L
   Liu, X
   Jin, LN
   Simon, T
   Ma, WJ
   Kim, MN
   Yang, WS
   Meyerhardt, JA
   Chan, AT
   Giovannucci, E
   Zhang, XH
AF Long, Lu
   Liu, Xing
   Jin, Lina
   Simon, Tracey
   Ma, Wenjie
   Kim, Mi Na
   Yang, Wanshui
   Meyerhardt, Jeffrey A.
   Chan, Andrew T.
   Giovannucci, Edward
   Zhang, Xuehong
TI Association of bowel movement frequency and laxative use with risk of
   hepatocellular carcinoma in US women and men
SO INTERNATIONAL JOURNAL OF CANCER
LA English
DT Article
DE bowel movement frequency; hepatocellular carcinoma; laxatives
ID COLORECTAL-CANCER; GUT MICROBIOTA; CONSTIPATION; DISEASE; EPIDEMIOLOGY;
   COHORT; COLON
AB Abnormal bowel movements have been related to a variety of hepatocellular carcinoma (HCC) risk factors such as dyslipidemia, diabetes and altered metabolism of bile acids and gut microbiota. However, little is known about whether bowel movement frequency affects the risk of developing HCC. We followed 88 123 women in the Nurses' Health Study (NHS) and 28 824 men in the Health Professionals Follow-up Study (HPFS) for up to 24 years. The Cox proportional hazards regression model was used to calculate multivariable hazard ratios (HRs) and confidence intervals (95%CI). We documented 101 incident HCC cases. Compared to those with daily bowel movements, participants with bowel movement more than once per day had a multivariable HR of 1.93 (95%CI: 1.18 to 3.16) in the pooled cohorts. For the same comparison, the positive association appeared stronger for men (2.72, 95% CI: 1.14 to 6.44) than for women (1.63, 95% CI: 0.87 to 3.06) but there was no statistically significant heterogeneity by sex (P-value = .31). We found null associations between bowel movement every 2 days or less and the risk of HCC (HR = 1.05, 95%CI: 0.62 to 1.79). The HR (95%CI) for participants who used laxatives regularly relative to those who never used laxatives was 1.00 (0.64 to 1.55). Our results suggest participants with bowel movement more than once daily is associated with a higher risk of developing HCC compared to those with daily bowel movements. These findings need to be confirmed and potential mechanisms underlying this association need to be elucidated.
C1 [Long, Lu; Jin, Lina; Yang, Wanshui; Chan, Andrew T.; Giovannucci, Edward; Zhang, Xuehong] Brigham & Womens Hosp, Dept Med, Channing Div Network Med, 181 Longwood Ave,Room 453, Boston, MA 02115 USA.
   [Long, Lu; Jin, Lina; Yang, Wanshui; Meyerhardt, Jeffrey A.; Chan, Andrew T.; Giovannucci, Edward; Zhang, Xuehong] Harvard Med Sch, 181 Longwood Ave,Room 453, Boston, MA 02115 USA.
   [Long, Lu] Sichuan Univ, West China Sch Publ Hlth, Dept Epidemiol & Biostat, Chengdu, Peoples R China.
   [Long, Lu] Sichuan Univ, West China Fourth Hosp, Chengdu, Peoples R China.
   [Liu, Xing; Giovannucci, Edward; Zhang, Xuehong] Harvard TH Chan Sch Publ Hlth, Dept Nutr, Boston, MA USA.
   [Liu, Xing] Fudan Univ, Sch Publ Hlth, Dept Epidemiol, Shanghai, Peoples R China.
   [Jin, Lina] Jilin Univ, Sch Publ Hlth, Dept Epidemiol & Biostat, Changchun, Peoples R China.
   [Simon, Tracey; Ma, Wenjie; Kim, Mi Na; Chan, Andrew T.] Massachusetts Gen Hosp, Dept Med, Div Gastroenterol, Boston, MA 02114 USA.
   [Simon, Tracey; Ma, Wenjie; Kim, Mi Na] Massachusetts Gen Hosp, Clin & Translat Epidemiol Unit CTEU, Boston, MA 02114 USA.
   [Kim, Mi Na] CHA Univ, Div Gastroenterol, Dept Internal Med, CHA Bundang Med Ctr,Sch Med, Seongnam, South Korea.
   [Yang, Wanshui] Anhui Med Univ, Sch Publ Hlth, Dept Nutr, Hefei, Anhui, Peoples R China.
   [Meyerhardt, Jeffrey A.] Dana Farber Canc Inst, Dept Med Oncol, Boston, MA 02115 USA.
   [Giovannucci, Edward] Harvard TH Chan Sch Publ Hlth, Dept Epidemiol, Boston, MA USA.
RP Zhang, XH (corresponding author), Brigham & Womens Hosp, Dept Med, Channing Div Network Med, 181 Longwood Ave,Room 453, Boston, MA 02115 USA.; Zhang, XH (corresponding author), Harvard Med Sch, 181 Longwood Ave,Room 453, Boston, MA 02115 USA.
EM xuehong.zhang@channing.harvard.edu
RI Yang, Wanshui/S-9322-2019
OI Yang, Wanshui/0000-0002-7365-2689
FU American Association of the Study of Liver Diseases (AASLD) Clinical and
   Translational Research Award (CTORA); American Cancer Society Research
   Scholar Grant [RSG NEC-130476]; Dana-Farber Harvard Cancer Center
   (DF/HCC) GI SPORE Developmental Research Project Award [P50CA127003];
   DF/HCC Cancer Center Support Grant (CCSG) [5P30CA006516-55]; Harvard
   University Center for AIDS Research; National Institutes of Health [K07
   CA188126, K23 DK122104, P01 CA87969, P50 CA127003, R21CA238651, U01
   CA167552, UM1 CA186107]; PEER Award from the Zhu Family Center at
   Harvard T.H. Chan School of Public Health; Stuart and Suzanne Steele MGH
   Research Scholar
FX American Association of the Study of Liver Diseases (AASLD) Clinical and
   Translational Research Award (CTORA); American Cancer Society Research
   Scholar Grant, Grant/Award Number: RSG NEC-130476; Dana-Farber Harvard
   Cancer Center (DF/HCC) GI SPORE Developmental Research Project Award,
   Grant/Award Number: P50CA127003; DF/HCC Cancer Center Support Grant
   (CCSG), Grant/Award Number: 5P30CA006516-55; Harvard University Center
   for AIDS Research; National Institutes of Health, Grant/Award Numbers:
   K07 CA188126, K23 DK122104, P01 CA87969, P50 CA127003, R21CA238651, U01
   CA167552, UM1 CA186107; PEER Award from the Zhu Family Center at Harvard
   T.H. Chan School of Public Health; Stuart and Suzanne Steele MGH
   Research Scholar
CR Albillos A, 2020, J HEPATOL, V72, P558, DOI 10.1016/j.jhep.2019.10.003
   Bjarnason I, 2018, GASTROENTEROLOGY, V154, P500, DOI 10.1053/j.gastro.2017.10.049
   Bray F, 2018, CA-CANCER J CLIN, V68, P394, DOI 10.3322/caac.21492
   BURKITT DP, 1971, CANCER, V28, P3, DOI 10.1002/1097-0142(197107)28:1<3::AID-CNCR2820280104>3.0.CO;2-N
   Chettouh H, 2015, LIVER INT, V35, P2203, DOI 10.1111/liv.12903
   Citronberg J, 2014, AM J GASTROENTEROL, V109, P1640, DOI 10.1038/ajg.2014.233
   CLOUSE RE, 1989, AM J GASTROENTEROL, V84, P868
   Conlon MA, 2015, NUTRIENTS, V7, P17, DOI 10.3390/nu7010017
   DuPont Andrew W, 2011, Nat Rev Gastroenterol Hepatol, V8, P523, DOI 10.1038/nrgastro.2011.133
   El-Serag HB, 2007, GASTROENTEROLOGY, V132, P2557, DOI 10.1053/j.gastro.2007.04.061
   Frank DN, 2007, P NATL ACAD SCI USA, V104, P13780, DOI 10.1073/pnas.0706625104
   Gilbert JA, 2016, GUT, V65, P1, DOI 10.1136/gutjnl-2015-310043
   Guo YT, 2014, PLOS ONE, V9, DOI 10.1371/journal.pone.0112289
   Hochain P, 2000, REV MED INTERNE, V21, p50S, DOI 10.1016/S0248-8663(00)88725-1
   Hu FB, 1999, AM J EPIDEMIOL, V149, P531, DOI 10.1093/oxfordjournals.aje.a009849
   Islami F, 2018, CA-CANCER J CLIN, V68, P31, DOI 10.3322/caac.21440
   Liu N, 2019, EXP THER MED, V18, P4058, DOI 10.3892/etm.2019.8011
   Ma WJ, 2016, SCI REP-UK, V6, DOI 10.1038/srep33005
   Nicholson JK, 2012, SCIENCE, V336, P1262, DOI 10.1126/science.1223813
   Ponnusamy K, 2011, J MED MICROBIOL, V60, P817, DOI 10.1099/jmm.0.028126-0
   Qin JJ, 2012, NATURE, V490, P55, DOI 10.1038/nature11450
   Rattan P, 2020, LIVER TRANSPLANT, V26, P1316, DOI 10.1002/lt.25828
   Ren ZG, 2019, GUT, V68, P1014, DOI 10.1136/gutjnl-2017-315084
   Roberts MC, 2003, AM J GASTROENTEROL, V98, P857, DOI [10.1016/S0002-9270(03)00050-9, 10.1111/j.1572-0241.2003.07386.x]
   Siegel RL, 2019, CA-CANCER J CLIN, V69, P7, DOI 10.3322/caac.21551
   SONNENBERG A, 1993, PHARMACOLOGY, V47, P224, DOI 10.1159/000139862
   Swidsinski A, 2008, INFLAMM BOWEL DIS, V14, P147, DOI 10.1002/ibd.20330
   Watanabe T, 2004, EUR J CANCER, V40, P2109, DOI 10.1016/j.ejca.2004.06.014
   Yagyu K, 2004, CANCER SCI, V95, P674, DOI 10.1111/j.1349-7006.2004.tb03328.x
   Zatonski WA, 1997, JNCI-J NATL CANCER I, V89, P1132, DOI 10.1093/jnci/89.15.1132
   Zhang XH, 2013, CANCER CAUSE CONTROL, V24, P1015, DOI 10.1007/s10552-013-0176-2
NR 31
TC 0
Z9 0
U1 0
U2 0
PU WILEY
PI HOBOKEN
PA 111 RIVER ST, HOBOKEN 07030-5774, NJ USA
SN 0020-7136
EI 1097-0215
J9 INT J CANCER
JI Int. J. Cancer
PD OCT 15
PY 2021
VL 149
IS 8
BP 1529
EP 1535
DI 10.1002/ijc.33699
EA JUN 2021
PG 7
WC Oncology
WE Science Citation Index Expanded (SCI-EXPANDED)
SC Oncology
GA UC1KG
UT WOS:000657912400001
PM 34028016
DA 2022-07-02
ER

PT J
AU Le Sage, F
   Meilhac, O
   Gonthier, MP
AF Le Sage, Fanny
   Meilhac, Olivier
   Gonthier, Marie-Paule
TI Anti-inflammatory and antioxidant effects of polyphenols extracted from
   Antirhea borbonica medicinal plant on adipocytes exposed to
   Porphyromonas gingivalis and Escherichia coli lipopolysaccharides
SO PHARMACOLOGICAL RESEARCH
LA English
DT Article
DE Adipocytes; LPS; inflammation; oxidative stress; antioxidants; plant
   polyphenols
ID ADIPOSE-TISSUE; GUT MICROBIOTA; 3T3-L1 PREADIPOCYTES;
   INSULIN-RESISTANCE; CHLOROGENIC ACID; CAFFEIC ACID; INFLAMMATION;
   OBESITY; MECHANISMS; DYSFUNCTION
AB In obesity, gut microbiota LPS may translocate into the blood stream and then contribute to adipose tissue inflammation and oxidative stress, leading to insulin resistance. A causal link between periodontal infection, obesity and type 2 diabetes has also been suggested. We evaluated the ability of polyphenols from Antirhea borbonica medicinal plant to improve the inflammatory and redox status of 3T3-L1 adipocytes exposed to LPS of Porphyromonas gingivalis periodontopathogen or Escherichia coli enterobacteria. Our results show that LPS enhanced the production of Toll-like receptor-dependent MyD88 and NF kappa B signaling factors as well as IL-6, MCP-1, PAI-1 and resistin. Plant polyphenols reduced LPS pro-inflammatory action. Concomitantly, polyphenols increased the production of adiponectin and PPAR gamma, known as key anti-inflammatory and insulin-sensitizing mediators. Moreover, both LPS increased intracellular ROS levels and the expression of genes encoding ROS-producing enzymes including NOX2, NOX4 and iNOS. Plant polyphenols reversed these effects and up-regulated MnSOD and catalase antioxidant enzyme gene expression. Noticeably, preconditioning of cells with caffeic acid, chlorogenic acid or kaempferol identified among A. borbonica major polyphenols, led to similar protective properties. Altogether, these findings demonstrate the anti-inflammatory and antioxidant effects of A. borbonica polyphenols on adipocytes, in response to P. gingivalis or E. coli LPS. It will be of major interest to assess A. borbonica polyphenol benefits against obesity-related metabolic disorders such as insulin resistance in vivo. (C) 2017 Elsevier Ltd. All rights reserved.
C1 [Le Sage, Fanny; Meilhac, Olivier; Gonthier, Marie-Paule] INSERM, UMR Diabete Atherothrombose Therapies Reunion Oce, Plateforme CYROI, F-97490 St Clotilde, Reunion, France.
   [Le Sage, Fanny; Meilhac, Olivier; Gonthier, Marie-Paule] Univ La Reunion, UMR 1188, F-97490 St Clotilde, Reunion, France.
   [Meilhac, Olivier] CHU La Reunion, F-97400 St Denis, Reunion, France.
RP Gonthier, MP (corresponding author), INSERM, UMR Diabete Atherothrombose Therapies Reunion Oce, Plateforme CYROI, F-97490 St Clotilde, Reunion, France.
EM marie-paule.gonthier@univ-reunion.fr
RI Meilhac, Olivier/N-4385-2017
OI Meilhac, Olivier/0000-0002-3740-7539
FU European Union; French Ministry of Education and Research; Region
   Council of Reunion Island; University of Reunion Island; Inserm
FX We gratefully acknowledge Prof. J. Smadja and Prof. D. Strasberg from
   the University of Reunion Island for their help in the plant collection
   and botanical identification. This work was supported by the European
   Union, the French Ministry of Education and Research, the Region Council
   of Reunion Island, the University of Reunion Island and Inserm. FLS is a
   recipient of a fellowship from the French Ministry of Education and
   Research.
CR Aggarwal BB, 2009, TRENDS PHARMACOL SCI, V30, P85, DOI 10.1016/j.tips.2008.11.002
   Akira S, 2004, NAT REV IMMUNOL, V4, P499, DOI 10.1038/nri1391
   Amar S, 2013, MOL ORAL MICROBIOL, V28, P331, DOI 10.1111/omi.12035
   Anhe FF, 2015, GUT, V64, P872, DOI 10.1136/gutjnl-2014-307142
   Arimatsu K, 2014, SCI REP-UK, V4, DOI 10.1038/srep04828
   Astapova O, 2012, VITAM HORM, V90, P143, DOI 10.1016/B978-0-12-398313-8.00006-3
   Backhed F, 2004, P NATL ACAD SCI USA, V101, P15718, DOI 10.1073/pnas.0407076101
   Bedard K, 2007, PHYSIOL REV, V87, P245, DOI 10.1152/physrev.00044.2005
   Berezow AB, 2009, MICROB PATHOGENESIS, V47, P68, DOI 10.1016/j.micpath.2009.04.015
   Berger J, 2002, ANNU REV MED, V53, P409, DOI 10.1146/annurev.med.53.082901.104018
   Bes-Houtmann S, 2007, HISTOCHEM CELL BIOL, V127, P131, DOI 10.1007/s00418-006-0230-1
   Blasco-Baque V., 2016, GUT
   BRADFORD MM, 1976, ANAL BIOCHEM, V72, P248, DOI 10.1016/0003-2697(76)90527-3
   Bullon P, 2015, PHARMACOL RES, V91, P1, DOI 10.1016/j.phrs.2014.10.007
   Cani PD, 2007, DIABETES, V56, P1761, DOI 10.2337/db06-1491
   Artese HPC, 2015, PLOS ONE, V10, DOI 10.1371/journal.pone.0128344
   Choi IS, 2013, J PERIODONTOL, V84, P545, DOI 10.1902/jop.2012.120180
   de Ferranti S, 2008, CLIN CHEM, V54, P945, DOI 10.1373/clinchem.2007.100156
   Delzenne NM, 2015, DIABETOLOGIA, V58, P2206, DOI 10.1007/s00125-015-3712-7
   Devi KP, 2015, PHARMACOL RES, V99, P1, DOI 10.1016/j.phrs.2015.05.002
   Dixon DR, 2005, J DENT RES, V84, P584, DOI 10.1177/154405910508400702
   Etxeberria U., 2016, MOL NUTR FOOD RES
   Everard A, 2014, NAT COMMUN, V5, DOI 10.1038/ncomms6648
   Furugen R, 2013, ORAL DIS, V19, P479, DOI 10.1111/odi.12027
   Gao RF, 2014, EUR J PHARMACOL, V729, P54, DOI 10.1016/j.ejphar.2014.01.015
   Gurav A, 2011, J DIABETES, V3, P21, DOI 10.1111/j.1753-0407.2010.00098.x
   Hashimoto M, 2004, INT IMMUNOL, V16, P1431, DOI 10.1093/intimm/dxh146
   Hatia S, 2014, FREE RADICAL RES, V48, P387, DOI 10.3109/10715762.2013.879985
   Hempel SL, 1999, FREE RADICAL BIO MED, V27, P146, DOI 10.1016/S0891-5849(99)00061-1
   Hersoug LG, 2016, OBES REV, V17, P297, DOI 10.1111/obr.12370
   Hiroshima Y, 2012, J PERIODONTAL RES, V47, P554, DOI 10.1111/j.1600-0765.2011.01466.x
   Hirschfeld M, 2000, J IMMUNOL, V165, P618, DOI 10.4049/jimmunol.165.2.618
   Houstis N, 2006, NATURE, V440, P944, DOI 10.1038/nature04634
   Hwang SJ, 2014, INFLAMM RES, V63, P81, DOI 10.1007/s00011-013-0674-4
   Jin SS, 2015, PLOS ONE, V10, DOI 10.1371/journal.pone.0120842
   Juhan-Vague I, 2003, J THROMB HAEMOST, V1, P1575, DOI 10.1046/j.1538-7836.2003.00279.x
   Juman S, 2011, BIOL PHARM BULL, V34, P490, DOI 10.1248/bpb.34.490
   Jung UJ, 2006, J PHARMACOL EXP THER, V318, P476, DOI 10.1124/jpet.106.105163
   Kang YE, 2016, PLOS ONE, V11, DOI 10.1371/journal.pone.0154003
   Kim SH, 2015, MEDIAT INFLAMM, V2015, DOI 10.1155/2015/904142
   Lavergne R, 2001, TISANEURS PLANETS ME, P521
   Lee JW, 2014, MOL CELL BIOCHEM, V390, P143, DOI 10.1007/s11010-014-1965-y
   Marimoutou M, 2015, J INFLAMM-LOND, V12, DOI 10.1186/s12950-015-0055-6
   Marques V, 2009, FOOD CHEM, V113, P1370, DOI 10.1016/j.foodchem.2008.08.086
   Morange PE, 1999, ARTERIOSCL THROM VAS, V19, P1361, DOI 10.1161/01.ATV.19.5.1361
   Ong KW, 2013, BIOCHEM PHARMACOL, V85, P1341, DOI 10.1016/j.bcp.2013.02.008
   Ouchi N, 2011, NAT REV IMMUNOL, V11, P85, DOI 10.1038/nri2921
   Palaska I, 2013, EUR J PHARMACOL, V720, P77, DOI 10.1016/j.ejphar.2013.10.047
   Park MY, 2014, NUTR RES PRACT, V8, P516, DOI 10.4162/nrp.2014.8.5.516
   Pilon G, 2010, PLOS ONE, V5, DOI 10.1371/journal.pone.0015912
   Poullain C, 2004, J ETHNOPHARMACOL, V95, P19, DOI 10.1016/j.jep.2004.05.023
   Ricote M, 2007, BBA-MOL CELL BIOL L, V1771, P926, DOI 10.1016/j.bbalip.2007.02.013
   Scalbert A, 2000, J NUTR, V130, p2073S, DOI 10.1093/jn/130.8.2073S
   Septembre-Malaterre A, 2016, BIOFACTORS, V42, P418, DOI 10.1002/biof.1288
   Sharma AM, 2007, J CLIN ENDOCR METAB, V92, P386, DOI 10.1210/jc.2006-1268
   Siriwardhana N, 2013, J NUTR BIOCHEM, V24, P613, DOI 10.1016/j.jnutbio.2012.12.013
   Taira R, 2015, J CLIN BIOCHEM NUTR, V56, P149, DOI 10.3164/jcbn.14-74
   Yen GC, 2011, J AGR FOOD CHEM, V59, P546, DOI 10.1021/jf1036992
   Zoechling A, 2011, FOOD FUNCT, V2, P28, DOI 10.1039/c0fo00086h
NR 59
TC 33
Z9 33
U1 3
U2 37
PU ACADEMIC PRESS LTD- ELSEVIER SCIENCE LTD
PI LONDON
PA 24-28 OVAL RD, LONDON NW1 7DX, ENGLAND
SN 1043-6618
EI 1096-1186
J9 PHARMACOL RES
JI Pharmacol. Res.
PD MAR
PY 2017
VL 119
BP 303
EP 312
DI 10.1016/j.phrs.2017.02.020
PG 10
WC Pharmacology & Pharmacy
WE Science Citation Index Expanded (SCI-EXPANDED)
SC Pharmacology & Pharmacy
GA EU7FV
UT WOS:000401201600031
PM 28249816
DA 2022-07-02
ER

PT J
AU Mateos, R
   Perez-Correa, JR
   Dominguez, H
AF Mateos, Raquel
   Perez-Correa, Jose Ricardo
   Dominguez, Herminia
TI Bioactive Properties of Marine Phenolics
SO MARINE DRUGS
LA English
DT Review
DE bromophenols; simple phenolics; flavonoids; phlorotannins; seawater;
   algae; seagrass; health benefits; biological activity
ID SPONGE-DERIVED FUNGUS; ALLEVIATES POSTPRANDIAL HYPERGLYCEMIA;
   ULTRASOUND-ASSISTED EXTRACTION; POLYBROMINATED DIPHENYL ETHERS;
   BROMINATED AROMATIC-COMPOUNDS; SEAWEED HIMANTHALIA-ELONGATA; RADICAL
   SCAVENGING ACTIVITY; TYPE-2 DIABETES-MELLITUS; SEAGRASS ZOSTERA-NOLTEI;
   ECKLONIA-CAVA
AB Phenolic compounds from marine organisms are far less studied than those from terrestrial sources since their structural diversity and variability require powerful analytical tools. However, both their biological relevance and potential properties make them an attractive group deserving increasing scientific interest. The use of efficient extraction and, in some cases, purification techniques can provide novel bioactives useful for food, nutraceutical, cosmeceutical and pharmaceutical applications. The bioactivity of marine phenolics is the consequence of their enzyme inhibitory effect and antimicrobial, antiviral, anticancer, antidiabetic, antioxidant, or anti-inflammatory activities. This review presents a survey of the major types of phenolic compounds found in marine sources, as well as their reputed effect in relation to the occurrence of dietary and lifestyle-related diseases, notably type 2 diabetes mellitus, obesity, metabolic syndrome, cancer and Alzheimer's disease. In addition, the influence of marine phenolics on gut microbiota and other pathologies is also addressed.
C1 [Mateos, Raquel] Spanish Natl Res Council, CSIC, Inst Food Sci Technol & Nutr ICTAN, Jose Antonio Novais 10, Madrid 28040, Spain.
   [Perez-Correa, Jose Ricardo] Pontificia Univ Catolica Chile, Dept Chem & Bioproc Engn, Santiago 7810000, Chile.
   [Dominguez, Herminia] Univ Vigo, Fac Sci, Dept Chem Engn, CINBIO, Campus Ourense, As Lagoas 32004, Ourense, Spain.
RP Dominguez, H (corresponding author), Univ Vigo, Fac Sci, Dept Chem Engn, CINBIO, Campus Ourense, As Lagoas 32004, Ourense, Spain.
EM raquel.mateos@ictan.csic.es; perez@ing.puc.cl; herminia@uvigo.es
RI Dominguez, Herminia/ABH-3557-2020
OI Dominguez, Herminia/0000-0002-6475-3242; Perez-Correa,
   Jose/0000-0002-1278-7782
FU Xunta de Galicia; European Union (European Regional Development
   Fund-ERDF) [ED431G2019/06]; FONDECYT Regular project [1180571]
FX Financial support from the Xunta de Galicia (Centro singular de
   investigacion de Galicia accreditation 2019-2022), the European Union
   (European Regional Development Fund-ERDF), (Ref. ED431G2019/06) and from
   FONDECYT Regular project number 1180571, is gratefully acknowledged.
CR Abdali D, 2015, MED PRIN PRACT, V24, P201, DOI 10.1159/000375305
   Abdelhamid A, 2019, J AQUAT FOOD PROD T, V28, P892, DOI 10.1080/10498850.2019.1662865
   Abu-Khudir R, 2021, NUTR CANCER, V73, P829, DOI 10.1080/01635581.2020.1764069
   Achamlale S, 2009, FOOD CHEM, V113, P878, DOI 10.1016/j.foodchem.2008.07.040
   Achamlale S, 2009, J APPL PHYCOL, V21, P347, DOI 10.1007/s10811-008-9375-8
   Ahn JH, 2015, J CANCER RES CLIN, V141, P255, DOI 10.1007/s00432-014-1819-8
   Akkoz C, 2011, J FOOD BIOCHEM, V35, P513, DOI 10.1111/j.1745-4514.2010.00399.x
   Alam T, 2017, DRUG DELIV, V24, P358, DOI 10.1080/10717544.2016.1255999
   Alberti KGMM, 2009, CIRCULATION, V120, P1640, DOI 10.1161/CIRCULATIONAHA.109.192644
   Aln MJ, 2006, PHYTOTHER RES, V20, P711, DOI 10.1002/ptr.1939
   Arai M, 2017, J NAT MED-TOKYO, V71, P44, DOI 10.1007/s11418-016-1025-x
   Aravindan S, 2013, PLOS ONE, V8, DOI 10.1371/journal.pone.0061977
   Arnold T, 2014, PLOS ONE, V9, DOI 10.1371/journal.pone.0104738
   Artan M, 2008, BIOORGAN MED CHEM, V16, P7921, DOI 10.1016/j.bmc.2008.07.078
   Audibert L, 2010, PHYTOCHEM ANALYSIS, V21, P399, DOI 10.1002/pca.1210
   Austin C, 2018, FOOD FUNCT, V9, P502, DOI [10.1039/c7fo01690e, 10.1039/C7FO01690E]
   Baldrick FR, 2018, AM J CLIN NUTR, V108, P688, DOI 10.1093/ajcn/nqy147
   Barbosa M, 2017, ALGAL RES, V28, P1, DOI 10.1016/j.algal.2017.09.009
   Benalla W, 2010, CURR DIABETES REV, V6, P247, DOI 10.2174/157339910791658826
   Bernardini G, 2018, MAR DRUGS, V16, DOI 10.3390/md16120504
   Besednova NN, 2019, METABOLITES, V9, DOI 10.3390/metabo9050087
   Bhuvana P, 2019, BIOCATAL AGR BIOTECH, V19, DOI 10.1016/j.bcab.2019.101094
   Bidleman TF, 2019, ENVIRON SCI-PROC IMP, V21, P881, DOI [10.1039/c9em00042a, 10.1039/C9EM00042A]
   Blagojevic D, 2018, J APPL PHYCOL, V30, P2337, DOI 10.1007/s10811-018-1476-4
   Bogolitsyn K, 2019, CHEM PAP, V73, P2377, DOI 10.1007/s11696-019-00760-7
   Boyd AC, 2000, BBA-GEN SUBJECTS, V1523, P128, DOI 10.1016/S0304-4165(00)00113-6
   Cabrita MT, 2010, MAR DRUGS, V8, P2301, DOI 10.3390/md8082301
   Cade SE, 2018, SCI TOTAL ENVIRON, V630, P1149, DOI 10.1016/j.scitotenv.2018.02.301
   Cai HB, 2001, NAT NEUROSCI, V4, P233, DOI 10.1038/85064
   Cai Y, 2008, BIOCHEM PHARMACOL, V75, P1981, DOI 10.1016/j.bcp.2008.02.019
   Casas MP, 2019, PROCESS BIOCHEM, V79, P166, DOI 10.1016/j.procbio.2018.12.021
   Catarino MD, 2019, MAR DRUGS, V17, DOI 10.3390/md17030162
   Catarino MD, 2017, INT J MOL SCI, V18, DOI 10.3390/ijms18061327
   Cavalot F, 2006, J CLIN ENDOCR METAB, V91, P813, DOI 10.1210/jc.2005-1005
   Cha SH, 2018, OXID MED CELL LONGEV, V2018, DOI 10.1155/2018/4973851
   Cho S, 2012, FOOD CHEM, V132, P1133, DOI 10.1016/j.foodchem.2011.08.040
   Choi BW, 2015, PHYTOTHER RES, V29, P549, DOI 10.1002/ptr.5282
   Choi HS, 2015, MOL NUTR FOOD RES, V59, P1458, DOI 10.1002/mnfr.201500021
   CHOI J, 2019, MAR DRUGS, V17, DOI DOI 10.3390/MD1711061231661887
   Choi JS, 2015, ARCH PHARM RES, V38, P1477, DOI 10.1007/s12272-014-0515-1
   Choi YK, 2018, BIOMED PHARMACOTHER, V103, P1170, DOI 10.1016/j.biopha.2018.04.121
   Cichewicz RH, 2005, BIOORGAN MED CHEM, V13, P5600, DOI 10.1016/j.bmc.2005.06.020
   Cornara L, 2018, MAR DRUGS, V16, DOI 10.3390/md16010021
   Corona G, 2014, P NUTR SOC, V73, pE31, DOI 10.1017/S0029665114000457
   COSTA M, 2019, MAR DRUGS, V17, DOI DOI 10.3390/MD1706037531234542
   Custodio L, 2014, J APPL PHYCOL, V26, P151, DOI 10.1007/s10811-013-0098-0
   Custodio L, 2012, FOOD CHEM, V131, P134, DOI 10.1016/j.foodchem.2011.08.047
   Dahlgren E, 2016, CHEMOSPHERE, V144, P1597, DOI 10.1016/j.chemosphere.2015.10.024
   Dahlgren E, 2015, ENVIRON SCI POLLUT R, V22, P18107, DOI 10.1007/s11356-015-4907-7
   Ding Y, 2019, MAR DRUGS, V17, DOI 10.3390/md17110637
   El-Hawary SS, 2018, MAR DRUGS, V16, DOI 10.3390/md16080253
   Elnaggar MS, 2016, TETRAHEDRON, V72, P2411, DOI 10.1016/j.tet.2016.03.073
   Enerstvedt KH, 2018, MOLECULES, V23, DOI 10.3390/molecules23010016
   Eo H, 2015, J AGR FOOD CHEM, V63, P349, DOI 10.1021/jf502830b
   Eo HJ, 2016, MAR DRUGS, V14, DOI 10.3390/md14040069
   Eom SH, 2013, PHYTOTHER RES, V27, P148, DOI 10.1002/ptr.4694
   Erpel F, 2020, FOOD RES INT, V137, DOI 10.1016/j.foodres.2020.109589
   Ezzat SM, 2018, MOLECULES, V23, DOI 10.3390/molecules23123334
   Fazelian N, 2019, ENVIRON SCI POLLUT R, V26, P17499, DOI 10.1007/s11356-019-05130-0
   Ferreres F, 2012, MAR DRUGS, V10, P2766, DOI 10.3390/md10122766
   Figueira I, 2017, SCI REP-UK, V7, DOI 10.1038/s41598-017-11512-6
   Ford J.M., 2013, ABELOFFS CLIN ONCOLO
   Ford L, 2019, PHYTOCHEM ANALYSIS, V30, P587, DOI 10.1002/pca.2851
   Fraga CG, 2019, FOOD FUNCT, V10, P514, DOI [10.1039/C8FO01997E, 10.1039/c8fo01997e]
   Franssen R, 2011, MED CLIN N AM, V95, P893, DOI 10.1016/j.mcna.2011.06.003
   Frozza RL, 2018, FRONT NEUROSCI-SWITZ, V12, DOI 10.3389/fnins.2018.00037
   GLOMBITZA KW, 1985, PHYTOCHEMISTRY, V24, P543, DOI 10.1016/S0031-9422(00)80764-5
   Gomez AL, 2016, LAT AM J AQUAT RES, V44, P137, DOI [10.3856/vol44-issue5-fulltext-14, 10.3856/vol44-issue1-fulltext-14]
   Gomez-Guzman M, 2018, MAR DRUGS, V16, DOI 10.3390/md16080250
   Gouras GK, 2015, NEUROTHERAPEUTICS, V12, P3, DOI 10.1007/s13311-014-0313-y
   Gregor MF, 2011, ANNU REV IMMUNOL, V29, P415, DOI 10.1146/annurev-immunol-031210-101322
   Grignon-Dubois M, 2018, PHYTOCHEMISTRY, V146, P91, DOI 10.1016/j.phytochem.2017.12.006
   Grignon-Dubois M, 2012, ESTUAR COAST SHELF S, V114, P18, DOI 10.1016/j.ecss.2011.09.010
   Gunathilaka TL, 2020, J DIABETES RES, V2020, DOI 10.1155/2020/1230218
   Guo BB, 2019, MOL NUTR FOOD RES, V63, DOI [10.1002/mnfr.201970007, 10.1002/mnfr.201800808]
   Gutierrez-Rodriguez AG, 2018, DRUG DISCOV TODAY, V23, P434, DOI 10.1016/j.drudis.2017.10.019
   Haraguchi K, 2010, J AGR FOOD CHEM, V58, P12385, DOI 10.1021/jf103001n
   Hardouin K, 2014, J APPL PHYCOL, V26, P1029, DOI 10.1007/s10811-013-0201-6
   Heffernan N, 2015, MAR DRUGS, V13, P509, DOI 10.3390/md13010509
   Hemalatha A, 2015, INDIAN J GEO-MAR SCI, V44, P1630
   Hermans MP, 2018, ACTA CLIN BELG, V73, P68, DOI 10.1080/17843286.2017.1348710
   Hofer S, 2019, MAR DRUGS, V17, DOI 10.3390/md17120675
   Huang DJ, 2005, J AGR FOOD CHEM, V53, P1841, DOI 10.1021/jf030723c
   Huang JJH, 2016, FOOD FUNCT, V7, P5002, DOI [10.1039/c6fo01033d, 10.1039/C6FO01033D]
   Hulikere Manjunath M., 2016, Mycology-An International Journal On Fungal Biology, V7, P203, DOI 10.1080/21501203.2016.1263688
   Iannuzzi C, 2016, BBA-MOL BASIS DIS, V1862, P93, DOI 10.1016/j.bbadis.2015.10.021
   Ijaz S, 2016, NAT PROD RES, V30, P1297, DOI 10.1080/14786419.2015.1053088
   Islam MR, 2017, TETRAHEDRON LETT, V58, P4119, DOI 10.1016/j.tetlet.2017.09.044
   Izquierdo AG, 2019, NUTRIENTS, V11, DOI 10.3390/nu11112704
   Jerez-Martel I, 2017, J FOOD QUALITY, DOI 10.1155/2017/2924508
   Jung HA, 2014, FITOTERAPIA, V92, P260, DOI 10.1016/j.fitote.2013.12.003
   Jung UJ, 2014, INT J MOL SCI, V15, P6184, DOI 10.3390/ijms15046184
   Kadam SU, 2015, ULTRASON SONOCHEM, V23, P308, DOI 10.1016/j.ultsonch.2014.10.007
   Kammoun I, 2018, ARCH PHYSIOL BIOCHEM, V124, P313, DOI 10.1080/13813455.2017.1401641
   Kang MC, 2013, FOOD CHEM TOXICOL, V53, P294, DOI 10.1016/j.fct.2012.12.012
   Kannan RRR, 2013, FOOD CHEM, V136, P1484, DOI 10.1016/j.foodchem.2012.09.006
   Karadeniz F, 2015, ARCH PHARM RES, V38, P2172, DOI 10.1007/s12272-015-0637-0
   Karadeniz F, 2014, BIOSCI BIOTECH BIOCH, V78, P1151, DOI 10.1080/09168451.2014.923282
   Kaweetripob W, 2018, TETRAHEDRON, V74, P316, DOI 10.1016/j.tet.2017.11.073
   Kellogg J, 2015, J FUNCT FOODS, V15, P396, DOI 10.1016/j.jff.2015.03.049
   Kellogg J, 2014, MAR DRUGS, V12, P5277, DOI 10.3390/md12105277
   Kim EA, 2015, RSC ADV, V5, P25738, DOI 10.1039/c5ra00338e
   Kim IH, 2017, INT J MOL MED, V39, P636, DOI 10.3892/ijmm.2017.2869
   Kim J, 2020, EUR J NUTR, V59, P1963, DOI 10.1007/s00394-019-02046-w
   Kim JJ, 2016, PLOS ONE, V11, DOI 10.1371/journal.pone.0163433
   Kim KC, 2017, MAR DRUGS, V15, DOI 10.3390/md15090291
   Kim RK, 2015, TOXICOL APPL PHARM, V286, P143, DOI 10.1016/j.taap.2015.03.026
   Kim RK, 2015, CANCER SCI, V106, P94, DOI 10.1111/cas.12562
   Kim SM, 2013, FOOD CHEM, V138, P2399, DOI 10.1016/j.foodchem.2012.11.057
   Kim SY, 2011, J MICROBIOL, V49, P102, DOI 10.1007/s12275-011-1035-z
   Kirke DA, 2019, ALGAL RES, V41, DOI 10.1016/j.algal.2019.101550
   Kirke DA, 2017, FOOD CHEM, V221, P1104, DOI 10.1016/j.foodchem.2016.11.050
   Klejdus B, 2017, J PHARMACEUT BIOMED, V135, P87, DOI 10.1016/j.jpba.2016.12.015
   Ko SC, 2019, PHYTOTHER RES, V33, P737, DOI 10.1002/ptr.6266
   Ko SC, 2013, ENVIRON TOXICOL PHAR, V36, P1253, DOI 10.1016/j.etap.2013.10.011
   Koch C, 2018, ENVIRON POLLUT, V233, P706, DOI 10.1016/j.envpol.2017.10.127
   Koivikko R, 2007, PHYTOCHEM ANALYSIS, V18, P326, DOI 10.1002/pca.986
   Kong CS, 2015, J FOOD BIOCHEM, V39, P1, DOI 10.1111/jfbc.12093
   Kosanic M, 2019, J FOOD MEAS CHARACT, V13, P330, DOI 10.1007/s11694-018-9948-4
   Kurth C, 2015, PHYTOCHEMISTRY, V117, P417, DOI 10.1016/j.phytochem.2015.07.010
   Kwon TH, 2015, J SCI FOOD AGR, V95, P1830, DOI 10.1002/jsfa.6881
   Laabir M, 2013, AQUAT BOT, V111, P16, DOI 10.1016/j.aquabot.2013.07.010
   Le Lann K, 2016, J APPL PHYCOL, V28, P3547, DOI 10.1007/s10811-016-0853-0
   Martins CDL, 2013, J APPL PHYCOL, V25, P1179, DOI 10.1007/s10811-012-9918-x
   de Oliveira ALL, 2012, QUIM NOVA, V35, P2186, DOI 10.1590/S0100-40422012001100016
   Lee HA, 2017, PHARM BIOL, V55, P1149, DOI 10.1080/13880209.2017.1291693
   Lee H, 2011, FOOD CHEM, V127, P1229, DOI 10.1016/j.foodchem.2011.02.005
   Lee JH, 2014, FOOD CHEM, V158, P433, DOI 10.1016/j.foodchem.2014.02.112
   Lee SH, 2009, J SCI FOOD AGR, V89, P1552, DOI 10.1002/jsfa.3623
   Lee SH, 2015, FOOD FUNCT, V6, P853, DOI 10.1039/c4fo00940a
   Lee SH, 2013, FOOD CHEM TOXICOL, V59, P643, DOI 10.1016/j.fct.2013.07.011
   Lee SH, 2013, FITOTERAPIA, V86, P129, DOI 10.1016/j.fitote.2013.02.013
   Lee SH, 2012, BIOCHEM BIOPH RES CO, V420, P576, DOI 10.1016/j.bbrc.2012.03.036
   Lee SH, 2010, FOOD CHEM TOXICOL, V48, P2633, DOI 10.1016/j.fct.2010.06.032
   Lee S, 2019, MAR DRUGS, V17, DOI 10.3390/md17010007
   Lesne S, 2005, J NEUROSCI, V25, P9367, DOI 10.1523/JNEUROSCI.0849-05.2005
   Lever J, 2019, MAR DRUGS, V17, DOI 10.3390/md17090497
   Li K, 2012, FOOD CHEM, V135, P868, DOI 10.1016/j.foodchem.2012.05.117
   Li Y, 2019, TETRAHEDRON LETT, V60, DOI 10.1016/j.tetlet.2019.07.021
   Li YX, 2015, ENVIRON TOXICOL PHAR, V39, P259, DOI 10.1016/j.etap.2014.11.027
   Li YX, 2011, PROCESS BIOCHEM, V46, P2219, DOI 10.1016/j.procbio.2011.09.015
   Lim SN, 2002, J AGR FOOD CHEM, V50, P3862, DOI 10.1021/jf020096b
   Lindqvist D, 2017, PHYTOCHEMISTRY, V133, P51, DOI 10.1016/j.phytochem.2016.10.009
   Liu F, 2017, J ASIAN NAT PROD RES, V19, P678, DOI 10.1080/10286020.2016.1231671
   Liu S, 2016, PHYTOCHEM LETT, V18, P187, DOI 10.1016/j.phytol.2016.10.015
   Liu X, 2011, CHIN J OCEANOL LIMN, V29, P686, DOI 10.1007/s00343-011-0136-1
   Lopes G, 2019, J APPL PHYCOL, V31, P3143, DOI 10.1007/s10811-019-01816-7
   Lopes G, 2018, ALGAL RES, V29, P113, DOI 10.1016/j.algal.2017.11.025
   Lopes G, 2012, PLOS ONE, V7, DOI 10.1371/journal.pone.0031145
   Lopes-Costa E, 2017, J TOXICOL ENV HEAL A, V80, P776, DOI 10.1080/15287394.2017.1357297
   Lordan S, 2013, FOOD CHEM, V141, P2170, DOI 10.1016/j.foodchem.2013.04.123
   Lu ZY, 2010, J NAT PROD, V73, P911, DOI 10.1021/np100059m
   Luo J, 2020, MAR DRUGS, V18, DOI 10.3390/md18050267
   Maadane A, 2017, J MICROB BIOTEC FOOD, V6, P1257, DOI 10.15414/jmbfs.2017.6.6.1257-1260
   Maadane A, 2015, J BIOTECHNOL, V215, P13, DOI 10.1016/j.jbiotec.2015.06.400
   Mabrouk SB, 2020, MAR DRUGS, V18, DOI 10.3390/md18020088
   Machado L, 2016, J APPL PHYCOL, V28, P3117, DOI 10.1007/s10811-016-0830-7
   Santana-Casiano JM, 2010, AQUAT GEOCHEM, V16, P467, DOI 10.1007/s10498-009-9088-x
   Malin SK, 2014, METAB SYNDR RELAT D, V12, P79, DOI 10.1089/met.2013.0083
   Malmvarn A, 2005, ENVIRON SCI TECHNOL, V39, P2990, DOI 10.1021/es0482886
   Manck L, 2017, NAT PROD COMMUN, V12, P687
   Marseglia L, 2015, INT J MOL SCI, V16, P378, DOI 10.3390/ijms16010378
   Matulja D, 2020, CURR MED CHEM, V27, P1243, DOI 10.2174/0929867327666200113154115
   Mekdade L, 2016, RES J PHARM BIOL CHE, V7, P904
   Mhadhebi L, 2014, IRAN J PHARM RES, V13, P207
   Mikami D, 2016, FITOTERAPIA, V108, P20, DOI 10.1016/j.fitote.2015.11.002
   Mikami D, 2013, MAR DRUGS, V11, P4050, DOI 10.3390/md11104050
   Milovi S., 2019, CHEM BIODIVERS, V16, DOI [10.1002/cbdv.20190032731441583, DOI 10.1002/CBDV.20190032731441583]
   Mishra N, 2019, BRAZ ARCH BIOL TECHN, V62, DOI 10.1590/1678-4324-2019180398
   Montero L, 2018, CURR MED CHEM, V25, P4808, DOI [10.2174/0929867324666170523120101, 10.2174/0919867324666170523120101]
   Montero L, 2016, J CHROMATOGR A, V1428, P115, DOI 10.1016/j.chroma.2015.07.053
   Murray M, 2018, NUTRIENTS, V10, DOI 10.3390/nu10030270
   Murugan AC, 2015, PHARM BIOL, V53, P1087, DOI 10.3109/13880209.2014.959615
   Murugan K, 2013, IN VITRO CELL DEV-AN, V49, P324, DOI 10.1007/s11626-013-9603-7
   Mwangi H.M., 2017, J CHEM, V2, P1, DOI [10.15761/IJC.1000120, DOI 10.15761/IJC.1000120]
   Nair D, 2019, J APPL PHYCOL, V31, P3131, DOI 10.1007/s10811-019-01792-y
   Namvar F, 2014, INDIAN J CLIN BIOCHE, V29, P13, DOI 10.1007/s12291-013-0313-4
   Newman DJ, 2016, J NAT PROD, V79, P629, DOI 10.1021/acs.jnatprod.5b01055
   Nho JA, 2020, J MICROBIOL BIOTECHN, V30, P359, DOI 10.4014/jmb.1910.10068
   Niwano Y, 2007, BIOSCI BIOTECH BIOCH, V71, P1145, DOI 10.1271/bbb.60593
   Nwosu F, 2011, FOOD CHEM, V126, P1006, DOI 10.1016/j.foodchem.2010.11.111
   OLASEHINDE TA, 2019, J FOOD BIOCHEM, V40, P1, DOI DOI 1010.1111/JFBC.12870
   Olasehinde TA, 2019, MAR DRUGS, V17, DOI 10.3390/md17110609
   Olasehinded TA, 2019, PHARM BIOL, V57, P460, DOI 10.1080/13880209.2019.1634741
   Olate-Gallegos C, 2019, J AQUAT FOOD PROD T, V28, P375, DOI 10.1080/10498850.2019.1594483
   Olsen EK, 2013, MAR DRUGS, V11, P2769, DOI 10.3390/md11082769
   Pang XP, 2018, MAR DRUGS, V16, DOI 10.3390/md16080280
   Papazian S, 2019, SCI REP-UK, V9, DOI 10.1038/s41598-019-39212-3
   Park C., 2020, J CANC PREV, V21, P1275, DOI [10.31557/APJCP.2020.21.5.1275, DOI 10.31557/APJCP.2020.21.5.1275]
   Park E.Y., 2012, ALTERN MED, V2012, DOI [10.1155/2012/41891222844333, DOI 10.1155/2012/41891222844333]
   Park JK, 2021, EUR J NUTR, V60, P135, DOI 10.1007/s00394-020-02225-0
   Park SR, 2018, FOOD CHEM, V257, P128, DOI 10.1016/j.foodchem.2018.03.013
   Parniakov O, 2015, BIORESOURCE TECHNOL, V198, P262, DOI 10.1016/j.biortech.2015.09.020
   Paudel P, 2019, ACS OMEGA, V4, P12259, DOI 10.1021/acsomega.9b01557
   Pilavtepe M, 2012, J SUPERCRIT FLUID, V68, P87, DOI 10.1016/j.supflu.2012.04.013
   Premarathna AD, 2020, HELIYON, V6, DOI 10.1016/j.heliyon.2020.e03918
   Prieto P, 1999, ANAL BIOCHEM, V269, P337, DOI 10.1006/abio.1999.4019
   Qi X, 2015, BIOMED PHARMACOTHER, V75, P58, DOI 10.1016/j.biopha.2015.08.033
   Rajauria G, 2018, J PHARMACEUT BIOMED, V148, P230, DOI 10.1016/j.jpba.2017.10.002
   Rajauria G, 2016, INNOV FOOD SCI EMERG, V37, P261, DOI 10.1016/j.ifset.2016.02.005
   Rajauria G, 2013, J FOOD BIOCHEM, V37, P322, DOI 10.1111/j.1745-4514.2012.00663.x
   RAVN H, 1994, OPHELIA, V40, P51, DOI 10.1080/00785326.1994.10429550
   Rengasamy KRR, 2019, S AFR J BOT, V127, P167, DOI 10.1016/j.sajb.2019.08.043
   Rico M, 2013, LIMNOL OCEANOGR, V58, P144, DOI 10.4319/lo.2013.58.1.0144
   Rodrigues D, 2015, FOOD CHEM, V183, P197, DOI 10.1016/j.foodchem.2015.03.057
   Sadeeshkumar V, 2017, MOL CELL BIOCHEM, V433, P195, DOI 10.1007/s11010-017-3027-8
   Safafar H, 2015, MAR DRUGS, V13, P7339, DOI 10.3390/md13127069
   Salas A, 2007, BMC GENOMICS, V8, DOI 10.1186/1471-2164-8-292
   Samson SL, 2014, ENDOCRIN METAB CLIN, V43, P1, DOI 10.1016/j.ecl.2013.09.009
   Sansone C, 2019, ANTIOXIDANTS-BASEL, V8, DOI 10.3390/antiox8070199
   Santana-Casiano JM, 2014, MAR CHEM, V158, P10, DOI 10.1016/j.marchem.2013.11.001
   Scaglioni PT, 2019, CURR MICROBIOL, V76, P930, DOI 10.1007/s00284-019-01663-2
   Schram FR, 2012, J CRUSTACEAN BIOL, V32, P665, DOI 10.1163/193724012X640650
   SECA AML, 2018, MAR DRUGS, V16, DOI DOI 10.3390/MD1607023730011911
   Sellimi S, 2017, INT J BIOL MACROMOL, V105, P1375, DOI 10.1016/j.ijbiomac.2017.08.007
   Seong SH, 2019, MAR DRUGS, V17, DOI 10.3390/md17110600
   Sevimli-Gur C, 2019, MOL BIOL REP, V46, P3691, DOI 10.1007/s11033-019-04812-9
   Shakambari G, 2015, INDIAN J EXP BIOL, V53, P371
   Shannon E, 2019, PHYCOLOGIA, V58, P563, DOI 10.1080/00318884.2019.1640533
   Sharifuddin Y, 2015, MAR DRUGS, V13, P5447, DOI 10.3390/md13085447
   Sheetz MJ, 2002, JAMA-J AM MED ASSOC, V288, P2579, DOI 10.1001/jama.288.20.2579
   Shin HC, 2012, PHYTOTHER RES, V26, P363, DOI 10.1002/ptr.3559
   Singh AK, 2019, NUTRIENTS, V11, DOI 10.3390/nu11092216
   Singh IP, 2006, NAT PROD REP, V23, P558, DOI 10.1039/b600518g
   Singh VP, 2014, KOREAN J PHYSIOL PHA, V18, P1, DOI 10.4196/kjpp.2014.18.1.1
   Son M, 2019, MAR DRUGS, V17, DOI 10.3390/md17050272
   Song F, 2014, DIABETES, V63, P1948, DOI 10.2337/db13-1636
   Steele L, 2005, MAR ECOL PROG SER, V303, P123, DOI 10.3354/meps303123
   Steele L, 2012, MAR ECOL PROG SER, V466, P81, DOI 10.3354/meps09921
   Steevensz AJ, 2012, PHYTOCHEM ANALYSIS, V23, P547, DOI 10.1002/pca.2354
   Stefanska A, 2015, ADV CLIN CHEM, V72, P1, DOI 10.1016/bs.acc.2015.07.001
   Styshova ON, 2017, EXP THER MED, V13, P1651, DOI 10.3892/etm.2017.4217
   Sugiura S, 2017, NAT PROD COMMUN, V12, P1793, DOI 10.1177/1934578x1701201137
   Sun LL, 2012, BIOORG MED CHEM LETT, V22, P1326, DOI 10.1016/j.bmcl.2011.12.083
   Sushanth VR, 2015, INDIAN J GEO-MAR SCI, V44, P69
   Tanna B, 2019, J FOOD PROCESS PRES, V43, DOI 10.1111/jfpp.14266
   Tibbetts SM, 2015, J APPL PHYCOL, V27, P1109, DOI 10.1007/s10811-014-0428-x
   Tierney MS, 2014, METABOLOMICS, V10, P524, DOI 10.1007/s11306-013-0584-z
   Tierney MS, 2013, FOOD CHEM, V139, P753, DOI 10.1016/j.foodchem.2013.01.019
   Tierney MS, 2013, INT J FOOD SCI TECH, V48, P860, DOI 10.1111/ijfs.12038
   Topcu G, 2003, J NAT PROD, V66, P1505, DOI 10.1021/np030176p
   Trevathan-Tackett SM, 2015, AQUAT BOT, V122, P1, DOI 10.1016/j.aquabot.2014.12.005
   Trifan A, 2019, FOOD CHEM TOXICOL, V134, DOI 10.1016/j.fct.2019.110820
   Um MY, 2018, J FUNCT FOODS, V40, P110, DOI 10.1016/j.jff.2017.10.014
   Uribe E, 2018, J APPL PHYCOL, V30, P673, DOI 10.1007/s10811-017-1240-1
   Vazquez-Rodriguez B, 2020, J APPL PHYCOL, V32, P1441, DOI 10.1007/s10811-019-02013-2
   Vijayan R, 2018, INT J FOOD PROP, V21, P674, DOI 10.1080/10942912.2018.1454465
   Vissers AM, 2017, PHYTOCHEM ANALYSIS, V28, P487, DOI 10.1002/pca.2697
   Wang JL, 2018, ACS CHEM NEUROSCI, V9, P1349, DOI 10.1021/acschemneuro.7b00527
   Wang JF, 2015, NAT PROD RES, V29, P1761, DOI 10.1080/14786419.2014.999061
   Wang T, 2012, J AGR FOOD CHEM, V60, P5874, DOI 10.1021/jf3003653
   Wang YJ, 2017, MAR DRUGS, V15, DOI 10.3390/md15010018
   Wanyonyi S, 2017, NUTRIENTS, V9, DOI 10.3390/nu9111261
   Wei R, 2016, J APPL PHYCOL, V28, P3535, DOI 10.1007/s10811-016-0847-y
   WHITFIELD FB, 1988, J SCI FOOD AGR, V46, P29, DOI 10.1002/jsfa.2740460104
   Williams R, 2019, IDF ATLAS
   Wongbundit S, 2020, TETRAHEDRON, V76, DOI 10.1016/j.tet.2020.131162
   Wu ZH, 2016, TETRAHEDRON, V72, P50, DOI 10.1016/j.tet.2015.10.038
   Xu K, 2018, BIOCHEM SYST ECOL, V81, P42, DOI 10.1016/j.bse.2018.08.002
   Xu Q, 2018, INT J BIOL MACROMOL, V106, P379, DOI 10.1016/j.ijbiomac.2017.08.042
   Xu XL, 2019, PHYTOCHEMISTRY, V158, P20, DOI 10.1016/j.phytochem.2018.10.026
   Xu XL, 2017, MAR DRUGS, V15, DOI 10.3390/md15120374
   Xu XL, 2014, CHEM BIODIVERS, V11, P807, DOI 10.1002/cbdv.201300239
   Xu XL, 2013, MAR DRUGS, V11, P842, DOI 10.3390/md11030842
   Yan X, 2019, J FOOD SCI, V84, P165, DOI 10.1111/1750-3841.14415
   Yang EJ, 2015, PLOS ONE, V10, DOI 10.1371/journal.pone.0135686
   Yang YI, 2015, GYNECOL ONCOL, V136, P355, DOI 10.1016/j.ygyno.2014.11.015
   Yeo A-Reum, 2012, Prev Nutr Food Sci, V17, P1, DOI 10.3746/pnf.2012.17.1.001
   Yuan Y, 2019, J AGR FOOD CHEM, V67, P12472, DOI 10.1021/acs.jafc.9b05118
   Zangrando R, 2019, SCI TOTAL ENVIRON, V650, P2117, DOI 10.1016/j.scitotenv.2018.09.360
   Zenthoefer M, 2017, J APPL PHYCOL, V29, P2021, DOI 10.1007/s10811-017-1080-z
   Zhang MY, 2019, FOOD FUNCT, V10, P4361, DOI [10.1039/C9FO00865A, 10.1039/c9fo00865a]
   Zhang R, 2018, ALGAL RES, V29, P130, DOI 10.1016/j.algal.2017.11.027
   Zhao C, 2018, TRENDS FOOD SCI TECH, V72, P1, DOI 10.1016/j.tifs.2017.12.001
   Zhao ZM, 2020, NUTR NEUROSCI, V23, P971, DOI 10.1080/1028415X.2019.1581460
   Zhen AX, 2019, MAR DRUGS, V17, DOI 10.3390/md17080444
   Zheng YY, 2020, J OCEAN U CHINA, V19, P700, DOI 10.1007/s11802-020-4286-7
   Zhong BM, 2020, MAR DRUGS, V18, DOI 10.3390/md18060331
   Zidorn C, 2016, PHYTOCHEMISTRY, V124, P5, DOI 10.1016/j.phytochem.2016.02.004
NR 279
TC 11
Z9 11
U1 8
U2 27
PU MDPI
PI BASEL
PA ST ALBAN-ANLAGE 66, CH-4052 BASEL, SWITZERLAND
EI 1660-3397
J9 MAR DRUGS
JI Mar. Drugs
PD OCT
PY 2020
VL 18
IS 10
AR 501
DI 10.3390/md18100501
PG 65
WC Chemistry, Medicinal; Pharmacology & Pharmacy
WE Science Citation Index Expanded (SCI-EXPANDED)
SC Pharmacology & Pharmacy
GA OM6UX
UT WOS:000586158200001
PM 33007997
OA gold, Green Submitted, Green Published
[truncated: 4,695,952 more chars]
