# Supplementary material for: A bibliometric study of global trends in diabetes and gut flora research from 2011 to 2021
Source: Front Endocrinol (Lausanne). 2022 Oct 21;13:990133. doi: 10.3389/fendo.2022.990133 (PMC9633665; doi:10.3389/fendo.2022.990133)
Supplement: Supplementary file 1 [file DataSheet_1.zip › data/download_4001-4500.txt]

FN Clarivate Analytics Web of Science
VR 1.0
PT J
AU Breen, DM
   Rasmussen, BA
   Cote, CD
   Jackson, VM
   Lam, TKT
AF Breen, Danna M.
   Rasmussen, Brittany A.
   Cote, Clemence D.
   Jackson, V. Margaret
   Lam, Tony K. T.
TI Nutrient-Sensing Mechanisms in the Gut as Therapeutic Targets for
   Diabetes
SO DIABETES
LA English
DT Article
ID DUODENAL-JEJUNAL BYPASS; LOWERS GLUCOSE-PRODUCTION; GLUCAGON-LIKE
   PEPTIDE-1; VAGAL AFFERENT PATHWAY; INTESTINAL FATTY-ACID; DIET-INDUCED
   OBESITY; PROTEIN-KINASE-C; BARIATRIC SURGERY; FOOD-INTAKE;
   ENDOCRINE-CELLS
AB The small intestine is traditionally viewed as an organ that mediates nutrient digestion and absorption. This view has recently been revised owing to the ability of the duodenum to sense nutrient influx and trigger negative feedback loops to inhibit glucose production and food intake to maintain metabolic homeostasis. Further, duodenal nutrient-sensing defects are acquired in diabetes and obesity, leading to increased glucose production. In contrast, jejunal nutrient sensing inhibits glucose production and mediates the early antidiabetic effect of bariatric surgery, and gut microbiota composition may alter intestinal nutrient-sensing mechanisms to regain better control of glucose homeostasis in diabetes and obesity in the long term. This perspective highlights nutrient-sensing mechanisms in the gut that regulate glucose homeostasis and the potential of targeting gut nutrient-sensing mechanisms as a therapeutic strategy to lower blood glucose concentrations in diabetes.
C1 [Breen, Danna M.; Rasmussen, Brittany A.; Cote, Clemence D.; Lam, Tony K. T.] Univ Hlth Network, Toronto Gen Res Inst, Toronto, ON, Canada.
   [Breen, Danna M.; Lam, Tony K. T.] Univ Toronto, Dept Med, Toronto, ON, Canada.
   [Rasmussen, Brittany A.; Cote, Clemence D.; Lam, Tony K. T.] Univ Toronto, Dept Physiol, Toronto, ON, Canada.
   [Jackson, V. Margaret] Pfizer Global Res & Dev, Dept Cardiovasc Metab & Endocrine Dis, Cambridge, MA USA.
   [Lam, Tony K. T.] Univ Toronto, Banting & Best Diabet Ctr, Toronto, ON M5G 1L5, Canada.
RP Lam, TKT (corresponding author), Univ Hlth Network, Toronto Gen Res Inst, Toronto, ON, Canada.
EM tony.lam@uhnres.utoronto.ca
OI Cote, Clemence/0000-0001-9200-7688
FU Canadian Institute of Health Research [CIHR-MOP-82701]; Canadian
   Diabetes Association postdoctoral fellowship; CIHR Doctoral Vanier
   Canada scholarship
FX The work discussed in this review from the Lam laboratory is supported
   by a research grant from the Canadian Institute of Health Research
   (CIHR-MOP-82701). D.M.B. was supported by a Canadian Diabetes
   Association postdoctoral fellowship. B.A.R. was supported by a CIHR
   Doctoral Vanier Canada scholarship.
CR Badman MK, 2005, SCIENCE, V307, P1909, DOI 10.1126/science.1109951
   BERRIDGE MJ, 1984, BIOCHEM J, V220, P345, DOI 10.1042/bj2200345
   Bravo JA, 2011, P NATL ACAD SCI USA, V108, P16050, DOI 10.1073/pnas.1102999108
   Breen DM, 2012, NAT MED, V18, P950, DOI 10.1038/nm.2745
   Breen DM, 2011, DIABETES, V60, P3148, DOI 10.2337/db11-0852
   Breen DM, 2011, DIABETES-METAB RES, V27, P113, DOI 10.1002/dmrr.1160
   Broberger C, 2001, BRAIN RES, V903, P128, DOI 10.1016/S0006-8993(01)02468-4
   BUFFA R, 1976, GASTROENTEROLOGY, V70, P528
   Burcelin R, 2012, PHYSIOLOGY, V27, P300, DOI 10.1152/physiol.00023.2012
   Cani PD, 2008, DIABETES, V57, P1470, DOI 10.2337/db07-1403
   Caspi L, 2007, CELL METAB, V6, P99, DOI 10.1016/j.cmet.2007.07.005
   Chang CH, 2000, AM J PHYSIOL-GASTR L, V279, pG295, DOI 10.1152/ajpgi.2000.279.2.G295
   Chapman IM, 1999, AM J CLIN NUTR, V69, P6
   Chari M, 2008, DIABETES, V57, P836, DOI 10.2337/db07-1464
   Cheung GWC, 2009, CELL METAB, V10, P99, DOI 10.1016/j.cmet.2009.07.005
   Claus SP, 2008, MOL SYST BIOL, V4, DOI 10.1038/msb.2008.56
   Cohen RV, 2007, SURG OBES RELAT DIS, V3, P195, DOI 10.1016/j.soard.2007.01.009
   Cohen RV, 2012, DIABETES CARE, V35, P1420, DOI 10.2337/dc11-2289
   Cummings DE, 2007, J CLIN INVEST, V117, P13, DOI 10.1172/JCI30227
   Czupryniak L, 2010, OBES SURG, V20, P506, DOI 10.1007/s11695-010-0074-6
   Dailey MJ, 2011, AM J PHYSIOL-ENDOC M, V301, pE1184, DOI 10.1152/ajpendo.00335.2011
   Dailey MJ, 2010, OBESITY, V18, P904, DOI 10.1038/oby.2010.14
   Ding SL, 2010, PLOS ONE, V5, DOI 10.1371/journal.pone.0012191
   Ding WG, 1997, DIABETES, V46, P615, DOI 10.2337/diabetes.46.4.615
   Dixon JB, 2008, JAMA-J AM MED ASSOC, V299, P316, DOI 10.1001/jama.299.3.316
   Dixon JB, 2012, LANCET, V379, P2300, DOI 10.1016/S0140-6736(12)60401-2
   DREWE J, 1992, GASTROENTEROLOGY, V102, P1654, DOI 10.1016/0016-5085(92)91726-K
   Drucker DJ, 2006, CELL METAB, V3, P153, DOI 10.1016/j.cmet.2006.01.004
   Duca FA, 2012, PLOS ONE, V7, DOI 10.1371/journal.pone.0039748
   Ferraris RP, 1997, PHYSIOL REV, V77, P257, DOI 10.1152/physrev.1997.77.1.257
   Fujikawa T, 2010, P NATL ACAD SCI USA, V107, P17391, DOI 10.1073/pnas.1008025107
   Gavin TP, 2011, OBES SURG, V21, P231, DOI 10.1007/s11695-010-0304-y
   German JP, 2011, ENDOCRINOLOGY, V152, P394, DOI 10.1210/en.2010-0890
   Habib AM, 2013, DIABETOLOGIA, V56, P1413, DOI 10.1007/s00125-013-2887-z
   Hildebrandt MA, 2009, GASTROENTEROLOGY, V137, P1716, DOI 10.1053/j.gastro.2009.08.042
   HOLGATE AM, 1983, DIGEST DIS SCI, V28, P812, DOI 10.1007/BF01296904
   JIAN R, 1979, GASTROEN CLIN BIOL, V3, P755
   Jiao J, 2013, DIABETES, V62, P1074, DOI 10.2337/db12-0681
   Jordan J, 2008, CLIN PHARMACOL THER, V83, P281, DOI 10.1038/sj.clpt.6100272
   Kindel TL, 2011, OBESITY, V19, P380, DOI 10.1038/oby.2010.263
   Knauf C, 2008, DIABETES, V57, P2603, DOI 10.2337/db07-1788
   Kokorovic A, 2011, GASTROENTEROLOGY, V141, P1720, DOI 10.1053/j.gastro.2011.06.042
   Lal S, 2001, AM J PHYSIOL-GASTR L, V281, pG907, DOI 10.1152/ajpgi.2001.281.4.G907
   Lam TKT, 2010, NAT MED, V16, P392, DOI 10.1038/nm0410-392
   LARDINOIS CK, 1988, J AM COLL NUTR, V7, P241, DOI 10.1080/07315724.1988.10720241
   LARSSON LI, 1978, HISTOCHEMISTRY, V58, P23, DOI 10.1007/BF00489946
   Lee HC, 2010, OBES SURG, V20, P1530, DOI 10.1007/s11695-010-0248-2
   Lee J, 2012, AM J PHYSIOL-REG I, V302, pR657, DOI 10.1152/ajpregu.00345.2011
   Lepage P, 2008, GUT, V57, DOI 10.1136/gut.2007.134668
   Ley RE, 2008, SCIENCE, V320, P1647, DOI 10.1126/science.1155725
   LIN HC, 1990, AM J PHYSIOL, V259, pG1031, DOI 10.1152/ajpgi.1990.259.6.G1031
   Lin HC, 1996, AM J PHYSIOL-GASTR L, V271, pG62, DOI 10.1152/ajpgi.1996.271.1.G62
   MARINO CR, 1993, FEBS LETT, V316, P48, DOI 10.1016/0014-5793(93)81734-H
   McLaughlin J, 1999, GASTROENTEROLOGY, V116, P46, DOI 10.1016/S0016-5085(99)70227-1
   MEYER JH, 1994, DIGEST DIS SCI, V39, P1014, DOI 10.1007/BF02087553
   Mingrone G, 2012, NEW ENGL J MED, V366, P1577, DOI 10.1056/NEJMoa1200111
   Ogawa N, 2008, NEUROSCI LETT, V433, P38, DOI 10.1016/j.neulet.2007.12.036
   Ogawa N, 2012, METABOLISM, V61, P1312, DOI 10.1016/j.metabol.2012.02.011
   POLAK JM, 1975, LANCET, V2, P1016
   Randich A, 2004, AM J PHYSIOL-REG I, V286, pR166, DOI 10.1152/ajpregu.00431.2003
   Rasmussen BA, 2012, GASTROENTEROLOGY, V142, P834, DOI 10.1053/j.gastro.2011.12.053
   Rasmussen BA, 2012, TRENDS ENDOCRIN MET, V23, P49, DOI 10.1016/j.tem.2011.11.001
   Rodriguez MD, 1997, AM J PHYSIOL-REG I, V272, pR1170, DOI 10.1152/ajpregu.1997.272.4.R1170
   Rubino FA, 2004, ANN SURG, V239, P1, DOI 10.1097/01.sla.0000102989.54824.fc
   Saltiel AR, 2001, NATURE, V414, P799, DOI 10.1038/414799a
   Sayegh AI, 2000, REGUL PEPTIDES, V88, P75, DOI 10.1016/S0167-0115(99)00124-X
   Schauer PR, 2012, NEW ENGL J MED, V366, P1567, DOI 10.1056/NEJMoa1200225
   Scully T, 2012, NATURE, V492, pS2, DOI 10.1038/492S2a
   Serino M, 2012, GUT, V61, P543, DOI 10.1136/gutjnl-2011-301012
   Simonsson E, 1996, REGUL PEPTIDES, V65, P101, DOI 10.1016/0167-0115(96)00039-0
   SPILLER RC, 1984, GUT, V25, P365, DOI 10.1136/gut.25.4.365
   Suzuki K, 2012, EXP DIABETES RES, DOI 10.1155/2012/824305
   Swann JR, 2011, P NATL ACAD SCI USA, V108, P4523, DOI 10.1073/pnas.1006734107
   Swartz TD, 2012, BRIT J NUTR, V107, P621, DOI 10.1017/S0007114511003412
   Sykaras AG, 2012, PLOS ONE, V7, DOI 10.1371/journal.pone.0042373
   Takahashi A, 2000, PANCREAS, V21, P231, DOI 10.1097/00006676-200010000-00003
   Troy S, 2008, CELL METAB, V8, P201, DOI 10.1016/j.cmet.2008.08.008
   Turnbaugh PJ, 2006, NATURE, V444, P1027, DOI 10.1038/nature05414
   Turnbaugh PJ, 2009, SCI TRANSL MED, V1, DOI 10.1126/scitranslmed.3000322
   Unger RH, 2012, J CLIN INVEST, V122, P4, DOI 10.1172/JCI60016
   URIBE A, 1994, GASTROENTEROLOGY, V107, P1259, DOI 10.1016/0016-5085(94)90526-6
   Vrieze A, 2012, GASTROENTEROLOGY, V143, P913, DOI 10.1053/j.gastro.2012.06.031
   Waget A, 2011, ENDOCRINOLOGY, V152, P3018, DOI 10.1210/en.2011-0286
   Wang MY, 2010, P NATL ACAD SCI USA, V107, P4813, DOI 10.1073/pnas.0909422107
   Wang PYT, 2008, NATURE, V452, P1012, DOI 10.1038/nature06852
   WILLIAMS JA, 1993, PHYSIOL REV, V73, P701, DOI 10.1152/physrev.1993.73.4.701
   Wilson-Perez HE, 2013, DIABETES, V62, P2380, DOI 10.2337/db12-1498
   WOLTMAN T, 1995, AM J PHYSIOL-REG I, V269, pR7, DOI 10.1152/ajpregu.1995.269.1.R7
   Zhang HS, 2009, P NATL ACAD SCI USA, V106, P2365, DOI 10.1073/pnas.0812600106
NR 89
TC 45
Z9 46
U1 1
U2 27
PU AMER DIABETES ASSOC
PI ALEXANDRIA
PA 1701 N BEAUREGARD ST, ALEXANDRIA, VA 22311-1717 USA
SN 0012-1797
EI 1939-327X
J9 DIABETES
JI Diabetes
PD SEP
PY 2013
VL 62
IS 9
BP 3005
EP 3013
DI 10.2337/db13-0523
PG 9
WC Endocrinology & Metabolism
WE Science Citation Index Expanded (SCI-EXPANDED)
SC Endocrinology & Metabolism
GA 205DG
UT WOS:000323421000003
PM 23970519
OA Green Published, hybrid
DA 2022-07-02
ER

PT J
AU Chisari, EM
   Lo Castro, T
   Grasso, A
   Chisari, CG
   Di Nuovo, S
   Chisari, G
AF Chisari, Eleonora Margherita
   Lo Castro, Tiziana
   Grasso, Antonino
   Chisari, Clara Grazia
   Di Nuovo, Santo
   Chisari, Giuseppe
TI FUNCTIONAL STRESS AND MICROBIOTA EYE IN SUBJECTS WITH TYPE 2 DIABETES: A
   MULTIFACTORIAL APPROACH
SO ACTA MEDICA MEDITERRANEA
LA English
DT Article
DE functional stress; the eye surface; microbiota; type 2 diabetics
ID PEGYLATED INTERFERON; OCULAR SURFACE; GUT MICROBIOTA; RISK-FACTORS;
   DISEASE; DEPRESSION; PROBIOTICS; ANXIETY
AB The authors studied functional stress in subjects with type 2 diabetes with alterations of the ocular surface. 30 diabetic patients were admitted to the study (9 males and 21 females, mean age 67 +/- 5 years), with signs and symptoms of discomfort and /or dry eye (burning, foreign body sensation, dryness and itching), with Schirmer I less than 10 mm, with break-up time test (BUT) lower at 8 seconds according to Van Bijsterveld 1 criteria. A test "measuring perceived stress" (MSP) was performed on all patients to assess the aspects of self-perceived stress aspects, "feeling stressed" derives from a widespread tool in the international arena, the Mesuredu Stress Psychologique (MSP). 30 healthy patients, workers, operators no video displays as controls were also enrolled. The analysis of individual cluster showed a statistically significant difference between the two groups with regards to only the Cluster 1 and 2 (p = 0.03 and p = 0.04 respectively). Multivariate analysis that pose as outside as the main the presence or absence of clinically significant stress, found that, controlling for age and sex, the number of shifts and the presence of positive Schirmer test are two risk factors for the development stress. Alteration of the ocular surface in diabetics can easily trigger the chronic process of functional stress changes with the microbiota of the ocular surface.
C1 [Chisari, Eleonora Margherita; Lo Castro, Tiziana; Di Nuovo, Santo] Univ Catania, Dept Educ, I-95124 Catania, Italy.
   [Grasso, Antonino] Univ Catania, Dept Gen Surg & Surg Med Specialties, I-95124 Catania, Italy.
   [Chisari, Clara Grazia] Univ Catania, Dept Neurosci, I-95124 Catania, Italy.
   [Chisari, Giuseppe] Univ Catania, Dept Biomed & Biotechnol Sci, I-95124 Catania, Italy.
RP Chisari, G (corresponding author), Univ Catania, Dept Biomed & Biotechnol Sci, Sez Microbiol, I-95124 Catania, Italy.
RI Di Nuovo, Santo/K-7760-2019
OI Di Nuovo, Santo/0000-0001-6086-7624; chisari, clara
   grazia/0000-0003-1607-543X; CHISARI, Giuseppe/0000-0002-0492-2171
CR Agarwal N, 2015, EXPERT REV OPHTHALMO, V10, P145, DOI 10.1586/17469899.2015.1003544
   Brewitt H, 2001, SURV OPHTHALMOL, V45, pS199, DOI 10.1016/S0039-6257(00)00202-2
   Chisari CG, 2015, ACTA MEDICA MEDITERR, V31, P1217
   Chisari CG, 2014, ACTA MEDICA MEDITERR, V30, P249
   Chisari EM, 2016, ACTA MEDICA MEDITERR, V32, P1577
   Chisari G, 2016, ACTA MEDICA MEDITERR, V32, P865, DOI 10.19193/0393-6384_2016_4_102
   Chisari G, 2015, ACTA MEDICA MEDITERR, V31, P1057
   Chisari G, 2013, ACTA MEDICA MEDITERR, V29, P369
   Chisari G, 2011, ACTA MEDICA MEDITERR, V27, P73
   Chisari G, 2008, CURR CLIN PHARMACOL, V3, P153, DOI 10.2174/157488408785747692
   Di Nuovo S, 2007, PSICOLOGIA TURISMO P, P89
   Di Nuovo S., 2005, COME FUNZIONANO PSIC
   Ferreira CM, 2014, J IMMUNOL RES, V2014, DOI 10.1155/2014/689492
   FizPerez FJ, 2011, COLPIRE STRESS COPIN
   Frazzetto P, 2012, BMC SURG, V12, DOI 10.1186/1471-2482-12-S1-S14
   Galor A, 2015, MINI-REV MED CHEM, V16, P241
   Kaido M, 2012, CORNEA, V31, P1009, DOI 10.1097/ICO.0b013e31823f8cfc
   Llansola M, 2015, NEW HORIZ TRANSL MED, V2, P39, DOI 10.1016/j.nhtm.2014.11.057
   Llansola M, 2015, NEUROCHEM INT, V88, P15, DOI 10.1016/j.neuint.2014.10.011
   Magnano M, 2012, ACTA MEDICA MEDITERR, V28, P231
   Malaguarnera G, 2016, AGING CLIN EXP  1107
   Malaguarnera G, 2016, BMC PSYCHIATRY, V16, DOI 10.1186/s12888-016-1115-z
   Malaguarnera G, 2015, CLIN OPHTHALMOL, V9, P1437, DOI 10.2147/OPTH.S77538
   Malaguarnera G, 2014, WORLD J GASTROENTERO, V20, P16639, DOI 10.3748/wjg.v20.i44.16639
   Malaguarnera G, 2014, HEPAT MON, V14, DOI 10.5812/hepatmon.11608
   Malaguarnera G, 2014, BIOMED RES INT, V2014, DOI 10.1155/2014/191497
   Malaguarnera G, 2013, BIOMED RES INT, V2013, DOI 10.1155/2013/943505
   Malaguarnera M, 2015, AM J TRANSL RES, V7, P2510
   Malaguarnera M, 2013, ACTA MEDICA MEDITERR, V29, P791
   Malaguarnera M, 2012, J CANCER RES THER, V8, P520, DOI 10.4103/0973-1482.106527
   Miljanovic B, 2007, AM J OPHTHALMOL, V143, P409, DOI 10.1016/j.ajo.2006.11.060
   Moss SE, 2000, ARCH OPHTHALMOL-CHIC, V118, P1264
   Rampello L, 2012, ACTA MEDICA MEDITERR, V28, P225
   Rampello L, 2012, ACTA MEDICA MEDITERR, V28, P219
   Rampello L, 2012, ACTA MEDICA MEDITERR, V28, P133
   Rampello L, 2012, ACTA MEDICA MEDITERR, V28, P127
   Russo C, 2012, ACTA MEDICA MEDITERR, V28, P201
   Schiffman RM, 2003, OPHTHALMOLOGY, V110, P1412, DOI 10.1016/S0161-6420(03)00462-7
   Sekirov I, 2010, PHYSIOL REV, V90, P859, DOI 10.1152/physrev.00045.2009
   Sheppard John D, 2003, Manag Care, V12, P20
   Smith PM, 2013, SCIENCE, V341, P569, DOI 10.1126/science.1241165
   Vrieze A, 2010, DIABETOLOGIA, V53, P606, DOI 10.1007/s00125-010-1662-7
   Yilmaz U, 2015, PAK J MED SCI, V31, P626, DOI 10.12669/pjms.313.7091
   Yoon Kyung-Chul, 2004, Korean J Ophthalmol, V18, P168
   Zanchi S., 2008, RISORSA UOMO, VXIV, P263
NR 45
TC 4
Z9 5
U1 0
U2 4
PU CARBONE EDITORE
PI PALERMO
PA VIA QUINTINO SELLA, 68, PALERMO, 90139, ITALY
SN 0393-6384
EI 2283-9720
J9 ACTA MEDICA MEDITERR
JI Acta Medica Mediterr.
PY 2017
VL 33
IS 1
BP 9
EP 16
DI 10.19193/0393-6384_2017_1_001
PG 8
WC Medicine, General & Internal
WE Science Citation Index Expanded (SCI-EXPANDED)
SC General & Internal Medicine
GA EP2PY
UT WOS:000397226800001
DA 2022-07-02
ER

PT J
AU Traussnigg, S
   Halilbasic, E
   Hofer, H
   Munda, P
   Stojakovic, T
   Fauler, G
   Kashofer, K
   Krssak, M
   Wolzt, M
   Trauner, M
AF Traussnigg, Stefan
   Halilbasic, Emina
   Hofer, Harald
   Munda, Petra
   Stojakovic, Tatjana
   Fauler, Guenter
   Kashofer, Karl
   Krssak, Martin
   Wolzt, Michael
   Trauner, Michael
TI Open-label phase II study evaluating safety and efficacy of the
   non-steroidal farnesoid X receptor agonist PX-104 in non-alcoholic fatty
   liver disease
SO WIENER KLINISCHE WOCHENSCHRIFT
LA English
DT Article
DE NAFLD; Fatty liver; Therapy; FXR; Insulin resistance
ID INSULIN-RESISTANCE; BILE-ACIDS; 7 T; STEATOHEPATITIS; FIBROSIS;
   INFLAMMATION; METAANALYSIS; ASSOCIATION; ARRHYTHMIAS; HOMEOSTASIS
AB Background The PX-104 is an oral non-steroidal agonist for the farnesoid X receptor (FXR), a key regulator of bile acid (BA), glucose and lipid homeostasis. Aims and methods This single center, proof of concept study evaluated the efficacy, safety and tolerability of PX-104 in non-diabetic NAFLD patients. 12 individuals were treated daily with 5mg of PX-104 orally for 4 weeks. Serum liver enzymes, insulin sensitivity by clamp like index (CLIX) and hepatic fat by proton(1)H-MRS, MRI-PDFF and CAP were assessed. Hepatic energy metabolism and Kupffer cell function were evaluated by phosphorus(31)P-MRS and superparamagnetic iron oxide MRI (SPIO-MRI). Other readouts included serum lipids and markers of BA metabolism/signaling besides fecal microbiome and BA analysis. Results A significant decrease in ALT (p= 0.027; 1-tailed) and GGT (p= 0.019) was observed, without changes in serum alkaline phosphatase or serum lipids. Insulin sensitivity improved in 92% of patients (p= 0.02). However, hepatic steatosis measured by PDFF-MRI,H-1-MRS and CAP besides extended serum lipoprotein and BA profiles did not change. NADPH/gamma ATP ratios at(31)P-MRS significantly decreased (p= 0.022) possibly reflecting reduced hepatic inflammatory stress, but SPIO-MRI remained unchanged. Reduced preponderance of Coriobacteriaceae (p= 0.036) correlated with a relative reduction of total fecal BAs. There were no serious adverse events but short intervals of cardiac arrhythmia recorded in 2 patients led to termination of the study. Conclusion The non-steroidal FXR agonist PX-104 improved insulin sensitivity and liver enzymes after 4 weeks of treatment in non-diabetic NAFLD patients. Changes in fecal BAs and gut microbiota deserve more extensive investigations.
C1 [Traussnigg, Stefan; Halilbasic, Emina; Hofer, Harald; Munda, Petra; Trauner, Michael] Med Univ Vienna, Dept Internal Med 3, Div Gastroenterol & Hepatol, Waehringer Guertel 18-20, A-1090 Vienna, Austria.
   [Stojakovic, Tatjana; Fauler, Guenter] Med Univ Graz, Clin Inst Med & Chem Lab Diagnost, Graz, Austria.
   [Kashofer, Karl] Med Univ Graz, Inst Pathol, Graz, Austria.
   [Krssak, Martin] Med Univ Vienna, Dept Biomed Imaging & Image Guided Therapy, High Field MR Ctr, Vienna, Austria.
   [Wolzt, Michael] Med Univ Vienna, Dept Clin Pharmacol, Vienna, Austria.
RP Trauner, M (corresponding author), Med Univ Vienna, Dept Internal Med 3, Div Gastroenterol & Hepatol, Waehringer Guertel 18-20, A-1090 Vienna, Austria.
EM michael.trauner@meduniwien.ac.at
OI Wolzt, Michael/0000-0001-6049-1890; Trauner, Michael/0000-0002-1275-6425
FU Medical University of Vienna
FX Open access funding provided by Medical University of Vienna.
CR Abrigo JM, 2014, J HEPATOL, V60, P809, DOI 10.1016/j.jhep.2013.11.018
   Amplatz B, 2017, CLIN CHIM ACTA, V464, P85, DOI 10.1016/j.cca.2016.11.014
   Anderwald C, 2007, DIABETES CARE, V30, P2374, DOI 10.2337/dc07-0422
   Arab JP, 2017, HEPATOLOGY, V65, P350, DOI 10.1002/hep.28709
   Asanuma T, 2010, GUT, V59, P258, DOI 10.1136/gut.2009.176651
   BACHORIK PS, 1995, CLIN CHEM, V41, P1414
   Ballestri S, 2014, WORLD J GASTROENTERO, V20, P1724, DOI 10.3748/wjg.v20.i7.1724
   Boursier J, 2015, PLOS PATHOG, V11, DOI 10.1371/journal.ppat.1004559
   BRODSKY M, 1977, AM J CARDIOL, V39, P390, DOI 10.1016/S0002-9149(77)80094-5
   Chmelik M, 2008, MAGN RESON MED, V60, P796, DOI 10.1002/mrm.21762
   Chmelik M, 2014, NMR BIOMED, V27, P478, DOI 10.1002/nbm.3084
   Claus SP, 2011, MBIO, V2, DOI 10.1128/mBio.00271-10
   Clavel T, 2014, GUT MICROBES, V5, P544, DOI 10.4161/gmic.29331
   Cortez-Pinto H, 1999, JAMA-J AM MED ASSOC, V282, P1659, DOI 10.1001/jama.282.17.1659
   Du GL, 2013, PREV MED, V57, P31, DOI 10.1016/j.ypmed.2013.03.011
   Fuchs CD, 2016, SEMIN LIVER DIS, V36, P69, DOI 10.1055/s-0036-1571296
   Halilbasic E, 2013, J HEPATOL, V58, P155, DOI 10.1016/j.jhep.2012.08.002
   Heymann F, 2016, NAT REV GASTRO HEPAT, V13, P88, DOI 10.1038/nrgastro.2015.200
   Hingorani P, 2016, J CLIN PHARMACOL, V56, P885, DOI 10.1002/jcph.679
   Houten SM, 2006, EMBO J, V25, P1419, DOI 10.1038/sj.emboj.7601049
   Hucke F, 2011, WIEN KLIN WOCHENSCHR, V123, P542, DOI 10.1007/s00508-011-0033-9
   Jahnel J, 2015, CLIN CHEM LAB MED, V53, P1807, DOI 10.1515/cclm-2014-1273
   Lade A, 2014, CURR OPIN ONCOL, V26, P100, DOI 10.1097/CCO.0000000000000042
   Li F, 2013, NAT COMMUN, V4, DOI 10.1038/ncomms3384
   Liaskou E, 2013, HEPATOLOGY, V57, P385, DOI 10.1002/hep.26016
   Maximos M, 2015, HEPATOLOGY, V61, P153, DOI 10.1002/hep.27395
   Mencarelli A, 2009, J IMMUNOL, V183, P6657, DOI 10.4049/jimmunol.0901347
   Mookerjee RP, 2015, J HEPATOL, V62, P325, DOI 10.1016/j.jhep.2014.08.024
   Mouzaki M, 2016, PLOS ONE, V11, DOI 10.1371/journal.pone.0151829
   Mudaliar S, 2013, GASTROENTEROLOGY, V145, P574, DOI 10.1053/j.gastro.2013.05.042
   Nati M, 2016, REV ENDOCR METAB DIS, V17, P29, DOI 10.1007/s11154-016-9339-2
   Neuschwander-Tetri BA, 2015, LANCET, V385, P956, DOI 10.1016/S0140-6736(14)61933-4
   Parseus A, 2017, GUT, V66, P429, DOI 10.1136/gutjnl-2015-310283
   Patel K, 2020, HEPATOLOGY, V72, P58, DOI 10.1002/hep.31205
   Ratziu V, 2016, DIGEST DIS SCI, V61, P1398, DOI 10.1007/s10620-016-4128-z
   Sasso M, 2010, ULTRASOUND MED BIOL, V36, P1825, DOI 10.1016/j.ultrasmedbio.2010.07.005
   Sima A, 2014, WIEN KLIN WOCHENSCHR, V126, P335, DOI 10.1007/s00508-014-0530-8
   Singh S, 2015, CLIN GASTROENTEROL H, V13, P643, DOI 10.1016/j.cgh.2014.04.014
   Stojakovic T, 2010, ATHEROSCLEROSIS, V209, P178, DOI 10.1016/j.atherosclerosis.2009.08.052
   Taylor RS, 2020, GASTROENTEROLOGY, V158, P1611, DOI 10.1053/j.gastro.2020.01.043
   TURNER RC, 1979, METABOLISM, V28, P1086, DOI 10.1016/0026-0495(79)90146-X
   Valkovic L, 2014, EUR RADIOL, V24, P1602, DOI 10.1007/s00330-014-3141-x
   Vogelsang H, 1996, GASTROENTEROLOGY, V111, P73, DOI 10.1053/gast.1996.v111.pm8698227
   Wahlstrom A, 2016, CELL METAB, V24, P41, DOI 10.1016/j.cmet.2016.05.005
   Wong VWS, 2013, PLOS ONE, V8, DOI 10.1371/journal.pone.0062885
   Yoshioka K, 2015, HEPATOL RES, V45, P142, DOI 10.1111/hepr.12388
   Younossi ZM, 2015, HEPATOLOGY, V62, P1723, DOI 10.1002/hep.28123
   Zhang YQ, 2010, J BIOL CHEM, V285, DOI 10.1074/jbc.M109.083899
NR 48
TC 10
Z9 10
U1 4
U2 10
PU SPRINGER WIEN
PI WIEN
PA SACHSENPLATZ 4-6, PO BOX 89, A-1201 WIEN, AUSTRIA
SN 0043-5325
EI 1613-7671
J9 WIEN KLIN WOCHENSCHR
JI Wien. Klin. Wochen.
PD MAY
PY 2021
VL 133
IS 9-10
BP 441
EP 451
DI 10.1007/s00508-020-01735-5
EA SEP 2020
PG 11
WC Medicine, General & Internal
WE Science Citation Index Expanded (SCI-EXPANDED)
SC General & Internal Medicine
GA SB0VT
UT WOS:000570213900001
PM 32930860
OA Green Published, hybrid
DA 2022-07-02
ER

PT J
AU McCloskey, K
   Vuillermin, P
   Carlin, JB
   Cheung, M
   Skilton, MR
   Tang, MLK
   Allen, K
   Gilbert, GL
   Ranganathan, S
   Collier, F
   Dwyer, T
   Ponsonby, AL
   Burgner, D
AF McCloskey, Kate
   Vuillermin, Peter
   Carlin, John B.
   Cheung, Michael
   Skilton, Michael R.
   Tang, Mimi L. K.
   Allen, Katie
   Gilbert, Gwendolyn L.
   Ranganathan, Sarath
   Collier, Fiona
   Dwyer, Terence
   Ponsonby, Anne-Louise
   Burgner, David
CA BIS Investigator Grp
TI Perinatal microbial exposure may influence aortic intima-media thickness
   in early infancy
SO INTERNATIONAL JOURNAL OF EPIDEMIOLOGY
LA English
DT Article
DE maternal; microbiome; infant; intima-media thickness; cardiovascular
ID GROUP-B STREPTOCOCCUS; CORONARY-HEART-DISEASE; GUT MICROBIOTA;
   RISK-FACTORS; LIPID PROFILE; DELIVERY MODE; CHILDHOOD OVERWEIGHT; WALL
   THICKNESS; ARTERIAL-WALL; ATHEROSCLEROSIS
AB Background: The maternal and infant microbiome may influence infant cardiovascular risk through immune programming. The maternal vagino-enteric microbiome is often sampled for group B streptococcus (GBS) colonization during pregnancy. Our aim was to investigate the association between maternal GBS colonization, intrapartum antibiotics, antenatal pet exposure and infant aortic intima-media thickness (aIMT), an intermediate vascular phenotype, and whether this association varied by mode of delivery.
   Methods: The Barwon Infant Study is a population-derived pre-birth cohort. Perinatal data were collected on participants. Women were tested for vagino-enteric group B streptococcus (GBS) colonization during third trimester. Six-week infant aIMT was measured by trans-abdominal ultrasound. Adjustment for confounders included maternal age, pre-pregnancy body mass index (BMI), smoking, socioeconomic status, gestational diabetes, length of gestation, infant sex, birthweight and aortic internal diameter.
   Results: Data were available on 835 mother-infant pairs. Of these, 574 (69%) women delivered vaginally; of those, 129 (22%) were GBS-colonized; and of these women, 111 (86%) received prophylactic intrapartum antibiotics. An association between maternal GBS colonization and infant aIMT was observed among those delivered vaginally (beta = 19.5 mm, 95% CI 9.5, 29.4; P < 0.0001) but not by Caesarean section (P for interaction = 0.02). A similar pattern was seen for intrapartum antibiotics. There was a negative association between antenatal pet exposure and aIMT observed in those delivered vaginally.
   Conclusion: Maternal GBS colonization and intrapartum antibiotics were associated with increased infant aIMT in those delivered vaginally, whereas antenatal pet exposure was associated with decreased aIMT. These data suggest that differences in early life microbial experience may contribute to an increased cardiovascular risk.
C1 [McCloskey, Kate; Vuillermin, Peter; Carlin, John B.; Cheung, Michael; Tang, Mimi L. K.; Allen, Katie; Ranganathan, Sarath; Dwyer, Terence; Ponsonby, Anne-Louise; Burgner, David] Royal Childrens Hosp, Murdoch Childrens Res Inst, 50 Flemington Rd, Parkville, Vic, Australia.
   [McCloskey, Kate; Vuillermin, Peter; Collier, Fiona] Univ Hosp Barwon Hlth, Child Hlth Res Unit, Geelong, Vic, Australia.
   [McCloskey, Kate; Carlin, John B.; Cheung, Michael; Tang, Mimi L. K.; Allen, Katie; Ranganathan, Sarath; Dwyer, Terence; Ponsonby, Anne-Louise; Burgner, David] Univ Melbourne, Dept Paediat, Melbourne, Vic, Australia.
   [Vuillermin, Peter; Collier, Fiona] Deakin Univ, Dept Med, Waurn Ponds, Vic, Australia.
   [Skilton, Michael R.] Univ Sydney, Boden Inst Obes Nutr Exercise & Eating Disorders, Sydney, WA, Australia.
   [Gilbert, Gwendolyn L.] Univ Sydney, Marie Bashir Inst Infect Dis & Biosecur, Sydney, WA, Australia.
   [Burgner, David] Monash Univ, Dept Paediat, Melbourne, Vic, Australia.
RP Burgner, D (corresponding author), Royal Childrens Hosp, Murdoch Childrens Res Inst, 50 Flemington Rd, Parkville, Vic, Australia.
EM david.burgner@mcri.edu.au
RI Gilbert, Gwendolyn/B-7733-2013; Ponsonby, Anne-Louise/AAE-4351-2019;
   Carlin, John/AAG-4332-2020; Allen, Katrina/I-4361-2018; Tang,
   Mimi/ABD-8350-2020; Carlin, John B/B-3492-2012
OI Gilbert, Gwendolyn/0000-0001-7490-6727; Carlin,
   John/0000-0002-2694-9463; Allen, Katrina/0000-0002-1921-4493; Tang,
   Mimi/0000-0002-3839-5293; Carlin, John B/0000-0002-2694-9463; Ponsonby,
   Anne-Louise/0000-0002-6581-3657; Burgner, David/0000-0002-8304-4302;
   Ranganathan, Sarath/0000-0002-6975-0307; Skilton,
   Michael/0000-0003-2793-2388
FU Murdoch Childrens Research Institute; Barwon Health; National Health and
   Medical Research Council of Australia [APP607370, APP1009044, APP102997,
   APP1082037, APP1076667, APP1030701, APP1084017]; Jack Brockhoff
   Foundation; Scobie Trust; Shane O'Brien Memorial Asthma Foundation; Our
   Women's Our Children's Fundraising Committee Barwon Health; Rotary Club
   of Geelong; Shepherd Foundation; Ilhan Foundation; Sidney Myer
   Scholarship; National Health and Medical Research Council (Australia)
   Fellowship [APP1064629]; Honorary Future Leader Fellowship of the
   National Heart Foundation of Australia [100369]; Future Leader
   Fellowship from the National Heart Foundation of Australia [100419];
   Victorian Government's Operational Infrastructure Support Program; Big
   W; RCH 1000; RCH Foundation; Deakin University
FX The initial establishment work and infrastructure for the BIS was
   supported by the Murdoch Childrens Research Institute and Barwon Health.
   Deakin University is now a partner organization and has provided funding
   and infrastructure. Funding has been provided by the National Health and
   Medical Research Council of Australia (APP607370, APP1009044, APP102997,
   APP1082037, APP1076667, APP1030701 and APP1084017), the Jack Brockhoff
   Foundation, the Scobie Trust, the Shane O'Brien Memorial Asthma
   Foundation, Our Women's Our Children's Fundraising Committee Barwon
   Health, the Rotary Club of Geelong, the Shepherd Foundation and the
   Ilhan Foundation. K.M. is funded by a Sidney Myer Scholarship. D.B. is
   supported by a National Health and Medical Research Council (Australia)
   Fellowship [APP1064629] and an Honorary Future Leader Fellowship of the
   National Heart Foundation of Australia (100369). M.S. is supported by a
   Future Leader Fellowship from the National Heart Foundation of Australia
   (#100419). Research at Murdoch Childrens Research Institute is supported
   by the Victorian Government's Operational Infrastructure Support
   Program. The Heart Research Group at Murdoch Childrens Research
   Institute is supported by Big W, RCH 1000 and the RCH Foundation.
CR Ajslev TA, 2011, INT J OBESITY, V35, P522, DOI 10.1038/ijo.2011.27
   Akcakus M, 2007, HORM RES, V67, P277, DOI 10.1159/000098157
   Akcakus M, 2010, J PEDIATR ENDOCR MET, V23, P1143, DOI 10.1515/jpem.2010.179
   Aloi M, 2015, J PEDIATR GASTR NUTR, V61, P41, DOI 10.1097/MPG.0000000000000771
   An HM, 2011, LIPIDS HEALTH DIS, V10, DOI 10.1186/1476-511X-10-116
   Azad MB, 2014, INT J OBESITY, V38, P1290, DOI 10.1038/ijo.2014.119
   Barcaite E, 2008, ACTA OBSTET GYN SCAN, V87, P260, DOI 10.1080/00016340801908759
   BARKER DJP, 1990, BRIT MED J, V301, P1111, DOI 10.1136/bmj.301.6761.1111
   Begg LM, 2013, ARCH DIS CHILD-FETAL, V98, pF279, DOI 10.1136/archdischild-2012-303566
   Biasucci G, 2010, EARLY HUM DEV, V86, pS13, DOI 10.1016/j.earlhumdev.2010.01.004
   Blustein J, 2013, INT J OBESITY, V37, P900, DOI 10.1038/ijo.2013.49
   Burgner DP, 2015, PLOS ONE, V10, DOI 10.1371/journal.pone.0125342
   Burgner DP, 2015, ATHEROSCLEROSIS, V239, P496, DOI 10.1016/j.atherosclerosis.2015.02.024
   Cahenzli J, 2013, CELL HOST MICROBE, V14, P559, DOI 10.1016/j.chom.2013.10.004
   Camp JG, 2014, GENOME RES, V24, P1504, DOI 10.1101/gr.165845.113
   Cassidy-Bushrow AE, 2016, J DEV ORIG HLTH DIS, V7, P45, DOI 10.1017/S2040174415001361
   Cassidy-Bushrow AE, 2015, MATERN CHILD HLTH J, V19, P1426, DOI 10.1007/s10995-014-1649-y
   Chambless LE, 1997, AM J EPIDEMIOL, V146, P483, DOI 10.1093/oxfordjournals.aje.a009302
   Colicchia LC, 2015, J PERINATOL, V35, P173, DOI 10.1038/jp.2014.185
   Cosmi E, 2009, OBSTET GYNECOL, V114, P1109, DOI 10.1097/AOG.0b013e3181bb23d3
   Cox LM, 2014, CELL, V158, P705, DOI 10.1016/j.cell.2014.05.052
   Dawson JD, 2009, J AM COLL CARDIOL, V53, P2273, DOI 10.1016/j.jacc.2009.03.026
   De La Cochetiere MF, 2005, J CLIN MICROBIOL, V43, P5588, DOI 10.1128/JCM.43.11.5588-5592.2005
   Dethlefsen L, 2011, P NATL ACAD SCI USA, V108, P4554, DOI 10.1073/pnas.1000087107
   DILLON HC, 1982, J INFECT DIS, V145, P794, DOI 10.1093/infdis/145.6.794
   Dogra S, 2015, MBIO, V6, DOI 10.1128/mBio.02419-14
   Dominguez-Bello MG, 2010, P NATL ACAD SCI USA, V107, P11971, DOI 10.1073/pnas.1002601107
   Dominguez-Bello MG, 2011, GASTROENTEROLOGY, V140, P1713, DOI 10.1053/j.gastro.2011.02.011
   Eriksson JG, 2011, EUR HEART J, V32, P2297, DOI 10.1093/eurheartj/ehr147
   Gilbert GL, 2002, AUST NZ J OBSTET GYN, V42, P497, DOI 10.1111/j.0004-8666.2002.00497.x
   Gunes T, 2007, EUR J PEDIATR, V166, P1039, DOI 10.1007/s00431-006-0376-9
   Hesselmar B, 1999, CLIN EXP ALLERGY, V29, P611
   Jarvisalo MJ, 2001, CIRCULATION, V104, P2943, DOI 10.1161/hc4901.100522
   Jernberg C, 2007, ISME J, V1, P56, DOI 10.1038/ismej.2007.3
   Joachim A, 2009, BMC PUBLIC HEALTH, V9, DOI 10.1186/1471-2458-9-437
   Jost T, 2014, CURR MICROBIOL, V68, P419, DOI 10.1007/s00284-013-0491-6
   Kettleson EM, 2015, ENVIRON RES, V138, P130, DOI 10.1016/j.envres.2015.02.003
   Koenig JE, 2011, P NATL ACAD SCI USA, V108, P4578, DOI 10.1073/pnas.1000081107
   Koklu E, 2007, J CLIN ULTRASOUND, V35, P491, DOI 10.1002/jcu.20335
   Koklu E, 2007, EUR J PEDIATR, V166, P333, DOI 10.1007/s00431-006-0243-8
   Koklu E, 2006, HORM RES, V65, P269, DOI 10.1159/000092536
   Kondo S, 2010, BIOSCI BIOTECH BIOCH, V74, P1656, DOI 10.1271/bbb.100267
   Koren O, 2012, CELL, V150, P470, DOI 10.1016/j.cell.2012.07.008
   Liuba P, 2003, EUR HEART J, V24, P517, DOI 10.1016/S0195-668X(02)00750-9
   MARTIN FIR, 1991, MED J AUSTRALIA, V155, P112, DOI 10.5694/j.1326-5377.1991.tb142140.x
   Mavenyengwa R T, 2006, Cent Afr J Med, V52, P38
   McCloskey K., 2015, J VASC ULTRASOUND, V39, P119, DOI DOI 10.1177/154431671503900301
   McCloskey K, 2014, CARDIOVASC ULTRASOUN, V12, DOI 10.1186/1476-7120-12-18
   McCloskey K, 2014, ACTA PAEDIATR, V103, P124, DOI 10.1111/apa.12457
   Million M, 2012, INT J OBESITY, V36, P817, DOI 10.1038/ijo.2011.153
   Miniello VL, 2015, CLIN CHIM ACTA, V451, P88, DOI 10.1016/j.cca.2015.01.022
   Mueller NT, 2015, INT J OBESITY, V39, P665, DOI 10.1038/ijo.2014.180
   Nakashima Y, 2002, VIRCHOWS ARCH, V441, P279, DOI 10.1007/s00428-002-0605-1
   Nankervis A, 2013, AUST FAM PHYSICIAN, V42, P528
   Ohlsson A, 2014, COCHRANE DB SYST REV, V6
   Ownby DR, 2002, JAMA-J AM MED ASSOC, V288, P963, DOI 10.1001/jama.288.8.963
   Penders J, 2006, PEDIATRICS, V118, P511, DOI 10.1542/peds.2005-2824
   Pink B, 2011, SOC IND AR SEIFA
   Royal College of Obstetricians and Gynaecologists, 2013, PROPHYL ANT OBST GYN
   Royal College of Obstetricians and Gynaecologists, 2012, MAT GROUP B STREPT P
   SALONEN JT, 1991, ARTERIOSCLER THROMB, V11, P1245, DOI 10.1161/01.ATV.11.5.1245
   SCHAEDLER RW, 1965, J EXP MED, V122, P59, DOI 10.1084/jem.122.1.59
   Sjogren YM, 2009, CLIN EXP ALLERGY, V39, P1842, DOI 10.1111/j.1365-2222.2009.03326.x
   Skilton MR, 2005, LANCET, V365, P1484, DOI 10.1016/S0140-6736(05)66419-7
   Stary HC, 2000, AM J CLIN NUTR, V72, p1297S, DOI 10.1093/ajcn/72.5.1297s
   Stokholm J, 2012, PLOS ONE, V7, DOI 10.1371/journal.pone.0046226
   Tourneur E, 2013, CLIN DEV IMMUNOL, DOI 10.1155/2013/270301
   Tsui Michelle H. Y., 2009, Hong Kong Medical Journal, V15, P414
   Urbina EM, 2009, HYPERTENSION, V54, P919, DOI 10.1161/HYPERTENSIONAHA.109.192639
   Vuillermin P, 2015, INT J EPIDEMIOL, V44, P1148, DOI 10.1093/ije/dyv026
   Wang XF, 2010, HUM HERED, V70, P269, DOI 10.1159/000321967
   WONG ML, 1993, ARTERIOSCLER THROMB, V13, P482, DOI 10.1161/01.ATV.13.4.482
NR 72
TC 8
Z9 8
U1 0
U2 3
PU OXFORD UNIV PRESS
PI OXFORD
PA GREAT CLARENDON ST, OXFORD OX2 6DP, ENGLAND
SN 0300-5771
EI 1464-3685
J9 INT J EPIDEMIOL
JI Int. J. Epidemiol.
PD FEB
PY 2017
VL 46
IS 1
BP 209
EP 218
DI 10.1093/ije/dyw042
PG 10
WC Public, Environmental & Occupational Health
WE Science Citation Index Expanded (SCI-EXPANDED)
SC Public, Environmental & Occupational Health
GA EW7VB
UT WOS:000402724100030
PM 27059546
OA Bronze
DA 2022-07-02
ER

PT J
AU Tracey, EF
   McDermott, RA
   McDonald, MI
AF Tracey, Ella F.
   McDermott, Robyn A.
   McDonald, Malcolm I.
TI Do worms protect against the metabolic syndrome? A systematic review and
   meta-analysis
SO DIABETES RESEARCH AND CLINICAL PRACTICE
LA English
DT Review
DE Type 2 diabetes mellitus; Metabolic syndrome; Helminths; Immunology
ID PREVIOUS SCHISTOSOME INFECTION; INSULIN-RESISTANCE; INTESTINAL
   MICROBIOTA; HELMINTH INFECTION; INFLAMMATION; ASSOCIATION; MACROPHAGES;
   STRONGYLOIDIASIS; SENSITIVITY; PARASITES
AB Aims: There is increasing evidence on the role of helminth infections in modifying autoimmune and allergic diseases. These infectionsmay have similar effect in other inflammatory processes, such as insulin resistance. This review aims to examine the literature on the effect of helminthic infections on metabolic outcomes in humans.
   Methods: Using the PRISMA protocol, we searched the literature using PubMed, MEDLINE, and a manual review of reference lists. Human studies published in English after 1995 were included. Four papers were included in this review. Data was extracted and a meta-analysis was conducted using a random-effects model. Heterogeneity was assessed using Tau(2) and I-2 tests.
   Results: The included studies found that infection was associated with lower glucose levels, less insulin resistance, and/or a lower prevalence of metabolic syndrome (MetS) or type 2 diabetes mellitus (T2DM). Meta-analysis showed that participants with a previous or current helminth infection were 50% less likely to have an endpoint of metabolic dysfunction in comparison to uninfected participants (OR 0.50; 95% CI 0.38-0.66).
   Conclusion: This review has shown that helminth infections can be associated with improved metabolic outcomes. Understanding of the mechanisms underlying this relationship could facilitate the development of novel strategies to prevent or delay T2DM. (C) 2016 The Authors. Published by Elsevier Ireland Ltd.
C1 [Tracey, Ella F.; McDonald, Malcolm I.] James Cook Univ, Div Trop Hlth & Med, Coll Med & Dent, Cairns, Qld, Australia.
   [McDermott, Robyn A.; McDonald, Malcolm I.] James Cook Univ, Australian Inst Trop Hlth & Med, Ctr Chron Dis Prevent, Cairns, Qld, Australia.
RP Tracey, EF (corresponding author), James Cook Univ, Coll Med & Dent, Cairns Hosp, Level 2,A Block,165 Esplanade, Cairns, Qld 4870, Australia.
EM ella.tracey@my.jcu.edu.au
CR Adams M, 2003, Rural Remote Health, V3, P152
   [Anonymous], 2014, REV MAN REVMAN
   Anuradha R, 2015, INFECT IMMUN
   Bhargava P, 2012, NAT MED, V18, P1665, DOI 10.1038/nm.2962
   Chen YH, 2013, J CLIN ENDOCR METAB, V98, pE283, DOI 10.1210/jc.2012-2517
   Cooper PJ, 2003, J ALLERGY CLIN IMMUN, V111, P995, DOI 10.1067/mai.2003.1348
   Cornell JE, 2014, ANN INTERN MED, V160, P267, DOI 10.7326/M13-2886
   Federation WHOID, 2006, DEF DIAGN DIAB MELL
   Giacomin P, 2015, PHILOS T R SOC B, V370, DOI 10.1098/rstb.2014.0296
   Grundy SM, 2002, CIRCULATION, V106, P3143, DOI 10.1161/circ.106.25.3143
   Guariguata L, 2014, DIABETES RES CLIN PR, V103, P137, DOI 10.1016/j.diabres.2013.11.002
   Guigas B, 2015, TRENDS PARASITOL
   Hays R, 2015, DIABETES RES CLIN PR, V107, P355, DOI 10.1016/j.diabres.2015.01.012
   Hoaglin DC, 2016, STAT MED, V35, P485, DOI 10.1002/sim.6632
   Hotamisligil GS, 2006, NATURE, V444, P860, DOI 10.1038/nature05485
   Hussaarts L, 2015, FASEB J, V29, P3027, DOI 10.1096/fj.14-266239
   Johnston Fay H, 2005, Aust J Rural Health, V13, P247, DOI 10.1111/j.1440-1584.2005.00710.x
   Kontopantelis E, 2012, STAT METHODS MED RES, V21, P657, DOI 10.1177/0962280211413451
   Lucas RM, 2005, B WORLD HEALTH ORGAN, V83, P792
   Miller A, 2014, PLOS NEGLECT TROP D, V8, DOI 10.1371/journal.pntd.0003141
   Moebus S, 2011, EUR J EPIDEMIOL, V26, P719, DOI 10.1007/s10654-011-9608-z
   Moher D, 2009, PLOS MED, V6, DOI 10.1371/journal.pmed.1000097
   National Heart Lung and Blood Institute, 2014, QUALITY ASSESSMENT T
   Okada H, 2013, ENDOCR J, V60, P1241, DOI 10.1507/endocrj.EJ13-0312
   Olefsky JM, 2010, ANNU REV PHYSIOL, V72, P219, DOI 10.1146/annurev-physiol-021909-135846
   Qin JJ, 2012, NATURE, V490, P55, DOI 10.1038/nature11450
   Romeo GR, 2012, ARTERIOSCL THROM VAS, V32, P1771, DOI 10.1161/ATVBAHA.111.241869
   Segarra-Newnham M, 2007, ANN PHARMACOTHER, V41, P1992, DOI 10.1345/aph.1K302
   Shen SW, 2015, PARASITE IMMUNOL, V37, P333, DOI 10.1111/pim.12187
   Speare R, 2015, MED J AUSTRALIA, V202, pII, DOI 10.5694/mja15.00112
   Strachan DP, 1989, HAY FEVER HYGIENE HO
   Udayappan SD, 2014, CLIN EXP IMMUNOL, V177, P24, DOI 10.1111/cei.12293
   Vrieze A, 2012, GASTROENTEROLOGY, V143, P913, DOI 10.1053/j.gastro.2012.06.031
   Wallace TM, 2004, DIABETES CARE, V27, P1487, DOI 10.2337/diacare.27.6.1487
   Wiria AE, 2015, PLOS ONE, V10, DOI 10.1371/journal.pone.0127746
   Wiria AE, 2012, SEMIN IMMUNOPATHOL, V34, P889, DOI 10.1007/s00281-012-0358-0
   Wu D, 2011, SCIENCE, V332, P243, DOI 10.1126/science.1201475
   Yang HC, 2013, CELL DEATH DIS, V4, DOI 10.1038/cddis.2013.132
   Yazdanbakhsh M, 2002, SCIENCE, V296, P490, DOI 10.1126/science.296.5567.490
   Zimmet P, 2005, REV ESP CARDIOL, V58, P1371, DOI 10.1016/S1885-5857(06)60742-1
NR 40
TC 29
Z9 29
U1 0
U2 0
PU ELSEVIER IRELAND LTD
PI CLARE
PA ELSEVIER HOUSE, BROOKVALE PLAZA, EAST PARK SHANNON, CO, CLARE, 00000,
   IRELAND
SN 0168-8227
EI 1872-8227
J9 DIABETES RES CLIN PR
JI Diabetes Res. Clin. Pract.
PD OCT
PY 2016
VL 120
BP 209
EP 220
DI 10.1016/j.diabres.2016.08.014
PG 12
WC Endocrinology & Metabolism
WE Science Citation Index Expanded (SCI-EXPANDED)
SC Endocrinology & Metabolism
GA EA6PK
UT WOS:000386750900030
PM 27596058
OA Green Accepted, hybrid
DA 2022-07-02
ER

PT J
AU Eriksen, AK
   Kyro, C
   Norskov, NP
   Frederiksen, K
   Knudsen, KEB
   Overvad, K
   Landberg, R
   Tjonneland, A
   Olsen, A
AF Eriksen, Anne K.
   Kyro, Cecilie
   Norskov, Natalja P.
   Frederiksen, Kirsten
   Knudsen, Knud-Erik Bach
   Overvad, Kim
   Landberg, Rikard
   Tjonneland, Anne
   Olsen, Anja
TI Pre-diagnostic plasma enterolactone concentrations are associated with
   lower mortality among individuals with type 2 diabetes: a case-cohort
   study in the Danish Diet, Cancer and Health cohort
SO DIABETOLOGIA
LA English
DT Article
DE Case-cohort; Enterolactone; Mortality; Prognosis; Type 2 diabetes
ID TRANSLATING RESEARCH; DISEASE; DETERMINANTS; METAANALYSIS; ANTIBIOTICS;
   REGISTER; DESIGN; MEN; RYE
AB Aims/hypothesis The phytoestrogen enterolactone is a gut microbiota-derived metabolite of plant lignans with suggested beneficial properties for health. In the current study, we investigated the association between pre-diagnostic plasma enterolactone concentrations and mortality among individuals diagnosed with type 2 diabetes.
   Methods In a population of people diagnosed with diabetes, nested within the Danish Diet, Cancer and Health cohort, we conducted a case-cohort study including a random sample of n=450 cases (deceased) and a randomly selected subcohort of n=850 (in total n=617 deaths). Information on diagnosis, vital status and cause of death was obtained from Danish registers. Cox proportional hazard models with special weighting were applied to assess all-cause and cause-specific mortality.
   Results The median enterolactone concentration of the current population was low, 10.9nmol/l (5th percentile to 95th percentile: 1.3-59.6), compared with previously reported concentrations from the Diet, Cancer and Health cohort. Pre-diagnostic enterolactone concentrations were associated with lower all-cause mortality when assessed linearly per doubling in concentration (log(2)) (HR 0.91 [95% CI 0.85, 0.96]) and according to quartiles (HR 0.63 [95% CI 0.48, 0.84]) for the highest quartile of enterolactone compared with the lowest quartile. For cause-specific mortality, only death from diabetes (registered as underlying cause of death) reached statistical significance.
   Conclusions/interpretation Based on this large cohort of people with diabetes with detailed and complete baseline and follow-up information, pre-diagnostic enterolactone concentrations were inversely associated with mortality. To our knowledge, this is the first study on enterolactone and type 2 diabetes mortality. Our findings call for further exploration of enterolactone in type 2 diabetes management.
C1 [Eriksen, Anne K.; Kyro, Cecilie; Tjonneland, Anne; Olsen, Anja] Danish Canc Soc, Res Ctr, Unit Diet Genes & Environm, Strandblvd 49, DK-2100 Copenhagen, Denmark.
   [Norskov, Natalja P.; Knudsen, Knud-Erik Bach] Aarhus Univ, Dept Anim Sci, Tjele, Denmark.
   [Frederiksen, Kirsten] Danish Canc Soc, Unit Stat & Pharmacoepidemiol, Res Ctr, Copenhagen, Denmark.
   [Overvad, Kim] Aarhus Univ, Sect Epidemiol, Dept Publ Hlth, Aarhus C, Denmark.
   [Landberg, Rikard] Chalmers Univ Technol, Dept Biol & Biol Engn, S-41296 Gothenburg, Sweden.
   [Tjonneland, Anne] Univ Copenhagen, Dept Publ Hlth, Copenhagen, Denmark.
RP Eriksen, AK (corresponding author), Danish Canc Soc, Res Ctr, Unit Diet Genes & Environm, Strandblvd 49, DK-2100 Copenhagen, Denmark.; Landberg, R (corresponding author), Chalmers Univ Technol, Dept Biol & Biol Engn, S-41296 Gothenburg, Sweden.
EM ake@cancer.dk; rikard.landberg@chalmers.se
OI Eriksen, Anne Kirstine/0000-0002-4535-3788; Pustovalova Norskov,
   Natalja/0000-0002-3554-4046; Tjonneland, Anne/0000-0003-4385-2097;
   Overvad, Kim/0000-0001-6429-7921; Kyro, Cecilie/0000-0002-9083-8960
FU Innovation Fund Denmark [0603-00580B]; Danish Cancer Society
FX Financial support for this study was from the Innovation Fund Denmark,
   project 'The effects of enterolignans in chronic diseases -ELIN'
   (0603-00580B), and Danish Cancer Society for the cohort establishment.
CR Adlercreutz H, 2007, CRIT REV CL LAB SCI, V44, P483, DOI 10.1080/10408360701612942
   [Anonymous], 2009, GLOB HLTH RISKS MORT, P9, DOI DOI 10.2471/BLT.09.070565
   Barlow WE, 1999, J CLIN EPIDEMIOL, V52, P1165, DOI 10.1016/S0895-4356(99)00102-X
   Bliss Robin, 2012, J Biom Biostat, V3, P142
   Bolvig AK, 2017, J PROTEOME RES, V16, P2135, DOI 10.1021/acs.jproteome.6b00942
   Bolvig AK, 2016, MOL NUTR FOOD RES, V60, P2712, DOI 10.1002/mnfr.201600566
   Carstensen B, 2008, DIABETOLOGIA, V51, P2187, DOI 10.1007/s00125-008-1156-z
   Clavel T, 2007, SYST APPL MICROBIOL, V30, P16, DOI 10.1016/j.syapm.2006.02.003
   Gomes AC, 2014, NUTR J, V13, DOI 10.1186/1475-2891-13-60
   Helweg-Larsen K, 2011, SCAND J PUBLIC HEALT, V39, P26, DOI 10.1177/1403494811399958
   Jonsson K, 2018, TRENDS FOOD SCI TECH, V79, P78, DOI 10.1016/j.tifs.2018.06.018
   Kildemoes HW, 2011, SCAND J PUBLIC HEALT, V39, P38, DOI 10.1177/1403494810394717
   Kilkkinen A, 2002, AM J EPIDEMIOL, V155, P472, DOI 10.1093/aje/155.5.472
   Kilkkinen A, 2001, AM J CLIN NUTR, V73, P1094
   Knudsen KEB, 2017, MOL NUTR FOOD RES, V61, DOI 10.1002/mnfr.201600518
   Kyro C, 2018, CLIN NUTR, V37, P2217, DOI 10.1016/j.clnu.2017.10.023
   Landberg R, 2010, J NUTR, V140, P2180, DOI 10.3945/jn.110.127688
   Larsen N, 2010, PLOS ONE, V5, DOI 10.1371/journal.pone.0009085
   Ley SH, 2014, LANCET, V383, P1999, DOI 10.1016/S0140-6736(14)60613-9
   McEwen LN, 2007, DIABETES CARE, V30, P1736, DOI 10.2337/dc07-0305
   McEwen LN, 2012, DIABETES CARE, V35, P1301, DOI 10.2337/dc11-2281
   Micha R, 2017, JAMA-J AM MED ASSOC, V317, P912, DOI 10.1001/jama.2017.0947
   Milder IEJ, 2005, BRIT J NUTR, V93, P393, DOI 10.1079/BJN20051371
   Norskov NP, 2016, J PROTEOME RES, V15, P1051, DOI 10.1021/acs.jproteome.5b01117
   Pan A, 2007, PLOS ONE, V2, DOI 10.1371/journal.pone.0001148
   Pan A, 2009, AM J CLIN NUTR, V90, P288, DOI 10.3945/ajcn.2009.27469
   Pan A, 2009, BRIT J NUTR, V101, P1145, DOI 10.1017/S0007114508061527
   Pedersen CB, 2011, SCAND J PUBLIC HEALT, V39, P22, DOI 10.1177/1403494810387965
   PRENTICE RL, 1986, BIOMETRIKA, V73, P1
   Preston SH, 2014, EPIDEMIOLOGY, V25, P454, DOI 10.1097/EDE.0000000000000075
   Reynolds A, 2019, LANCET, V393, P434, DOI 10.1016/S0140-6736(18)31809-9
   Roncaglia L, 2011, APPL MICROBIOL BIOT, V92, P159, DOI 10.1007/s00253-011-3338-8
   Silva FM, 2013, NUTR REV, V71, P790, DOI 10.1111/nure.12076
   Tetens I, 2013, FOOD NUTR RES, V57, DOI 10.3402/fnr.v57i0.19805
   Thygesen LC, 2011, SCAND J PUBLIC HEALT, V39, P12, DOI 10.1177/1403494811399956
   TJONNELAND A, 1991, INT J EPIDEMIOL, V20, P906, DOI 10.1093/ije/20.4.906
   Tjonneland A, 2007, SCAND J PUBLIC HEALT, V35, P432, DOI 10.1080/14034940601047986
   Vandenbroucke JP, 2007, EPIDEMIOLOGY, V18, P805, DOI [10.1097/EDE.0b013e3181577511, 10.1371/journal.pmed.0040297]
   Xue XN, 2013, BMC MED RES METHODOL, V13, DOI 10.1186/1471-2288-13-88
   Zhang W, 2008, BRIT J NUTR, V99, P1301, DOI 10.1017/S0007114507871649
NR 40
TC 2
Z9 2
U1 0
U2 5
PU SPRINGER
PI NEW YORK
PA ONE NEW YORK PLAZA, SUITE 4600, NEW YORK, NY, UNITED STATES
SN 0012-186X
EI 1432-0428
J9 DIABETOLOGIA
JI Diabetologia
PD JUN
PY 2019
VL 62
IS 6
BP 959
EP 969
DI 10.1007/s00125-019-4854-9
PG 11
WC Endocrinology & Metabolism
WE Science Citation Index Expanded (SCI-EXPANDED)
SC Endocrinology & Metabolism
GA HX8FC
UT WOS:000467640700009
PM 30963187
OA Green Published, hybrid
DA 2022-07-02
ER

PT J
AU Fan, NG
   Peng, L
   Xia, ZH
   Zhang, LJ
   Wang, YF
   Peng, YD
AF Fan, Nengguang
   Peng, Liang
   Xia, Zhenhua
   Zhang, Lijuan
   Wang, Yufan
   Peng, Yongde
TI &ITHelicobacter pylori&IT Infection Is Not Associated with Non-alcoholic
   Fatty Liver Disease: A Cross-Sectional Study in China
SO FRONTIERS IN MICROBIOLOGY
LA English
DT Article
DE Helicobacter pylori; non-alcoholic fatty liver disease; lipid profile;
   gut microbiota; metabolic syndrome
ID HELICOBACTER-PYLORI
AB Background and Aim: Helicobacter pylori infection has been reported to promote the development of a variety of extra-digestive manifestations, including type 2 diabetes, cardiovascular and liver diseases. Recently, the association between H. pylori infection and non-alcoholic fatty liver disease (NAFLD) was also proposed. However, evidence from different studies was controversial. We therefore performed this study to investigate the relationship between them in a large population of apparently healthy subjects in China.
   Methods: A total of 21,456 subjects underwent a healthy checkup program were included. H. pylori infection was detected by 14C urea breath test (14C-UBT) and NAFLD was diagnosed by ultrasonography.
   Results: Subjects infected with H. pylori had a more unfavorable metabolic profile, including higher levels of body mass index (BMI), blood pressure, triglycerides (TG) and lower levels of high-density lipoprotein cholesterol (HDL-C), as compared with those without H. pylori infection (all P < 0.05). Moreover, the prevalence rate of NAFLD was significantly increased in subjects with H. pylori infection when compared with those without H. pylori in women (23.6% vs. 21.5%, P < 0.05), but not in men (46.5% vs. 45.5%, P > 0.05). After adjusting for confounding factors including age, sex, BMI, blood pressure and lipid profiles, multivariate logistic analysis revealed that H. pylori infection was not independently associated with the risk of NAFLD in the total population (OR = 0.9, 95% CI = 0.9-1.0, P = 0.097). Also, subgroup analysis (stratified by age, sex, BMI, and diabetes status) showed no independent association between H. pylori infection and NAFLD.
   Conclusion: Our data suggests that H. pylori infection is not independently associated with the risk of NAFLD in apparently healthy subjects.
C1 [Fan, Nengguang; Wang, Yufan; Peng, Yongde] Shanghai Jiao Tong Univ, Shanghai Gen Hosp, Sch Med, Dept Endocrinol & Metab, Shanghai, Peoples R China.
   [Peng, Liang] Shanghai Songjiang Ctr Hosp, Dept Lab Med, Shanghai, Peoples R China.
   [Xia, Zhenhua; Zhang, Lijuan] Shanghai Songjiang Ctr Hosp, Dept Endocrinol, Shanghai, Peoples R China.
RP Peng, YD (corresponding author), Shanghai Jiao Tong Univ, Shanghai Gen Hosp, Sch Med, Dept Endocrinol & Metab, Shanghai, Peoples R China.
EM pengyongde0908@126.com
FU National Natural Science Foundation of China [81400785]
FX This work was supported by grant from the National Natural Science
   Foundation of China (81400785).
CR Amedei A, 2014, INTERN EMERG MED, V9, P303, DOI 10.1007/s11739-012-0867-9
   Baeg MK, 2016, WORLD J GASTROENTERO, V22, P2592, DOI 10.3748/wjg.v22.i8.2592
   Baudron CR, 2013, HELICOBACTER, V18, P44, DOI 10.1111/hel.12077
   Chehimi M, 2017, J CLIN MED, V6, DOI 10.3390/jcm6070068
   Dogan Z, 2013, EUR J GASTROEN HEPAT, V25, P107, DOI 10.1097/MEG.0b013e3283590c10
   Fabbrini E, 2015, NUTRIENTS, V7, P4995, DOI 10.3390/nu7064995
   Hassan K, 2014, WORLD J GASTROENTERO, V20, P12082, DOI 10.3748/wjg.v20.i34.12082
   Jamali R, 2013, HEPAT MON, V13, DOI 10.5812/hepatmon.14679
   Kim TJ, 2017, J GASTROENTEROL, V52, P1201, DOI 10.1007/s00535-017-1337-y
   Li M, 2013, WORLD J GASTROENTERO, V19, P7024, DOI 10.3748/wjg.v19.i41.7024
   Okushin K, 2015, BMC GASTROENTEROL, V15, DOI 10.1186/s12876-015-0247-9
   Polyzos SA, 2013, METABOLISM, V62, P121, DOI 10.1016/j.metabol.2012.06.007
   Vafaeimanesh Jamshid, 2014, ScientificWorldJournal, V2014, P391250, DOI 10.1155/2014/391250
   Wessler S, 2017, CELL COMMUN SIGNAL, V15, DOI 10.1186/s12964-017-0171-4
   WOTHERSPOON AC, 1991, LANCET, V338, P1175, DOI 10.1016/0140-6736(91)92035-Z
   Xu CF, 2014, HELICOBACTER, V19, P437, DOI 10.1111/hel.12153
NR 16
TC 29
Z9 31
U1 1
U2 7
PU FRONTIERS MEDIA SA
PI LAUSANNE
PA PO BOX 110, EPFL INNOVATION PARK, BUILDING I, LAUSANNE, 1015,
   SWITZERLAND
SN 1664-302X
J9 FRONT MICROBIOL
JI Front. Microbiol.
PD JAN 31
PY 2018
VL 9
AR 73
DI 10.3389/fmicb.2018.00073
PG 5
WC Microbiology
WE Science Citation Index Expanded (SCI-EXPANDED)
SC Microbiology
GA FU2MM
UT WOS:000423684300001
PM 29445363
OA gold, Green Published
DA 2022-07-02
ER

PT J
AU Vilahur, G
   Lopez-Bernal, S
   Camino, S
   Mendieta, G
   Padro, T
   Badimon, L
AF Vilahur, Gemma
   Lopez-Bernal, Sergi
   Camino, Sandra
   Mendieta, Guiomar
   Padro, Teresa
   Badimon, Lina
TI Lactobacillus plantarum CECT 7315/7316 intake modulates the acute and
   chronic innate inflammatory response
SO EUROPEAN JOURNAL OF NUTRITION
LA English
DT Article
DE Probiotic; Lactobacillus plantarum; Inflammasome; Inflammation
ID PROBIOTICS; CYTOKINE; ACIDOPHILUS; ASSOCIATION; ANTAGONIST; INFECTION;
   IMMUNITY; OBESITY; HEALTH; CANCER
AB Probiotics may confer health benefits for the host. Although Lactobacillus has demonstrated to stimulate the immune response, only a few strains have demonstrated immunomodulatory properties. The newly identified Lactobacillus plantarum strains CECT7315 and CECT7316 (LP3457) seem to boost the immune system in individuals that immune decline. We aimed to investigate whether LP3457 protects against inflammation and the mechanism behind.
   LP3457 potential anti-inflammatory effects were assessed in an acute model LPS-induced inflammation in healthy rats and in a chronic model of low-grade inflammation in Zucker diabetic fatty (ZDF) rats. Wistar rats received LP3457 or placebo control for 20 days. Lipopolysaccharide (LPS; 1 mg/kg) was injected intraperitoneally at day 14, and animals were sacrificed 6 days after. Blood was collected at baseline (day 0) and consecutively at day 7, 14, 17, and 20 for haematological evaluation and assessment of anti-inflammatory/pro-inflammatory systemic markers. Myeloperoxidase activity was investigated in the ileum. ZDF rats received LP3457 or placebo control during 8 weeks, and changes in inflammasome-related transcripts were assessed in the ileum.
   LPS induced a comparable and significant leucocytosis 3 days post-injection (day 17) in both LP3457-treated and LP3457-untreated rats. However, the probiotic supplementation attenuated IL-1 beta, IL-6, and CRP release and increased anti-inflammatory IL-10 levels 6 days post-LPS induction (p < 0.05 vs. placebo). LP3457-supplemented animals also displayed lower intestinal myeloperoxidase activity (p < 0.05 vs. placebo). Chronic administration of LP3457 to ZDF rats resulted in a significant downregulation of the inflammasome signalling pathway (p < 0.05 vs. placebo).
   Intake of LP3457 attenuates both acute endotoxemia-induced and chronic metabolically induced inflammatory reactions and the inflammasome signalling pathway. The stabilization and regulation of the gut microbiota is an important target for reducing the impact of organ-related inflammatory reactions.
C1 [Vilahur, Gemma; Lopez-Bernal, Sergi; Camino, Sandra; Mendieta, Guiomar; Padro, Teresa; Badimon, Lina] IIB St Pau, Hosp Santa Creu & St Pau, CSIC ICCC, Cardiovasc Res Ctr, Barcelona 08025, Spain.
   [Badimon, Lina] UAB, Cardiovasc Res Chair, Barcelona, Spain.
RP Badimon, L (corresponding author), IIB St Pau, Hosp Santa Creu & St Pau, CSIC ICCC, Cardiovasc Res Ctr, C St Antoni Ma Claret 167, Barcelona 08025, Spain.
EM lbadimon@csic-iccc.org
RI Camino, Sandra/AAF-8006-2019; BADIMON, LINA/S-2950-2019; Mendieta,
   Guiomar/ABA-1871-2021; Badimon, Lina/O-4711-2014
OI Camino, Sandra/0000-0002-2737-4892; Padro, Teresa/0000-0003-1921-954X;
   Badimon, Lina/0000-0002-9162-2459
FU company CARINSA Group through HENUFOOD Project [CEN-20101016]; Health
   National Program from the Spanish Ministry of Science [SAF2013-42962-R,
   SAF 2012-40208]; Institute Carlos III; CDTI-Spanish Ministry of
   Competitivity and Economy (MINECO) [CEN-20101016]; Fundacion Jesus
   Serra, Barcelona; Innovation and Science Spanish Ministry (MICINN,
   Spain) [RyC-2009-5495]
FX The present study was supported by the company CARINSA Group through
   HENUFOOD Project (CEN-20101016) which is part of the CENIT program from
   Spanish Minister of Economy and Competitiveness. This work was also
   supported by the Health National Program SAF2013-42962-R (to L.B.) and
   SAF 2012-40208 (to G.V.) from the Spanish Ministry of Science; Institute
   Carlos III (to L.B.); and CEN-20101016 (HENUFOOD) CDTI-Spanish Ministry
   of Competitivity and Economy (MINECO) (to L.B.). We thank Fundacion
   Jesus Serra, Barcelona, for their continuous support. G. V. is a
   recipient of a contract from the Innovation and Science Spanish Ministry
   (RyC-2009-5495, MICINN, Spain). The authors also thank Josep Moreno for
   their technical support.
CR Andonegui G, 2002, J IMMUNOL, V169, P2111, DOI 10.4049/jimmunol.169.4.2111
   Ansar W, 2013, IMMUNOL RES, V56, P131, DOI 10.1007/s12026-013-8384-0
   Arora T, 2012, BRIT J NUTR, V108, P1382, DOI 10.1017/S0007114511006957
   Badimon L, 2012, CARDIOVASC RES, V96, P172, DOI 10.1093/cvr/cvs226
   Benetti E, 2013, MEDIAT INFLAMM, V2013, DOI 10.1155/2013/678627
   BONE RC, 1991, ANN INTERN MED, V114, P332, DOI 10.7326/0003-4819-114-4-332
   Bosch M, 2012, NUTR HOSP, V27, P504, DOI [10.3305/nh.2012.27.2.5519, 10.1590/S0212-16112012000200023]
   Bosch M, 2012, LETT APPL MICROBIOL, V54, P240, DOI 10.1111/j.1472-765X.2011.03199.x
   CLARK JB, 1983, P SOC EXP BIOL MED, V173, P68
   Donath MY, 2008, DIABETES CARE, V31, pS161, DOI 10.2337/dc08-s243
   Donath MY, 2011, NAT REV IMMUNOL, V11, P98, DOI 10.1038/nri2925
   Fedorak RN, 2004, INFLAMM BOWEL DIS, V10, P286, DOI 10.1097/00054725-200405000-00018
   Food and Health Agricultural Organization of the United Nations and World Health Organization, 2002, GUID EV PROB FOOD
   Fooladi Abbas Ali Imani, 2011, Inflammation & Allergy Drug Targets, V10, P198
   Furze RC, 2008, IMMUNOLOGY, V125, P281, DOI 10.1111/j.1365-2567.2008.02950.x
   Gionchetti P, 2006, WORLD J GASTROENTERO, V12, P3306, DOI 10.3748/wjg.v12.i21.3306
   Grimbaldeston MA, 2007, NAT IMMUNOL, V8, P1095, DOI 10.1038/ni1503
   Guarner F, 1998, INT J FOOD MICROBIOL, V39, P237, DOI 10.1016/S0168-1605(97)00136-0
   Guarner F, 2003, LANCET, V361, P512, DOI 10.1016/S0140-6736(03)12489-0
   Guarner F, 2012, J CLIN GASTROENTEROL, V46, P468, DOI 10.1097/MCG.0b013e3182549092
   Hart AL, 2003, J CLIN GASTROENTEROL, V36, P111, DOI 10.1097/00004836-200302000-00005
   HE W, 1992, J INFECT DIS, V165, P859, DOI 10.1093/infdis/165.5.859
   Jackson EK, 2003, RENAL DIS, V86, P2029
   JOHANSSON ML, 1993, APPL ENVIRON MICROB, V59, P15, DOI 10.1128/AEM.59.1.15-20.1993
   Karmakar M, 2012, J IMMUNOL, V189, P4231, DOI 10.4049/jimmunol.1201447
   Larsen CM, 2007, NEW ENGL J MED, V356, P1517, DOI 10.1056/NEJMoa065213
   Larsen CM, 2009, DIABETES CARE, V32, P1663, DOI 10.2337/dc09-0533
   Lau D, 2005, P NATL ACAD SCI USA, V102, P431, DOI 10.1073/pnas.0405193102
   Lehner MD, 2001, INFECT IMMUN, V69, P463, DOI 10.1128/IAI.69.1.463-471.2001
   MACINTYRE SS, 1982, ANN NY ACAD SCI, V389, P76, DOI 10.1111/j.1749-6632.1982.tb22126.x
   Macpherson A, 1996, GUT, V38, P365, DOI 10.1136/gut.38.3.365
   Mane J, 2011, NUTR HOSP, V26, P228, DOI 10.3305/nh.201126.1.5112
   Marteau P, 2002, BRIT J NUTR, V88, pS51, DOI [10.1079/BJN2002629, 10.1079/BJNBJN2002587]
   Martinez V LQ, 2009, European Patent, Patent No. [07121817. 6, 071218176]
   Matricardi PM, 2003, ALLERGY, V58, P461, DOI 10.1034/j.1398-9995.2003.00175.x
   Matsuzaki T, 1997, ENDOCR J, V44, P357, DOI 10.1507/endocrj.44.357
   Mazmanian SK, 2006, NAT REV IMMUNOL, V6, P849, DOI 10.1038/nri1956
   Park DY, 2013, PLOS ONE, V8, DOI 10.1371/journal.pone.0059470
   Pineiro M, 2007, J NUTR, V137, p850S, DOI 10.1093/jn/137.3.850S
   Rafter J, 2002, BRIT J NUTR, V88, pS89, DOI 10.1079/BJN2002633
   Round JL, 2009, NAT REV IMMUNOL, V9, P313, DOI 10.1038/nri2515
   Sabroe I, 2007, BIOCHEM SOC T, V35, P1492, DOI 10.1042/BST0351492
   Sanders ME, 2008, CLIN INFECT DIS, V46, pS58, DOI 10.1086/523341
   Sanders ME, 2000, J NUTR, V130, p384S, DOI 10.1093/jn/130.2.384S
   Schroder K, 2010, CELL, V140, P821, DOI 10.1016/j.cell.2010.01.040
   Shafrir E, 2000, ANIMAL MODELS DIABET, P103
   Sjoholm A, 2006, DIABETES-METAB RES, V22, P4, DOI 10.1002/dmrr.568
   Spranger J, 2003, DIABETES, V52, P812, DOI 10.2337/diabetes.52.3.812
   Tabuchi M, 2003, BIOSCI BIOTECH BIOCH, V67, P1421, DOI 10.1271/bbb.67.1421
   Vandesompele J, 2002, GENOME BIOL, V3, DOI 10.1186/gb-2002-3-7-research0034
   Yadav H, 2007, NUTRITION, V23, P62, DOI 10.1016/j.nut.2006.09.002
   Yin YN, 2010, WORLD J GASTROENTERO, V16, P3394, DOI 10.3748/wjg.v16.i27.3394
NR 52
TC 14
Z9 15
U1 1
U2 25
PU SPRINGER HEIDELBERG
PI HEIDELBERG
PA TIERGARTENSTRASSE 17, D-69121 HEIDELBERG, GERMANY
SN 1436-6207
EI 1436-6215
J9 EUR J NUTR
JI Eur. J. Nutr.
PD OCT
PY 2015
VL 54
IS 7
BP 1161
EP 1171
DI 10.1007/s00394-014-0794-9
PG 11
WC Nutrition & Dietetics
WE Science Citation Index Expanded (SCI-EXPANDED)
SC Nutrition & Dietetics
GA CR8WK
UT WOS:000361634700012
PM 25408198
DA 2022-07-02
ER

PT J
AU Collier, A
   McLaren, J
   Godwin, J
   Bal, A
AF Collier, A.
   McLaren, J.
   Godwin, J.
   Bal, A.
TI Is Clostridium difficile associated with the '4C' antibiotics? A
   retrospective observational study in diabetic foot ulcer patients
SO INTERNATIONAL JOURNAL OF CLINICAL PRACTICE
LA English
DT Article
ID GUT MICROBIOTA; RISK-FACTORS; INFECTION; DIARRHEA; COLITIS; OBESITY
AB AimsClostridium difficile is an anaerobic cytotoxin-producing bacterium that can cause infectious diarrhoea, pseudomembranous colitis and toxic megacolon. The major risk factors for developing C. difficile infection include recent or current antimicrobial use, diabetes, age over 65, proton pump inhibitor use, immunosuppression and previous infection with C. difficile. Most diabetic foot ulcers are polymicrobial.
   MethodsAs a result guidelines advise treatment with broad spectrum antibiotics which include the 4C's' (clindamycin, cephalosporins, co-amoxiclav and ciprofloxacin) which are associated with a higher risk of C. difficile infection. Retrospective observational data (June 2008 to January 2012) for the diabetes foot ulcers were gathered from the Diabetes/Podiatry Clinic database in NHS Ayrshire and Arran and cross-matched with the NHS Ayrshire and Arran Microbiology database. There were 111 patients with mean age 59years (range 24-94years), 33 type 1 patients, 78 type 2 patients, mean duration of diabetes 16years (6months-37years) and mean HbA(1c) 67mmol/mol (54-108mmol/mol) [8.3% (7.1-12%)].
   ResultsThe total number of days antimicrobials prescribed for all patients was 7938 (mean number of antimicrobial days per patient=71.5days). There was one case of C. difficile infection of 111 patients giving an incidence of 1.25 cases per 10,000 patient-days of antibiotics/1 case per 209 foot ulcers.
   ConclusionsLarge doses, numbers and greater duration of antibiotic therapy all result in a greater degree of normal gut flora depletion. It is possible that the alterations in gut flora in diabetic foot ulcer patients protect them from antibiotic-induced C. difficile overgrowth.
C1 [Collier, A.; McLaren, J.] Ayr Hosp, Ayr KA6 6DX, Scotland.
   [Godwin, J.] Univ Glasgow, Inst Soc & Social Justice Res, Inst Appl Hlth Res, Glasgow Caledonian, Glasgow G12 8QQ, Lanark, Scotland.
   [Bal, A.] Crosshouse Hosp, Dept Microbiol, Kilmarnock, Scotland.
RP Collier, A (corresponding author), Ayr Hosp, Dalmellington Rd, Ayr KA6 6DX, Scotland.
EM ndrew.collier@aaaht.scot.nhs.uk
CR Bus SA, 2002, DIABETES CARE, V25, P1444, DOI 10.2337/diacare.25.8.1444
   *CAN DIAB ASS, 2008, CAN J DIABETES, V32, P143
   Cavanagh PR, 2005, LANCET, V366, P1725, DOI 10.1016/S0140-6736(05)67699-4
   Citron DM, 2007, J CLIN MICROBIOL, V45, P2819, DOI 10.1128/JCM.00551-07
   Edmonds ME, 1999, LANCET, V354, P270, DOI 10.1016/S0140-6736(99)90012-0
   Esteve E, 2011, CURR OPIN CLIN NUTR, V14, P483, DOI 10.1097/MCO.0b013e328348c06d
   GERDING DN, 1995, INFECT CONT HOSP EP, V16, P459
   Hall IC, 1935, AM J DIS CHILD, V49, P390, DOI 10.1001/archpedi.1935.01970020105010
   Health Protection Network, 2009, GUID PREV CONTR CLOS
   Jeffcoate WJ, 2006, DIABETES CARE, V29, P1784, DOI 10.2337/dc06-0306
   Kelly CP, 1998, ANNU REV MED, V49, P375
   Lavery LA, 2006, DIABETES CARE, V29, P1288, DOI 10.2337/dc05-2425
   Leese G, 2009, DIABETIC FOOT J, V12, P1
   Lipsky BA, 2004, CLIN INFECT DIS, V39, P885, DOI 10.1086/383271
   Loo VG, 2005, NEW ENGL J MED, V353, P2442, DOI 10.1056/NEJMoa051639
   Loo VG, 2011, NEW ENGL J MED, V365, P1693, DOI 10.1056/NEJMoa1012413
   Mai V, 2009, WORLD J GASTROENTERO, V15, P81, DOI 10.3748/wjg.15.81
   Maule S, 2002, CLIN AUTON RES, V12, P193, DOI 10.1007/s10286-002-0030-1
   McDonald LC, 2006, EMERG INFECT DIS, V12, P409, DOI 10.3201/eid1203.051064
   McDonald LC, 2005, NEW ENGL J MED, V353, P2433, DOI 10.1056/NEJMoa051590
   MCFARLAND LV, 1990, J INFECT DIS, V162, P678, DOI 10.1093/infdis/162.3.678
   Musso G, 2010, DIABETES CARE, V33, P2277, DOI 10.2337/dc10-0556
   Ojetti V, 2009, EUR REV MED PHARMACO, V13, P419
   SCARPELLO JHB, 1976, BRIT MED J, V2, P1225, DOI 10.1136/bmj.2.6046.1225
   Shakov R, 2011, AM J INFECT CONTROL, V39, P194, DOI 10.1016/j.ajic.2010.08.017
   Singh N, 2005, JAMA-J AM MED ASSOC, V293, P217, DOI 10.1001/jama.293.2.217
   Stevens V, 2011, CLIN INFECT DIS, V53, P42, DOI 10.1093/cid/cir301
   TEDESCO FJ, 1974, ANN INTERN MED, V81, P429, DOI 10.7326/0003-4819-81-4-429
   Thomas C, 2003, J ANTIMICROB CHEMOTH, V51, P1339, DOI 10.1093/jac/dkg254
   Vaarala O, 2011, CURR OPIN ENDOCRINOL, V18, P241, DOI 10.1097/MED.0b013e3283488218
   Wen L, 2008, NATURE, V455, P1109, DOI 10.1038/nature07336
NR 31
TC 6
Z9 6
U1 0
U2 10
PU WILEY-BLACKWELL
PI HOBOKEN
PA 111 RIVER ST, HOBOKEN 07030-5774, NJ USA
SN 1368-5031
EI 1742-1241
J9 INT J CLIN PRACT
JI Int. J. Clin. Pract.
PD MAY
PY 2014
VL 68
IS 5
BP 628
EP 632
DI 10.1111/ijcp.12347
PG 5
WC Medicine, General & Internal; Pharmacology & Pharmacy
WE Science Citation Index Expanded (SCI-EXPANDED)
SC General & Internal Medicine; Pharmacology & Pharmacy
GA AF1QY
UT WOS:000334489600013
PM 24499256
OA hybrid, Green Published
DA 2022-07-02
ER

PT J
AU Wickens, KL
   Barthow, CA
   Murphy, R
   Abels, PR
   Maude, RM
   Stone, PR
   Mitchell, EA
   Stanley, TV
   Purdie, GL
   Kang, JM
   Hood, FE
   Rowden, JL
   Barnes, PK
   Fitzharris, PF
   Crane, J
AF Wickens, Kristin L.
   Barthow, Christine A.
   Murphy, Rinki
   Abels, Peter R.
   Maude, Robyn M.
   Stone, Peter R.
   Mitchell, Edwin A.
   Stanley, Thorsten V.
   Purdie, Gordon L.
   Kang, Janice M.
   Hood, Fiona E.
   Rowden, Judy L.
   Barnes, Phillipa K.
   Fitzharris, Penny F.
   Crane, Julian
TI Early pregnancy probiotic supplementation with Lactobacillus rhamnosus
   HN001 may reduce the prevalence of gestational diabetes mellitus: a
   randomised controlled trial
SO BRITISH JOURNAL OF NUTRITION
LA English
DT Article
DE Randomised controlled trials; Probiotics; Lactobacillus rhamnosus HN001;
   Gestational diabetes mellitus
ID DOUBLE-BLIND; GUT MICROBIOTA; GLUCOSE; ECZEMA; HEALTH
AB The study aims to assess whether supplementation with the probiotic Lactobacillus rhamnosus HN001 (HN001) can reduce the prevalence of gestational diabetes mellitus (GDM). A double-blind, randomised, placebo-controlled parallel trial was conducted in New Zealand (NZ) (Wellington and Auckland). Pregnant women with a personal or partner history of atopic disease were randomised at 14-16 weeks' gestation to receive HN001 (6 x 10(9) colony-forming units) (n 212) or placebo (n 211) daily. GDM at 24-30 weeks was assessed using the definition of the International Association of Diabetes and Pregnancy Study Groups (IADPSG) (fasting plasma glucose >= 5.1 mmol/l, or 1 h post 75 g glucose level at >= 10 mmol/l or at 2 h >= 8.5 mmol/l) and NZ definition (fasting plasma glucose >= 5.5 mmol/l or 2 h post 75 g glucose at >= 9 mmol/l). All analyses were intention-to-treat. A total of 184 (87 %) women took HN001 and 189 (90 %) women took placebo. There was a trend towards lower relative rates (RR) of GDM (IADPSG definition) in the HN001 group, 0.59 (95% CI 0.32, 1.08) (P = 0.08). HN001 was associated with lower rates of GDM in women aged >= 35 years (RR 0.31; 95% CI 0.12, 0.81, P= 0.009) and women with a history of GDM (RR 0.00; 95% CI 0.00, 0.66, P = 0.004). These rates did not differ significantly from those of women without these characteristics. Using the NZ definition, GDM prevalence was significantly lower in the HN001 group, 2.1% (95% CI 0.6, 5.2), v. 6.5% (95% CI 3.5, 10.9) in the placebo group (P = 0.03). HN001 supplementation from 14 to 16 weeks' gestation may reduce GDM prevalence, particularly among older women and those with previous GDM.
C1 [Wickens, Kristin L.; Barthow, Christine A.; Abels, Peter R.; Stanley, Thorsten V.; Purdie, Gordon L.; Kang, Janice M.; Hood, Fiona E.; Barnes, Phillipa K.; Crane, Julian] Univ Otago, Wellington 6021, New Zealand.
   [Murphy, Rinki; Stone, Peter R.; Mitchell, Edwin A.; Rowden, Judy L.] Univ Auckland, Auckland 1142, New Zealand.
   [Abels, Peter R.; Stanley, Thorsten V.] Capital & Coast DHB, Wellington 6021, New Zealand.
   [Maude, Robyn M.] Victoria Univ, Wellington 6021, New Zealand.
   [Fitzharris, Penny F.] Auckland Hosp, Auckland 1142, New Zealand.
RP Wickens, KL (corresponding author), Univ Otago, Wellington 6021, New Zealand.
EM Kristin.wickens@otago.ac.nz
RI Stone, Peter/L-3677-2019; Barthow, Christine/EUD-4882-2022; Stanley,
   Thorsten/ABB-3880-2020; Maude, Robyn/ABI-6910-2020; Barnes,
   Phillipa/G-2669-2018
OI Barthow, Christine/0000-0001-8308-4745; Maude,
   Robyn/0000-0002-0749-6542; Barnes, Phillipa/0000-0001-7427-5371
FU Health Research Council of NZ [HRC 11/318]; Fonterra
FX This study was funded by grants and support from the Health Research
   Council of NZ (HRC 11/318) and Fonterra. Fonterra contributed funds,
   provided and maintained quality control of the study capsules and
   performed the participant randomisation for the study. Fonterra had no
   role in the design, analysis or writing of this article.
CR American College of Obstetricians and Gynecologists, 2013, Obstet Gynecol, V121, P213, DOI http://10.1097/01.AOG.0000425667.10377.60
   [Anonymous], 2002, GUIDELINES EVALUATIO
   Barthow C, 2016, BMC PREGNANCY CHILDB, V16, DOI 10.1186/s12884-016-0923-y
   Ben-Haroush A, 2004, DIABETIC MED, V21, P103, DOI 10.1046/j.1464-5491.2003.00985.x
   Braatvedt GD, 2012, NEW ZEAL MED J, V125, P70
   Coustan DR, 2010, AM J OBSTET GYNECOL, V202, DOI 10.1016/j.ajog.2010.04.006
   Fattah C, 2010, ACTA OBSTET GYN SCAN, V89, P952, DOI 10.3109/00016341003801706
   Fisher JE, 1997, OBSTET GYNECOL, V90, P880, DOI 10.1016/S0029-7844(97)00544-9
   Francino MP, 2016, FRONT MICROBIOL, V6, DOI 10.3389/fmicb.2015.01543
   Gomes AC, 2014, NUTR J, V13, DOI 10.1186/1475-2891-13-60
   Kim C, 2002, DIABETES CARE, V25, P1862, DOI 10.2337/diacare.25.10.1862
   Kim SY, 2010, AM J PUBLIC HEALTH, V100, P1047, DOI 10.2105/AJPH.2009.172890
   Koren O, 2012, CELL, V150, P470, DOI 10.1016/j.cell.2012.07.008
   Laitinen K, 2009, BRIT J NUTR, V101, P1679, DOI 10.1017/S0007114508111461
   Lindsay KL, 2015, AM J OBSTET GYNECOL, V212, DOI 10.1016/j.ajog.2015.02.008
   Lindsay KL, 2014, AM J CLIN NUTR, V99, P1432, DOI 10.3945/ajcn.113.079723
   Luoto R, 2010, BRIT J NUTR, V103, P1792, DOI 10.1017/S0007114509993898
   Metzger BE, 2010, DIABETES CARE, V33, P676, DOI 10.2337/dc09-1848
   Ministry of Health, 2014, SCREEN DIAGN MAN GES
   Ministry of Health, 2014, GUID HLTH WEIGHT GAI
   Prescott SL, 2013, J ALLERGY CLIN IMMUN, V131, P23, DOI 10.1016/j.jaci.2012.11.019
   Thomas LV, 2014, BRIT J NUTR, V112, pS1, DOI 10.1017/S0007114514001275
   Wickens K, 2008, J ALLERGY CLIN IMMUN, V122, P788, DOI 10.1016/j.jaci.2008.07.011
   Zhang QQ, 2016, MEDICINA-LITHUANIA, V52, P28, DOI 10.1016/j.medici.2015.11.008
   Zhou JS, 2005, INT J FOOD MICROBIOL, V98, P211, DOI 10.1016/j.ijfoodmicro.2004.05.011
NR 25
TC 77
Z9 87
U1 2
U2 23
PU CAMBRIDGE UNIV PRESS
PI CAMBRIDGE
PA EDINBURGH BLDG, SHAFTESBURY RD, CB2 8RU CAMBRIDGE, ENGLAND
SN 0007-1145
EI 1475-2662
J9 BRIT J NUTR
JI Br. J. Nutr.
PD MAR
PY 2017
VL 117
IS 6
BP 804
EP 813
DI 10.1017/S0007114517000289
PG 10
WC Nutrition & Dietetics
WE Science Citation Index Expanded (SCI-EXPANDED)
SC Nutrition & Dietetics
GA ET9BI
UT WOS:000400599800005
PM 28367765
OA Green Published, hybrid, Green Submitted
DA 2022-07-02
ER

PT J
AU Chen, X
   Zhan, JJ
   Zhou, ZG
AF Chen, Xi
   Zhan, Jingjing
   Zhou, Zhiguang
TI Targeting Islets: Metabolic Surgery Is More than a Bariatric Surgery
SO OBESITY SURGERY
LA English
DT Review
DE Metabolic surgery; Islet function; Obesity; Type 2 diabetes mellitus;
   Mechanisms
ID Y-GASTRIC BYPASS; LAPAROSCOPIC-SLEEVE-GASTRECTOMY; BETA-CELL FUNCTION;
   IMPROVES GLUCOSE-TOLERANCE; SWISS MULTICENTER BYPASS; TYPE-2
   DIABETIC-PATIENTS; MORBIDLY OBESE-PATIENTS; PLASMA GHRELIN LEVELS; HUMAN
   GUT MICROBIOTA; INDUCED WEIGHT-LOSS
AB Metabolic surgery is an effective therapy for diabetic patients with obesity. The main mechanisms underlying the effects of metabolic surgery include food intake restriction and the accompanying reduced daily caloric intake and changes in gut hormones and bile acid. Insulin resistance and impaired beta-cell function contribute to the development of type 2 diabetes. An increasing number of studies have focused on the central role of islet function in type 2 diabetes. In this article, we review the related high-quality literature and summarize the following mechanisms and principles underlying metabolic surgery in the context of islet function protection: (1) reduced glucotoxicity and chronic inflammation help facilitate better beta-cell function and the preservation of beta-cell mass following metabolic surgery; (2) based on the increased levels of GLP-1 and PYY after metabolic surgery, gut hormones appear to play a significant role in improving beta-cell function through the GLP-1R signaling pathways; (3) the bile acid signaling pathway could affect beta-cell function; and (4) the GLP-1R and bile acid signaling pathways could also cause other endocrine cells to contribute to islet function.
C1 [Chen, Xi; Zhan, Jingjing; Zhou, Zhiguang] Cent South Univ, Dept Metab & Endocrinol, Xiangya Hosp 2, Inst Metab & Endocrinol, Changsha 410011, Hunan, Peoples R China.
   [Chen, Xi; Zhan, Jingjing; Zhou, Zhiguang] Cent South Univ, Diabet Ctr, Natl Clin Res Ctr Metab Dis, Changsha 410011, Hunan, Peoples R China.
   [Chen, Xi; Zhan, Jingjing; Zhou, Zhiguang] Cent South Univ, Key Lab Diabet Immunol, Minist Educ, Changsha 410011, Hunan, Peoples R China.
   [Chen, Xi; Zhan, Jingjing; Zhou, Zhiguang] Cent South Univ, Natl Clin Res Ctr Metab Dis, Changsha 410011, Hunan, Peoples R China.
   [Chen, Xi; Zhan, Jingjing; Zhou, Zhiguang] Cent South Univ, Metab Syndrome Res Ctr, Xiangya Hosp 2, Changsha 410011, Hunan, Peoples R China.
RP Zhou, ZG (corresponding author), Cent South Univ, Dept Metab & Endocrinol, Xiangya Hosp 2, Inst Metab & Endocrinol, Changsha 410011, Hunan, Peoples R China.; Zhou, ZG (corresponding author), Cent South Univ, Diabet Ctr, Natl Clin Res Ctr Metab Dis, Changsha 410011, Hunan, Peoples R China.; Zhou, ZG (corresponding author), Cent South Univ, Key Lab Diabet Immunol, Minist Educ, Changsha 410011, Hunan, Peoples R China.; Zhou, ZG (corresponding author), Cent South Univ, Natl Clin Res Ctr Metab Dis, Changsha 410011, Hunan, Peoples R China.; Zhou, ZG (corresponding author), Cent South Univ, Metab Syndrome Res Ctr, Xiangya Hosp 2, Changsha 410011, Hunan, Peoples R China.
EM zhouzhiguang@csu.edu.cn
FU National Key R&D Program of China [2016YFC1305000, 2016YFC1305001];
   National Science and Technology Infrastructure Program [2015BAI12B13];
   National Natural Science Foundation of China [81770775, 91749118,
   81370017, 81130015, 81000316]; Planned Science and Technology Project of
   Hunan Province [2017RS3015]; Natural Science Foundation of Hunan
   Province, China [14JJ3034]; National Basic Research Program of China
   [2014CB910500]
FX This study was supported by the National Key R&D Program of China
   (2016YFC1305000, 2016YFC1305001), the National Science and Technology
   Infrastructure Program (2015BAI12B13), the National Natural Science
   Foundation of China (81770775, 91749118, 81370017, 81130015, and
   81000316), the Planned Science and Technology Project of Hunan Province
   (2017RS3015) and Natural Science Foundation of Hunan Province, China
   (14JJ3034), and the National Basic Research Program of China
   (2014CB910500).
CR Accili D, 2004, DIABETES, V53, P1633, DOI 10.2337/diabetes.53.7.1633
   Alarcon C, 2016, DIABETES, V65, P438, DOI 10.2337/db15-0792
   Amer Diabet Assoc, 2009, DIABETES CARE, V32, pS13, DOI 10.2337/dc09-S013
   Baggio LL, 2007, GASTROENTEROLOGY, V132, P2131, DOI 10.1053/j.gastro.2007.03.054
   Baud G, 2016, CELL METAB, V23, P547, DOI 10.1016/j.cmet.2016.01.018
   Boey D, 2007, PEPTIDES, V28, P390, DOI 10.1016/j.peptides.2006.07.031
   Boni-Schnetzler M, 2008, J CLIN ENDOCR METAB, V93, P4065, DOI 10.1210/jc.2008-0396
   BOSELLO O, 1978, DIABETES METAB, V4, P159
   BOTTCHER G, 1989, PANCREAS, V4, P282
   Bunck MC, 2009, DIABETES CARE, V32, P762, DOI 10.2337/dc08-1797
   Butler PC, 2007, NAT CLIN PRACT ENDOC, V3, P758, DOI 10.1038/ncpendmet0647
   Campos GM, 2010, J GASTROINTEST SURG, V14, P15, DOI 10.1007/s11605-009-1060-y
   Cancello R, 2011, OBESITY FACTS, V4, P17, DOI 10.1159/000324587
   Cariou B, 2006, J BIOL CHEM, V281, P11039, DOI 10.1074/jbc.M510258200
   Cerf Marlon E, 2013, Front Endocrinol (Lausanne), V4, P37, DOI 10.3389/fendo.2013.00037
   Chandarana K, 2008, CURR OPIN ENDOCRINOL, V15, P65, DOI 10.1097/MED.0b013e3282f3f4b1
   Chawla A, 2011, NAT REV IMMUNOL, V11, P738, DOI 10.1038/nri3071
   Chiellini C, 2010, NUTR METAB CARDIOVAS, V20, P202, DOI 10.1016/j.numecd.2009.03.012
   Cho NH, 2018, DIABETES RES CLIN PR, V138, P271, DOI 10.1016/j.diabres.2018.02.023
   Cinti F, 2016, J CLIN ENDOCR METAB, V101, P1044, DOI 10.1210/jc.2015-2860
   Clements RH, 2004, AM SURGEON, V70, P1
   Cummings DE, 2013, DIABETES CARE, V36, pE59, DOI 10.2337/dc12-2243
   Cummings DE, 2012, NAT MED, V18, P656, DOI 10.1038/nm.2773
   Cummings DE, 2002, NEW ENGL J MED, V346, P1623, DOI 10.1056/NEJMoa012908
   de Carvalho CP, 2009, OBES SURG, V19, P313, DOI 10.1007/s11695-008-9678-5
   De Paula AL, 2011, J GASTROINTEST SURG, V15, P1344, DOI 10.1007/s11605-011-1550-6
   DePaula AL, 2009, SURG ENDOSC, V23, P1724, DOI 10.1007/s00464-008-0168-6
   Di Cesare M, 2016, LANCET, V387, P1377, DOI 10.1016/S0140-6736(16)30054-X
   Dillard TH, 2013, SURG OBES RELAT DIS, V9, P269, DOI 10.1016/j.soard.2011.09.027
   Ding LL, 2016, HEPATOLOGY, V64, P760, DOI 10.1002/hep.28689
   Dixon JB, 2011, DIABETIC MED, V28, P628, DOI 10.1111/j.1464-5491.2011.03306.x
   Donath MY, 2014, NAT REV DRUG DISCOV, V13, P465, DOI 10.1038/nrd4275
   Donath MY, 2011, NAT REV IMMUNOL, V11, P98, DOI 10.1038/nri2925
   Eguchi K, 2012, CELL METAB, V15, P518, DOI 10.1016/j.cmet.2012.01.023
   Ehses JA, 2007, DIABETES, V56, P2356, DOI 10.2337/db06-1650
   Farey JE, 2017, OBES SURG, V27, P399, DOI 10.1007/s11695-016-2302-1
   Ferrannini E, 1998, ENDOCR REV, V19, P477, DOI 10.1210/er.19.4.477
   Furet JP, 2010, DIABETES, V59, P3049, DOI 10.2337/db10-0253
   Garibay D, 2018, CELL REP, V23, P967, DOI 10.1016/j.celrep.2018.03.120
   GREENWOOD RH, 1976, LANCET, V1, P444
   Guo SL, 2013, J CLIN INVEST, V123, P3305, DOI 10.1172/JCI65390
   Haider DG, 2007, J CLIN ENDOCR METAB, V92, P1168, DOI 10.1210/jc.2006-1839
   Heit JJ, 2006, ANNU REV CELL DEV BI, V22, P311, DOI 10.1146/annurev.cellbio.22.010305.104425
   Holdstock C, 2003, J CLIN ENDOCR METAB, V88, P3177, DOI 10.1210/jc.2002-021734
   Jahansouz C, 2016, ANN SURG, V264, P1022, DOI 10.1097/SLA.0000000000001552
   Jones HB, 2010, INT J EXP PATHOL, V91, P288, DOI 10.1111/j.1365-2613.2010.00713.x
   Jorgensen NB, 2015, J CLIN ENDOCR METAB, V100, pE396, DOI 10.1210/jc.2014-1658
   Kalupahana NS, 2012, MOL ASPECTS MED, V33, P26, DOI 10.1016/j.mam.2011.10.011
   Karamanakos SN, 2008, ANN SURG, V247, P401, DOI 10.1097/SLA.0b013e318156f012
   Karayiannakis AJ, 1998, J SURG RES, V80, P123, DOI 10.1006/jsre.1998.5466
   Khan FH, 2016, OBESITY, V24, P2377, DOI 10.1002/oby.21658
   Kohli R, 2010, AM J PHYSIOL-GASTR L, V299, pG652, DOI 10.1152/ajpgi.00221.2010
   Kopp HP, 2003, ARTERIOSCL THROM VAS, V23, P1042, DOI 10.1161/01.ATV.0000073313.16135.21
   Korner J, 2009, INT J OBESITY, V33, P786, DOI 10.1038/ijo.2009.79
   Kumar DP, 2016, J BIOL CHEM, V291, P6626, DOI 10.1074/jbc.M115.699504
   Kumar DP, 2012, BIOCHEM BIOPH RES CO, V427, P600, DOI 10.1016/j.bbrc.2012.09.104
   Laferrere B, 2007, DIABETES CARE, V30, P1709, DOI 10.2337/dc06-1549
   Larsen CM, 2007, NEW ENGL J MED, V356, P1517, DOI 10.1056/NEJMoa065213
   Lee BC, 2014, BBA-MOL BASIS DIS, V1842, P446, DOI 10.1016/j.bbadis.2013.05.017
   Lee WJ, 2011, SURG OBES RELAT DIS, V7, P683, DOI 10.1016/j.soard.2011.07.009
   Lee WJ, 2010, SURGERY, V147, P664, DOI 10.1016/j.surg.2009.10.059
   Ley RE, 2005, P NATL ACAD SCI USA, V102, P11070, DOI 10.1073/pnas.0504978102
   Ley RE, 2006, NATURE, V444, P1022, DOI 10.1038/4441022a
   Li JV, 2011, GUT, V60, P1214, DOI 10.1136/gut.2010.234708
   Liou AP, 2013, SCI TRANSL MED, V5, DOI 10.1126/scitranslmed.3005687
   Liu HY, 2017, AUTOPHAGY, V13, P1952, DOI 10.1080/15548627.2017.1368596
   Maedler K, 2017, J CLIN INVEST, V127, P1589, DOI 10.1172/JCI92172
   Mari A, 2006, DIABETOLOGIA, V49, P2136, DOI 10.1007/s00125-006-0337-x
   Martinussen C, 2015, AM J PHYSIOL-ENDOC M, V308, pE535, DOI 10.1152/ajpendo.00506.2014
   Masters SL, 2010, NAT IMMUNOL, V11, P897, DOI 10.1038/ni.1935
   McGavigan AK, 2017, GUT, V66, P226, DOI 10.1136/gutjnl-2015-309871
   Merino B, 2015, SCI REP-UK, V5, DOI 10.1038/srep11622
   Mokadem M, 2014, MOL METAB, V3, P191, DOI 10.1016/j.molmet.2013.11.010
   Morton GJ, 2013, J CLIN INVEST, V123, P4799, DOI 10.1172/JCI70710
   Moschen AR, 2010, GUT, V59, P1259, DOI 10.1136/gut.2010.214577
   Nannipieri M, 2011, J CLIN ENDOCR METAB, V96, pE1372, DOI 10.1210/jc.2011-0446
   Nemati R, 2018, OBES SURG, V28, P2672, DOI 10.1007/s11695-018-3216-x
   Nicol LE, 2013, J ENDOCRINOL, V217, P207, DOI 10.1530/JOE-12-0424
   Ochner CN, 2011, INT J OBESITY, V35, P153, DOI 10.1038/ijo.2010.132
   Pardina E, 2012, OBES SURG, V22, P131, DOI 10.1007/s11695-011-0546-3
   Peterli R, 2017, ANN SURG, V265, P466, DOI 10.1097/SLA.0000000000001929
   Peterli R, 2013, ANN SURG, V258, P690, DOI 10.1097/SLA.0b013e3182a67426
   Peterli R, 2009, ANN SURG, V250, P234, DOI 10.1097/SLA.0b013e3181ae32e3
   Prawitt J, 2011, DIABETES, V60, P1861, DOI 10.2337/db11-0030
   Prentki M, 2006, J CLIN INVEST, V116, P1802, DOI 10.1172/JCI29103
   Puri S, 2013, GENE DEV, V27, P2563, DOI 10.1101/gad.227785.113
   Qian BG, 2014, J MOL CELL BIOL, V6, P531, DOI 10.1093/jmcb/mju042
   Ramos-Lev AM, 2017, DIABETES CARE, V40, pE90, DOI 10.2337/dc16-2403
   Ramracheya RD, 2016, CELL REP, V15, P944, DOI 10.1016/j.celrep.2016.03.091
   Richardson SJ, 2009, DIABETOLOGIA, V52, P1143, DOI 10.1007/s00125-009-1276-0
   Roslin MS, 2012, OBES SURG, V22, P1281, DOI 10.1007/s11695-012-0686-0
   Rubino F, 2004, ANN SURG, V240, P236, DOI 10.1097/01.sla.0000133117.12646.48
   Ryan KK, 2014, NATURE, V509, P183, DOI 10.1038/nature13135
   Ryan KK, 2013, ENDOCRINOLOGY, V154, P9, DOI 10.1210/en.2012-1891
   Sachdev S, 2016, OBES SURG, V26, P957, DOI 10.1007/s11695-015-1834-0
   Sam AH, 2012, GASTROENTEROLOGY, V143, P459, DOI 10.1053/j.gastro.2012.04.047
   SAVAGE PJ, 1979, J CLIN ENDOCR METAB, V48, P999, DOI 10.1210/jcem-48-6-999
   Shi YC, 2015, ENDOCRINOLOGY, V156, P3122, DOI 10.1210/en.2015-1168
   Shu CJ, 2012, SEMIN IMMUNOL, V24, P436, DOI 10.1016/j.smim.2012.12.001
   SIRINEK KR, 1986, SURGERY, V100, P781
   Steinert RE, 2013, OBESITY, V21, pE660, DOI 10.1002/oby.20522
   Stoeckli R, 2004, OBES RES, V12, P346, DOI 10.1038/oby.2004.43
   Talchai C, 2009, DIABETES OBES METAB, V11, P38, DOI 10.1111/j.1463-1326.2009.01115.x
   Talchai C, 2012, CELL, V150, P1223, DOI 10.1016/j.cell.2012.07.029
   Tang C, 2015, NAT MED, V21, P173, DOI 10.1038/nm.3779
   Taylor BL, 2013, CELL REP, V4, P1262, DOI 10.1016/j.celrep.2013.08.010
   Thaler JP, 2009, ENDOCRINOLOGY, V150, P2518, DOI 10.1210/en.2009-0367
   Umeda LM, 2011, OBES SURG, V21, P896, DOI 10.1007/s11695-011-0412-3
   UPCHURCH BH, 1994, DEVELOPMENT, V120, P245
   Vangoitsenhoven R, 2012, ENDOCR-RELAT CANCER, V19, pF77, DOI 10.1530/ERC-12-0111
   Wajchenberg BL, 2007, ENDOCR REV, V28, P187, DOI 10.1210/er.2006-0038
   Wang ZY, 2014, CELL METAB, V19, P872, DOI 10.1016/j.cmet.2014.03.010
   Whalley NM, 2011, J ENDOCRINOL, V211, P99, DOI 10.1530/JOE-11-0094
   Wilson-Perez HE, 2013, DIABETES, V62, P2380, DOI 10.2337/db12-1498
   Xu W, 2015, J INTERN MED, V277, P137, DOI 10.1111/joim.12293
   Yang WY, 2010, NEW ENGL J MED, V362, P1090, DOI 10.1056/NEJMoa0908292
   Yang ZF, 2009, DIABETES RES CLIN PR, V83, P54, DOI 10.1016/j.diabres.2008.09.044
   Ye JP, 2014, AM J PHYSIOL-REG I, V306, pR352, DOI 10.1152/ajpregu.00491.2013
   Yin YN, 2010, WORLD J GASTROENTERO, V16, P3394, DOI 10.3748/wjg.v16.i27.3394
   Youm YH, 2011, ENDOCRINOLOGY, V152, P4039, DOI 10.1210/en.2011-1326
   Zhang HS, 2009, P NATL ACAD SCI USA, V106, P2365, DOI 10.1073/pnas.0812600106
   Zhao YJ, 2014, J CLIN ENDOCR METAB, V99, pE876, DOI 10.1210/jc.2013-3633
   Zhou XR, 2016, J ENDOCRINOL, V228, P13, DOI 10.1530/JOE-14-0701
NR 123
TC 4
Z9 4
U1 1
U2 12
PU SPRINGER
PI NEW YORK
PA ONE NEW YORK PLAZA, SUITE 4600, NEW YORK, NY, UNITED STATES
SN 0960-8923
EI 1708-0428
J9 OBES SURG
JI Obes. Surg.
PD SEP
PY 2019
VL 29
IS 9
BP 3001
EP 3009
DI 10.1007/s11695-019-03979-1
PG 9
WC Surgery
WE Science Citation Index Expanded (SCI-EXPANDED)
SC Surgery
GA IU6OX
UT WOS:000483706700042
PM 31187459
DA 2022-07-02
ER

PT J
AU Ramakrishnan, VR
   Mace, JC
   Soler, ZM
   Smith, TL
AF Ramakrishnan, Vijay R.
   Mace, Jess C.
   Soler, Zachary M.
   Smith, Timothy L.
TI Examination of high-antibiotic users in a multi-institutional cohort of
   chronic rhinosinusitis patients
SO INTERNATIONAL FORUM OF ALLERGY & RHINOLOGY
LA English
DT Article
DE sinusitis; antibacterial agents; prospective studies; outcome assessment
   (health care); multicenter study; endoscopy
ID ENDOSCOPIC SINUS SURGERY; QUALITY-OF-LIFE; CLINICAL-PRACTICE GUIDELINE;
   SMELL IDENTIFICATION TEST; ANTIMICROBIAL RESISTANCE; INTESTINAL
   MICROBIOTA; OUTCOMES; INFECTIONS; MANAGEMENT; STABILITY
AB Background: In addition to known concerns regarding antibiotic overuse, recent research indicates that excessive antibiotic use is associated with poorer long-term health. Given that rhinosinusitis is the leading condition accounting for antibiotic prescriptions in the ambulatory setting, we aimed to evaluate characteristics associated with greater antibiotic use in chronic rhinosinusitis (CRS).
   Methods: Adult CRS patients enrolled in a prospective, multi-institutional, observational cohort study evaluating treatment outcomes were included in this analysis. Study participants were asked to report the number of days out of the previous 90 days that systemic antibiotics were taken for sinus disease. Patient demographics, disease characteristics, and measures of disease severity were evaluated.
   Results: A total of 561 patients from 4 institutions were included in the analysis, with mean antibiotic use of 17.4 +/- 22.4 out of the prior 90 days. No differences between antibiotic-use groups were found for objective measures of disease severity (computed tomography [CT], endoscopy, Brief Smell Identification Test [BSIT] scores), however, increased patient-reported symptom burden (22-item Sino-Nasal Outcome Test [SNOT-22], Rhinosinusitis Disability Index [RSDI]) was associated with more antibiotic use. Patients reporting the most antibiotic use were older (p = 0.004) but no ethnic or gender differences were seen. Comorbid diagnoses of allergy, asthma, diabetes, depression, or fibromyalgia were not associated with increased antibiotic use. In accordance with literature recommendations, CRS with nasal polyps (CRSwNP) patients were less likely to have used antibiotics. Endoscopic sinus surgery (ESS) significantly decreased antibiotic use.
   Conclusion: Variability in antibiotic use in CRS appears to be driven by symptom burden, independent of objective measures of disease severity, patient demographics, and presence of comorbid disease. Clear guidelines are essential to define appropriate antibiotic use in CRS. (C) 2017 ARS-AAOA, LLC.
C1 [Ramakrishnan, Vijay R.] Univ Colorado, Dept Otolaryngol, 12631 E 17th Ave,B205, Aurora, CO 80045 USA.
   [Mace, Jess C.; Smith, Timothy L.] Oregon Hlth & Sci Univ, Dept Otolaryngol Head & Neck Surg, Portland, OR USA.
   [Soler, Zachary M.] Med Univ South Carolina, Dept Otolaryngol Head & Neck Surg, Charleston, SC USA.
RP Ramakrishnan, VR (corresponding author), Univ Colorado, Dept Otolaryngol, 12631 E 17th Ave,B205, Aurora, CO 80045 USA.
EM Vijay.Ramakrishnan@ucdenver.edu
FU NIH (National Institute on Deafness and Other Communication Disorders
   [NIDCD]) [R01 DC005805]; NATIONAL INSTITUTE ON DEAFNESS AND OTHER
   COMMUNICATION DISORDERS [R01DC005805, K23DC014747, R03DC013651] Funding
   Source: NIH RePORTER
FX NIH (National Institute on Deafness and Other Communication Disorders
   [NIDCD] R01 DC005805 to T.L.S.).
CR Alt JA, 2015, JAMA OTOLARYNGOL, V141, P873, DOI 10.1001/jamaoto.2015.1673
   Alt JA, 2014, INT FORUM ALLERGY RH, V4, P693, DOI 10.1002/alr.21364
   Andersson DI, 2014, NAT REV MICROBIOL, V12, P465, DOI 10.1038/nrmicro3270
   Benninger MS, 2014, OTOLARYNG HEAD NECK, V151, P508, DOI 10.1177/0194599814536369
   Bhandarkar ND, 2011, INT FORUM ALLERGY RH, V1, P18, DOI 10.1002/alr.20005
   Bhattacharyya N, 2008, ANN OTO RHINOL LARYN, V117, P448, DOI 10.1177/000348940811700608
   Biedermann L, 2015, EUR J PEDIATR, V174, P151, DOI 10.1007/s00431-014-2476-2
   Boucher HW, 2013, CLIN INFECT DIS, V56, P1685, DOI 10.1093/cid/cit152
   Centers for Disease Control and Prevention, 2015, ANT RES QUEST ANSW
   Centers for Disease Control and Prevention, 2015, GET SMART KNOW ANT W
   Centers for Disease Control and Prevention, 2014, DEL SAF CAR PAT HEAL
   Claesson MJ, 2011, P NATL ACAD SCI USA, V108, P4586, DOI 10.1073/pnas.1000097107
   Dautremont JF, 2015, INT FORUM ALLERGY RH, V5, P1095, DOI 10.1002/alr.21601
   DeConde AS, 2015, INT FORUM ALLERGY RH, V5, P233, DOI 10.1002/alr.21458
   DeConde AS, 2014, INT FORUM ALLERGY RH, V4, P972, DOI 10.1002/alr.21408
   Dinis PB, 2000, LARYNGOSCOPE, V110, P1050
   Doty RL, 1996, LARYNGOSCOPE, V106, P353, DOI 10.1097/00005537-199603000-00021
   Droste JHJ, 2000, CLIN EXP ALLERGY, V30, P1547
   El Rassi E, 2016, INT FORUM ALLERGY RH, V6, P287, DOI 10.1002/alr.21670
   Faith JJ, 2013, SCIENCE, V341, P44, DOI 10.1126/science.1237439
   Fokkens WJ, 2012, RHINOLOGY, V50, P1
   Gliklich RE, 1998, OTOLARYNG HEAD NECK, V118, P344, DOI 10.1016/S0194-5998(98)70313-4
   Hajjij A, 2015, INT FORUM ALLERGY RH, V5, P533, DOI 10.1002/alr.21495
   Head K, 2016, COCHRANE DB SYST REV, DOI 10.1002/14651858.CD011994.pub2
   Hersh AL, 2013, PEDIATRICS, V132, P1146, DOI 10.1542/peds.2013-3260
   Hopkins C, 2009, CLIN OTOLARYNGOL, V34, P447, DOI 10.1111/j.1749-4486.2009.01995.x
   Johnson CC, 2005, J ALLERGY CLIN IMMUN, V115, P1218, DOI 10.1016/j.jaci.2005.04.020
   JOKINEN K, 1975, ACTA OTO-LARYNGOL, V79, P460, DOI 10.3109/00016487509124712
   KARMA P, 1991, EUR J CLIN MICROBIOL, V10, P856, DOI 10.1007/BF01975841
   Kingdom TT, 2004, AM J OTOLARYNG, V25, P323, DOI 10.1016/j.amjoto.2004.03.003
   Kohanski MA, 2016, INT FORUM ALLERGY RH, V6, P191, DOI 10.1002/alr.21646
   LUND VJ, 1995, ANN OTO RHINOL LARYN, V104, P17, DOI 10.1177/000348949510410s02
   Lund VJ, 1992, RHINOLOGY, V31, P183
   Marple BF, 2009, POSTGRAD MED, V121, P121, DOI 10.3810/pgm.2009.11.2081
   Ong MS, 2014, ANN ALLERG ASTHMA IM, V112, P441, DOI 10.1016/j.anai.2014.01.022
   Orb Q, 2016, INT FORUM ALLERGY RH, V6, P315, DOI 10.1002/alr.21656
   Orlandi RR, 2016, INT FORUM ALLERGY RH, V6, pS22, DOI 10.1002/alr.21695
   Piccirillo JF, 2002, OTOLARYNG HEAD NECK, V126, P41, DOI 10.1067/mhn.2002.121022
   Rickert SM, 2010, LARYNGOSCOPE, V120, pS243, DOI 10.1002/lary.21710
   Rosenfeld RM, 2007, OTOLARYNG HEAD NECK, V137, P365, DOI 10.1016/j.otohns.2007.07.021
   Rosenfeld RM, 2015, OTOLARYNG HEAD NECK, V152, pS1, DOI 10.1177/0194599815572097
   Rudmik L, 2015, JAMA-J AM MED ASSOC, V314, P926, DOI 10.1001/jama.2015.7544
   Russell SL, 2012, EMBO REP, V13, P440, DOI 10.1038/embor.2012.32
   Senior BA, 2001, AM J RHINOL, V15, P15, DOI 10.2500/105065801781329428
   Smith SS, 2013, J ALLERGY CLIN IMMUN, V132, P1230, DOI 10.1016/j.jaci.2013.07.009
   Smith TL, 2005, LARYNGOSCOPE, V115, P2199, DOI 10.1097/01.mlg.0000182825.82910.80
   Soler ZM, 2008, AM J RHINOL, V22, P427, DOI 10.2500/ajr.2008.22.3198
   Soler ZM, 2016, INT FORUM ALLERGY RH, V6, P407, DOI 10.1002/alr.21679
   Soler ZM, 2013, INT FORUM ALLERGY RH, V3, P31, DOI 10.1002/alr.21064
   Stefka AT, 2014, P NATL ACAD SCI USA, V111, P13145, DOI 10.1073/pnas.1412008111
   Vangay P, 2015, CELL HOST MICROBE, V17, P553, DOI 10.1016/j.chom.2015.04.006
   Vashishta R, 2013, INT FORUM ALLERGY RH, V3, P788, DOI 10.1002/alr.21182
   Vickery TW, 2017, OTOLARYNG CLIN N AM, V50, P29, DOI 10.1016/j.otc.2016.08.004
NR 53
TC 16
Z9 16
U1 1
U2 4
PU WILEY
PI HOBOKEN
PA 111 RIVER ST, HOBOKEN 07030-5774, NJ USA
SN 2042-6976
EI 2042-6984
J9 INT FORUM ALLERGY RH
JI Int. Forum Allergy Rhinol.
PD APR
PY 2017
VL 7
IS 4
BP 343
EP 351
DI 10.1002/alr.21903
PG 9
WC Otorhinolaryngology
WE Science Citation Index Expanded (SCI-EXPANDED)
SC Otorhinolaryngology
GA ET6BH
UT WOS:000400374900004
PM 28084683
OA Green Accepted
DA 2022-07-02
ER

PT J
AU Benoit, N
   Dubois, MJ
   Pilon, G
   Varin, TV
   Marette, A
   Bazinet, L
AF Benoit, Noemie
   Dubois, Marie-Julie
   Pilon, Genevieve
   Varin, Thibault V.
   Marette, Andre
   Bazinet, Laurent
TI Effects of Herring Milt Hydrolysates and Fractions in a Diet-Induced
   Obesity Model
SO FOODS
LA English
DT Article
DE herring milt hydrolysate; bioactive peptides; obesity; glucose
   tolerance; microbiota
ID GUT MICROBIOTA; GLYCEMIC CONTROL; DIABETIC-RATS; FISH; INFLAMMATION;
   ASSOCIATION; SEPARATION; PEPTIDE; PREVENT
AB Over the past years, promising results from studies have shown that herring milt hydrolysates (HMH) can counter immune-metabolic disorders associated with obesity. However, more studies must corroborate these results. Thus, three commercial hydrolysates (HMH1, HMH2, and HMH3) as well as the fractions of two of them (HMH4 and HMH5) obtained by electrodialysis with ultrafiltration membranes (EDUF) were evaluated in vivo at higher doses compared to a previous study. To achieve this, seven groups of mice were fed for 8 weeks with either a control Chow diet or an obesogenic diet rich in fat and sucrose (HFHS) and supplemented by daily gavage with water or 312.5 mg/kg of one of the five HMH products. In summary, HMH supplements had no impact on weight gain. In the insulin tolerance test (ITT), HMH2 and its HMH5 fraction significantly reduced the blood sugar variation (p < 0.05). However, during the glucose tolerance (OGTT), HMH2 supplement increased the hyperinsulinemia variation (p < 0.05) induced by the HFHS diet. HMH1, HMH2, and HMH5 supplements generated potentially beneficial changes for health in the gut microbiota. These results reveal that HMH do not counteract obesity effects but may decrease certain physiological effects induced by obesity.
C1 [Benoit, Noemie; Bazinet, Laurent] Univ Laval, Dept Food Sci, Lab Food Proc & Electromembrane Proc LTAPEM, Quebec City, PQ G1V 0A6, Canada.
   [Benoit, Noemie; Dubois, Marie-Julie; Pilon, Genevieve; Varin, Thibault V.; Marette, Andre; Bazinet, Laurent] Univ Laval, Inst Nutr & Funct Foods INAF, Quebec City, PQ G1V 0A6, Canada.
   [Dubois, Marie-Julie; Pilon, Genevieve; Varin, Thibault V.; Marette, Andre] Univ Laval, Quebec Heart & Lung Inst, Dept Med, Quebec City, PQ G1V 4G5, Canada.
RP Bazinet, L (corresponding author), Univ Laval, Dept Food Sci, Lab Food Proc & Electromembrane Proc LTAPEM, Quebec City, PQ G1V 0A6, Canada.; Bazinet, L (corresponding author), Univ Laval, Inst Nutr & Funct Foods INAF, Quebec City, PQ G1V 0A6, Canada.
EM noemie.benoit.1@ulaval.ca; marie-julie.dubois@criucpq.ulaval.ca;
   genevieve.pilon@criucpq.ulaval.ca; thibaut.varin.1@ulaval.ca;
   andre.marette@criucpq.ulaval.ca; Laurent.Bazinet@fsaa.ulaval.ca
RI Bazinet, Laurent/B-1932-2015
OI Bazinet, Laurent/0000-0002-6818-3558
FU Natural Sciences and Engineering Research Council of Canada (NSERC);
   NSERC [IRCPJ 49288915]
FX This work was supported by the Natural Sciences and Engineering Research
   Council of Canada (NSERC) and the NSERC Industrial Research Chair on
   "Electromembrane processes aiming the ecoefficiency improvement of
   biofood production lines" [Grant IRCPJ 49288915 to Laurent Bazinet].
CR Bervoets L, 2013, GUT PATHOG, V5, DOI 10.1186/1757-4749-5-10
   Branchard B, 2018, HEALTH PROMOT CHRON, V38, P385, DOI 10.24095/hpcdp.38.10.05
   Chevrier G, 2015, J NUTR, V145, P1415, DOI 10.3945/jn.114.208215
   Choi SC, 2020, SCI TRANSL MED, V12, DOI 10.1126/scitranslmed.aax2220
   Collins KH, 2018, BONE JOINT RES, V7, P274, DOI 10.1302/2046-3758.74.BJR-2017-0201.R2
   Collins KH, 2016, J ORTHOP RES, V34, P2069, DOI 10.1002/jor.23230
   Nitert MD, 2020, FRONT ENDOCRINOL, V11, DOI 10.3389/fendo.2020.00605
   Di Iorio BR, 2019, J CLIN MED, V8, DOI 10.3390/jcm8091424
   Doyen A, 2011, SEP PURIF TECHNOL, V78, P321, DOI 10.1016/j.seppur.2011.01.037
   Durand R, 2020, NUTRIENTS, V12, DOI 10.3390/nu12113235
   Durand R, 2020, SEP PURIF TECHNOL, V235, DOI 10.1016/j.seppur.2019.116205
   Durand R, 2019, SEP PURIF TECHNOL, V210, P431, DOI 10.1016/j.seppur.2018.08.017
   Fu WJJ, 2005, J NUTR, V135, P714, DOI 10.1093/jn/135.4.714
   Grundy SM, 2002, CIRCULATION, V106, P3143, DOI 10.1161/circ.106.25.3143
   Haasbroek K., 2019, MED SCI, P58, DOI [10.21857/9xn31crexy, DOI 10.21857/9XN31CREXY]
   Hsieh CH, 2015, FOOD FUNCT, V6, P1887, DOI [10.1039/c5fo00124b, 10.1039/C5FO00124B]
   Hu Y, 2019, J AM HEART ASSOC, V8, DOI 10.1161/JAHA.119.013543
   Je JY, 2005, FOOD RES INT, V38, P45, DOI 10.1016/j.foodres.2004.07.005
   Jun SY, 2004, EUR FOOD RES TECHNOL, V219, P20, DOI 10.1007/s00217-004-0882-9
   Kameyama K, 2014, MICROBES ENVIRON, V29, P427, DOI 10.1264/jsme2.ME14054
   Karimi G, 2020, NUTR METAB CARDIOVAS, V30, P717, DOI 10.1016/j.numecd.2020.02.001
   Larsen N, 2010, PLOS ONE, V5, DOI 10.1371/journal.pone.0009085
   Le Chatelier E, 2013, NATURE, V500, P541, DOI 10.1038/nature12506
   Ley RE, 2005, P NATL ACAD SCI USA, V102, P11070, DOI 10.1073/pnas.0504978102
   Ley RE, 2006, NATURE, V444, P1022, DOI 10.1038/4441022a
   Lippert K, 2017, BENEF MICROBES, V8, P545, DOI 10.3920/BM2016.0184
   Morgan Matthew W, 2007, Healthc Pap, V7, P6
   Peet R.K., 1974, Annual Rev Ecol Syst, V5, P285, DOI 10.1146/annurev.es.05.110174.001441
   Pierard M, 2016, NUTR METAB, V13, DOI 10.1186/s12986-016-0138-2
   Qin JJ, 2012, NATURE, V490, P55, DOI 10.1038/nature11450
   Riva A, 2016, DIGEST LIVER DIS, V48, pE268, DOI 10.1016/j.dld.2016.08.072
   Statistique Canada, 2015, SYNDR MET CHEZ AD 20
   STORLIEN LH, 1987, SCIENCE, V237, P885, DOI 10.1126/science.3303333
   Suleiman JB, 2020, J ADV VET ANIM RES, V7, P103, DOI 10.5455/javar.2020.g399
   Taouis M, 2002, AM J PHYSIOL-ENDOC M, V282, pE664, DOI 10.1152/ajpendo.00320.2001
   Thibodeau J, 2021, MEMBRANES-BASEL, V11, DOI 10.3390/membranes11080558
   Turnbaugh PJ, 2009, NATURE, V457, P480, DOI 10.1038/nature07540
   Wang TY, 2015, J FUNCT FOODS, V19, P330, DOI 10.1016/j.jff.2015.09.037
   Wang YW, 2020, MAR DRUGS, V18, DOI 10.3390/md18120635
   WHO, 2021, INT CHRON DIS PREV C
   WHO, 2017, SUIV PROGR LUTT MAL
   Yang B, 2016, NUTRIENTS, V8, DOI 10.3390/nu8010058
   Yang C, 2020, FOOD RES INT, V131, DOI 10.1016/j.foodres.2020.108994
   Zeng HW, 2016, J NUTR BIOCHEM, V35, P30, DOI 10.1016/j.jnutbio.2016.05.015
NR 44
TC 0
Z9 0
U1 2
U2 6
PU MDPI
PI BASEL
PA ST ALBAN-ANLAGE 66, CH-4052 BASEL, SWITZERLAND
EI 2304-8158
J9 FOODS
JI Foods
PD SEP
PY 2021
VL 10
IS 9
AR 2046
DI 10.3390/foods10092046
PG 14
WC Food Science & Technology
WE Science Citation Index Expanded (SCI-EXPANDED)
SC Food Science & Technology
GA UX2FO
UT WOS:000700661700001
PM 34574156
OA Green Published, gold
DA 2022-07-02
ER

PT J
AU Rodrigues, RR
   Gurung, M
   Li, ZP
   Garcia-Jaramillo, M
   Greer, R
   Gaulke, C
   Bauchinger, F
   You, H
   Pederson, JW
   Vasquez-Perez, S
   White, KD
   Frink, B
   Philmus, B
   Jump, DB
   Trinchieri, G
   Berry, D
   Sharpton, TJ
   Dzutsev, A
   Morgun, A
   Shulzhenko, N
AF Rodrigues, Richard R.
   Gurung, Manoj
   Li, Zhipeng
   Garcia-Jaramillo, Manuel
   Greer, Renee
   Gaulke, Christopher
   Bauchinger, Franziska
   You, Hyekyoung
   Pederson, Jacob W.
   Vasquez-Perez, Stephany
   White, Kimberly D.
   Frink, Briana
   Philmus, Benjamin
   Jump, Donald B.
   Trinchieri, Giorgio
   Berry, David
   Sharpton, Thomas J.
   Dzutsev, Amiran
   Morgun, Andrey
   Shulzhenko, Natalia
TI Transkingdom interactions between Lactobacilli and hepatic mitochondria
   attenuate western diet-induced diabetes
SO NATURE COMMUNICATIONS
LA English
DT Article
ID INSULIN-RESISTANCE; INDUCED OBESITY; GUT MICROBIOTA; PALMITIC ACID;
   HOST; GENE; GLUTATHIONE; PROBIOTICS; DYSFUNCTION; DISRUPTION
AB Western diet (WD) is one of the major culprits of metabolic disease including type 2 diabetes (T2D) with gut microbiota playing an important role in modulating effects of the diet. Herein, we use a data-driven approach (Transkingdom Network analysis) to model host-microbiome interactions under WD to infer which members of microbiota contribute to the altered host metabolism. Interrogation of this network pointed to taxa with potential beneficial or harmful effects on host's metabolism. We then validate the functional role of the predicted bacteria in regulating metabolism and show that they act via different host pathways. Our gene expression and electron microscopy studies show that two species from Lactobacillus genus act upon mitochondria in the liver leading to the improvement of lipid metabolism. Metabolomics analyses revealed that reduced glutathione may mediate these effects. Our study identifies potential probiotic strains for T2D and provides important insights into mechanisms of their action. Western diet is one of the major causes underlying diabetes, and the microbes residing in the gut playing a critical role in mediating the effects of diet. Here the authors utilize network analysis to discover two species of Lactobacilli decreased by western diet, which improve glucose metabolism and restore of hepatic mitochondria in mice.
C1 [Rodrigues, Richard R.; Philmus, Benjamin; Morgun, Andrey] Oregon State Univ, Coll Pharm, Corvallis, OR 97331 USA.
   [Gurung, Manoj; Li, Zhipeng; Greer, Renee; You, Hyekyoung; Pederson, Jacob W.; Vasquez-Perez, Stephany; White, Kimberly D.; Frink, Briana; Shulzhenko, Natalia] Oregon State Univ, Vet Med, Corvallis, OR 97331 USA.
   [Garcia-Jaramillo, Manuel; Jump, Donald B.] Oregon State Univ, Coll Publ Hlth & Human Sci, Corvallis, OR 97331 USA.
   [Gaulke, Christopher; Sharpton, Thomas J.] Oregon State Univ, Coll Sci, Corvallis, OR 97331 USA.
   [Bauchinger, Franziska; Berry, David] Univ Vienna, Dept Microbiol & Ecosyst Sci, Vienna, Austria.
   [Trinchieri, Giorgio; Dzutsev, Amiran] NCI, Canc & Inflammat Program, Ctr Canc Res, NIH, Bethesda, MD 20892 USA.
RP Morgun, A (corresponding author), Oregon State Univ, Coll Pharm, Corvallis, OR 97331 USA.; Shulzhenko, N (corresponding author), Oregon State Univ, Vet Med, Corvallis, OR 97331 USA.
EM andriy.morgun@oregonstate.edu; natalia.shulzhenko@oregonstate.edu
RI Berry, David/ABG-2800-2020
OI Berry, David/0000-0002-8997-608X; Li, Zhipeng/0000-0002-4077-0486;
   Garcia-Jaramillo, Manuel/0000-0003-2987-2913; Sharpton,
   Thomas/0000-0002-5996-7764; Gaulke, Christopher/0000-0001-7741-7822;
   Bauchinger, Franziska/0000-0001-8924-9766; Pederson,
   Jacob/0000-0001-8964-6921; Rodrigues, Richard/0000-0003-3985-3003
FU NIH [R01 DK103761, DK112360]; European Research Council [FunKeyGut
   741623]
FX NIH R01 DK103761 (NS), DK112360 (DBJ), European Research Council
   starting grant FunKeyGut 741623 (D. Berry and F.B.).
CR Anders S, 2015, BIOINFORMATICS, V31, P166, DOI 10.1093/bioinformatics/btu638
   Aoyagi K, 2018, ENDOCRINOLOGY, V159, P3674, DOI 10.1210/en.2018-00447
   Banerjee S, 2018, NAT REV MICROBIOL, V16, P567, DOI 10.1038/s41579-018-0024-1
   Barabasi AL, 2004, NAT REV GENET, V5, P101, DOI 10.1038/nrg1272
   Belosludtsev KN, 2014, BBA-BIOMEMBRANES, V1838, P2600, DOI 10.1016/j.bbamem.2014.06.017
   Berry D, 2014, FRONT MICROBIOL, V5, DOI 10.3389/fmicb.2014.00219
   Brown K, 2012, NUTRIENTS, V4, P1095, DOI [10.3390/nu4081095, 10.3390/nu4111552]
   Cai JT, 2018, J INVEST MED, V66, P1, DOI 10.1136/jim-2017-000622
   Caporaso JG, 2010, NAT METHODS, V7, P335, DOI 10.1038/nmeth.f.303
   Cardoso SM, 2018, FRONT PHYSIOL, V9, DOI 10.3389/fphys.2018.00471
   Carmody RN, 2015, CELL HOST MICROBE, V17, P72, DOI 10.1016/j.chom.2014.11.010
   Cheng ZY, 2009, NAT MED, V15, P1307, DOI 10.1038/nm.2049
   Crescenzo R, 2016, EUR J NUTR, V55, P1, DOI 10.1007/s00394-015-1073-0
   DeSantis TZ, 2006, APPL ENVIRON MICROB, V72, P5069, DOI 10.1128/AEM.03006-05
   Devkota S, 2012, NATURE, V487, P104, DOI 10.1038/nature11225
   Donaldson GP, 2016, NAT REV MICROBIOL, V14, P20, DOI 10.1038/nrmicro3552
   Dong XX, 2015, BIOINFORM BIOL INSIG, V9, P61, DOI 10.4137/BBI.S12467
   Edgar RC, 2010, BIOINFORMATICS, V26, P2460, DOI 10.1093/bioinformatics/btq461
   Faust K, 2018, MICROBIOME, V6, DOI 10.1186/s40168-018-0496-2
   Fortunato F, 2016, MOL CELL ONCOL, V3, DOI 10.1080/23723556.2016.1251382
   Franco-Obregon A, 2017, MSYSTEMS, V2, DOI 10.1128/mSystems.00018-17
   Franko A, 2016, DIABETES, V65, P2540, DOI 10.2337/db15-1670
   Garcia-Jaramillo M, 2019, PLOS ONE, V14, DOI 10.1371/journal.pone.0214387
   Garcia-Ruiz I, 2015, DIS MODEL MECH, V8, P183, DOI 10.1242/dmm.018234
   Gilbert JA, 2018, NAT MED, V24, P392, DOI 10.1038/nm.4517
   Goodrich JK, 2016, CELL HOST MICROBE, V19, P731, DOI 10.1016/j.chom.2016.04.017
   Gordon DM, 2019, ARCH BIOCHEM BIOPHYS, V672, DOI 10.1016/j.abb.2019.108072
   Gould AL, 2018, P NATL ACAD SCI USA, V115, pE11951, DOI 10.1073/pnas.1809349115
   Greer R, 2016, GUT MICROBES, V7, P126, DOI 10.1080/19490976.2015.1128625
   Greer RL, 2016, NAT COMMUN, V7, DOI 10.1038/ncomms13329
   Gurung M, 2020, EBIOMEDICINE, V51, DOI 10.1016/j.ebiom.2019.11.051
   Hamon E, 2011, BMC MICROBIOL, V11, DOI 10.1186/1471-2180-11-63
   Han B, 2017, CELL, V169, P1249, DOI 10.1016/j.cell.2017.05.036
   Hariri N, 2010, NUTR RES REV, V23, P270, DOI 10.1017/S0954422410000168
   Housley L, 2018, MOL NUTR FOOD RES, V62, DOI 10.1002/mnfr.201700665
   Huttenhower C, 2012, NATURE, V486, P207, DOI 10.1038/nature11234
   Ishibashi S, 1996, J BIOL CHEM, V271, P18017, DOI 10.1074/jbc.271.30.18017
   Kahle M, 2015, MOL METAB, V4, P39, DOI 10.1016/j.molmet.2014.11.004
   Kim JA, 2008, CIRC RES, V102, P401, DOI 10.1161/CIRCRESAHA.107.165472
   Kirkwood JS, 2012, J BIOL CHEM, V287, P3833, DOI 10.1074/jbc.M111.316018
   Klemm K, 2002, PHYS REV E, V65, DOI 10.1103/PhysRevE.65.036123
   Kristensen NB, 2016, GENOME MED, V8, DOI 10.1186/s13073-016-0300-5
   Kullisaar T, 2010, APPL BIOCHEM MICRO+, V46, P481, DOI 10.1134/S0003683810050030
   Lazar V, 2019, FRONT NUTR, V6, DOI 10.3389/fnut.2019.00021
   Le Chatelier E, 2013, NATURE, V500, P541, DOI 10.1038/nature12506
   Luongo D, 2013, BMC MICROBIOL, V13, DOI 10.1186/1471-2180-13-298
   Maldonado-Gomez MX, 2016, CELL HOST MICROBE, V20, P515, DOI 10.1016/j.chom.2016.09.001
   Malhi H, 2006, J BIOL CHEM, V281, P12093, DOI 10.1074/jbc.M510660200
   Mari M, 2009, ANTIOXID REDOX SIGN, V11, P2685, DOI [10.1089/ars.2009.2695, 10.1089/ARS.2009.2695]
   Marquet PA, 2005, J EXP BIOL, V208, P1749, DOI 10.1242/jeb.01588
   McDonald D, 2012, ISME J, V6, P610, DOI 10.1038/ismej.2011.139
   Metsalu T, 2015, NUCLEIC ACIDS RES, V43, pW566, DOI 10.1093/nar/gkv468
   Mollica MP, 2017, DIABETES, V66, P1405, DOI 10.2337/db16-0924
   Morgulis A, 2008, BIOINFORMATICS, V24, P1757, DOI 10.1093/bioinformatics/btn322
   Morgun A, 2015, GUT, V64, P1732, DOI 10.1136/gutjnl-2014-308820
   Morino K, 2006, DIABETES, V55, pS9, DOI 10.2337/db06-S002
   MUSTAFA MG, 1969, J BIOL CHEM, V244, P6403
   Nakagawa H, 2016, AGING CELL, V15, P227, DOI 10.1111/acel.12431
   Orellana-Gavalda JM, 2011, HEPATOLOGY, V53, P821, DOI 10.1002/hep.24140
   Palombo V, 2018, J DAIRY SCI, V101, P11004, DOI 10.3168/jds.2018-14413
   Panwar H, 2013, DIABETES-METAB RES, V29, P103, DOI 10.1002/dmrr.2376
   Paridaen JTML, 2013, CELL, V155, P333, DOI 10.1016/j.cell.2013.08.060
   Paulson JN, 2013, NAT METHODS, V10, P1200, DOI [10.1038/NMETH.2658, 10.1038/nmeth.2658]
   Perry RJ, 2014, NATURE, V510, P84, DOI 10.1038/nature13478
   Petriz BA, 2014, BMC GENOMICS, V15, DOI 10.1186/1471-2164-15-511
   Ricchi M, 2009, J GASTROEN HEPATOL, V24, P830, DOI 10.1111/j.1440-1746.2008.05733.x
   Rodrigues RR, 2018, METHODS MOL BIOL, V1849, P227, DOI 10.1007/978-1-4939-8728-3_15
   Rodrigues RR, 2017, FRONT MICROBIOL, V8, DOI 10.3389/fmicb.2017.02306
   Rossignol R, 2004, CANCER RES, V64, P985, DOI 10.1158/0008-5472.CAN-03-1101
   Sedlak TW, 2009, P NATL ACAD SCI USA, V106, P5171, DOI 10.1073/pnas.0813132106
   Shulzhenko N, 2018, CLIN IMMUNOL, V197, P139, DOI 10.1016/j.clim.2018.09.008
   Shutt T, 2012, EMBO REP, V13, P909, DOI 10.1038/embor.2012.128
   Simon MC, 2015, DIABETES CARE, V38, P1827, DOI 10.2337/dc14-2690
   Suez J, 2018, CELL, V174, P1406, DOI 10.1016/j.cell.2018.08.047
   Sumner LW, 2007, METABOLOMICS, V3, P211, DOI 10.1007/s11306-007-0082-2
   Szendroedi J, 2012, NAT REV ENDOCRINOL, V8, P92, DOI 10.1038/nrendo.2011.138
   Tabassum R, 2019, NAT COMMUN, V10, DOI 10.1038/s41467-019-11954-8
   Taylor R, 2019, LANCET DIABETES ENDO, V7, P726, DOI 10.1016/S2213-8587(19)30076-2
   Taylor R, 2019, CLIN MED, V19, P37, DOI 10.7861/clinmedicine.19-1-37
   Tigano M, 2015, NUCLEIC ACIDS RES, V43, P8368, DOI 10.1093/nar/gkv765
   Trapnell C, 2009, BIOINFORMATICS, V25, P1105, DOI 10.1093/bioinformatics/btp120
   Tripathy S, 2010, J LIPID RES, V51, P2642, DOI 10.1194/jlr.M006080
   Tunapong W, 2018, EUR J NUTR, V57, P2091, DOI 10.1007/s00394-017-1482-3
   Turnbaugh PJ, 2008, CELL HOST MICROBE, V3, P213, DOI 10.1016/j.chom.2008.02.015
   Unnikrishnan R, 2017, DIABETES, V66, P1432, DOI 10.2337/db16-0766
   Ussar S, 2015, CELL METAB, V22, P516, DOI 10.1016/j.cmet.2015.07.007
   Vasavda C, 2019, CELL CHEM BIOL, V26, P1450, DOI 10.1016/j.chembiol.2019.07.006
   Wang CY, 2012, METHODS MOL BIOL, V821, P421, DOI 10.1007/978-1-61779-430-8_27
   Wang YH, 2017, SCIENCE, V357, P913, DOI 10.1126/science.aan0677
   Wikoff WR, 2009, P NATL ACAD SCI USA, V106, P3698, DOI 10.1073/pnas.0812874106
   Wishart DS, 2007, NUCLEIC ACIDS RES, V35, pD521, DOI 10.1093/nar/gkl923
   Xin JG, 2014, APPL MICROBIOL BIOT, V98, P6817, DOI 10.1007/s00253-014-5752-1
   Yambartsev A, 2016, BIOL DIRECT, V11, DOI 10.1186/s13062-016-0155-0
   Yao DC, 2005, FREE RADICAL BIO MED, V39, P1385, DOI 10.1016/j.freeradbiomed.2005.07.015
   Yu LQ, 2002, P NATL ACAD SCI USA, V99, P16237, DOI 10.1073/pnas.252582399
   Yuan LS, 2017, J BIOL CHEM, V292, P15002, DOI 10.1074/jbc.M117.804005
   Zhao LP, 2018, SCIENCE, V359, P1151, DOI 10.1126/science.aao5774
   Zheng XJ, 2017, BMC BIOL, V15, DOI 10.1186/s12915-017-0462-7
   Zhou YY, 2019, NAT COMMUN, V10, DOI 10.1038/s41467-019-09234-6
   Zmora N, 2018, CELL, V174, P1388, DOI 10.1016/j.cell.2018.08.041
   Zupancic ML, 2012, PLOS ONE, V7, DOI 10.1371/journal.pone.0043052
NR 101
TC 16
Z9 16
U1 16
U2 36
PU NATURE RESEARCH
PI BERLIN
PA HEIDELBERGER PLATZ 3, BERLIN, 14197, GERMANY
SN 2041-1723
J9 NAT COMMUN
JI Nat. Commun.
PD JAN 4
PY 2021
VL 12
IS 1
AR 101
DI 10.1038/s41467-020-20313-x
PG 15
WC Multidisciplinary Sciences
WE Science Citation Index Expanded (SCI-EXPANDED)
SC Science & Technology - Other Topics
GA SY1EB
UT WOS:000665636000028
PM 33397942
OA Green Published, gold
DA 2022-07-02
ER

PT J
AU Kurita, N
   Yamashiro, K
   Kuroki, T
   Tanaka, R
   Urabe, T
   Ueno, Y
   Miyamoto, N
   Takanashi, M
   Shimura, H
   Inaba, T
   Yamashiro, Y
   Nomoto, K
   Matsumoto, S
   Takahashi, T
   Tsuji, H
   Asahara, T
   Hattori, N
AF Kurita, Naohide
   Yamashiro, Kazuo
   Kuroki, Takuma
   Tanaka, Ryota
   Urabe, Takao
   Ueno, Yuji
   Miyamoto, Nobukazu
   Takanashi, Masashi
   Shimura, Hideki
   Inaba, Toshiki
   Yamashiro, Yuichiro
   Nomoto, Koji
   Matsumoto, Satoshi
   Takahashi, Takuya
   Tsuji, Hirokazu
   Asahara, Takashi
   Hattori, Nobutaka
TI Metabolic endotoxemia promotes neuroinflammation after focal cerebral
   ischemia
SO JOURNAL OF CEREBRAL BLOOD FLOW AND METABOLISM
LA English
DT Article
DE Gram-negative bacteria; lipopolysaccharide; metabolic endotoxemia;
   stroke; type 2 diabetes
ID BRAIN-DAMAGE; COMMENSAL BACTERIA; ENDOTHELIAL-CELLS; INNATE IMMUNITY;
   GUT BACTERIA; STROKE; INFLAMMATION; MICROBIOTA; INJURY; MICE
AB Lipopolysaccharide (LPS) is a major component of the outer membrane of Gram-negative bacteria and a potent inflammatory stimulus for the innate immune response via toll-like receptor (TLR) 4 activation. Type 2 diabetes is associated with changes in gut microbiota and impaired intestinal barrier functions, leading to translocation of microbiota-derived LPS into the circulatory system, a condition referred to as metabolic endotoxemia. We investigated the effects of metabolic endotoxemia after experimental stroke with transient middle cerebral artery occlusion (MCAO) in a murine model of type 2 diabetes (db/db) and phenotypically normal littermates (db/+). Compared to db/+ mice, db/db mice exhibited an altered gut microbial composition, increased intestinal permeability, and higher plasma LPS levels. In addition, db/db mice presented increased infarct volumes and higher expression levels of LPS, TLR4, and inflammatory cytokines in the ischemic brain, as well as more severe neurological impairments and reduced survival rates after MCAO. Oral administration of a non-absorbable antibiotic modulated the gut microbiota and improved metabolic endotoxemia and stroke outcomes in db/db mice; these effects were associated with reduction of LPS levels and neuroinflammation in the ischemic brain. These data suggest that targeting metabolic endotoxemia may be a novel potential therapeutic strategy to improve stroke outcomes.
C1 [Kurita, Naohide; Yamashiro, Kazuo; Kuroki, Takuma; Ueno, Yuji; Miyamoto, Nobukazu; Takanashi, Masashi; Hattori, Nobutaka] Juntendo Univ, Dept Neurol, Sch Med, Tokyo, Japan.
   [Tanaka, Ryota] Jichi Med Univ, Dept Internal Med, Div Neurol, Shimotsuke, Tochigi, Japan.
   [Urabe, Takao; Shimura, Hideki; Inaba, Toshiki] Juntendo Univ, Dept Neurol, Urayasu Hosp, Chiba, Japan.
   [Yamashiro, Yuichiro; Nomoto, Koji; Matsumoto, Satoshi; Takahashi, Takuya; Tsuji, Hirokazu; Asahara, Takashi] Juntendo Univ, Probiot Res Lab, Grad Sch Med, Tokyo, Japan.
   [Nomoto, Koji] Tokyo Univ Agr, Dept Mol Microbiol, Tokyo, Japan.
   [Matsumoto, Satoshi; Tsuji, Hirokazu; Asahara, Takashi] Yakult Cent Inst, Tokyo, Japan.
   [Takahashi, Takuya] Yakult Honsha European Res Ctr Microbiol ESV, Ghent, Belgium.
RP Yamashiro, K (corresponding author), Juntendo Univ, Sch Med, Dept Neurol, Bunkyo Ku, 2-1-1 Hongo, Tokyo 1138421, Japan.
EM kazuo-y@juntendo.ac.jp
RI Ueno, Yuji/ABB-2492-2020; Hattori, Nobutaka/ACR-0069-2022
OI Tanaka, Ryota/0000-0003-3158-1955; Ueno, Yuji/0000-0002-8617-3695;
   Hirokazu, Tsuji/0000-0003-2856-6447
FU JSPS KAKENHI [JP15K07439]
FX The author(s) disclosed receipt of the following financial support for
   the research, authorship, and/or publication of this article: This
   project was funded by the JSPS KAKENHI grant no. JP15K07439.
CR Banks WA, 2010, NEUROBIOL DIS, V37, P26, DOI 10.1016/j.nbd.2009.07.031
   Bastide M, 1999, J CEREBR BLOOD F MET, V19, P1309, DOI 10.1097/00004647-199912000-00003
   Benakis C, 2016, NAT MED, V22, P516, DOI 10.1038/nm.4068
   Bennett ML, 2016, P NATL ACAD SCI USA, V113, pE1738, DOI 10.1073/pnas.1525528113
   Brun P, 2007, AM J PHYSIOL-GASTR L, V292, pG518, DOI 10.1152/ajpgi.00024.2006
   Cani PD, 2007, DIABETOLOGIA, V50, P2374, DOI 10.1007/s00125-007-0791-0
   Cani PD, 2008, DIABETES, V57, P1470, DOI 10.2337/db07-1403
   Caso JR, 2007, CIRCULATION, V115, P1599, DOI 10.1161/CIRCULATIONAHA.106.603431
   Chen JL, 2001, STROKE, V32, P1005, DOI 10.1161/01.STR.32.4.1005
   Creely SJ, 2007, AM J PHYSIOL-ENDOC M, V292, pE740, DOI 10.1152/ajpendo.00302.2006
   Doll DN, 2015, STROKE, V46, P1681, DOI 10.1161/STROKEAHA.115.009099
   Geurts L, 2011, FRONT MICROBIOL, V2, DOI 10.3389/fmicb.2011.00149
   Gorina R, 2011, GLIA, V59, P242, DOI 10.1002/glia.21094
   Gregersen R, 2000, J CEREBR BLOOD F MET, V20, P53, DOI 10.1097/00004647-200001000-00009
   Houlden A, 2016, BRAIN BEHAV IMMUN, V57, P10, DOI 10.1016/j.bbi.2016.04.003
   Johnston KC, 2019, JAMA-J AM MED ASSOC, V322, P326, DOI 10.1001/jama.2019.9346
   Kawai T, 2010, NAT IMMUNOL, V11, P373, DOI 10.1038/ni.1863
   Kettenmann H, 2011, PHYSIOL REV, V91, P461, DOI 10.1152/physrev.00011.2010
   Kim KA, 2012, PLOS ONE, V7, DOI 10.1371/journal.pone.0047713
   KISLAK JW, 1972, J INFECT DIS, V125, P295, DOI 10.1093/infdis/125.3.295
   Klimiec E, 2016, J NEUROIMMUNOL, V297, P76, DOI 10.1016/j.jneuroim.2016.05.006
   Kuroki T, 2016, STROKE, V47, P1328, DOI 10.1161/STROKEAHA.116.012934
   Lehnardt S, 2003, P NATL ACAD SCI USA, V100, P8514, DOI 10.1073/pnas.1432609100
   Lehnardt S, 2002, J NEUROSCI, V22, P2478, DOI 10.1523/JNEUROSCI.22-07-02478.2002
   Leow-Dyke S, 2012, J NEUROINFLAMM, V9, DOI 10.1186/1742-2094-9-230
   MacDougall NJJ, 2011, J CEREBR BLOOD F MET, V31, P807, DOI 10.1038/jcbfm.2010.210
   Macrez R, 2011, LANCET NEUROL, V10, P471, DOI 10.1016/S1474-4422(11)70066-7
   Matsuda K, 2007, APPL ENVIRON MICROB, V73, P32, DOI 10.1128/AEM.01224-06
   Matsuda K, 2009, APPL ENVIRON MICROB, V75, P1961, DOI 10.1128/AEM.01843-08
   McColl BW, 2007, J NEUROSCI, V27, P4403, DOI 10.1523/JNEUROSCI.5376-06.2007
   Odenwald MA, 2017, NAT REV GASTRO HEPAT, V14, P9, DOI 10.1038/nrgastro.2016.169
   Orio M, 2007, STROKE, V38, P2812, DOI 10.1161/STROKEAHA.107.486837
   Poirel L, 2017, CLIN MICROBIOL REV, V30, P557, DOI 10.1128/CMR.00064-16
   Qiu J, 2008, J CEREBR BLOOD F MET, V28, P927, DOI 10.1038/sj.jcbfm.9600582
   Rosenzweig HL, 2007, J CEREBR BLOOD F MET, V27, P1663, DOI 10.1038/sj.jcbfm.9600464
   Sato J, 2014, DIABETES CARE, V37, P2343, DOI 10.2337/dc13-2817
   Shichita T, 2012, NAT MED, V18, P911, DOI 10.1038/nm.2749
   Shih RH, 2010, J NEUROINFLAMM, V7, DOI 10.1186/1742-2094-7-86
   Shin NR, 2015, TRENDS BIOTECHNOL, V33, P496, DOI 10.1016/j.tibtech.2015.06.011
   Singh V, 2016, J NEUROSCI, V36, P7428, DOI 10.1523/JNEUROSCI.1114-16.2016
   Stanley D, 2018, SCI REP-UK, V8, DOI 10.1038/s41598-017-18904-8
   Stanley D, 2016, NAT MED, V22, P1277, DOI 10.1038/nm.4194
   Tanaka M, 2018, BIOCHEM BIOPH RES CO, V496, P582, DOI 10.1016/j.bbrc.2018.01.094
   Tanaka R, 2013, J NEUROL SCI, V332, P45, DOI 10.1016/j.jns.2013.06.010
   Tureyen K, 2011, J NEUROCHEM, V116, P499, DOI 10.1111/j.1471-4159.2010.07127.x
   Urabe T, 2009, STROKE, V40, P1289, DOI 10.1161/STROKEAHA.108.522557
   Verma S, 2006, BRAIN BEHAV IMMUN, V20, P449, DOI 10.1016/j.bbi.2005.10.005
   Wang ZT, 2006, J TRAUMA, V61, P650, DOI 10.1097/01.ta.0000196574.70614.27
   Wiedermann CJ, 1999, J AM COLL CARDIOL, V34, P1975, DOI 10.1016/S0735-1097(99)00448-9
   Yamashiro K, 2017, PLOS ONE, V12, DOI 10.1371/journal.pone.0171521
   Yin J, 2015, J AM HEART ASSOC, V4, DOI 10.1161/JAHA.115.002699
   Zhan XH, 2016, NEUROLOGY, V87, P2324, DOI 10.1212/WNL.0000000000003391
   Zrzavy T, 2018, BRAIN PATHOL, V28, P791, DOI 10.1111/bpa.12583
   Zuo HJ, 2011, WORLD J GASTROENTERO, V17, P1076, DOI 10.3748/wjg.v17.i8.1076
NR 54
TC 16
Z9 18
U1 6
U2 13
PU SAGE PUBLICATIONS INC
PI THOUSAND OAKS
PA 2455 TELLER RD, THOUSAND OAKS, CA 91320 USA
SN 0271-678X
EI 1559-7016
J9 J CEREBR BLOOD F MET
JI J. Cereb. Blood Flow Metab.
PD DEC
PY 2020
VL 40
IS 12
BP 2505
EP 2520
AR 0271678X19899577
DI 10.1177/0271678X19899577
EA JAN 2020
PG 16
WC Endocrinology & Metabolism; Hematology; Neurosciences
WE Science Citation Index Expanded (SCI-EXPANDED)
SC Endocrinology & Metabolism; Hematology; Neurosciences & Neurology
GA OX2WN
UT WOS:000507209100001
PM 31910709
OA Green Published, Green Submitted
DA 2022-07-02
ER

PT J
AU Ren, RR
   Sun, G
   Yang, YS
   Peng, LH
   Wang, SF
   Shi, XH
   Zhao, JQ
   Ban, YL
   Pan, F
   Wang, XH
   Lu, W
   Ren, JL
   Song, Y
   Wang, JB
   Lu, QM
   Bai, WY
   Wu, XP
   Wang, ZK
   Zhang, XM
   Chen, Y
AF Ren, Rong-Rong
   Sun, Gang
   Yang, Yun-Sheng
   Peng, Li-Hua
   Wang, Shu-Fang
   Shi, Xiao-Hong
   Zhao, Jing-Quan
   Ban, Yong-Ling
   Pan, Fei
   Wang, Xue-Hong
   Lu, Wei
   Ren, Jian-Lin
   Song, Ying
   Wang, Jiang-Bin
   Lu, Qi-Ming
   Bai, Wen-Yuan
   Wu, Xiao-Ping
   Wang, Zi-Kai
   Zhang, Xiao-Mei
   Chen, Ye
TI Chinese physicians' perceptions of fecal microbiota transplantation
SO WORLD JOURNAL OF GASTROENTEROLOGY
LA English
DT Article
DE Fecal microbiota transplantation; Chinese physicians;
   Gastroenterologists; Perception; Survey
ID CLOSTRIDIUM-DIFFICILE INFECTION; INTESTINAL MICROBIOTA;
   ULCERATIVE-COLITIS; DISEASE; DONORS; BACTERIOTHERAPY; ENTEROCOLITIS;
   ATTITUDES; INFUSION; FECES
AB AIM: To explore Chinese physicians' perceptions towards fecal microbiota transplantation (FMT) and to provide information and an assessment of FMT development in China.
   METHODS: A self-administered questionnaire was developed according to the FMT practice guidelines and was distributed to physicians in hospitals via Internet Research Electronic Data Capture (REDcap) software and electronic mails to assess their attitudes toward and knowledge of FMT. The questionnaire included a brief introduction of FMT that was followed by 20 questions. The participants were required to respond voluntarily, under the condition of anonymity and without compensation. Except for the fill-in-the-blank questions, all of the other questions were required in the REDcap data collection systems, and the emailed questionnaires were completed based on eligibility.
   RESULTS: Up to December 9, 2014, 844 eligible questionnaires were received out of the 980 distributed questionnaires, with a response rate of 86.1%. Among the participants, 87.3% were from tertiary hospitals, and there were 647 (76.7%) gastroenterologists and 197 (23.3%) physicians in other departments (non-gastroenterologists). Gastroenterologists' awareness of FMT prior to the survey was much higher than non-gastroenterologists' (54.3 vs 16.5%, P < 0.001); however, acceptance of FMT was not statistically different (92.4 vs 87.1%, P = 0.1603). Major concerns of FMT included the following: acceptability to patients (79.2%), absence of guidelines (56.9%), and administration and ethics (46.5%). On the basis of understanding, the FMT indications preferred by physicians were recurrent Clostridium difficile infection (86.7%), inflammatory bowel disease combined with Clostridium difficile infection (78.6%), refractory ulcerative colitis (70.9%), ulcerative colitis (65.4%), Crohn's disease (59.4%), chronic constipation (43.7%), irritable bowel syndrome (39.1%), obesity (28.1%) and type 2 diabetes (23.9%). For donor selection, the majority of physicians preferred individuals with a similar gut flora environment to the recipients. 76.6% of physicians chose lower gastrointestinal tract as the administration approach. 69.2% of physicians considered FMT a safe treatment.
   CONCLUSION: Chinese physicians have awareness and a high acceptance of FMT, especially gastroenterologists, which provides the grounds and conditions for the development of this novel treatment in China. Physicians' greatest concerns were patient acceptability and absence of guidelines.
C1 [Ren, Rong-Rong; Sun, Gang; Yang, Yun-Sheng; Peng, Li-Hua; Wang, Shu-Fang; Ban, Yong-Ling; Pan, Fei; Wang, Zi-Kai; Zhang, Xiao-Mei] Chinese Peoples Liberat Army Gen Hosp, Chinese PLA Med Acad, Inst Digest Dis, 28 Fuxing Rd, Beijing 100853, Peoples R China.
   [Ren, Rong-Rong] Nankai Univ, Coll Med, Tianjin 300071, Peoples R China.
   [Shi, Xiao-Hong] First Peoples Hosp Hangzhou City, Dept Tradit Chinese Med, Hangzhou 310006, Zhejiang, Peoples R China.
   [Zhao, Jing-Quan] Peoples Hosp Dongying City, Dept Resp, Jinan 257091, Peoples R China.
   [Wang, Xue-Hong] Qinghai Univ, Dept Gastroenterol, Affiliated Hosp, Xining 810001, Qinghai Provinc, Peoples R China.
   [Lu, Wei] First Cent Hosp Tianjin, Dept Gastroenterol, Tianjin 300192, Peoples R China.
   [Ren, Jian-Lin] Xiamen Univ, Dept Gastroenterol, Affiliated Hosp, Xiamen 361003, Fujian Province, Peoples R China.
   [Song, Ying] Xian Cent Hosp, Dept Gastroenterol, Xian 710003, Shanxi Province, Peoples R China.
   [Wang, Jiang-Bin] China Japan Union Jilin Univ, Dept Gastroenterol, Changchun 130033, Jilin Province, Peoples R China.
   [Lu, Qi-Ming] Peoples Hosp Gansu, Dept Gastroenterol, Lanzhou 730000, Gansu, Peoples R China.
   [Bai, Wen-Yuan] Hebei Med Univ, Dept Gastroenterol, Hosp 2, Baoding 050000, Hebei Province, Peoples R China.
   [Wu, Xiao-Ping] Cent S Univ, Xiangya Hosp 2, Dept Gastroenterol, Changsha 410008, Hunan, Peoples R China.
   [Chen, Ye] Southern Med Univ, Nanfang Hosp, Dept Gastroenterol, Guangzhou 510515, Guangdong, Peoples R China.
RP Yang, YS (corresponding author), Chinese Peoples Liberat Army Gen Hosp, Chinese PLA Med Acad, Inst Digest Dis, 28 Fuxing Rd, Beijing 100853, Peoples R China.
EM sunny301ddc@126.com
RI Pan, Fei/AAF-4042-2021; zhao, jing/B-3868-2019
OI Pan, Fei/0000-0002-3307-7931
FU Chinese PLA General Hospital [2014FC-TSYS-2001, 2013FC-TSYS-1009];
   National High-tech Research and Development Projects (863)
   [2015AA020702]; National Natural Science Foundation of China [81402345];
   NATIONAL INSTITUTE ON ALCOHOL ABUSE AND ALCOHOLISM [F31AA020702] Funding
   Source: NIH RePORTER
FX Supported by Chinese PLA General Hospital, No. 2014FC-TSYS-2001 and No.
   2013FC-TSYS-1009; National High-tech Research and Development Projects
   (863), No. 2015AA020702; National Natural Science Foundation of China,
   No. 81402345.
CR Agito MD, 2013, CLEV CLIN J MED, V80, P101, DOI 10.3949/ccjm.80a.12110
   Bakken JS, 2011, CLIN GASTROENTEROL H, V9, P1044, DOI 10.1016/j.cgh.2011.08.014
   Borody TJ, 2003, J CLIN GASTROENTEROL, V37, P42, DOI 10.1097/00004836-200307000-00012
   Brandt LJ, 2015, AM J GASTROENTEROL, V110, P18, DOI [10.1038/ajg.2014.295, 10.1038/ajg.2014.395]
   Brandt LJ, 2013, GASTROINTEST ENDOSC, V78, P240, DOI 10.1016/j.gie.2013.03.1329
   Brandt LJ, 2012, AM J GASTROENTEROL, V107, P1079, DOI 10.1038/ajg.2012.60
   Cho I, 2012, NAT REV GENET, V13, P260, DOI 10.1038/nrg3182
   EISEMAN B, 1958, SURGERY, V44, P854
   Ge H., 2000, ZHOU HOU BEI JI FANG
   Gough E, 2011, CLIN INFECT DIS, V53, P994, DOI 10.1093/cid/cir632
   Harris PA, 2009, J BIOMED INFORM, V42, P377, DOI 10.1016/j.jbi.2008.08.010
   Hohmann EL, 2014, NEW ENGL J MED, V371, P668, DOI 10.1056/NEJMcpc1400842
   Kahn SA, 2013, INFLAMM BOWEL DIS, V19, P1506, DOI 10.1097/MIB.0b013e318281f520
   Li S.Z, 2004, BEN CAO GANG MU
   Ren Rongrong, 2015, Zhonghua Nei Ke Za Zhi, V54, P411
   SCHWAN A, 1983, LANCET, V2, P845
   Schwartz M, 2013, AM J GASTROENTEROL, V108, P1367, DOI 10.1038/ajg.2013.164
   Smits LP, 2013, GASTROENTEROLOGY, V145, P946, DOI 10.1053/j.gastro.2013.08.058
   Sofi AA, 2013, AM J GASTROENTEROL, V108, P1661, DOI 10.1038/ajg.2013.207
   STARKEY JM, 1989, JAMA-J AM MED ASSOC, V262, P3452, DOI 10.1001/jama.262.24.3452
   Sun S.M., 2010, QIAN JIN YI FANG
   Surawicz CM, 2013, AM J GASTROENTEROL, V108, P478, DOI 10.1038/ajg.2013.4
   van Nood E, 2013, NEW ENGL J MED, V368, P407, DOI 10.1056/NEJMoa1205037
   Vrieze A, 2012, GASTROENTEROLOGY, V143, P913, DOI 10.1053/j.gastro.2012.06.031
   Wang ZK, 2014, WORLD J GASTROENTERO, V20, P14805, DOI 10.3748/wjg.v20.i40.14805
   Yang Yunsheng, 2015, Zhonghua Nei Ke Za Zhi, V54, P396
   Zhang Z.J., 2005, JIN GUI YAO LUE
   Zhou DS, 2013, PARAPHRASE WU SHI ER, P175
   Zipursky JS, 2014, CAN J GASTROENTEROL, V28, P319, DOI 10.1155/2014/403828
   Zipursky JS, 2012, CLIN INFECT DIS, V55, P1652, DOI 10.1093/cid/cis809
NR 30
TC 15
Z9 17
U1 2
U2 26
PU BAISHIDENG PUBLISHING GROUP INC
PI PLEASANTON
PA 8226 REGENCY DR, PLEASANTON, CA 94588 USA
SN 1007-9327
EI 2219-2840
J9 WORLD J GASTROENTERO
JI World J. Gastroenterol.
PD MAY 21
PY 2016
VL 22
IS 19
BP 4757
EP 4765
DI 10.3748/wjg.v22.i19.4757
PG 9
WC Gastroenterology & Hepatology
WE Science Citation Index Expanded (SCI-EXPANDED)
SC Gastroenterology & Hepatology
GA DN4ZH
UT WOS:000377075200015
PM 27217707
OA hybrid, Green Published
DA 2022-07-02
ER

PT J
AU Diamante, G
   Cely, I
   Zamora, Z
   Ding, J
   Blencowe, M
   Lang, J
   Bline, A
   Singh, M
   Lusis, AJ
   Yang, X
AF Diamante, Graciel
   Cely, Ingrid
   Zamora, Zacary
   Ding, Jessica
   Blencowe, Montgomery
   Lang, Jennifer
   Bline, Abigail
   Singh, Maya
   Lusis, Aldons J.
   Yang, Xia
TI Systems toxicogenomics of prenatal low-dose BPA exposure on liver
   metabolic pathways, gut microbiota, and metabolic health in mice
SO ENVIRONMENT INTERNATIONAL
LA English
DT Article
DE Bisphenol A; Gut microbiota; Liver transcriptome; Metabolic syndrome;
   Endocrine disruptor; Systems toxicogenomics
ID BISPHENOL-A; PERINATAL EXPOSURE; GENE-EXPRESSION; US POPULATION;
   BODY-WEIGHT; FOOD-INTAKE; CYTOCHROME-P450; PERTURBATIONS; ACCUMULATION;
   DISRUPTION
AB Bisphenol A (BPA) is an industrial plasticizer widely found in consumer products, and exposure to BPA during early development has been associated with the prevalence of various cardiometabolic diseases including obesity, metabolic syndrome, type 2 diabetes, and cardiovascular diseases. To elucidate the molecular perturbations underlying the connection of low-dose prenatal BPA exposure to cardiometabolic diseases, we conducted a multi-dimensional systems biology study assessing the liver transcriptome, gut microbial community, and diverse metabolic phenotypes in both male and female mouse offspring exposed to 5 mu g/kg/day BPA during gestation. Prenatal exposure to low-dose BPA not only significantly affected liver genes involved in oxidative phosphorylation, PPAR signaling and fatty acid metabolism, but also affected the gut microbial composition in an age- and sex-dependent manner. Bacteria such as those belonging to the S24-7 and Lachnospiraceae families were correlated with offspring phenotypes, differentially expressed liver metabolic genes such as Acadl and Dgat1, and key drivers identified in our gene network modeling such as Malat1 and Apoa2. This multiomics study provides insight into the relationship between gut bacteria and host liver genes that could contribute to cardiometabolic disease risks upon low-dose BPA exposure.
C1 [Diamante, Graciel; Cely, Ingrid; Zamora, Zacary; Ding, Jessica; Blencowe, Montgomery; Singh, Maya; Yang, Xia] Univ Calif Los Angeles, Dept Integrat Biol & Physiol, Los Angeles, CA 90095 USA.
   [Diamante, Graciel; Bline, Abigail; Yang, Xia] Univ Calif Los Angeles, Mol Toxicol Interdept Program, Los Angeles, CA 90095 USA.
   [Ding, Jessica; Blencowe, Montgomery] Univ Calif Los Angeles, Interdept Program Mol Cellular & Integrat Physiol, Los Angeles, CA 90095 USA.
   [Lang, Jennifer; Lusis, Aldons J.] Univ Calif Los Angeles, Dept Med, Div Cardiol, Los Angeles, CA 90095 USA.
   [Lusis, Aldons J.] Univ Calif Los Angeles, Dept Microbiol Immunol & Mol Genet, Los Angeles, CA 90095 USA.
   [Yang, Xia] Univ Calif Los Angeles, Inst Quantitat & Computat Biosci, Los Angeles, CA 90095 USA.
RP Yang, X (corresponding author), Univ Calif Los Angeles, Dept Integrat Biol & Physiol, Los Angeles, CA 90095 USA.
EM xyang123@ucla.edu
OI Bline, Abigail/0000-0001-7837-1328
FU National Institutes of Health [DK104363, DK117850, HL28481]; Southern
   California Environmental Health Sciences Center [P30ES007048]; National
   Institute of Environmental Health Sciences [T32ES015457]; American
   Diabetes Association Postdoctoral Fellowship [1-19-PDF-007R]; National
   Institute of Environmental Health Sciences of the National Institutes of
   Health [T32ES015457]
FX XY was supported by the National Institutes of Health (DK104363 and
   DK117850) and the Southern California Environmental Health Sciences
   Center (P30ES007048). GD was supported by the National Institute of
   Environmental Health Sciences (T32ES015457) and the American Diabetes
   Association Postdoctoral Fellowship (1-19-PDF-007R). AJL was supported
   by the National Institutes of Health (HL28481 and DK117850). AB was
   supported by the National Institute of Environmental Health Sciences of
   the National Institutes of Health (T32ES015457). The above funders had
   no role in study design; in the collection, analysis and interpretation
   of data; in the writing of the report; and in the decision to submit the
   article for publication.
CR Albillos A, 2020, J HEPATOL, V72, P558, DOI 10.1016/j.jhep.2019.10.003
   Almeida S, 2018, COMPR REV FOOD SCI F, V17, P1503, DOI 10.1111/1541-4337.12388
   Angle BM, 2013, REPROD TOXICOL, V42, P256, DOI 10.1016/j.reprotox.2013.07.017
   Beydoun HA, 2014, ANN EPIDEMIOL, V24, P90, DOI 10.1016/j.annepidem.2013.07.014
   Calafat AM, 2008, ENVIRON HEALTH PERSP, V116, P39, DOI 10.1289/ehp.10753
   Callahan BJ, 2016, NAT METHODS, V13, P581, DOI [10.1038/NMETH.3869, 10.1038/nmeth.3869]
   Chen YC, 2016, PLOS GENET, V12, DOI 10.1371/journal.pgen.1006223
   Cowie CC, 2009, DIABETES CARE, V32, P287, DOI 10.2337/dc08-1296
   Dehghan M, 2005, NUTR J, V4, DOI 10.1186/1475-2891-4-24
   Diamanti-Kandarakis E, 2009, ENDOCR REV, V30, P293, DOI 10.1210/er.2009-0002
   EPA, 2010, US EPA BISPH ACT PLA
   Feng D, 2020, ENVIRON POLLUT, V265, DOI 10.1016/j.envpol.2020.114880
   FOLCH J, 1957, J BIOL CHEM, V226, P497
   Grosse SD, 2006, GENET MED, V8, P205, DOI 10.1097/01.gim.0000204472.25153.8d
   Han C, 2016, CURR HYPERTENS REP, V18, DOI 10.1007/s11906-015-0617-2
   Hart B, 2019, J MOL ENDOCRINOL, V62, pR155, DOI 10.1530/JME-18-0059
   Heintz MM, 2019, J NUTR BIOCHEM, V70, P125, DOI 10.1016/j.jnutbio.2019.05.004
   Huang RP, 2018, SCI TOTAL ENVIRON, V626, P971, DOI 10.1016/j.scitotenv.2018.01.144
   Huang RP, 2017, ENVIRON POLLUT, V230, P143, DOI 10.1016/j.envpol.2017.06.026
   Ihekweazu FD, 2018, AM J MED SCI, V356, P413, DOI 10.1016/j.amjms.2018.08.005
   Kang JH, 2006, TOXICOLOGY, V226, P79, DOI 10.1016/j.tox.2006.06.009
   Koh A, 2016, CELL, V165, P1332, DOI 10.1016/j.cell.2016.05.041
   Koropatkin NM, 2012, NAT REV MICROBIOL, V10, P323, DOI 10.1038/nrmicro2746
   Krakowiak PA, 2003, HUM MOL GENET, V12, P1631, DOI 10.1093/hmg/ddg172
   Kudo T, 2009, XENOBIOTICA, V39, P889, DOI 10.3109/00498250903242592
   Kumar R, 2018, CHEM-BIOL INTERACT, V289, P129, DOI 10.1016/j.cbi.2018.05.001
   Kurtz DM, 1998, P NATL ACAD SCI USA, V95, P15592, DOI 10.1073/pnas.95.26.15592
   Lagkouvardos I, 2019, MICROBIOME, V7, DOI 10.1186/s40168-019-0637-2
   Lai KP, 2016, ENVIRON POLLUT, V218, P923, DOI 10.1016/j.envpol.2016.08.039
   LaKind J. S., 2011, Journal of Exposure Science and Environmental Epidemiology, V21, P272, DOI 10.1038/jes.2010.9
   Lakind JS, 2008, J EXPO SCI ENV EPID, V18, P608, DOI 10.1038/jes.2008.20
   Larsen N, 2010, PLOS ONE, V5, DOI 10.1371/journal.pone.0009085
   Laursen MF, 2017, FRONT MICROBIOL, V8, DOI 10.3389/fmicb.2017.01934
   Le Magueresse-Battistoni B, 2018, MOL CELL ENDOCRINOL, V475, P74, DOI 10.1016/j.mce.2018.02.009
   Lejonklou MH, 2017, ENVIRON HEALTH PERSP, V125, DOI 10.1289/EHP505
   Lim SC, 2018, SCI REP-UK, V8, DOI 10.1038/s41598-017-18530-4
   Liu HX, 2016, J HEPATOL, V64, P641, DOI 10.1016/j.jhep.2015.09.022
   Liu JL, 2013, PLOS ONE, V8, DOI 10.1371/journal.pone.0064143
   Longo N, 2016, BBA-MOL CELL RES, V1863, P2422, DOI 10.1016/j.bbamcr.2016.01.023
   Louis P, 2004, J BACTERIOL, V186, P2099, DOI 10.1128/JB.186.7.2099-2106.2004
   LOVE MI, 2014, GENOME BIOL, V15, DOI DOI 10.1186/S13059-014-0550-8
   MacKay H, 2013, ENDOCRINOLOGY, V154, P1465, DOI 10.1210/en.2012-2044
   Malaise Y, 2017, SCI REP-UK, V7, DOI 10.1038/s41598-017-15196-w
   Marbach D, 2016, NAT METHODS, V13, P366, DOI [10.1038/nmeth.3799, 10.1038/NMETH.3799]
   Marmugi A, 2012, HEPATOLOGY, V55, P395, DOI 10.1002/hep.24685
   Marraudino M, 2019, FRONT ENDOCRINOL, V9, DOI 10.3389/fendo.2018.00766
   Mayer EA, 2017, PSYCHOSOM MED, V79, P844, DOI 10.1097/PSY.0000000000000525
   McDonald D, 2012, ISME J, V6, P610, DOI 10.1038/ismej.2011.139
   Meng QY, 2017, EBIOMEDICINE, V16, P184, DOI 10.1016/j.ebiom.2017.01.046
   Meng QY, 2016, EBIOMEDICINE, V7, P157, DOI 10.1016/j.ebiom.2016.04.008
   Meng ZY, 2019, ENVIRON POLLUT, V247, P935, DOI 10.1016/j.envpol.2019.01.116
   Mootha VK, 2003, NAT GENET, V34, P267, DOI 10.1038/ng1180
   Mouneimne Y, 2017, ENVIRON MONIT ASSESS, V189, DOI 10.1007/s10661-017-6216-8
   Nadal A, 2017, NAT REV ENDOCRINOL, V13, P536, DOI 10.1038/nrendo.2017.51
   Nair Anroop B, 2016, J Basic Clin Pharm, V7, P27, DOI 10.4103/0976-0105.177703
   National Academies of Sciences E. and Medicine, 2018, ENV CHEM HUM MICR HL
   Ning, 2017, J DIABETES
   Nishikawa M, 2010, ENVIRON HEALTH PERSP, V118, P1196, DOI 10.1289/ehp.0901575
   Ogata H, 1999, NUCLEIC ACIDS RES, V27, P29, DOI 10.1093/nar/27.1.29
   Ormerod KL, 2016, MICROBIOME, V4, DOI 10.1186/s40168-016-0181-2
   Pertea M, 2016, NAT PROTOC, V11, P1650, DOI 10.1038/nprot.2016.095
   Ranciere F, 2015, ENVIRON HEALTH-GLOB, V14, DOI 10.1186/s12940-015-0036-5
   Reichardt N, 2014, ISME J, V8, P1323, DOI 10.1038/ismej.2014.14
   Richter CA, 2007, REPROD TOXICOL, V24, P199, DOI 10.1016/j.reprotox.2007.06.004
   Roe AL, 1999, INT J OBESITY, V23, P48, DOI 10.1038/sj.ijo.0800756
   Rosenfeld CS, 2017, FRONT CELL INFECT MI, V7, DOI 10.3389/fcimb.2017.00396
   Rubin BS, 2017, REPROD TOXICOL, V68, P130, DOI 10.1016/j.reprotox.2016.07.020
   Sahoo Krushnapriya, 2015, J Family Med Prim Care, V4, P187, DOI 10.4103/2249-4863.154628
   Sanz Y, 2015, PEDIATR RES, V77, P236, DOI 10.1038/pr.2014.170
   Schonfelder G, 2002, ENVIRON HEALTH PERSP, V110, pA703, DOI 10.1289/ehp.021100703
   Shannon P, 2003, GENOME RES, V13, P2498, DOI 10.1101/gr.1239303
   Shu L, 2019, ENDOCRINOLOGY, V160, P409, DOI 10.1210/en.2018-00817
   Shu L, 2016, BMC GENOMICS, V17, DOI 10.1186/s12864-016-3198-9
   Smith SC, 2007, AM J MED, V120, pS3, DOI 10.1016/j.amjmed.2007.01.002
   Strakovsky RS, 2015, TOXICOL APPL PHARM, V284, P101, DOI 10.1016/j.taap.2015.02.021
   Su ZQ, 2014, NAT BIOTECHNOL, V32, P903, DOI 10.1038/nbt.2957
   Subramanian A, 2005, P NATL ACAD SCI USA, V102, P15545, DOI 10.1073/pnas.0506580102
   Sun CL, 2006, J CHROMATOGR A, V1129, P145, DOI 10.1016/j.chroma.2006.08.018
   Takahashi O, 2000, ENVIRON HEALTH PERSP, V108, P931, DOI 10.2307/3435050
   Tang WHW, 2017, CIRC RES, V120, P1183, DOI 10.1161/CIRCRESAHA.117.309715
   Teppala Srinivas, 2012, Int J Endocrinol, V2012, P598180, DOI 10.1155/2012/598180
   Tripathi A, 2018, NAT REV GASTRO HEPAT, V15, P397, DOI 10.1038/s41575-018-0011-z
   Tsai WT, 2006, J ENVIRON SCI HEAL C, V24, P225, DOI 10.1080/10590500600936482
   Vandenberg LN, 2007, REPROD TOXICOL, V24, P139, DOI 10.1016/j.reprotox.2007.07.010
   Vivarelli S, 2019, CANCERS, V11, DOI 10.3390/cancers11010038
   Vuong HE, 2017, ANNU REV NEUROSCI, V40, P21, DOI 10.1146/annurev-neuro-072116-031347
   Wallace TC, 2011, NUTR REV, V69, P392, DOI 10.1111/j.1753-4887.2011.00402.x
   WARDEN CH, 1993, SCIENCE, V261, P469, DOI 10.1126/science.8332912
   Wassenaar PNH, 2017, ENVIRON HEALTH PERSP, V125, DOI [10.1289/EHP1233, 10.1289/ehp1233]
   Xu J, 2019, ARCH TOXICOL, V93, P997, DOI 10.1007/s00204-018-2379-5
   Xu XZ, 2016, ADV NUTR, V7, P1122, DOI 10.3945/an.116.012245
   Yoshinari K, 2006, BIOL PHARM BULL, V29, P1634, DOI 10.1248/bpb.29.1634
   Zhang XJ, 2017, RNA BIOL, V14, P1705, DOI 10.1080/15476286.2017.1358347
   Zhu J, 2008, NAT GENET, V40, P854, DOI 10.1038/ng.167
   Zhu J, 2007, PLOS COMPUT BIOL, V3, P692, DOI 10.1371/journal.pcbi.0030069
   Ziv-Gal A, 2015, TOXICOL APPL PHARM, V284, P354, DOI 10.1016/j.taap.2015.03.003
NR 96
TC 11
Z9 11
U1 5
U2 10
PU PERGAMON-ELSEVIER SCIENCE LTD
PI OXFORD
PA THE BOULEVARD, LANGFORD LANE, KIDLINGTON, OXFORD OX5 1GB, ENGLAND
SN 0160-4120
EI 1873-6750
J9 ENVIRON INT
JI Environ. Int.
PD JAN
PY 2021
VL 146
AR 106260
DI 10.1016/j.envint.2020.106260
PG 14
WC Environmental Sciences
WE Science Citation Index Expanded (SCI-EXPANDED)
SC Environmental Sciences & Ecology
GA PN6ZW
UT WOS:000604626300007
PM 33221593
OA Green Published, Green Accepted, gold
DA 2022-07-02
ER

PT J
AU Lim, S
   Taskinen, MR
   Boren, J
AF Lim, Soo
   Taskinen, Marja-Riitta
   Boren, Jan
TI Crosstalk between nonalcoholic fatty liver disease and cardiometabolic
   syndrome
SO OBESITY REVIEWS
LA English
DT Article
DE cardiometabolic syndrome; nonalcoholic fatty liver disease;
   inflammation; oxidative stress
ID HEPATIC INSULIN-RESISTANCE; ENDOPLASMIC-RETICULUM STRESS; C-REACTIVE
   PROTEIN; TERM-FOLLOW-UP; METABOLIC SYNDROME; OXIDATIVE STRESS; GUT
   MICROBIOTA; CARDIOVASCULAR-DISEASE; ALANINE AMINOTRANSFERASE;
   RISK-FACTORS
AB Nonalcoholic fatty liver disease (NAFLD) is a chronic condition characterized by fat accumulation combined with low-grade inflammation in the liver. A large body of clinical and experimental data shows that increased flux of free fatty acids from increased visceral adipose tissue and de novo lipogenesis can lead to NAFLD and insulin resistance. Thus, individuals with obesity, insulin resistance, and dyslipidaemia are at the greatest risk of developing NAFLD. Conversely, NAFLD is a phenotype of cardiometabolic syndrome. Notably, researchers have discovered a close association between NAFLD and impaired glucose metabolism and focused on the role of NAFLD in the development of type 2 diabetes. Moreover, recent studies provide substantial evidence for an association between NAFLD and atherosclerosis and cardiometabolic disorders. Even if NAFLD can progress into severe liver disorders including nonalcoholic steatohepatitis (NASH) and cirrhosis, the majority of subjects with NAFLD die from cardiovascular disease eventually. In this review, we propose a potential pathological link between NAFLD/NASH and cardiometabolic syndrome. The potential factors that can play a pivotal role in this link, such as inflammation, insulin resistance, alteration in lipid metabolism, oxidative stress, genetic predisposition, and gut microbiota are discussed.
C1 [Lim, Soo] Seoul Natl Univ, Coll Med, Dept Internal Med, Seongnam, South Korea.
   [Lim, Soo] Seoul Natl Univ, Bundang Hosp, Seongnam, South Korea.
   [Taskinen, Marja-Riitta] Univ Helsinki, Heart & Lung Ctr, Helsinki Univ Cent Hosp, Helsinki, Finland.
   [Taskinen, Marja-Riitta] Univ Helsinki, Res Programs Unit, Helsinki, Finland.
   [Boren, Jan] Univ Gothenburg, Dept Mol & Clin Med, Wallenberg Lab, Gothenburg, Sweden.
   [Boren, Jan] Sahlgrens Univ Hosp, Gothenburg, Sweden.
RP Lim, S (corresponding author), Seoul Natl Univ, Coll Med, Endocrinol & Metab, 82,Gumi Ro 173 Beon Gil, Seongnam, South Korea.; Lim, S (corresponding author), Seoul Natl Univ, Bundang Hosp, 82,Gumi Ro 173 Beon Gil, Seongnam 13620, South Korea.
EM limsoo@snu.ac.kr
RI Taskinen, Marja-Riitta/AAN-5432-2020; Lim, Soo/AAU-8107-2020
OI Taskinen, Marja-Riitta/0000-0002-6229-3588; Lim,
   Soo/0000-0002-4137-1671; Boren, Jan/0000-0003-0786-8091
FU Seoul National University Bundang Hospital; Korean Society for the Study
   of Obesity
FX Seoul National University Bundang Hospital; Korean Society for the Study
   of Obesity
CR Adiels M, 2006, DIABETOLOGIA, V49, P755, DOI 10.1007/s00125-005-0125-z
   Adiels M, 2006, CURR OPIN LIPIDOL, V17, P238, DOI 10.1097/01.mol.0000226115.97436.c0
   Aguirre M, 2016, PLOS ONE, V11, DOI 10.1371/journal.pone.0159236
   Alessi MC, 2003, ARTERIOSCL THROM VAS, V23, P1262, DOI 10.1161/01.ATV.0000077401.36885.BB
   Allen AM, 2018, HEPATOLOGY, V67, P1726, DOI 10.1002/hep.29546
   Amarapurkar A, 2007, ANN HEPATOL, V6, P37, DOI 10.1016/S1665-2681(19)31951-9
   Apostolopoulou M, 2018, DIABETES CARE, V41, P1235, DOI 10.2337/dc17-1318
   Armstrong MJ, 2012, J HEPATOL, V56, P234, DOI 10.1016/j.jhep.2011.03.020
   Arslan N, 2014, WORLD J GASTROENTERO, V20, P16452, DOI 10.3748/wjg.v20.i44.16452
   Backhed F, 2004, P NATL ACAD SCI USA, V101, P15718, DOI 10.1073/pnas.0407076101
   Bedogni G, 2005, HEPATOLOGY, V42, P44, DOI 10.1002/hep.20734
   Bernard S, 2000, DIABETOLOGIA, V43, P995, DOI 10.1007/s001250051481
   Birkenfeld AL, 2014, HEPATOLOGY, V59, P713, DOI 10.1002/hep.26672
   Blachnio-Zabielska AU, 2012, J CELL PHYSIOL, V227, P550, DOI 10.1002/jcp.22745
   Blaut Michael, 2012, Handb Exp Pharmacol, P251, DOI 10.1007/978-3-642-24716-3_11
   Boren J, 2013, J INTERN MED, V274, P25, DOI 10.1111/joim.12071
   Bornfeldt KE, 2011, CELL METAB, V14, P575, DOI 10.1016/j.cmet.2011.07.015
   Bostrom P, 2012, NATURE, V481, P463, DOI 10.1038/nature10777
   Bril F, 2017, HEPATOLOGY, V65, P1132, DOI [10.1002/hep.28985, 10.1002/hep.2]
   Bril F, 2016, ENDOCRIN METAB CLIN, V45, P765, DOI 10.1016/j.ecl.2016.06.005
   Brouwers B, 2017, CLIN SCI, V131, P1905, DOI 10.1042/CS20170261
   Browning JD, 2004, HEPATOLOGY, V40, P1387, DOI 10.1002/hep.20466
   Byrne CD, 2015, J HEPATOL, V62, pS47, DOI 10.1016/j.jhep.2014.12.012
   Caballeria L, 2010, EUR J GASTROEN HEPAT, V22, P24, DOI 10.1097/MEG.0b013e32832fcdf0
   Cai W, 2013, ARQ BRAS ENDOCRINOL, V57, P617, DOI 10.1590/S0004-27302013000800006
   Chavez JA, 2012, CELL METAB, V15, P585, DOI 10.1016/j.cmet.2012.04.002
   Cheng CW, 2018, INT J MOL MED, V41, P1877, DOI 10.3892/ijmm.2018.3389
   Chiu S, 2014, EUR J CLIN NUTR, V68, P416, DOI 10.1038/ejcn.2014.8
   Chiu S, 2018, CURR OPIN CLIN NUTR, V21, P277, DOI 10.1097/MCO.0000000000000469
   Cho NH, 2007, DIABETES CARE, V30, P2566, DOI 10.2337/dc07-0106
   Chung M, 2014, AM J CLIN NUTR, V100, P833, DOI 10.3945/ajcn.114.086314
   Cornier MA, 2008, ENDOCR REV, V29, P777, DOI 10.1210/er.2008-0024
   Cui J, 2016, HEPATOLOGY, V64, P1547, DOI 10.1002/hep.28674
   Dai WJ, 2017, MEDICINE, V96, DOI 10.1097/MD.0000000000008179
   DeMinicis S, 2014, HEPATOLOGY, V59, P1738, DOI 10.1002/hep.26695
   Delaunay-Moisan A, 2015, FREE RADICAL BIO MED, V83, P341, DOI 10.1016/j.freeradbiomed.2015.02.019
   Domenici FA, 2013, GENE, V529, P326, DOI 10.1016/j.gene.2013.06.091
   Dongiovanni P, 2010, GUT, V59, P267, DOI 10.1136/gut.2009.190801
   EASL, 2016, DIABETOLOGIA, V59, P1121, DOI 10.1007/s00125-016-3902-y
   Ekstedt M, 2006, HEPATOLOGY, V44, P865, DOI 10.1002/hep.21327
   Engin A, 2017, ADV EXP MED BIOL, V960, P443, DOI 10.1007/978-3-319-48382-5_19
   Eslam M, 2018, J HEPATOL, V68, P268, DOI 10.1016/j.jhep.2017.09.003
   Fabbrini E, 2009, P NATL ACAD SCI USA, V106, P15430, DOI 10.1073/pnas.0904944106
   Gaens KHJ, 2012, J HEPATOL, V56, P647, DOI 10.1016/j.jhep.2011.07.028
   Ha TZ, 2011, ANTIOXID REDOX SIGN, V15, P1875, DOI 10.1089/ars.2010.3723
   Hamirani YS, 2014, J CLIN EXP CARDIOLOG, P5
   Hanley AJG, 2005, DIABETES, V54, P3140, DOI 10.2337/diabetes.54.11.3140
   Henao-Mejia J, 2012, NATURE, V482, P179, DOI 10.1038/nature10809
   Hirase T, 2012, AM J PHYSIOL-HEART C, V302, pH499, DOI 10.1152/ajpheart.00325.2011
   Hooper AJ, 2015, CIRC RES, V116, P193, DOI 10.1161/CIRCRESAHA.116.304637
   Hotamisligil GS, 2010, CELL, V140, P900, DOI 10.1016/j.cell.2010.02.034
   Hyotylainen T, 2016, NAT COMMUN, V7, DOI 10.1038/ncomms9994
   Hyysalo J, 2012, J GASTROEN HEPATOL, V27, P951, DOI 10.1111/j.1440-1746.2011.07045.x
   Ibrahim SH, 2018, GUT, V67, P963, DOI 10.1136/gutjnl-2017-315691
   Inada AC, 2017, NUTRIENTS, V9, DOI 10.3390/nu9060540
   Irie M, 2012, J INT MED RES, V40, P924, DOI 10.1177/147323001204000311
   Jeong EH, 2013, CLIN MOL HEPATOL, V19, P266, DOI 10.3350/cmh.2013.19.3.266
   Jialal I, 2014, J CLIN ENDOCR METAB, V99, P39, DOI 10.1210/jc.2013-3092
   Jung TW, 2013, BIOCHEM PHARMACOL, V86, P960, DOI 10.1016/j.bcp.2013.07.034
   Kanerva N, 2014, AM J CLIN NUTR, V100, P1133, DOI 10.3945/ajcn.114.086074
   Karpe F, 2015, NAT REV ENDOCRINOL, V11, P90, DOI 10.1038/nrendo.2014.185
   Kasubuchi M, 2015, NUTRIENTS, V7, P2839, DOI 10.3390/nu7042839
   Kawai T, 2010, NAT IMMUNOL, V11, P373, DOI 10.1038/ni.1863
   Kiechl S, 2002, NEW ENGL J MED, V347, P185, DOI 10.1056/NEJMoa012673
   Kirk EP, 2009, J CLIN HYPERTENS, V11, P761, DOI 10.1111/j.1559-4572.2009.00054.x
   Kojima S, 2003, J GASTROENTEROL, V38, P954, DOI 10.1007/s00535-003-1178-8
   Kotronen A, 2008, GASTROENTEROLOGY, V135, P122, DOI 10.1053/j.gastro.2008.03.021
   Krawczyk M, 2017, J LIPID RES, V58, P247, DOI 10.1194/jlr.P067454
   Kumashiro N, 2013, HEPATOLOGY, V57, P1763, DOI 10.1002/hep.26170
   Kumashiro N, 2011, P NATL ACAD SCI USA, V108, P16381, DOI 10.1073/pnas.1113359108
   Lam TKT, 2003, AM J PHYSIOL-ENDOC M, V284, pE281, DOI 10.1152/ajpendo.00332.2002
   Lauridsen BK, 2018, EUR HEART J, V39, P385, DOI 10.1093/eurheartj/ehx662
   Lavie CJ, 2009, AM J MED SCI, V338, P486, DOI 10.1097/MAJ.0b013e3181c61b66
   Lazo M, 2011, BMJ-BRIT MED J, V343, DOI 10.1136/bmj.d6891
   Leach NV, 2014, EUR J INTERN MED, V25, P762, DOI 10.1016/j.ejim.2014.09.007
   Lee JY, 2007, J HEPATOL, V47, P239, DOI 10.1016/j.jhep.2007.02.007
   Lee YH, 2016, HEPATOLOGY, V63, P776, DOI 10.1002/hep.28376
   Leung C, 2016, NAT REV GASTRO HEPAT, V13, P412, DOI 10.1038/nrgastro.2016.85
   Li M, 2018, GUT, V67, P2169, DOI 10.1136/gutjnl-2017-313778
   Li MR, 2014, WORLD J GASTROENTERO, V20, P14010, DOI 10.3748/wjg.v20.i38.14010
   Lim S, 2008, ATHEROSCLEROSIS, V196, P398, DOI 10.1016/j.atherosclerosis.2006.11.017
   Lim S, 2010, DIABETES CARE, V33, P1652, DOI 10.2337/dc10-0107
   Lonardo A, 2018, J HEPATOL, V68, P335, DOI 10.1016/j.jhep.2017.09.021
   Long W, 2014, GEN COMP ENDOCR, V206, P1, DOI 10.1016/j.ygcen.2014.07.003
   Luukkonen PK, 2018, DIABETES CARE, V41, P1732, DOI 10.2337/dc18-0071
   Luukkonen PK, 2017, J HEPATOL, V67, P128, DOI 10.1016/j.jhep.2017.02.014
   Luukkonen PK, 2016, J HEPATOL, V64, P1167, DOI 10.1016/j.jhep.2016.01.002
   Mahdessian H, 2014, P NATL ACAD SCI USA, V111, P8913, DOI 10.1073/pnas.1323785111
   Mancina RM, 2016, GASTROENTEROLOGY, V150, P1219, DOI 10.1053/j.gastro.2016.01.032
   Mao JW, 2015, INT J CLIN EXP PATHO, V8, P3648
   Marchesini G, 2001, DIABETES, V50, P1844, DOI 10.2337/diabetes.50.8.1844
   Marcos A, 2000, TRANSPLANTATION, V69, P2410, DOI 10.1097/00007890-200006150-00034
   Mardinoglu A, 2018, CELL METAB, V27, P559, DOI 10.1016/j.cmet.2018.01.005
   Oliveira CPMS, 2010, J GASTROEN HEPATOL, V25, P357, DOI 10.1111/j.1440-1746.2009.06001.x
   Masarone M, 2018, OXID MED CELL LONGEV, V2018, DOI 10.1155/2018/9547613
   Matteoni CA, 1999, GASTROENTEROLOGY, V116, P1413, DOI 10.1016/S0016-5085(99)70506-8
   McAlpine CS, 2012, ARTERIOSCL THROM VAS, V32, P82, DOI 10.1161/ATVBAHA.111.237941
   Michael MD, 2000, MOL CELL, V6, P87, DOI 10.1016/S1097-2765(00)00010-1
   Milne GL, 2005, BIOMARKERS, V10, pS10, DOI 10.1080/13547500500216546
   Mouzaki M, 2013, HEPATOLOGY, V58, P120, DOI 10.1002/hep.26319
   Mouzaki M, 2012, J CLIN GASTROENTEROL, V46, P457, DOI 10.1097/MCG.0b013e31824cf51e
   Musso G, 2010, OBES REV, V11, P430, DOI 10.1111/j.1467-789X.2009.00657.x
   Musso G, 2017, J LIPID RES, V58, P1221, DOI 10.1194/jlr.M075028
   Nakanishi N, 2004, DIABETES CARE, V27, P1427, DOI 10.2337/diacare.27.6.1427
   Narasimhan S, 2010, CLIN BIOCHEM, V43, P815, DOI 10.1016/j.clinbiochem.2010.04.003
   O'Neill S, 2015, OBES REV, V16, P1, DOI 10.1111/obr.12229
   Olubamwo OO, 2018, EUR J GASTROEN HEPAT, V30, P1047, DOI 10.1097/MEG.0000000000001183
   Oni ET, 2013, ATHEROSCLEROSIS, V230, P258, DOI 10.1016/j.atherosclerosis.2013.07.052
   Ozcan U, 2004, SCIENCE, V306, P457, DOI 10.1126/science.1103160
   Pahl HL, 1999, PHYSIOL REV, V79, P683, DOI 10.1152/physrev.1999.79.3.683
   Pais R, 2016, J HEPATOL, V65, P95, DOI 10.1016/j.jhep.2016.02.023
   Pedersen BK, 2012, NAT REV ENDOCRINOL, V8, P457, DOI 10.1038/nrendo.2012.49
   Pereira S, 2014, AM J PHYSIOL-ENDOC M, V307, pE34, DOI 10.1152/ajpendo.00436.2013
   Pisto P, 2014, BMJ OPEN, V4, DOI 10.1136/bmjopen-2014-004973
   Rafiq N, 2009, CLIN GASTROENTEROL H, V7, P234, DOI 10.1016/j.cgh.2008.11.005
   Raman M, 2013, CLIN GASTROENTEROL H, V11, P868, DOI 10.1016/j.cgh.2013.02.015
   Rinella ME, 2015, JAMA-J AM MED ASSOC, V313, P2263, DOI 10.1001/jama.2015.5370
   Romeo S, 2008, NAT GENET, V40, P1461, DOI 10.1038/ng.257
   Rotman Y, 2010, HEPATOLOGY, V52, P894, DOI 10.1002/hep.23759
   Sabate JM, 2008, OBES SURG, V18, P371, DOI 10.1007/s11695-007-9398-2
   Samson SL, 2014, ENDOCRIN METAB CLIN, V43, P1, DOI 10.1016/j.ecl.2013.09.009
   Samuel VT, 2018, CELL METAB, V27, P22, DOI 10.1016/j.cmet.2017.08.002
   Samuel VT, 2016, J CLIN INVEST, V126, P12, DOI 10.1172/JCI77812
   Satapathy SK, 2015, SEMIN LIVER DIS, V35, P221, DOI 10.1055/s-0035-1562943
   Sato K, 2013, INT J MOL SCI, V14, P21513, DOI 10.3390/ijms141121513
   Sattar N, 2004, DIABETES, V53, P2855, DOI 10.2337/diabetes.53.11.2855
   Schugar RC, 2013, PLOS ONE, V8, DOI 10.1371/journal.pone.0074806
   Seo YK, 2011, CELL METAB, V13, P367, DOI 10.1016/j.cmet.2011.03.005
   Sharifnia T, 2015, AM J PHYSIOL-GASTR L, V309, pG270, DOI 10.1152/ajpgi.00304.2014
   Shen HC, 2014, CLIN INTERV AGING, V9, P501, DOI 10.2147/CIA.S59538
   Shoelson SE, 2006, J CLIN INVEST, V116, P1793, DOI 10.1172/JCI29069
   Simons N, 2017, GASTROENTEROLOGY, V152, P912, DOI 10.1053/j.gastro.2016.12.020
   Sinn DH, 2016, GASTROENTEROLOGY, V151, P481, DOI 10.1053/j.gastro.2016.06.001
   Sparks JD, 2012, ARTERIOSCL THROM VAS, V32, P2104, DOI 10.1161/ATVBAHA.111.241463
   Speliotes EK, 2010, HEPATOLOGY, V51, P1979, DOI 10.1002/hep.23593
   Stefan N, 2008, ENDOCR REV, V29, P939, DOI 10.1210/er.2008-0009
   Stepanova M, 2012, CLIN GASTROENTEROL H, V10, P646, DOI 10.1016/j.cgh.2011.12.039
   Stienstra R, 2010, HEPATOLOGY, V51, P511, DOI 10.1002/hep.23337
   Sumida Y, 2018, J GASTROENTEROL, V53, P362, DOI 10.1007/s00535-017-1415-1
   Suomela E, 2015, ANN MED, V47, P40, DOI 10.3109/07853890.2014.966752
   Szendroedi J, 2014, P NATL ACAD SCI USA, V111, P9597, DOI 10.1073/pnas.1409229111
   Tang WHW, 2015, CIRC RES, V116, P448, DOI 10.1161/CIRCRESAHA.116.305360
   Tarantino G, 2011, WORLD J GASTROENTERO, V17, P3785, DOI 10.3748/wjg.v17.i33.3785
   Targher G, 2017, NAT REV NEPHROL, V13, P297, DOI 10.1038/nrneph.2017.16
   Targher G, 2016, J HEPATOL, V65, P589, DOI 10.1016/j.jhep.2016.05.013
   Targher G, 2010, NEW ENGL J MED, V363, P1341, DOI 10.1056/NEJMra0912063
   Tarnoki AD, 2012, LIVER INT, V32, P1287, DOI 10.1111/j.1478-3231.2012.02823.x
   ter Horst KW, 2017, CELL REP, V19, P1997, DOI 10.1016/j.celrep.2017.05.035
   Tilg H, 2008, TRENDS ENDOCRIN MET, V19, P371, DOI 10.1016/j.tem.2008.08.005
   Tremaroli V, 2012, NATURE, V489, P242, DOI 10.1038/nature11552
   Turnbaugh PJ, 2006, NATURE, V444, P1027, DOI 10.1038/nature05414
   Tuyama AC, 2012, J DIABETES, V4, P266, DOI 10.1111/j.1753-0407.2012.00204.x
   Verrijken A, 2013, OBESITY, V21, P2138, DOI 10.1002/oby.20366
   Violi F, 2013, ARTERIOSCL THROM VAS, V33, P406, DOI 10.1161/ATVBAHA.112.300438
   Vozarova B, 2002, DIABETES, V51, P1889, DOI 10.2337/diabetes.51.6.1889
   Wang HJ, 2013, METHOD CELL BIOL, V116, P107, DOI 10.1016/B978-0-12-408051-5.00007-3
   Wang YZ, 2016, PLOS ONE, V11, DOI 10.1371/journal.pone.0163910
   WANLESS IR, 1990, HEPATOLOGY, V12, P1106, DOI 10.1002/hep.1840120505
   Williams CD, 2011, GASTROENTEROLOGY, V140, P124, DOI 10.1053/j.gastro.2010.09.038
   Wong VWS, 2013, PLOS ONE, V8, DOI 10.1371/journal.pone.0062885
   Yamada J, 2006, ATHEROSCLEROSIS, V189, P198, DOI 10.1016/j.atherosclerosis.2005.11.036
   Yang MJ, 2018, FRONT CARDIOVASC MED, V5, DOI 10.3389/fcvm.2018.00038
   Yao ZM, 2012, CURR OPIN LIPIDOL, V23, P206, DOI 10.1097/MOL.0b013e328352dc70
   Ye JZ, 2018, WORLD J GASTROENTERO, V24, P2468, DOI 10.3748/wjg.v24.i23.2468
   Younossi ZM, 2016, HEPATOLOGY, V64, P73, DOI 10.1002/hep.28431
   Zhang HJ, 2013, J HEPATOL, V59, P557, DOI 10.1016/j.jhep.2013.04.030
   Zhang JZ, 2016, AGING DIS, V7, DOI 10.14336/AD.2015.0709
   Zhang RN, 2016, DIGEST DIS SCI, V61, P2284, DOI 10.1007/s10620-016-4120-7
   Zinszner H, 1998, GENE DEV, V12, P982, DOI 10.1101/gad.12.7.982
   Zois CD, 2010, WORLD J GASTROENTERO, V16, P3944, DOI 10.3748/wjg.v16.i31.3944
NR 170
TC 34
Z9 37
U1 4
U2 29
PU WILEY
PI HOBOKEN
PA 111 RIVER ST, HOBOKEN 07030-5774, NJ USA
SN 1467-7881
EI 1467-789X
J9 OBES REV
JI Obes. Rev.
PD APR
PY 2019
VL 20
IS 4
BP 599
EP 611
DI 10.1111/obr.12820
PG 13
WC Endocrinology & Metabolism
WE Science Citation Index Expanded (SCI-EXPANDED)
SC Endocrinology & Metabolism
GA HO8PW
UT WOS:000461218400008
PM 30589487
OA Green Published
DA 2022-07-02
ER

PT J
AU Giusti, L
   Gabriele, M
   Penno, G
   Garofolo, M
   Longo, V
   Del Prato, S
   Lucchesi, D
   Pucci, L
AF Giusti, Laura
   Gabriele, Morena
   Penno, Giuseppe
   Garofolo, Monia
   Longo, Vincenzo
   Del Prato, Stefano
   Lucchesi, Daniela
   Pucci, Laura
TI A Fermented Whole Grain Prevents Lipopolysaccharides-Induced Dysfunction
   in Human Endothelial Progenitor Cells
SO OXIDATIVE MEDICINE AND CELLULAR LONGEVITY
LA English
DT Article
ID NF-KAPPA-B; ENDOPLASMIC-RETICULUM STRESS; PRO-INFLAMMATORY RESPONSE;
   CROSS-TALK; OXIDATIVE STRESS; GUT MICROBIOTA; ER STRESS; LISOSAN G;
   NRF2; PROSTACYCLIN
AB Endogenous and exogenous signals derived by the gut microbiota such as lipopolysaccharides (LPS) orchestrate inflammatory responses contributing to development of the endothelial dysfunction associated with atherosclerosis in obesity, metabolic syndrome, and diabetes. Endothelial progenitor cells (EPCs), bone marrow derived stem cells, promote recovery of damaged endothelium playing a pivotal role in cardiovascular repair. Since healthy nutrition improves EPCs functions, we evaluated the effect of a fermented grain, Lisosan G (LG), on early EPCs exposed to LPS. The potential protective effect of LG against LPS-induced alterations was evaluated as cell viability, adhesiveness, ROS production, gene expression, and NF-kB signaling pathway activation. Our results showed that LPS treatment did not affect EPCs viability and adhesiveness but induced endothelial alterations via activation of NF-kB signaling. LG protects EPCs from inflammation as well as from LPS-induced oxidative and endoplasmic reticulum (ER) stress reducing ROS levels, downregulating proinflammatory and proapoptotic factors, and strengthening antioxidant defense. Moreover, LG pretreatment prevented NF-kB translocation from the cytoplasm into the nucleus caused by LPS exposure. In human EPCs, LPS increases ROS and upregulates proinflammatory tone, proapoptotic factors, and antioxidants. LG protects EPCs exposed to LPS reducing ROS, downregulating proinflammatory and proapoptotic factors, and strengthening antioxidant defenses possibly by inhibiting NF-kB nuclear translocation.
C1 [Giusti, Laura; Penno, Giuseppe; Garofolo, Monia; Del Prato, Stefano; Lucchesi, Daniela] Univ Pisana, Dept Clin & Expt Med, Sect Diabet & Metab Dis, Via Paradisa 2, I-56124 Pisa, Italy.
   [Giusti, Laura; Penno, Giuseppe; Garofolo, Monia; Del Prato, Stefano; Lucchesi, Daniela] Univ Pisana, Azienda Osped, Via Paradisa 2, I-56124 Pisa, Italy.
   [Gabriele, Morena; Longo, Vincenzo; Pucci, Laura] Inst Biol & Agr Biotechnol IBBA, Natl Res Council, Pisa Unit, Res Area Pisa, Via Moruzzi 1, I-56124 Pisa, Italy.
RP Longo, V (corresponding author), Inst Biol & Agr Biotechnol IBBA, Natl Res Council, Pisa Unit, Res Area Pisa, Via Moruzzi 1, I-56124 Pisa, Italy.
EM v.longo@ibba.cnr.it
RI Pucci, Laura/AAU-4653-2020; Del+Prato, Stefano/AAC-9197-2021; Garofolo,
   Monia/J-7530-2018; Gabriele, Morena/AAU-9725-2020; Gabriele,
   Morena/L-1631-2018; Longo, Vincenzo/K-3695-2018
OI Pucci, Laura/0000-0001-7063-6192; Garofolo, Monia/0000-0002-2518-3187;
   Gabriele, Morena/0000-0002-9456-6755; Gabriele,
   Morena/0000-0002-9456-6755; Longo, Vincenzo/0000-0001-8972-8564; Penno,
   Giuseppe/0000-0002-2834-4847
FU Regione Toscana, Italy [1157, D55E11002680005]
FX This work was supported by two grants from Regione Toscana, Italy: (1)
   NUTRA-TOSCAFRICA "Sviluppo di alimenti funzionali a partire dalla
   tradizione TOSCana e dell'AFRICA sub-sahariana: studio delle componenti
   NUTRA-ceutiche," research project 2015-2016; (2) "Endothelial injury and
   repair in diabetes. The development of a non-invasive multimarker index
   for 'vascular competence,'" Resolution 1157 (December 19, 2011), ID
   number D55E11002680005.
CR Chaudhari N, 2014, FRONT CELL NEUROSCI, V8, DOI 10.3389/fncel.2014.00213
   Chavez-Sanchez L, 2014, ARCH MED RES, V45, P1, DOI 10.1016/j.arcmed.2013.11.007
   Christ A, 2016, SEMIN IMMUNOL, V28, P384, DOI 10.1016/j.smim.2016.04.004
   Cimellaro A, 2016, NUTR METAB CARDIOVAS, V26, P863, DOI 10.1016/j.numecd.2016.05.008
   Cominacini L, 2015, FREE RADICAL BIO MED, V88, P233, DOI 10.1016/j.freeradbiomed.2015.05.027
   Cuadrado A, 2014, J BIOL CHEM, V289, P15244, DOI 10.1074/jbc.M113.540633
   Dandekar A, 2015, METHODS MOL BIOL, V1292, P205, DOI 10.1007/978-1-4939-2522-3_15
   Ejtahed HS, 2016, HORM METAB RES, V48, P349, DOI 10.1055/s-0042-107792
   Felice F, 2010, MICROVASC RES, V80, P332, DOI 10.1016/j.mvr.2010.05.004
   Festi D, 2014, WORLD J GASTROENTERO, V20, P16079, DOI 10.3748/wjg.v20.i43.16079
   Flavahan NA, 2007, TRENDS PHARMACOL SCI, V28, P106, DOI 10.1016/j.tips.2007.01.003
   Glaros Trevor G, 2013, Front Biosci (Schol Ed), V5, P754
   He J, 2010, J CELL BIOCHEM, V111, P179, DOI 10.1002/jcb.22686
   He T, 2008, CIRC RES, V103, P80, DOI 10.1161/CIRCRESAHA.108.176057
   Hur KY, 2015, DIABETES METAB J, V39, P198, DOI 10.4093/dmj.2015.39.3.198
   Iurlaro R, 2016, FEBS J, V283, P2640, DOI 10.1111/febs.13598
   Kachamakova-Trojanowska N, 2015, PHARMACOL REP, V67, P793, DOI 10.1016/j.pharep.2015.05.017
   Kawabe J, 2010, CIRC J, V74, P836, DOI 10.1253/circj.CJ-10-0195
   Kim HS, 2016, OXID MED CELL LONGEV, V2016, DOI 10.1155/2016/2594703
   Koh A, 2016, CELL, V165, P1332, DOI 10.1016/j.cell.2016.05.041
   Kowalczyk A, 2015, ARCH IMMUNOL THER EX, V63, P41, DOI 10.1007/s00005-014-0310-1
   La Marca M, 2013, PLOS ONE, V8, DOI 10.1371/journal.pone.0083538
   Lam YT, 2016, OXID MED CELL LONGEV, V2016, DOI 10.1155/2016/7095901
   Laugerette F, 2011, BIOCHIMIE, V93, P39, DOI 10.1016/j.biochi.2010.04.016
   Li B., 2016, MED US, V95
   Li H, 2014, MOL MED REP, V9, P427, DOI 10.3892/mmr.2013.1833
   Li X, 2016, EXP CELL RES, V347, P212, DOI 10.1016/j.yexcr.2016.08.007
   Lin FY, 2006, ARTERIOSCL THROM VAS, V26, P2630, DOI 10.1161/01.ATV.0000247259.01257.b3
   Liu GH, 2008, BBA-MOL CELL RES, V1783, P713, DOI 10.1016/j.bbamcr.2008.01.002
   Lubrano V, 2012, INDIAN J MED RES, V136, P82
   Lucchesi D, 2014, PLOS ONE, V9, DOI 10.1371/journal.pone.0109298
   Mitchell A, 2015, FUTUR CARDIOL, V11, P45, DOI [10.2217/fca.14.77, 10.2217/FCA.14.77]
   Nishitoh H, 2012, J BIOCHEM, V151, P217, DOI 10.1093/jb/mvr143
   Park J, 2015, NEUROSCI LETT, V584, P191, DOI 10.1016/j.neulet.2014.10.016
   Pendyala S, 2012, GASTROENTEROLOGY, V142, P1100, DOI 10.1053/j.gastro.2012.01.034
   Peng J, 2015, J CARDIOVASC PHARM, V65, P80, DOI 10.1097/FJC.0000000000000166
   Piya MK, 2013, CURR OPIN LIPIDOL, V24, P78, DOI 10.1097/MOL.0b013e32835b4431
   Pozzo L, 2015, FOOD CHEM TOXICOL, V84, P1, DOI 10.1016/j.fct.2015.07.004
   Psaltis PJ, 2015, CIRC RES, V116, P1392, DOI 10.1161/CIRCRESAHA.116.305368
   Ren Q, 2015, CELL BIOCHEM FUNCT, V33, P560, DOI 10.1002/cbf.3155
   Scull CM, 2011, ARTERIOSCL THROM VAS, V31, P2792, DOI 10.1161/ATVBAHA.111.224881
   Skibska B, 2015, OXID MED CELL LONGEV, V2015, DOI 10.1155/2015/313021
   Stoll LL, 2004, ARTERIOSCL THROM VAS, V24, P2227, DOI 10.1161/01.ATV.0000147534.69062.dc
   Tilg H, 2014, GUT, V63, P1513, DOI 10.1136/gutjnl-2014-306928
   Voltanl R, 2016, INT J BIOCHEM CELL B, V81, P364, DOI 10.1016/j.biocel.2016.09.019
   Wardyn JD, 2015, BIOCHEM SOC T, V43, P621, DOI 10.1042/BST20150014
   Wils J, 2017, PHARMACOL THERAPEUT, V170, P98, DOI 10.1016/j.pharmthera.2016.10.014
   Wong WT, 2013, J CARDIOVASC PHARM, V61, P204, DOI 10.1097/FJC.0b013e31827fe46e
   Yu M, 2014, RESPIRATION, V87, P317, DOI 10.1159/000357438
NR 49
TC 26
Z9 27
U1 1
U2 11
PU HINDAWI LTD
PI LONDON
PA ADAM HOUSE, 3RD FLR, 1 FITZROY SQ, LONDON, W1T 5HF, ENGLAND
SN 1942-0900
EI 1942-0994
J9 OXID MED CELL LONGEV
JI Oxidative Med. Cell. Longev.
PY 2017
VL 2017
AR 1026268
DI 10.1155/2017/1026268
PG 13
WC Cell Biology
WE Science Citation Index Expanded (SCI-EXPANDED)
SC Cell Biology
GA EQ6ZO
UT WOS:000398232500001
PM 28386305
OA Green Published, gold, Green Submitted
DA 2022-07-02
ER

PT J
AU Markle, JGM
   Frank, DN
   Adeli, K
   von Bergen, M
   Danska, JS
AF Markle, Janet G. M.
   Frank, Daniel N.
   Adeli, Khosrow
   von Bergen, Martin
   Danska, Jayne S.
TI Microbiome manipulation modifies sex-specific risk for autoimmunity
SO GUT MICROBES
LA English
DT Article
DE type 1 diabetes; metabolome; steroid hormones; mouse models of
   autoimmunity; sex bias in disease; immune response to microbiome
AB Despite growing evidence for a causal role of environmental factors in autoimmune diseases including the rise in disease frequencies over the past several decades we lack an understanding of how particular environmental exposures modify disease risk. In addition, many autoimmune diseases display sex-biased incidence, with females being disproportionately affected but the mechanisms underlying this sex bias remain elusive. Emerging evidence suggests that both host metabolism and immune function is crucially regulated by the intestinal microbiome. Recently, we showed that in the non-obese diabetic (NOD) mouse model of Type 1 Diabetes (T1D), the gut commensal microbial community strongly impacts the pronounced sex bias in T1D risk by controlling serum testosterone and metabolic phenotypes(1). Here we present new data in the NOD model that explores the correlations between microbial phylogeny, testosterone levels, and metabolic phenotypes, and discuss the future of microbiome-centered analysis and microbe-based therapeutic approaches in autoimmune diseases.
C1 [Markle, Janet G. M.; Danska, Jayne S.] Univ Toronto, Dept Immunol, Toronto, ON, Canada.
   [Markle, Janet G. M.; Danska, Jayne S.] Hosp Sick Children, Program Genet & Genom Biol, Toronto, ON, Canada.
   [Frank, Daniel N.] Univ Colorado, Div Infect Dis, Aurora, CO USA.
   [Adeli, Khosrow] Hosp Sick Children, Dept Lab Med, Toronto, ON, Canada.
   [Adeli, Khosrow] Univ Toronto, Dept Biochem, Toronto, ON, Canada.
   [von Bergen, Martin] Helmholtz Ctr Environm Res, Dept Metabol, Leipzig, Germany.
   [von Bergen, Martin] Helmholtz Ctr Environm Res, Dept Prote, Leipzig, Germany.
   [von Bergen, Martin] Aalborg Univ, Dept Biotechnol Chem & Environm Engn, Aalborg, Denmark.
   [Danska, Jayne S.] Univ Toronto, Dept Med Biophys, Toronto, ON, Canada.
   [Markle, Janet G. M.] Rockefeller Univ, Lab Human Genet Infect Dis, New York, NY 10021 USA.
RP Danska, JS (corresponding author), Univ Toronto, Dept Immunol, Toronto, ON, Canada.
EM jayne.danska@sickkids.ca
RI Markle, Janet/X-1975-2019
OI Adeli, Khosrow/0000-0002-5839-5709; Markle, Janet/0000-0003-2189-4368
CR AHMED SA, 1982, CLIN EXP IMMUNOL, V48, P367
   An DD, 2014, CELL, V156, P123, DOI 10.1016/j.cell.2013.11.042
   Arpaia N, 2013, NATURE, V504, P451, DOI 10.1038/nature12726
   Atarashi K, 2011, SCIENCE, V331, P337, DOI 10.1126/science.1198469
   Atkinson MA, 2012, CSH PERSPECT MED, V2, DOI 10.1101/cshperspect.a007641
   Bach JF, 2002, NEW ENGL J MED, V347, P911, DOI 10.1056/NEJMra020100
   Barrett JC, 2009, NAT GENET, V41, P703, DOI 10.1038/ng.381
   Bebo BF, 1998, J NEUROSCI RES, V52, P420, DOI 10.1002/(SICI)1097-4547(19980515)52:4<420::AID-JNR5>3.0.CO;2-B
   Biddle AS., 2013, DIVERSITY-BASEL, V5, P627, DOI [10.3390/d5030627, DOI 10.3390/d5030627]
   BODANSKY HJ, 1992, BRIT MED J, V304, P1020, DOI 10.1136/bmj.304.6833.1020
   Brestoff JR, 2013, NAT IMMUNOL, V14, P676, DOI 10.1038/ni.2640
   Brugman S, 2006, DIABETOLOGIA, V49, P2105, DOI 10.1007/s00125-006-0334-0
   BUTTERWOM, 1967, NATURE, V214, P1224, DOI DOI 10.1038/2141224A0
   Chistiakov DA, 2008, IMMUNOL LETT, V118, P1, DOI 10.1016/j.imlet.2008.03.002
   Confavreux C, 1998, NEW ENGL J MED, V339, P285, DOI 10.1056/NEJM199807303390501
   Cooper GS, 2003, AUTOIMMUN REV, V2, P119, DOI 10.1016/S1568-9972(03)00006-5
   Cooper JD, 2008, NAT GENET, V40, P1399, DOI 10.1038/ng.249
   Cutolo Maurizio, 2002, Autoimmunity Reviews, V1, P284, DOI 10.1016/S1568-9972(02)00064-2
   de Goffau MC, 2013, DIABETES, V62, P1238, DOI 10.2337/db12-0526
   De Vadder F, 2014, CELL, V156, P84, DOI 10.1016/j.cell.2013.12.016
   Donohoe DR, 2011, CELL METAB, V13, P517, DOI 10.1016/j.cmet.2011.02.018
   Doran MF, 2002, ARTHRITIS RHEUM-US, V46, P625, DOI 10.1002/art.509
   Fox CJ, 2000, AM J HUM GENET, V67, P67, DOI 10.1086/302995
   Fox CJ, 1998, DIABETES, V47, P331, DOI 10.2337/diabetes.47.3.331
   FOX HS, 1992, J EXP MED, V175, P1409, DOI 10.1084/jem.175.5.1409
   Frank DN, 2007, P NATL ACAD SCI USA, V104, P13780, DOI 10.1073/pnas.0706625104
   Frank DN, 2011, TRENDS MICROBIOL, V19, P427, DOI 10.1016/j.tim.2011.06.005
   Gale CR, 1995, PROG NEUROBIOL, V47, P425, DOI 10.1016/0301-0082(95)00033-X
   Geuking MB, 2011, IMMUNITY, V34, P794, DOI 10.1016/j.immuni.2011.03.021
   Gough E, 2011, CLIN INFECT DIS, V53, P994, DOI 10.1093/cid/cir632
   Guttmann A, 2010, PEDIATR DIABETES, V11, P122, DOI 10.1111/j.1399-5448.2009.00539.x
   Hakonarson H, 2007, NATURE, V448, P591, DOI 10.1038/nature06010
   Hamilton MJ, 2012, AM J GASTROENTEROL, V107, P761, DOI 10.1038/ajg.2011.482
   Harbuz MS, 1995, BRIT J RHEUMATOL, V34, P1117
   Harjutsalo V, 2010, DIABETES, V59, P210, DOI 10.2337/db09-0344
   Hataye JM, 2013, NEW ENGL J MED, V368, P2143, DOI 10.1056/NEJMc1303919
   Herold KC, 2005, DIABETES, V54, P1763, DOI 10.2337/diabetes.54.6.1763
   Holodniy M, 2011, PLOS ONE, V6, DOI [10.1371/journal.pone.0014764, 10.1371/journal.pone.0025792]
   Hooper LV, 2010, NAT REV IMMUNOL, V10, P159, DOI 10.1038/nri2710
   Hyttinen V, 2003, DIABETES, V52, P1052, DOI 10.2337/diabetes.52.4.1052
   JANSEN A, 1994, DIABETES, V43, P667, DOI 10.2337/diabetes.43.5.667
   Keymeulen B, 2005, NEW ENGL J MED, V352, P2598, DOI 10.1056/NEJMoa043980
   Koenig JE, 2011, P NATL ACAD SCI USA, V108, P4578, DOI 10.1073/pnas.1000081107
   KOLB H, 1990, Journal of Autoimmunity, V3, P117
   Lozupone CA, 2012, NATURE, V489, P220, DOI 10.1038/nature11550
   Makino S, 1981, Jikken Dobutsu, V30, P137
   Markle JGM, 2013, SCIENCE, V339, P1084, DOI 10.1126/science.1233521
   McDevitt H, 2001, NEW ENGL J MED, V345, P1060, DOI 10.1056/NEJM200110043451411
   McDonald JAK, 2013, J MICROBIOL METH, V95, P167, DOI 10.1016/j.mimet.2013.08.008
   Nelson JL, 1997, RHEUM DIS CLIN N AM, V23, P195, DOI 10.1016/S0889-857X(05)70323-9
   O'Neill SK, 2009, CURR OPIN ENDOCRINOL, V16, P293, DOI 10.1097/MED.0b013e32832e06a7
   Ober C, 2008, NAT REV GENET, V9, P911, DOI 10.1038/nrg2415
   Olszak T, 2012, SCIENCE, V336, P489, DOI 10.1126/science.1219328
   Palmer C, 2007, PLOS BIOL, V5, P1556, DOI 10.1371/journal.pbio.0050177
   Patrick C, 2013, DIABETES, V62, P2036, DOI 10.2337/db12-1243
   Patterson CC, 1996, DIABETOLOGIA, V39, P1063, DOI 10.1007/BF00400655
   Patterson CC, 2009, LANCET, V373, P2027, DOI 10.1016/S0140-6736(09)60568-7
   Penders J, 2007, ALLERGY, V62, P1223, DOI 10.1111/j.1398-9995.2007.01462.x
   PETRI M, 1994, RHEUM DIS CLIN N AM, V20, P87
   Petrof EO, 2013, BENEF MICROBES, V4, P53, DOI 10.3920/BM2012.0039
   Philipp B, 2011, APPL MICROBIOL BIOT, V89, P903, DOI 10.1007/s00253-010-2998-0
   Poutahidis T, 2014, PLOS ONE, V9, DOI 10.1371/journal.pone.0084877
   Rainey GJA, 2005, P NATL ACAD SCI USA, V102, P13278, DOI 10.1073/pnas.0505865102
   REDDY S, 1995, PANCREAS, V11, P16, DOI 10.1097/00006676-199507000-00002
   Rossjohn J, 2012, NAT REV IMMUNOL, V12, P845, DOI 10.1038/nri3328
   Salton M R, 1971, CRC Crit Rev Microbiol, V1, P161, DOI 10.3109/10408417109104480
   Schmidt D, 1997, J EXP MED, V186, P1059, DOI 10.1084/jem.186.7.1059
   Scobie HM, 2006, PLOS PATHOG, V2, P949, DOI 10.1371/journal.ppat.0020111
   Sgouroudis E, 2008, J IMMUNOL, V181, P6283, DOI 10.4049/jimmunol.181.9.6283
   Shoda LKM, 2005, IMMUNITY, V23, P115, DOI 10.1016/j.immuni.2005.08.002
   Sokol H, 2009, INFLAMM BOWEL DIS, V15, P1183, DOI 10.1002/ibd.20903
   Sokol H, 2008, P NATL ACAD SCI USA, V105, P16731, DOI 10.1073/pnas.0804812105
   Soltesz G, 2007, PEDIATR DIABETES, V8, P6, DOI 10.1111/j.1399-5448.2007.00280.x
   TODD JA, 1987, NATURE, V329, P599, DOI 10.1038/329599a0
   Todd JA, 2007, NAT GENET, V39, P857, DOI 10.1038/ng2068
   Voskuhl RR, 1996, ANN NEUROL, V39, P724, DOI 10.1002/ana.410390608
   Wei T, 1997, BRAIN, V120, P1067, DOI 10.1093/brain/120.6.1067
   WEINSHENKER BG, 1994, ANN NEUROL, V36, pS6, DOI 10.1002/ana.410360704
   Wen L, 2008, NATURE, V455, P1109, DOI 10.1038/nature07336
   Whitacre CC, 1999, SCIENCE, V283, P1277, DOI 10.1126/science.283.5406.1277
   Whitacre CC, 2001, NAT IMMUNOL, V2, P777, DOI 10.1038/ni0901-777
   Wicker Linda S, 2005, Novartis Found Symp, V267, P57
   Williams AJK, 2003, DIABETOLOGIA, V46, P1354, DOI 10.1007/s00125-003-1197-2
   Yamanouchi J, 2007, NAT GENET, V39, P329, DOI 10.1038/ng1958
   Yatsunenko T, 2012, NATURE, V486, P222, DOI 10.1038/nature11053
NR 85
TC 46
Z9 47
U1 1
U2 13
PU TAYLOR & FRANCIS INC
PI PHILADELPHIA
PA 530 WALNUT STREET, STE 850, PHILADELPHIA, PA 19106 USA
SN 1949-0976
EI 1949-0984
J9 GUT MICROBES
JI Gut Microbes
PY 2014
VL 5
IS 4
BP 485
EP 493
DI 10.4161/gmic.29795
PG 9
WC Gastroenterology & Hepatology; Microbiology
WE Science Citation Index Expanded (SCI-EXPANDED)
SC Gastroenterology & Hepatology; Microbiology
GA VH8XU
UT WOS:000457431300007
PM 25007153
OA Bronze
DA 2022-07-02
ER

PT J
AU Niibo, M
   Shirouchi, B
   Umegatani, M
   Morita, Y
   Ogawa, A
   Sakai, F
   Kadooka, Y
   Sato, M
AF Niibo, M.
   Shirouchi, B.
   Umegatani, M.
   Morita, Y.
   Ogawa, A.
   Sakai, F.
   Kadooka, Y.
   Sato, M.
TI Probiotic Lactobacillus gasseri SBT2055 improves insulin secretion in a
   diabetic rat model
SO JOURNAL OF DAIRY SCIENCE
LA English
DT Article
DE Lactobacillus gasseri SBT2055; insulin secretion; inflammation; diabetes
ID AMYLOID-P COMPONENT; C-REACTIVE PROTEIN; CHAIN FATTY-ACIDS;
   CARDIOVASCULAR-DISEASE; ABDOMINAL ADIPOSITY; ADIPOCYTE SIZE; GUT
   MICROBIOTA; GK RATS; INFLAMMATION; TISSUE
AB The probiotic Lactobacillus gasseri SBT2055 (LG2055) has a protective effect against metabolic syndrome in rats and humans. Metabolic syndrome increases the risk of type 2 diabetes mellitus. In this study, Goto-Kakizaki rats were used as a diabetic model and fed diets containing LG2055-fermented or nonfermented skim milk for 4 wk. Indices of diabetes such as blood glucose levels, serum glucagon levels, plasma levels of insulin, C-peptide, and glucagon-like peptide-1, tissue glycogen contents, and pancreatic mRNA levels were measured. The plasma C-peptide levels and pancreatic mRNA levels of insulin genes (Ins1 and Ins2) and Pdx1 (a transcriptional factor of insulin genes) were increased in LG2055 diet-fed rats. The increase in insulin secretion corresponded to an improvement in serum and pancreatic inflammatory status, associated with decreases in serum levels of serum amyloid P and pancreatic levels of granulocyte colony-stimulating factor. Insulin resistance in Goto-Kakizaki rats was ameliorated by increased glycogen storage in the liver and quadriceps femoris muscles and decreased serum free fatty acid levels. This improvement may be related to the increased cecal production of short-chain fatty acids. In conclusion, dietary LG2055 improved insulin secretion in diabetic rats by improving the inflammatory status in the pancreas and serum.
C1 [Niibo, M.; Shirouchi, B.; Umegatani, M.; Morita, Y.; Sato, M.] Kyushu Univ, Grad Sch, Fac Agr, Dept Biosci & Biotechnol,Lab Nutr Chem,Nishi Ku, 744 Motooka, Fukuoka, Fukuoka 8190395, Japan.
   [Ogawa, A.; Sakai, F.; Kadooka, Y.] Megmilk Snow Brand Co Ltd, Milk Sci Res Inst, 1-1-2 Minamidai, Kawagoe, Saitama 3501165, Japan.
RP Sato, M (corresponding author), Kyushu Univ, Grad Sch, Fac Agr, Dept Biosci & Biotechnol,Lab Nutr Chem,Nishi Ku, 744 Motooka, Fukuoka, Fukuoka 8190395, Japan.
EM masaos@agr.kyushu-u.ac.jp
RI Shirouchi, Bungo/J-4849-2019
OI Shirouchi, Bungo/0000-0003-4237-5081
FU Megmilk Snow Brand Co., Ltd. (Saitama, Japan)
FX The authors thank Editage (www.editage.jp) for English language editing.
   The study was supported by Megmilk Snow Brand Co., Ltd. (Saitama,
   Japan). M. N. and B. S. wrote the manuscript and contributed equally to
   the study. M. N., B. S., M. U., and Y. M. carried out the experimental
   work and collected and analyzed the data. B. S., A. O., F. S., Y. K.,
   and M. S. contributed to the study design, supervised the study, and
   commented on the manuscript. All authors have read and approved the
   final version of the manuscript. A. O., F. S., and Y. K. are employees
   of Megmilk Snow Brand Co., Ltd. There are no other patents, products in
   development, or marketed products to declare. All other authors have no
   conflicts of interest to declare.
CR Almon RR, 2009, J ENDOCRINOL, V200, P331, DOI [10.1677/JOE-08-0404, 10.1677/JOE-80-0404]
   Barcelo A, 2000, GUT, V46, P218, DOI 10.1136/gut.46.2.218
   BISBIS S, 1993, AM J PHYSIOL, V265, pE807, DOI 10.1152/ajpendo.1993.265.5.E807
   Boden Guenther, 2006, Curr Diab Rep, V6, P177, DOI 10.1007/s11892-006-0031-x
   CHIRGWIN JM, 1979, BIOCHEMISTRY-US, V18, P5294, DOI 10.1021/bi00591a005
   Creely SJ, 2007, AM J PHYSIOL-ENDOC M, V292, pE740, DOI 10.1152/ajpendo.00302.2006
   DEBEER FC, 1982, IMMUNOLOGY, V45, P55
   Firouzi S, 2017, EUR J NUTR, V56, P1535, DOI 10.1007/s00394-016-1199-8
   FOLCH J, 1957, J BIOL CHEM, V226, P497
   Frohlich M, 2000, DIABETES CARE, V23, P1835, DOI 10.2337/diacare.23.12.1835
   Goto Y, 1988, Adv Exp Med Biol, V246, P29
   Hamad EM, 2009, BRIT J NUTR, V101, P716, DOI 10.1017/S0007114508043808
   Hamilton JA, 2008, NAT REV IMMUNOL, V8, P533, DOI 10.1038/nri2356
   Hamilton JA, 2017, NAT REV DRUG DISCOV, V16, P53, DOI 10.1038/nrd.2016.231
   Han KH, 2017, MOL NUTR FOOD RES, V61, DOI 10.1002/mnfr.201600635
   He J, 2017, MEDICINE, V96, DOI [10.1097/MD.0000000000009166, 10.1097/md.0000000000009166]
   Hirata A, 2015, J LIPID RES, V56, P1340, DOI 10.1194/jlr.M059444
   Homo-Delarche F, 2006, DIABETES, V55, P1625, DOI 10.2337/db05-1526
   Ihara Y, 1999, DIABETES, V48, P927, DOI 10.2337/diabetes.48.4.927
   Iqbal F, 2017, BRIT J PHARMACOL, V174, P3986, DOI 10.1111/bph.13743
   John GK, 2018, GENES-BASEL, V9, DOI 10.3390/genes9030167
   Kadooka Y, 2010, EUR J CLIN NUTR, V64, P636, DOI 10.1038/ejcn.2010.19
   Kadooka Y, 2013, BRIT J NUTR, V110, P1696, DOI 10.1017/S0007114513001037
   Kawano M, 2016, J NUTR SCI, V5, DOI 10.1017/jns.2016.12
   Kishino S, 2013, P NATL ACAD SCI USA, V110, P17808, DOI 10.1073/pnas.1312937110
   Koenig W, 2007, ARTERIOSCL THROM VAS, V27, P698, DOI 10.1161/01.ATV.0000259353.77404.e0
   LO S, 1970, J APPL PHYSIOL, V28, P234, DOI 10.1152/jappl.1970.28.2.234
   Markowiak P, 2017, NUTRIENTS, V9, DOI 10.3390/nu9091021
   Ministry of the Environment, 1973, ACT WELF MAN AN JAP
   Movassat J, 2008, AM J PHYSIOL-ENDOC M, V294, pE168, DOI 10.1152/ajpendo.00501.2007
   Navab M, 2011, NAT REV CARDIOL, V8, P222, DOI 10.1038/nrcardio.2010.222
   Nilsson J, 1998, ARTERIOSCL THROM VAS, V18, P1199, DOI 10.1161/01.ATV.18.8.1199
   Ogawa A, 2014, LIPIDS HEALTH DIS, V13, DOI 10.1186/1476-511X-13-36
   Ohira H, 2017, J ATHEROSCLER THROMB, V24, P660, DOI 10.5551/jat.RV17006
   Ohue-Kitano R, 2018, FASEB J, V32, P304, DOI 10.1096/fj.201700273R
   ORourke CM, 1997, METABOLISM, V46, P192, DOI 10.1016/S0026-0495(97)90301-2
   Portha B, 2009, MOL CELL ENDOCRINOL, V297, P73, DOI 10.1016/j.mce.2008.06.013
   Sakata T., 1995, J DAIRY SCI, V102
   Sato M, 2008, BRIT J NUTR, V99, P1013, DOI 10.1017/S0007114507839006
   Sedighi M, 2017, MICROB PATHOGENESIS, V111, P362, DOI 10.1016/j.micpath.2017.08.038
   Shirouchi B, 2016, BRIT J NUTR, V116, P451, DOI 10.1017/S0007114516002245
   Soares JB, 2010, HEPATOL INT, V4, P659, DOI 10.1007/s12072-010-9219-x
   SPERRY WM, 1950, J BIOL CHEM, V187, P97
   Ueta K, 2005, LIFE SCI, V76, P2655, DOI 10.1016/j.lfs.2004.09.038
   USA American Institute of Nutrition, 1977, Journal of Nutrition, V107, P1340
   von Scholten BJ, 2013, PUBLIC HEALTH NUTR, V16, P27, DOI 10.1017/S1368980012000894
   Wiesner P, 2010, CIRC RES, V107, P56, DOI 10.1161/CIRCRESAHA.110.218420
   Xue B, 2011, PLOS ONE, V6, DOI 10.1371/journal.pone.0017386
   Yao KC, 2017, MED SCI MONITOR, V23, DOI 10.12659/MSM.902600
   Zhang W, 2002, BIOCHEM BIOPH RES CO, V291, P1038, DOI 10.1006/bbrc.2002.6555
   Zheng XJ, 2013, METABOLOMICS, V9, P818, DOI 10.1007/s11306-013-0500-6
NR 51
TC 25
Z9 28
U1 6
U2 31
PU ELSEVIER SCIENCE INC
PI NEW YORK
PA STE 800, 230 PARK AVE, NEW YORK, NY 10169 USA
SN 0022-0302
EI 1525-3198
J9 J DAIRY SCI
JI J. Dairy Sci.
PD FEB
PY 2019
VL 102
IS 2
BP 997
EP 1006
DI 10.3168/jds.2018-15203
PG 10
WC Agriculture, Dairy & Animal Science; Food Science & Technology
WE Science Citation Index Expanded (SCI-EXPANDED)
SC Agriculture; Food Science & Technology
GA HI4PD
UT WOS:000456431800006
PM 30471910
OA Bronze
DA 2022-07-02
ER

PT J
AU Chang, L
   Neu, J
AF Chang, Lilly
   Neu, Josef
TI Early Factors Leading to Later Obesity: Interactions of the Microbiome,
   Epigenome, and Nutrition
SO CURRENT PROBLEMS IN PEDIATRIC AND ADOLESCENT HEALTH CARE
LA English
DT Article
ID CHILDHOOD OBESITY; GUT MICROBIOME; EARLY GROWTH; INFANT; LIFE;
   EPIDEMIOLOGY; WEIGHT; ACQUISITION; PATHWAYS; HEALTH
AB Obesity is a major public health problem in the United States and many other countries. Childhood obesity rates have risen extensively over the last several decades with the numbers continuing to rise. Obese and overweight children are at high risk of becoming overweight adolescents and adults. The causes are multifactorial and are affected by various genetic, behavioral, and environmental factors. This review aims to discuss a previously under-recognized antecedent of obesity and related chronic metabolic diseases such as heart disease and diabetes. Specifically, we highlight the relationship of the microbial ecology of the gastrointestinal tract during early development and the consequent effects on metabolism, epigenetics, and inflammatory responses that can subsequently result in metabolic syndrome. Although studies in this area are just beginning, this area of research is rapidly expanding and may lead to early life interventions that may have significant impacts in the prevention of obesity.
C1 [Chang, Lilly; Neu, Josef] Univ Florida, Dept Pediat, Gainesville, FL 32611 USA.
RP Chang, L (corresponding author), Univ Florida, Dept Pediat, Gainesville, FL 32611 USA.
RI Neu, Josef/AAI-2799-2020
CR Aagaard K, 2014, SCI TRANSL MED, V6, DOI 10.1126/scitranslmed.3008599
   Aggett PJ, 2006, J PEDIATR GASTR NUTR, V42, P596, DOI 10.1097/01.mpg.0000221915.73264.c7
   Ardissone AN, 2014, PLOS ONE, V9, DOI 10.1371/journal.pone.0090784
   Arenz S, 2005, ADV EXP MED BIOL, V569, P40
   Arpaia N, 2013, NATURE, V504, P451, DOI 10.1038/nature12726
   Barnes SK, 2011, PROG BIOPHYS MOL BIO, V106, P323, DOI 10.1016/j.pbiomolbio.2010.12.005
   Bjork S, 2003, HEALTH POLICY, V66, P61, DOI 10.1016/S0168-8510(03)00044-7
   Collado MC, 2010, AM J CLIN NUTR, V92, P1023, DOI 10.3945/ajcn.2010.29877
   Cox LM, 2014, CELL, V158, P705, DOI 10.1016/j.cell.2014.05.052
   Cox LM, 2013, CELL METAB, V17, P883, DOI 10.1016/j.cmet.2013.05.004
   Darmasseelane K, 2014, PLOS ONE, V9, DOI 10.1371/journal.pone.0087896
   Davie JR, 2003, J NUTR, V133, p2485S, DOI 10.1093/jn/133.7.2485S
   DiGiulio DB, 2012, SEMIN FETAL NEONAT M, V17, P2, DOI 10.1016/j.siny.2011.10.001
   Dominguez-Bello MG, 2010, P NATL ACAD SCI USA, V107, P11971, DOI 10.1073/pnas.1002601107
   Duncan SH, 2008, INT J OBESITY, V32, P1720, DOI 10.1038/ijo.2008.155
   Ebbeling CB, 2002, LANCET, V360, P473, DOI 10.1016/S0140-6736(02)09678-2
   Ehrenkranz RA, 1999, PEDIATRICS, V104, P280, DOI 10.1542/peds.104.2.280
   Funkhouser LJ, 2013, PLOS BIOL, V11, DOI 10.1371/journal.pbio.1001631
   Goldenberg RL, 2008, LANCET, V371, P75, DOI 10.1016/S0140-6736(08)60074-4
   Gupta N, 2012, ENDOCR REV, V33, P48, DOI 10.1210/er.2010-0028
   Hamer HM, 2008, ALIMENT PHARM THER, V27, P104, DOI 10.1111/j.1365-2036.2007.03562.x
   Hay Jr WW, 2013, CURR PEDIAT REP, V1
   Hunt KM, 2011, PLOS ONE, V6, DOI 10.1371/journal.pone.0021313
   Jakobsson HE, 2014, GUT, V63, P559, DOI 10.1136/gutjnl-2012-303249
   Jeurink PV, 2013, BENEF MICROBES, V4, P17, DOI 10.3920/BM2012.0040
   Jimenez E, 2008, RES MICROBIOL, V159, P187, DOI 10.1016/j.resmic.2007.12.007
   Jumpertz R, 2011, AM J CLIN NUTR, V94, P58, DOI 10.3945/ajcn.110.010132
   Koenig JE, 2011, P NATL ACAD SCI USA, V108, P4578, DOI 10.1073/pnas.1000081107
   Lapillonne A, 2013, J PEDIATR-US, V162, pS90, DOI 10.1016/j.jpeds.2012.11.058
   Moles L, 2013, PLOS ONE, V8, DOI 10.1371/journal.pone.0066986
   Mshvildadze M, 2010, J PEDIATR-US, V156, P20, DOI 10.1016/j.jpeds.2009.06.063
   O'Sulliyan A, 2013, J PROTEOME RES, V12, P2833, DOI 10.1021/pr4001702
   Parekh PJ, 2014, FRONT ENDOCRINOL, V5, DOI 10.3389/fendo.2014.00047
   Purkayastha S, 2013, MOL METAB, V2, P356, DOI 10.1016/j.molmet.2013.09.005
   Rautava S, 2012, NAT REV GASTRO HEPAT, V9, P565, DOI 10.1038/nrgastro.2012.144
   Relman DA, 2012, NUTR REV, V70, pS2, DOI 10.1111/j.1753-4887.2012.00489.x
   ROOK GA, 2014, BRAIN RES
   Simmons R, 2011, P NUTR SOC, V70, P73, DOI 10.1017/S0029665110003988
   Singhal A, 2004, CIRCULATION, V109, P1108, DOI 10.1161/01.CIR.0000118500.23649.DF
   Singhal A, 2003, LANCET, V361, P1089, DOI 10.1016/S0140-6736(03)12895-4
   Singhal A, 2006, NUTR REV, V64, pS44, DOI 10.1301/nr.2006.may.S44-S49
   Trasande L, 2013, INT J OBESITY, V37, P16, DOI 10.1038/ijo.2012.132
   Turnbaugh PJ, 2006, NATURE, V444, P1027, DOI 10.1038/nature05414
   Uthaya S, 2005, PEDIATR RES, V57, P211, DOI 10.1203/01.PDR.0000148284.58934.1C
   Waterland RA, 2008, NUTR REV, V66, pS21, DOI 10.1111/j.1753-4887.2008.00060.x
   Waterland RA, 2009, HORM RES, V71, P13, DOI 10.1159/000178030
   Yu ZB, 2012, PLOS ONE, V7, DOI 10.1371/journal.pone.0051949
NR 47
TC 19
Z9 19
U1 0
U2 41
PU ELSEVIER SCIENCE INC
PI NEW YORK
PA STE 800, 230 PARK AVE, NEW YORK, NY 10169 USA
SN 1538-5442
EI 1538-3199
J9 CURR PROB PEDIATR AD
JI Curr. Probl. Pediatr. Adolesc. Health Care
PD MAY
PY 2015
VL 45
IS 5
BP 134
EP 142
DI 10.1016/j.cppeds.2015.03.003
PG 9
WC Pediatrics
WE Science Citation Index Expanded (SCI-EXPANDED)
SC Pediatrics
GA CK0GA
UT WOS:000355882500002
PM 26043042
DA 2022-07-02
ER

PT J
AU Bruinsma, BG
   Uygun, K
   Yarmush, ML
   Saeidi, N
AF Bruinsma, Bote G.
   Uygun, Korkut
   Yarmush, Martin L.
   Saeidi, Nima
TI Surgical models of Roux-en-Y gastric bypass surgery and sleeve
   gastrectomy in rats and mice
SO NATURE PROTOCOLS
LA English
DT Article
ID BARIATRIC SURGERY; ENERGY-EXPENDITURE; MEDICAL THERAPY; MOUSE MODEL;
   OBESITY; WEIGHT; PREVALENCE; MORTALITY; TRENDS
AB Bariatric surgery is the only definitive solution currently available for the present obesity pandemic. These operations typically involve reconfiguration of gastrointestinal tract anatomy and impose profound metabolic and physiological benefits, such as substantially reducing body weight and ameliorating type II diabetes. Therefore, animal models of these surgeries offer unique and exciting opportunities to delineate the underlying mechanisms that contribute to the resolution of obesity and diabetes. Here we describe a standardized procedure for mouse and rat models of Roux-en-Y gastric bypass (80-90 min operative time) and sleeve gastrectomy (30-45 min operative time), which, to a high degree, resembles operations in humans. We also provide detailed protocols for both pre- and postoperative techniques that ensure a high success rate in the operations. These protocols provide the opportunity to mechanistically investigate the systemic effects of the surgical interventions, such as regulation of body weight, glucose homeostasis and gut microbiome.
C1 [Bruinsma, Bote G.; Uygun, Korkut; Yarmush, Martin L.; Saeidi, Nima] Massachusetts Gen Hosp, Dept Surg, Ctr Engn Med, Boston, MA 02114 USA.
RP Yarmush, ML (corresponding author), Massachusetts Gen Hosp, Dept Surg, Ctr Engn Med, Boston, MA 02114 USA.
EM myarmush@mgh.harvard.edu; nsaeidi@mgh.harvard.edu
RI Uygun, Korkut/AAH-3950-2020
OI Uygun, Korkut/0000-0003-2088-7860; Yarmush, Martin/0000-0003-4986-8444
FU US National Institutes of Health [DK095558]; NATIONAL INSTITUTE OF
   DIABETES AND DIGESTIVE AND KIDNEY DISEASES [F32DK095558] Funding Source:
   NIH RePORTER
FX This work was supported by US National Institutes of Health grant no.
   DK095558 to N.S.
CR Barnett Sean J, 2013, Adv Pediatr, V60, P311, DOI 10.1016/j.yapd.2013.04.014
   Buchwald H, 2004, JAMA-J AM MED ASSOC, V292, P1724, DOI 10.1001/jama.292.14.1724
   Buchwald H, 2007, SURGERY, V142, P621, DOI 10.1016/j.surg.2007.07.018
   Bueter M, 2012, JOVE-J VIS EXP, DOI 10.3791/3940
   Bueter M, 2010, GASTROENTEROLOGY, V138, P1845, DOI 10.1053/j.gastro.2009.11.012
   Carlin AM, 2013, ANN SURG, V257, P791, DOI 10.1097/SLA.0b013e3182879ded
   CDC, COR DIS 2019 COVID 1
   Chambers AP, 2011, PHYSIOL BEHAV, V105, P120, DOI 10.1016/j.physbeh.2011.05.026
   Chambers AP, 2011, GASTROENTEROLOGY, V141, P950, DOI 10.1053/j.gastro.2011.05.050
   Chang SH, 2014, JAMA SURG, V149, P275, DOI 10.1001/jamasurg.2013.3654
   Deitel M, 2013, J AM COLL NUTR, V32, P136, DOI 10.1080/07315724.2013.797854
   Flegal KM, 2010, JAMA-J AM MED ASSOC, V303, P235, DOI 10.1001/jama.2009.2014
   Hao Z, 2013, PLOS ONE, V8, DOI 10.1371/journal.pone.0052922
   Hariri N, 2010, NUTR RES REV, V23, P270, DOI 10.1017/S0954422410000168
   John S, 2009, J AM OSTEOPATH ASSOC, V109, P601
   Kucharczyk J, 2013, J SURG RES, V179, pE91, DOI 10.1016/j.jss.2012.02.036
   Laferrere B, 2011, ENDOCRINE, V40, P162, DOI 10.1007/s12020-011-9514-x
   Lenz M, 2009, DTSCH ARZTEBL INT, V106, P641, DOI 10.3238/arztebl.2009.0641
   Meguid MM, 2004, J GASTROINTEST SURG, V8, P621, DOI 10.1016/j.gassur.2004.02.003
   Mingrone G, 2012, NEW ENGL J MED, V366, P1577, DOI 10.1056/NEJMoa1200111
   Ng M, 2014, LANCET, V384, P766, DOI 10.1016/S0140-6736(14)60460-8
   Ogden CL, 2014, JAMA-J AM MED ASSOC, V311, P806, DOI 10.1001/jama.2014.732
   Patrikakos P, 2009, OBES SURG, V19, P1586, DOI 10.1007/s11695-009-9965-9
   PORIES WJ, 1995, ANN SURG, V222, P339, DOI 10.1097/00000658-199509000-00011
   Rizzello M, 2010, OBES SURG, V20, P50, DOI 10.1007/s11695-009-0017-2
   Saeidi N, 2012, INT J OBESITY, V36, P1396, DOI 10.1038/ijo.2012.167
   Saeidi N, 2013, SCIENCE, V341, P406, DOI 10.1126/science.1235103
   Schauer PR, 2014, NEW ENGL J MED, V370, P2002, DOI [10.1056/NEJMoa1401329, 10.1056/NEJMc1407393]
   Schauer PR, 2012, NEW ENGL J MED, V366, P1567, DOI 10.1056/NEJMoa1200225
   Schlager A, 2011, MICROSURG, V31, P66, DOI 10.1002/micr.20797
   Sjostrom L, 2004, NEW ENGL J MED, V351, P2683, DOI 10.1056/NEJMoa035622
   Stefater MA, 2012, ENDOCR REV, V33, P595, DOI 10.1210/er.2011-1044
   Stylopoulos N, 2009, OBESITY, V17, P1839, DOI 10.1038/oby.2009.207
   Wickremesekera K, 2005, OBES SURG, V15, P474, DOI 10.1381/0960892053723402
   Ye JP, 2014, AM J PHYSIOL-REG I, V306, pR352, DOI 10.1152/ajpregu.00491.2013
   Zheng HY, 2009, AM J PHYSIOL-REG I, V297, pR1273, DOI 10.1152/ajpregu.00343.2009
NR 36
TC 52
Z9 53
U1 1
U2 20
PU NATURE PUBLISHING GROUP
PI LONDON
PA MACMILLAN BUILDING, 4 CRINAN ST, LONDON N1 9XW, ENGLAND
SN 1754-2189
EI 1750-2799
J9 NAT PROTOC
JI Nat. Protoc.
PD MAR
PY 2015
VL 10
IS 3
DI 10.1038/nprot.2015.027
PG 13
WC Biochemical Research Methods
WE Science Citation Index Expanded (SCI-EXPANDED)
SC Biochemistry & Molecular Biology
GA CE6FE
UT WOS:000351931300010
PM 25719268
OA Green Accepted
DA 2022-07-02
ER

PT J
AU Palzer, S
AF Palzer, Stefan
TI Technological solutions for reducing impact and content of health
   sensitive nutrients in food
SO TRENDS IN FOOD SCIENCE & TECHNOLOGY
LA English
DT Review
DE Salt; Low-molecular weight sugars; Trans fat; Saturated fat; Mitigation
   strategies; Sweetener
ID COGNITIVE PERFORMANCE; MODEL CHEESES; SALT; TASTE; PERCEPTION; FAT;
   SWEETENERS; MODULATORS; RELEASE; FLAVOR
AB lschaemic Heart Disease, Stroke and Diabetes Mellitus are accounting for more than 15 Mio deaths/year and are thus amongst the globally leading death causes. All three diseases are co-morbidities of obesity. They are impacted by genetics, epigenetics and diet and were linked in numerous studies with the excessive intake of sodium, low-molecular weight sugar, trans-fats, saturated fats and total energy consumed. Accordingly these food components are considered to be health sensitive ingredients and WHO and EFSA issued recommended maximal intake levels.
   The current contribution highlights the most promising strategies to reduce these health sensitive nutrients without decreasing consumer preference. This is achieved a priori by replacing them with alternative ingredients and dispersed structures providing similar sensory experiences. Amplifying the sensory impact of these nutrients by controlling transport phenomena or using bioactives interacting with the oral sensory cells allows reducing concentration of these ingredients. Last but not least the impact of excessive consumption of these nutrients can be partially mitigated through counteracting bioactives or by modulating the gastro-intestinal microbiome which impacts e.g. nutrient release during digestion. (C) 2017 Elsevier Ltd. All rights reserved.
C1 [Palzer, Stefan] Nestec Ltd, Ave Nestle 55, CH-1800 Vevey, Switzerland.
RP Palzer, S (corresponding author), Nestec Ltd, Ave Nestle 55, CH-1800 Vevey, Switzerland.
EM stefan.palzer@nestle.com
CR Adapa S, 2000, J DAIRY SCI, V83, P2224, DOI 10.3168/jds.S0022-0302(00)75106-X
   Agostoni C, 2010, EFSA J, V8, DOI 10.2903/j.efsa.2010.1462
   Barnes HA., 2000, HDB ELEMENTARY RHEOL
   Beckett S., 2014, IND CHOCOLATE MANUFA
   Bellisle F, 2004, BRIT J NUTR, V92, pS227, DOI 10.1079/BJN20041171
   Benton D, 2003, PSYCHOPHARMACOLOGY, V166, P86, DOI 10.1007/s00213-002-1334-5
   Bobowski N, 2015, FOOD QUAL PREFER, V39, P40, DOI 10.1016/j.foodqual.2014.06.005
   Boisard L, 2014, FOOD CHEM, V145, P437, DOI 10.1016/j.foodchem.2013.08.049
   Brewer M. S., 1995, Journal of Sensory Studies, V10, P73, DOI 10.1111/j.1745-459X.1995.tb00005.x
   Briciu RD, 2010, J CHROMATOGR A, V1217, P3702, DOI 10.1016/j.chroma.2010.03.057
   Burns AA, 2002, EUR J CLIN NUTR, V56, P368, DOI 10.1038/sj.ejcn.1601326
   Dresselhuis DM, 2008, FOOD HYDROCOLLOID, V22, P1170, DOI 10.1016/j.foodhyd.2007.06.013
   DuBois G., 1992, SWEETENERS DISCOVERY, P261
   DuBois GE, 2012, ANNU REV FOOD SCI T, V3, P353, DOI 10.1146/annurev-food-022811-101236
   *EFSA, 2005, OP SCI PAN DIET PROD
   GEURTS TJ, 1974, NETH MILK DAIRY J, V28, P102
   Gilbertson TA, 2005, PHYSIOL BEHAV, V86, P681, DOI 10.1016/j.physbeh.2005.08.057
   Guinee TP, 2004, INT J DAIRY TECHNOL, V57, P99, DOI 10.1111/j.1471-0307.2004.00145.x
   Heidolph BB, 2011, CEREAL FOOD WORLD, V56, P5, DOI 10.1094/CFW-56-1-0005
   Henney JE, 2010, STRATEGIES TO REDUCE SODIUM INTAKE IN THE UNITED STATES, P1
   Hunter RW, 2014, CHEM BIOL, V21, P866, DOI 10.1016/j.chembiol.2014.05.014
   Li XD, 2002, P NATL ACAD SCI USA, V99, P4692, DOI 10.1073/pnas.072090199
   Lynch J., 1993, AM J PHYSIOL-RENAL, V305, pF568
   McGregor RA, 2013, NUTR METAB, V10, DOI 10.1186/1743-7075-10-46
   Phan VA, 2008, INT DAIRY J, V18, P956, DOI 10.1016/j.idairyj.2008.03.015
   Pivk U, 2008, J AGR FOOD CHEM, V56, P507, DOI 10.1021/jf071662b
   Prakash I., 2007, US Patent Application, Patent No. 20070128311
   Reis P, 2008, LANGMUIR, V24, P7400, DOI 10.1021/la800531y
   Robin F, 2012, TRENDS FOOD SCI TECH, V28, P23, DOI 10.1016/j.tifs.2012.06.008
   Servant G, 2010, P NATL ACAD SCI USA, V107, P4746, DOI 10.1073/pnas.0911670107
   Shivanna N, 2013, J DIABETES COMPLICAT, V27, P103, DOI 10.1016/j.jdiacomp.2012.10.001
   Sinopoli DA, 2012, J FOOD SCI, V77, pS319, DOI 10.1111/j.1750-3841.2012.02862.x
   Smit HJ, 2011, EUR J CLIN NUTR, V65, P81, DOI 10.1038/ejcn.2010.187
   Wan-Yuan K., 2014, J FOOD SCI, V79, P2245
   Wan-Yuan Kuo, 2014, Comprehensive Reviews in Food Science and Food Safety, V13, P906
   Widenhorn-Muller K, 2008, PEDIATRICS, V122, P279, DOI 10.1542/peds.2007-0944
   Wildmoser H, 2004, THESIS
   World Health Organisation, 2020, TOP 10 CAUS DEATH
   World Health Organization, 2012, GUID SOD INT AD CHIL
   World Health Organization, 2020, HLTH DIET
   World Health Organization, 2015, GUID SUG INT AD CHIL
   YAMAGUCHI S, 1984, J FOOD SCI, V49, P82, DOI 10.1111/j.1365-2621.1984.tb13675.x
   Zygler A, 2010, TALANTA, V82, P1742, DOI 10.1016/j.talanta.2010.07.070
NR 43
TC 7
Z9 8
U1 1
U2 33
PU ELSEVIER SCIENCE LONDON
PI LONDON
PA 84 THEOBALDS RD, LONDON WC1X 8RR, ENGLAND
SN 0924-2244
J9 TRENDS FOOD SCI TECH
JI Trends Food Sci. Technol.
PD APR
PY 2017
VL 62
BP 170
EP 176
DI 10.1016/j.tifs.2016.11.022
PG 7
WC Food Science & Technology
WE Science Citation Index Expanded (SCI-EXPANDED)
SC Food Science & Technology
GA ES4MS
UT WOS:000399510000016
DA 2022-07-02
ER

PT J
AU Kobayashi, H
   Uchimura, K
   Ishii, T
   Takahashi, K
   Mori, K
   Tsuchiya, K
   Furuya, F
AF Kobayashi, Hidetoshi
   Uchimura, Kohei
   Ishii, Toshihisa
   Takahashi, Kazuya
   Mori, Kentaro
   Tsuchiya, Kyoichiro
   Furuya, Fumihiko
TI Intelectin1 ameliorates macrophage activation via inhibiting the nuclear
   factor kappa B pathway
SO ENDOCRINE JOURNAL
LA English
DT Article; Early Access
DE ER-stress; Inflammation; Nuclear factor kappa B; Macrophage
ID ENDOPLASMIC-RETICULUM STRESS; GUT MICROBIOTA; OMENTIN; ADIPONECTIN;
   SERUM; INFLAMMATION; MECHANISMS; EXPRESSION; OBESITY; GENE
AB Inteletin1 (Itln1) is an adipokine that is abundantly expressed in intestine, ovary, and lung. The expression levels of ITLN1 are decreased in the presence of diabetes or obesity, but the mechanisms of its production and function are still controversial. The aim of this study is to elucidate the mechanisms of ITLN1 synthesis and ITLN1-associated macrophage activation. To analyze the effects of high fat and high-carbohydrate diet (HFHCD) on the expression of ITLN1 in the intestine, the mice were fed a HFHCD for 8 weeks. HFHCD feeding enhanced the endoplasmic reticulum (ER)-stress in the intestine and inhibited the expression of Itln1 in the intestinal endocrine cells and lowered circulating ITLN1 levels. In contrast, treatment with a chemical chaperone and reduction of ER-stress restored the expression of Itln1 in the intestine of HFHCDfed mice. Furthermore, in vitro studies indicated that ITLN1 physically interacts with adiponectin receptor 1 and suppresses lipopolysaccharide-induced mRNA expressions of pro-inflammatory cytokines and phagocytosis activities via inhibition of the nuclear factor kappa B-signaling pathway in macrophages. These results suggest that diet-induced ER-stress decreases circulating ITLN1 via inhibition of its synthesis in the intestine, and a reduction of circulating ITLN1 might enhanced the expression of proinflammatory cytokines and macrophage activation, following exacerbate the chronic inflammation of metabolic syndrome.
C1 [Kobayashi, Hidetoshi] Nirasaki Sogo Hosp, Dept Internal Med, Nirasaki, Yamanashi, Japan.
   [Uchimura, Kohei; Ishii, Toshihisa; Takahashi, Kazuya; Furuya, Fumihiko] Univ Yamanashi, Interdisciplinary Grad Sch Med & Engn, Dept Internal Med, Div Nephrol, 1111 Shimokato, Chuo, Yamanashi 4093894, Japan.
   [Mori, Kentaro] Washington Univ, Sch Med, Dept Dev Biol, St Louis, MO 63110 USA.
   [Tsuchiya, Kyoichiro] Univ Yamanashi Hosp, Dept Diabet & Endocrinol, Chuo, Yamanashi, Japan.
RP Furuya, F (corresponding author), Univ Yamanashi, Interdisciplinary Grad Sch Med & Engn, Dept Internal Med, Div Nephrol, 1111 Shimokato, Chuo, Yamanashi 4093894, Japan.
EM ffuruya@yamanashi.ac.jp
CR Adya R, 2015, J DIABETES RES, V2015, DOI 10.1155/2015/648239
   Andrade-Oliveira V, 2019, FRONT PHARMACOL, V10, DOI 10.3389/fphar.2019.01192
   Batista CMDS, 2007, DIABETES, V56, P1655, DOI 10.2337/db06-1506
   Boulange CL, 2016, GENOME MED, V8, DOI 10.1186/s13073-016-0303-2
   DiBaise JK, 2008, MAYO CLIN PROC, V83, P460, DOI 10.4065/83.4.460
   Fellmann L, 2013, PHARMACOL THERAPEUT, V137, P331, DOI 10.1016/j.pharmthera.2012.11.004
   Furuya F, 2017, SCI REP-UK, V7, DOI 10.1038/srep43960
   Gregor MF, 2011, ANNU REV IMMUNOL, V29, P415, DOI 10.1146/annurev-immunol-031210-101322
   Guo RM, 2018, MOL MED REP, V17, P209, DOI 10.3892/mmr.2017.7878
   Guo Y, 2014, PLOS ONE, V9, DOI 10.1371/journal.pone.0086881
   Hayden MS, 2004, GENE DEV, V18, P2195, DOI 10.1101/gad.1228704
   Hiramatsu-Ito M, 2016, CARDIOVASC RES, V110, P107, DOI 10.1093/cvr/cvv282
   Ichijo S, 2014, PLOS ONE, V9, DOI 10.1371/journal.pone.0116252
   Ishii T, 2019, J CLIN ENDOCR METAB, V104, P172, DOI 10.1210/jc.2017-02705
   Iwabu M, 2010, NATURE, V464, P1313, DOI 10.1038/nature08991
   Kant AK, 2004, J AM DIET ASSOC, V104, P615, DOI 10.1016/j.jada.2004.01.010
   Kaser A, 2010, MUCOSAL IMMUNOL, V3, P11, DOI 10.1038/mi.2009.122
   Lassenius MI, 2011, DIABETES CARE, V34, P1809, DOI 10.2337/dc10-2197
   Sanchez-Zamorano LM, 2016, NUTR RES, V36, P845, DOI 10.1016/j.nutres.2016.04.008
   Onur I, 2014, ANGIOLOGY, V65, P896, DOI 10.1177/0003319713511322
   Ouchi N, 2011, NAT REV IMMUNOL, V11, P85, DOI 10.1038/nri2921
   Qi D, 2016, CELL DEATH DIS, V7, DOI 10.1038/cddis.2016.265
   Rao RV, 2001, J BIOL CHEM, V276, P33869, DOI 10.1074/jbc.M102225200
   Saad MJA, 2016, PHYSIOLOGY, V31, P283, DOI 10.1152/physiol.00041.2015
   Salvator H, 2021, FRONT PHARMACOL, V12, DOI 10.3389/fphar.2021.718929
   Schaffler A, 2005, BBA-GENE STRUCT EXPR, V1732, P96, DOI 10.1016/j.bbaexp.2005.11.005
   Shimura H, 1998, MOL ENDOCRINOL, V12, P1473, DOI 10.1210/me.12.10.1473
   Sun YY, 2013, PLOS ONE, V8, DOI 10.1371/journal.pone.0063354
   Takahashi K, 2014, J BIOL CHEM, V289, P12485, DOI 10.1074/jbc.M113.544122
   Thundyil J, 2012, BRIT J PHARMACOL, V165, P313, DOI 10.1111/j.1476-5381.2011.01560.x
   Tornatore L, 2012, TRENDS CELL BIOL, V22, P557, DOI 10.1016/j.tcb.2012.08.001
   Tsuji S, 2001, J BIOL CHEM, V276, P23456, DOI 10.1074/jbc.M103162200
   Uchimura K, 2014, NAT COMMUN, V5, DOI 10.1038/ncomms4428
   Washimi K, 2012, PLOS ONE, V7, DOI 10.1371/journal.pone.0039889
   Yamauchi T, 2002, NAT MED, V8, P1288, DOI 10.1038/nm788
NR 35
TC 0
Z9 0
U1 0
U2 0
PU JAPAN ENDOCRINE SOC
PI KYOTO
PA 75  YANAGINOBANBA NISHIIRU-MASUYA-CHO, SANJOU-DORI, NAKAGYOU-KU, KYOTO,
   604-8111, JAPAN
SN 0918-8959
EI 1348-4540
J9 ENDOCR J
JI Endocr. J.
DI 10.1507/endocrj.EJ21-0438
EA DEC 2021
PG 8
WC Endocrinology & Metabolism
WE Science Citation Index Expanded (SCI-EXPANDED)
SC Endocrinology & Metabolism
GA XX9CT
UT WOS:000736584900001
PM 34866068
OA gold
DA 2022-07-02
ER

PT J
AU Paudel, D
   Dhungana, B
   Caffe, M
   Krishnan, P
AF Paudel, Devendra
   Dhungana, Bandana
   Caffe, Melanie
   Krishnan, Padmanaban
TI A Review of Health-Beneficial Properties of Oats
SO FOODS
LA English
DT Review
DE oats; beta-glucan; cardiovascular disease (CVD); type-2 diabetes;
   obesity; cancer
ID IN-VITRO FERMENTATION; BILE-ACID EXCRETION; BARLEY BETA-GLUCAN;
   GLUTEN-FREE DIET; MOLECULAR-WEIGHT; CELIAC-DISEASE; BLOOD-GLUCOSE;
   CHOLESTEROL CONCENTRATIONS; ANTIOXIDANT ACTIVITIES; INSULIN SENSITIVITY
AB Oat is among the food crops and ancient grains cultivated and consumed worldwide. It is gaining in popularity owing to its nutritional composition and multifunctional benefits of select bioactive compounds. Beta-glucan is an important component of dietary fiber found in oat grains. It is the major active compound in oats with proven cholesterol-lowering and antidiabetic effects. Oats also provide substantial levels of other bioactive compounds such as phenolic acids, tocols, sterols, avenacosides, and avenanthramides. The consumption of oats has been determined to be beneficial for human health by promoting immunomodulation and improving gut microbiota. In addition, oat consumption assists in preventing diseases such as atherosclerosis, dermatitis, and some forms of cancer. While much has been published in relation to oat nutrients and oat fibers and their impact on major diseases, the oat industries and consumers may benefit from greater knowledge and understanding of clinical effects, range of occurrence, distribution, therapeutic doses and food functional attributes of other oat bioactives such as avenanthramides and saponins as well as other anti-inflammatory agents found in the cereal. This review focuses on the various studies relevant to the contribution of the consumption of oats and oat-based products in preventing human diseases and promoting human health.
C1 [Paudel, Devendra; Krishnan, Padmanaban] South Dakota State Univ, Dairy & Food Sci Dept, Brookings, SD 57007 USA.
   [Dhungana, Bandana; Caffe, Melanie] South Dakota State Univ, Dept Agron Hort & Plant Sci, Brookings, SD 57007 USA.
RP Krishnan, P (corresponding author), South Dakota State Univ, Dairy & Food Sci Dept, Brookings, SD 57007 USA.
EM devendra.paudel@jacks.sdstate.edu; bandana.dhungana@jacks.sdstate.edu;
   melanie.caffe@sdstate.edu; Padmanaban.Krishnan@sdstate.edu
RI Paudel, Devendra/AAB-9051-2022
OI Paudel, Devendra/0000-0002-6521-9121
FU USDA National Institute of Food and Agriculture [2018-67017-27566];
   South Dakota Agricultural Experiment Station
FX FundingThis research was funded by USDA National Institute of Food and
   Agriculture (Grant No. 2018-67017-27566) and South Dakota Agricultural
   Experiment Station.
CR Agostoni C, 2011, EFSA J, V9, DOI 10.2903/j.efsa.2011.2207
   Alexandrescu DT, 2007, CLIN EXP DERMATOL, V32, P71, DOI 10.1111/j.1365-2230.2006.02285.x
   Alrahmany R, 2013, FOOD RES INT, V52, P568, DOI 10.1016/j.foodres.2013.03.037
   Ames N, 2019, FOOD CHEM FUNCT ANAL, V6, P147
   ANDERSON JW, 1990, AM J CLIN NUTR, V52, P495, DOI 10.1093/ajcn/52.3.495
   Andersson KE, 2010, ATHEROSCLEROSIS, V212, P93, DOI 10.1016/j.atherosclerosis.2010.05.001
   Andrade EF, 2015, NUTR HOSP, V31, P170, DOI 10.3305/nh.2015.31.1.7597
   Aries MF, 2005, BIOL PHARM BULL, V28, P601, DOI 10.1248/bpb.28.601
   Bae IY, 2009, FOOD HYDROCOLLOID, V23, P2016, DOI 10.1016/j.foodhyd.2009.03.016
   Bao L, 2014, BRIT J NUTR, V112, P457, DOI 10.1017/S0007114514000889
   Battilana P, 2001, EUR J CLIN NUTR, V55, P327, DOI 10.1038/sj.ejcn.1601160
   BEER MU, 1995, EUR J CLIN NUTR, V49, P517
   Boukid F, 2018, COMPR REV FOOD SCI F, V17, P123, DOI 10.1111/1541-4337.12315
   Bozbulut R, 2019, TRENDS FOOD SCI TECH, V83, P159, DOI 10.1016/j.tifs.2018.11.018
   BRAATEN JT, 1991, AM J CLIN NUTR, V53, P1425, DOI 10.1093/ajcn/53.6.1425
   BRAATEN JT, 1994, EUR J CLIN NUTR, V48, P465
   BRIDGES SR, 1992, AM J CLIN NUTR, V56, P455, DOI 10.1093/ajcn/56.2.455
   Bromilow S, 2017, J PROTEOMICS, V163, P67, DOI 10.1016/j.jprot.2017.03.026
   Butt MS, 2008, EUR J NUTR, V47, P68, DOI 10.1007/s00394-008-0698-7
   Centers for Disease Control and Prevention Atlanta (GA): National Health Interview Survey (NHIS), 2017, CTR DIS CONTROL PREV
   Cerio R, 2010, J DRUGS DERMATOL, V9, P1116
   Chang HC, 2013, PLANT FOOD HUM NUTR, V68, P18, DOI 10.1007/s11130-013-0336-2
   Chen CY, 2004, J NUTR, V134, P1459, DOI 10.1093/jn/134.6.1459
   Cho NH, 2018, DIABETES RES CLIN PR, V138, P271, DOI 10.1016/j.diabres.2018.02.023
   Choromanska A, 2018, PATHOL ONCOL RES, V24, P583, DOI 10.1007/s12253-017-0278-3
   Choromanska A, 2015, INT J BIOL MACROMOL, V80, P23, DOI 10.1016/j.ijbiomac.2015.05.035
   Clemens R, 2014, BRIT J NUTR, V112, pS75, DOI 10.1017/S0007114514002724
   Codex Alimentarius Commission, 2009, OFF J EUR UNION, V21, pL16
   Cohen IS, 2019, FRONT PEDIATR, V7, DOI 10.3389/fped.2019.00384
   Comino I, 2015, WORLD J GASTROENTERO, V21, P11825, DOI 10.3748/wjg.v21.i41.11825
   Connolly ML, 2010, ANAEROBE, V16, P483, DOI 10.1016/j.anaerobe.2010.07.001
   Daou C, 2012, COMPR REV FOOD SCI F, V11, P355, DOI 10.1111/j.1541-4337.2012.00189.x
   DAVIDSON MH, 1991, JAMA-J AM MED ASSOC, V265, P1833, DOI 10.1001/jama.265.14.1833
   Davis JM, 2004, AM J PHYSIOL-REG I, V286, pR366, DOI 10.1152/ajpregu.00304.2003
   Dhakal H, 2019, SCI REP-UK, V9, DOI 10.1038/s41598-019-43412-2
   DiSilvestro RA, 2009, FASEB J, V23
   Dong JL, 2016, J FUNCT FOODS, V25, P408, DOI 10.1016/j.jff.2016.06.025
   Dreher M. L., 2018, Dietary Patterns and Whole Plant Foods in Aging and Disease, P291, DOI 10.1007/978-3-319-59180-3
   Du B, 2014, PHYTOTHER RES, V28, P159, DOI 10.1002/ptr.4963
   Estrada A, 1997, MICROBIOL IMMUNOL, V41, P991, DOI 10.1111/j.1348-0421.1997.tb01959.x
   Eussen SRBM, 2011, PHARMACOL RES, V64, P36, DOI 10.1016/j.phrs.2011.02.008
   Fasano A, 2012, NEW ENGL J MED, V367, P2419, DOI 10.1056/NEJMcp1113994
   FENWICK DE, 1983, J SCI FOOD AGR, V34, P186, DOI 10.1002/jsfa.2740340212
   FISHER H, 1967, P SOC EXP BIOL MED, V126, P108, DOI 10.3181/00379727-126-32378
   Fowler JE, 2010, J DRUGS DERMATOL, V9, pS72
   Fu JS, 2015, MOL NUTR FOOD RES, V59, P2471, DOI 10.1002/mnfr.201500250
   Gamage HKAH, 2017, SCI REP-UK, V7, DOI 10.1038/s41598-017-14707-z
   GOLD KV, 1988, WESTERN J MED, V148, P299
   Granfeldt Y, 2008, EUR J CLIN NUTR, V62, P600, DOI 10.1038/sj.ejcn.1602747
   Green PHR, 2007, NEW ENGL J MED, V357, P1731, DOI 10.1056/NEJMra071600
   GROOT APD, 1963, LANCET, V2, P303, DOI 10.1016/S0140-6736(63)90210-1
   Grundy MML, 2018, FOOD FUNCT, V9, P1328, DOI 10.1039/c7fo02006f
   Gudbrandsen OA, 2005, BRIT J NUTR, V94, P321, DOI 10.1079/BJN20051496
   Guo LN, 2014, LIPIDS HEALTH DIS, V13, DOI 10.1186/1476-511X-13-182
   Guo WM, 2010, NUTR CANCER, V62, P1007, DOI 10.1080/01635581.2010.492090
   Han SF, 2019, J FUNCT FOODS, V56, P14, DOI 10.1016/j.jff.2019.02.046
   Hardman CMJ, 1997, NEW ENGL J MED, V337, P1884, DOI 10.1056/NEJM199712253372604
   Hardy MY, 2015, J AUTOIMMUN, V56, P56, DOI 10.1016/j.jaut.2014.10.003
   He BB, 2018, INT J MOL SCI, V19, DOI 10.3390/ijms19082407
   HICKS V, 1995, J NUTR BIOCHEM, V6, P246, DOI 10.1016/0955-2863(95)00021-Q
   Ho HVT, 2016, BRIT J NUTR, V116, P1369, DOI 10.1017/S000711451600341X
   Hoffenberg EJ, 2000, J PEDIATR-US, V137, P361, DOI 10.1067/mpd.2000.109003
   Huang XF, 2011, MOL NUTR FOOD RES, V55, P1118, DOI 10.1002/mnfr.201100095
   Hughes SA, 2007, J AGR FOOD CHEM, V55, P4589, DOI 10.1021/jf070293g
   Hughes SA, 2008, FEMS MICROBIOL ECOL, V64, P482, DOI 10.1111/j.1574-6941.2008.00478.x
   JANATUINEN EK, 1995, NEW ENGL J MED, V333, P1033, DOI 10.1056/NEJM199510193331602
   Joyce SA, 2019, FRONT NUTR, V6, DOI 10.3389/fnut.2019.00171
   Kang C, 2018, FREE RADICAL BIO MED, V117, P30, DOI 10.1016/j.freeradbiomed.2018.01.020
   KANNEL WB, 1971, ANN INTERN MED, V74, P1, DOI 10.7326/0003-4819-74-1-1
   Kaukinen K, 2013, NUTRIENTS, V5, P4380, DOI 10.3390/nu5114380
   Keenan Joseph M, 2002, J Fam Pract, V51, P369
   Kim JM, 2013, EXP DERMATOL, V22, P759, DOI 10.1111/exd.12243
   KIRBY RW, 1981, AM J CLIN NUTR, V34, P824, DOI 10.1093/ajcn/34.5.824
   Klose C, 2012, CRIT REV FOOD SCI, V52, P629, DOI 10.1080/10408398.2010.504902
   Koenig R, 2014, NUTR J, V13, DOI 10.1186/1475-2891-13-21
   Koenig RT, 2016, EUR J APPL PHYSIOL, V116, P67, DOI 10.1007/s00421-015-3244-3
   Kosova K, 2020, PLANT FOOD HUM NUTR, V75, P131, DOI 10.1007/s11130-020-00800-8
   Kristek A, 2019, BRIT J NUTR, V121, P549, DOI 10.1017/S0007114518003501
   Kurtz Ellen S, 2007, J Drugs Dermatol, V6, P167
   Lasztity R, 1998, FOOD REV INT, V14, P99, DOI 10.1080/87559129809541150
   LIA A, 1995, AM J CLIN NUTR, V62, P1245, DOI 10.1093/ajcn/62.6.1245
   Liu B, 2015, FOOD FUNCT, V6, P3454, DOI [10.1039/c5fo00563a, 10.1039/C5FO00563A]
   Liu S, 2011, AGR SCI CHINA, V10, P1301, DOI 10.1016/S1671-2927(11)60122-3
   LUND EK, 1989, BRIT J NUTR, V62, P91, DOI 10.1079/BJN19890010
   MAIZEL JV, 1964, BIOCHEMISTRY-US, V3, P424, DOI 10.1021/bi00891a020
   MARLETT JA, 1994, HEPATOLOGY, V20, P1450, DOI 10.1002/hep.1840200612
   Martinez-Villaluenga C, 2017, CURR OPIN FOOD SCI, V14, P26, DOI 10.1016/j.cofs.2017.01.004
   Mathers CD, 2006, PLOS MED, V3, DOI 10.1371/journal.pmed.0030442
   Matheson JD, 2001, J BURN CARE REHABIL, V22, P76, DOI 10.1097/00004630-200101000-00017
   Meydani M, 2009, NUTR REV, V67, P731, DOI 10.1111/j.1753-4887.2009.00256.x
   Moore MM, 2004, CEREAL CHEM, V81, P567, DOI 10.1094/CCHEM.2004.81.5.567
   Murphy JP., 1992, AGRONOMY MONOGRAPHS, P1
   Myhrstad MCW, 2020, NUTRIENTS, V12, DOI 10.3390/nu12030859
   Nie L, 2006, ATHEROSCLEROSIS, V186, P260, DOI 10.1016/j.atherosclerosis.2005.07.027
   Nilsson U, 2008, EUR J CLIN NUTR, V62, P978, DOI 10.1038/sj.ejcn.1602816
   Nordlund E, 2012, J AGR FOOD CHEM, V60, P8134, DOI 10.1021/jf3008037
   O'Neil CE, 2015, FOOD NUTR RES, V59, DOI 10.3402/fnr.v59.26673
   Panahi S, 2007, J AM COLL NUTR, V26, P639, DOI 10.1080/07315724.2007.10719641
   Paudel D., 2018, RAPID SIMULTANEOUS D
   Paudel D, 2018, CEREAL FOOD WORLD, V63, P17, DOI 10.1094/CFW-63-1-0017
   Pazyar N, 2012, INDIAN J DERMATOL VE, V78, P142, DOI 10.4103/0378-6323.93629
   Peng CH, 2013, J FUNCT FOODS, V5, P53, DOI 10.1016/j.jff.2012.08.003
   Peterson DM, 2002, FOOD CHEM, V79, P473, DOI 10.1016/S0308-8146(02)00219-4
   PETERSON DM, 1995, CEREAL CHEM, V72, P21
   Pick ME, 1996, J AM DIET ASSOC, V96, P1254, DOI 10.1016/S0002-8223(96)00329-X
   Pillai R., 2005, INT J COSMETIC SCI, V27, P292, DOI DOI 10.1111/J.1463-1318.2005.00268_3.X
   Pinto-Sanchez MI, 2017, GASTROENTEROLOGY, V153, P395, DOI 10.1053/j.gastro.2017.04.009
   Poley JR, 2017, J AM COLL NUTR, V36, P1, DOI 10.1080/07315724.2015.1085815
   Pulido OM, 2009, ADV FOOD NUTR RES, V57, P235, DOI 10.1016/S1043-4526(09)57006-4
   Qiu J, 2010, J SCI FOOD AGR, V90, P1951, DOI 10.1002/jsfa.4040
   Queenan KM, 2007, NUTR J, V6, DOI 10.1186/1475-2891-6-6
   Ramakers JD, 2007, MOL NUTR FOOD RES, V51, P211, DOI 10.1002/mnfr.200600149
   Rasane P, 2015, J FOOD SCI TECH MYS, V52, P662, DOI 10.1007/s13197-013-1072-1
   Rebello CJ, 2016, NUTR REV, V74, P131, DOI 10.1093/nutrit/nuv063
   Rosch C, 2016, J FUNCT FOODS, V26, P279, DOI 10.1016/j.jff.2016.07.023
   Safa Gilles, 2010, Indian J Dermatol, V55, P295, DOI 10.4103/0019-5154.70679
   Sahasrabudhe NM, 2016, J FUNCT FOODS, V21, P104, DOI 10.1016/j.jff.2015.11.037
   Sang SM, 2017, MOL NUTR FOOD RES, V61, DOI 10.1002/mnfr.201600715
   Schmitz J, 1997, BRIT MED J, V314, P159, DOI 10.1136/bmj.314.7075.159
   Schuppan D, 2009, GASTROENTEROLOGY, V137, P1912, DOI 10.1053/j.gastro.2009.09.008
   Shen RL, 2016, FOOD AGR IMMUNOL, V27, P657, DOI 10.1080/09540105.2016.1148664
   Shen RL, 2012, J AGR FOOD CHEM, V60, P11301, DOI 10.1021/jf302824h
   Shimizu M., 2019, FOOD SURV RES GROUP, P24, DOI [10.13140/RG.2.2.14261.91363, DOI 10.13140/RG.2.2.14261.91363]
   SHINNICK FL, 1990, J NUTR, V120, P561, DOI 10.1093/jn/120.6.561
   Skoglund M, 2008, J CEREAL SCI, V48, P294, DOI 10.1016/j.jcs.2007.09.010
   Soycan G, 2019, FOOD CHEM X, V3, DOI 10.1016/j.fochx.2019.100047
   Sterna V, 2016, AGRIC AGRIC SCI PROC, V8, P252, DOI 10.1016/j.aaspro.2016.02.100
   Lopez MM, 2006, NUTR HOSP, V21, P47
   Suchecka D, 2017, J FUNCT FOODS, V28, P11, DOI 10.1016/j.jff.2016.10.028
   Suchecka D, 2015, J FUNCT FOODS, V14, P244, DOI 10.1016/j.jff.2014.12.019
   Sun NX, 2019, J OLEO SCI, V68, P251, DOI 10.5650/jos.ess18221
   Tang JL, 1998, BMJ-BRIT MED J, V316, P1213, DOI 10.1136/bmj.316.7139.1213
   Tanner Greg, 2019, Front Nutr, V6, P162, DOI 10.3389/fnut.2019.00162
   Tappy L, 1996, DIABETES CARE, V19, P831, DOI 10.2337/diacare.19.8.831
   Thies F, 2014, BRIT J NUTR, V112, pS31, DOI 10.1017/S0007114514002293
   Thomas M, 2018, J AGR FOOD CHEM, V66, P498, DOI 10.1021/acs.jafc.7b04860
   Thompson T, 1997, J AM DIET ASSOC, V97, P1413, DOI 10.1016/S0002-8223(97)00341-6
   Tong LT, 2016, J SCI FOOD AGR, V96, P1396, DOI 10.1002/jsfa.7236
   Tong LT, 2014, FOOD CHEM, V142, P129, DOI 10.1016/j.foodchem.2013.07.028
   Tosh SM, 2013, EUR J CLIN NUTR, V67, P310, DOI 10.1038/ejcn.2013.25
   Tosh SM, 2008, CEREAL CHEM, V85, P211, DOI 10.1094/CCHEM-85-2-0211
   Valeur J, 2016, BRIT J NUTR, V115, P62, DOI 10.1017/S0007114515004213
   Varma P., 2016, J CLIN PREV CARDIOL, V5, P9, DOI [10.4103/2250-3528.183984, DOI 10.4103/2250-3528.183984]
   Virani SS, 2020, CIRCULATION, V141, pE139, DOI 10.1161/CIR.0000000000000757
   Vishwas Tripathi, 2018, Pharmacognosy Reviews, V12, P66, DOI 10.4103/phrev.phrev_34_17
   Volman JJ, 2010, NUTR RES, V30, P40, DOI 10.1016/j.nutres.2009.10.023
   Wang P, 2015, J NUTR, V145, P239, DOI 10.3945/jn.114.206508
   Wang Q, 2014, BRIT J NUTR, V112, pS4, DOI 10.1017/S0007114514002256
   Whitehead A, 2014, AM J CLIN NUTR, V100, P1413, DOI 10.3945/ajcn.114.086108
   Wieser H, 1996, ACTA PAEDIATR, V85, P3, DOI 10.1111/j.1651-2227.1996.tb14239.x
   Wilczak J, 2015, FOOD FUNCT, V6, P590, DOI 10.1039/c4fo00638k
   WOOD PJ, 1994, BRIT J NUTR, V72, P731, DOI 10.1079/BJN19940075
   Wu WB, 2018, J AGR FOOD CHEM, V66, P8005, DOI 10.1021/acs.jafc.8b02767
   Wursch P, 1997, DIABETES CARE, V20, P1774, DOI 10.2337/diacare.20.11.1774
   Xia Z, 2018, FOOD FUNCT, V9, P4720, DOI [10.1039/C8FO00786A, 10.1039/c8fo00786a]
   Yang J, 2014, FOOD CHEM, V160, P338, DOI 10.1016/j.foodchem.2014.03.059
   Yang JL, 2016, J AGR FOOD CHEM, V64, P1549, DOI 10.1021/acs.jafc.5b06071
   Yun CH, 1997, INT J PARASITOL, V27, P329, DOI 10.1016/S0020-7519(96)00178-6
   Yun CH, 2003, FEMS IMMUNOL MED MIC, V35, P67, DOI 10.1016/S0928-8244(02)00460-1
   Yun CH, 1998, MICROBIOL IMMUNOL, V42, P457, DOI 10.1111/j.1348-0421.1998.tb02309.x
   ZHANG JX, 1992, AM J CLIN NUTR, V56, P99, DOI 10.1093/ajcn/56.1.99
   Zhang Y, 2020, J FUNCT FOODS, V65, DOI 10.1016/j.jff.2019.103774
   Zhang Y, 2016, J SCI FOOD AGR, V96, P484, DOI 10.1002/jsfa.7114
   Zhao JY, 2011, J AGR FOOD CHEM, V59, P5986, DOI 10.1021/jf200621y
   Zheng Y, 2018, NAT REV ENDOCRINOL, V14, P88, DOI 10.1038/nrendo.2017.151
   Zhou AL, 2015, J NUTR, V145, P222, DOI 10.3945/jn.114.199778
   Zhou S, 2019, BIOACTIVE FACTORS PR, P185
NR 167
TC 2
Z9 2
U1 39
U2 46
PU MDPI
PI BASEL
PA ST ALBAN-ANLAGE 66, CH-4052 BASEL, SWITZERLAND
EI 2304-8158
J9 FOODS
JI Foods
PD NOV
PY 2021
VL 10
IS 11
AR 2591
DI 10.3390/foods10112591
PG 23
WC Food Science & Technology
WE Science Citation Index Expanded (SCI-EXPANDED)
SC Food Science & Technology
GA XL3EQ
UT WOS:000728030700001
PM 34828872
OA Green Published, gold
DA 2022-07-02
ER

PT J
AU Sassi, F
   Tamone, C
   D'Amelio, P
AF Sassi, Francesca
   Tamone, Cristina
   D'Amelio, Patrizia
TI Vitamin D: Nutrient, Hormone, and Immunomodulator
SO NUTRIENTS
LA English
DT Review
DE vitamin D; immune system; gut microbiota; autoimmune diseases; T cells
ID INFLAMMATORY-BOWEL-DISEASE; REGULATORY T-CELLS; 1,25-DIHYDROXYVITAMIN
   D-3; D-RECEPTOR; D DEFICIENCY; CHOLECALCIFEROL SUPPLEMENTATION;
   MULTIPLE-SCLEROSIS; DENDRITIC CELLS; 1-ALPHA,25-DIHYDROXYVITAMIN D-3;
   PARATHYROID-HORMONE
AB The classical functions of vitamin D are to regulate calcium-phosphorus homeostasis and control bone metabolism. However, vitamin D deficiency has been reported in several chronic conditions associated with increased inflammation and deregulation of the immune system, such as diabetes, asthma, and rheumatoid arthritis. These observations, together with experimental studies, suggest a critical role for vitamin D in the modulation of immune function. This leads to the hypothesis of a disease-specific alteration of vitamin D metabolism and reinforces the role of vitamin D in maintaining a healthy immune system. Two key observations validate this important non-classical action of vitamin D: first, vitamin D receptor (VDR) is expressed by the majority of immune cells, including B and T lymphocytes, monocytes, macrophages, and dendritic cells; second, there is an active vitamin D metabolism by immune cells that is able to locally convert 25(OH)D-3 into 1,25(OH)(2)D-3, its active form. Vitamin D and VDR signaling together have a suppressive role on autoimmunity and an anti-inflammatory effect, promoting dendritic cell and regulatory T-cell differentiation and reducing T helper Th 17 cell response and inflammatory cytokines secretion. This review summarizes experimental data and clinical observations on the potential immunomodulating properties of vitamin D.
C1 [Sassi, Francesca; Tamone, Cristina; D'Amelio, Patrizia] Univ Turin, Dept Med Sci Gerontol & Bone Metab Dis, I-10126 Turin, Italy.
RP D'Amelio, P (corresponding author), Univ Turin, Dept Med Sci Gerontol & Bone Metab Dis, I-10126 Turin, Italy.
EM francesca.sassi@unito.it; cristinatamone78@gmail.com;
   patrizia.damelio@unito.it
OI D'AMELIO, PATRIZIA/0000-0002-4467-8337
CR Aguilar-Jimenez W, 2016, MICROBES INFECT, V18, DOI 10.1016/j.micinf.2016.03.015
   AIREY F S, 1946, Med World, V64, P807
   Altieri B, 2017, REV ENDOCR METAB DIS, V18, P335, DOI 10.1007/s11154-016-9405-9
   Amrein K, 2014, J CLIN ENDOCR METAB, V99, P1461, DOI 10.1210/jc.2013-3481
   Ananthakrishnan AN, 2014, ALIMENT PHARM THER, V39, P1136, DOI 10.1111/apt.12706
   Anderson PH, 2017, CURR OSTEOPOROS REP, V15, P443, DOI 10.1007/s11914-017-0394-8
   Antonucci R, 2018, J PEDIATR ENDOCR MET, V31, P247, DOI 10.1515/jpem-2017-0391
   Apostolakis M, 2018, MATURITAS, V115, P1, DOI 10.1016/j.maturitas.2018.05.010
   Bashir M, 2016, EUR J NUTR, V55, P1479, DOI 10.1007/s00394-015-0966-2
   Bendix-Struve M, 2010, ALIMENT PHARM THER, V32, P1364, DOI 10.1111/j.1365-2036.2010.04463.x
   Bhattoa HP, 2017, REV ENDOCR METAB DIS, V18, P363, DOI 10.1007/s11154-016-9404-x
   Bischoff-Ferrari HA, 2016, JAMA INTERN MED, V176, P175, DOI 10.1001/jamainternmed.2015.7148
   Boonstra A, 2001, J IMMUNOL, V167, P4974, DOI 10.4049/jimmunol.167.9.4974
   Bora SA, 2018, FRONT IMMUNOL, V9, DOI 10.3389/fimmu.2018.00408
   Borel P, 2015, CRIT REV FOOD SCI, V55, P1193, DOI 10.1080/10408398.2012.688897
   Buondonno I, 2017, PLOS ONE, V12, DOI 10.1371/journal.pone.0178463
   BURSUKER I, 1983, J RETICULOENDOTH SOC, V33, P207
   Cantorna MT, 1996, P NATL ACAD SCI USA, V93, P7861, DOI 10.1073/pnas.93.15.7861
   Cantorna MT, 1998, J NUTR, V128, P68, DOI 10.1093/jn/128.1.68
   Caricilli AM, 2011, PLOS BIOL, V9, DOI 10.1371/journal.pbio.1001212
   Carvalho JTG, 2017, PLOS ONE, V12, DOI 10.1371/journal.pone.0179540
   Castaneda-Delgado JE, 2016, INT J VITAM NUTR RES, V86, P56, DOI 10.1024/0300-9831/a000423
   Cesareo R, 2018, NUTRIENTS, V10, DOI 10.3390/nu10050546
   Chang JH, 2010, PLOS ONE, V5, DOI 10.1371/journal.pone.0012925
   Chun RF, 2014, FRONT PHYSIOL, V5, DOI 10.3389/fphys.2014.00151
   Colin EM, 2010, ARTHRITIS RHEUM-US, V62, P132, DOI 10.1002/art.25043
   Coussens AK, 2015, P NATL ACAD SCI USA, V112, P8052, DOI 10.1073/pnas.1500909112
   D'Amelio P, 2018, CALCIFIED TISSUE INT, V102, P415, DOI 10.1007/s00223-017-0331-y
   D'Amelio P, 2012, PANMINERVA MED, V54, P225
   Dai XJ, 2010, J DERMATOL SCI, V60, P179, DOI 10.1016/j.jdermsci.2010.09.008
   Del Pinto R, 2015, INFLAMM BOWEL DIS, V21, P2708, DOI 10.1097/MIB.0000000000000546
   Dobson R, 2013, J NEUROL NEUROSUR PS, V84, P427, DOI 10.1136/jnnp-2012-303934
   Dong JY, 2013, NUTRIENTS, V5, P3551, DOI 10.3390/nu5093551
   Dozio E, 2015, NUTR METAB CARDIOVAS, V25, P267, DOI 10.1016/j.numecd.2014.08.012
   Drozdenko G, 2014, EXP DERMATOL, V23, P107, DOI 10.1111/exd.12300
   Du J, 2015, INFLAMM BOWEL DIS, V21, P2495, DOI 10.1097/MIB.0000000000000526
   Duan SR, 2014, NEUROSCI LETT, V570, P108, DOI 10.1016/j.neulet.2014.04.021
   Fawaz L, 2016, CLIN IMMUNOL, V166, P59, DOI 10.1016/j.clim.2016.02.011
   Feng RN, 2015, DIABETES RES CLIN PR, V108, pE71, DOI 10.1016/j.diabres.2014.12.008
   Flanagan PK, 2015, INFLAMM BOWEL DIS, V21, P1499, DOI 10.1097/MIB.0000000000000387
   Garg M, 2018, J CROHNS COLITIS, V12, P963, DOI 10.1093/ecco-jcc/jjy052
   Georgieva V., 2018, ACTA PAEDIAT
   Gillespie L.D., 2012, COCHRANE DATABASE SY
   Golan MA, 2015, DIGEST DIS SCI, V60, P1941, DOI 10.1007/s10620-015-3634-8
   Gombart AF, 2005, FASEB J, V19, P1067, DOI 10.1096/fj.04-3284com
   Greulich T, 2017, ANAESTH INTENS CARE, V45, P36, DOI 10.1177/0310057X1704500106
   Gunasekar P, 2018, PLOS ONE, V13, DOI 10.1371/journal.pone.0199411
   Hacihamdioglu DO, 2016, J CLIN RES PEDIATR E, V8, P325, DOI 10.4274/jcrpe.2563
   He L, 2018, ENDOCRINOLOGY, V159, P967, DOI 10.1210/en.2017-00748
   HERRERA G, 1949, Int J Lepr, V17, P35
   Holick MF, 2011, J CLIN ENDOCR METAB, V96, P1911, DOI 10.1210/jc.2011-0385
   Hu J, 2011, IMMUNOLOGY, V132, P307, DOI 10.1111/j.1365-2567.2010.03396.x
   Jelinek GA, 2015, BMC NEUROL, V15, DOI 10.1186/s12883-015-0394-1
   Joshi S, 2011, MOL CELL BIOL, V31, P3653, DOI 10.1128/MCB.05020-11
   Kanhere M, 2018, J CLIN ENDOCR METAB, V103, P564, DOI 10.1210/jc.2017-01983
   Kim EW, 2018, PLOS NEGLECT TROP D, V12, DOI 10.1371/journal.pntd.0006608
   Korf H, 2012, IMMUNOBIOLOGY, V217, P1292, DOI 10.1016/j.imbio.2012.07.018
   Krutzik SR, 2008, J IMMUNOL, V181, P7115, DOI 10.4049/jimmunol.181.10.7115
   Laursen JH, 2016, MULT SCLER RELAT DIS, V10, P169, DOI 10.1016/j.msard.2016.10.005
   LeBlanc E, 2014, SCREENING VITAMIN D
   LeBlanc ES, 2015, ANN INTERN MED, V162, P109, DOI 10.7326/M14-1659
   LEMIRE JM, 1991, J CLIN INVEST, V87, P1103, DOI 10.1172/JCI115072
   Lim WC, 2005, NAT CLIN PRACT GASTR, V2, P308, DOI 10.1038/ncpgasthep0215
   Lin J., 2016, PLOS ONE, V11
   Liu PT, 2007, J IMMUNOL, V179, P2060, DOI 10.4049/jimmunol.179.4.2060
   Liu PT, 2009, PLOS ONE, V4, DOI 10.1371/journal.pone.0005810
   Liu PT, 2006, SCIENCE, V311, P1770, DOI 10.1126/science.1123933
   Liu WC, 2013, J CLIN INVEST, V123, P3983, DOI 10.1172/JCI65842
   Loftus EV, 2002, GASTROENTEROL CLIN N, V31, P1, DOI 10.1016/S0889-8553(01)00002-4
   Loftus EV, 2004, GASTROENTEROLOGY, V126, P1504, DOI 10.1053/j.gastro.2004.01.063
   Lu CL, 2015, PLOS ONE, V10, DOI 10.1371/journal.pone.0121046
   Luthold RV, 2017, METABOLISM, V69, P76, DOI 10.1016/j.metabol.2017.01.007
   Mann EH, 2017, AM J RESP CELL MOL, V57, P355, DOI 10.1165/rcmb.2016-0409OC
   Mathias E, 2017, J CLIN TRANSL ENDOCR, V10, P36, DOI 10.1016/j.jcte.2017.11.001
   Mohammed HA, 2017, SCAND J IMMUNOL, V85, P386, DOI 10.1111/sji.12547
   Mohr SB, 2008, DIABETOLOGIA, V51, P1391, DOI 10.1007/s00125-008-1061-5
   Palmer HG, 2001, J CELL BIOL, V154, P369, DOI 10.1083/jcb.200102028
   Palmer MT, 2011, J BIOL CHEM, V286, P997, DOI 10.1074/jbc.M110.163790
   Papadimitriou DT, 2013, J DIABETES, V5, P344, DOI 10.1111/1753-0407.12023
   Penna G, 2000, J IMMUNOL, V164, P2405, DOI 10.4049/jimmunol.164.5.2405
   Persson LJP, 2017, EUR RESPIR J, V49, DOI 10.1183/13993003.01328-2016
   Pichler J, 2002, PEDIATR RES, V52, P12, DOI 10.1203/01.PDR.0000017267.23950.48
   Piemonti L, 2000, J IMMUNOL, V164, P4443, DOI 10.4049/jimmunol.164.9.4443
   Pitocco D, 2006, DIABETIC MED, V23, P920, DOI 10.1111/j.1464-5491.2006.01921.x
   Quraishi SA, 2015, CRIT CARE MED, V43, P1928, DOI 10.1097/CCM.0000000000001148
   Ramos-Martinez E, 2018, CYTOKINE, V108, P239, DOI 10.1016/j.cyto.2018.01.001
   Rosecrans R, 2014, CLIN BIOCHEM, V47, P670, DOI 10.1016/j.clinbiochem.2014.02.004
   Ross AC, 2011, J CLIN ENDOCR METAB, V96, P53, DOI 10.1210/jc.2010-2704
   Sadeghian M, 2016, NUTRITION, V32, P505, DOI 10.1016/j.nut.2015.11.008
   Sanders KM, 2010, JAMA-J AM MED ASSOC, V303, P1815, DOI 10.1001/jama.2010.594
   Schaffler H, 2018, J DIGEST DIS, V19, P225, DOI 10.1111/1751-2980.12591
   Seibert E, 2013, NEPHRON CLIN PRACT, V123, P209, DOI 10.1159/000354717
   Shen L, 2016, MOL NUTR FOOD RES, V60, P1059, DOI 10.1002/mnfr.201500937
   Shin DM, 2010, CELL MICROBIOL, V12, P1648, DOI 10.1111/j.1462-5822.2010.01497.x
   Siklar Z, 2016, J CLIN RES PEDIATR E, V8, P276, DOI 10.4274/jcrpe.2766
   Sly LM, 2001, J BIOL CHEM, V276, P35482, DOI 10.1074/jbc.M102876200
   Song GG, 2012, CLIN RHEUMATOL, V31, P1733, DOI 10.1007/s10067-012-2080-7
   Staeva-Vieira TP, 2002, J IMMUNOL, V168, P1181, DOI 10.4049/jimmunol.168.3.1181
   Stoffels K, 2006, J BONE MINER RES, V21, P37, DOI 10.1359/JBMR.050908
   Stubbs JR, 2010, J AM SOC NEPHROL, V21, P353, DOI 10.1681/ASN.2009040451
   Su DM, 2016, FRONT PHYSIOL, V7, DOI 10.3389/fphys.2016.00498
   Szilagyi A, 2014, CLIN EPIDEMIOL, V6, P183, DOI 10.2147/CLEP.S59838
   Tao CR, 2016, J NEUROL NEUROSUR PS, V87, P1343, DOI 10.1136/jnnp-2016-314013
   Treiber G, 2015, CLIN IMMUNOL, V161, P217, DOI 10.1016/j.clim.2015.08.002
   Uday S, 2018, ARCH DIS CHILD, V103, P901, DOI 10.1136/archdischild-2018-314826
   Unger WWJ, 2009, EUR J IMMUNOL, V39, P3147, DOI 10.1002/eji.200839103
   Valcour A, 2012, J CLIN ENDOCR METAB, V97, P3989, DOI 10.1210/jc.2012-2276
   van der Rhee HJ, 2016, MED HYPOTHESES, V97, P34, DOI 10.1016/j.mehy.2016.10.011
   van Halteren AGS, 2004, J AUTOIMMUN, V23, P233, DOI 10.1016/j.jaut.2004.06.004
   Walter M, 2010, DIABETES CARE, V33, P1443, DOI 10.2337/dc09-2297
   Wang TT, 2004, J IMMUNOL, V173, P2909, DOI 10.4049/jimmunol.173.5.2909
   Wei R, 2015, NUTRIENTS, V7, P8251, DOI 10.3390/nu7105392
   White JH, 2010, J STEROID BIOCHEM, V121, P234, DOI 10.1016/j.jsbmb.2010.03.034
   Wu SP, 2010, AM J PATHOL, V177, P686, DOI 10.2353/ajpath.2010.090998
   Xie ZX, 2017, IMMUNOLOGY, V152, P414, DOI 10.1111/imm.12776
   Yin K, 2015, ARTERIOSCL THROM VAS, V35, P2432, DOI 10.1161/ATVBAHA.115.306132
   Yin ZH, 2011, INVEST OPHTH VIS SCI, V52, P7359, DOI 10.1167/iovs.11-7605
   Zhou SH, 2018, EXP THER MED, V16, P718, DOI 10.3892/etm.2018.6203
   Zipitis CS, 2008, ARCH DIS CHILD, V93, P512, DOI 10.1136/adc.2007.128579
NR 119
TC 257
Z9 277
U1 38
U2 113
PU MDPI
PI BASEL
PA ST ALBAN-ANLAGE 66, CH-4052 BASEL, SWITZERLAND
EI 2072-6643
J9 NUTRIENTS
JI Nutrients
PD NOV
PY 2018
VL 10
IS 11
AR 1656
DI 10.3390/nu10111656
PG 14
WC Nutrition & Dietetics
WE Science Citation Index Expanded (SCI-EXPANDED)
SC Nutrition & Dietetics
GA HC1GH
UT WOS:000451547700094
PM 30400332
OA Green Published, Green Submitted, gold
DA 2022-07-02
ER

PT J
AU Suratt, BT
   Ubags, NDJ
   Rastogi, D
   Tantisira, KG
   Marsland, BJ
   Petrache, I
   Allen, JB
   Bates, JHT
   Holguin, F
   McCormack, MC
   Michelakis, ED
   Black, SM
   Jain, M
   Mora, AL
   Natarajan, V
   Miller, YI
   Fessler, MB
   Birukov, KG
   Summer, RS
   Shore, SA
   Dixon, AE
AF Suratt, Benjamin T.
   Ubags, Niki D. J.
   Rastogi, Deepa
   Tantisira, Kelan G.
   Marsland, Benjamin J.
   Petrache, Irina
   Allen, Janice B.
   Bates, Jason H. T.
   Holguin, Fernando
   McCormack, Meredith C.
   Michelakis, Evangelos D.
   Black, Stephen M.
   Jain, Manu
   Mora, Ana L.
   Natarajan, Viswanathan
   Miller, Yury I.
   Fessler, Michael B.
   Birukov, Konstantin G.
   Summer, Ross S.
   Shore, Stephanie A.
   Dixon, Anne E.
CA Allergy Immunology & Inflammation
TI An Official American Thoracic Society Workshop Report: Obesity and
   Metabolism An Emerging Frontier in Lung Health and Disease
SO ANNALS OF THE AMERICAN THORACIC SOCIETY
LA English
DT Article
ID DIET-INDUCED OBESITY; APOLIPOPROTEIN-A-I; BODY-MASS INDEX; GUT
   MICROBIOTA; AIRWAY HYPERRESPONSIVENESS; OXIDIZED PHOSPHOLIPIDS;
   ENDOTHELIAL FUNCTION; ASTHMA CONTROL; INFLAMMATION; RISK
AB The world is in the midst of an unprecedented epidemic of obesity. This epidemic has changed the presentation and etiology of common diseases. For example, steatohepatitis, directly attributable to obesity, is now the most common cause of cirrhosis in the United States. Type 2 diabetes is increasingly being diagnosed in children. Pulmonary researchers and clinicians are just beginning to appreciate the impact of obesity and altered metabolism on common pulmonary diseases. Obesity has recently been identified as a major risk factor for the development of asthma and for acute respiratory distress syndrome. Obesity is associated with profound changes in pulmonary physiology, the development of pulmonary hypertension, sleep-disordered breathing, and altered susceptibility to pulmonary infection. In short, obesity is leading to dramatic changes in lung health and disease. Simultaneously, the rapidly developing field of metabolism, including mitochondrial function, is shifting the paradigms by which the pathophysiology of many pulmonary diseases is understood. Altered metabolism can lead to profound changes in both innate and adaptive immunity, as well as the function of structural cells. To address this emerging field, a 3-day meeting on obesity, metabolism, and lung disease was convened in October 2015 to discuss recent findings, foster research initiatives, and ultimately guide clinical care. The major findings arising from this meeting are reported in this document.
RP Suratt, BT (corresponding author), Univ Vermont, Coll Med, 89 Beaumont Ave,Given E407A, Burlington, VT 05405 USA.
EM benjamin.suratt@uvm.edu
RI Fessler, Michael B/C-6323-2019; Birukov, Konstantin/FJB-5755-2022;
   Petrache, Irina/AAZ-9648-2020; , Ben/L-5749-2019
OI Fessler, Michael B/0000-0002-8262-8613; 
FU National Institutes of Health [R01 HL084200, R03 AI117069, K23HL118733,
   R01 HL127332, R01 HL077328, P50 MD010431, P50 ES018176, R01 HL60190, R01
   HL131789, R01 HL124174, Z01 ES102005, R01 HL076259, R01 HL105490, R01
   ES024032]; Environmental Protection Agency [RD-83615001, RD-83615201];
   Canadian Institutes of Health Research; NATIONAL HEART, LUNG, AND BLOOD
   INSTITUTE [R01HL060190, R01HL130847, R01HL127332, K23HL118733,
   R01HL084200, R01HL077328, R01HL131789, R01HL105490, R01HL124174,
   R01HL076259] Funding Source: NIH RePORTER; NATIONAL INSTITUTE OF ALLERGY
   AND INFECTIOUS DISEASES [R03AI117069] Funding Source: NIH RePORTER;
   NATIONAL INSTITUTE OF ENVIRONMENTAL HEALTH SCIENCES [R01ES013307,
   R21ES024032, ZIAES102005, P50ES018176, Z01ES102005] Funding Source: NIH
   RePORTER; National Institute on Minority Health and Health Disparities
   [P50MD010431] Funding Source: NIH RePORTER
FX This work was supported in part by National Institutes of Health grants
   R01 HL084200 (B.T.S.), R03 AI117069 (B.T.S.), K23HL118733 (D.R.), R01
   HL127332 (K.G.T.), R01 HL077328 (I.P.), P50 MD010431 (M.C.M.), P50
   ES018176 (M.C.M.), R01 HL60190 (S.M.B.), R01 HL131789 (A.L.M.), R01
   HL124174 (Y.I.M.), Z01 ES102005 (M.B.F.), R01 HL076259 (K.G.B.), R01
   HL105490 (R.S.S.), and R01 ES024032 (S.A.S.); Environmental Protection
   Agency grants RD-83615001 (M.C.M.) and RD-83615201 (M.C.M.); and the
   Canadian Institutes of Health Research (E.D.M.).
CR Al-Alwan A, 2014, AM J RESP CRIT CARE, V189, P1494, DOI 10.1164/rccm.201401-0178OC
   Al-Shawwa B, 2006, J ASTHMA, V43, P231, DOI 10.1080/02770900600567056
   Bahr TM, 2013, AM J RESP CELL MOL, V49, P316, DOI 10.1165/rcmb.2012-0230OC
   Barochia AV, 2015, AM J RESP CRIT CARE, V191, P990, DOI 10.1164/rccm.201411-1990OC
   Bates JHT, 2015, J APPL PHYSIOL, V118, P36, DOI 10.1152/japplphysiol.00684.2014
   Bennett WD, 2004, J APPL PHYSIOL, V97, P821, DOI 10.1152/japplphysiol.01403.2003
   Beuther DA, 2007, AM J RESP CRIT CARE, V175, P661, DOI 10.1164/rccm.200611-1717OC
   Birukova AA, 2004, MICROVASC RES, V67, P64, DOI 10.1016/j.mvr.2003.09.007
   Birukova AA, 2012, J CELL PHYSIOL, V227, P1883, DOI 10.1002/jcp.22916
   Birukova AA, 2011, EXP CELL RES, V317, P859, DOI 10.1016/j.yexcr.2010.11.011
   Bowler RP, 2015, AM J RESP CRIT CARE, V191, P275, DOI 10.1164/rccm.201410-1771OC
   Brigham EP, 2015, ANN ALLERG ASTHMA IM, V114, P273, DOI 10.1016/j.anai.2014.11.003
   Bueno M, 2015, J CLIN INVEST, V125, P521, DOI 10.1172/JCI74942
   Caesar R, 2015, CELL METAB, V22, P658, DOI 10.1016/j.cmet.2015.07.026
   Camargo CA, 1999, ARCH INTERN MED, V159, P2582, DOI 10.1001/archinte.159.21.2582
   Cani PD, 2008, DIABETES, V57, P1470, DOI 10.2337/db07-1403
   Castro-Giner F, 2009, EUR RESPIR J, V33, P1003, DOI 10.1183/09031936.00140608
   Chapman DG, 2014, RESPIROLOGY, V19, P1170, DOI 10.1111/resp.12368
   Choi SH, 2017, BBA-MOL CELL BIOL L, V1862, P393, DOI 10.1016/j.bbalip.2016.06.020
   Cruickshank-Quinn CI, 2014, PLOS ONE, V9, DOI 10.1371/journal.pone.0101855
   Dai CL, 2012, AM J RESP CELL MOL, V47, P186, DOI 10.1165/rcmb.2011-0322OC
   Dandona P, 2014, OBESITY, V22, P356, DOI 10.1002/oby.20524
   Delmotte P, 2012, AM J PHYSIOL-CELL PH, V303, pC244, DOI 10.1152/ajpcell.00414.2011
   Diab KJ, 2010, AM J RESP CRIT CARE, V181, P344, DOI 10.1164/rccm.200906-0826OC
   Dixon AE, 2011, J ALLERGY CLIN IMMUN, V128, P508, DOI 10.1016/j.jaci.2011.06.009
   Dong GH, 2013, INT J OBESITY, V37, P94, DOI 10.1038/ijo.2012.125
   Epstein TG, 2012, ANN ALLERG ASTHMA IM, V108, P423, DOI 10.1016/j.anai.2012.04.009
   Fang LH, 2013, NATURE, V498, P118, DOI 10.1038/nature12166
   Gajic O, 2011, AM J RESP CRIT CARE, V183, P462, DOI 10.1164/rccm.201004-0549OC
   Gollwitzer ES, 2014, NAT MED, V20, P642, DOI 10.1038/nm.3568
   Gong MN, 2010, THORAX, V65, P44, DOI 10.1136/thx.2009.117572
   Gonzalez JR, 2014, AM J HUM GENET, V94, P361, DOI 10.1016/j.ajhg.2014.01.015
   Gowdy KM, 2013, PULM PHARMACOL THER, V26, P430, DOI 10.1016/j.pupt.2012.06.002
   Gregor MF, 2011, ANNU REV IMMUNOL, V29, P415, DOI 10.1146/annurev-immunol-031210-101322
   Hallstrand TS, 2005, J ALLERGY CLIN IMMUN, V116, P1235, DOI 10.1016/j.jaci.2005.09.016
   Hiestand DM, 2006, CHEST, V130, P780, DOI 10.1378/chest.130.3.780
   Holguin F, 2013, AM J RESP CRIT CARE, V187, P153, DOI 10.1164/rccm.201207-1270OC
   Holguin F, 2011, J ALLERGY CLIN IMMUN, V127, P1486, DOI 10.1016/j.jaci.2011.03.036
   Huang LS, 2014, AM J RESP CRIT CARE, V189, P1402, DOI 10.1164/rccm.201310-1917OC
   Jain M, 2013, J BIOL CHEM, V288, P770, DOI 10.1074/jbc.M112.431973
   Jardim MJ, 2012, AM J RESP CELL MOL, V47, P536, DOI 10.1165/rcmb.2011-0160OC
   Jin CC, 2013, J ALLERGY CLIN IMMUN, V132, P287, DOI 10.1016/j.jaci.2013.06.022
   Johnston RA, 2008, J APPL PHYSIOL, V104, P1727, DOI 10.1152/japplphysiol.00075.2008
   Komakula S, 2007, RESP RES, V8, DOI 10.1186/1465-9921-8-32
   Lederer DJ, 2011, AM J RESP CRIT CARE, V184, P1055, DOI 10.1164/rccm.201104-0728OC
   Ley RE, 2005, P NATL ACAD SCI USA, V102, P11070, DOI 10.1073/pnas.0504978102
   Ley RE, 2006, NATURE, V444, P1022, DOI 10.1038/4441022a
   Lu KD, 2013, J ALLERGY CLIN IMMUN, V131, P1017, DOI 10.1016/j.jaci.2012.12.1570
   Ma J, 2016, EUR RESPIR J, V47, P122, DOI 10.1183/13993003.00591-2015
   Mancuso P, 2013, PULM PHARMACOL THER, V26, P412, DOI 10.1016/j.pupt.2012.04.006
   Marques-Rocha JL, 2015, FASEB J, V29, P3595, DOI 10.1096/fj.14-260323
   Marsland BJ, 2014, NAT REV IMMUNOL, V14, P827, DOI 10.1038/nri3769
   McCormack MC, 2015, EUR RESPIR J, V45, P1248, DOI 10.1183/09031936.00081414
   Medoff BD, 2013, PULM PHARMACOL THER, V26, P420, DOI 10.1016/j.pupt.2012.06.006
   Meliton AY, 2015, AM J PHYSIOL-LUNG C, V308, pL550, DOI 10.1152/ajplung.00248.2014
   Miller YI, 2003, J BIOL CHEM, V278, P1561, DOI 10.1074/jbc.M209634200
   Mizumura K, 2014, J CLIN INVEST, V124, P3987, DOI 10.1172/JCI74985
   Murphy A, 2009, AM J HUM GENET, V85, P87, DOI 10.1016/j.ajhg.2009.06.011
   Ng M, 2014, LANCET, V384, P766, DOI 10.1016/S0140-6736(14)60460-8
   Nonas S, 2006, AM J RESP CRIT CARE, V173, P1130, DOI 10.1164/rccm.200511-1737OC
   Palvinskaya T, 2013, PULM PHARMACOL THER, V26, P405, DOI 10.1016/j.pupt.2012.10.002
   Paulin R, 2014, CELL METAB, V20, P827, DOI 10.1016/j.cmet.2014.08.011
   Paulin R, 2014, CIRC RES, V115, P148, DOI 10.1161/CIRCRESAHA.115.301130
   Phung DT, 2013, OBES REV, V14, P839, DOI 10.1111/obr.12055
   Quinlan GJ, 1996, CRIT CARE MED, V24, P241, DOI 10.1097/00003246-199602000-00010
   Rafikov R, 2013, J BIOL CHEM, V288, P6212, DOI 10.1074/jbc.M112.423269
   Rajagopal S, 2013, AM J PHYSIOL-GASTR L, V304, pG527, DOI 10.1152/ajpgi.00388.2012
   Rastogi D, 2015, AM J RESP CRIT CARE, V191, P149, DOI 10.1164/rccm.201409-1587OC
   Rastogi D, 2013, SCI REP-UK, V3, DOI 10.1038/srep02164
   Romero F, 2015, AM J RESP CELL MOL, V53, P74, DOI 10.1165/rcmb.2014-0343OC
   Shah D, 2015, SCI REP-UK, V5, DOI 10.1038/srep11362
   Shankardass K, 2009, P NATL ACAD SCI USA, V106, P12406, DOI 10.1073/pnas.0812910106
   Sharma S, 2013, PEDIATR RES, V74, P39, DOI 10.1038/pr.2013.71
   Solberg OD, 2012, AM J RESP CRIT CARE, V186, P965, DOI 10.1164/rccm.201201-0027OC
   Stapleton RD, 2010, CHEST, V138, P568, DOI 10.1378/chest.10-0014
   Sun XT, 2013, ANTIOXID REDOX SIGN, V18, P1739, DOI 10.1089/ars.2012.4806
   Sutherland ER, 2008, AM J RESP CRIT CARE, V178, P682, DOI 10.1164/rccm.200801-076OC
   Tall AR, 2015, NAT REV IMMUNOL, V15, P104, DOI 10.1038/nri3793
   Tantisira KG, 2001, THORAX, V56, P64
   Thomsen SF, 2007, ALLERGY, V62, P1199, DOI 10.1111/j.1398-9995.2007.01480.x
   Trompette A, 2014, NAT MED, V20, P159, DOI 10.1038/nm.3444
   von Mutius E, 2002, J ALLERGY CLIN IMMUN, V109, pS525, DOI 10.1067/mai.2002.124565
   Weiss ST, 2005, NAT IMMUNOL, V6, P537, DOI 10.1038/ni0605-537
   Wood LG, 2011, J ALLERGY CLIN IMMUN, V127, P1133, DOI 10.1016/j.jaci.2011.01.036
   ZHANG P, 2016, AM J RESP CRIT CARE, V193
NR 85
TC 37
Z9 39
U1 0
U2 28
PU AMER THORACIC SOC
PI NEW YORK
PA 25 BROADWAY, 18 FL, NEW YORK, NY 10004 USA
SN 1546-3222
EI 2325-6621
J9 ANN AM THORAC SOC
JI Ann. Am. Thoracic Society
PD JUN
PY 2017
VL 14
IS 6
BP 1050
EP 1059
DI 10.1513/AnnalsATS.201703-263WS
PG 10
WC Respiratory System
WE Science Citation Index Expanded (SCI-EXPANDED)
SC Respiratory System
GA FJ0MR
UT WOS:000412403700040
PM 28570148
OA Green Published
DA 2022-07-02
ER

PT J
AU Salvador, B
   Arranz, A
   Francisco, S
   Cordoba, L
   Punzon, C
   Llamas, MA
   Fresno, M
AF Salvador, Beatriz
   Arranz, Alicia
   Francisco, Sara
   Cordoba, Laura
   Punzon, Carmen
   Angel Llamas, Miguel
   Fresno, Manuel
TI Modulation of endothelial function by Toll like receptors
SO PHARMACOLOGICAL RESEARCH
LA English
DT Review
DE Endothelial cell; Immune response; Pattern recognition; Toll-like
   receptors; Angiogenesis; Endothelial dysfunction
ID INFLAMMATORY RESPONSE; VASCULAR INFLAMMATION; PATHOGEN RECOGNITION;
   MOLECULAR-PATTERNS; SIGNALING PATHWAY; OXIDATIVE STRESS; PROGENITOR
   CELLS; IMMUNE-RESPONSE; GUT MICROBIOTA; POTENTIAL ROLE
AB Endothelial cells (EC) are able to actively control vascular permeability, coagulation, blood pressure and angiogenesis. Most recently, a role for endothelial cells in the immune response has been described. Therefore, the endothelium has a dual role controlling homeostasis but also being the first line for host defence and tissue damage repair thanks to its ability to mount an inflammatory response. Endothelial cells have been shown to express pattern-recognition receptors (PRR) including Toll-like receptors (TLR) that are activated in response to stimuli within the bloodstream including pathogens and damage signals. TLRs are strategic mediators of the immune response in endothelial cells but they also regulate the angiogenic process critical for tissue repair. Nevertheless, endothelial activation and angiogenesis can contribute to some pathologies. Thus, inappropriate endothelial activation, also known as endothelial dysfunction, through TLRs contributes to tissue damage during autoimmune and inflammatory diseases such as atherosclerosis, hypertension, is chemia and diabetes associated cardiovascular diseases. Also TLR induced angiogenesis is required for the growth of some tumors, atherosclerosis and rheumatoid arthritis, among others. In this review we discuss the importance of various TLRs in modulating the activation of endothelial cells and their importance in immunity to infection and vascular disease as well as their potential as therapeutic targets. (C) 2016 Elsevier Ltd. All rights reserved.
C1 [Salvador, Beatriz; Francisco, Sara; Cordoba, Laura; Punzon, Carmen; Angel Llamas, Miguel; Fresno, Manuel] Diomune SL, Parque Cient Madrid, C Faraday 7, Madrid 28049, Spain.
   [Arranz, Alicia; Francisco, Sara; Fresno, Manuel] Univ Autonoma Madrid, Ctr Biol Mol Severo Ochoa, Madrid, Spain.
RP Salvador, B (corresponding author), Diomune SL, Parque Cient Madrid, C Faraday 7, Madrid 28049, Spain.
EM bsalvador@diomune.com; alicia.arranz@csic.es; sfrancisco@diomune.com;
   lcordoba@diomune.com; cpunzon@diomune.com; mallamas@diomune.com;
   mfresno@cbm.csic.es
OI Francisco, Sara/0000-0002-5748-7935; Salvador,
   Beatriz/0000-0002-2425-6479
FU Spanish Ministerio de Ciencia e Innovacion [SAF210-18733,
   SAF2013-42850]; European Union Seventh Framework Program
   [HOMIN-317057-FP7-PEOPLE-2012-IT]; Instituto de Salud "Carlos III"
   (BIOIMID) [RED RICET RD12/0018/0004, PIE13/00041]; Comunidad de Madrid
   [S-2010/BMD-2332]; Fundacion Ramon Areces; TOLLerant-ETN action; Marie
   Sklodowska-Curie grant from European Union Horizon 2020 program [642157]
FX This study was supported by grants to M. Fresno from the Spanish
   Ministerio de Ciencia e Innovacion (SAF210-18733 and SAF2013-42850),
   HOMIN-317057-FP7-PEOPLE-2012-IT from European Union Seventh Framework
   Program, RED RICET RD12/0018/0004 and PIE13/00041 (BIOIMID) both from
   Instituto de Salud "Carlos III", S-2010/BMD-2332 from the Comunidad de
   Madrid and the Fundacion Ramon Areces.; Sara Francisco is supported by a
   predoctoral fellowship under the TOLLerant-ETN action, Marie
   Sklodowska-Curie grant agreement No 642157 from the European Union
   Horizon 2020 program.
CR Akira S, 2006, CELL, V124, P783, DOI 10.1016/j.cell.2006.02.015
   Akira S, 2004, NAT REV IMMUNOL, V4, P499, DOI 10.1038/nri1391
   Alard JE, 2010, J IMMUNOL, V185, P1550, DOI 10.4049/jimmunol.1000526
   Ali I, 2013, PULM CIRC, V3, P578, DOI 10.1086/674337
   ANDERSON KV, 1985, CELL, V42, P779, DOI 10.1016/0092-8674(85)90274-0
   Andonegui G, 2003, J CLIN INVEST, V111, P1011, DOI 10.1172/JCI200316510
   Bauer EM, 2012, MOL MED, V18, P1509, DOI 10.2119/molmed.2012.00283
   Bauer EM, 2013, J BIOL CHEM, V288, P1365, DOI 10.1074/jbc.M112.434142
   Benhamou Y, 2014, ARTHRITIS RHEUMATOL, V66, P3210, DOI 10.1002/art.38785
   Bomfim GF, 2015, LIFE SCI, V122, P1, DOI 10.1016/j.lfs.2014.12.001
   Bomfim GF, 2012, CLIN SCI, V122, P535, DOI 10.1042/CS20110523
   Borghi MO, 2014, LUPUS, V23, P1302, DOI 10.1177/0961203314536479
   Brea D., 2011, J CEREB BLOOD FLOW M, V31
   Butta NV, 2015, SEMIN THROMB HEMOST, V41, P621, DOI 10.1055/s-0035-1556727
   Chen JL, 2011, KIDNEY INT, V79, P288, DOI 10.1038/ki.2010.381
   Chen YY, 2013, LIFE SCI, V92, P582, DOI 10.1016/j.lfs.2013.01.021
   Cole JE, 2010, EXPERT REV CARDIOVAS, V8, P1619, DOI 10.1586/ERC.10.149
   Cole JE, 2010, MEDIAT INFLAMM, V2010, DOI 10.1155/2010/393946
   Cromer WE, 2011, WORLD J GASTROENTERO, V17, P578, DOI 10.3748/wjg.v17.i5.578
   Dalrymple NA, 2014, CURR OPIN VIROL, V7, P134, DOI 10.1016/j.coviro.2014.06.006
   Dauphinee SM, 2011, AM J PHYSIOL-HEART C, V301, pH2246, DOI 10.1152/ajpheart.01194.2010
   de Groot D, 2011, J MOL CELL CARDIOL, V50, P25, DOI 10.1016/j.yjmcc.2010.08.006
   Devaraj S, 2009, DIABETOLOGIA, V52, P1665, DOI 10.1007/s00125-009-1394-8
   Devaraj S, 2011, ARTERIOSCL THROM VAS, V31, P1796, DOI 10.1161/ATVBAHA.111.228924
   Dunzendorfer S, 2004, CIRC RES, V95, P684, DOI 10.1161/01.RES.0000143900.19798.47
   Echavarria R, 2015, CARDIOVASC RES, V106, P465, DOI 10.1093/cvr/cvv120
   Edfeldt K, 2002, CIRCULATION, V105, P1158, DOI 10.1161/circ.105.10.1158
   Ehrentraut SF, 2012, PLOS ONE, V7, DOI 10.1371/journal.pone.0044531
   El Kebir D, 2015, CRIT CARE MED, V43, pE179, DOI 10.1097/CCM.0000000000001005
   Ellett JD, 2011, LIVER TRANSPLANT, V17, P1089, DOI 10.1002/lt.22333
   Elmaagacli AH, 2006, TRANSPLANTATION, V81, P247, DOI 10.1097/01.tp.0000188671.94646.16
   Elson G, 2007, BLOOD, V109, P1574, DOI 10.1182/blood-2006-06-032961
   Erridge C, 2008, EUR J CLIN INVEST, V38, P713, DOI 10.1111/j.1365-2362.2008.02010.x
   Favre J, 2007, ARTERIOSCL THROM VAS, V27, P1064, DOI 10.1161/ATVBAHA.107.140723
   Feng Y, 2014, GENET MOL RES, V13, P680, DOI 10.4238/2014.January.28.13
   Fernandez-Pisonero I, 2012, J IMMUNOL, V189, P5402, DOI 10.4049/jimmunol.1201309
   Fernandez-Ruiz I, 2014, PLOS ONE, V9, DOI 10.1371/journal.pone.0095073
   Fitzner N, 2008, CLIN VACCINE IMMUNOL, V15, P138, DOI 10.1128/CVI.00257-07
   Garrafa E, 2011, IMMUNOL CELL BIOL, V89, P475, DOI 10.1038/icb.2010.111
   Gatheral T, 2012, PLOS ONE, V7, DOI 10.1371/journal.pone.0042386
   Gill R, 2010, FREE RADICAL BIO MED, V48, P1121, DOI 10.1016/j.freeradbiomed.2010.01.006
   Grelier A, 2013, ANGIOGENESIS, V16, P821, DOI 10.1007/s10456-013-9358-5
   Grote K, 2011, THESCIENTIFICWORLDJO, V11, P981, DOI 10.1100/tsw.2011.92
   Grote K, 2010, BLOOD, V115, P2543, DOI 10.1182/blood-2009-05-224402
   Harrington LS, 2011, BIOCHEM BIOPH RES CO, V408, P511, DOI 10.1016/j.bbrc.2011.04.024
   He J, 2010, J CELL BIOCHEM, V111, P179, DOI 10.1002/jcb.22686
   He XB, 2014, BIOMED RES INT, V2014, DOI 10.1155/2014/945169
   Heimesaat MM, 2010, GUT, V59, P1079, DOI 10.1136/gut.2009.197434
   Hernanz R, 2015, BRIT J PHARMACOL, V172, P3159, DOI 10.1111/bph.13117
   Hilberath JN, 2011, FASEB J, V25, P1827, DOI 10.1096/fj.10-169896
   Hirata Y, 2013, ATHEROSCLEROSIS, V231, P227, DOI 10.1016/j.atherosclerosis.2013.09.010
   Huang WC, 2012, INFLAMMATION, V35, P350, DOI 10.1007/s10753-011-9325-5
   Huggins C, 2015, ATHEROSCLEROSIS, V242, P563, DOI 10.1016/j.atherosclerosis.2015.08.010
   Impellizzeri D, 2015, IMMUNOBIOLOGY, V220, P1039, DOI 10.1016/j.imbio.2015.05.013
   Iwasaki A, 2004, NAT IMMUNOL, V5, P987, DOI 10.1038/ni1112
   Jagavelu K, 2010, HEPATOLOGY, V52, P590, DOI 10.1002/hep.23739
   Jain SK, 2011, CYTOKINE, V55, P446, DOI 10.1016/j.cyto.2011.05.009
   Ji RC, 2012, CELL MOL LIFE SCI, V69, P897, DOI 10.1007/s00018-011-0848-6
   Jialal I, 2014, ATHEROSCLEROSIS, V236, P182, DOI 10.1016/j.atherosclerosis.2014.06.022
   Jialal I, 2015, J DIABETES COMPLICAT, V29, P617, DOI 10.1016/j.jdiacomp.2015.04.002
   Jialal I, 2012, CURR DIABETES REP, V12, P172, DOI 10.1007/s11892-012-0258-7
   Khakpour S, 2015, INNATE IMMUN-LONDON, V21, P827, DOI 10.1177/1753425915606525
   Krikun G, 2013, AM J REPROD IMMUNOL, V70, P190, DOI 10.1111/aji.12128
   Lee JH, 2013, CARDIOVASC RES, V99, P483, DOI 10.1093/cvr/cvt107
   Li JL, 2010, CARDIOVASC DIABETOL, V9, DOI 10.1186/1475-2840-9-90
   Lin E, 2009, CARDIOVASC THER, V27, P117, DOI 10.1111/j.1755-5922.2009.00077.x
   Lin Q, 2011, ARTERIOSCL THROM VAS, V31, P1024, DOI 10.1161/ATVBAHA.111.224048
   Liu J, 2013, J IMMUNOL, V191, P6178, DOI 10.4049/jimmunol.1301262
   Lopez-Collazo E, 2013, CRIT CARE, V17, DOI 10.1186/cc13110
   Lu CY, 2012, PEDIATR NEPHROL, V27, P1847, DOI 10.1007/s00467-011-2029-0
   Lu ZY, 2012, ARTERIOSCL THROM VAS, V32, P1696, DOI 10.1161/ATVBAHA.112.251181
   Maaser C, 2004, J IMMUNOL, V172, P5056, DOI 10.4049/jimmunol.172.8.5056
   Macintire DK, 2002, VET CLIN N AM-SMALL, V32, P1165, DOI 10.1016/S0195-5616(02)00037-2
   McCarthy CG, 2016, FASEB J, V30, P34, DOI 10.1096/fj.15-279588
   McCarthy CG, 2015, CARDIOVASC RES, V107, P119, DOI 10.1093/cvr/cvv137
   McCarthy CG, 2014, AM J PHYSIOL-HEART C, V306, pH184, DOI 10.1152/ajpheart.00328.2013
   Menghini R, 2014, PLOS ONE, V9, DOI 10.1371/journal.pone.0099053
   Mogensen TH, 2009, CLIN MICROBIOL REV, V22, P240, DOI 10.1128/CMR.00046-08
   Mudaliar H, 2014, PLOS ONE, V9, DOI 10.1371/journal.pone.0108844
   Mullick AE, 2008, J EXP MED, V205, P373, DOI 10.1084/jem.20071096
   Murdaca G, 2012, ATHEROSCLEROSIS, V224, P309, DOI 10.1016/j.atherosclerosis.2012.05.013
   Nagyoszi P, 2010, NEUROCHEM INT, V57, P556, DOI 10.1016/j.neuint.2010.07.002
   Neves FS, 2013, INT IMMUNOPHARMACOL, V17, P1206, DOI 10.1016/j.intimp.2013.07.017
   Newby AC, 2008, ARTERIOSCL THROM VAS, V28, P2108, DOI 10.1161/ATVBAHA.108.173898
   Nishio H, 2011, ARTERIOSCL THROM VAS, V31, P1093, DOI 10.1161/ATVBAHA.110.216325
   Opitz B, 2009, THROMB HAEMOSTASIS, V102, P1103, DOI 10.1160/TH09-05-0323
   Paone A, 2010, NEOPLASIA, V12, P539, DOI 10.1593/neo.92106
   Park HS, 2004, J IMMUNOL, V173, P3589, DOI 10.4049/jimmunol.173.6.3589
   Pegu A, 2008, J IMMUNOL, V180, P3399, DOI 10.4049/jimmunol.180.5.3399
   Phelan P, 2015, J THORAC CARDIOV SUR, V149, P1653, DOI 10.1016/j.jtcvs.2015.02.045
   Pierangeli SS, 2007, ANN RHEUM DIS, V66, P1327, DOI 10.1136/ard.2006.065037
   Pober JS, 2007, NAT REV IMMUNOL, V7, P803, DOI 10.1038/nri2171
   Polykratis A, 2012, CIRCULATION, V126, P1739, DOI 10.1161/CIRCULATIONAHA.112.100339
   Pryshchep O, 2008, CIRCULATION, V118, P1276, DOI 10.1161/CIRCULATIONAHA.108.789172
   Rajamani U, 2014, J DIABETES RES, V2014, DOI 10.1155/2014/790902
   Rajendran P, 2013, INT J BIOL SCI, V9, P1057, DOI 10.7150/ijbs.7502
   Ren MP, 2014, AM J PHYSIOL-REG I, V307, pR901, DOI 10.1152/ajpregu.00324.2014
   Saber T, 2011, PLOS ONE, V6, DOI 10.1371/journal.pone.0023540
   Schirbel A, 2013, GASTROENTEROLOGY, V144, P613, DOI 10.1053/j.gastro.2012.11.005
   Shibamiya A, 2009, BLOOD, V113, P714, DOI 10.1182/blood-2008-02-137901
   Singh MV, 2014, IMMUNOL RES, V59, P243, DOI 10.1007/s12026-014-8548-6
   Soult MC, 2013, J SURG RES, V184, P458, DOI 10.1016/j.jss.2013.05.035
   Speer T, 2013, IMMUNITY, V38, P754, DOI 10.1016/j.immuni.2013.02.009
   Stark RJ, 2012, PLOS ONE, V7, DOI 10.1371/journal.pone.0041254
   Steyers CM, 2014, INT J MOL SCI, V15, P11324, DOI 10.3390/ijms150711324
   Su X, 2011, J BIOL CHEM, V286, DOI 10.1074/jbc.M110.214619
   Taflin C, 2012, HUM IMMUNOL, V73, P1269, DOI 10.1016/j.humimm.2012.07.009
   Takahashi T, 2015, ARTHRITIS RHEUMATOL, V67, P254, DOI 10.1002/art.38901
   Taylor PA, 2008, BLOOD, V112, P3508, DOI 10.1182/blood-2007-09-113670
   Thompson JA, 2013, CLIN SCI, V125, P19, DOI 10.1042/CS20120673
   Toshchakov V, 2002, NAT IMMUNOL, V3, P392, DOI 10.1038/ni774
   Trott DW, 2014, ADV PHYSIOL EDUC, V38, P20, DOI 10.1152/advan.00063.2013
   Tsolmongyn B, 2013, IMMUNOLOGY, V140, P352, DOI 10.1111/imm.12147
   Tsou TC, 2013, TOXICOL APPL PHARM, V273, P492, DOI 10.1016/j.taap.2013.09.014
   von Landenberg P, 2011, AUTOIMMUN HIGHLIGHTS, V2, P53, DOI 10.1007/s13317-011-0021-0
   Wagner NM, 2013, INT J CLIN EXP PATHO, V6, P2813
   Wagner NM, 2013, ARTERIOSCL THROM VAS, V33, P1943, DOI 10.1161/ATVBAHA.113.301783
   Wang WM, 2011, INFLAMMATION, V34, P509, DOI 10.1007/s10753-010-9258-4
   Ward JR, 2009, IMMUNOLOGY, V128, P58, DOI 10.1111/j.1365-2567.2009.03071.x
   West XZ, 2010, NATURE, V467, P972, DOI 10.1038/nature09421
   Wilhelmsen K, 2012, INNATE IMMUN-LONDON, V18, P602, DOI 10.1177/1753425911429336
   Xiao L, 2014, AM J PHYSIOL-HEART C, V306, pH317, DOI 10.1152/ajpheart.00182.2013
   Xiao ZL, 2012, CELL BIOL INT, V36, P625, DOI 10.1042/CBI20110111
   Xu J, 2015, MOL MED, V21, P605, DOI 10.2119/molmed.2014.00260
   Xu YF, 2013, INT J MOL MED, V31, P555, DOI 10.3892/ijmm.2013.1240
   Yang S, 2015, INT IMMUNOPHARMACOL, V28, P450, DOI 10.1016/j.intimp.2015.07.013
   Yang S, 2014, J LEUKOCYTE BIOL, V95, P563, DOI 10.1189/jlb.0713412
   Zimmer S, 2011, CIRC RES, V108, P1358, DOI 10.1161/CIRCRESAHA.111.243246
NR 128
TC 46
Z9 49
U1 1
U2 21
PU ACADEMIC PRESS LTD- ELSEVIER SCIENCE LTD
PI LONDON
PA 24-28 OVAL RD, LONDON NW1 7DX, ENGLAND
SN 1043-6618
J9 PHARMACOL RES
JI Pharmacol. Res.
PD JUN
PY 2016
VL 108
BP 46
EP 56
DI 10.1016/j.phrs.2016.03.038
PG 11
WC Pharmacology & Pharmacy
WE Science Citation Index Expanded (SCI-EXPANDED)
SC Pharmacology & Pharmacy
GA DO4CO
UT WOS:000377729600007
PM 27073018
DA 2022-07-02
ER

PT J
AU Haagensen, AMJ
   Sorensen, DB
   Sandoe, P
   Matthews, LR
   Birck, MM
   Fels, JJ
   Astrup, A
AF Haagensen, Annika Maria Juul
   Sorensen, Dorte Bratbo
   Sandoe, Peter
   Matthews, Lindsay R.
   Birck, Malene Muusfeldt
   Fels, Johannes Josef
   Astrup, Arne
TI High Fat, Low Carbohydrate Diet Limit Fear and Aggression in Gottingen
   Minipigs
SO PLOS ONE
LA English
DT Article
ID ANXIETY-LIKE BEHAVIOR; SOCIAL-BEHAVIOR; GUT MICROBIOTA; YOUNG-ADULTS;
   CHOLESTEROL; BRAIN; PIGS; ASSOCIATION; HOSTILITY; DISEASE
AB High fat, low carbohydrate diets have become popular, as short-term studies show that such diets are effective for reducing body weight, and lowering the risk of diabetes and cardiovascular disease. There is growing evidence from both humans and other animals that diet affects behaviour and intake of fat has been linked, positively and negatively, with traits such as exploration, social interaction, anxiety and fear. Animal models with high translational value can help provide relevant and important information in elucidating potential effects of high fat, low carbohydrate diets on human behaviour. Twenty four young, male Gottingen minipigs were fed either a high fat/cholesterol, low carbohydrate diet or a low fat, high carbohydrate/sucrose diet in contrast to a standard low fat, high carbohydrate minipig diet. Spontaneous behaviour was observed through video recordings of home pens and test-related behaviours were recorded during tests involving animal-human contact and reaction towards a novel object. We showed that the minipigs fed a high fat/cholesterol, low carbohydrate diet were less aggressive, showed more non-agonistic social contact and had fewer and less severe skin lesions and were less fearful of a novel object than minipigs fed low fat, high carbohydrate diets. These results found in a porcine model could have important implications for general health and wellbeing of humans and show the potential for using dietary manipulations to reduce aggression in human society.
C1 [Haagensen, Annika Maria Juul; Sorensen, Dorte Bratbo] Univ Copenhagen, Fac Hlth & Med Sci, Sect Expt Anim Models, Dept Vet Dis Biol, Frederiksberg, Denmark.
   [Sandoe, Peter] Univ Copenhagen, Dept Food & Resource Econ, Frederiksberg, Denmark.
   [Sandoe, Peter] Univ Copenhagen, Dept Large Anim Sci, Frederiksberg, Denmark.
   [Matthews, Lindsay R.] Lindsay R Matthews & Associates Res Int, Scerne Di Pineto, Italy.
   [Matthews, Lindsay R.] Univ Auckland, Dept Psychol, Auckland, New Zealand.
   [Birck, Malene Muusfeldt; Astrup, Arne] Univ Copenhagen, Fac Sci, Dept Nutr Exercise & Sports, Frederiksberg, Denmark.
   [Fels, Johannes Josef] Novo Nordisk AS, Malov, Denmark.
RP Sorensen, DB (corresponding author), Univ Copenhagen, Fac Hlth & Med Sci, Sect Expt Anim Models, Dept Vet Dis Biol, Frederiksberg, Denmark.
EM brat@sund.ku.dk
RI Sandøe, Peter/E-8758-2015; Astrup, Arne/B-1407-2015
OI Sandøe, Peter/0000-0003-0397-3273; Astrup, Arne/0000-0001-8968-8996;
   Sorensen, Dorte Bratbo/0000-0002-6144-1710
FU Centre for Applied Laboratory Animal Research; Danish Council for
   Strategic Research [2101-06-0034]
FX This study was supported by the Centre for Applied Laboratory Animal
   Research and the Danish Council for Strategic Research (Grant Number:
   2101-06-0034). The funders had no role in study design, data collection
   and analysis, decision to publish, or preparation of the manuscript.
CR Astrup A, 2011, AM J CLIN NUTR, V93, P684, DOI 10.3945/ajcn.110.004622
   Bercik P, 2011, GASTROENTEROLOGY, V141, P599, DOI 10.1053/j.gastro.2011.04.052
   Birck MM, 2011, AM J PHYSIOL-HEART C, V300, pH1595, DOI 10.1152/ajpheart.01253.2010
   Bollen P, 1998, SCAND J LAB ANIM SCI, V25, P23
   Bollen PJA, 2002, 32 SCAND LAS S GARD
   BRAMBLETT C A, 1981, Primates, V22, P96, DOI 10.1007/BF02382560
   Bravo JA, 2011, P NATL ACAD SCI USA, V108, P16050, DOI 10.1073/pnas.1102999108
   Broom DM, 2009, ANIM BEHAV, V78, P1037, DOI 10.1016/j.anbehav.2009.07.027
   Coccaro E, 2012, BRAIN BEHAV IMMUN S1, V26, pS28
   Cryan JF, 2012, NAT REV NEUROSCI, V13, P701, DOI 10.1038/nrn3346
   D'Eath RB, 2002, BEHAVIOUR, V139, P1175, DOI 10.1163/15685390260437326
   Dalmau A, 2009, APPL ANIM BEHAV SCI, V117, P173, DOI 10.1016/j.applanim.2008.12.014
   DeWall CN, 2011, AGGRESSIVE BEHAV, V37, P73, DOI 10.1002/ab.20366
   Golomb BA, 2012, PLOS ONE, V7, DOI 10.1371/journal.pone.0032175
   Greenwood CE, 2001, J PSYCHIATR NEUROSCI, V26, P182
   Grover CD, 2007, P ROY SOC B-BIOL SCI, V274, P2951, DOI 10.1098/rspb.2007.1065
   Gunnarsson S, 2009, LIVEST SCI, V123, P306, DOI 10.1016/j.livsci.2008.12.002
   Haagensen AMJ, 2013, PLOS ONE, V8, DOI 10.1371/journal.pone.0079429
   Heijtza RD, 2011, P NATL ACAD SCI USA, V108, P3047, DOI 10.1073/pnas.1010529108
   Held S, 2001, ANIM WELFARE, V10, pS209
   HilakiviClarke L, 1996, LIFE SCI, V58, P1653, DOI 10.1016/0024-3205(96)00140-3
   Hooper L, 2012, COCHRANE DB SYST REV, DOI 10.1002/14651858.CD002137.pub3
   Hu T, 2012, AM J EPIDEMIOL, V176, pS44, DOI 10.1093/aje/kws264
   Iribarren C, 2000, JAMA-J AM MED ASSOC, V283, P2546, DOI 10.1001/jama.283.19.2546
   Iribarren C, 2004, EUR J CLIN NUTR, V58, P24, DOI 10.1038/sj.ejcn.1601739
   Janczak AM, 2003, APPL ANIM BEHAV SCI, V81, P13, DOI 10.1016/S0168-1591(02)00252-6
   Johansen T, 2001, COMPARATIVE MED, V51, P150
   Kanter MM, 2012, ADV NUTR, V3, P711, DOI 10.3945/an.111.001321
   KAPLAN JR, 1991, PSYCHOSOM MED, V53, P634, DOI 10.1097/00006842-199111000-00005
   KAPLAN JR, 1994, PSYCHOSOM MED, V56, P479, DOI 10.1097/00006842-199411000-00001
   Larsen MO, 2006, AM J PHYSIOL-ENDOC M, V290, pE670, DOI 10.1152/ajpendo.00251.2005
   Lewis CRG, 2008, LIVEST SCI, V116, P338, DOI 10.1016/j.livsci.2008.02.014
   Lieberman HR, 2005, BRAIN RES BULL, V66, P149, DOI 10.1016/j.brainresbull.2005.04.011
   LORE R, 1986, AGGRESSIVE BEHAV, V12, P409, DOI 10.1002/1098-2337(1986)12:6<409::AID-AB2480120603>3.0.CO;2-6
   Neufeld KM, 2011, NEUROGASTROENT MOTIL, V23, DOI 10.1111/j.1365-2982.2010.01620.x
   Pond WG, 2008, J NUTR, V138, P282, DOI 10.1093/jn/138.2.282
   Ramsden CE, 2013, J BRIT MED, P346
   Re S, 2008, VET RES COMMUN, V32, P225, DOI 10.1007/s11259-007-9021-y
   Rodriguez-Estevez V, 2010, APPL ANIM BEHAV SCI, V127, P28, DOI 10.1016/j.applanim.2010.08.010
   Rosado B, 2010, APPL ANIM BEHAV SCI, V123, P124, DOI 10.1016/j.applanim.2010.01.009
   Schook L, 2005, ANIM BIOTECHNOL, V16, P183, DOI 10.1080/10495390500265034
   Smulders D, 2006, PHYSIOL BEHAV, V89, P438, DOI 10.1016/j.physbeh.2006.07.002
   Solnick SJ, 2012, INJURY PREV, V18, P259, DOI 10.1136/injuryprev-2011-040117
   Sondergaard LV, 2007, SCAND J LAB ANIM SCI, V34, P91
   Sparks DL, 2008, J ALZHEIMERS DIS, V15, P641
   Spensley JC, 1995, APPL ANIM BEHAV SCI, V44, P257
   Stewart CL, 2010, ANIM WELFARE, V19, P349
   STOLBA A, 1989, ANIM PROD, V48, P419, DOI 10.1017/S0003356100040411
   Sullivan EL, 2010, J NEUROSCI, V30, P3826, DOI 10.1523/JNEUROSCI.5560-09.2010
   Swindle MM, 1998, SCAND J LAB ANIM SCI, V25, P11
   Tsutsumi H, 2001, LAB ANIM-UK, V35, P236, DOI 10.1258/0023677011911688
NR 51
TC 28
Z9 29
U1 0
U2 40
PU PUBLIC LIBRARY SCIENCE
PI SAN FRANCISCO
PA 1160 BATTERY STREET, STE 100, SAN FRANCISCO, CA 94111 USA
SN 1932-6203
J9 PLOS ONE
JI PLoS One
PD APR 16
PY 2014
VL 9
IS 4
AR e93821
DI 10.1371/journal.pone.0093821
PG 11
WC Multidisciplinary Sciences
WE Science Citation Index Expanded (SCI-EXPANDED)
SC Science & Technology - Other Topics
GA AI4VW
UT WOS:000336863900027
PM 24740321
OA Green Published, gold, Green Submitted
DA 2022-07-02
ER

PT J
AU Cristelo, C
   Machado, A
   Sarmento, B
   Gama, FM
AF Cristelo, Cecilia
   Machado, Alexandra
   Sarmento, Bruno
   Gama, Francisco Miguel
TI The roles of vitamin D and cathelicidin in type 1 diabetes
   susceptibility
SO ENDOCRINE CONNECTIONS
LA English
DT Review
DE beta cell protection; cathelicidin; diabetes; immunomodulation; vitamin
   D
ID BETA-CELL FUNCTION; PLASMACYTOID DENDRITIC CELLS; ANTIMICROBIAL PEPTIDE
   GENE; 1,25-DIHYDROXYVITAMIN D-3; 1-ALPHA,25-DIHYDROXYVITAMIN D-3;
   25-HYDROXYVITAMIN D-3; T-CELLS; NOD MICE; D-RECEPTOR; INSULIN
AB Type 1 diabetes has an increasingly greater incidence and prevalence with no cure available. Vitamin D supplementation is well documented to reduce the risk of developing type 1 diabetes. Being involved in the modulation of cathelicidin expression, the question whether cathelicidin may be one of the underlying cause arises. Cathelicidin has been implicated in both the development and the protection against type 1 diabetes by mediating the interplay between the gut microbiome, the immune system and beta cell function. While its potential on type 1 diabetes treatment seems high, the understanding of its effects is still limited. This review aims to contribute to a more comprehensive understanding of the potential of vitamin D and cathelicidin as adjuvants in type 1 diabetes therapy.
C1 [Cristelo, Cecilia; Sarmento, Bruno] Univ Porto, I3S Inst Invest & Inovacao Saude, Porto, Portugal.
   [Cristelo, Cecilia; Machado, Alexandra; Gama, Francisco Miguel] Univ Minho, CEB Ctr Engn Biol, Braga, Portugal.
   [Sarmento, Bruno] Inst Invest & Formacao Avancada Ciencias & Tecnol, CESPU, Gandra, Portugal.
   [Sarmento, Bruno] Inst Univ Ciencias Saude, Gandra, Portugal.
RP Gama, FM (corresponding author), Univ Minho, CEB Ctr Engn Biol, Braga, Portugal.
EM fmgama@deb.uminho.pt
RI Cristelo, Cecília S/S-3014-2016; Sarmento, Bruno/J-6265-2013
OI Cristelo, Cecília S/0000-0002-5774-3484; Sarmento,
   Bruno/0000-0001-5763-7553; Machado, Alexandra/0000-0002-9347-2407
FU FEDER - Fundo Europeu de Desenvolvimento Regional funds through the
   COMPETE 2020 - Operacional Programme for Competitiveness and
   Internationalization (POCI), Portugal 2020; Portuguese funds through FCT
   - Fundacao para a Ciencia e a Tecnologia/Ministerio da Ciencia,
   Tecnologia e Ensino Superior [PTDC/MED-OUT/30466/2017]; 'Institute for
   Research and Innovation in Health Sciences' (FCT) [UID/BIM/04293/2019];
   Fundacao para a Ciencia e a Tecnologia (FCT), Portugal
   [SFRH/BD/139402/2018, SFRH/BD132000/2017]
FX This work was financed by FEDER - Fundo Europeu de Desenvolvimento
   Regional funds through the COMPETE 2020 - Operacional Programme for
   Competitiveness and Internationalization (POCI), Portugal 2020, and by
   Portuguese funds through FCT - Fundacao para a Ciencia e a
   Tecnologia/Ministerio da Ciencia, Tecnologia e Ensino Superior in the
   framework of the project PTDC/MED-OUT/30466/2017 and 'Institute for
   Research and Innovation in Health Sciences' (FCT -UID/BIM/04293/2019).
   Cecilia Cristelo and Alexandra Machado would like to thank to Fundacao
   para a Ciencia e a Tecnologia (FCT), Portugal for financial support
   (SFRH/BD/139402/2018 and SFRH/BD132000/2017, respectively).
CR Agier J, 2015, CENT EUR J IMMUNOL, V40, P225, DOI 10.5114/ceji.2015.51359
   Ahuja M, 2017, CELL METAB, V25, P635, DOI 10.1016/j.cmet.2017.02.007
   Al-Zubeidi H, 2016, PEDIATR DIABETES, V17, P592, DOI 10.1111/pedi.12342
   Aljabri KS, 2010, ANN SAUDI MED, V30, P454, DOI 10.4103/0256-4947.72265
   Amer Diabet Assoc, 2014, DIABETES CARE, V37, pS81, DOI 10.2337/dc14-S081
   Ataie-Jafari A, 2013, CLIN NUTR, V32, P911, DOI 10.1016/j.clnu.2013.01.012
   Atkinson MA, 2014, LANCET, V383, P69, DOI 10.1016/S0140-6736(13)60591-7
   Bizzarri C, 2010, DIABETES CARE, V33, P1962, DOI [10.2337/dc10-0814, 10.2337/dc10-1168]
   Bland R, 2004, J STEROID BIOCHEM, V89-90, P121, DOI 10.1016/j.jsbmb.2004.03.115
   Boerner BP, 2011, ANN NY ACAD SCI, V1243, P103, DOI 10.1111/j.1749-6632.2011.06340.x
   Bogdanou D, 2017, DIABETES-METAB RES, V33, DOI 10.1002/dmrr.2865
   Brauner H, 2014, CLIN EXP IMMUNOL, V177, P478, DOI 10.1111/cei.12316
   Cannell J, 2008, EXPERT OPIN PHARMACO, V9, P107, DOI 10.1517/14656566.9.1.107
   Chawla H, 2017, ANN NATL ACAD MEDICA, V52, P66, DOI [10.1055/s-0040-1712747, DOI 10.1055/S-0040-1712747]
   Chen J, 2014, BMC IMMUNOL, V15, DOI 10.1186/1471-2172-15-6
   Chen S, 2007, J IMMUNOL, V179, P1634, DOI 10.4049/jimmunol.179.3.1634
   Chera S, 2014, NATURE, V514, P503, DOI 10.1038/nature13633
   Chobot A, 2017, DIABETIC MED, V34, P1252, DOI 10.1111/dme.13345
   Christakos S, 2016, PHYSIOL REV, V96, P365, DOI 10.1152/physrev.00014.2015
   Ciornei CD, 2005, ANTIMICROB AGENTS CH, V49, P2845, DOI 10.1128/AAC.49.7.2845-2850.2005
   Colin EM, 2010, ARTHRITIS RHEUM-US, V62, P132, DOI 10.1002/art.25043
   D'Ambrosio D, 1998, J CLIN INVEST, V101, P252, DOI 10.1172/JCI1050
   Deng YY, 2016, MOL MED REP, V13, P3881, DOI 10.3892/mmr.2016.5008
   Diana J, 2013, NAT MED, V19, P65, DOI 10.1038/nm.3042
   DiMeglio LA, 2018, LANCET, V391, P2449, DOI 10.1016/S0140-6736(18)31320-5
   Dirice E, 2016, DIABETES, V65, P1660, DOI 10.2337/db15-1127
   Dixon Brian M, 2012, BMC Res Notes, V5, P575, DOI 10.1186/1756-0500-5-575
   Doring Y, 2012, CIRCULATION, V125, P1673, DOI 10.1161/CIRCULATIONAHA.111.046755
   Doggrell SA, 2018, EXPERT OPIN PHARMACO, V19, P1655, DOI 10.1080/14656566.2018.1519547
   Dong JY, 2013, NUTRIENTS, V5, P3551, DOI 10.3390/nu5093551
   Drozdenko G, 2014, CLIN EXP IMMUNOL, V178, P364, DOI 10.1111/cei.12406
   Druet C, 2006, J CLIN ENDOCR METAB, V91, P401, DOI 10.1210/jc.2005-1672
   Farias AS, 2013, CNS NEUROSCI THER, V19, P269, DOI 10.1111/cns.12071
   Federico G, 2014, CLIN NUTR, V33, P1153, DOI 10.1016/j.clnu.2014.01.001
   Gabbay MAL, 2012, ARCH PEDIAT ADOL MED, V166, P601, DOI 10.1001/archpediatrics.2012.164
   Gatti D, 2016, MINERVA MED, V107, P452
   Gianani R, 2010, DIABETOLOGIA, V53, P690, DOI 10.1007/s00125-009-1642-y
   Giarratana N, 2004, J IMMUNOL, V173, P2280, DOI 10.4049/jimmunol.173.4.2280
   Gibson CC, 2015, PLOS ONE, V10, DOI 10.1371/journal.pone.0140370
   Giulietti A, 2004, DIABETOLOGIA, V47, P451, DOI 10.1007/s00125-004-1329-3
   Gombart AF, 2009, BMC GENOMICS, V10, DOI 10.1186/1471-2164-10-321
   Gombart AF, 2005, FASEB J, V19, P1067, DOI 10.1096/fj.04-3284com
   Greer RM, 2013, PEDIATR DIABETES, V14, P31, DOI 10.1111/j.1399-5448.2012.00890.x
   Gregori S, 2002, DIABETES, V51, P1367, DOI 10.2337/diabetes.51.5.1367
   Hawkes CJ, 2000, DIABETES, V49, P356, DOI 10.2337/diabetes.49.3.356
   Heine G, 2008, EUR J IMMUNOL, V38, P2210, DOI 10.1002/eji.200838216
   Hypponen E, 2001, LANCET, V358, P1500, DOI 10.1016/S0140-6736(01)06580-1
   Insel RA, 2015, DIABETES CARE, V38, P1964, DOI 10.2337/dc15-1419
   Jeng L, 2009, J TRANSL MED, V7, DOI 10.1186/1479-5876-7-28
   Katsarou Anastasia, 2017, Nat Rev Dis Primers, V3, P17016, DOI 10.1038/nrdp.2017.16
   Kharroubi AT, 2015, WORLD J DIABETES, V6, P850, DOI 10.4239/wjd.v6.i6.850
   Knip M, 2010, AM J CLIN NUTR, V91, p1506S, DOI 10.3945/ajcn.2010.28701C
   Korf H, 2012, IMMUNOBIOLOGY, V217, P1292, DOI 10.1016/j.imbio.2012.07.018
   Kraemer FB, 2014, DIABETES CARE, V37, P1178, DOI 10.2337/dc13-2668
   Lande R, 2011, SCI TRANSL MED, V3, DOI 10.1126/scitranslmed.3001180
   Lee CC, 2011, BIOPHYS J, V100, P1688, DOI 10.1016/j.bpj.2011.02.018
   LEMIRE JM, 1984, J CLIN INVEST, V74, P657, DOI 10.1172/JCI111465
   LOHMANN T, 1994, LANCET, V343, P1607, DOI 10.1016/S0140-6736(94)93061-9
   Lowry MB, 2020, J STEROID BIOCHEM, V198, DOI 10.1016/j.jsbmb.2019.105552
   Lowry MB, 2014, J STEROID BIOCHEM, V143, P183, DOI 10.1016/j.jsbmb.2014.02.004
   Lysandropoulos AP, 2011, J NEUROIMMUNOL, V233, P240, DOI 10.1016/j.jneuroim.2010.11.008
   Maahs DM, 2010, ENDOCRIN METAB CLIN, V39, P481, DOI 10.1016/j.ecl.2010.05.011
   Mansour SC, 2014, TRENDS IMMUNOL, V35, P443, DOI 10.1016/j.it.2014.07.004
   MATHIEU C, 1994, DIABETOLOGIA, V37, P552, DOI 10.1007/BF00403372
   Mathis D, 2001, NATURE, V414, P792, DOI 10.1038/414792a
   Mauf S, 2015, J STEROID BIOCHEM, V147, P17, DOI 10.1016/j.jsbmb.2014.11.001
   Mehers KL, 2008, BRIT MED BULL, V88, P115, DOI 10.1093/bmb/ldn045
   Montanya E, 2000, DIABETES, V49, P1341, DOI 10.2337/diabetes.49.8.1341
   NAQUET P, 1988, J IMMUNOL, V140, P2569
   Nathan DM, 2014, DIABETES CARE, V37, P9, DOI 10.2337/dc13-2112
   Neve A, 2014, CLIN EXP MED, V14, P275, DOI 10.1007/s10238-013-0249-2
   Overbergh L, 2000, CLIN EXP IMMUNOL, V120, P139, DOI 10.1046/j.1365-2249.2000.01204.x
   Patrick C, 2013, DIABETES, V62, P2036, DOI 10.2337/db12-1243
   Patterson CC, 2009, LANCET, V373, P2027, DOI 10.1016/S0140-6736(09)60568-7
   Penna G, 2000, J IMMUNOL, V164, P2405, DOI 10.4049/jimmunol.164.5.2405
   Piantoni S, 2015, LUPUS, V24, P490, DOI 10.1177/0961203314559090
   Pitocco D, 2006, DIABETIC MED, V23, P920, DOI 10.1111/j.1464-5491.2006.01921.x
   Pound LD, 2015, DIABETES, V64, P4135, DOI 10.2337/db15-0788
   Pozzilli P, 2005, HORM METAB RES, V37, P680, DOI 10.1055/s-2005-870578
   Ramos R, 2011, SCI MICROBIAL PATHOG, V1
   Rasoul MA, 2016, BMC PEDIATR, V16, DOI 10.1186/s12887-016-0629-3
   Rosengren A, 2015, LANCET DIABETES ENDO, V3, P876, DOI 10.1016/S2213-8587(15)00292-2
   Shaikh MN, 2016, PULM MED, V2016, DOI 10.1155/2016/1643717
   Sheehy DF, 2019, BIOCHEMISTRY-US, V58, P214, DOI 10.1021/acs.biochem.8b01118
   Sorensen OE, 2001, BLOOD, V97, P3951, DOI 10.1182/blood.V97.12.3951
   Stene LC, 2012, CLIN EXP IMMUNOL, V168, P12, DOI 10.1111/j.1365-2249.2011.04555.x
   Stenwall A, 2019, ISLETS, V11, P89, DOI 10.1080/19382014.2019.1585165
   Sun J, 2016, FASEB J, V30, P884, DOI 10.1096/fj.15-275826
   Sun J, 2015, IMMUNITY, V43, P304, DOI 10.1016/j.immuni.2015.07.013
   Szymczak I, 2016, SCAND J IMMUNOL, V83, P83, DOI 10.1111/sji.12403
   Takiishi T, 2014, DIABETES, V63, P2026, DOI 10.2337/db13-1559
   Thorel F, 2010, NATURE, V464, P1149, DOI 10.1038/nature08894
   Tilg H, 2017, CELL METAB, V25, P495, DOI 10.1016/j.cmet.2017.02.018
   Van Belle TL, 2014, PLOS ONE, V9, DOI 10.1371/journal.pone.0109194
   van der Aar AMG, 2011, J ALLERGY CLIN IMMUN, V127, P1532, DOI 10.1016/j.jaci.2011.01.068
   Vandamme D, 2012, CELL IMMUNOL, V280, P22, DOI 10.1016/j.cellimm.2012.11.009
   Walter M, 2010, DIABETES CARE, V33, P1443, DOI 10.2337/dc09-2297
   Wang P, 2015, NAT MED, V21, P383, DOI 10.1038/nm.3820
   Wang TT, 2004, J IMMUNOL, V173, P2909, DOI 10.4049/jimmunol.173.5.2909
   Wang YJ, 2012, ARCH BIOCHEM BIOPHYS, V523, P123, DOI 10.1016/j.abb.2012.04.001
   Willcox A, 2009, CLIN EXP IMMUNOL, V155, P173, DOI 10.1111/j.1365-2249.2008.03860.x
   ZANETTI M, 1995, FEBS LETT, V374, P1, DOI 10.1016/0014-5793(95)01050-O
   Zasloff M, 2002, NATURE, V415, P389, DOI 10.1038/415389a
   Zeitz U, 2003, FASEB J, V17, P509, DOI 10.1096/fj.02-0424fje
   Zella JB, 2003, ARCH BIOCHEM BIOPHYS, V417, P77, DOI 10.1016/S0003-9861(03)00338-2
   Zhang XL, 2015, BIOMED RES INT, V2015, DOI 10.1155/2015/157834
   Zhou XY, 2018, J NUTR SCI VITAMINOL, V64, P307, DOI 10.3177/jnsv.64.307
NR 107
TC 4
Z9 4
U1 1
U2 1
PU BIOSCIENTIFICA LTD
PI BRISTOL
PA STARLING HOUSE, 1600 BRISTOL PARKWAY N, BRISTOL, ENGLAND
EI 2049-3614
J9 ENDOCR CONNECT
JI Endocr. Connect.
PD JAN
PY 2021
VL 10
IS 1
BP R1
EP R12
DI 10.1530/EC-20-0484
PG 12
WC Endocrinology & Metabolism
WE Science Citation Index Expanded (SCI-EXPANDED)
SC Endocrinology & Metabolism
GA QV2CT
UT WOS:000627785100001
PM 33263562
OA Green Published, gold
DA 2022-07-02
ER

PT J
AU Verdu, EF
   Danska, JS
AF Verdu, Elena F.
   Danska, Jayne S.
TI Common ground: shared risk factors for type 1 diabetes and celiac
   disease
SO NATURE IMMUNOLOGY
LA English
DT Review
ID T-CELLS; GLUTEN INTRODUCTION; GUT MICROBIOME; CESAREAN-SECTION; ISLET
   AUTOIMMUNITY; FREE DIET; HLA-DQ; INTRAEPITHELIAL LYMPHOCYTES; TISSUE
   TRANSGLUTAMINASE; INFLAMMATORY RESPONSES
AB Risk factors for most autoimmune diseases are multifactorial genetic variants modified by environmental risk factors. Type 1 diabetes and celiac disease share high-risk HLA haplotypes, and the prevalence of both diseases has increased in many regions during the past half century. Unknown environmental factors are suspected to have increased the disease penetrance. Celiac disease depends on immune responses to dietary gluten, whereas the environmental risk factors for type 1 diabetes are not yet clear. Here, we consider the shared heritable genetic factors and review evidence of the dietary and microbial exposures, particularly in early life, that might influence the pathogenesis of one or both diseases. A deeper mechanistic understanding of the environmental factors responsible for increased risk of these diseases should provide opportunities to manipulate exposure in children carrying defined risk markers and thus prevent and attenuate disease, as well as to identify new therapeutic strategies for patients.
C1 [Verdu, Elena F.] McMaster Univ, Farncombe Family Digest Hlth Res Inst, Dept Med, Div Gastroenterol, Hamilton, ON, Canada.
   [Danska, Jayne S.] Hosp Sick Children, Res Inst, Toronto, ON, Canada.
   [Danska, Jayne S.] Univ Toronto, Fac Med, Dept Immunol, Toronto, ON, Canada.
   [Danska, Jayne S.] Univ Toronto, Fac Med, Dept Med Biophys, Toronto, ON, Canada.
RP Danska, JS (corresponding author), Hosp Sick Children, Res Inst, Toronto, ON, Canada.; Danska, JS (corresponding author), Univ Toronto, Fac Med, Dept Immunol, Toronto, ON, Canada.; Danska, JS (corresponding author), Univ Toronto, Fac Med, Dept Med Biophys, Toronto, ON, Canada.
EM jayne.danska@sickkids.ca
FU Juvenile Diabetes Research Foundation; Canadian Institutes of Health
   Research (CIHR); Anne and Max Tanenbaum Chair in Molecular Medicine,
   University of Toronto; Hospital for Sick Children (SickKids) Foundation;
   Canada Research Chair; CIHR [142773]
FX J.S.D. is supported by the Juvenile Diabetes Research Foundation; by the
   Canadian Institutes of Health Research (CIHR); as the Anne and Max
   Tanenbaum Chair in Molecular Medicine, University of Toronto; and by the
   Hospital for Sick Children (SickKids) Foundation. E.F.V. is supported as
   a Canada Research Chair and by CIHR #142773.
CR Adlercreutz EH, 2014, CLIN EXP IMMUNOL, V177, P391, DOI 10.1111/cei.12340
   Adlercreutz EH, 2015, ACTA PAEDIATR, V104, P178, DOI 10.1111/apa.12836
   Anderson B, 1999, P NATL ACAD SCI USA, V96, P9311, DOI 10.1073/pnas.96.16.9311
   Aronsson CA, 2015, PEDIATRICS, V135, P239, DOI 10.1542/peds.2014-1787
   Aujla SJ, 2008, NAT MED, V14, P275, DOI 10.1038/nm1710
   Bach JF, 2002, NEW ENGL J MED, V347, P911, DOI 10.1056/NEJMra020100
   Backhed F, 2004, P NATL ACAD SCI USA, V101, P15718, DOI 10.1073/pnas.0407076101
   Beyerlein A, 2014, DIABETES CARE, V37, pE194, DOI 10.2337/dc14-1208
   Bhagat G, 2008, J CLIN INVEST, V118, P281, DOI 10.1172/JCI30989
   Bonifacio E, 2011, DIABETES, V60, P3300, DOI 10.2337/db11-0729
   Bourgey M, 2007, GUT, V56, P1054, DOI 10.1136/gut.2006.108530
   Bouziat R, 2017, SCIENCE, V356, P44, DOI 10.1126/science.aah5298
   Brorsson CA, 2015, DIABETES CARE, V38, pS8, DOI 10.2337/dcs15-2003
   Bruun SW, 2016, J DIABETES RES, V2016, DOI 10.1155/2016/2424306
   Caminero A, 2016, GASTROENTEROLOGY, V151, P670, DOI 10.1053/j.gastro.2016.06.041
   Castellaneta S, 2015, DIABETES CARE, V38, P760, DOI 10.2337/dc14-2890
   Cheroutre H, 2011, NAT REV IMMUNOL, V11, P445, DOI 10.1038/nri3007
   Chmiel R, 2015, ACTA DIABETOL, V52, P621, DOI 10.1007/s00592-014-0628-5
   Ciccocioppo R, 2000, CLIN EXP IMMUNOL, V120, P235, DOI 10.1046/j.1365-2249.2000.01200.x
   Clausen TD, 2016, EPIDEMIOLOGY, V27, P547, DOI 10.1097/EDE.0000000000000488
   Craig ME, 2017, DIABETES CARE, V40, P1034, DOI 10.2337/dc16-2508
   Crawford F, 2011, P NATL ACAD SCI USA, V108, P16729, DOI 10.1073/pnas.1113954108
   Crespo-Escobar P, 2017, AM J CLIN NUTR, V105, P890, DOI 10.3945/ajcn.116.144352
   D'Argenio V, 2016, AM J GASTROENTEROL, V111, P879, DOI 10.1038/ajg.2016.95
   de Beeck AO, 2016, NAT REV ENDOCRINOL, V12, P263, DOI 10.1038/nrendo.2016.30
   de Goffau MC, 2013, DIABETES, V62, P1238, DOI 10.2337/db12-0526
   De Palma G, 2010, BMC MICROBIOL, V10, DOI 10.1186/1471-2180-10-63
   Delong T, 2016, SCIENCE, V351, P711, DOI 10.1126/science.aad2791
   Dieterich W, 1997, NAT MED, V3, P797, DOI 10.1038/nm0797-797
   Elfstrom P, 2014, ALIMENT PHARM THER, V40, P1123, DOI 10.1111/apt.12973
   Funda DP, 2014, PLOS ONE, V9, DOI 10.1371/journal.pone.0094530
   Furusawa Y, 2013, NATURE, V504, P446, DOI 10.1038/nature12721
   Gale EAM, 2002, DIABETES, V51, P3353, DOI 10.2337/diabetes.51.12.3353
   Galipeau HJ, 2015, AM J PATHOL, V185, P2969, DOI 10.1016/j.ajpath.2015.07.018
   Galipeau HJ, 2011, J IMMUNOL, V187, P4338, DOI 10.4049/jimmunol.1100854
   Gallo RL, 2012, NAT REV IMMUNOL, V12, P503, DOI 10.1038/nri3228
   Gardner SG, 1997, BRIT MED J, V315, P713, DOI 10.1136/bmj.315.7110.713
   Geuking MB, 2011, IMMUNITY, V34, P794, DOI 10.1016/j.immuni.2011.03.021
   Gillespie KM, 2004, LANCET, V364, P1699, DOI 10.1016/S0140-6736(04)17357-1
   Giongo A, 2011, ISME J, V5, P82, DOI 10.1038/ismej.2010.92
   Gorelick J, 2017, NUTRIENTS, V9, DOI 10.3390/nu9050482
   Gorman JA, 2017, NAT IMMUNOL, V18, P744, DOI 10.1038/ni.3766
   Groh V, 1996, P NATL ACAD SCI USA, V93, P12445, DOI 10.1073/pnas.93.22.12445
   Gutierrez-Achury J, 2015, DIABETES CARE, V38, pS37, DOI 10.2337/dcs15-2007
   Hagopian W, 2017, PEDIATRICS, V140, DOI 10.1542/peds.2017-1305
   Hanash AM, 2012, IMMUNITY, V37, P339, DOI 10.1016/j.immuni.2012.05.028
   Hansen CHF, 2014, DIABETES, V63, P2821, DOI 10.2337/db13-1612
   Hermann R, 2003, DIABETOLOGIA, V46, P420, DOI 10.1007/s00125-003-1045-4
   Hober D, 2010, NAT REV ENDOCRINOL, V6, P279, DOI 10.1038/nrendo.2010.27
   Holodniy M, 2011, PLOS ONE, V6, DOI [10.1371/journal.pone.0014764, 10.1371/journal.pone.0025792]
   Hooper LV, 2010, NAT REV IMMUNOL, V10, P159, DOI 10.1038/nri2710
   Hu XL, 2015, NAT GENET, V47, P898, DOI 10.1038/ng.3353
   Hue S, 2004, IMMUNITY, V21, P367, DOI 10.1016/j.immuni.2004.06.018
   Hummel S, 2011, DIABETES CARE, V34, P1301, DOI 10.2337/dc10-2456
   Hyytinen M, 2017, GASTROENTEROLOGY, V153, P961, DOI 10.1053/j.gastro.2017.06.049
   Imperatore G, 2012, DIABETES CARE, V35, P2515, DOI 10.2337/dc12-0669
   Inshaw JRJ, 2018, NAT IMMUNOL, V19, P674, DOI 10.1038/s41590-018-0129-8
   Iversen R, 2015, J IMMUNOL, V195, P5159, DOI 10.4049/jimmunol.1501363
   Jabri B, 2017, J IMMUNOL, V198, P3005, DOI 10.4049/jimmunol.1601693
   Johansen BH, 1996, IMMUNOGENETICS, V45, P142, DOI 10.1007/s002510050182
   KAGNOFF MF, 1987, GUT, V28, P995, DOI 10.1136/gut.28.8.995
   Karges W, 1997, DIABETES, V46, P557, DOI 10.2337/diabetes.46.4.557
   Kemppainen KM, 2017, CLIN GASTROENTEROL H, V15, P694, DOI 10.1016/j.cgh.2016.10.033
   Kemppainen KM, 2015, DIABETES CARE, V38, P329, DOI 10.2337/dc14-0850
   Kimpimaki T, 2001, J CLIN ENDOCR METAB, V86, P4782, DOI 10.1210/jc.86.10.4782
   Kjer-Nielsen L, 2012, NATURE, V491, P717, DOI 10.1038/nature11605
   Knip M, 2014, JAMA-J AM MED ASSOC, V311, P2279, DOI 10.1001/jama.2014.5610
   Knip M, 2010, NEW ENGL J MED, V363, P1900, DOI 10.1056/NEJMoa1004809
   Koenig JE, 2011, P NATL ACAD SCI USA, V108, P4578, DOI 10.1073/pnas.1000081107
   Kostic AD, 2015, CELL HOST MICROBE, V17, P260, DOI 10.1016/j.chom.2015.01.001
   Krischer J, 2007, PEDIATR DIABETES, V8, P286
   Krischer JP, 2015, DIABETOLOGIA, V58, P980, DOI 10.1007/s00125-015-3514-y
   KUTLU T, 1993, GUT, V34, P208, DOI 10.1136/gut.34.2.208
   Kverka M, 2011, CLIN EXP IMMUNOL, V163, P250, DOI 10.1111/j.1365-2249.2010.04286.x
   Kyvik KO, 2004, DIABETOLOGIA, V47, P377, DOI 10.1007/s00125-004-1331-9
   Le Bourhis L, 2013, CURR OPIN IMMUNOL, V25, P174, DOI 10.1016/j.coi.2013.01.005
   Le Chatelier E, 2013, NATURE, V500, P541, DOI 10.1038/nature12506
   Lek M, 2016, NATURE, V536, P285, DOI 10.1038/nature19057
   Levisetti MG, 2007, J IMMUNOL, V178, P6051, DOI 10.4049/jimmunol.178.10.6051
   Li YL, 2005, EMBO J, V24, P2968, DOI 10.1038/sj.emboj.7600771
   Lindemans CA, 2015, NATURE, V528, P560, DOI 10.1038/nature16460
   Lionetti E, 2017, J PEDIATR-US, V184, P81, DOI 10.1016/j.jpeds.2017.01.023
   Lionetti E, 2014, NEW ENGL J MED, V371, P1295, DOI 10.1056/NEJMoa1400697
   Macpherson AJ, 2007, SEMIN IMMUNOL, V19, P57, DOI 10.1016/j.smim.2007.04.001
   Malkani S, 1997, DIABETES, V46, P1133, DOI 10.2337/diabetes.46.7.1133
   Maltoni G, 2017, DIABETES CARE, V40, pE167, DOI 10.2337/dc17-1348
   Margaritte-Jeannin P, 2004, TISSUE ANTIGENS, V63, P562, DOI 10.1111/j.0001-2815.2004.00237.x
   Marietta EV, 2013, PLOS ONE, V8, DOI 10.1371/journal.pone.0078687
   Marild K, 2015, AM J GASTROENTEROL, V110, P1475, DOI 10.1038/ajg.2015.287
   Marild K, 2012, GASTROENTEROLOGY, V142, P39, DOI 10.1053/j.gastro.2011.09.047
   Marino E, 2017, NAT IMMUNOL, V18, P552, DOI 10.1038/ni.3713
   Markle JGM, 2013, SCIENCE, V339, P1084, DOI 10.1126/science.1233521
   Maslowski KM, 2009, NATURE, V461, P1282, DOI 10.1038/nature08530
   Mayer-Davis EJ, 2017, NEW ENGL J MED, V376, P1419, DOI 10.1056/NEJMoa1610187
   Mazmanian SK, 2008, NATURE, V453, P620, DOI 10.1038/nature07008
   Mazmanian SK, 2005, CELL, V122, P107, DOI 10.1016/j.cell.2005.05.007
   McGinty JW, 2014, DIABETES, V63, P3033, DOI 10.2337/db13-1952
   McKenzie CI, 2015, TRENDS ENDOCRIN MET, V26, P511, DOI 10.1016/j.tem.2015.07.009
   McSorley HJ, 2013, INT J PARASITOL, V43, P301, DOI 10.1016/j.ijpara.2012.11.011
   Molberg O, 1998, NAT MED, V4, P713, DOI 10.1038/nm0698-713
   Mukherjee S, 2015, IMMUNITY, V42, P28, DOI 10.1016/j.immuni.2014.12.028
   Nanjundappa RH, 2017, CELL, V171, P655, DOI 10.1016/j.cell.2017.09.022
   Nejentsev S, 2007, NATURE, V450, P887, DOI 10.1038/nature06406
   Nejentsev S, 2009, SCIENCE, V324, P387, DOI 10.1126/science.1167728
   NILSEN EM, 1995, GUT, V37, P766, DOI 10.1136/gut.37.6.766
   Noble JA, 2012, CSH PERSPECT MED, V2, DOI 10.1101/cshperspect.a007732
   Onengut-Gumuscu S, 2015, NAT GENET, V47, P381, DOI 10.1038/ng.3245
   Parikka V, 2012, DIABETOLOGIA, V55, P1926, DOI 10.1007/s00125-012-2523-3
   Parkkola A, 2018, PEDIATR DIABETES, V19, P305, DOI 10.1111/pedi.12563
   Patel O, 2013, NAT COMMUN, V4, DOI 10.1038/ncomms3142
   Paxson JA, 1997, DIABETES, V46, P1711, DOI 10.2337/diabetes.46.11.1711
   Penno MAS, 2013, BMC PEDIATR, V13, DOI 10.1186/1471-2431-13-124
   Petersen J, 2014, NAT STRUCT MOL BIOL, V21, P480, DOI 10.1038/nsmb.2817
   Phillips JE, 2017, PEDIATR DIABETES, V18, P417, DOI 10.1111/pedi.12425
   Pinto-Sanchez MI, 2016, J PEDIATR-US, V168, P132, DOI 10.1016/j.jpeds.2015.09.032
   Planer JD, 2016, NATURE, V534, P263, DOI 10.1038/nature17940
   Renz H, 2012, NAT REV IMMUNOL, V12, P9, DOI 10.1038/nri3112
   Riddle MS, 2013, DIGEST DIS SCI, V58, P3242, DOI 10.1007/s10620-013-2733-7
   Rubio-Tapia A, 2009, GASTROENTEROLOGY, V137, P88, DOI 10.1053/j.gastro.2009.03.059
   Samuelsson U, 2015, DIABETOLOGIA, V58, P2517, DOI 10.1007/s00125-015-3716-3
   Schuppan D, 1998, ANN NY ACAD SCI, V859, P121, DOI 10.1111/j.1749-6632.1998.tb11116.x
   Setty M, 2015, GASTROENTEROLOGY, V149, P681, DOI 10.1053/j.gastro.2015.05.013
   Sevelsted A, 2015, PEDIATRICS, V135, pE92, DOI 10.1542/peds.2014-0596
   Simonson W, 2002, METABOLISM, V51, P569, DOI 10.1053/meta.2002.31979
   Singh P, 2018, CLIN GASTROENTEROL H, V16, P823, DOI 10.1016/j.cgh.2017.06.037
   Smith PM, 2013, SCIENCE, V341, P569, DOI 10.1126/science.1241165
   Smyth DJ, 2006, NAT GENET, V38, P617, DOI 10.1038/ng1800
   Sonnenburg ED, 2014, CELL METAB, V20, P779, DOI 10.1016/j.cmet.2014.07.003
   Stadinski BD, 2010, P NATL ACAD SCI USA, V107, P10978, DOI 10.1073/pnas.1006545107
   Stene LC, 2006, AM J GASTROENTEROL, V101, P2333, DOI 10.1111/j.1572-0241.2006.00741.x
   STRACHAN DP, 1989, BRIT MED J, V299, P1259, DOI 10.1136/bmj.299.6710.1259
   Sun J, 2015, IMMUNITY, V43, P304, DOI 10.1016/j.immuni.2015.07.013
   Szajewska H, 2015, ALIMENT PHARM THER, V41, P1038, DOI 10.1111/apt.13163
   Tack GJ, 2010, NAT REV GASTRO HEPAT, V7, P204, DOI 10.1038/nrgastro.2010.23
   TUOMILEHTO J, 1995, INT J EPIDEMIOL, V24, P984, DOI 10.1093/ije/24.5.984
   Tuomilehto J, 2013, CURR DIABETES REP, V13, P795, DOI 10.1007/s11892-013-0433-5
   Turnbaugh PJ, 2006, NATURE, V444, P1027, DOI 10.1038/nature05414
   Uibo R, 2011, CELL MOL IMMUNOL, V8, P150, DOI 10.1038/cmi.2010.66
   van Lummel M, 2016, DIABETES, V65, P732, DOI 10.2337/db15-1031
   vandeWal Y, 1997, IMMUNOGENETICS, V46, P484, DOI 10.1007/s002510050309
   Vartdal F, 1996, EUR J IMMUNOL, V26, P2764, DOI 10.1002/eji.1830261132
   Vatanen T, 2016, CELL, V165, P842, DOI 10.1016/j.cell.2016.04.007
   Verbeek WHM, 2008, AM J GASTROENTEROL, V103, P3152, DOI 10.1111/j.1572-0241.2008.02213.x
   Verdaguer J, 1996, J IMMUNOL, V157, P4726
   Verdu EF, 2007, CAN J GASTROENTEROL, V21, P453, DOI 10.1155/2007/169591
   Verdu EF, 2015, NAT REV GASTRO HEPAT, V12, P497, DOI 10.1038/nrgastro.2015.90
   Vriezinga SL, 2014, NEW ENGL J MED, V371, P1304, DOI 10.1056/NEJMoa1404172
   Wacklin P, 2014, AM J GASTROENTEROL, V109, P1933, DOI 10.1038/ajg.2014.355
   Welander A, 2014, J PEDIATR-US, V165, P326, DOI 10.1016/j.jpeds.2014.04.003
   Wen L, 2008, NATURE, V455, P1109, DOI 10.1038/nature07336
   Winkler C, 2011, DIABETES, V60, P685, DOI 10.2337/db10-1269
   Witso E, 2011, PLOS ONE, V6, DOI 10.1371/journal.pone.0027781
   Yang JB, 2017, J IMMUNOL, V199, P91, DOI 10.4049/jimmunol.1601570
   Yang J, 2014, P NATL ACAD SCI USA, V111, P14840, DOI 10.1073/pnas.1416864111
   Yatsunenko T, 2012, NATURE, V486, P222, DOI 10.1038/nature11053
   Zheng Y, 2008, NAT MED, V14, P282, DOI 10.1038/nm1720
   Ziegler AG, 2012, DIABETOLOGIA, V55, P1937, DOI 10.1007/s00125-012-2472-x
   Ziegler AG, 2013, JAMA-J AM MED ASSOC, V309, P2473, DOI 10.1001/jama.2013.6285
   Zou J, 2018, CELL HOST MICROBE, V23, P41, DOI 10.1016/j.chom.2017.11.003
NR 159
TC 21
Z9 21
U1 3
U2 21
PU NATURE PUBLISHING GROUP
PI NEW YORK
PA 75 VARICK ST, 9TH FLR, NEW YORK, NY 10013-1917 USA
SN 1529-2908
EI 1529-2916
J9 NAT IMMUNOL
JI Nat. Immunol.
PD JUL
PY 2018
VL 19
IS 7
BP 685
EP 695
DI 10.1038/s41590-018-0130-2
PG 11
WC Immunology
WE Science Citation Index Expanded (SCI-EXPANDED)
SC Immunology
GA GK6ZD
UT WOS:000436341300014
PM 29925984
DA 2022-07-02
ER

PT J
AU Banaszewska, B
   Siakowska, M
   Chudzicka-Strugala, I
   Chang, RJ
   Pawelczyk, L
   Zwozdziak, B
   Spaczynski, R
   Duleba, AJ
AF Banaszewska, Beata
   Siakowska, Martyna
   Chudzicka-Strugala, Izabela
   Chang, R. Jeffrey
   Pawelczyk, Leszek
   Zwozdziak, Barbara
   Spaczynski, Robert
   Duleba, Antoni J.
TI Elevation of markers of endotoxemia in women with polycystic ovary
   syndrome
SO HUMAN REPRODUCTION
LA English
DT Article
DE polycystic ovary syndrome; endotoxemia; lipopolysaccharides;
   lipopolysaccharide binding protein; polycystic ovary morphology
ID CARDIOVASCULAR-DISEASE RISK; INSULIN-RESISTANCE; METABOLIC ENDOTOXEMIA;
   GLUCOSE-TOLERANCE; DIABETES-MELLITUS; GUT MICROBIOTA; POTENTIAL ROLE;
   PREVALENCE; OBESITY; LIPOPOLYSACCHARIDE
AB STUDY QUESTION: Is polycystic ovary syndrome (PCOS) associated with an elevation of markers of endotoxemia?
   SUMMARY ANSWER: In women with PCOS serum levels of lipopolysaccharides (LPS), the LPS to high-density lipoprotein (HDL) ratio and LPS-binding protein (LBP) are significantly greater than those of normal control subjects.
   WHAT IS KNOWN ALREADY: Mononuclear cells from women with PCOS respond excessively to LPS by releasing pro-inflammatory cytokines. In rat ovarian theca-interstitial cell cultures LPS stimulates androgen production.
   STUDY DESIGN, SIZE, DURATION: Cross-sectional study comparing markers of endotoxemia in women with PCOS (n = 62), healthy ovulatory women with polycystic ovary morphology (PCOM, n rr , 39) and a control group of healthy ovulatory women without PCOM [normal (NL), n = 43].
   PARTICIPANTS/MATERIALS, SETTING, METHODS: LPS was measured using a chromogenic assay. LBP was measured by ELISA. Total cholesterol and lipids were measured using a homogeneous enzyme colorimetric method. Androgens, gonadotrophins, prolactin, insulin, high-sensitivity C-reactive protein (hs-CRP) and sex hormone-binding globulin were determined by electrochemiluminescence assays. Glucose was measured using an enzymatic reference method with hexokinase.
   MAIN RESULTS AND THE ROLE OF CHANCE: Women with PCOS, when compared with NL subjects, had a significantly higher mean LPS (P = 0.045), LPS/HDL ratio (P = 0.007) and LBP (P = 0.01). Women with PCOM had intermediate levels of markers of endotoxemia. Comparison among all groups revealed that markers of endotoxemia correlated positively with testosterone level, ovarian volume, number of antral follicles and hirsutism score, but negatively with the number of spontaneous menses per year. In multiple regression analysis, all measures of endotoxemia correlated independently and positively with hs-CRP and with ovarian volume.
   LIMITATIONS, REASONS FOR CAUTION: This cross-sectional study reveals that markers of endotoxemia are associated with several clinical features observed in women with PCOS. However, responsible mechanisms and causation remain unknown. Steroid quantification was carried out by electrochemiluminescence assays and not by the current gold standard: liquid chromatography-mass spectrometry. Hence, the relationship of endotoxemia with features of PCOS and the extent to which endotoxemia contributes to reproductive and metabolic dysfunction warrants further investigation.
   WIDER IMPLICATIONS OF THE FINDINGS: This study reveals the novel observation that markers of endotoxemia are elevated in young and otherwise healthy women with PCOS without significant metabolic dysfunction. Moreover, the association of clinical and endocrine markers of PCOS with those of endotoxemia may represent a pathophysiologic link to reproductive dysfunction as well as metabolic and long-term cardiovascular risks associated with this disorder.
C1 [Banaszewska, Beata; Siakowska, Martyna; Pawelczyk, Leszek; Spaczynski, Robert] Poznan Univ Med Sci, Dept Gynecol Obstet & Gynecol Oncol, Poznan, Poland.
   [Chudzicka-Strugala, Izabela; Zwozdziak, Barbara] Poznan Univ Med Sci, Dept Med Microbiol, Poznan, Poland.
   [Chang, R. Jeffrey; Duleba, Antoni J.] Univ Calif San Diego, Dept Obstet Gynecol & Reprod Sci, La Jolla, CA 92093 USA.
RP Duleba, AJ (corresponding author), Univ Calif San Diego, Div Reprod Endocrinol & Infertil, Dept Obstet Gynecol & Reprod Sci, La Jolla, CA 92093 USA.
EM aduleba@ucsd.edu
RI Spaczynski, Robert Z/AAE-4805-2021
OI Spaczynski, Robert Z/0000-0002-4306-6590; Banaszewska,
   Beata/0000-0001-8492-7871
FU Poznan University of Medical Sciences
FX Intramural funding from Poznan University of Medical Sciences.
CR Akcali A, 2014, PLOS ONE, V9, DOI 10.1371/journal.pone.0108074
   Alexander C, 2001, J ENDOTOXIN RES, V7, P167, DOI 10.1177/09680519010070030101
   Anagnostis P, 2018, METABOLISM, V86, P33, DOI 10.1016/j.metabol.2017.09.016
   Azziz R, 2004, J CLIN ENDOCR METAB, V89, P2745, DOI 10.1210/jc.2003-032046
   Azziz R, 2006, J CLIN ENDOCR METAB, V91, P4237, DOI 10.1210/jc.2006-0178
   Boyle JA, 2012, MED J AUSTRALIA, V196, P62, DOI 10.5694/mja11.10553
   Bozdag G, 2016, HUM REPROD, V31, P2841, DOI 10.1093/humrep/dew218
   Calderon-Margalit R, 2014, ARTERIOSCL THROM VAS, V34, P2688, DOI 10.1161/ATVBAHA.114.304136
   Cani PD, 2007, DIABETES, V56, P1761, DOI 10.2337/db06-1491
   Chan JL, 2017, AM J OBSTET GYNECOL, V217, DOI 10.1016/j.ajog.2017.04.007
   Chen Y, 2019, AM J CLIN NUTR, V109, P1611, DOI 10.1093/ajcn/nqy358
   Ding DC, 2018, MEDICINE, V97, DOI 10.1097/MD.0000000000012608
   Dokras A, 2018, FERTIL STERIL, V109, P888, DOI 10.1016/j.fertnstert.2018.01.038
   Dokras A, 2013, STEROIDS, V78, P773, DOI 10.1016/j.steroids.2013.04.009
   Dominguez-Bello MG, 2010, P NATL ACAD SCI USA, V107, P11971, DOI 10.1073/pnas.1002601107
   Dunaif A, 1997, ENDOCR REV, V18, P774, DOI 10.1210/er.18.6.774
   Dursun E, 2011, FERTIL STERIL, V95, P320, DOI 10.1016/j.fertnstert.2010.07.1052
   Ehrmann DA, 2006, J CLIN ENDOCR METAB, V91, P48, DOI 10.1210/jc.2005-1329
   Escobar-Morreale HF, 2011, FERTIL STERIL, V95, P1048, DOI 10.1016/j.fertnstert.2010.11.036
   Fauser BCJM, 2004, HUM REPROD, V19, P41, DOI 10.1093/humrep/deh098
   FERRIMAN D, 1961, J CLIN ENDOCR METAB, V21, P1440, DOI 10.1210/jcem-21-11-1440
   Fox CW, 2019, ENDOCRINOLOGY, V160, P2946, DOI 10.1210/en.2019-00588
   Gomes JMG, 2017, METABOLISM, V68, P133, DOI 10.1016/j.metabol.2016.12.009
   Ghoshal S, 2009, J LIPID RES, V50, P90, DOI 10.1194/jlr.M800156-JLR200
   Glaros Trevor G, 2013, Front Biosci (Schol Ed), V5, P754
   Gonzalez F, 1999, METABOLISM, V48, P437, DOI 10.1016/S0026-0495(99)90100-2
   Gonzalez F, 2019, J CLIN ENDOCR METAB, V104, P934, DOI 10.1210/jc.2018-01143
   Gonzalez F, 2014, AM J OBSTET GYNECOL, V211, DOI 10.1016/j.ajog.2014.06.044
   Hacivelioglu S, 2013, INT J GYNECOL OBSTET, V123, P33, DOI 10.1016/j.ijgo.2013.05.005
   Insenser M, 2018, J CLIN ENDOCR METAB, V103, P2552, DOI 10.1210/jc.2017-02799
   Jayashree B, 2014, MOL CELL BIOCHEM, V388, P203, DOI 10.1007/s11010-013-1911-4
   Karjula S, 2017, J CLIN ENDOCR METAB, V102, P1861, DOI 10.1210/jc.2016-3863
   Kelley ST, 2016, PLOS ONE, V11, DOI 10.1371/journal.pone.0146509
   Kolodziejczyk B, 2000, FERTIL STERIL, V73, P1149, DOI 10.1016/S0015-0282(00)00501-X
   Lassenius MI, 2011, DIABETES CARE, V34, P1809, DOI 10.2337/dc10-2197
   Legro RS, 1999, J CLIN ENDOCR METAB, V84, P165, DOI 10.1210/jc.84.1.165
   Li DY, 2018, SEMIN NEPHROL, V38, P193, DOI 10.1016/j.semnephrol.2018.01.008
   Liljestrand JM, 2017, J CLIN PERIODONTOL, V44, P784, DOI 10.1111/jcpe.12751
   Lim MY, 2017, GUT, V66, P1031, DOI 10.1136/gutjnl-2015-311326
   Lindheim L, 2017, PLOS ONE, V12, DOI 10.1371/journal.pone.0168390
   Liu R, 2017, FRONT MICROBIOL, V8, DOI 10.3389/fmicb.2017.00324
   Liu Z, 2008, J ASSIST REPROD GEN, V25, P223, DOI 10.1007/s10815-008-9219-0
   Macut D, 2013, FRONT HORM RES, V40, P51, DOI 10.1159/000341683
   Manco M, 2010, ENDOCR REV, V31, P817, DOI 10.1210/er.2009-0030
   March WA, 2010, HUM REPROD, V25, P544, DOI 10.1093/humrep/dep399
   Matsuda M, 1999, DIABETES CARE, V22, P1462, DOI 10.2337/diacare.22.9.1462
   MATTHEWS DR, 1985, DIABETOLOGIA, V28, P412, DOI 10.1007/BF00280883
   McAllister JM, 2015, TRENDS ENDOCRIN MET, V26, P118, DOI 10.1016/j.tem.2014.12.004
   Mehta NN, 2010, DIABETES, V59, P172, DOI 10.2337/db09-0367
   Michelsen KS, 2004, P NATL ACAD SCI USA, V101, P10679, DOI 10.1073/pnas.0403249101
   Moeller AH, 2018, SCIENCE, V362, P453, DOI 10.1126/science.aat7164
   Munford RS, 2016, J LEUKOCYTE BIOL, V100, P687, DOI 10.1189/jlb.3RU0316-151R
   Mykhalchenko K, 2017, EXPERT REV MOL DIAGN, V17, P723, DOI 10.1080/14737159.2017.1340833
   Pastori D, 2017, J AM HEART ASSOC, V6, DOI 10.1161/JAHA.117.005784
   Peng Z, 2016, PLOS ONE, V11, DOI 10.1371/journal.pone.0148531
   Pussinen PJ, 2004, ARTERIOSCL THROM VAS, V24, P2174, DOI 10.1161/01.ATV.0000145979.82184.9f
   Ruiz AG, 2007, OBES SURG, V17, P1374
   Sandoval-Motta Santiago, 2017, Front Genet, V8, P80, DOI 10.3389/fgene.2017.00080
   Shaddox LM, 2011, J DENT RES, V90, P1140, DOI 10.1177/0022034511413928
   Spritzer PM, 2016, CURR PHARM DESIGN, V22, P5603, DOI 10.2174/1381612822666160720151243
   Stoll LL, 2004, ARTERIOSCL THROM VAS, V24, P2227, DOI 10.1161/01.ATV.0000147534.69062.dc
   Sun LA, 2010, DIABETES CARE, V33, P1925, DOI 10.2337/dc10-0340
   Teede H, 2010, BMC MED, V8, DOI 10.1186/1741-7015-8-41
   Torres PJ, 2018, J CLIN ENDOCR METAB, V103, P1502, DOI 10.1210/jc.2017-02153
   Toulis KA, 2011, HUM REPROD UPDATE, V17, P741, DOI 10.1093/humupd/dmr025
   ULEVITCH RJ, 1993, ADV IMMUNOL, V53, P267, DOI 10.1016/S0065-2776(08)60502-7
   Vermeulen A, 1999, J CLIN ENDOCR METAB, V84, P3666, DOI 10.1210/jc.84.10.3666
   Wild RA, 2012, STEROIDS, V77, P295, DOI 10.1016/j.steroids.2011.12.002
   Yildiz BO, 2012, HUM REPROD, V27, P3067, DOI 10.1093/humrep/des232
   Yoo Da Kyung, 2016, Dev Reprod, V20, P113, DOI 10.12717/DR.2016.20.2.113
   Zawadzki JK., 1992, POLYCYSTIC OVARY SYN, P377
   Zeng B, 2019, RES MICROBIOL, V170, P43, DOI 10.1016/j.resmic.2018.09.002
NR 72
TC 4
Z9 4
U1 2
U2 4
PU OXFORD UNIV PRESS
PI OXFORD
PA GREAT CLARENDON ST, OXFORD OX2 6DP, ENGLAND
SN 0268-1161
EI 1460-2350
J9 HUM REPROD
JI Hum. Reprod.
PD OCT
PY 2020
VL 35
IS 10
BP 2303
EP 2311
DI 10.1093/humrep/deaa194
PG 9
WC Obstetrics & Gynecology; Reproductive Biology
WE Science Citation Index Expanded (SCI-EXPANDED)
SC Obstetrics & Gynecology; Reproductive Biology
GA OW7AE
UT WOS:000593034000016
PM 32869098
DA 2022-07-02
ER

PT J
AU Santiago, JA
   Potashkin, JA
AF Santiago, Jose A.
   Potashkin, Judith A.
TI The Impact of Disease Comorbidities in Alzheimer's Disease
SO FRONTIERS IN AGING NEUROSCIENCE
LA English
DT Review
DE Alzheimer&apos; s disease; cardiovascular disease; comorbidities;
   depression; gut microbiome; inflammation
AB A wide range of comorbid diseases is associated with Alzheimer's disease (AD), the most common neurodegenerative disease worldwide. Evidence from clinical and molecular studies suggest that chronic diseases, including diabetes, cardiovascular disease, depression, and inflammatory bowel disease, may be associated with an increased risk of AD in different populations. Disruption in several shared biological pathways has been proposed as the underlying mechanism for the association between AD and these comorbidities. Notably, inflammation is a common dysregulated pathway shared by most of the comorbidities associated with AD. Some drugs commonly prescribed to patients with diabetes and cardiovascular disease have shown promising results in AD patients. Systems-based biology studies have identified common genetic factors and dysregulated pathways that may explain the relationship of comorbid disorders in AD. Nonetheless, the precise mechanisms for the occurrence of disease comorbidities in AD are not entirely understood. Here, we discuss the impact of the most common comorbidities in the clinical management of AD patients.
C1 [Santiago, Jose A.] NeuroHub Analyt LLC, Chicago, IL USA.
   [Potashkin, Judith A.] Rosalind Franklin Univ Med & Sci, Chicago Med Sch, Cellular & Mol Pharmacol Dept, Ctr Neurodegenerat Dis & Therapeut, N Chicago, IL 60064 USA.
RP Potashkin, JA (corresponding author), Rosalind Franklin Univ Med & Sci, Chicago Med Sch, Cellular & Mol Pharmacol Dept, Ctr Neurodegenerat Dis & Therapeut, N Chicago, IL 60064 USA.
EM judy.potashkin@rosalindfranklin.edu
RI Santiago, Jose A./CAJ-2999-2022
FU National Institute on Aging (NIA) [R01AG062176]
FX This study was funded by the National Institute on Aging (NIA) grant
   number R01AG062176 to JP.
CR Akbari E, 2016, FRONT AGING NEUROSCI, V8, DOI 10.3389/fnagi.2016.00256
   Akomolafe A, 2006, ARCH NEUROL-CHICAGO, V63, P1551, DOI 10.1001/archneur.63.11.1551
   Albert MS, 2011, ALZHEIMERS DEMENT, V7, P270, DOI 10.1016/j.jalz.2011.03.008
   Alzheimer's Association, 2016, Alzheimers Dement, V12, P459
   Amadio M, 2009, J ALZHEIMERS DIS, V16, P409, DOI 10.3233/JAD-2009-0967
   Athauda D, 2017, LANCET, V390, P1664, DOI 10.1016/S0140-6736(17)31585-4
   Aviles-Olmos I, 2013, J CLIN INVEST, V123, P2730, DOI 10.1172/JCI68295
   Babulal GM, 2018, J ALZHEIMERS DIS, V66, P1213, DOI 10.3233/JAD-180564
   Bamberger ME, 2003, J NEUROSCI, V23, P2665
   Biessels GJ, 2006, LANCET NEUROL, V5, P64, DOI 10.1016/S1474-4422(05)70284-2
   Blasko I, 1999, FASEB J, V13, P63, DOI 10.1096/fasebj.13.1.63
   Bloom GS, 2014, JAMA NEUROL, V71, P505, DOI 10.1001/jamaneurol.2013.5847
   Boni-Schnetzler M, 2008, J CLIN ENDOCR METAB, V93, P4065, DOI 10.1210/jc.2008-0396
   BROE GA, 1990, NEUROLOGY, V40, P1698, DOI 10.1212/WNL.40.11.1698
   Bunch TJ, 2010, HEART RHYTHM, V7, P433, DOI 10.1016/j.hrthm.2009.12.004
   Buntinx F, 1996, AGE AGEING, V25, P231, DOI 10.1093/ageing/25.3.231
   Caberlotto L, 2019, SCI REP-UK, V9, DOI 10.1038/s41598-019-39828-5
   Campbell JM, 2018, J ALZHEIMERS DIS, V65, P1225, DOI 10.3233/JAD-180263
   Casserly I, 2004, LANCET, V363, P1139, DOI 10.1016/S0140-6736(04)15900-X
   Castanon N, 2002, BRAIN BEHAV IMMUN, V16, P569, DOI 10.1016/S0889-1591(02)00008-9
   Chapman MR, 2002, SCIENCE, V295, P851, DOI 10.1126/science.1067484
   Chatterjee S, 2018, FRONT NEUROSCI-SWITZ, V12, DOI 10.3389/fnins.2018.00383
   Chen CH, 2016, PLOS ONE, V11, DOI 10.1371/journal.pone.0144589
   Cheng G, 2012, INTERN MED J, V42, P484, DOI 10.1111/j.1445-5994.2012.02758.x
   COOPER GJS, 1987, P NATL ACAD SCI USA, V84, P8628, DOI 10.1073/pnas.84.23.8628
   de Bruijn RFAG, 2014, BMC MED, V12, DOI 10.1186/s12916-014-0130-5
   de la Monte SM, 2019, ADV EXP MED BIOL, V1128, P45, DOI 10.1007/978-981-13-3540-2_4
   Deckers K, 2017, PLOS ONE, V12, DOI 10.1371/journal.pone.0184244
   Decourt B, 2017, CURR ALZHEIMER RES, V14, P412, DOI 10.2174/1567205013666160930110551
   Devanand DP, 1996, ARCH GEN PSYCHIAT, V53, P175
   Dinan TG, 2017, GASTROENTEROL CLIN N, V46, P77, DOI 10.1016/j.gtc.2016.09.007
   Dublin S, 2014, J GERONTOL A-BIOL, V69, P609, DOI 10.1093/gerona/glt141
   Espiritu DAV, 2001, INT J GERIATR PSYCH, V16, P1098, DOI 10.1002/gps.476
   Fontbonne A, 2001, DIABETES CARE, V24, P366, DOI 10.2337/diacare.24.2.366
   FRENCH LR, 1985, AM J EPIDEMIOL, V121, P414, DOI 10.1093/oxfordjournals.aje.a114013
   Fu PF, 2020, ACS CHEM NEUROSCI, V11, P395, DOI 10.1021/acschemneuro.9b00607
   Fung TC, 2017, NAT NEUROSCI, V20, P145, DOI 10.1038/nn.4476
   Gabbouj S, 2019, FRONT NEUROSCI-SWITZ, V13, DOI 10.3389/fnins.2019.00629
   Geijselaers SLC, 2017, DIABETES CARE, V40, P1537, DOI 10.2337/dc17-0330
   Gejl M, 2017, SCI REP-UK, V7, DOI 10.1038/s41598-017-17718-y
   Gibson J, 2017, TRANSL PSYCHIAT, V7, DOI 10.1038/tp.2017.49
   Giil LM, 2017, J ALZHEIMERS DIS, V60, P495, DOI 10.3233/JAD-170485
   Green RC, 2003, ARCH NEUROL-CHICAGO, V60, P753, DOI 10.1001/archneur.60.5.753
   Guo XL, 2005, BIOCHEM GENET, V43, P175, DOI 10.1007/s10528-005-1510-5
   Guo ZC, 1999, ARCH NEUROL-CHICAGO, V56, P991, DOI 10.1001/archneur.56.8.991
   Hainsworth AH, 2017, STROKE, V48, P2799, DOI 10.1161/STROKEAHA.117.018101
   Hamilton G, 2012, NEUROSCI LETT, V510, P6, DOI 10.1016/j.neulet.2011.12.059
   Hassing LB, 2002, INT PSYCHOGERIATR, V14, P239, DOI 10.1017/S104161020200844X
   Head D, 2012, ARCH NEUROL-CHICAGO, V69, P636, DOI 10.1001/archneurol.2011.845
   Henderson ST, 2009, NUTR METAB, V6, DOI 10.1186/1743-7075-6-31
   Heneka MT, 2015, LANCET NEUROL, V14, P388, DOI 10.1016/S1474-4422(15)70016-5
   Hofman A, 1997, LANCET, V349, P151, DOI 10.1016/S0140-6736(96)09328-2
   Holscher C, 2018, NEUROPHARMACOLOGY, V136, P251, DOI 10.1016/j.neuropharm.2018.01.040
   HOTAMISLIGIL GS, 1993, SCIENCE, V259, P87, DOI 10.1126/science.7678183
   Ikram MA, 2008, STROKE, V39, P1421, DOI 10.1161/STROKEAHA.107.501106
   Imfeld P, 2012, J AM GERIATR SOC, V60, P916, DOI 10.1111/j.1532-5415.2012.03916.x
   Inaba M, 2011, J AM GERIATR SOC, V59, P1484, DOI 10.1111/j.1532-5415.2011.03490.x
   Italiani P, 2018, J NEUROINFLAMM, V15, DOI 10.1186/s12974-018-1376-1
   Janson J, 2004, DIABETES, V53, P474, DOI 10.2337/diabetes.53.2.474
   Jensen CS, 2019, ALZH DEMENT-TRCI, V5, P99, DOI 10.1016/j.trci.2019.02.007
   Kandimalla R, 2017, BBA-MOL BASIS DIS, V1863, P1078, DOI 10.1016/j.bbadis.2016.08.018
   Khachaturian AS, 2006, ARCH NEUROL-CHICAGO, V63, P686, DOI 10.1001/archneur.63.5.noc60013
   Knecht S, 2008, EUR HEART J, V29, P2125, DOI 10.1093/eurheartj/ehn341
   Knopman DS, 2005, NEUROLOGY, V65, P986, DOI 10.1212/01.WNL.0000171954.92119.c7
   Koenig AM, 2017, ALZ DIS ASSOC DIS, V31, P107, DOI 10.1097/WAD.0000000000000202
   Kohler O, 2016, CURR NEUROPHARMACOL, V14, P732, DOI 10.2174/1570159X14666151208113700
   KOKMEN E, 1991, NEUROLOGY, V41, P1393, DOI 10.1212/WNL.41.9.1393
   Krabbe G, 2013, PLOS ONE, V8, DOI 10.1371/journal.pone.0060921
   Kuan YC, 2017, PROG NEURO-PSYCHOPH, V79, P77, DOI 10.1016/j.pnpbp.2017.06.002
   Kwok CS, 2011, NEUROLOGY, V76, P914, DOI 10.1212/WNL.0b013e31820f2e38
   Lai KSP, 2017, J NEUROL NEUROSUR PS, V88, P876, DOI 10.1136/jnnp-2017-316201
   Li HL, 2020, J IMMUNOL RES, V2020, DOI 10.1155/2020/3067273
   Li JQ, 2016, J NEUROL NEUROSUR PS, V87, P476, DOI 10.1136/jnnp-2014-310095
   Li W, 2016, NEUROLOGY, V87, P595, DOI 10.1212/WNL.0000000000002950
   Liang JH, 2018, MEDICINE, V97, DOI 10.1097/MD.0000000000010744
   Liao YF, 2004, J BIOL CHEM, V279, P49523, DOI 10.1074/jbc.M402034200
   Lindsay J, 2002, AM J EPIDEMIOL, V156, P445, DOI 10.1093/aje/kwf074
   Liu Y, 2020, BRAIN RES, V1727, DOI 10.1016/j.brainres.2019.146554
   Liu Y, 2008, FEBS LETT, V582, P359, DOI 10.1016/j.febslet.2007.12.035
   Liu Y, 2011, J PATHOL, V225, P54, DOI 10.1002/path.2912
   Liu Y, 2009, J NEUROCHEM, V111, P242, DOI 10.1111/j.1471-4159.2009.06320.x
   Lynch SV, 2016, NEW ENGL J MED, V375, P2369, DOI 10.1056/NEJMra1600266
   Macauley SL, 2015, J CLIN INVEST, V125, P2463, DOI 10.1172/JCI79742
   MacKnight C, 2002, DEMENT GERIATR COGN, V14, P77, DOI 10.1159/000064928
   Marseglia A, 2019, ALZHEIMERS DEMENT, V15, P25, DOI 10.1016/j.jalz.2018.06.3060
   Martinez-Lapiscina EH, 2014, GENES NUTR, V9, DOI 10.1007/s12263-014-0393-7
   Marzona I, 2012, CAN MED ASSOC J, V184, pE329, DOI 10.1503/cmaj.111173
   Matej R, 2019, CLIN BIOCHEM, V73, P26, DOI 10.1016/j.clinbiochem.2019.08.005
   Mauricio M, 2000, AM J GERIAT PSYCHIAT, V8, P196, DOI 10.1176/appi.ajgp.8.3.196
   Merlini M, 2016, ACTA NEUROPATHOL, V131, P737, DOI 10.1007/s00401-016-1560-2
   Miklossy J, 2016, AGING-US, V8, P575, DOI 10.18632/aging.100921
   Moloney AM, 2010, NEUROBIOL AGING, V31, P224, DOI 10.1016/j.neurobiolaging.2008.04.002
   Morris MC, 2001, ARCH NEUROL-CHICAGO, V58, P1640, DOI 10.1001/archneur.58.10.1640
   Mukherjee A, 2015, TRENDS MOL MED, V21, P439, DOI 10.1016/j.molmed.2015.04.005
   Mullins RJ, 2019, CURR ALZHEIMER RES, V16, P741, DOI 10.2174/1567205016666190913155950
   Newcombe EA, 2018, J NEUROINFLAMM, V15, DOI 10.1186/s12974-018-1313-3
   Newman AB, 2005, J AM GERIATR SOC, V53, P1101, DOI 10.1111/j.1532-5415.2005.53360.x
   Noguchi-Shinohara M, 2017, J ALZHEIMERS DIS, V55, P905, DOI 10.3233/JAD-160651
   Notkola IL, 1998, NEUROEPIDEMIOLOGY, V17, P14, DOI 10.1159/000026149
   O'Brien RJ, 2011, ANNU REV NEUROSCI, V34, P185, DOI 10.1146/annurev-neuro-061010-113613
   O'Donnell S, 2019, INFLAMM BOWEL DIS, V25, P1541, DOI 10.1093/ibd/izz016
   Ott A, 1997, STROKE, V28, P316, DOI 10.1161/01.STR.28.2.316
   Ownby RL, 2006, ARCH GEN PSYCHIAT, V63, P530, DOI 10.1001/archpsyc.63.5.530
   Paresce DM, 1996, NEURON, V17, P553, DOI 10.1016/S0896-6273(00)80187-7
   Parissis JT, 2004, AM J CARDIOL, V94, P1326, DOI 10.1016/j.amjcard.2004.07.127
   Peila R, 2006, STROKE, V37, P1165, DOI 10.1161/01.STR.0000217653.01615.93
   Peila R, 2002, DIABETES, V51, P1256, DOI 10.2337/diabetes.51.4.1256
   Petrovitch H, 1998, AM J CARDIOL, V81, P1017, DOI 10.1016/S0002-9149(98)00082-4
   Petrovitch H, 2000, NEUROBIOL AGING, V21, P57, DOI 10.1016/S0197-4580(00)00106-8
   Prins ND, 2004, ARCH NEUROL-CHICAGO, V61, P1531, DOI 10.1001/archneur.61.10.1531
   Pugazhenthi S, 2017, BBA-MOL BASIS DIS, V1863, P1037, DOI 10.1016/j.bbadis.2016.04.017
   Rawlings AM, 2017, DIABETES CARE, V40, P879, DOI 10.2337/dc16-2203
   Rawlings AM, 2014, ANN INTERN MED, V161, P785, DOI 10.7326/M14-0737
   Ray M, 2008, GENOME BIOL, V9, DOI 10.1186/gb-2008-9-10-r148
   Reger MA, 2004, NEUROBIOL AGING, V25, P311, DOI 10.1016/S0197-4580(03)00087-3
   Roberts RO, 2010, NEUROBIOL AGING, V31, P1894, DOI 10.1016/j.neurobiolaging.2008.10.018
   Santiago JA, 2019, FRONT NEUROSCI-SWITZ, V13, DOI 10.3389/fnins.2019.01273
   Santiago JA, 2017, FRONT AGING NEUROSCI, V9, DOI 10.3389/fnagi.2017.00166
   Santiago JA, 2014, TRENDS MOL MED, V20, P694, DOI 10.1016/j.molmed.2014.10.002
   Sluggett JK, 2020, J CLIN ENDOCR METAB, V105, DOI 10.1210/clinem/dgz234
   Snowdon DA, 1997, JAMA-J AM MED ASSOC, V277, P813, DOI 10.1001/jama.277.10.813
   SPECK CE, 1995, EPIDEMIOLOGY, V6, P366, DOI 10.1097/00001648-199507000-00006
   Stewart R, 2001, PSYCHOL MED, V31, P431, DOI 10.1017/S0033291701003257
   Suarez EC, 2004, PSYCHONEUROENDOCRINO, V29, P1119, DOI 10.1016/j.psyneuen.2004.01.002
   Sutinen EM, 2012, J NEUROINFLAMM, V9, DOI 10.1186/1742-2094-9-199
   Taylor Matthew K, 2018, Alzheimers Dement (N Y), V4, P28, DOI 10.1016/j.trci.2017.11.002
   Thong JYJ, 2013, J NEUROL NEUROSUR PS, V84, P1219, DOI 10.1136/jnnp-2013-305310
   Toledo JB, 2013, BRAIN, V136, P2697, DOI 10.1093/brain/awt188
   van den Brink AC, 2019, ADV NUTR, V10, P1040, DOI 10.1093/advances/nmz054
   van der Maaden T, 2015, DRUG AGING, V32, P43, DOI 10.1007/s40266-014-0223-z
   van Dijk EJ, 2004, HYPERTENSION, V44, P625, DOI 10.1161/01.HYP.0000145857.98904.20
   van Oijen M, 2007, ANN NEUROL, V61, P403, DOI 10.1002/ana.21073
   Vermeer SE, 2003, NEW ENGL J MED, V348, P1215, DOI 10.1056/NEJMoa022066
   Weggen S, 2012, ALZHEIMERS RES THER, V4, DOI 10.1186/alzrt107
   Winkler EA, 2015, NAT NEUROSCI, V18, P521, DOI 10.1038/nn.3966
   Wolters FJ, 2018, ALZHEIMERS DEMENT, V14, P1493, DOI 10.1016/j.jalz.2018.01.007
   Xue M, 2019, AGEING RES REV, V55, DOI 10.1016/j.arr.2019.100944
   Yaffe K, 2006, J NUTR HEALTH AGING, V10, P292
   Yarchoan M, 2012, BRAIN, V135, P3749, DOI 10.1093/brain/aws271
   Yasar S, 2005, NEUROBIOL AGING, V26, P157, DOI 10.1016/j.neurobiolaging.2004.03.009
   Yokoyama JS, 2016, JAMA NEUROL, V73, P691, DOI 10.1001/jamaneurol.2016.0150
   Zhang B, 2021, GUT, V70, P85, DOI 10.1136/gutjnl-2020-320789
   Zhang ZQ, 2020, PEPTIDES, V125, DOI 10.1016/j.peptides.2019.170184
   Zheng FF, 2018, DIABETOLOGIA, V61, P839, DOI 10.1007/s00125-017-4541-7
   Zhou J, 2015, J ALZHEIMERS DIS, V43, P479, DOI 10.3233/JAD-140666
   Zubenko GS, 1996, BIOL PSYCHIAT, V40, P1008, DOI 10.1016/S0006-3223(96)00046-7
NR 146
TC 23
Z9 23
U1 4
U2 10
PU FRONTIERS MEDIA SA
PI LAUSANNE
PA AVENUE DU TRIBUNAL FEDERAL 34, LAUSANNE, CH-1015, SWITZERLAND
SN 1663-4365
J9 FRONT AGING NEUROSCI
JI Front. Aging Neurosci.
PD FEB 12
PY 2021
VL 13
AR 631770
DI 10.3389/fnagi.2021.631770
PG 13
WC Geriatrics & Gerontology; Neurosciences
WE Science Citation Index Expanded (SCI-EXPANDED); Social Science Citation Index (SSCI)
SC Geriatrics & Gerontology; Neurosciences & Neurology
GA QM2LD
UT WOS:000621611500001
PM 33643025
OA gold, Green Published
DA 2022-07-02
ER

PT J
AU Than, NN
   Newsome, PN
AF Than, Nwe Ni
   Newsome, Philip N.
TI A concise review of non-alcoholic fatty liver disease
SO ATHEROSCLEROSIS
LA English
DT Review
DE Non-alcoholic fatty liver disease; Pathogenesis; Dyslipidaemia; Insulin
   resistance; Cardiovascular disease
ID PLACEBO-CONTROLLED TRIAL; CANNABINOID-1 RECEPTOR BLOCKER; DE-NOVO
   LIPOGENESIS; INSULIN-RESISTANCE; HEPATIC STEATOSIS; DOUBLE-BLIND;
   CARDIOVASCULAR-DISEASE; RISK-FACTORS; ADVANCED FIBROSIS; KUPFFER CELLS
AB Non-alcoholic fatty liver disease (NAFLD) is the hepatic manifestation of the metabolic syndrome and the incidence of which is rising rapidly due to the increasing epidemic of obesity in both adults and children. The initial accumulation of fat followed by subsequent inflammation is central to the development of liver damage, and is critically influenced by host factors including age, gender, presence of diabetes, genetic polymorphisms and more recently by the gut microbiome. An increasing body of data suggest that NAFLD is also an independent risk factor of cardiovascular disease, which remains the commonest cause of mortality in such patients. This review focusses on the pathogenesis of NAFLD, and the evolution of new approaches to the management and treatment of NAFLD. (C) 2015 Elsevier Ireland Ltd. All rights reserved.
C1 [Than, Nwe Ni] Univ Birmingham, Liver Res Ctr, Birmingham B15 2TT, W Midlands, England.
   Univ Birmingham, NIHR Biomed Res Unit Liver Dis, Birmingham B15 2TT, W Midlands, England.
   Univ Hosp Birmingham NHS Trust, Birmingham, W Midlands, England.
RP Than, NN (corresponding author), Univ Birmingham, Liver Res Ctr, Birmingham B15 2TT, W Midlands, England.
EM nwenithan@gmail.com
RI Newsome, Philip N/D-4495-2018
OI Newsome, Philip N/0000-0001-6085-3652
FU NIHR
FX N.N. Than and P.N. Newsome are funded by NIHR (National Institute for
   Health Research).
CR Abdelmalek MF, 2009, HEPATOLOGY, V50, P1818, DOI 10.1002/hep.23239
   Ahima RS, 2000, TRENDS ENDOCRIN MET, V11, P327, DOI 10.1016/S1043-2760(00)00301-5
   Ahmed MH, 2012, J OBES, V2012, DOI 10.1155/2012/483135
   Alisi A, 2014, ALIMENT PHARM THER, V39, P1276, DOI 10.1111/apt.12758
   Angulo P, 2010, HEPATOLOGY, V51, P373, DOI 10.1002/hep.23521
   Argo CK, 2009, J HEPATOL, V51, P371, DOI 10.1016/j.jhep.2009.03.019
   Armstrong MJ, 2014, HEPATOLOGY, V59, P1174, DOI 10.1002/hep.26717
   Armstrong MJ, 2012, J HEPATOL, V56, P234, DOI 10.1016/j.jhep.2011.03.020
   Aschner P, 2006, DIABETES CARE, V29, P2632, DOI 10.2337/dc06-0703
   Attar BM, 2013, SCI WORLD J, DOI 10.1155/2013/481893
   Baffy G, 2009, J HEPATOL, V51, P212, DOI 10.1016/j.jhep.2009.03.008
   Baldwin AS, 1996, ANNU REV IMMUNOL, V14, P649, DOI 10.1146/annurev.immunol.14.1.649
   Ballestri S, 2014, WORLD J GASTROENTERO, V20, P1724, DOI 10.3748/wjg.v20.i7.1724
   Bambha K, 2012, HEPATOLOGY, V55, P769, DOI 10.1002/hep.24726
   Banerjee R, 2014, J HEPATOL, V60, P69, DOI 10.1016/j.jhep.2013.09.002
   Beaton MD, 2012, CAN J GASTROENTEROL, V26, P353, DOI 10.1155/2012/725468
   Belfort R, 2006, NEW ENGL J MED, V355, P2297, DOI 10.1056/NEJMoa060326
   Biddinger SB, 2008, CELL METAB, V7, P125, DOI 10.1016/j.cmet.2007.11.013
   Blaslov K, 2014, WORLD J GASTROENTERO, V20, P7356, DOI 10.3748/wjg.v20.i23.7356
   BOUWENS L, 1986, HEPATOLOGY, V6, P718, DOI 10.1002/hep.1840060430
   Bray GA, 1996, OBES RES, V4, P263, DOI 10.1002/j.1550-8528.1996.tb00544.x
   Brea A, 2013, INT J CARDIOL, V167, P1109, DOI 10.1016/j.ijcard.2012.09.085
   Brown MS, 2008, CELL METAB, V7, P95, DOI 10.1016/j.cmet.2007.12.009
   Browning JD, 2004, HEPATOLOGY, V40, P1387, DOI 10.1002/hep.20466
   Bugianesi E, 2005, DIABETOLOGIA, V48, P634, DOI 10.1007/s00125-005-1682-x
   Buse JB, 2007, CLIN THER, V29, P139, DOI 10.1016/j.clinthera.2007.01.015
   Cai DS, 2005, NAT MED, V11, P183, DOI 10.1038/nm1166
   Chalasani N, 2012, HEPATOLOGY, V55, P2005, DOI 10.1002/hep.25762
   Chalasani N, 2010, GASTROENTEROLOGY, V139, P1567, DOI 10.1053/j.gastro.2010.07.057
   Chang E, 2013, J DIABETES INVEST, V4, P517, DOI 10.1111/jdi.12107
   Chen CH, 2010, DIGEST DIS SCI, V55, P1752, DOI 10.1007/s10620-009-0935-9
   Choe YG, 2013, J GASTROEN HEPATOL, V28, P678, DOI 10.1111/jgh.12077
   Colak Y, 2013, ENDOCRINE, V43, P100, DOI 10.1007/s12020-012-9712-1
   Coughlan KA, 2014, DIABET METAB SYND OB, V7, P241, DOI 10.2147/DMSO.S43731
   Day CP, 1998, GASTROENTEROLOGY, V114, P842, DOI 10.1016/S0016-5085(98)70599-2
   de Ledinghen V, 2014, J HEPATOL, V60, P1026, DOI 10.1016/j.jhep.2013.12.018
   Del Ben M, 2012, INTERN EMERG MED, V7, pS291, DOI 10.1007/s11739-012-0819-4
   Dongiovanni P., 2014, HEPATOLOGY
   Dongiovanni P, 2013, WORLD J GASTROENTERO, V19, P6969, DOI 10.3748/wjg.v19.i41.6969
   Dowman JK, 2011, DIABETES OBES METAB, V13, P692, DOI 10.1111/j.1463-1326.2011.01403.x
   Dowman JK, 2011, ALIMENT PHARM THER, V33, P525, DOI 10.1111/j.1365-2036.2010.04556.x
   Dowman JK, 2010, QJM-INT J MED, V103, P71, DOI 10.1093/qjmed/hcp158
   Dunn W, 2008, HEPATOLOGY, V47, P1947, DOI 10.1002/hep.22292
   Duseja A, 2014, CLIN LIVER DIS, V18, P59, DOI 10.1016/j.cld.2013.09.002
   Dyson JK, 2014, FRONTLINE GASTROENTE, V5, P211, DOI 10.1136/flgastro-2013-100403
   Edens MA, 2009, OBES REV, V10, P412, DOI 10.1111/j.1467-789X.2009.00594.x
   Eissing L, 2013, NAT COMMUN, V4, DOI 10.1038/ncomms2537
   Ekstedt M, 2014, HEPATOLOGY
   Ekstedt M, 2006, HEPATOLOGY, V44, P865, DOI 10.1002/hep.21327
   Eslamparast Tannaz, 2013, Middle East J Dig Dis, V5, P129
   Feldstein AE, 2003, GASTROENTEROLOGY, V125, P437, DOI 10.1016/S0016-5085(03)00907-7
   Feldstein AE, 2003, J HEPATOL, V39, P978, DOI 10.1016/S0168-8278(03)00460-4
   Ferolla SM, 2014, NUTRIENTS, V6, P5583, DOI 10.3390/nu6125583
   Ferre P, 2010, DIABETES OBES METAB, V12, P83, DOI 10.1111/j.1463-1326.2010.01275.x
   Ferreira LDMCB, 2001, DIABETES, V50, P1064, DOI 10.2337/diabetes.50.5.1064
   Fu D, 2013, PLOS ONE, V8, DOI 10.1371/journal.pone.0055727
   Fukuhara T, 2014, HEPATO-GASTROENTEROL, V61, P323, DOI 10.5754/hge13832
   Gaggini M, 2013, NUTRIENTS, V5, P1544, DOI 10.3390/nu5051544
   Hamabe A, 2011, J GASTROENTEROL, V46, P769, DOI 10.1007/s00535-011-0376-z
   Henao-Mejia J, 2012, NATURE, V482, P179, DOI 10.1038/nature10809
   Hirosumi J, 2002, NATURE, V420, P333, DOI 10.1038/nature01137
   James WPT, 2010, NEW ENGL J MED, V363, P905, DOI 10.1056/NEJMoa1003114
   James WPT, 2000, LANCET, V356, P2119, DOI 10.1016/S0140-6736(00)03491-7
   Jiang C., 2014, J CLIN INVEST
   Johnson RJ, 2013, DIABETES, V62, P3307, DOI 10.2337/db12-1814
   Karlas T, 2014, PLOS ONE, V9, DOI 10.1371/journal.pone.0091987
   Kim JK, 2001, P NATL ACAD SCI USA, V98, P7522, DOI 10.1073/pnas.121164498
   Kolterman OG, 2003, J CLIN ENDOCR METAB, V88, P3082, DOI 10.1210/jc.2002-021545
   Kotronen A, 2009, DIABETOLOGIA, V52, P1056, DOI 10.1007/s00125-009-1285-z
   Lavine JE, 2011, JAMA-J AM MED ASSOC, V305, P1659, DOI 10.1001/jama.2011.520
   Leitao HS, 2013, ACAD RADIOL, V20, P957, DOI 10.1016/j.acra.2013.05.004
   Leuschner UFH, 2010, HEPATOLOGY, V52, P472, DOI 10.1002/hep.23727
   Li Y, 2013, BIOMED REP, V1, P57, DOI 10.3892/br.2012.18
   Lim JW, 2014, WORLD J GASTROENTERO, V20, P8325, DOI 10.3748/wjg.v20.i26.8325
   Lindor KD, 2004, HEPATOLOGY, V39, P770, DOI 10.1002/hep.20092
   Loria P, 2008, CLIN SCI, V115, P1, DOI 10.1042/CS20070311
   Ma YY, 2013, WORLD J GASTROENTERO, V19, P6911, DOI 10.3748/wjg.v19.i40.6911
   Machado M, 2006, J HEPATOL, V45, P600, DOI 10.1016/j.jhep.2006.06.013
   MACPHEE PJ, 1992, AM J PHYSIOL, V263, pG17, DOI 10.1152/ajpgi.1992.263.1.G17
   Malaguarnera M, 2012, DIGEST DIS SCI, V57, P545, DOI 10.1007/s10620-011-1887-4
   Malhi H, 2008, GASTROENTEROLOGY, V134, P1641, DOI 10.1053/j.gastro.2008.03.002
   Marchesini G, 1999, AM J MED, V107, P450, DOI 10.1016/S0002-9343(99)00271-5
   Dominguez VM, 2013, REV ESP ENFERM DIG, V105, P409, DOI 10.4321/S1130-01082013000700006
   Maurantonio M, 2011, ARCH MED RES, V42, P337, DOI 10.1016/j.arcmed.2011.08.004
   McPherson S, 2010, GUT, V59, P1265, DOI 10.1136/gut.2010.216077
   Mouzaki M, 2013, HEPATOLOGY, V58, P120, DOI 10.1002/hep.26319
   Mummadi RR, 2008, CLIN GASTROENTEROL H, V6, P1396, DOI 10.1016/j.cgh.2008.08.012
   Musso G, 2012, DIABETOLOGIA, V55, P885, DOI 10.1007/s00125-011-2446-4
   Nakagawa T, 2009, CELL, V137, P560, DOI 10.1016/j.cell.2009.02.026
   Ndumele CE, 2011, ARTERIOSCL THROM VAS, V31, P1927, DOI 10.1161/ATVBAHA.111.228262
   Newsome PN, 2012, GUT, V61, P484, DOI 10.1136/gutjnl-2011-300886
   Oh S., 2014, HEPATOLOGY
   PALMER M, 1990, GASTROENTEROLOGY, V99, P1408, DOI 10.1016/0016-5085(90)91169-7
   Paolella G, 2014, WORLD J GASTROENTERO, V20, P15518, DOI 10.3748/wjg.v20.i42.15518
   Park JW, 2007, J GASTROEN HEPATOL, V22, P491, DOI 10.1111/j.1440-1746.2006.04758.x
   Perazzo H, 2014, ALIMENT PHARM THER, V40, P1081, DOI 10.1111/apt.12946
   Pi-Sunyer F, 2006, JAMA-J AM MED ASSOC, V295, P761, DOI 10.1001/jama.295.7.761
   Promrat K, 2010, HEPATOLOGY, V51, P121, DOI 10.1002/hep.23276
   Puchner S.B., 2014, RADIOLOGY
   Rask E, 2001, DIABETES CARE, V24, P1640, DOI 10.2337/diacare.24.9.1640
   Rivera CA, 2007, J HEPATOL, V47, P571, DOI 10.1016/j.jhep.2007.04.019
   Rodriguez-Suarez E, 2010, PROTEOM CLIN APPL, V4, P362, DOI 10.1002/prca.200900119
   Romeo S, 2008, NAT GENET, V40, P1461, DOI 10.1038/ng.257
   Rosenstock J, 2009, CURR MED RES OPIN, V25, P2401, DOI 10.1185/03007990903178735
   Santoro N, 2012, HEPATOLOGY, V55, P781, DOI 10.1002/hep.24806
   Sanyal Arun J, 2011, Hepatology, V54, P344, DOI 10.1002/hep.24376
   Sanyal AJ, 2010, NEW ENGL J MED, V362, P1675, DOI 10.1056/NEJMoa0907929
   Schaffer JE, 2003, CURR OPIN LIPIDOL, V14, P281, DOI 10.1097/00041433-200306000-00008
   Scheen AJ, 2006, LANCET, V368, P1660, DOI 10.1016/S0140-6736(06)69571-8
   Shah K, 2009, OBESITY, V17, P2162, DOI 10.1038/oby.2009.126
   Shulman GI, 2014, NEW ENGL J MED, V371, P1131, DOI 10.1056/NEJMra1011035
   Singh S, 2007, DIABETES CARE, V30, P2148, DOI 10.2337/dc07-0141
   Sirota JC, 2013, METABOLISM, V62, P392, DOI 10.1016/j.metabol.2012.08.013
   Sookoian S, 2011, HEPATOLOGY, V53, P1883, DOI 10.1002/hep.24283
   Speliotes EK, 2011, PLOS GENET, V7, DOI 10.1371/journal.pgen.1001324
   Speliotes EK, 2010, HEPATOLOGY, V51, P1979, DOI 10.1002/hep.23593
   Stankovic MN, 2014, ARCH MED RES, V45, P116, DOI 10.1016/j.arcmed.2013.12.010
   Stienstra R, 2010, HEPATOLOGY, V51, P511, DOI 10.1002/hep.23337
   Targher G, 2008, DIABETOLOGIA, V51, P444, DOI 10.1007/s00125-007-0897-4
   Targher G, 2006, DIABETES CARE, V29, P1325, DOI 10.2337/dc06-0135
   Targher G, 2010, NEW ENGL J MED, V363, P1341, DOI 10.1056/NEJMra0912063
   Topol EJ, 2010, LANCET, V376, P517, DOI 10.1016/S0140-6736(10)60935-X
   Treeprasertsuk S, 2011, DIGEST DIS SCI, V56, P35, DOI 10.1007/s10620-010-1241-2
   Van Gaal LF, 2005, LANCET, V365, P1389, DOI 10.1016/S0140-6736(05)66374-X
   Verma S, 2013, LIVER INT, V33, P1398, DOI 10.1111/liv.12226
   Vernon G, 2011, ALIMENT PHARM THER, V34, P274, DOI 10.1111/j.1365-2036.2011.04724.x
   Verrijken A, 2014, HEPATOLOGY, V59, P121, DOI 10.1002/hep.26510
   Vilsboll T, 2003, REGUL PEPTIDES, V114, P115, DOI 10.1016/S0167-0115(03)00111-3
   Vilsboll T, 2007, DIABETES CARE, V30, P1608, DOI 10.2337/dc06-2593
   WANLESS IR, 1990, HEPATOLOGY, V12, P1106, DOI 10.1002/hep.1840120505
   Williamson RM, 2011, DIABETES CARE, V34, P1139, DOI 10.2337/dc10-2229
   Wong VWS, 2012, GUT, V61, P409, DOI 10.1136/gutjnl-2011-300342
   Wu M, 2011, P NATL ACAD SCI USA, V108, P5378, DOI 10.1073/pnas.1002588108
   Yancy WS, 2004, ANN INTERN MED, V140, P769, DOI 10.7326/0003-4819-140-10-200405180-00006
   Yoneda M, 2007, J GASTROENTEROL, V42, P573, DOI 10.1007/s00535-007-2060-x
   Zanchi A, 2004, J CLIN ENDOCR METAB, V89, P1140, DOI 10.1210/jc.2003-031526
   Zelber-Sagi S, 2006, CLIN GASTROENTEROL H, V4, P639, DOI 10.1016/j.cgh.2006.02.004
   Zeng T, 2014, EUR J GASTROEN HEPAT, V26, P646, DOI 10.1097/MEG.0000000000000068
   Zhou GC, 2001, J CLIN INVEST, V108, P1167, DOI 10.1172/JCI200113505
NR 139
TC 180
Z9 200
U1 3
U2 93
PU ELSEVIER IRELAND LTD
PI CLARE
PA ELSEVIER HOUSE, BROOKVALE PLAZA, EAST PARK SHANNON, CO, CLARE, 00000,
   IRELAND
SN 0021-9150
EI 1879-1484
J9 ATHEROSCLEROSIS
JI Atherosclerosis
PD MAR
PY 2015
VL 239
IS 1
BP 192
EP 202
DI 10.1016/j.atherosclerosis.2015.01.001
PG 11
WC Cardiac & Cardiovascular Systems; Peripheral Vascular Disease
WE Science Citation Index Expanded (SCI-EXPANDED)
SC Cardiovascular System & Cardiology
GA CB6RH
UT WOS:000349753800029
PM 25617860
OA Green Submitted
DA 2022-07-02
ER

PT J
AU Clemente, A
   Olias, R
AF Clemente, Alfonso
   Olias, Raquel
TI Beneficial effects of legumes in gut health
SO CURRENT OPINION IN FOOD SCIENCE
LA English
DT Review
ID BOWMAN-BIRK INHIBITORS; PISUM-SATIVUM L.; PHASEOLUS-VULGARIS L.;
   COLON-CANCER CELLS; GLYCEMIC CONTROL; SOYBEAN PEPTIDE; LUNASIN; BEANS;
   MICROBIOTA; BIFIDOBACTERIA
AB Proteins and carbohydrates from legumes are major components of the human diet and have been reported to exert beneficial effects in gut health. Proposed health benefits are related to both the prevention and treatment of chronic diseases, including type 2 diabetes, cardiovascular diseases, obesity, inflammatory diseases and cancer. Resistance to digestion seems to be a prerequisite to exert their beneficial properties, either at local or systemic level. In vitro and in vivo approaches have demonstrated the potential of Bowman-Birk inhibitors and lunasin as anti-inflammatory and anticarcinogenic agents within the gastrointestinal tract. On the other hand, resistant carbohydrates to digestion, that comprises soluble and insoluble fibre, resistant starch and oligosaccharides, are major responsible of the low glycemic index of legume foods. Recent findings have demonstrated the key role of these dietary carbohydrates as modulators of intestinal microbiota composition and bowel motility, glucose homeostasis and cholesterolemia.
C1 [Clemente, Alfonso; Olias, Raquel] CSIC, Estn Expt Zaidin, Prof Albareda 1, Granada 18008, Spain.
RP Clemente, A (corresponding author), CSIC, Estn Expt Zaidin, Prof Albareda 1, Granada 18008, Spain.
EM alfonso.clemente@eez.csic.es
RI Olías, Raquel/F-3182-2016; Clemente, Alfonso/A-1192-2010
OI Olías, Raquel/0000-0003-2571-4539; Clemente, Alfonso/0000-0003-2424-4416
FU  [201540E085];  [201640E039]
FX This work has received financial support from projects 201540E085 and
   201640E039.
CR Alaswad AA, 2016, J AGR FOOD CHEM, V64, P2901, DOI 10.1021/acs.jafc.6b00445
   Aune D, 2009, CANCER CAUSE CONTROL, V20, P1605, DOI 10.1007/s10552-009-9406-z
   Birt DF, 2013, ADV NUTR, V4, P587, DOI 10.3945/an.113.004325
   Bouhnik Y, 2004, AM J CLIN NUTR, V80, P1658, DOI 10.1093/ajcn/80.6.1658
   Brenner H, 2014, LANCET, V383, P1490, DOI 10.1016/S0140-6736(13)61649-9
   Caccialupi P, 2010, FOOD CHEM, V120, P1058, DOI 10.1016/j.foodchem.2009.11.051
   Marin-Manzano MC, 2009, BRIT J NUTR, V101, P967, DOI 10.1017/S0007114508057590
   Clemente A, 2005, J AGR FOOD CHEM, V53, P8979, DOI 10.1021/jf051528w
   Clemente A, 2014, WORLD J GASTROENTERO, V20, P10305, DOI 10.3748/wjg.v20.i30.10305
   Clemente A, 2012, BRIT J NUTR, V108, pS135, DOI 10.1017/S000711451200075X
   Clemente A, 2011, CURR PROTEIN PEPT SC, V12, P358, DOI 10.2174/138920311796391133
   Clemente A, 2010, MOL NUTR FOOD RES, V54, P396, DOI 10.1002/mnfr.200900122
   Corthier G, 2010, GASTROEN CLIN BIOL, V34, pS1, DOI 10.1016/S0399-8320(10)70014-2
   Cruz-Huerta E, 2015, FOOD FUNCT, V6, P2626, DOI [10.1039/C5FO00454C, 10.1039/c5fo00454c]
   Dahl WJ, 2003, J AM DIET ASSOC, V103, P1199, DOI 10.1016/S0002-8223(03)00977-5
   Delgado-Andrade C, 2016, ARBOR, V192, DOI 10.3989/arbor.2016.779n3003
   Dia VP, 2011, CANCER LETT, V313, P167, DOI 10.1016/j.canlet.2011.09.002
   Dia VP, 2011, MOL NUTR FOOD RES, V55, P623, DOI 10.1002/mnfr.201000419
   Dia VP, 2010, CANCER LETT, V295, P44, DOI 10.1016/j.canlet.2010.02.010
   Dia VP, 2009, J AGR FOOD CHEM, V57, P1260, DOI 10.1021/jf803303k
   Fernandez J, 2015, AIMS MICROBIOL, V1, P48, DOI 10.3934/microbiol.2015.1.48
   Finley JW, 2007, J NUTR, V137, P2391, DOI 10.1093/jn/137.11.2391
   Flint HJ, 2012, NAT REV GASTRO HEPAT, V9, P577, DOI 10.1038/nrgastro.2012.156
   Flogan C., 2010, ICAN: Infant, Child & Adolescent Nutrition, V2, P312, DOI 10.1177/1941406410383980
   Galvez AF, 2001, CANCER RES, V61, P7473
   Guillon F, 2002, BRIT J NUTR, V88, pS293, DOI 10.1079/BJN2002720
   Hayat I, 2014, CRIT REV FOOD SCI, V54, P580, DOI 10.1080/10408398.2011.596639
   Hayde VC, 2012, BRIT J NUTR, V108, pS145, DOI 10.1017/S0007114512000785
   Herman EM, 2016, FRONT PLANT SCI, V7, DOI 10.3389/fpls.2016.00440
   Hernandez-Ledesma B, 2009, PEPTIDES, V30, P426, DOI 10.1016/j.peptides.2008.11.002
   Jemal A, 2011, CA-CANCER J CLIN, V61, P134, DOI [10.3322/caac.20107, 10.3322/caac.20115]
   Jenkins DJA, 2012, ARCH INTERN MED, V172, P1653, DOI 10.1001/2013.jamainternmed.70
   Lanza E, 2006, J NUTR, V136, P1896, DOI 10.1093/jn/136.7.1896
   Lichtenstein GR, 2008, DIGEST DIS SCI, V53, P175, DOI 10.1007/s10620-007-9840-2
   Lin LLL, 2014, ONCOL LETT, V7, P1151, DOI 10.3892/ol.2014.1855
   Lovegrove A, 2017, CRIT REV FOOD SCI, V57, P237, DOI 10.1080/10408398.2014.939263
   Lule VK, 2015, J FOOD SCI, V80, pR485, DOI 10.1111/1750-3841.12786
   Mitchell DC, 2009, J AM DIET ASSOC, V109, P909, DOI 10.1016/j.jada.2009.02.029
   Monk JM, 2016, J NUTR BIOCHEM, V28, P129, DOI 10.1016/j.jnutbio.2015.10.014
   Monk JM, 2015, J NUTR BIOCHEM, V26, P752, DOI 10.1016/j.jnutbio.2015.02.003
   Murphy MM, 2008, J AM DIET ASSOC, V108, P67, DOI 10.1016/j.jada.2007.10.012
   Petropoulou K, 2016, NUTR BULL, V41, P372, DOI 10.1111/nbu.12240
   Utrilla MP, 2015, MOL NUTR FOOD RES, V59, P807, DOI 10.1002/mnfr.201400630
   Rizzello CG, 2015, MICROB CELL FACT, V14, DOI 10.1186/s12934-015-0358-6
   Scott KP, 2014, FEMS MICROBIOL ECOL, V87, P30, DOI 10.1111/1574-6941.12186
   Serra A, 2016, SCI REP-UK, V6, DOI 10.1038/srep26106
   Sievenpiper JL, 2009, DIABETOLOGIA, V52, P1479, DOI 10.1007/s00125-009-1395-7
   Thompson SV, 2012, NUTR J, V11, DOI 10.1186/1475-2891-11-23
   Trinidad TP, 2010, BRIT J NUTR, V103, P569, DOI 10.1017/S0007114509992157
   Patto MCV, 2015, CRIT REV PLANT SCI, V34, P105, DOI 10.1080/07352689.2014.897907
   Zhu B, 2016, SCI REP, V5, P8797
NR 51
TC 32
Z9 33
U1 8
U2 76
PU ELSEVIER SCI LTD
PI OXFORD
PA THE BOULEVARD, LANGFORD LANE, KIDLINGTON, OXFORD OX5 1GB, OXON, ENGLAND
SN 2214-7993
EI 2214-8000
J9 CURR OPIN FOOD SCI
JI Curr. Opin. Food Sci.
PD APR
PY 2017
VL 14
SI SI
BP 32
EP 36
DI 10.1016/j.cofs.2017.01.005
PG 5
WC Food Science & Technology
WE Science Citation Index Expanded (SCI-EXPANDED)
SC Food Science & Technology
GA FO7SB
UT WOS:000417075600008
DA 2022-07-02
ER

PT J
AU Moriconi, E
   Feraco, A
   Marzolla, V
   Infante, M
   Lombardo, M
   Fabbri, A
   Caprio, M
AF Moriconi, Eleonora
   Feraco, Alessandra
   Marzolla, Vincenzo
   Infante, Marco
   Lombardo, Mauro
   Fabbri, Andrea
   Caprio, Massimiliano
TI Neuroendocrine and Metabolic Effects of Low-Calorie and Non-Calorie
   Sweeteners
SO FRONTIERS IN ENDOCRINOLOGY
LA English
DT Review
DE body weight; microbiota; safety; obesity; diabetes; sugar; metabolic
   health; VLCKD
ID STEVIA-REBAUDIANA BERTONI; STIMULATES INSULIN-SECRETION; NONNUTRITIVE
   SWEETENERS; ARTIFICIAL SWEETENERS; SUGAR SUBSTITUTES; SODIUM SACCHARIN;
   REBAUDIOSIDE-A; BODY-WEIGHT; SCIENTIFIC STATEMENT; NUCLEUS-ACCUMBENS
AB Since excessive sugar consumption has been related to the development of chronic metabolic diseases prevalent in the western world, the use of sweeteners has gradually increased worldwide over the last few years. Although low- and non-calorie sweeteners may represent a valuable tool to reduce calorie intake and prevent weight gain, studies investigating the safety and efficacy of these compounds in the short- and long-term period are scarce and controversial. Therefore, future studies will need to elucidate the potential beneficial and/or detrimental effects of different types of sweeteners on metabolic health (energy balance, appetite, body weight, cardiometabolic risk factors) in healthy subjects and patients with diabetes, obesity and metabolic syndrome. In this regard, the impact of different sweeteners on central nervous system, gut hormones and gut microbiota is important, given the strong implications that changes in such systems may have for human health. The aim of this narrative review is to summarize the current evidence for the neuroendocrine and metabolic effects of sweeteners, as well as their impact on gut microbiota. Finally, we briefly discuss the advantages of the use of sweeteners in the context of very-low calorie ketogenic diets.
C1 [Moriconi, Eleonora; Feraco, Alessandra; Marzolla, Vincenzo; Caprio, Massimiliano] IRCCS San Raffaele Pisana, Lab Cardiovasc Endocrinol, Rome, Italy.
   [Moriconi, Eleonora] Sapienza Univ Rome, Dept Expt Med, Sect Med Pathophysiol Food Sci & Endocrinol, Rome, Italy.
   [Infante, Marco; Fabbri, Andrea] Univ Roma Tor Vergata, CTO A Alesini Hosp, Dept Syst Med, Unit Endocrinol & Metab Dis, Rome, Italy.
   [Lombardo, Mauro; Caprio, Massimiliano] San Raffaele Roma Open Univ, Dept Human Sci & Promot Qual Life, Rome, Italy.
RP Caprio, M (corresponding author), IRCCS San Raffaele Pisana, Lab Cardiovasc Endocrinol, Rome, Italy.; Caprio, M (corresponding author), San Raffaele Roma Open Univ, Dept Human Sci & Promot Qual Life, Rome, Italy.
EM massimiliano.caprio@sanraffaele.it
RI Infante, Marco/L-1243-2019; Lombardo, Mauro/F-6133-2019; Feraco,
   Alessandra/K-5920-2016; Moriconi, Eleonora/AAC-1162-2022; Caprio,
   Massimiliano/J-3020-2012
OI Infante, Marco/0000-0003-2032-8735; Lombardo, Mauro/0000-0001-7509-5487;
   Feraco, Alessandra/0000-0002-7074-0480; Caprio,
   Massimiliano/0000-0003-0722-7163; Moriconi, Eleonora/0000-0001-6395-4379
FU Italian Ministry of Health (Ricerca Corrente); MIUR (Progetti di Ricerca
   di Interesse Nazionale 2017-Project) [2017ASTXC3]
FX This paper was funded, in part, by the Italian Ministry of Health
   (Ricerca Corrente), and by MIUR (Progetti di Ricerca di Interesse
   Nazionale 2017-Project code 2017ASTXC3-to MC, Work Package Leader).
CR Abudula R, 2008, DIABETES OBES METAB, V10, P1074, DOI 10.1111/j.1463-1326.2008.00864.x
   Abudula R, 2004, METABOLISM, V53, P1378, DOI 10.1016/j.metabol.2004.04.014
   Aguilar F, 2015, EFSA J, V13, DOI [10.2903/j.efsa.2015.4316, 10.2903/j.efsa.2015.4042]
   Aguilar F, 2017, EFSA J, V15, DOI 10.2903/j.efsa.2017.4784
   Aguilar F, 2013, EFSA J, V11, DOI 10.2903/j.efsa.2013.3496
   Amoutzopoulos B, 2020, NUTRIENTS, V12, DOI 10.3390/nu12020393
   ANDERSON RL, 1980, FOOD COSMET TOXICOL, V18, P353, DOI 10.1016/0015-6264(80)90188-1
   [Anonymous], 2018, SOFT DRINKS IND LEVY
   [Anonymous], 2005, NANOTECHNOLOGY L BUS, V2, P1
   [Anonymous], 2012, GUIDANCE SUBMISSION
   Ashok I, 2015, J BIOMED RES, V29, P390, DOI 10.7555/JBR.28.20120118
   Azad MB, 2020, INT J OBESITY, V44, P2137, DOI 10.1038/s41366-020-0575-x
   Azeez OH, 2019, MEDICINA-LITHUANIA, V55, DOI 10.3390/medicina55100681
   Bassareo V, 1999, EUR J NEUROSCI, V11, P4389, DOI 10.1046/j.1460-9568.1999.00843.x
   Beards E, 2010, BRIT J NUTR, V104, P701, DOI 10.1017/S0007114510001078
   Belpoggi F, 2006, ANN NY ACAD SCI, V1076, P559, DOI 10.1196/annals.1371.080
   Bernt WO, 1996, REGUL TOXICOL PHARM, V24, pS191, DOI 10.1006/rtph.1996.0098
   Bian XM, 2017, FOOD CHEM TOXICOL, V107, P530, DOI 10.1016/j.fct.2017.04.045
   Biesiekierski JR, 2011, J HUM NUTR DIET, V24, P154, DOI 10.1111/j.1365-277X.2010.01139.x
   Blum JW, 2005, J AM COLL NUTR, V24, P93, DOI 10.1080/07315724.2005.10719449
   Brown RJ, 2009, DIABETES CARE, V32, P2184, DOI 10.2337/dc09-1185
   Brunstrom JM, 2007, PHYSIOL BEHAV, V90, P133, DOI 10.1016/j.physbeh.2006.09.016
   Brunzell J D, 1978, Diabetes Care, V1, P223, DOI 10.2337/diacare.1.4.223
   Brusick D, 2010, FOOD CHEM TOXICOL, V48, P3067, DOI 10.1016/j.fct.2010.07.047
   Bryant CE, 2014, EUR J CLIN NUTR, V68, P629, DOI 10.1038/ejcn.2014.19
   Burke MV, 2015, PHYSIOL BEHAV, V152, P381, DOI 10.1016/j.physbeh.2015.05.036
   Caprio M, 2019, J ENDOCRINOL INVEST, V42, P1365, DOI 10.1007/s40618-019-01061-2
   Caprio M, 2020, EUR HEART J CARDIOVA, DOI [10.1093/ehjcvp/pvaa019., DOI 10.1093/EHJCVP/PVAA019.]
   Carocho M, 2017, FOOD CHEM TOXICOL, V107, P302, DOI 10.1016/j.fct.2017.06.046
   Carrera-Lanestosa A, 2017, J MED FOOD, V20, P933, DOI 10.1089/jmf.2016.0171
   Cawley J, 2019, ANNU REV NUTR, V39, P317, DOI 10.1146/annurev-nutr-082018-124603
   Chan CB, 2017, APPL PHYSIOL NUTR ME, V42, P793, DOI 10.1139/apnm-2016-0705
   Chandrashekar J, 2006, NATURE, V444, P288, DOI 10.1038/nature05401
   Chattopadhyay S, 2014, J FOOD SCI TECH MYS, V51, P611, DOI 10.1007/s13197-011-0571-1
   Chaudhari N, 2010, J CELL BIOL, V190, P285, DOI 10.1083/jcb.201003144
   Chen Junming, 2018, Oncotarget, V9, P26299, DOI 10.18632/oncotarget.25233
   COHEN SM, 1990, SCANNING MICROSCOPY, V4, P135
   Colantuoni C, 2002, OBES RES, V10, P478, DOI 10.1038/oby.2002.66
   Colantuoni C, 2001, NEUROREPORT, V12, P3549, DOI 10.1097/00001756-200111160-00035
   Dalenberg JR, 2020, CELL METAB, V31, P493, DOI 10.1016/j.cmet.2020.01.014
   Danneskiold-Samsoe NB, 2019, FOOD RES INT, V115, P23, DOI 10.1016/j.foodres.2018.07.043
   de Araujo IE, 2008, NEURON, V57, P930, DOI 10.1016/j.neuron.2008.01.032
   de Oliveira FC, 2016, CRIT REV FOOD SCI, V56, P1108, DOI 10.1080/10408398.2012.755669
   den Hartog GJM, 2010, NUTRITION, V26, P449, DOI 10.1016/j.nut.2009.05.004
   Denina I, 2014, LETT APPL MICROBIOL, V58, P278, DOI 10.1111/lam.12187
   Di Chiara G, 1999, ANN NY ACAD SCI, V877, P461
   Di Rienzi SC, 2020, ADV NUTR, V11, P616, DOI 10.1093/advances/nmz118
   Domingos AI, 2013, ELIFE, V2, DOI 10.7554/eLife.01462
   Donaldson GP, 2016, NAT REV MICROBIOL, V14, P20, DOI 10.1038/nrmicro3552
   Dooley J, 2017, FRONT ONCOL, V7, DOI 10.3389/fonc.2017.00018
   Duffy VB, 2004, J AM DIET ASSOC, V104, P255, DOI 10.1016/j.jada.2003.12.001
   EFSA Panel on Dietetic Products Nutrition and Allergies (NDA) , 2011, EFSA J, V9, P2076, DOI [10.2903/j.efsa.2011.2076, DOI 10.2903/J.EFSA.2011.2076]
   *EUR COMM, 1994, OFFICIAL J EUROPEA L, V237, P3
   European Union, 2004, OFFICE J EUROPEAN UN, V47
   Falbe J, 2016, AM J PUBLIC HEALTH, V106, P1865, DOI 10.2105/AJPH.2016.303362
   FDA, 2015, HIGH INT SWEET
   FDA (Food and Drug Administration), 1974, FOOD ADD PERM FOOD H
   FDA (Food and Drug Administration), 1981, ASP COMM FIN DEC
   Fernandez MA, 2019, CURR NUTR REP, V8, P333, DOI 10.1007/s13668-019-00282-4
   Finger Thomas E, 2011, F1000 Biol Rep, V3, P20, DOI 10.3410/B3-20
   Fitch C, 2012, J ACAD NUTR DIET, V112, P739, DOI 10.1016/j.jand.2012.03.009
   Food Standards Agency, 2016, CURR EU APPR ADD THE
   Ford HE, 2011, EUR J CLIN NUTR, V65, P508, DOI 10.1038/ejcn.2010.291
   Fowler SP, 2008, OBESITY, V16, P1894, DOI 10.1038/oby.2008.284
   Frank GKW, 2008, NEUROIMAGE, V39, P1559, DOI 10.1016/j.neuroimage.2007.10.061
   Fujita Y, 2009, AM J PHYSIOL-ENDOC M, V296, pE473, DOI 10.1152/ajpendo.90636.2008
   FUKUSHIMA S, 1983, GANN, V74, P8
   Gallwitz Baptist, 2012, Handb Exp Pharmacol, P185, DOI 10.1007/978-3-642-24716-3_8
   Gardana C, 2003, J AGR FOOD CHEM, V51, P6618, DOI 10.1021/jf0303619
   Gardner C, 2012, DIABETES CARE, V35, P1798, DOI 10.2337/dc12-9002
   Genuth S, 2005, DIABETES, V54, P3103, DOI 10.2337/diabetes.54.11.3103
   George V, 2010, J FOOD SCI TECH MYS, V47, P408, DOI 10.1007/s13197-010-0067-4
   Geuns JMC, 2007, EXP BIOL MED, V232, P164
   GHATEI MA, 1983, J CLIN ENDOCR METAB, V57, P488, DOI 10.1210/jcem-57-3-488
   Gibson S, 2014, NUTR BULL, V39, P386, DOI 10.1111/nbu.12116
   Gibson SA, 2016, NUTRIENTS, V8, DOI 10.3390/nu8010009
   Glendinning JI, 2016, PHYSIOL BEHAV, V164, P509, DOI 10.1016/j.physbeh.2016.01.043
   Glendinning JI, 2015, AM J PHYSIOL-REG I, V309, pR552, DOI 10.1152/ajpregu.00056.2015
   Godshall M. A., 2007, Sugar Journal, V69, P12
   Goh SY, 2008, J CLIN ENDOCR METAB, V93, P1143, DOI 10.1210/jc.2007-1817
   Goldstein R, 2000, ISRAEL MED ASSOC J, V2, P583
   Grabitske HA, 2008, J AM DIET ASSOC, V108, P1677, DOI 10.1016/j.jada.2008.07.010
   Gregersen S, 2004, METABOLISM, V53, P73, DOI 10.1016/j.metabol.2003.07.013
   Grembecka Malgorzata, 2015, Rocz Panstw Zakl Hig, V66, P195
   Grembecka M, 2015, EUR FOOD RES TECHNOL, V241, P1, DOI 10.1007/s00217-015-2437-7
   Grenby TH, 1996, ADV SWEETENERS
   Grotz VL, 2009, REGUL TOXICOL PHARM, V55, P1, DOI 10.1016/j.yrtph.2009.05.011
   Gupta E, 2017, PHARMACOGN MAG, V13, P345, DOI 10.4103/pm.pm_29_17
   Gupta Megha, 2018, Open Access Maced J Med Sci, V6, P1888, DOI 10.3889/oamjms.2018.336
   Gupta Prahlad, 2013, ISRN Dent, V2013, P519421, DOI 10.1155/2013/519421
   Horne J, 2002, CHEM SENSES, V27, P31, DOI 10.1093/chemse/27.1.31
   ISHII H, 1981, TOXICOLOGY, V21, P91, DOI 10.1016/0300-483X(81)90119-0
   ISHII H, 1981, TOXICOL LETT, V7, P433
   Jang HJ, 2007, P NATL ACAD SCI USA, V104, P15069, DOI 10.1073/pnas.0706890104
   Jeffrey AM, 2000, FOOD CHEM TOXICOL, V38, P335, DOI 10.1016/S0278-6915(99)00163-5
   Jensen T, 2018, J HEPATOL, V68, P1063, DOI 10.1016/j.jhep.2018.01.019
   Jeppesen PB, 2003, METABOLISM, V52, P372, DOI 10.1053/meta.2003.50058
   Johnson RK, 2018, CIRCULATION, V138, pE126, DOI 10.1161/CIR.0000000000000569
   Johnson RJ, 2017, ADV NUTR, V8, P412, DOI 10.3945/an.116.014654
   Jorge K., 2003, ENCY FOOD SCI NUTR, Vsecond, P5346, DOI DOI 10.1016/B0-12-227055-X/01101-9
   Kelley AE, 2002, J NEUROSCI, V22, P3306
   Kessler RM, 2014, SYNAPSE, V68, P317, DOI 10.1002/syn.21738
   Kille JW, 2000, FOOD CHEM TOXICOL, V38, pS43, DOI 10.1016/S0278-6915(00)00027-2
   KNIGHT I, 1994, CAN J PHYSIOL PHARM, V72, P435, DOI 10.1139/y94-063
   Kosse C, 2015, ACTA PHYSIOL, V213, P7, DOI 10.1111/apha.12360
   La Vecchia C, 2010, AM J CLIN NUTR, V92, P1540, DOI 10.3945/ajcn.110.003566
   Lenoir M, 2007, PLOS ONE, V2, DOI 10.1371/journal.pone.0000698
   Leone A, 2019, NUTRIENTS, V11, DOI 10.3390/nu11051104
   Li FY, 2012, INFLAMMATION, V35, P1669, DOI 10.1007/s10753-012-9483-0
   Liauchonak I, 2019, NUTRIENTS, V11, DOI 10.3390/nu11030644
   Lin SJ, 2010, PROCESS BIOCHEM, V45, P973, DOI 10.1016/j.procbio.2010.03.003
   Livesey G, 2003, NUTR RES REV, V16, P163, DOI 10.1079/NRR200371
   Luger M, 2017, OBESITY FACTS, V10, P674, DOI 10.1159/000484566
   Mace OJ, 2007, J PHYSIOL-LONDON, V582, P379, DOI 10.1113/jphysiol.2007.130906
   Makinen K K, 1978, Experientia Suppl, P1
   Mann SW, 2000, FOOD CHEM TOXICOL, V38, pS91, DOI 10.1016/S0278-6915(00)00030-2
   Mann SW, 2000, FOOD CHEM TOXICOL, V38, pS71, DOI 10.1016/S0278-6915(00)00029-6
   Margolskee RF, 2007, P NATL ACAD SCI USA, V104, P15075, DOI 10.1073/pnas.0706678104
   Martel P, 1996, PHARMACOL BIOCHEM BE, V53, P221, DOI 10.1016/0091-3057(95)00187-5
   Martin-Rodriguez E, 2015, OBES RES CLIN PRACT, V9, P435, DOI 10.1016/j.orcp.2015.04.003
   MAZUR RH, 1970, J MED CHEM, V13, P1217, DOI 10.1021/jm00300a046
   Mela DJ, 2018, ADV NUTR, V9, P63, DOI 10.1093/advances/nmx020
   Miller PE, 2014, AM J CLIN NUTR, V100, P765, DOI 10.3945/ajcn.113.082826
   Millstone EP, 2019, ARCH PUBLIC HEALTH, V77, DOI 10.1186/s13690-019-0355-z
   MODDERMAN JP, 1993, REGUL TOXICOL PHARM, V18, P80, DOI 10.1006/rtph.1993.1047
   Molinary SV, 1984, ASPARTAME PHYSL BIOC, P289
   Mortensen A., 2006, Scandinavian Journal of Food & Nutrition, V50, P104, DOI 10.1080/17482970600982719
   MORTENSEN PB, 1988, J NUTR, V118, P321, DOI 10.1093/jn/118.3.321
   Mousumi Mukherjee, 2011, Advances in Applied Science Research, V2, P407
   Munro IC, 1998, FOOD CHEM TOXICOL, V36, P1139, DOI 10.1016/S0278-6915(98)00091-X
   Nakagawa Y, 2009, PLOS ONE, V4, DOI 10.1371/journal.pone.0005106
   Nakamura S, 2005, NUTRITION, V21, P1158, DOI 10.1016/j.nut.2005.08.006
   Nelson G, 2001, CELL, V106, P381, DOI 10.1016/S0092-8674(01)00451-2
   Newens KJ, 2016, J HUM NUTR DIET, V29, P225, DOI 10.1111/jhn.12338
   Ng M, 2014, LANCET, V384, P766, DOI 10.1016/S0140-6736(14)60460-8
   NODA K, 1994, EUR J CLIN NUTR, V48, P286
   O'Connor L, 2015, DIABETOLOGIA, V58, P1474, DOI 10.1007/s00125-015-3572-1
   Olivier-Van Stichelen S, 2019, FRONT MICROBIOL, V10, DOI 10.3389/fmicb.2019.01360
   Paarlberg R, 2017, FOOD POLICY, V71, P1, DOI 10.1016/j.foodpol.2017.05.007
   Pathak V, 2018, PEPTIDES, V100, P229, DOI 10.1016/j.peptides.2017.09.007
   Pearlman Michelle, 2017, Curr Gastroenterol Rep, V19, P64, DOI 10.1007/s11894-017-0602-9
   Pereira MA, 2014, ADV NUTR, V5, P797, DOI 10.3945/an.114.007062
   Petersen C, 2014, CELL MICROBIOL, V16, P1024, DOI 10.1111/cmi.12308
   Peuranen S, 2004, BRIT J NUTR, V91, P905, DOI 10.1079/BJN20041114
   PFEFFER M, 1985, Z ERNAHRUNGSWISS, V24, P231, DOI 10.1007/BF02023668
   Pfinder M, 2020, COCHRANE DB SYST REV, DOI 10.1002/14651858.CD012333.pub2
   Piggott JR., 1991, HDB SWEETENERS, P72, DOI [DOI 10.1007/978-1-4757-5380-6_4, 10.1007/978-1-4757-5380-6_4]
   Pistollato F, 2018, PHARMACOL RES, V131, P32, DOI 10.1016/j.phrs.2018.03.012
   Pope E, 2014, CAN FAM PHYSICIAN, V60, P1003
   POTHOS E, 1991, BRAIN RES, V566, P348, DOI 10.1016/0006-8993(91)91724-F
   Purohit V, 2018, INDIAN HEART J, V70, P197, DOI 10.1016/j.ihj.2018.01.020
   Raben A, 2002, AM J CLIN NUTR, V76, P721, DOI 10.1093/ajcn/76.4.721
   Raben A, 2011, FOOD NUTR RES, V55, DOI 10.3402/fnr.v55i0.5961
   Rahman MA, 2014, J FOOD SCI, V79, pH1436, DOI 10.1111/1750-3841.12520
   RANNEY RE, 1976, J TOXICOL ENV HEALTH, V2, P441, DOI 10.1080/15287397609529445
   RAVRY MJR, 1980, JAMA-J AM MED ASSOC, V244, P270
   Richards AB, 2002, FOOD CHEM TOXICOL, V40, P871, DOI 10.1016/S0278-6915(02)00011-X
   Rippe James M, 2010, J Diabetes Sci Technol, V4, P1008
   Roberts A, 2000, FOOD CHEM TOXICOL, V38, pS31, DOI 10.1016/S0278-6915(00)00026-0
   Roberts A, 2016, PHYSIOL BEHAV, V164, P439, DOI 10.1016/j.physbeh.2016.02.039
   Rogers PJ, 2016, INT J OBESITY, V40, P381, DOI 10.1038/ijo.2015.177
   Roper SD, 2017, NAT REV NEUROSCI, V18, P485, DOI 10.1038/nrn.2017.68
   Rother KI, 2018, TRENDS ENDOCRIN MET, V29, P455, DOI 10.1016/j.tem.2018.04.010
   Ruanpeng D, 2017, QJM-INT J MED, V110, P513, DOI 10.1093/qjmed/hcx068
   Rudd Center for Food Policy and Obesity, 2015, LEG DAT
   Ruiz E, 2017, NUTRIENTS, V9, DOI 10.3390/nu9030275
   Ruxton CHS, 2010, CRIT REV FOOD SCI, V50, P1, DOI 10.1080/10408390802248569
   SALMINEN S, 1985, FOOD CHEM TOXICOL, V23, P985, DOI 10.1016/0278-6915(85)90248-0
   Samuel P, 2018, J NUTR, V148, p1186S, DOI 10.1093/jn/nxy102
   Lopes SMS, 2016, CARBOHYD POLYM, V152, P718, DOI 10.1016/j.carbpol.2016.07.043
   SCHMIDT AM, 1992, J BIOL CHEM, V267, P14987
   Schuldt JP, 2013, HEALTH COMMUN, V28, P814, DOI 10.1080/10410236.2012.725270
   Schulze MB, 2004, JAMA-J AM MED ASSOC, V292, P927, DOI 10.1001/jama.292.8.927
   Sehar I, 2008, CHEM-BIOL INTERACT, V173, P115, DOI 10.1016/j.cbi.2008.01.008
   Serra-Majem L, 2018, NUTRIENTS, V10, DOI 10.3390/nu10070818
   Shawkat H, 2012, BJA EDUC, V12, P82, DOI 10.1093/bjaceaccp/mkr063
   Sheahan KH, 2020, POSTGRAD MED J, V96, P156, DOI 10.1136/postgradmedj-2019-137186
   Shimokawa C, 2020, NAT COMMUN, V11, DOI 10.1038/s41467-020-15857-x
   Shwide-Slavin C, 2012, DIABETES SPECTR, V25, P104, DOI [DOI 10.2337/DIASPECT.25.2.104, DOI 10.HTTPS://D0I.0RG/10.2337/]
   Smeets PAM, 2010, NUTR REV, V68, P643, DOI 10.1111/j.1753-4887.2010.00334.x
   Soejima A, 2017, J PLANT RES, V130, P953, DOI 10.1007/s10265-017-0955-z
   Soffritti M, 2006, ENVIRON HEALTH PERSP, V114, P379, DOI 10.1289/ehp.8711
   Soffritti M, 2016, INT J OCCUP ENV HEAL, V22, P7, DOI 10.1080/10773525.2015.1106075
   Soffritti M, 1999, ANN NY ACAD SCI, V895, P34, DOI 10.1111/j.1749-6632.1999.tb08076.x
   Sousa A, 2017, MOL BIOL EVOL, V34, P2879, DOI 10.1093/molbev/msx221
   Steinert RE, 2011, CLIN NUTR, V30, P524, DOI 10.1016/j.clnu.2011.01.007
   Steinert RE, 2011, BRIT J NUTR, V105, P1320, DOI 10.1017/S000711451000512X
   Stice E, 2008, SCIENCE, V322, P449, DOI 10.1126/science.1161550
   Stsepetova J, 2019, BMC ORAL HEALTH, V19, DOI 10.1186/s12903-019-0747-z
   Suez J, 2014, NATURE, V514, P181, DOI 10.1038/nature13793
   Swithers SE, 2013, TRENDS ENDOCRIN MET, V24, P431, DOI 10.1016/j.tem.2013.05.005
   Sylvetsky AC, 2017, J ACAD NUTR DIET, V117, P441, DOI 10.1016/j.jand.2016.11.004
   Sylvetsky AC, 2016, REV ENDOCR METAB DIS, V17, P187, DOI 10.1007/s11154-016-9344-5
   Sylvetsky AC, 2016, PHYSIOL BEHAV, V164, P446, DOI 10.1016/j.physbeh.2016.03.030
   Sylvetsky AC, 2015, J TOXICOL ENV HEAL A, V78, P1029, DOI 10.1080/15287394.2015.1053646
   Sylvetsky AC, 2012, AM J CLIN NUTR, V96, P640, DOI 10.3945/ajcn.112.034751
   Takahashi K, 2001, ANTIVIR RES, V49, P15, DOI 10.1016/S0166-3542(00)00134-0
   Tamanna Nahid, 2015, Int J Food Sci, V2015, P526762, DOI 10.1155/2015/526762
   Tandel KR, 2011, J PHARMACOL PHARMACO, V2, P236, DOI 10.4103/0976-500X.85936
   Tappy L, 2018, J EXP BIOL, V221, DOI 10.1242/jeb.164202
   Teff KL, 2011, PHYSIOL BEHAV, V103, P44, DOI 10.1016/j.physbeh.2011.01.012
   Tomita T, 1997, MICROBIOL IMMUNOL, V41, P1005, DOI 10.1111/j.1348-0421.1997.tb01961.x
   Touyz LZG, 2011, CURR ONCOL, V18, P213
   Toyono T, 2007, BBA-GENE STRUCT EXPR, V1769, P641, DOI 10.1016/j.bbaexp.2007.08.003
   Turnbaugh PJ, 2008, CELL HOST MICROBE, V3, P213, DOI 10.1016/j.chom.2008.02.015
   Uebanso T, 2017, NUTRIENTS, V9, DOI 10.3390/nu9070756
   US Food and Drug Administration (US FDA), 1998, FOOD ADD PERM DIR AD
   VAALER S, 1987, ACTA MED SCAND, V221, P165
   Vallgarda S, 2015, EUR J CLIN NUTR, V69, P223, DOI 10.1038/ejcn.2014.224
   van Eyk AD, 2015, DRUG CHEM TOXICOL, V38, P318, DOI 10.3109/01480545.2014.966381
   Van Nguyen C, 2006, MOL NUTR FOOD RES, V50, P1140, DOI 10.1002/mnfr.200600144
   Vasiljevic M, 2015, APPETITE, V91, P56, DOI 10.1016/j.appet.2015.03.034
   Venn BJ, 2007, EUR J CLIN NUTR, V61, pS122, DOI 10.1038/sj.ejcn.1602942
   Villanueva T, 2011, CAN MED ASSOC J, V183, pE1229, DOI 10.1503/cmaj.109-4031
   Volkow ND, 2008, PHILOS T R SOC B, V363, P3191, DOI 10.1098/rstb.2008.0107
   Vos MB, 2017, CIRCULATION, V135, pE1017, DOI 10.1161/CIR.0000000000000439
   Wang GJ, 2004, J ADDICT DIS, V23, P39, DOI 10.1300/J069v23n03_04
   Wang GJ, 2001, LANCET, V357, P354, DOI 10.1016/S0140-6736(00)03643-6
   Wheeler A, 2008, FOOD CHEM TOXICOL, V46, pS54, DOI 10.1016/j.fct.2008.04.041
   Wheeler ML, 2008, J AM DIET ASSOC, V108, pS34, DOI 10.1016/j.jada.2008.01.024
   Wilde P, 2019, AM J PUBLIC HEALTH, V109, P276, DOI 10.2105/AJPH.2018.304803
   Wiss DA, 2018, FRONT PSYCHIATRY, V9, DOI 10.3389/fpsyt.2018.00545
   Wolnerhanssen BK, 2016, AM J PHYSIOL-ENDOC M, V310, pE1053, DOI 10.1152/ajpendo.00037.2016
   World Cancer Research Fund International, 2017, NOURISHING US EC TOO
   World Health Organization, 2015, GUID SUG INT AD CHIL
   World Health Organization, 2015, PUBL HLTH PROD TAX H
   Wu TZ, 2012, AM J CLIN NUTR, V95, P78, DOI 10.3945/ajcn.111.021543
   Yozgatli K, 2018, DIABETIC MED, V35, P1242, DOI 10.1111/dme.13651
   Zhang GH, 2011, CHEM SENSES, V36, P763, DOI 10.1093/chemse/bjr050
   Zhang Q, 2014, CURR OBES REP, V3, P171, DOI 10.1007/s13679-014-0099-6
   Zhao F, 2012, IEEE T MED IMAGING, V31, P1713, DOI 10.1109/TMI.2012.2196707
   Zoetendal EG, 2012, ISME J, V6, P1415, DOI 10.1038/ismej.2011.212
NR 232
TC 7
Z9 7
U1 7
U2 30
PU FRONTIERS MEDIA SA
PI LAUSANNE
PA AVENUE DU TRIBUNAL FEDERAL 34, LAUSANNE, CH-1015, SWITZERLAND
SN 1664-2392
J9 FRONT ENDOCRINOL
JI Front. Endocrinol.
PD JUL 16
PY 2020
VL 11
AR 444
DI 10.3389/fendo.2020.00444
PG 17
WC Endocrinology & Metabolism
WE Science Citation Index Expanded (SCI-EXPANDED); Social Science Citation Index (SSCI)
SC Endocrinology & Metabolism
GA MV9XA
UT WOS:000556700300001
PM 32765425
OA Green Published, gold
DA 2022-07-02
ER

PT J
AU Liu, FP
   Ling, ZX
   Tang, CL
   Yi, FD
   Chen, YQ
AF Liu, Fengping
   Ling, Zongxin
   Tang, Chulei
   Yi, Fendi
   Chen, Yong Q.
TI Moderation effects of food intake on the relationship between urinary
   microbiota and urinary interleukin-8 in female type 2 diabetic patients
SO PEERJ
LA English
DT Article
DE Food intake; Type 2 diabetes mellitus; Interleukin-8; Moderating effect;
   Ruminococcus; Urinary microbiota
ID GUT MICROBIOTA; SYSTEMIC INFLAMMATION; DIETARY FIBER; MELLITUS; TRACT;
   EPIDEMIOLOGY; ASSOCIATION; INFECTIONS; VALIDITY; INCREASE
AB Background: Our previous study demonstrated that the composition of the urinary microbiota in female patients with type 2 diabetes mellitus (T2DM) was correlated with the concentration of urinary interleukin (IL)-8. As the composition of urine is mainly determined by diet, diet might mediate the correlation.
   Methods: Seventy female T2DM patients and 70 healthy controls (HCs) were recruited. Midstream urine was used for the urine specimens. Urinary IL-8 was determined by enzyme-linked immunosorbent assay. A Chinese Food Frequency Questionnaire was used to collect food intake data. The independent variables in the hierarchical regression analysis were the relative abundances of the bacterial genera and species that were significantly different between the T2DM and HCs and between the T2DM patients with and without detectable urinary IL-8, and the bacterial genera associated with IL-8 concentration in the multiple regression model reported in our previous research. IL-8 concentration was the dependent variable, and nutrient intakes were moderator variables.
   Results: Fiber and vitamin B3 and E intake exerted enhancing effects, and water intake exerted a buffering effect, on the positive relationship between the relative abundance of Ruminococcus and IL-8 concentration (p < 0.05). Cholesterol and magnesium intake exerted enhancing effects on the positive relationship between the relative abundance of Comamonas and IL-8 concentration (p < 0.05).
   Conclusion: Modulating T2DM patients' dietary patterns may prevent bladder inflammation.
C1 [Liu, Fengping; Chen, Yong Q.] Jiangnan Univ, Wuxi Sch Med, Wuxi, Jiangsu, Peoples R China.
   [Ling, Zongxin] Zhejiang Univ, Collaborat Innovat Ctr Diag & Treatment Infect Di, State Key Lab Diag & Treatment Infect Dis, Sch Med,Affiliated Hosp 1, Hangzhou, Zhejiang, Peoples R China.
   [Tang, Chulei] Cent S Univ, Xiangya Nursing Sch, Changsha, Peoples R China.
   [Yi, Fendi] Southeast Univ, Endocrinol Dept, Affiliated Yancheng Hosp, Med Coll, Yancheng, Peoples R China.
RP Chen, YQ (corresponding author), Jiangnan Univ, Wuxi Sch Med, Wuxi, Jiangsu, Peoples R China.; Yi, FD (corresponding author), Southeast Univ, Endocrinol Dept, Affiliated Yancheng Hosp, Med Coll, Yancheng, Peoples R China.
EM wygfsjk123@yeah.net; yqchen@jiangnan.edu.cn
RI Chen, Yong Q/AAI-9864-2021; Ling, Zongxin/AAM-4059-2021; Ling,
   Zongxin/M-1657-2018
OI Chen, Yong Q/0000-0003-4747-4708; Ling, Zongxin/0000-0001-9662-099X
CR Abell GCJ, 2008, FEMS MICROBIOL ECOL, V66, P505, DOI 10.1111/j.1574-6941.2008.00527.x
   Barua T, 2017, CHATTAGRAM MAA O SHI, V15, P41, DOI [10.3329/cmoshmcj.v15i2.31804, DOI 10.3329/CMOSHMCJ.V15I2.31804]
   Biswas JS, 2014, J CLIN MICROBIOL, V52, P3134, DOI 10.1128/JCM.00909-14
   Carey IM, 2018, DIABETES CARE, V41, P513, DOI 10.2337/dc17-2131
   Chavarro JE, 2009, AM J EPIDEMIOL, V170, P1563, DOI 10.1093/aje/kwp299
   Cooper GR, 2005, CARDIOVASC PATHOL, V14, P145, DOI 10.1016/j.carpath.2005.01.008
   David LA, 2014, NATURE, V505, P559, DOI 10.1038/nature12820
   Egshatyan L, 2016, ENDOCR CONNECT, V5, P1, DOI 10.1530/EC-15-0094
   Fairchild AJ, 2009, PREV SCI, V10, P87, DOI 10.1007/s11121-008-0109-6
   Gray Mikel, 2003, J Wound Ostomy Continence Nurs, V30, P126, DOI 10.1067/mjw.2003.117
   Hirji I, 2012, J DIABETES COMPLICAT, V26, P513, DOI 10.1016/j.jdiacomp.2012.06.008
   Hooton TM, 2018, JAMA INTERN MED, V178, P1509, DOI 10.1001/jamainternmed.2018.4204
   HOROWITZ H, 1990, J CLIN MICROBIOL, V28, P143, DOI 10.1128/JCM.28.1.143-145.1990
   Larsen N, 2010, PLOS ONE, V5, DOI 10.1371/journal.pone.0009085
   Ling ZX, 2017, FRONT IMMUNOL, V8, DOI 10.3389/fimmu.2017.01032
   Liu FP, 2017, ONCOTARGET, V8, P3798, DOI 10.18632/oncotarget.14028
   Ma YS, 2008, NUTRITION, V24, P941, DOI 10.1016/j.nut.2008.04.005
   Mandal S, 2016, MICROBIOME, V4, DOI 10.1186/s40168-016-0200-3
   Navab-Moghadam F, 2017, MICROB PATHOGENESIS, V110, P630, DOI 10.1016/j.micpath.2017.07.034
   Nichols GA, 2017, J DIABETES COMPLICAT, V31, P1587, DOI 10.1016/j.jdiacomp.2017.07.018
   Ollberding NJ, 2016, PLOS ONE, V11, DOI 10.1371/journal.pone.0162302
   Price TK, 2016, J CLIN MICROBIOL, V54, P1216, DOI 10.1128/JCM.00044-16
   Pushpanathan Premalatha, 2016, Indian J Endocrinol Metab, V20, P523, DOI 10.4103/2230-8210.183474
   Qi L, 2006, DIABETES CARE, V29, P207, DOI 10.2337/diacare.29.02.06.dc05-1903
   Rao WH, 2001, ARCH DIS CHILD, V85, P256, DOI 10.1136/adc.85.3.256
   Ribeiro D, 2017, PLOS ONE, V12, DOI 10.1371/journal.pone.0187665
   Rochelson B, 2007, J REPROD IMMUNOL, V73, P101, DOI 10.1016/j.jri.2006.06.004
   Seksik P, 2003, GUT, V52, P237, DOI 10.1136/gut.52.2.237
   Shields-Cutler RR, 2015, J BIOL CHEM, V290, P15949, DOI 10.1074/jbc.M115.645812
   Simpson HL, 2015, ALIMENT PHARM THER, V42, P158, DOI 10.1111/apt.13248
   Singh RK, 2017, J TRANSL MED, V15, DOI 10.1186/s12967-017-1175-y
   Tai NW, 2015, REV ENDOCR METAB DIS, V16, P55, DOI 10.1007/s11154-015-9309-0
   Thomas-White K, 2018, NAT COMMUN, V9, DOI 10.1038/s41467-018-03968-5
   Tilg H, 2015, GASTROENTEROLOGY, V148, P1107, DOI 10.1053/j.gastro.2014.12.036
   Walker AW, 2011, ISME J, V5, P220, DOI 10.1038/ISMEJ.2010.118
   Wannamethee SG, 2009, DIABETES CARE, V32, P1823, DOI 10.2337/dc09-0477
   WEGLICKI WB, 1992, MOL CELL BIOCHEM, V110, P169, DOI 10.1007/BF02454195
   Wen L, 2017, J NUTR, V147, p1468S, DOI 10.3945/jn.116.240754
   Wilke T, 2015, J DIABETES COMPLICAT, V29, P1015, DOI 10.1016/j.jdiacomp.2015.08.021
   Wu JF, 2018, CLIN TRANSPLANT, V32, DOI 10.1111/ctr.13436
   Xiao E, 2017, CELL HOST MICROBE, V22, P120, DOI 10.1016/j.chom.2017.06.014
   Zaki ME, 2008, IMMUNOL INVEST, V37, P694, DOI 10.1080/08820130802307278
   ZHANG HF, 2017, PLOS ONE, V12
   Zhang YH, 2018, BIOMED PHARMACOTHER, V99, P883, DOI 10.1016/j.biopha.2018.01.146
   Zhao WH, 2010, BIOMED ENVIRON SCI, V23, P1, DOI 10.1016/S0895-3988(11)60014-7
   Zheng Y, 2018, NAT REV ENDOCRINOL, V14, P88, DOI 10.1038/nrendo.2017.151
NR 46
TC 1
Z9 1
U1 0
U2 3
PU PEERJ INC
PI LONDON
PA 341-345 OLD ST, THIRD FLR, LONDON, EC1V 9LL, ENGLAND
SN 2167-8359
J9 PEERJ
JI PeerJ
PD JAN 28
PY 2020
VL 8
AR e8481
DI 10.7717/peerj.8481
PG 16
WC Multidisciplinary Sciences
WE Science Citation Index Expanded (SCI-EXPANDED)
SC Science & Technology - Other Topics
GA KG0WD
UT WOS:000509661400009
PM 32025384
OA Green Published, gold
DA 2022-07-02
ER

PT J
AU Chappuis, E
   Morel-Depeisse, F
   Bariohay, B
   Roux, J
AF Chappuis, Eric
   Morel-Depeisse, Fanny
   Bariohay, Bruno
   Roux, Julien
TI Alpha-Galacto-Oligosaccharides at Low Dose Improve Liver Steatosis in a
   High-Fat Diet Mouse Model
SO MOLECULES
LA English
DT Article
DE NAFLD; pre-diabetes; metabolic syndrome; alpha-galacto-oligosaccharides;
   prebiotic
ID APPETITE REGULATION; GUT MICROBIOTA; METABOLIC SYNDROME; OVERWEIGHT
   ADULTS; DISEASE; OLIGOFRUCTOSE; PREBIOTICS; RATS; SUPPLEMENTATION;
   EPIDEMIOLOGY
AB Non-Alcoholic Fatty Liver Disease (NAFLD) is the major liver disease worldwide and is linked to the development of metabolic syndrome and obesity. As alpha-galacto-oligosaccharides (alpha-GOS) from legumes have been shown to reduce body weight and hyperphagia in overweight adults, it was hypothesized that they would exert benefits on the development of metabolic syndrome and associated NAFLD in a rodent model. C57Bl/6J mice were fed a high-fat diet until they developed metabolic syndrome and were then orally treated either with alpha-GOS at a physiological dose (2.2 g/kg BW/d) or the vehicle over 7 weeks. alpha-GOS induced a reduction in food intake, but without affecting body weight during the first week of treatment, when compared to the vehicle. Fasting glycaemia was improved after 4 weeks of treatment with alpha-GOS, whereas insulin sensitivity (assessed with HOMA-IR) was unaffected at the end of the experiment. Plasma non-esterified fatty acids, low-density lipoprotein (LDL) and total cholesterol were lowered by alpha-GOS while high-density lipoprotein (HDL) and triglycerides levels remained unaffected. alpha-GOS markedly improved liver steatosis as well as free fatty acid and triglyceride accumulation in the liver. alpha-GOS improved plasma lipids and prevented NAFLD development through mechanisms which are independent of body weight management and glycemic control.
C1 [Chappuis, Eric; Morel-Depeisse, Fanny] Olygose, Rue Rives Oise, F-60200 Venette, France.
   [Bariohay, Bruno; Roux, Julien] Biomeostasis, ActiParc 1 Bat 6 Traverse Penne, F-13821 La Penne Sur Huveaune, France.
RP Chappuis, E (corresponding author), Olygose, Rue Rives Oise, F-60200 Venette, France.
EM eric.chappuis@olygose.com; fan.morel@gmail.com;
   bruno.bariohay@biomeostasis.com; julien.roux@biomeostasis.com
FU Olygose SAS, France
FX The experiment was funded by Olygose SAS, France. The funding sponsor
   was involved in the design of the study and on the decision to publish
   the results, as well as on the writing of the paper. The funding sponsor
   had no role in the collection, analysis, or interpretation of data.
CR Barb D, 2016, METABOLISM, V65, P1183, DOI 10.1016/j.metabol.2016.04.004
   Bedogni G, 2012, NUTR METAB CARDIOVAS, V22, P120, DOI 10.1016/j.numecd.2010.05.003
   Bellentani S, 2010, DIGEST DIS, V28, P155, DOI 10.1159/000282080
   Bellentani S, 2009, ANN HEPATOL, V8, pS4, DOI 10.1016/S1665-2681(19)31820-4
   Beserra BTS, 2015, CLIN NUTR, V34, P845, DOI 10.1016/j.clnu.2014.10.004
   Byrne CS, 2015, INT J OBESITY, V39, P1331, DOI 10.1038/ijo.2015.84
   Cani PD, 2009, AM J CLIN NUTR, V90, P1236, DOI 10.3945/ajcn.2009.28095
   Cani PD, 2005, J ENDOCRINOL, V185, P457, DOI 10.1677/joe.1.06100
   Hernandez-Rodas MC, 2015, INT J MOL SCI, V16, P25168, DOI 10.3390/ijms161025168
   Collins S, 2016, NUTRIENTS, V8, DOI 10.3390/nu8090523
   Correia-Sa I, 2013, MOL NUTR FOOD RES, V57, P1468, DOI 10.1002/mnfr.201200693
   Daubioul CA, 2000, J NUTR, V130, P1314, DOI 10.1093/jn/130.5.1314
   Daud NM, 2014, OBESITY, V22, P1430, DOI 10.1002/oby.20754
   Delzenne NM, 2013, BRIT J NUTR, V109, pS81, DOI 10.1017/S0007114512004047
   EFSA Panel on Dietetic Products Nutrition and Allergies (NDA), 2014, EFSA Journal, V12, P3838
   Fabbrini E, 2010, HEPATOLOGY, V51, P679, DOI 10.1002/hep.23280
   Goh SC, 2013, HEPATOL INT, V7, P548, DOI 10.1007/s12072-012-9359-2
   Grimaldi R, 2016, BRIT J NUTR, V116, P480, DOI 10.1017/S0007114516002269
   Hamilton MK, 2017, AM J PHYSIOL-GASTR L, V312, pG474, DOI 10.1152/ajpgi.00427.2016
   Jakobsdottir G, 2014, NUTRITION, V30, P497, DOI 10.1016/j.nut.2013.08.013
   Kellow NJ, 2014, BRIT J NUTR, V111, P1147, DOI 10.1017/S0007114513003607
   Kim H, 2013, J AGR FOOD CHEM, V61, P6404, DOI 10.1021/jf400545w
   Krug EG, 2016, LANCET, V387, P1485, DOI 10.1016/S0140-6736(16)30163-5
   Leung C, 2016, NAT REV GASTRO HEPAT, V13, P412, DOI 10.1038/nrgastro.2016.85
   Morel FB, 2015, J NUTR, V145, P2052, DOI 10.3945/jn.114.204909
   Nair Anroop B, 2016, J Basic Clin Pharm, V7, P27, DOI 10.4103/0976-0105.177703
   Nakamura A, 2013, INT J MOL SCI, V14, P21240, DOI 10.3390/ijms141121240
   Ng M, 2014, LANCET, V384, P766, DOI 10.1016/S0140-6736(14)60460-8
   Ooi LG, 2010, INT J MOL SCI, V11, P2499, DOI 10.3390/ijms11062499
   Pais R, 2016, THER ADV ENDOCRINOL, V7, P24, DOI 10.1177/2042018815618177
   Parnell JA, 2009, AM J CLIN NUTR, V89, P1751, DOI 10.3945/ajcn.2009.27465
   Pedersen C, 2013, APPETITE, V66, P44, DOI 10.1016/j.appet.2013.02.017
   Sugatani J, 2012, NUTR METAB, V9, DOI 10.1186/1743-7075-9-23
   Tilg H, 2010, Minerva Gastroenterol Dietol, V56, P159
   Tilg H, 2017, NAT REV GASTRO HEPAT, V14, P32, DOI 10.1038/nrgastro.2016.147
   Vulevic J, 2013, J NUTR, V143, P324, DOI 10.3945/jn.112.166132
   Zelber-Sagi S, 2016, THER ADV GASTROENTER, V9, P392, DOI 10.1177/1756283X16638830
   Zhang QQ, 2015, J CLIN TRANSL HEPATO, V3, P78, DOI 10.14218/JCTH.2014.00037
NR 38
TC 15
Z9 16
U1 3
U2 19
PU MDPI AG
PI BASEL
PA ST ALBAN-ANLAGE 66, CH-4052 BASEL, SWITZERLAND
SN 1420-3049
J9 MOLECULES
JI Molecules
PD OCT
PY 2017
VL 22
IS 10
AR 1725
DI 10.3390/molecules22101725
PG 12
WC Biochemistry & Molecular Biology; Chemistry, Multidisciplinary
WE Science Citation Index Expanded (SCI-EXPANDED)
SC Biochemistry & Molecular Biology; Chemistry
GA FM0PZ
UT WOS:000414670600150
PM 29036913
OA gold, Green Published, Green Submitted
DA 2022-07-02
ER

PT J
AU Feng, HY
   Chen, YC
AF Feng, Hui-Yi
   Chen, Yang-Chao
TI Role of bile acids in carcinogenesis of pancreatic cancer: An old topic
   with new perspective
SO WORLD JOURNAL OF GASTROENTEROLOGY
LA English
DT Review
DE Bile acids; Pancreatic adenocarcinoma; Pancreatitis; Metabolic syndrome
ID EPIDERMAL GROWTH-FACTOR; JUNCTION PROTEIN EXPRESSION; GUT MICROBIOTA;
   INSULIN-RESISTANCE; DEOXYCHOLIC-ACID; BILIARY-TRACT; BARIATRIC SURGERY;
   INDUCED APOPTOSIS; FACTOR RECEPTOR; OBESITY
AB The role of bile acids in colorectal cancer has been well documented, but their role in pancreatic cancer remains unclear. In this review, we examined the risk factors of pancreatic cancer. We found that bile acids are associated with most of these factors. Alcohol intake, smoking, and a high-fat diet all lead to high secretion of bile acids, and bile acid metabolic dysfunction is a causal factor of gallstones. An increase in secretion of bile acids, in addition to a long common channel, may result in bile acid reflux into the pancreatic duct and to the epithelial cells or acinar cells, from which pancreatic adenocarcinoma is derived. The final pathophysiological process is pancreatitis, which promotes dedifferentiation of acinar cells into progenitor duct-like cells. Interestingly, bile acids act as regulatory molecules in metabolism, affecting adipose tissue distribution, insulin sensitivity and triglyceride metabolism. As a result, bile acids are associated with three risk factors of pancreatic cancer: obesity, diabetes and hypertriglyceridemia. In the second part of this review, we summarize several studies showing that bile acids act as cancer promoters in gastrointestinal cancer. However, more question are raised than have been solved, and further oncological and physiological experiments are needed to confirm the role of bile acids in pancreatic cancer carcinogenesis.
C1 [Feng, Hui-Yi; Chen, Yang-Chao] Chinese Univ Hong Kong, Sch Biomed Sci, Fac Med, Hong Kong, Hong Kong, Peoples R China.
RP Chen, YC (corresponding author), Chinese Univ Hong Kong, Sch Biomed Sci, Fac Med, Shatin, Hong Kong, Peoples R China.
EM b110796@mailserv.cuhk.edu.hk
RI Chen, Yangchao/AAG-2127-2019
OI Chen, Yangchao/0000-0002-0249-3414
FU General Research Fund, Research Grants Council of Hong Kong [CUHK462211,
   CUHK462713, 14102714]; National Natural Science Foundation of China
   [81101888, 8142730]; Direct Grant from CUHK
FX Supported by General Research Fund, Research Grants Council of Hong
   Kong, No. CUHK462211, No. CUHK462713 and No. 14102714; National Natural
   Science Foundation of China, No. 81101888 and No. 8142730; and Direct
   Grant from CUHK.
CR Ackehed G, 1996, SCAND J GASTROENTERO, V31, P1205, DOI 10.3109/00365529609036911
   Adachi T, 2006, J SURG RES, V136, P106, DOI 10.1016/j.jss.2006.04.025
   Aghdassi AA, 2011, FIBROGENESIS TISSUE, V4, DOI 10.1186/1755-1536-4-26
   Alaish SM, 2013, GUT MICROBES, V4, P292, DOI 10.4161/gmic.24706
   Appleman VA, 2012, MOL CANCER RES, V10, P1228, DOI 10.1158/1541-7786.MCR-12-0340-T
   Ardito CM, 2012, CANCER CELL, V22, P304, DOI 10.1016/j.ccr.2012.07.024
   Argol DF, 2015, INDIA J SURG ONCOL, V6, P390, DOI 10.1007/s13193-015-0483-z
   Asterholm IW, 2014, CELL METAB, V20, P103, DOI 10.1016/j.cmet.2014.05.005
   AXELSON M, 1991, FEBS LETT, V281, P155, DOI 10.1016/0014-5793(91)80382-D
   BATZRI S, 1991, P SOC EXP BIOL MED, V197, P393
   Belfiore A, 2011, ENDOCR-RELAT CANCER, V18, pR125, DOI 10.1530/ERC-11-0074
   Bernstein H, 2005, MUTAT RES-REV MUTAT, V589, P47, DOI 10.1016/j.mrrev.2004.08.001
   Bongers G, 2014, J EXP MED, V211, P457, DOI 10.1084/jem.20131587
   Booth DM, 2011, GASTROENTEROLOGY, V140, P2116, DOI 10.1053/j.gastro.2011.02.054
   Brendel C, 2002, MOL ENDOCRINOL, V16, P2065, DOI 10.1210/me.2001-0194
   Catoi AF, 2015, OBESITY FACTS, V8, P350, DOI 10.1159/000441259
   Chanda D, 2013, PLOS ONE, V8, DOI 10.1371/journal.pone.0068845
   Cheng KR, 2007, BIOCHEM PHARMACOL, V73, P1001, DOI 10.1016/j.bcp.2006.11.028
   Derogar M, 2013, ANN SURG, V258, P983, DOI 10.1097/SLA.0b013e318288463a
   DERUBERTIS FR, 1987, PREV MED, V16, P572, DOI 10.1016/0091-7435(87)90074-0
   DVORAK HF, 1986, NEW ENGL J MED, V315, P1650
   Dzutsev A, 2015, EUR J IMMUNOL, V45, P17, DOI 10.1002/eji.201444972
   Farag YMK, 2011, NEPHROL DIAL TRANSPL, V26, P28, DOI 10.1093/ndt/gfq576
   Fiorucci S, 2010, PROG LIPID RES, V49, P171, DOI 10.1016/j.plipres.2009.11.001
   Friedlander SYG, 2009, CANCER CELL, V16, P379, DOI 10.1016/j.ccr.2009.09.027
   Frystyk J, 2004, GROWTH HORM IGF RES, V14, P337, DOI 10.1016/j.ghir.2004.06.001
   Garewal H, 1996, CANCER RES, V56, P1480
   Glinghammar B, 2001, GASTROENTEROLOGY, V120, P401, DOI 10.1053/gast.2001.21188
   Gnoni A, 2013, INT J MOL SCI, V14, P19731, DOI 10.3390/ijms141019731
   Haeusler RA, 2013, DIABETES, V62, P4184, DOI 10.2337/db13-0639
   Harder J, 2009, WORLD J GASTROENTERO, V15, P4511, DOI 10.3748/wjg.15.4511
   Hart CL, 2007, DIABETIC MED, V24, P73, DOI 10.1111/j.1464-5491.2007.02016.x
   Hegyi P, 2015, PANCREATOLOGY, V15, pS13, DOI 10.1016/j.pan.2015.03.010
   Hermann PC, 2014, GASTROENTEROLOGY, V147, P1119, DOI 10.1053/j.gastro.2014.08.002
   Hirano F, 1996, CARCINOGENESIS, V17, P427, DOI 10.1093/carcin/17.3.427
   Islam KBMS, 2011, GASTROENTEROLOGY, V141, P1773, DOI 10.1053/j.gastro.2011.07.046
   Jean-Louis S, 2006, J BIOL CHEM, V281, P14948, DOI 10.1074/jbc.M506710200
   Jiang CT, 2015, NAT COMMUN, V6, DOI 10.1038/ncomms10166
   Jiang CT, 2015, J CLIN INVEST, V125, P386, DOI 10.1172/JCI76738
   Jiao L, 2009, CANCER EPIDEM BIOMAR, V18, P1144, DOI 10.1158/1055-9965.EPI-08-1135
   Kakiyama G, 2014, AM J PHYSIOL-GASTR L, V306, pG929, DOI 10.1152/ajpgi.00315.2013
   Kamisawa T, 2014, J HEPATO-BIL-PAN SCI, V21, P159, DOI 10.1002/jhbp.57
   KAPLAN SA, 1984, J PEDIATR-US, V104, P327, DOI 10.1016/S0022-3476(84)81090-2
   Kasbo J, 2002, BIOL PHARM BULL, V25, P1381, DOI 10.1248/bpb.25.1381
   Keitel V, 2010, BIOL CHEM, V391, P785, DOI 10.1515/BC.2010.077
   Kemper JK, 2011, BBA-MOL BASIS DIS, V1812, P842, DOI 10.1016/j.bbadis.2010.11.011
   Kir S, 2012, J BIOL CHEM, V287, P41334, DOI 10.1074/jbc.M112.421834
   Kitamura T, 2015, MOL CARCINOGEN, V54, P459, DOI 10.1002/mc.22118
   Kohli R, 2010, AM J PHYSIOL-GASTR L, V299, pG652, DOI 10.1152/ajpgi.00221.2010
   Komoto M, 2009, CANCER SCI, V100, P1243, DOI 10.1111/j.1349-7006.2009.01176.x
   Kurdi P, 2006, J BACTERIOL, V188, P1979, DOI 10.1128/JB.188.5.1979-1986.2006
   Lavoie B, 2010, J PHYSIOL-LONDON, V588, P3295, DOI 10.1113/jphysiol.2010.192146
   Lerch MM, 2013, GASTROENTEROLOGY, V144, P1180, DOI 10.1053/j.gastro.2012.12.043
   Lerch MM, 2010, GASTROENTEROLOGY, V138, P429, DOI 10.1053/j.gastro.2009.12.012
   LERCH MM, 1993, GASTROENTEROLOGY, V104, P853, DOI 10.1016/0016-5085(93)91022-A
   Ley RE, 2006, NATURE, V444, P1022, DOI 10.1038/4441022a
   Li JV, 2011, FRONT MICROBIOL, V2, DOI 10.3389/fmicb.2011.00183
   Li PP, 2015, NAT MED, V21, P239, DOI 10.1038/nm.3800
   Li TG, 2012, J BIOL CHEM, V287, P1861, DOI 10.1074/jbc.M111.305789
   LINDELL G, 1993, SCAND J GASTROENTERO, V28, P487, DOI 10.3109/00365529309098254
   Ma S, 2014, CELL DEATH DIFFER, V21, P216, DOI 10.1038/cdd.2013.158
   MAGNUSON BA, 1994, CARCINOGENESIS, V15, P1459, DOI 10.1093/carcin/15.7.1459
   Maruyama T, 2006, J ENDOCRINOL, V191, P197, DOI 10.1677/joe.1.06546
   Mayerle J, 2005, GASTROENTEROLOGY, V129, P1251, DOI 10.1053/j.gastro.2005.08.002
   Meech R, 2015, MOL PHARMACOL, V87, P442, DOI 10.1124/mol.114.093823
   Morimoto K, BILE ACID BINDING RE
   Muili KA, 2013, J BIOL CHEM, V288, P21065, DOI 10.1074/jbc.M113.471425
   MULLERLISSNER SA, 1986, GASTROENTEROLOGY, V90, P1205
   Nagathihalli NS, 2014, CANCER RES, V74, P2062, DOI 10.1158/0008-5472.CAN-13-2329
   Ostlund MP, 2010, ANN SURG, V252, P972, DOI 10.1097/SLA.0b013e3181e33778
   Pardi DS, 2003, GASTROENTEROLOGY, V124, P889, DOI 10.1053/gast.2003.50156
   Parks DJ, 1999, SCIENCE, V284, P1365, DOI 10.1126/science.284.5418.1365
   Penney NC, 2015, INT J OBESITY, V39, P1565, DOI 10.1038/ijo.2015.115
   Perides G, 2010, NAT PROTOC, V5, P335, DOI 10.1038/nprot.2009.243
   Perides G, 2010, GASTROENTEROLOGY, V138, P715, DOI 10.1053/j.gastro.2009.10.052
   Pignochino Y, 2010, BMC CANCER, V10, DOI 10.1186/1471-2407-10-631
   Pinho AV, 2014, CANCER LETT, V345, P203, DOI 10.1016/j.canlet.2013.08.015
   Pinho AV, 2011, GUT, V60, P958, DOI 10.1136/gut.2010.225920
   Pollak M, 2008, BEST PRACT RES CL EN, V22, P625, DOI 10.1016/j.beem.2008.08.004
   Pols TWH, 2011, DIGEST DIS, V29, P37, DOI 10.1159/000324126
   Pories WJ, 2012, DIABETES CARE, V35, P2438, DOI 10.2337/dc12-0684
   Prawitt J, 2011, DIABETES, V60, P1861, DOI 10.2337/db11-0030
   Prieur X, 2003, J BIOL CHEM, V278, P25468, DOI 10.1074/jbc.M301302200
   Qiao L, 2001, MOL BIOL CELL, V12, P2629, DOI 10.1091/mbc.12.9.2629
   Rao YP, 2002, HEPATOLOGY, V35, P307, DOI 10.1053/jhep.2002.31104
   Raufman JP, 2015, CARCINOGENESIS, V36, P1193, DOI 10.1093/carcin/bgv107
   Repa JJ, 2000, GENE DEV, V14, P2819, DOI 10.1101/gad.844900
   Ridlon JM, 2015, DIGEST DIS, V33, P338, DOI 10.1159/000371678
   Ridlon JM, 2013, GUT MICROBES, V4, P382, DOI 10.4161/gmic.25723
   Round JL, 2011, SCIENCE, V332, P974, DOI 10.1126/science.1206095
   Rozengurt E, 2010, CLIN CANCER RES, V16, P2505, DOI 10.1158/1078-0432.CCR-09-2229
   Sato H, 2008, J MED CHEM, V51, P1831, DOI 10.1021/jm7015864
   Setchell KD, 2012, BILE ACIDS CHEM PHYS, V4
   Shang Q, 2010, AM J PHYSIOL-GASTR L, V298, pG419, DOI 10.1152/ajpgi.00362.2009
   Siegel R, 2014, CA-CANCER J CLIN, V64, P9, DOI [10.1001/jamaoto.2014.2530, 10.3322/caac.21208, 10.3322/caac.21254, 10.1136/bmj.g1502]
   Solinas G, 2009, J LEUKOCYTE BIOL, V86, P1065, DOI 10.1189/jlb.0609385
   Suez J, 2014, NATURE, V514, P181, DOI 10.1038/nature13793
   Suzuki T, 2013, CELL MOL LIFE SCI, V70, P631, DOI 10.1007/s00018-012-1070-x
   Suzuki T, 2010, NUTR METAB, V7, DOI 10.1186/1743-7075-7-19
   TAKANO S, 1984, GANN, V75, P29
   Tanno S, 2001, CANCER RES, V61, P589
   Thomas C, 2009, CELL METAB, V10, P167, DOI 10.1016/j.cmet.2009.08.001
   Torra IP, 2003, MOL ENDOCRINOL, V17, P259, DOI 10.1210/me.2002-0120
   Trajkovic-Arsic M, 2013, J MOL ENDOCRINOL, V50, pR67, DOI 10.1530/JME-12-0259
   Troiani T, 2012, CURR DRUG TARGETS, V13, P802, DOI 10.2174/138945012800564158
   Tucker ON, 2004, CARCINOGENESIS, V25, P419, DOI 10.1093/carcin/bgh010
   Vassileva G, 2010, J ENDOCRINOL, V205, P225, DOI 10.1677/JOE-10-0009
   Vrieze A, 2014, J HEPATOL, V60, P824, DOI 10.1016/j.jhep.2013.11.034
   Winter Jordan M, 2006, HPB (Oxford), V8, P324, DOI 10.1080/13651820600804203
   Wu Z, 2003, WORLD J GASTROENTERO, V9, P2759
   Yadav D, 2013, GASTROENTEROLOGY, V144, P1252, DOI 10.1053/j.gastro.2013.01.068
   Yee SB, 2007, ONCOL REP, V17, P919
   Yokota A, 2012, GUT MICROBES, V3, P455, DOI 10.4161/gmic.21216
   Yokoyama Y, 2008, CLIN CANCER RES, V14, P5503, DOI 10.1158/1078-0432.CCR-07-4041
   Zhang M, 2001, J BIOL CHEM, V276, P41690, DOI 10.1074/jbc.M105117200
NR 115
TC 46
Z9 47
U1 2
U2 17
PU BAISHIDENG PUBLISHING GROUP INC
PI PLEASANTON
PA 7041 Koll Center Parkway, Suite 160, PLEASANTON, CA, UNITED STATES
SN 1007-9327
EI 2219-2840
J9 WORLD J GASTROENTERO
JI World J. Gastroenterol.
PD SEP 7
PY 2016
VL 22
IS 33
BP 7463
EP 7477
DI 10.3748/wjg.v22.i33.7463
PG 15
WC Gastroenterology & Hepatology
WE Science Citation Index Expanded (SCI-EXPANDED)
SC Gastroenterology & Hepatology
GA DW9KY
UT WOS:000383979400007
PM 27672269
OA Green Published, hybrid, Green Submitted
DA 2022-07-02
ER

PT J
AU Borg, MJ
   Rayner, CK
   Jones, KL
   Horowitz, M
   Xie, C
   Wu, TZ
AF Borg, Malcolm J.
   Rayner, Christopher K.
   Jones, Karen L.
   Horowitz, Michael
   Xie, Cong
   Wu, Tongzhi
TI Gastrointestinal Mechanisms Underlying the Cardiovascular Effect of
   Metformin
SO PHARMACEUTICALS
LA English
DT Review
DE metformin; cardiovascular; gastrointestinal; mechanisms; bile acids; gut
   microbiota; glucagon-like-peptide-1; gastric emptying; postprandial
   hypotension; type 2 diabetes
ID GLUCAGON-LIKE PEPTIDE-1; TYPE-2 DIABETES-MELLITUS; MESENTERIC
   BLOOD-FLOW; FARNESOID-X RECEPTOR; POSTPRANDIAL HYPOTENSION; HEART-RATE;
   MYOCARDIAL-INFARCTION; GLYCEMIC RESPONSES; GLUCOSE-TOLERANCE; ORAL
   GLUCOSE
AB Metformin, the most widely prescribed drug therapy for type 2 diabetes, has pleiotropic benefits, in addition to its capacity to lower elevated blood glucose levels, including mitigation of cardiovascular risk. The mechanisms underlying the latter remain unclear. Mechanistic studies have, hitherto, focused on the direct effects of metformin on the heart and vasculature. It is now appreciated that effects in the gastrointestinal tract are important to glucose-lowering by metformin. Gastrointestinal actions of metformin also have major implications for cardiovascular function. This review summarizes the gastrointestinal mechanisms underlying the action of metformin and their potential relevance to cardiovascular benefits.
C1 [Borg, Malcolm J.; Rayner, Christopher K.; Jones, Karen L.; Horowitz, Michael; Xie, Cong; Wu, Tongzhi] Univ Adelaide, Adelaide Med Sch, Adelaide, SA 5000, Australia.
   [Borg, Malcolm J.; Rayner, Christopher K.; Jones, Karen L.; Horowitz, Michael; Xie, Cong; Wu, Tongzhi] Univ Adelaide, Ctr Res Excellence Translating Nutr Sci Good Hlth, Adelaide, SA 5000, Australia.
   [Borg, Malcolm J.; Jones, Karen L.; Horowitz, Michael; Wu, Tongzhi] Royal Adelaide Hosp, Endocrine & Metab Unit, Adelaide, SA 5000, Australia.
   [Wu, Tongzhi] Southeast Univ, Inst Diabet, Sch Med, Nanjing 210096, Peoples R China.
RP Wu, TZ (corresponding author), Univ Adelaide, Adelaide Med Sch, Adelaide, SA 5000, Australia.; Wu, TZ (corresponding author), Univ Adelaide, Ctr Res Excellence Translating Nutr Sci Good Hlth, Adelaide, SA 5000, Australia.; Wu, TZ (corresponding author), Royal Adelaide Hosp, Endocrine & Metab Unit, Adelaide, SA 5000, Australia.; Wu, TZ (corresponding author), Southeast Univ, Inst Diabet, Sch Med, Nanjing 210096, Peoples R China.
EM malcolm.borg@sa.gov.au; chris.rayner@adelaide.edu.au;
   karen.jones@adelaide.edu.au; michael.horowitz@adelaide.edu.au;
   c.xie@adelaide.edu.au; tongzhi.wu@adelaide.edu.au
RI Horowitz, Michael/AAY-3397-2021; Wu, Tongzhi/AAB-7343-2021
OI Horowitz, Michael/0000-0002-0942-0306; Rayner,
   Christopher/0000-0002-5527-256X; Wu, Tongzhi/0000-0003-1656-9210; Jones,
   Karen/0000-0002-1155-5816; Xie, Cong/0000-0002-0054-9269
FU Australia National Health and Medical Research Council (NHMRC); Diabetes
   Australia; Royal Adelaide Hospital Research Committee; China Scholarship
   Council; University of Adelaide William T Southcott Research Fellowship;
   Mid-Career Fellowship from The Hospital Research Foundation
FX The authors' work in this area is supported by the Australia National
   Health and Medical Research Council (NHMRC), Diabetes Australia and
   Royal Adelaide Hospital Research Committee. C.X. is supported by a
   postgraduate scholarship from the China Scholarship Council. K.L.J. is
   supported by a University of Adelaide William T Southcott Research
   Fellowship. T.W. is supported by a Mid-Career Fellowship from The
   Hospital Research Foundation.
CR Abdul-Ghani M, 2017, DIABETES CARE, V40, P813, DOI 10.2337/dc16-2736
   Aronow WS, 1997, J AM GERIATR SOC, V45, P1051, DOI 10.1111/j.1532-5415.1997.tb05965.x
   Bahne E, 2018, JCI INSIGHT, V3, DOI 10.1172/jci.insight.93936
   Bahne E, 2016, DIABETES OBES METAB, V18, P955, DOI 10.1111/dom.12697
   Bailey CJ, 2017, DIABETOLOGIA, V60, P1566, DOI 10.1007/s00125-017-4318-z
   BARNES S, 1975, J CLIN PATHOL, V28, P506, DOI 10.1136/jcp.28.6.506
   BARRAGAN JM, 1994, AM J PHYSIOL, V266, pE459, DOI 10.1152/ajpendo.1994.266.3.E459
   Bethel MA, 2018, LANCET DIABETES ENDO, V6, P105, DOI 10.1016/S2213-8587(17)30412-6
   Bishop-Bailey D, 2004, P NATL ACAD SCI USA, V101, P3668, DOI 10.1073/pnas.0400046101
   Bonora E, 2002, INT J CLIN PRACT, P5
   Borg MJ, 2019, DIABETES OBES METAB, V21, P1251, DOI 10.1111/dom.13632
   Borg MJ, 2019, DIABETES OBES METAB, V21, P640, DOI 10.1111/dom.13567
   Buse JB, 2016, DIABETES CARE, V39, P198, DOI 10.2337/dc15-0488
   Carter D, 2003, DIABETES OBES METAB, V5, P120, DOI 10.1046/j.1463-1326.2003.00252.x
   CASPARY WF, 1971, DIABETOLOGIA, V7, P379, DOI 10.1007/BF01219474
   Charytan DM, 2019, DIABETES OBES METAB, V21, P1199, DOI 10.1111/dom.13642
   Chiasson JL, 2002, LANCET, V359, P2072, DOI 10.1016/S0140-6736(02)08905-5
   Coleman RL, 2019, CARDIOVASC DIABETOL, V18, DOI 10.1186/s12933-019-0933-y
   Crowley MJ, 2017, DIABETES CARE, V40, P1787, DOI 10.2337/dc17-1528
   CUBER JC, 1994, DIABETES METAB, V20, P532
   Dalsgaard NB, 2019, DIABETES, V68, DOI 10.2337/db19-1145-P
   de la Cuesta-Zuluaga J, 2017, DIABETES CARE, V40, P54, DOI 10.2337/dc16-1324
   DeFronzo RA, 2016, DIABETOLOGIA, V59, P1645, DOI 10.1007/s00125-016-3992-6
   Desai MS, 2017, HEPATOLOGY, V65, P189, DOI 10.1002/hep.28890
   Duca FA, 2015, NAT MED, V21, P506, DOI 10.1038/nm.3787
   Fisman EZ, 1999, CARDIOLOGY, V91, P195, DOI 10.1159/000006909
   Forslund K, 2015, NATURE, V528, P262, DOI 10.1038/nature15766
   Gao JS, 2017, MOL MED REP, V16, P673, DOI 10.3892/mmr.2017.6643
   Gentilcore D, 2005, AM J MED, V118, DOI 10.1016/j.amjmed.2005.05.019
   Gentilcore D, 2007, HYPERTENSION, V50, pE159, DOI 10.1161/HYPERTENSIONAHA.107.097717
   Griffin SJ, 2017, DIABETOLOGIA, V60, P1620, DOI 10.1007/s00125-017-4337-9
   Gundewar S, 2009, CIRC RES, V104, P403, DOI 10.1161/CIRCRESAHA.108.190918
   Guo GL, 2018, NAT MED, V24, P1789, DOI 10.1038/s41591-018-0273-6
   Hanefeld M, 2004, EUR HEART J, V25, P10, DOI 10.1016/S0195-668X(03)00468-8
   Hanefeld M, 2007, CARDIOVASC DIABETOL, V6, DOI 10.1186/1475-2840-6-20
   Hanefeld Markolf, 2006, Endocr Pract, V12 Suppl 1, P56
   Heine RJ, 2004, DIABETIC MED, V21, P208, DOI 10.1111/j.1464-5491.2004.01149.x
   Heseltine D, 1991, Clin Auton Res, V1, P219, DOI 10.1007/BF01824990
   Holman RR, 2008, NEW ENGL J MED, V359, P1577, DOI 10.1056/NEJMoa0806470
   Holman RR, 2018, J DIABETES, V10, P683, DOI 10.1111/1753-0407.12770
   Holman RR, 2017, LANCET DIABETES ENDO, V5, P877, DOI 10.1016/S2213-8587(17)30309-1
   Ikeda T, 2000, BIOCHEM PHARMACOL, V59, P887, DOI 10.1016/S0006-2952(99)00396-2
   Jie ZY, 2017, NAT COMMUN, V8, DOI 10.1038/s41467-017-00900-1
   Jones KL, 2020, DIABETES OBES METAB, V22, P788, DOI 10.1111/dom.13956
   Kaiser T, 2004, DIABETOLOGIA, V47, P575, DOI 10.1007/s00125-003-1318-y
   Khurana S, 2011, CTS-CLIN TRANSL SCI, V4, P210, DOI 10.1111/j.1752-8062.2011.00272.x
   Kong MF, 1999, DIABETES CARE, V22, P503, DOI 10.2337/diacare.22.3.503
   Madden KM, 2015, J AM GERIATR SOC, V63, P1484, DOI 10.1111/jgs.13503
   Maida A, 2011, DIABETOLOGIA, V54, P339, DOI 10.1007/s00125-010-1937-z
   Marathe CS, 2015, J CLIN ENDOCR METAB, V100, P3565, DOI 10.1210/JC.2015-2482
   Moller S, 2010, J HEPATOL, V53, P179, DOI 10.1016/j.jhep.2010.02.023
   Nagell CF, 2004, SCAND J GASTROENTERO, V39, P353, DOI 10.1080/00365520410004424
   Nesti L, 2017, NUTR METAB CARDIOVAS, V27, P657, DOI 10.1016/j.numecd.2017.04.009
   Nguyen A, 2008, CELL SIGNAL, V20, P2180, DOI 10.1016/j.cellsig.2008.06.014
   Noyan-Ashraf MH, 2009, DIABETES, V58, P975, DOI 10.2337/db08-1193
   Nystrom T, 2004, AM J PHYSIOL-ENDOC M, V287, pE1209, DOI 10.1152/ajpendo.00237.2004
   Park HM, 2019, J NEUROGASTROENTEROL, V25, P387, DOI 10.5056/jnm19037
   PARK SY, 2018, DIABETES S1, V67, DOI DOI 10.2337/db18-467-P
   Patti ME, 2009, OBESITY, V17, P1671, DOI 10.1038/oby.2009.102
   Peuler JD, 1999, CARDIOVASC RES, V43, P237, DOI 10.1016/S0008-6363(99)00051-6
   Phillips LK, 2014, J DIABETES COMPLICAT, V28, P894, DOI 10.1016/j.jdiacomp.2014.06.005
   Poornima I, 2008, CIRC-HEART FAIL, V1, P153, DOI 10.1161/CIRCHEARTFAILURE.108.766402
   Pryor R, 2015, BIOCHEM J, V471, P307, DOI 10.1042/BJ20150497
   RIFKIND BM, 1984, JAMA-J AM MED ASSOC, V251, P365
   Rohde U, 2016, J CLIN ENDOCR METAB, V101, P2076, DOI 10.1210/jc.2016-1133
   Ross S, 2015, CIRC-CARDIOVASC GENE, V8, P618, DOI 10.1161/CIRCGENETICS.114.000952
   Roumie CL, 2012, ANN INTERN MED, V157, P601, DOI 10.7326/0003-4819-157-9-201211060-00003
   Russo A, 2003, DIGEST DIS SCI, V48, P1221, DOI 10.1023/A:1024182403984
   Sakar Y, 2010, J PHYSIOL PHARMACOL, V61, P301
   Samah S, 2016, DIABETES RES CLIN PR, V118, P172, DOI 10.1016/j.diabres.2016.06.014
   Sansome DJ, 2020, DIABETES OBES METAB, V22, P141, DOI 10.1111/dom.13869
   Sato D, 2017, INT J MOL SCI, V18, DOI 10.3390/ijms18061282
   Shin NR, 2014, GUT, V63, P727, DOI 10.1136/gutjnl-2012-303839
   Solymar M, 2018, PLOS ONE, V13, DOI 10.1371/journal.pone.0207947
   STUMVOLL M, 1995, NEW ENGL J MED, V333, P550, DOI 10.1056/NEJM199508313330903
   SUM CF, 1992, DIABETIC MED, V9, P61, DOI 10.1111/j.1464-5491.1992.tb01716.x
   Sun LL, 2018, NAT MED, V24, P1919, DOI 10.1038/s41591-018-0222-4
   Tang WHW, 2017, CIRC RES, V120, P1183, DOI 10.1161/CIRCRESAHA.117.309715
   Thazhath SS, 2017, DIABETES VASC DIS RE, V14, P59, DOI 10.1177/1479164116666761
   Tian Jingyan, 2017, Liver Res, V1, P208, DOI 10.1016/j.livres.2017.12.007
   Trabelsi MS, 2015, NAT COMMUN, V6, DOI 10.1038/ncomms8629
   Trahair LG, 2015, DIABETOLOGIA, V58, P1769, DOI 10.1007/s00125-015-3638-0
   Trahair LG, 2015, J AM MED DIR ASSOC, V16, P521, DOI 10.1016/j.jamda.2015.01.097
   Trahair LG, 2014, J CLIN ENDOCR METAB, V99, pE2628, DOI 10.1210/jc.2014-2475
   Trahair LG, 2014, J AM MED DIR ASSOC, V15, P394, DOI 10.1016/j.jamda.2014.01.011
   Tseng CH, 2019, J AM HEART ASSOC, V8, DOI 10.1161/JAHA.118.011640
   Turner RC, 1998, LANCET, V352, P854, DOI 10.1016/s0140-6736(98)07037-8
   Ussher JR, 2014, CIRC RES, V114, P1788, DOI 10.1161/CIRCRESAHA.114.301958
   Ussher JR, 2012, ENDOCR REV, V33, P187, DOI 10.1210/er.2011-1052
   Vanis L, 2011, AM J PHYSIOL-REG I, V300, P1524, DOI 10.1152/ajpregu.00378.2010
   Wang WT, 2019, FRONT PHYSIOL, V10, DOI 10.3389/fphys.2019.00374
   Wascher TC, 2005, EUR J CLIN INVEST, V35, P551, DOI 10.1111/j.1365-2362.2005.01550.x
   WILCOCK C, 1991, J PHARM PHARMACOL, V43, P120, DOI 10.1111/j.2042-7158.1991.tb06645.x
   WILCOCK C, 1994, XENOBIOTICA, V24, P49, DOI 10.3109/00498259409043220
   Witte AB, 2009, REGUL PEPTIDES, V158, P57, DOI 10.1016/j.regpep.2009.07.013
   Wu Ting, 2015, Modular Machine Tool & Automatic Manufacturing Technique, P137, DOI 10.13462/j.cnki.mmtamt.2015.06.037
   Wu TZ, 2017, EXPERT REV GASTROENT, V11, P157, DOI 10.1080/17474124.2017.1273769
   Wu TZ, 2017, DIABETES OBES METAB, V19, P290, DOI 10.1111/dom.12812
   Wu TZ, 2016, BIOMARK MED, V10, P1167, DOI 10.2217/bmm-2016-0164
   Wu TZ, 2014, DIABETES RES CLIN PR, V106, pE3, DOI 10.1016/j.diabres.2014.08.004
   Wulffele MG, 2004, J INTERN MED, V256, P1, DOI 10.1111/j.1365-2796.2004.01328.x
   Xie C, 2018, FRONT ENDOCRINOL, V9, DOI 10.3389/fendo.2018.00576
   Xu T, 2015, DIABETES CARE, V38, P1858, DOI 10.2337/dc15-0658
   Yamazaki K, 2004, EUR J PHARMACOL, V488, P213, DOI 10.1016/j.ejphar.2004.02.019
   Zhang X, 2020, J CLIN ENDOCR METAB, V105, pE2877, DOI 10.1210/clinem/dgaa341
NR 105
TC 1
Z9 1
U1 1
U2 5
PU MDPI
PI BASEL
PA ST ALBAN-ANLAGE 66, CH-4052 BASEL, SWITZERLAND
EI 1424-8247
J9 PHARMACEUTICALS-BASE
JI Pharmaceuticals
PD NOV
PY 2020
VL 13
IS 11
AR 410
DI 10.3390/ph13110410
PG 14
WC Chemistry, Medicinal; Pharmacology & Pharmacy
WE Science Citation Index Expanded (SCI-EXPANDED)
SC Pharmacology & Pharmacy
GA OX9WZ
UT WOS:000593907700001
PM 33266396
OA gold, Green Published
DA 2022-07-02
ER

PT J
AU Hsieh, FC
   Lee, CL
   Chai, CY
   Chen, WT
   Lu, YC
   Wu, CS
AF Hsieh, Feng-Ching
   Lee, Chia-Lin
   Chai, Chee-Yin
   Chen, Wan-Tzu
   Lu, Ying-Chen
   Wu, Ching-Shuang
TI Oral administration of Lactobacillus reuteri GMNL-263 improves insulin
   resistance and ameliorates hepatic steatosis in high fructose-fed rats
SO NUTRITION & METABOLISM
LA English
DT Article
DE Lactobacillus reuteri GMNL-263; High-fructose-diet; Type 2 diabetes;
   Insulin resistance; Hepatic steatosis
ID HUMAN GUT MICROBIOTA; FATTY LIVER-DISEASE; DIABETES-MELLITUS; TYPE-2;
   PREVENTION; ACIDOPHILUS; PROBIOTICS; OBESITY; CASEI; MICE
AB Background: Type 2 diabetes mellitus (DM), characterized by peripheral insulin resistance, is the most common form of diabetes. Probiotics are live micro-organisms that, when administered in adequate amounts, confer delaying effect on DM development. In this study, the effects Lactobacillus reuteri GMNL-263 (Lr263), a new probiotic strain developed by our laboratory, on insulin resistance and the development of hepatic steatosis in high-fructose fed rats were explored. Furthermore, the relevant regulatory pathways involved were also investigated.
   Method: Male Sprague-Dawley rats were fed a high-fructose diet with or without Lr263 administration for 14 weeks. The composition of fecal microbiota, oral glucose tolerance, glycated haemoglobin, insulin, leptin, C-peptide, and incretins were measured. The markers of liver injury, serum and hepatic lipids profile, activity of hepatic antioxidant enzyme, and proinflammatory cytokines in adipose tissue were investigated. Additionally, the expression of hepatic lipogenic genes and insulin signaling related genes in adipose tissue were also studied. Liver sections were examined for hepatic steatosis using hematoxylin-eosin staining.
   Results: The levels of serum glucose, insulin, leptin, C-peptide, glycated hemoglobin, GLP-1, liver injury markers, lipid profile in serum and liver were significantly increased in high-fructose-fed rats. However, after Lr263 administration, the elevation of these parameters was significantly suppressed. Feeding of Lr263 reversed the decreased number of bifidobacterium species and lactobacillus species and increased number of clostridium species induced by high fructose treatment. The decreased activities of hepatic antioxidant enzymes in HFD rats were dramatically reversed by Lr263 treatment. Concentrations of IL-6 and TNF-alpha in adipose tissue which were elevated in high fructose treatment were markedly decreased after Lr263 feeding. Decreased levels of PPAR-gamma and GLUT4 mRNA after high fructose treatment were significantly enhanced by Lr263 administration. Lr263 consumption normalized the increased lipogenic gene (Srebp-1c, FAS, and Elvol6) expressions stimulated by high fructose. Administration of Lr263 significantly ameliorated hepatic steatosis observed in high fructose treated rats.
   Conclusion: Our study provided evidences clarifying the effectiveness of Lr263 on reducing insulin resistance as well as hepatic steatosis formation in high-fructose-fed rats and suggested that Lr263 may be a promising therapeutic agent in treating type 2 diabetes.
C1 [Hsieh, Feng-Ching; Wu, Ching-Shuang] Kaohsiung Med Univ, Dept Med Lab Sci & Biotechnol, Kaohsiung 80708, Taiwan.
   [Hsieh, Feng-Ching; Lee, Chia-Lin] GenMt Biotech Inc, Dept Res & Dev, Tainan, Taiwan.
   [Chai, Chee-Yin; Chen, Wan-Tzu] Kaohsiung Med Univ Hosp, Dept Pathol, Kaohsiung, Taiwan.
   [Lu, Ying-Chen] Chung Hwa Univ Med Technol, Dept Biol Sci & Technol, Tainan, Taiwan.
RP Wu, CS (corresponding author), Kaohsiung Med Univ, Dept Med Lab Sci & Biotechnol, 6F Chi Shih Bldg,100 Shih Chuan 1st Rd, Kaohsiung 80708, Taiwan.
EM m785034@kmu.edu.tw
OI Chai, Chee-Yin/0000-0003-0486-9742
CR Andreasen AS, 2010, BRIT J NUTR, V104, P1831, DOI 10.1017/S0007114510002874
   Armougom F, 2009, PLOS ONE, V4, DOI 10.1371/journal.pone.0007125
   Basciano Heather, 2005, Nutr Metab (Lond), V2, P5, DOI 10.1186/1743-7075-2-5
   Borch-Johnsen K, 1999, LANCET, V354, P617
   Bujanda L, 2008, BMC GASTROENTEROL, V8, DOI 10.1186/1471-230X-8-40
   Cani PD, 2008, PATHOL BIOL, V56, P305, DOI 10.1016/j.patbio.2007.09.008
   Cani PD, 2007, DIABETOLOGIA, V50, P2374, DOI 10.1007/s00125-007-0791-0
   Charron MJ, 1999, J BIOL CHEM, V274, P3253, DOI 10.1074/jbc.274.6.3253
   Clark PM, 1999, ANN CLIN BIOCHEM, V36, P541, DOI 10.1177/000456329903600501
   Cnop M, 2005, DIABETES, V54, pS97, DOI 10.2337/diabetes.54.suppl_2.S97
   Cornier MA, 2008, ENDOCR REV, V29, P777, DOI 10.1210/er.2008-0024
   CREUTZFELDT W, 1985, DIABETOLOGIA, V28, P565, DOI 10.1007/BF00281990
   Day CP, 1998, GASTROENTEROLOGY, V114, P842, DOI 10.1016/S0016-5085(98)70599-2
   Debril MB, 2001, J MOL MED, V79, P30, DOI 10.1007/s001090000145
   Ejtahed HS, 2012, NUTRITION, V28, P539, DOI 10.1016/j.nut.2011.08.013
   ELAHI D, 1994, REGUL PEPTIDES, V51, P63, DOI 10.1016/0167-0115(94)90136-8
   Everson SA, 1998, DIABETES CARE, V21, P1637, DOI 10.2337/diacare.21.10.1637
   Fantuzzi G, 2007, ARTERIOSCL THROM VAS, V27, P996, DOI 10.1161/ATVBAHA.106.131755
   FOLCH J, 1957, J BIOL CHEM, V226, P497
   Fried SK, 2000, J NUTR, V130, p3127S, DOI 10.1093/jn/130.12.3127S
   Furukawa S, 2004, J CLIN INVEST, V114, P1752, DOI [10.1172/JCI21625, 10.1172/JCI20042162S]
   Goldberg IJ, 2001, J CLIN ENDOCR METAB, V86, P965, DOI 10.1210/jc.86.3.965
   Guarner F, 2003, LANCET, V361, P512, DOI 10.1016/S0140-6736(03)12489-0
   Heczko PB, 2006, J PHYSIOL PHARMACOL, V57, P5
   Herlein JA, 2010, METABOLISM, V59, P247, DOI 10.1016/j.metabol.2009.07.021
   Hoehn KL, 2009, P NATL ACAD SCI USA, V106, P17787, DOI 10.1073/pnas.0902380106
   Holst JJ, 2007, PHYSIOL REV, V87, P1409, DOI 10.1152/physrev.00034.2006
   HOTAMISLIGIL GS, 1994, J CLIN INVEST, V94, P1543, DOI 10.1172/JCI117495
   KAHN CR, 1994, DIABETES, V43, P1066, DOI 10.2337/diab.43.8.1066
   Kawasaki E, 2004, DIABETES RES CLIN PR, V66, pS27, DOI 10.1016/j.diabres.2003.09.015
   Kieffer TJ, 1999, ENDOCR REV, V20, P876, DOI 10.1210/er.20.6.876
   King H, 1998, DIABETES CARE, V21, P1414, DOI 10.2337/diacare.21.9.1414
   Kjems LL, 2003, DIABETES, V52, P380, DOI 10.2337/diabetes.52.2.380
   Kopp MV, 2009, CURR OPIN CLIN NUTR, V12, P298, DOI 10.1097/MCO.0b013e32832989a3
   Kumadaki S, 2008, BIOCHEM BIOPH RES CO, V368, P261, DOI 10.1016/j.bbrc.2008.01.075
   Lebovitz HE, 2001, J CLIN PSYCHIAT, V62, P5
   Leclercq GRI, 2001, AM J PHYSIOL-GASTR L, V281, pG1135
   Lu YC, 2010, J BIOSCI BIOENG, V110, P709, DOI 10.1016/j.jbiosc.2010.07.006
   Marchesini G, 1999, AM J MED, V107, P450, DOI 10.1016/S0002-9343(99)00271-5
   Matsuzaka T, 2009, J MOL MED, V87, P379, DOI 10.1007/s00109-009-0449-0
   Matsuzaki T, 1997, APMIS, V105, P643, DOI 10.1111/j.1699-0463.1997.tb05066.x
   Matsuzaki T, 1997, ENDOCR J, V44, P357, DOI 10.1507/endocrj.44.357
   Matyskova R, 2010, HORM METAB RES, V42, P182, DOI 10.1055/s-0029-1243250
   Mengheri E, 2008, J CLIN GASTROENTEROL, V42, pS177, DOI 10.1097/MCG.0b013e31817eedc4
   Montesi A, 2005, INT J FOOD MICROBIOL, V98, P281, DOI 10.1016/j.ijfoodmicro.2004.06.005
   NAUCK MA, 1993, J CLIN INVEST, V91, P301, DOI 10.1172/JCI116186
   Park KG, 2004, DIABETES RES CLIN PR, V63, P135, DOI 10.1016/j.diabres.2003.09.010
   Petersen KF, 2006, AM J MED, V119, p10S, DOI 10.1016/j.amjmed.2006.01.009
   Peth JA, 2000, AM J PHYSIOL-REG I, V278, pR453, DOI 10.1152/ajpregu.2000.278.2.R453
   Polavarapu R, 1998, HEPATOLOGY, V27, P1317, DOI 10.1002/hep.510270518
   POLONSKY KS, 1986, J CLIN INVEST, V77, P98, DOI 10.1172/JCI112308
   Rabe K, 2008, MOL MED, V14, P741, DOI 10.2119/2008-00058.Rabe
   Reaven GM, 2005, CELL METAB, V1, P9, DOI 10.1016/j.cmet.2004.12.001
   Sabir N, 2001, Eur J Ultrasound, V14, P121, DOI 10.1016/S0929-8266(01)00153-7
   Shang J, 2008, ACTA PHARMACOL SIN, V29, P698, DOI 10.1111/j.1745-7254.2008.00807.x
   Shrestha S, 2009, J NUTR, V139, P640, DOI 10.3945/jn.108.103341
   Steer T, 2000, NUTR RES REV, V13, P229, DOI 10.1079/095442200108729089
   Strable MS, 2010, CRIT REV BIOCHEM MOL, V45, P199, DOI 10.3109/10409231003667500
   Tabuchi M, 2003, BIOSCI BIOTECH BIOCH, V67, P1421, DOI 10.1271/bbb.67.1421
   Vilsboll T, 2001, DIABETES, V50, P609, DOI 10.2337/diabetes.50.3.609
   Wallace TC, 2011, NUTR REV, V69, P392, DOI 10.1111/j.1753-4887.2011.00402.x
   Watson RT, 2004, ENDOCR REV, V25, P177, DOI 10.1210/er.2003-0011
   Wellen KE, 2005, J CLIN INVEST, V115, P1111, DOI 10.1172/JCI200525102
   Wild S, 2004, DIABETES CARE, V27, P1047, DOI 10.2337/diacare.27.5.1047
   Wu ZD, 1998, J CLIN INVEST, V101, P22, DOI 10.1172/JCI1244
   Yadav H, 2007, NUTRITION, V23, P62, DOI 10.1016/j.nut.2006.09.002
   Yadav H, 2008, J DAIRY RES, V75, P189, DOI 10.1017/S0022029908003129
   Younis N, 2004, QJM-INT J MED, V97, P451, DOI 10.1093/qjmed/hch077
   Yun SI, 2009, J APPL MICROBIOL, V107, P1681, DOI 10.1111/j.1365-2672.2009.04350.x
NR 69
TC 162
Z9 176
U1 7
U2 65
PU BMC
PI LONDON
PA CAMPUS, 4 CRINAN ST, LONDON N1 9XW, ENGLAND
EI 1743-7075
J9 NUTR METAB
JI Nutr. Metab.
PD APR 17
PY 2013
VL 10
AR 35
DI 10.1186/1743-7075-10-35
PG 14
WC Nutrition & Dietetics
WE Science Citation Index Expanded (SCI-EXPANDED)
SC Nutrition & Dietetics
GA 133AX
UT WOS:000318110900001
PM 23590862
OA Green Published, gold
DA 2022-07-02
ER

PT J
AU Gaddam, RR
   Jacobsen, VP
[truncated: 4,877,408 more chars]
