# Supplementary material for: A bibliometric study of global trends in diabetes and gut flora research from 2011 to 2021
Source: Front Endocrinol (Lausanne). 2022 Oct 21;13:990133. doi: 10.3389/fendo.2022.990133 (PMC9633665; doi:10.3389/fendo.2022.990133)
Supplement: Supplementary file 1 [file DataSheet_1.zip › data/download_4501-4834.txt]

FN Clarivate Analytics Web of Science
VR 1.0
PT J
AU Di Ciaula, A
AF Di Ciaula, Agostino
TI Type I diabetes in paediatric age in Apulia (Italy): Incidence and
   associations with outdoor air pollutants
SO DIABETES RESEARCH AND CLINICAL PRACTICE
LA English
DT Article
DE Type 1 diabetes; Incidence; Children; Pollution; PM10
ID INTESTINAL MICROBIOME; ENVIRONMENTAL-FACTORS; INSULIN-RESISTANCE;
   MATERNAL EXPOSURE; OXIDATIVE STRESS; POLLUTION; CHILDREN; TRENDS; BLOOD;
   RISK
AB Aim: This study aimed to explore Type 1 diabetes (T1D) incidence and possible relations with specific air pollutants in a large population of children, during a wide time period.
   Methods: T1D rates and trends were examined (2001-2013, GAM and Joinpoint Regression analysis) by data on the first hospitalization in all children (0-14 years) living in Apulia (Southern Italy, average yearly population aged 0-14 years in the examined period: 631,275 subjects), and linked with levels of PM10, NOx, CO and ozone.
   Results: A total of 1501 children were first discharged in the selected area with a diagnosis of T1D. Incidence decreased from 48.5 (95% CI 43.3; 54.0, 2001) to 16.9 per 100,000 (95% CI 13.7; 20.6, 2013), with differences according to age at onset (constant at 0-4 years, continuously decreasing at 5-9 years, decreasing until 2003 at 10-14 years), and with a positive relation with PM10-but not ozone, NOx and CO average air levels. The OR was 1.037 (1.002; 1.074) in the high tertile of PM10 concentrations, and mean incidence was higher with PM10 levels in the highest, than in the medium/reference tertile. Mean age at T1D onset was linked with yearly PM10 and ozone air levels.
   Conclusions: On a wide period, a stable or decreased incidence of T1D was evident in children with early-or later onset of disease, respectively. PM10 exposure significantly affects the incidence of T1D, which might be considered, at least in part, a preventable condition. (C) 2015 Elsevier Ireland Ltd. All rights reserved.
C1 [Di Ciaula, Agostino] Hosp Bisceglie ASL BAT, Div Internal Med, Via Bovio, I-76011 Bisceglie, Bat, Italy.
   [Di Ciaula, Agostino] ISDE, Arezzo, Italy.
RP Di Ciaula, A (corresponding author), Hosp Bisceglie ASL BAT, Div Internal Med, Via Bovio, I-76011 Bisceglie, Bat, Italy.
EM agostinodiciaula@tiscali.it
RI Di Ciaula, Agostino/AAW-3499-2021; Di Ciaula, Agostino/M-4300-2017
OI Di Ciaula, Agostino/0000-0002-5476-7376; Di Ciaula,
   Agostino/0000-0002-5476-7376
CR Baiz N, 2011, BMC PREGNANCY CHILDB, V11, DOI 10.1186/1471-2393-11-87
   Barrett JC, 2009, NAT GENET, V41, P703, DOI 10.1038/ng.381
   Berhan Y, 2011, DIABETES, V60, P577, DOI 10.2337/db10-0813
   Beyerlein A, 2015, EPIDEMIOLOGY, V26, pE31, DOI 10.1097/EDE.0000000000000254
   Bluestone JA, 2010, NATURE, V464, P1293, DOI 10.1038/nature08933
   Boerner BP, 2011, ANN NY ACAD SCI, V1243, P103, DOI 10.1111/j.1749-6632.2011.06340.x
   Christensen Brock C., 2011, Frontiers in Genetics, V2, P84, DOI 10.3389/fgene.2011.00084
   Cinek O, 2012, PEDIATR DIABETES, V13, P559, DOI 10.1111/j.1399-5448.2012.00858.x
   Colman Peter G, 2002, Pediatr Diabetes, V3, P144, DOI 10.1034/j.1399-5448.2002.30304.x
   Couper JJ, 2009, DIABETES CARE, V32, P94, DOI 10.2337/dc08-0821
   Dang MN, 2013, DIABETES-METAB RES, V29, P8, DOI 10.1002/dmrr.2375
   Di Ciauia A, 2014, ADV RES, V2, P409, DOI DOI 10.9734/air/2014/10071
   Fazeli Farsani S, 2014, PEDIAT DIABETES
   FLANDERS WD, 1995, INT J EPIDEMIOL, V24, P1, DOI 10.1093/ije/24.1.1
   Forte G, 2013, BIOL TRACE ELEM RES, V156, P79, DOI 10.1007/s12011-013-9858-6
   Harjutsalo V, 2008, LANCET, V371, P1777, DOI 10.1016/S0140-6736(08)60765-5
   Harjutsalo V, 2013, JAMA-J AM MED ASSOC, V310, P427, DOI 10.1001/jama.2013.8399
   Hasham A, 2011, J AUTOIMMUN, V37, P1, DOI 10.1016/j.jaut.2011.04.001
   Hathout EH, 2006, PEDIATR DIABETES, V7, P81, DOI 10.1111/j.1399-543X.2006.00150.x
   Hertz-Picciotto I, 2005, ENVIRON HEALTH PERSP, V113, P1391, DOI 10.1289/ehp.7610
   Hertz-Picciotto I, 2002, EPIDEMIOLOGY, V13, P172, DOI 10.1097/00001648-200203000-00012
   Hertz-Picciotto I, 2008, BASIC CLIN PHARMACOL, V102, P146, DOI 10.1111/j.1742-7843.2007.00190.x
   Hewagama A, 2009, J AUTOIMMUN, V33, P3, DOI 10.1016/j.jaut.2009.03.007
   Hezova R, 2010, CELL IMMUNOL, V260, P70, DOI 10.1016/j.cellimm.2009.10.012
   Hussen HI, 2015, DIABETES CARE, V38, P934, DOI 10.2337/dc14-2348
   Karagun BS, 2012, PEDIATR INT, V54, P780, DOI 10.1111/j.1442-200X.2012.03696.x
   Ke XY, 2013, EPIGENETICS-US, V8, P1236, DOI 10.4161/epi.26407
   Kelishadi R, 2009, ATHEROSCLEROSIS, V203, P311, DOI 10.1016/j.atherosclerosis.2008.06.022
   Kim HJ, 2000, STAT MED, V19, P335, DOI 10.1002/(SICI)1097-0258(20000215)19:3<335::AID-SIM336>3.0.CO;2-Z
   Koppe JG, 2006, ACTA PAEDIATR, V95, P106, DOI 10.1080/08035320600886646
   Kramer U, 2010, ENVIRON HEALTH PERSP, V118, P1273, DOI 10.1289/ehp.0901689
   Loke YJ, 2013, TWIN RES HUM GENET, V16, P13, DOI 10.1017/thg.2012.114
   Longnecker MP, 2001, ENVIRON HEALTH PERSP, V109, P871, DOI 10.2307/3454649
   MacFarlane AJ, 2009, MAMM GENOME, V20, P624, DOI 10.1007/s00335-009-9213-6
   Malmqvist E, 2015, ENVIRON RES, V140, P268, DOI 10.1016/j.envres.2015.03.024
   Mazzio EA, 2012, EPIGENETICS-US, V7, P119, DOI 10.4161/epi.7.2.18764
   Miao F, 2012, J BIOL CHEM, V287, P16335, DOI 10.1074/jbc.M111.330373
   Neu J, 2010, ENDOCRIN METAB CLIN, V39, P563, DOI 10.1016/j.ecl.2010.05.008
   Nielsen Lotte B, 2012, Exp Diabetes Res, V2012, P896362, DOI 10.1155/2012/896362
   Nistico L, 2012, J CLIN ENDOCR METAB, V97, pE1483, DOI 10.1210/jc.2011-3457
   Patterson CC, 2012, DIABETOLOGIA, V55, P2142, DOI 10.1007/s00125-012-2571-8
   Patterson CC, 2009, LANCET, V373, P2027, DOI 10.1016/S0140-6736(09)60568-7
   Rignell-Hydbom A, 2010, PLOS ONE, V5, DOI 10.1371/journal.pone.0011281
   Singh PK, 2012, DRUG CHEM TOXICOL, V35, P167, DOI 10.3109/01480545.2011.589450
   Skrivarhaug T, 2014, DIABETOLOGIA, V57, P57, DOI 10.1007/s00125-013-3090-y
   Stefan M, 2014, J AUTOIMMUN, V50, P33, DOI 10.1016/j.jaut.2013.10.001
   Stene LC, 2013, DIABETOLOGIA, V56, P1888, DOI 10.1007/s00125-013-2929-6
   Thiering E, 2013, DIABETOLOGIA, V56, P1696, DOI 10.1007/s00125-013-2925-x
   van Wouwe J P, 2004, Ned Tijdschr Geneeskd, V148, P1824
   Vichi M, 2014, ACTA DIABETOL, V51, P287, DOI 10.1007/s00592-014-0556-4
   Ware JH, 2000, NEW ENGL J MED, V343, P1798, DOI 10.1056/NEJM200012143432409
   *WHO, 1999, GUID AIR QUAL
   World Health Organization G, 2005, WORK GROUP M, P2005
NR 53
TC 17
Z9 17
U1 0
U2 14
PU ELSEVIER IRELAND LTD
PI CLARE
PA ELSEVIER HOUSE, BROOKVALE PLAZA, EAST PARK SHANNON, CO, CLARE, 00000,
   IRELAND
SN 0168-8227
EI 1872-8227
J9 DIABETES RES CLIN PR
JI Diabetes Res. Clin. Pract.
PD JAN
PY 2016
VL 111
BP 36
EP 43
DI 10.1016/j.diabres.2015.10.016
PG 8
WC Endocrinology & Metabolism
WE Science Citation Index Expanded (SCI-EXPANDED)
SC Endocrinology & Metabolism
GA DD2CX
UT WOS:000369731200005
PM 26527558
DA 2022-07-02
ER

PT J
AU Besnard, P
   Christensen, JE
   Bernard, A
   Simoneau-Robin, I
   Collet, X
   Verges, B
   Burcelin, R
AF Besnard, Philippe
   Christensen, Jeffrey E.
   Bernard, Arnaud
   Simoneau-Robin, Isabelle
   Collet, Xavier
   Verges, Bruno
   Burcelin, Remy
TI Identification of an oral microbiota signature associated with an
   impaired orosensory perception of lipids in insulin-resistant patients
SO ACTA DIABETOLOGICA
LA English
DT Article
DE Microbiota; Circumvallate papillae; Taste sensitivity; Lipids; Type 2
   diabetes
ID DIABETES-MELLITUS; GUT MICROBIOTA; SENSITIVITY; ALTERS; FATTY
AB Aims Type 2 diabetes leads to multiple sensory dysfunctions affecting notably the gustatory sensitivity. Although this sensory defect, by impacting food choices, might lead to unhealthy eating behavior, underlying mechanisms remains poorly studied. We have recently reported that the composition of microbiota in contact with circumvallate gustatory papillae might affect the orosensory perception of lipids in lean and normoglycemic obese subjects. This finding has prompted us to explore whether such a phenomenon also occurs in diabetic obese patients. Methods The composition of microbiota surrounding the circumvallate papillae was analyzed in combination with the linoleic acid perception thresholds in male insulin-resistant patients and weight-matched healthy controls.Two complementary comparisons were performed: (1) controlsvsdiabetic and (2) diabetic low-lipid tasters versus diabetic high-lipid tasters. Results Despite subtle modifications in the oral microbiota composition, comparison of orosensory lipid perception in controls and diabetic subjects did not lead to discriminating data due to the large inter-individual variability of linoleic acid perception thresholds. In contrast, specific bacterial signatures were found by comparing diabetic low- and high-lipid tasters leading to differential molecular pathways. Surprisingly, a lower fatty taste perception was mainly found in patients treated with metformin and/or statins, suggesting a possible side effect of these antidiabetic and/or hypolipidemic drugs on taste acuity. Conclusions Collectively, these data show that the diabetic patients with defective fatty taste detection are characterized by a specific microbiota metabolism at the circumvallate papillae levels, this occurrence seeming amplified by drugs commonly used to counteract the damaging metabolic effects of T2D. Trial registration for original previous studies: ClinicalTrials.gov #NCT02028975
C1 [Besnard, Philippe; Bernard, Arnaud; Simoneau-Robin, Isabelle; Verges, Bruno] Univ Bourgogne Franche Comte, UMR Lipides Nutr Canc 1231, INSERM, AgroSup Dijon, F-21000 Dijon, France.
   [Christensen, Jeffrey E.; Collet, Xavier; Burcelin, Remy] Univ Toulouse III Paul Sabatier, UMR 1048, INSERM, F-31000 Toulouse, France.
   [Besnard, Philippe] AgroSup Dijon, Physiol Nutr, 26 Bd Dr Petitjean, F-21000 Dijon, France.
RP Besnard, P (corresponding author), Univ Bourgogne Franche Comte, UMR Lipides Nutr Canc 1231, INSERM, AgroSup Dijon, F-21000 Dijon, France.; Besnard, P (corresponding author), AgroSup Dijon, Physiol Nutr, 26 Bd Dr Petitjean, F-21000 Dijon, France.
EM pbesnard@u-bourgogne.fr
RI BERNARD, Arnaud/C-9931-2019
OI BERNARD, Arnaud/0000-0002-2752-6702; simoneau,
   isabelle/0000-0002-9092-1908; Besnard, Philippe/0000-0002-3702-5709
FU  [ANR-12-BSV1-0027-01-SensoFAT2]
FX The authors are grateful to Michael Chevrot (PhD student at the time of
   this study), Geraldine Enderli and Marlene Gomes (engineers with a
   temporary position supported by the ANR-12-BSV1-0027-01-SensoFAT2 at the
   time of this study) for the 3-AFC tests.
CR Asano Y, 2012, AM J PHYSIOL-GASTR L, V303, pG1288, DOI 10.1152/ajpgi.00341.2012
   Besnard P, 2018, SCI REP-UK, V8, DOI 10.1038/s41598-018-24619-1
   Blasco-Baque V, 2017, GUT, V66, P872, DOI 10.1136/gutjnl-2015-309897
   Brindisi MC, 2019, DIABETES METAB SYND, V13, P2489, DOI 10.1016/j.dsx.2019.06.021
   Chale-Rush A, 2007, CHEM SENSES, V32, P423, DOI 10.1093/chemse/bjm007
   Chevrot M, 2014, AM J CLIN NUTR, V99, P975, DOI 10.3945/ajcn.113.077198
   Chevrot M, 2013, J LIPID RES, V54, P2485, DOI 10.1194/jlr.M039446
   Engel-Yeger B, 2018, DISABIL REHABIL, V40, P3005, DOI 10.1080/09638288.2017.1365382
   Gondivkar SM, 2009, ORAL SURG ORAL MED O, V108, P876, DOI 10.1016/j.tripleo.2009.08.015
   Grasset E, 2017, CELL METAB, V26, P278, DOI 10.1016/j.cmet.2017.06.003
   Heath TP, 2006, J NEUROSCI, V26, P12664, DOI 10.1523/JNEUROSCI.3459-06.2006
   Helzner EP, 2016, CURR DIABETES REP, V16, DOI 10.1007/s11892-015-0696-0
   Jilani H, 2017, FOOD NUTR RES, V61, DOI 10.1080/16546628.2017.1348865
   Kaufman A, 2018, PLOS BIOL, V16, DOI 10.1371/journal.pbio.2001959
   Khera Shriya, 2018, Indian J Endocrinol Metab, V22, P204, DOI 10.4103/ijem.IJEM_555_17
   Lutchmansingh FK, 2018, PLOS ONE, V13, DOI 10.1371/journal.pone.0198626
   Mardinoglu A, 2015, MOL SYST BIOL, V11, DOI 10.15252/msb.20156487
   Ohlrich Edward J, 2010, J Oral Microbiol, V2, DOI 10.3402/jom.v2i0.5818
   Olivarius ND, 2011, BMC PUBLIC HEALTH, V11, DOI 10.1186/1471-2458-11-80
   Paisse S, 2016, TRANSFUSION, V56, P1138, DOI 10.1111/trf.13477
   Qin JJ, 2012, NATURE, V490, P55, DOI 10.1038/nature11450
   Schiffman Susan S, 2018, World J Otorhinolaryngol Head Neck Surg, V4, P84, DOI 10.1016/j.wjorl.2018.02.005
   Syed Q, 2016, AM J MED, V129, DOI 10.1016/j.amjmed.2016.02.003
   van Deursen RWM, 1999, J ORTHOP SPORT PHYS, V29, P718, DOI 10.2519/jospt.1999.29.12.718
   Wilbert SA, 2020, CELL REP, V30, P4003, DOI 10.1016/j.celrep.2020.02.097
   Wu H, 2017, NAT MED, V23, P850, DOI 10.1038/nm.4345
   Yu JH, 2013, DIABETIC MED, V30, P1080, DOI 10.1111/dme.12209
   Zaghloul H, 2018, DIABETIC MED, V35, P41, DOI 10.1111/dme.13542
NR 28
TC 4
Z9 4
U1 0
U2 1
PU SPRINGER-VERLAG ITALIA SRL
PI MILAN
PA VIA DECEMBRIO, 28, MILAN, 20137, ITALY
SN 0940-5429
EI 1432-5233
J9 ACTA DIABETOL
JI Acta Diabetol.
PD DEC
PY 2020
VL 57
IS 12
BP 1445
EP 1451
DI 10.1007/s00592-020-01567-9
EA JUL 2020
PG 7
WC Endocrinology & Metabolism
WE Science Citation Index Expanded (SCI-EXPANDED)
SC Endocrinology & Metabolism
GA OK4KQ
UT WOS:000549314000001
PM 32676702
OA hybrid, Green Published
DA 2022-07-02
ER

PT J
AU Fusco, R
   Siracusa, R
   Genovese, T
   Cuzzocrea, S
   Di Paola, R
AF Fusco, Roberta
   Siracusa, Rosalba
   Genovese, Tiziana
   Cuzzocrea, Salvatore
   Di Paola, Rosanna
TI Focus on the Role of NLRP3 Inflammasome in Diseases
SO INTERNATIONAL JOURNAL OF MOLECULAR SCIENCES
LA English
DT Review
DE inflammasome; metabolic pathologies; cardiovascular diseases;
   inflammatory issues; neurologic disorders
ID MYOCARDIAL-ISCHEMIA-REPERFUSION; CHRONIC INTESTINAL INFLAMMATION;
   COLLAGEN-INDUCED ARTHRITIS; RHEUMATOID-ARTHRITIS; FATTY-ACID;
   INSULIN-RESISTANCE; NALP3 INFLAMMASOME; DIABETES-MELLITUS; TRANSGENIC
   MICE; CROHNS-DISEASE
AB Inflammation is a protective reaction activated in response to detrimental stimuli, such as dead cells, irritants or pathogens, by the evolutionarily conserved immune system and is regulated by the host. The inflammasomes are recognized as innate immune system sensors and receptors that manage the activation of caspase-1 and stimulate inflammation response. They have been associated with several inflammatory disorders. The NLRP3 inflammasome is the most well characterized. It is so called because NLRP3 belongs to the family of nucleotide-binding and oligomerization domain-like receptors (NLRs). Recent evidence has greatly improved our understanding of the mechanisms by which the NLRP3 inflammasome is activated. Additionally, increasing data in animal models, supported by human studies, strongly implicate the involvement of the inflammasome in the initiation or progression of disorders with a high impact on public health, such as metabolic pathologies (obesity, type 2 diabetes, atherosclerosis), cardiovascular diseases (ischemic and non-ischemic heart disease), inflammatory issues (liver diseases, inflammatory bowel diseases, gut microbiome, rheumatoid arthritis) and neurologic disorders (Parkinson's disease, Alzheimer's disease, multiple sclerosis, amyotrophic lateral sclerosis and other neurological disorders), compared to other molecular platforms. This review will provide a focus on the available knowledge about the NLRP3 inflammasome role in these pathologies and describe the balance between the activation of the harmful and beneficial inflammasome so that new therapies can be created for patients with these diseases.
C1 [Fusco, Roberta; Siracusa, Rosalba; Genovese, Tiziana; Cuzzocrea, Salvatore; Di Paola, Rosanna] Univ Messina, Dept Chem Biol Pharmaceut & Environm Sci, Viale Ferdinando Stagno DAlcontres 31, I-98166 Messina, Italy.
   [Cuzzocrea, Salvatore] St Louis Univ, Sch Med, Dept Pharmacol & Physiol Sci, 1402 South Grand Blvd, St Louis, MO 63104 USA.
RP Cuzzocrea, S; Di Paola, R (corresponding author), Univ Messina, Dept Chem Biol Pharmaceut & Environm Sci, Viale Ferdinando Stagno DAlcontres 31, I-98166 Messina, Italy.; Cuzzocrea, S (corresponding author), St Louis Univ, Sch Med, Dept Pharmacol & Physiol Sci, 1402 South Grand Blvd, St Louis, MO 63104 USA.
EM rfusco@unime.it; rsiracusa@unime.it; tgenovese@unime.it;
   salvator@unime.it; dipaolar@unime.it
RI Siracusa, Rosalba/AAC-3110-2022; FUSCO, Roberta/AAC-1745-2019; di paola,
   rosanna/U-4356-2019
OI Siracusa, Rosalba/0000-0001-7868-2505; FUSCO,
   Roberta/0000-0003-0223-1403; Cuzzocrea, Salvatore/0000-0001-6131-3690;
   di paola, rosanna/0000-0001-6725-8581
CR Aachoui Y, 2013, CURR OPIN MICROBIOL, V16, P319, DOI 10.1016/j.mib.2013.04.004
   Altaf A, 2015, CORONARY ARTERY DIS, V26, P409, DOI 10.1097/MCA.0000000000000255
   Antonopoulos C, 2015, J BIOL CHEM, V290, P20167, DOI 10.1074/jbc.M115.652321
   Bauer C, 2010, GUT, V59, P1192, DOI 10.1136/gut.2009.197822
   Bauernfeind FG, 2009, J IMMUNOL, V183, P787, DOI 10.4049/jimmunol.0901363
   Beraud Dawn, 2012, Parkinsonism Relat Disord, V18 Suppl 1, pS17, DOI 10.1016/S1353-8020(11)70008-6
   Bhaskar V, 2011, ATHEROSCLEROSIS, V216, P313, DOI 10.1016/j.atherosclerosis.2011.02.026
   Boaru SG, 2012, J INFLAMM-LOND, V9, DOI 10.1186/1476-9255-9-49
   Bracey NA, 2013, EXP PHYSIOL, V98, P462, DOI 10.1113/expphysiol.2012.068338
   Broz P, 2016, NAT REV IMMUNOL, V16, P407, DOI 10.1038/nri.2016.58
   Bruder-Nascimento T, 2016, CIRCULATION, V134, P1866, DOI 10.1161/CIRCULATIONAHA.116.024369
   Cavalli G, 2018, FRONT PHARMACOL, V9, DOI 10.3389/fphar.2018.01157
   Chalkiadaki A, 2012, CELL METAB, V16, P180, DOI 10.1016/j.cmet.2012.07.003
   Chen GY, 2017, FREE RADICAL BIO MED, V105, P35, DOI 10.1016/j.freeradbiomed.2016.11.011
   Chen GY, 2011, J IMMUNOL, V186, P7187, DOI 10.4049/jimmunol.1100412
   Chen MK, 2015, J IMMUNOL, V195, P4962, DOI 10.4049/jimmunol.1500865
   Chiti F, 2006, ANNU REV BIOCHEM, V75, P333, DOI 10.1146/annurev.biochem.75.101304.123901
   Cho MH, 2014, AUTOPHAGY, V10, P1761, DOI 10.4161/auto.29647
   Choulaki C, 2015, ARTHRITIS RES THER, V17, DOI 10.1186/s13075-015-0775-2
   Chung H, 2016, CELL DEATH DIFFER, V23, P1331, DOI 10.1038/cdd.2016.14
   Coccia M, 2012, J EXP MED, V209, P1595, DOI 10.1084/jem.20111453
   Cocco M, 2017, J MED CHEM, V60, P3656, DOI 10.1021/acs.jmedchem.6b01624
   Codolo G, 2013, PLOS ONE, V8, DOI 10.1371/journal.pone.0055375
   Compston A, 2008, LANCET, V372, P1502, DOI 10.1016/S0140-6736(08)61620-7
   COOPER GJS, 1987, P NATL ACAD SCI USA, V84, P8628, DOI 10.1073/pnas.84.23.8628
   Cottier F, 2012, IMMUNOL RES, V53, P127, DOI 10.1007/s12026-012-8265-y
   Csak T, 2011, HEPATOLOGY, V54, P133, DOI 10.1002/hep.24341
   D'Amico R, 2020, INT J MOL SCI, V21, DOI 10.3390/ijms21062144
   Daniels MJD, 2016, NAT COMMUN, V7, DOI 10.1038/ncomms12504
   Dayer JM, 2003, RHEUMATOLOGY, V42, P3, DOI 10.1093/rheumatology/keg326
   de Nooijer R, 2004, ARTERIOSCL THROM VAS, V24, P2313, DOI 10.1161/01.ATV.0000147126.99529.0a
   Donath MY, 2011, NAT REV IMMUNOL, V11, P98, DOI 10.1038/nri2925
   Duewell P, 2010, NATURE, V464, P1357, DOI 10.1038/nature08938
   Dumas A, 2014, PLOS PATHOG, V10, DOI 10.1371/journal.ppat.1004150
   Duncan JA, 2007, P NATL ACAD SCI USA, V104, P8041, DOI 10.1073/pnas.0611496104
   Dupaul-Chicoine J, 2010, IMMUNITY, V32, P367, DOI 10.1016/j.immuni.2010.02.012
   Elhage R, 2003, CARDIOVASC RES, V59, P234, DOI 10.1016/S0008-6363(03)00343-2
   Elinav E, 2011, CELL, V145, P745, DOI 10.1016/j.cell.2011.04.022
   Ferreira NS, 2019, CELLS-BASEL, V8, DOI 10.3390/cells8121595
   Finucane OM, 2015, DIABETES, V64, P2116, DOI 10.2337/db14-1098
   Franceschi C, 2000, ANN NY ACAD SCI, V908, P244
   Frank DN, 2007, P NATL ACAD SCI USA, V104, P13780, DOI 10.1073/pnas.0706625104
   Freigang S, 2013, NAT IMMUNOL, V14, P1045, DOI 10.1038/ni.2704
   Furlan R, 1999, J IMMUNOL, V163, P2403
   Fusco Roberta, 2018, Oncotarget, V9, P31355, DOI 10.18632/oncotarget.25823
   Fusco R, 2017, FASEB J, V31, P3497, DOI 10.1096/fj.201601349R
   Ganz M, 2011, WORLD J GASTROENTERO, V17, P4772, DOI 10.3748/wjg.v17.i43.4772
   Gold M, 2015, SEMIN IMMUNOPATHOL, V37, P607, DOI 10.1007/s00281-015-0518-0
   Goldberg EL, 2015, IMMUNOL REV, V265, P63, DOI 10.1111/imr.12295
   Gomez D, 2018, NAT MED, V24, P1418, DOI 10.1038/s41591-018-0124-5
   Goverman J, 2009, NAT REV IMMUNOL, V9, P393, DOI 10.1038/nri2550
   Gringhuis SI, 2012, NAT IMMUNOL, V13, P246, DOI 10.1038/ni.2222
   Gris D, 2010, J IMMUNOL, V185, P974, DOI 10.4049/jimmunol.0904145
   Guilherme A, 2008, NAT REV MOL CELL BIO, V9, P367, DOI 10.1038/nrm2391
   Guo C, 2018, CLIN EXP IMMUNOL, V194, P231, DOI 10.1111/cei.13167
   Guo WJ, 2015, INT IMMUNOPHARMACOL, V24, P232, DOI 10.1016/j.intimp.2014.12.009
   Gurung P, 2014, J IMMUNOL, V192, P1835, DOI 10.4049/jimmunol.1302839
   Halle A, 2008, NAT IMMUNOL, V9, P857, DOI 10.1038/ni.1636
   Haneklaus M, 2015, IMMUNOL REV, V265, P53, DOI 10.1111/imr.12285
   Hari A, 2014, SCI REP-UK, V4, DOI 10.1038/srep07281
   Hecker A, 2015, J IMMUNOL, V195, P2325, DOI 10.4049/jimmunol.1400974
   Heitzer M, 2017, MOL NEUROBIOL, V54, P8429, DOI 10.1007/s12035-016-0322-4
   Heneka MT, 2015, NAT IMMUNOL, V16, P229, DOI 10.1038/ni.3102
   Heneka MT, 2013, NATURE, V493, P674, DOI 10.1038/nature11729
   Hirota SA, 2011, INFLAMM BOWEL DIS, V17, P1359, DOI 10.1002/ibd.21478
   Hook VYH, 2008, J BIOL CHEM, V283, P7745, DOI 10.1074/jbc.M708362200
   Hooper LV, 2003, NAT IMMUNOL, V4, P269, DOI 10.1038/ni888
   Hu B, 2013, P NATL ACAD SCI USA, V110, P9862, DOI 10.1073/pnas.1307575110
   Hu SQ, 2015, CELL REP, V13, P1922, DOI 10.1016/j.celrep.2015.10.040
   Imaeda AB, 2009, J CLIN INVEST, V119, P305, DOI 10.1172/JCI35958
   Inoue M, 2012, P NATL ACAD SCI USA, V109, P10480, DOI 10.1073/pnas.1201836109
   Inoue M, 2012, SCI SIGNAL, V5, DOI 10.1126/scisignal.2002767
   Irene P, 2017, SCI REP-UK, V7, DOI 10.1038/s41598-017-11744-6
   Italiani P, 2014, J NEUROINFLAMM, V11, DOI 10.1186/1742-2094-11-94
   Ito M, 2015, NAT COMMUN, V6, DOI 10.1038/ncomms8360
   Janson J, 1996, P NATL ACAD SCI USA, V93, P7283, DOI 10.1073/pnas.93.14.7283
   Jenko B, 2016, J MED BIOCHEM, V35, P319, DOI 10.1515/jomb-2016-0008
   Jha S, 2010, J NEUROSCI, V30, P15811, DOI 10.1523/JNEUROSCI.4088-10.2010
   Johann S, 2015, GLIA, V63, P2260, DOI 10.1002/glia.22891
   Jong WMC, 2014, INT J CARDIOL, V177, P41, DOI 10.1016/j.ijcard.2014.09.148
   Jourdan T, 2013, NAT MED, V19, P1132, DOI 10.1038/nm.3265
   Kadhim H, 2016, MED HYPOTHESES, V86, P14, DOI 10.1016/j.mehy.2015.11.022
   Kawaguchi M, 2011, CIRCULATION, V123, P594, DOI 10.1161/CIRCULATIONAHA.110.982777
   Kirii H, 2003, ARTERIOSCL THROM VAS, V23, P656, DOI 10.1161/01.ATV.0000064374.15232.C3
   Kotas ME, 2013, P NATL ACAD SCI USA, V110, P4810, DOI 10.1073/pnas.1301996110
   Lamkanfi M, 2014, CELL, V157, P1013, DOI 10.1016/j.cell.2014.04.007
   Lamkanfi M, 2009, J CELL BIOL, V187, P61, DOI 10.1083/jcb.200903124
   Larsen CM, 2007, NEW ENGL J MED, V356, P1517, DOI 10.1056/NEJMoa065213
   Latz E, 2013, NAT REV IMMUNOL, V13, P397, DOI 10.1038/nri3452
   Lazaridis LD, 2017, DIGEST DIS SCI, V62, P2348, DOI 10.1007/s10620-017-4609-8
   Lee HM, 2013, DIABETES, V62, P194, DOI 10.2337/db12-0420
   Lee SJ, 2008, J MOL NEUROSCI, V34, P17, DOI 10.1007/s12031-007-0012-9
   Legrand-Poels S, 2014, BIOCHEM PHARMACOL, V92, P131, DOI 10.1016/j.bcp.2014.08.013
   Levy M, 2015, CELL, V163, P1428, DOI 10.1016/j.cell.2015.10.048
   Li RJ, 2017, BIOCHEM BIOPH RES CO, V485, P69, DOI 10.1016/j.bbrc.2017.02.021
   Lissner D, 2015, INFLAMM BOWEL DIS, V21, P1297, DOI 10.1097/MIB.0000000000000384
   Liu L, 2017, J CROHNS COLITIS, V11, P737, DOI 10.1093/ecco-jcc/jjw219
   Liu WW, 2014, INFLAMM RES, V63, P33, DOI 10.1007/s00011-013-0667-3
   Liu Y, 2014, BASIC RES CARDIOL, V109, DOI 10.1007/s00395-014-0415-z
   Loher F, 2004, J PHARMACOL EXP THER, V308, P583, DOI 10.1124/jpet.103.057059
   Lu B, 2013, PROTEIN CELL, V4, P163, DOI 10.1007/s13238-012-2118-2
   Luo BB, 2017, FRONT PHYSIOL, V8, DOI 10.3389/fphys.2017.00519
   Luo BB, 2014, PLOS ONE, V9, DOI 10.1371/journal.pone.0104771
   Maedler K, 2002, J CLIN INVEST, V110, P851, DOI 10.1172/JCI200215318
   Mallat Z, 2001, CIRC RES, V89, pE41, DOI 10.1161/hh1901.098735
   Mamik MK, 2017, J NEUROIMMUNE PHARM, V12, P233, DOI 10.1007/s11481-016-9708-3
   Mandrup-Poulsen T, 2010, NAT REV ENDOCRINOL, V6, P158, DOI 10.1038/nrendo.2009.271
   Mangan MSJ, 2018, NAT REV DRUG DISCOV, V17, P588, DOI [10.1038/nrd.2018.97, 10.1038/nrd.2018.149]
   Marneros AG, 2018, FASEB J, V32, P1550, DOI 10.1096/fj.201700761RR
   Masters SL, 2011, SCI TRANSL MED, V3, DOI 10.1126/scitranslmed.3001902
   Masters SL, 2010, NAT IMMUNOL, V11, P897, DOI 10.1038/ni.1935
   Mathews RJ, 2014, ANN RHEUM DIS, V73, P1202, DOI 10.1136/annrheumdis-2013-203276
   Matsuki T, 2006, INT IMMUNOL, V18, P399, DOI 10.1093/intimm/dxh379
   Menu P, 2011, CELL DEATH DIS, V2, DOI 10.1038/cddis.2011.18
   Mertens M, 2009, J RHEUMATOL, V36, P1118, DOI 10.3899/jrheum.090074
   Ming X, 2002, J NEUROL SCI, V197, P9, DOI 10.1016/S0022-510X(02)00030-8
   Munoz-Planillo R, 2013, IMMUNITY, V38, P1142, DOI 10.1016/j.immuni.2013.05.016
   Netea MG, 2006, NAT MED, V12, P650, DOI 10.1038/nm1415
   Neurath MF, 2014, NAT REV IMMUNOL, V14, P329, DOI 10.1038/nri3661
   Nightingale S, 2014, LANCET NEUROL, V13, P1139, DOI 10.1016/S1474-4422(14)70137-1
   Nuvolone M, 2015, PLOS ONE, V10, DOI 10.1371/journal.pone.0117208
   Paramel GV, 2015, MEDIAT INFLAMM, V2015, DOI 10.1155/2015/846782
   Peelen E, 2015, MOL IMMUNOL, V63, P521, DOI 10.1016/j.molimm.2014.10.008
   Pellegrini C, 2018, FRONT PHARMACOL, V9, DOI 10.3389/fphar.2018.01405
   Pellegrini C, 2017, FRONT IMMUNOL, V8, DOI 10.3389/fimmu.2017.00036
   Perera AP, 2018, SCI REP-UK, V8, DOI 10.1038/s41598-018-26775-w
   Perera AP, 2017, CURR PHARM DESIGN, V23, P2321, DOI 10.2174/1381612823666170201162414
   Purchiaroni F, 2013, EUR REV MED PHARMACO, V17, P323
   Qiu Z, 2017, OXID MED CELL LONGEV, V2017, DOI 10.1155/2017/9743280
   Rakoff-Nahoum S, 2004, CELL, V118, P229, DOI 10.1016/j.cell.2004.07.002
   Ramaswamy V, 2013, J NEUROINFLAMM, V10, DOI 10.1186/1742-2094-10-152
   Rao VR, 2014, AIDS RES THER, V11, DOI 10.1186/1742-6405-11-13
   Ratsimandresy RA, 2017, CELL MOL IMMUNOL, V14, P127, DOI 10.1038/cmi.2016.35
   Ritter M, 2010, P NATL ACAD SCI USA, V107, P20459, DOI 10.1073/pnas.1010337107
   Robbins GR, 2014, MOL CELL, V54, P297, DOI 10.1016/j.molcel.2014.03.029
   Rosengren S, 2005, ANN RHEUM DIS, V64, P708, DOI 10.1136/ard.2004.025577
   Ruscitti P, 2015, CLIN EXP IMMUNOL, V182, P35, DOI 10.1111/cei.12667
   Salcedo R, 2010, J EXP MED, V207, P1625, DOI 10.1084/jem.20100199
   Sandanger O, 2016, BIOCHEM BIOPH RES CO, V469, P1012, DOI 10.1016/j.bbrc.2015.12.051
   Sandanger O, 2013, CARDIOVASC RES, V99, P164, DOI 10.1093/cvr/cvt091
   Shaw PJ, 2010, J IMMUNOL, V184, P4610, DOI 10.4049/jimmunol.1000217
   Sheedy FJ, 2013, NAT IMMUNOL, V14, P812, DOI 10.1038/ni.2639
   Shen HH, 2018, AUTOIMMUN REV, V17, P694, DOI 10.1016/j.autrev.2018.01.020
   Shi FD, 2000, J IMMUNOL, V165, P3099, DOI 10.4049/jimmunol.165.6.3099
   Shi FS, 2012, J NEUROINFLAMM, V9, DOI 10.1186/1742-2094-9-73
   Shi JQ, 2013, CNS NEUROSCI THER, V19, P262, DOI 10.1111/cns.12066
   Shulman JM, 2011, ANNU REV PATHOL-MECH, V6, P193, DOI 10.1146/annurev-pathol-011110-130242
   Stienstra R, 2012, CELL METAB, V15, P10, DOI 10.1016/j.cmet.2011.10.011
   Stienstra R, 2011, P NATL ACAD SCI USA, V108, P15324, DOI 10.1073/pnas.1100255108
   Stienstra R, 2010, CELL METAB, V12, P593, DOI 10.1016/j.cmet.2010.11.011
   Sun HJ, 2017, CELL DEATH DIS, V8, DOI 10.1038/cddis.2017.470
   Sutterwala FS, 2014, ANN NY ACAD SCI, V1319, P82, DOI 10.1111/nyas.12458
   Tan HW, 2010, ATHEROSCLEROSIS, V208, P350, DOI 10.1016/j.atherosclerosis.2009.07.053
   Toldo S, 2018, NAT REV CARDIOL, V15, P203, DOI 10.1038/nrcardio.2017.161
   Toldo S, 2016, INT J CARDIOL, V209, P215, DOI 10.1016/j.ijcard.2016.02.043
   Tremaroli V, 2012, NATURE, V489, P242, DOI 10.1038/nature11552
   Tsutsui H, 2010, GASTROENT RES PRACT, V2010, DOI 10.1155/2010/641865
   Vandanmagsar B, 2011, NAT MED, V17, P179, DOI 10.1038/nm.2279
   Vande Walle L, 2014, NATURE, V512, P69, DOI 10.1038/nature13322
   Villani AC, 2009, NAT GENET, V41, P71, DOI 10.1038/ng.285
   Walsh JG, 2014, RETROVIROLOGY, V11, DOI 10.1186/1742-4690-11-35
   Walsh JG, 2014, NAT REV NEUROSCI, V15, P84, DOI 10.1038/nrn3638
   Wang H, 2014, INT J OBESITY, V38, P152, DOI 10.1038/ijo.2013.59
   Wang LL, 2014, ARCH MED SCI, V10, P791, DOI 10.5114/aoms.2014.44871
   Wang Y, 2014, AM J PHYSIOL-HEART C, V307, pH1438, DOI 10.1152/ajpheart.00441.2014
   Wang Y, 2016, ANN RHEUM DIS, V75, P286, DOI 10.1136/annrheumdis-2014-206074
   Weber C, 2011, NAT MED, V17, P1410, DOI 10.1038/nm.2538
   Wei XQ, 2001, J IMMUNOL, V166, P517, DOI 10.4049/jimmunol.166.1.517
   Weisberg SP, 2003, J CLIN INVEST, V112, P1796, DOI 10.1172/JCI200319246
   Wen HT, 2011, NAT IMMUNOL, V12, P408, DOI 10.1038/ni.2022
   Williams CD, 2010, TOXICOL APPL PHARM, V247, P169, DOI 10.1016/j.taap.2010.07.004
   Williams TM, 2015, J IMMUNOL, V194, P3369, DOI 10.4049/jimmunol.1402098
   Willing BP, 2010, GASTROENTEROLOGY, V139, P1844, DOI 10.1053/j.gastro.2010.08.049
   Yan YQ, 2015, CELL, V160, P62, DOI 10.1016/j.cell.2014.11.047
   Yan YQ, 2013, IMMUNITY, V38, P1154, DOI 10.1016/j.immuni.2013.05.015
   Yao XM, 2017, NAT COMMUN, V8, DOI 10.1038/s41467-017-01917-2
   Yin Z, 2014, MOL CELL ENDOCRINOL, V394, P80, DOI 10.1016/j.mce.2014.06.018
   Zaki MH, 2010, IMMUNITY, V32, P379, DOI 10.1016/j.immuni.2010.03.003
   Zhan Y, 2013, CANCER RES, V73, P7199, DOI 10.1158/0008-5472.CAN-13-0827
   Zhang H, 2015, CLIN IMMUNOL, V157, P175, DOI 10.1016/j.clim.2015.02.001
   Zhang J, 2014, MUCOSAL IMMUNOL, V7, P1139, DOI 10.1038/mi.2014.1
   Zhang WB, 2014, PLOS ONE, V9, DOI 10.1371/journal.pone.0107639
   Zhen Y, 2019, FRONT IMMUNOL, V10, DOI 10.3389/fimmu.2019.00276
   Zhou RB, 2010, NAT IMMUNOL, V11, P136, DOI 10.1038/ni.1831
   Zhu P, 2011, HUM GENE THER, V22, P853, DOI 10.1089/hum.2010.145
NR 185
TC 79
Z9 81
U1 32
U2 56
PU MDPI
PI BASEL
PA ST ALBAN-ANLAGE 66, CH-4052 BASEL, SWITZERLAND
EI 1422-0067
J9 INT J MOL SCI
JI Int. J. Mol. Sci.
PD JUN
PY 2020
VL 21
IS 12
AR 4223
DI 10.3390/ijms21124223
PG 26
WC Biochemistry & Molecular Biology; Chemistry, Multidisciplinary
WE Science Citation Index Expanded (SCI-EXPANDED)
SC Biochemistry & Molecular Biology; Chemistry
GA MR3UA
UT WOS:000553514300001
PM 32545788
OA Green Submitted, Green Published, gold
DA 2022-07-02
ER

PT J
AU Tomaro-Duchesneau, C
   Saha, S
   Malhotra, M
   Jones, ML
   Labbe, A
   Rodes, L
   Kahouli, I
   Prakash, S
AF Tomaro-Duchesneau, Catherine
   Saha, Shyamali
   Malhotra, Meenakshi
   Jones, Mitchell L.
   Labbe, Alain
   Rodes, Laetitia
   Kahouli, Imen
   Prakash, Satya
TI Effect of orally administered L. fermentum NCIMB 5221 on markers of
   metabolic syndrome: an in vivo analysis using ZDF rats
SO APPLIED MICROBIOLOGY AND BIOTECHNOLOGY
LA English
DT Article
DE Ferulic acid esterase; L. fermentum; Metabolic syndrome; Probiotic;
   Zucker diabetic fatty rat; Microbiome; Gut microbiota
ID 3RD NATIONAL-HEALTH; FERULIC ACID; INSULIN-RESISTANCE;
   LACTOBACILLUS-ACIDOPHILUS; OXIDATIVE STRESS; PROBIOTIC DAHI; ESTERASE;
   GLUCOSE; VITRO; FORMULATION
AB Metabolic syndrome, encompassing type 2 diabetes mellitus and cardiovascular disease, is a growing health concern of industrialized countries. Ferulic acid (FA) is a phenolic acid found in foods normally consumed by humans that has demonstrated antioxidant activity, cholesterol-lowering capabilities, and anti-tumorigenic properties. Select probiotic bacteria, including Lactobacillus fermentum NCIMB 5221, produce FA due to intrinsic ferulic acid esterase activity. The aim of the present research was to investigate a FA-producing probiotic, L. fermentum NCIMB 5221, as a biotherapeutic for metabolic syndrome. The probiotic formulation was administered daily for 8 weeks to Zucker diabetic fatty (ZDF) rats, a model of hyperlipidemia and hyperglycemia. Results show that the probiotic formulation reduced fasting insulin levels and insulin resistance, significantly reduced serum triglycerides (p = 0.016), lowered serum low-density lipoprotein cholesterol levels (p = 0.008), and significantly reduced the atherogenic (p = 0.016) and atherosclerosis (p = 0.012) index as compared to the control animals. In addition, the probiotic formulation significantly increased high-density lipoprotein cholesterol levels (p = 0.041) as compared to the control animals. This research indicates that administration of the FA-producing L. fermentum NCIMB 5221 has the potential to reduce insulin resistance, hyperinsulinemia, hypercholesterolemia, and other markers involved in the pathogenesis of metabolic syndrome. Further studies are required to investigate the human clinical potential of the probiotic formulation in affecting the markers and pathogenesis of metabolic syndrome.
C1 [Tomaro-Duchesneau, Catherine; Saha, Shyamali; Malhotra, Meenakshi; Jones, Mitchell L.; Labbe, Alain; Rodes, Laetitia; Kahouli, Imen; Prakash, Satya] McGill Univ, Dept Biomed Engn, Dept Physiol, Biomed Technol & Cell Therapy Res Lab, Montreal, PQ H3A 2B4, Canada.
   [Tomaro-Duchesneau, Catherine; Saha, Shyamali; Malhotra, Meenakshi; Jones, Mitchell L.; Labbe, Alain; Rodes, Laetitia; Kahouli, Imen; Prakash, Satya] McGill Univ, Fac Med, Artificial Cells & Organs Res Ctr, Montreal, PQ H3A 2B4, Canada.
   [Saha, Shyamali] McGill Univ, Fac Dent, Montreal, PQ H3A 2B4, Canada.
   [Kahouli, Imen] McGill Univ, Fac Med, Dept Expt Med, Montreal, PQ H3A 2B4, Canada.
RP Prakash, S (corresponding author), McGill Univ, Dept Biomed Engn, Dept Physiol, Biomed Technol & Cell Therapy Res Lab, 3775 Univ St, Montreal, PQ H3A 2B4, Canada.
EM satya.prakash@mcgill.ca
RI Tomaro-Duchesneau, Catherine/H-2839-2019
OI Tomaro-Duchesneau, Catherine/0000-0001-5811-3268
FU Canadian Institute of Health Research (CIHR) [MPO 64308]; Micropharma
   Limited; Natural Sciences and Engineering Research Council of Canada
   (NSERC); Fonds de recherche du Quebec-Sante (FRSQ)
FX The authors would like to acknowledge a Canadian Institute of Health
   Research (CIHR) grant (MPO 64308) and grants from Micropharma Limited to
   Dr. Satya Prakash, a Doctoral Alexander Graham Bell Canada Graduate
   Scholarship from the Natural Sciences and Engineering Research Council
   of Canada (NSERC) to Catherine Tomaro-Duchesneau, and Fonds de recherche
   du Quebec-Sante (FRSQ) Doctoral awards to Meenakshi Malhotra and
   Laetitia Rodes. The authors acknowledge Daniel Marinescu, Adrian Moores,
   Erminia di Pietro, and all of the animal health technicians at McGill
   University in the Lyman Duff Medical Building animal facility for their
   help during the animal procedures. The authors would also like to
   acknowledge Dr. Mark Hancock from the McGill University Sheldon
   Biotechnology Centre for his help with the assays using the Sector (R)
   Imager 2400.
CR Adisakwattana S, 2008, J AGR FOOD CHEM, V56, P7838, DOI 10.1021/jf801208t
   Ahmadi SA, 2008, ARCH IRAN MED, V11, P318, DOI 08113/AIM.0014
   Balasubashini MS, 2004, PHYTOTHER RES, V18, P310, DOI 10.1002/ptr.1440
   Balasubashini MS, 2003, ACTA DIABETOL, V40, P118, DOI 10.1007/s00592-003-0099-6
   Bhathena J, 2008, BIOTECHNOL APPL BIOC, V50, P1, DOI 10.1042/BA20070007
   Bhathena J, 2007, APPL MICROBIOL BIOT, V75, P1023, DOI 10.1007/s00253-007-0908-x
   Bhathena J, 2013, J DIABETES METAB, V4, DOI 10.4172/2155-6156.S6-006
   Bhathena J, 2013, PLOS ONE, V8, DOI 10.1371/journal.pone.0058394
   Bhathena J, 2009, J MED FOOD, V12, P310, DOI 10.1089/jmf.2008.0166
   Bogsan CSB, 2011, TRENDS FOOD SCI TECH, V22, P457, DOI 10.1016/j.tifs.2011.05.006
   Dobiasova M, 2004, CLIN CHEM, V50, P1113, DOI 10.1373/clinchem.2004.033175
   Donath MY, 2011, NAT REV IMMUNOL, V11, P98, DOI 10.1038/nri2925
   Ford ES, 2003, DIABETES, V52, P2346, DOI 10.2337/diabetes.52.9.2346
   Ford ES, 2002, JAMA-J AM MED ASSOC, V287, P356, DOI 10.1001/jama.287.3.356
   GABBAY KH, 1977, J CLIN ENDOCR METAB, V44, P859, DOI 10.1210/jcem-44-5-859
   Grundy S.M., 2011, ATLAS ATHEROSCLEROSI, P1, DOI DOI 10.1007/978-1-4419-5839-6_1
   Grundy SM, 2002, CIRCULATION, V106, P3143, DOI 10.1161/circ.106.25.3143
   Grundy SM, 2005, CIRCULATION, V112, P2735, DOI 10.1161/CIRCULATIONAHA.105.169404
   Hu CT, 2011, CLIN EXP METASTAS, V28, P851, DOI 10.1007/s10585-011-9416-6
   Ishii N, 1998, NATURE, V394, P694, DOI 10.1038/29331
   Isolauri E, 2002, GUT, V50, P54, DOI 10.1136/gut.50.suppl_3.iii54
   Jones ML, 2013, EXPERT OPIN BIOL TH, V13, P631, DOI 10.1517/14712598.2013.758706
   Jones ML, 2012, BRIT J NUTR, V107, P1505, DOI 10.1017/S0007114511004703
   KISSEBAH AH, 1976, DIABETOLOGIA, V12, P563, DOI 10.1007/BF01220632
   Lai KK, 2009, APPL ENVIRON MICROB, V75, P5018, DOI 10.1128/AEM.02837-08
   Lebovitz HE, 2011, NAT REV ENDOCRINOL, V7, P408, DOI 10.1038/nrendo.2011.10
   Lombard DB, 2005, CELL, V120, P497, DOI 10.1016/j.cell.2005.01.028
   Lu M, 2010, AM J PHYSIOL-ENDOC M, V298, pE1036, DOI 10.1152/ajpendo.00668.2009
   Mastihuba V, 2002, ANAL BIOCHEM, V309, P96, DOI 10.1016/S0003-2697(02)00241-5
   Mates JM, 2002, INT J BIOCHEM CELL B, V34, P439, DOI 10.1016/S1357-2725(01)00143-1
   MATTHEWS DR, 1985, DIABETOLOGIA, V28, P412, DOI 10.1007/BF00280883
   MERTZ DP, 1980, MED KLIN, V75, P12
   Metchnikoff E, 1907, PROLONGATION LIFE OP, P374
   Mizuno M, 2002, HYPERTENS RES, V25, P271, DOI 10.1291/hypres.25.271
   MODAN M, 1985, J CLIN INVEST, V75, P809, DOI 10.1172/JCI111776
   Narayan KMV, 2006, DIABETES CARE, V29, P2114, DOI 10.2337/dc06-1136
   National Institutes of Health, 2001, NIH PUBLICATION, DOI Bethesda, MD
   Pfeiler EA, 2009, APPL ENVIRON MICROB, V75, P6013, DOI 10.1128/AEM.00495-09
   Prakash S, 2013, CURRENT PHA IN PRESS
   Prakash S, 2011, J BIOMED BIOTECHNOL, DOI 10.1155/2011/981214
   RiceEvans CA, 1996, FREE RADICAL BIO MED, V20, P933, DOI 10.1016/0891-5849(95)02227-9
   Saha S, 2012, DENTISTRY, V2, P141
   Scarda A, 2010, INT J OBESITY, V34, P1319, DOI 10.1038/ijo.2010.47
   Sparks JD, 1998, METABOLISM, V47, P1315, DOI 10.1016/S0026-0495(98)90298-0
   Srinivasan M, 2007, J CLIN BIOCHEM NUTR, V40, P92, DOI 10.3164/jcbn.40.92
   Tanaka H, 1999, J DAIRY SCI, V82, P2530, DOI 10.3168/jds.S0022-0302(99)75506-2
   Tarride Jean-Eric, 2009, Can J Cardiol, V25, pe195
   Tomaro-Duchesneau C., 2012, International Journal of Probiotics and Prebiotics, V7, P23
   Tomaro-Duchesneau C, 2013, J PHARMACEUTICS, V2013, DOI 10.1155/2013/103527
   Tomaro-Duchesneau C, 2012, PHARMACEUTICALS, V5, P236, DOI 10.3390/ph5020236
   van den Brom CE, 2009, CARDIOVASC DIABETOL, V8, DOI 10.1186/1475-2840-8-39
   Whelan K, 2013, CURR OPIN GASTROEN, V29, P184, DOI 10.1097/MOG.0b013e32835d7bba
   WHO, 2001, HLTH NUTR PROP PROB
   Xu KZY, 2009, J ETHNOPHARMACOL, V123, P280, DOI 10.1016/j.jep.2009.03.035
   Yadav H, 2008, J MED FOOD, V11, P62, DOI 10.1089/jmf.2006.136
   Yadav H, 2007, NUTRITION, V23, P62, DOI 10.1016/j.nut.2006.09.002
NR 56
TC 53
Z9 57
U1 1
U2 26
PU SPRINGER
PI NEW YORK
PA 233 SPRING ST, NEW YORK, NY 10013 USA
SN 0175-7598
EI 1432-0614
J9 APPL MICROBIOL BIOT
JI Appl. Microbiol. Biotechnol.
PD JAN
PY 2014
VL 98
IS 1
BP 115
EP 126
DI 10.1007/s00253-013-5252-8
PG 12
WC Biotechnology & Applied Microbiology
WE Science Citation Index Expanded (SCI-EXPANDED)
SC Biotechnology & Applied Microbiology
GA 281II
UT WOS:000329093600011
PM 24121931
DA 2022-07-02
ER

PT J
AU Shashikadze, B
   Flenkenthaler, F
   Stoeckl, JB
   Valla, L
   Renner, S
   Kemter, E
   Wolf, E
   Frohlich, T
AF Shashikadze, Bachuki
   Flenkenthaler, Florian
   Stoeckl, Jan B.
   Valla, Libera
   Renner, Simone
   Kemter, Elisabeth
   Wolf, Eckhard
   Froehlich, Thomas
TI Developmental Effects of (Pre-)Gestational Diabetes on Offspring:
   Systematic Screening Using Omics Approaches
SO GENES
LA English
DT Article
DE DOHaD (developmental origins of health and disease); gestational
   diabetes mellitus (GDM); pregestational diabetes mellitus (PGDM); Omics
ID DNA METHYLATION LEVELS; CORD BLOOD; LIPID-METABOLISM; MATERNAL OBESITY;
   GUT MICROBIOME; ANIMAL-MODELS; IN-UTERO; PREGNANCY; CHILDHOOD; MELLITUS
AB Worldwide, gestational diabetes affects 2-25% of pregnancies. Due to related disturbances of the maternal metabolism during the periconceptional period and pregnancy, children bear an increased risk for future diseases. It is well known that an aberrant intrauterine environment caused by elevated maternal glucose levels is related to elevated risks for increased birth weights and metabolic disorders in later life, such as obesity or type 2 diabetes. The complexity of disturbances induced by maternal diabetes, with multiple underlying mechanisms, makes early diagnosis or prevention a challenging task. Omics technologies allowing holistic quantification of several classes of molecules from biological fluids, cells, or tissues are powerful tools to systematically investigate the effects of maternal diabetes on the offspring in an unbiased manner. Differentially abundant molecules or distinct molecular profiles may serve as diagnostic biomarkers, which may also support the development of preventive and therapeutic strategies. In this review, we summarize key findings from state-of-the-art Omics studies addressing the impact of maternal diabetes on offspring health.
C1 [Shashikadze, Bachuki; Flenkenthaler, Florian; Stoeckl, Jan B.; Wolf, Eckhard; Froehlich, Thomas] Ludwig Maximilians Univ Munchen, Lab Funct Genome Anal LAFUGA, Gene Ctr, D-81377 Munich, Germany.
   [Valla, Libera; Renner, Simone; Kemter, Elisabeth; Wolf, Eckhard] Ludwig Maximilians Univ Munchen, Chair Mol Anim Breeding & Biotechnol, Gene Ctr, D-81377 Munich, Germany.
   [Valla, Libera; Renner, Simone; Kemter, Elisabeth; Wolf, Eckhard] Ludwig Maximilians Univ Munchen, Dept Vet Sci, D-81377 Munich, Germany.
   [Renner, Simone; Kemter, Elisabeth; Wolf, Eckhard] Ludwig Maximilians Univ Munchen, Ctr Innovat Med Models CiMM, D-85764 Oberschleissheim, Germany.
   [Renner, Simone; Kemter, Elisabeth; Wolf, Eckhard] German Ctr Diabet Res DZD, D-85764 Neuherberg, Germany.
RP Wolf, E; Frohlich, T (corresponding author), Ludwig Maximilians Univ Munchen, Lab Funct Genome Anal LAFUGA, Gene Ctr, D-81377 Munich, Germany.; Wolf, E (corresponding author), Ludwig Maximilians Univ Munchen, Chair Mol Anim Breeding & Biotechnol, Gene Ctr, D-81377 Munich, Germany.; Wolf, E (corresponding author), Ludwig Maximilians Univ Munchen, Dept Vet Sci, D-81377 Munich, Germany.; Wolf, E (corresponding author), Ludwig Maximilians Univ Munchen, Ctr Innovat Med Models CiMM, D-85764 Oberschleissheim, Germany.; Wolf, E (corresponding author), German Ctr Diabet Res DZD, D-85764 Neuherberg, Germany.
EM shashikadze@genzentrum.lmu.de; flenkenthaler@genzentrum.lmu.de;
   stoeckl@genzentrum.lmu.de; Libera.Valla@gen.vetmed.uni-muenchen.de;
   Simone.Renner@lmu.de; Kemter@genzentrum.lmu.de; ewolf@genzentrum.lmu.de;
   frohlich@genzentrum.lmu.de
RI Fröhlich, Thomas/C-6735-2011
OI Fröhlich, Thomas/0000-0002-4709-3211; Wolf, Eckhard/0000-0002-0430-9510;
   Kemter, Elisabeth/0000-0001-7785-7502; Stockl, Jan
   Bernd/0000-0002-6432-1271
CR Albl B, 2016, TOXICOL PATHOL, V44, P414, DOI 10.1177/0192623316631023
   Allard C, 2015, EPIGENETICS-US, V10, P342, DOI 10.1080/15592294.2015.1029700
   Ambra R, 2014, GENOMICS, V103, P337, DOI 10.1016/j.ygeno.2014.03.003
   Amer Diabet Assoc, 2013, DIABETES CARE, V36, pS67, DOI [10.2337/dc10-S062, 10.2337/dc12-s064, 10.2337/dc11-S062, 10.2337/dc13-S067]
   Aviel-Shekler K, 2020, TRANSL PSYCHIAT, V10, DOI 10.1038/s41398-020-01096-7
   Backman M, 2019, MOL METAB, V26, P30, DOI 10.1016/j.molmet.2019.05.011
   Berg G, 2020, MICROBIOME, V8, DOI 10.1186/s40168-020-00875-0
   Berglund SK, 2016, BMC PUBLIC HEALTH, V16, DOI 10.1186/s12889-016-2809-3
   Bird A, 2002, GENE DEV, V16, P6, DOI 10.1101/gad.947102
   Blazevic S, 2017, PLOS ONE, V12, DOI 10.1371/journal.pone.0179934
   Boghossian NS, 2014, AM J OBSTET GYNECOL, V210, DOI 10.1016/j.ajog.2013.12.026
   Boney CM, 2005, PEDIATRICS, V115, pE290, DOI 10.1542/peds.2004-1808
   Bouatra S, 2013, PLOS ONE, V8, DOI 10.1371/journal.pone.0073076
   Bouchard L, 2012, DIABETES, V61, P1272, DOI 10.2337/db11-1160
   Broughton C, 2019, CLIN MED, V19, P399, DOI 10.7861/clinmed.2018-0288
   Buchanan TA, 2007, DIABETES CARE, V30, pS105, DOI 10.2337/dc07-s201
   Butte NF, 2000, AM J CLIN NUTR, V71, p1256S, DOI 10.1093/ajcn/71.5.1256s
   Robles MC, 2015, PLOS ONE, V10, DOI 10.1371/journal.pone.0142583
   Casasnovas J, 2019, J ENDOCRINOL, V240, P309, DOI 10.1530/JOE-18-0493
   Cerychova R, 2018, CARDIOVASC DIABETOL, V17, DOI 10.1186/s12933-018-0713-0
   Cetin I, 2005, AM J OBSTET GYNECOL, V192, P610, DOI 10.1016/j.ajog.2004.08.011
   Chen L../, 2016, CURR EPIDEMIOL REP, V3, P1, DOI [10.1007/s40471-016-0063-y, DOI 10.1007/S40471-016-0063-Y]
   Chen Q, 2018, J DIABETES COMPLICAT, V32, P512, DOI 10.1016/j.jdiacomp.2018.01.007
   Chu AHY, 2021, ANN NUTR METAB, V76, P4, DOI 10.1159/000509902
   Chu AHY, 2021, INT J OBESITY, V45, P247, DOI 10.1038/s41366-020-0596-5
   Clark KL, 2019, BIOL REPROD, V101, P771, DOI 10.1093/biolre/ioz116
   Collins FS, 2003, NATURE, V422, P835, DOI 10.1038/nature01626
   Cote S, 2016, CLIN EPIGENETICS, V8, DOI 10.1186/s13148-016-0239-9
   Coustan DR, 2010, J MATERN-FETAL NEO M, V23, P204, DOI 10.3109/14767050903550667
   Crume TL, 2011, DIABETOLOGIA, V54, P87, DOI 10.1007/s00125-010-1925-3
   Crusell MKW, 2020, FRONT CELL INFECT MI, V10, DOI 10.3389/fcimb.2020.536282
   Crusell MKW, 2018, MICROBIOME, V6, DOI 10.1186/s40168-018-0472-x
   Damm P, 2016, DIABETOLOGIA, V59, P1396, DOI 10.1007/s00125-016-3985-5
   Derraik JGB, 2020, SCI REP-UK, V10, DOI 10.1038/s41598-020-58827-5
   DeSisto CL, 2014, PREV CHRONIC DIS, V11, DOI 10.5888/pcd11.130415
   Di Cianni G, 2003, DIABETES-METAB RES, V19, P259, DOI 10.1002/dmrr.390
   Dluski DF, 2021, INT J MOL SCI, V22, DOI 10.3390/ijms22147649
   Dube MC, 2012, ACTA OBSTET GYN SCAN, V91, P1469, DOI 10.1111/aogs.12005
   El Hajj N, 2013, DIABETES, V62, P1320, DOI 10.2337/db12-0289
   Ernst Sara, 2011, Diabetes Manag (Lond), V1, P239
   Feil R, 2012, NAT REV GENET, V13, P97, DOI 10.1038/nrg3142
   Felix JF, 2018, INT J EPIDEMIOL, V47, P22, DOI 10.1093/ije/dyx190
   Finer S, 2015, HUM MOL GENET, V24, P3021, DOI 10.1093/hmg/ddv013
   Flenkenthaler F, 2021, FRONT MED-LAUSANNE, V8, DOI 10.3389/fmed.2021.751277
   Forsbach-Sanchez Gerardo, 2008, Rev Med Inst Mex Seguro Soc, V46, P141
   Franzago M, 2019, EPIGENETICS-US, V14, P215, DOI 10.1080/15592294.2019.1582277
   Friedman JE, 2018, DIABETES, V67, P2137, DOI 10.2337/dbi17-0011
   Friedman J, 2014, J ENDOCRINOL, V223, pT1, DOI 10.1530/JOE-14-0405
   Gagne-Ouellet V, 2020, INT J MOL SCI, V21, DOI 10.3390/ijms21010329
   Gagne-Ouellet V, 2017, EPIGENETICS-US, V12, P616, DOI 10.1080/15592294.2017.1322254
   Graca G, 2012, MOL BIOSYST, V8, P1243, DOI 10.1039/c2mb05424h
   Hadden DR, 2009, SEMIN FETAL NEONAT M, V14, P66, DOI 10.1016/j.siny.2008.09.004
   Han S, 2021, REPRODUCTION, V162, pR85, DOI 10.1530/REP-21-0241
   Hasan S, 2018, ACTA OBSTET GYN SCAN, V97, P38, DOI 10.1111/aogs.13252
   Hasin Y, 2017, GENOME BIOL, V18, DOI 10.1186/s13059-017-1215-1
   Herrera E, 2000, EUR J CLIN NUTR, V54, pS47, DOI 10.1038/sj.ejcn.1600984
   Herrera E, 2016, HORM MOL BIOL CLIN I, V26, P109, DOI 10.1515/hmbci-2015-0025
   Hjort L, 2018, JCI INSIGHT, V3, DOI 10.1172/jci.insight.122572
   Holme AM, 2015, PLOS ONE, V10, DOI 10.1371/journal.pone.0117084
   Houde AA, 2014, J DEV ORIG HLTH DIS, V5, P132, DOI 10.1017/S2040174414000038
   Houde AA, 2013, ADIPOCYTE, V2, P41, DOI 10.4161/adip.22055
   Howe CG, 2020, DIABETES CARE, V43, P98, DOI 10.2337/dc19-0524
   Hu JZ, 2013, PLOS ONE, V8, DOI 10.1371/journal.pone.0078257
   Hughes AE, 2018, DIABETES, V67, P1024, DOI 10.2337/db17-1188
   Huhn EA, 2018, FRONT ENDOCRINOL, V9, DOI 10.3389/fendo.2018.00696
   Inoguchi Y, 2019, SCI REP-UK, V9, DOI 10.1038/s41598-019-46638-2
   Isganaitis E, 2014, DIABETES, V63, P688, DOI 10.2337/db13-0558
   Johnson CH, 2016, NAT REV MOL CELL BIO, V17, P451, DOI 10.1038/nrm.2016.25
   Jung Y, 2018, GENES BRAIN BEHAV, V17, DOI 10.1111/gbb.12444
   Kampmann U, 2019, J DIABETES RES, V2019, DOI 10.1155/2019/5320156
   Karczewski KJ, 2018, NAT REV GENET, V19, P299, DOI 10.1038/nrg.2018.4
   Kato Hisanori, 2011, J Tradit Complement Med, V1, P25
   Kawakita T, 2017, AM J PERINAT, V34, DOI 10.1055/s-0037-1604414
   Ke QD, 2006, MOL PHARMACOL, V70, P1469, DOI 10.1124/mol.106.027029
   Knight B, 2006, PAEDIATR PERINAT EP, V20, P172, DOI 10.1111/j.1365-3016.2006.00701.x
   Kong LH, 2019, JAMA PEDIATR, V173, P371, DOI 10.1001/jamapediatrics.2018.5541
   Kopylov AT, 2020, SCI REP-UK, V10, DOI 10.1038/s41598-020-76689-9
   Koskinen A, 2015, PLACENTA, V36, P767, DOI 10.1016/j.placenta.2015.04.004
   Kumar PS, 2021, PERIODONTOL 2000, V85, P8, DOI 10.1111/prd.12373
   Kumar TR, 1997, NAT GENET, V15, P201, DOI 10.1038/ng0297-201
   Le Chatelier E, 2013, NATURE, V500, P541, DOI 10.1038/nature12506
   Lesseur C, 2014, AM J OBSTET GYNECOL, V211, DOI 10.1016/j.ajog.2014.06.037
   Liao Y, 2018, MEDICINE, V97, DOI 10.1097/MD.0000000000012232
   Lin SF, 2017, ONCOTARGET, V8, P80679, DOI 10.18632/oncotarget.20952
   Litten-Brown JC, 2010, ANIMAL, V4, P899, DOI 10.1017/S1751731110000200
   Liu YS, 2016, CELL, V165, P535, DOI 10.1016/j.cell.2016.03.014
   Lizarraga D, 2021, EPIGENOMES, V5, DOI 10.3390/epigenomes5020013
   Lowe R, 2017, PLOS COMPUT BIOL, V13, DOI 10.1371/journal.pcbi.1005457
   Lowe WL, 2017, DIABETES CARE, V40, P902, DOI 10.2337/dc16-2452
   Lu YP, 2018, CELL PHYSIOL BIOCHEM, V45, P625, DOI 10.1159/000487119
   Mantzoros CS, 2009, PEDIATRICS, V123, P682, DOI 10.1542/peds.2008-0343
   Marguerat S, 2010, CELL MOL LIFE SCI, V67, P569, DOI 10.1007/s00018-009-0180-6
   Miao ZJ, 2016, PROTEOM CLIN APPL, V10, P1122, DOI 10.1002/prca.201600046
   Mitanchez D, 2015, WORLD J DIABETES, V6, P734, DOI 10.4239/wjd.v6.i5.734
   Moen GH, 2017, EUR J ENDOCRINOL, V176, pR247, DOI 10.1530/EJE-16-1017
   Money KM, 2018, MOL PSYCHIATR, V23, DOI 10.1038/mp.2017.191
   Muller CL, 2016, NEUROSCIENCE, V321, P24, DOI 10.1016/j.neuroscience.2015.11.010
   Napso T, 2018, FRONT PHYSIOL, V9, DOI 10.3389/fphys.2018.01091
   Ornoy A, 2015, BIRTH DEFECTS RES C, V105, P53, DOI 10.1002/bdrc.21090
   Ott R, 2020, INT J MOL SCI, V21, DOI 10.3390/ijms21249647
   Page KA, 2019, DIABETES CARE, V42, P1473, DOI 10.2337/dc18-2581
   Parrettini S, 2020, FRONT ENDOCRINOL, V11, DOI 10.3389/fendo.2020.611929
   Pasek RC, 2013, AM J PHYSIOL-ENDOC M, V305, pE1327, DOI 10.1152/ajpendo.00425.2013
   PEDERSEN J, 1952, Nord Med, V47, P1049
   Peng SY, 2015, J PROTEOME RES, V14, P1799, DOI 10.1021/pr5011857
   Pereira TJ, 2015, J PHYSIOL-LONDON, V593, P3181, DOI 10.1113/JP270429
   Perng W, 2020, DIABETOLOGIA, V63, P296, DOI 10.1007/s00125-019-05036-z
   Pitchika A, 2018, DIABETOLOGIA, V61, P2319, DOI 10.1007/s00125-018-4688-x
   Ponzo V, 2019, PLOS ONE, V14, DOI 10.1371/journal.pone.0226545
   Preston CC, 2020, FRONT ENDOCRINOL, V11, DOI 10.3389/fendo.2020.570846
   Ravnsborg T, 2019, PLOS ONE, V14, DOI 10.1371/journal.pone.0214457
   Ren XM, 2019, INT J MOL SCI, V20, DOI 10.3390/ijms20215375
   Renner S, 2020, CELL TISSUE RES, V380, P341, DOI 10.1007/s00441-019-03158-9
   Renner S, 2019, DIS MODEL MECH, V12, DOI 10.1242/dmm.039156
   Renner S, 2016, THERIOGENOLOGY, V86, P406, DOI 10.1016/j.theriogenology.2016.04.055
   Roberts Lee D, 2012, Curr Protoc Mol Biol, VChapter 30, DOI 10.1002/0471142727.mb3002s98
   Rowland J, 2021, SCI REP-UK, V11, DOI 10.1038/s41598-021-84573-3
   Ruiz-Palacios M, 2017, ANN NUTR METAB, V70, P16, DOI 10.1159/000455904
   Sacks DA, 2012, DIABETES CARE, V35, P526, DOI 10.2337/dc11-1641
   Shiau S, 2021, EPIGENETICS-US, V16, P186, DOI 10.1080/15592294.2020.1790924
   Shokry E, 2019, ACTA DIABETOL, V56, P1073, DOI 10.1007/s00592-019-01349-y
   Shokry E, 2019, ACTA DIABETOL, V56, P421, DOI 10.1007/s00592-019-01291-z
   Slupecka-Ziemilska M, 2020, NUTRIENTS, V12, DOI 10.3390/nu12092792
   Soderberg TK, 2020, FRONT ENDOCRINOL, V11, DOI 10.3389/fendo.2020.603021
   Soh SE, 2014, INT J EPIDEMIOL, V43, P1401, DOI 10.1093/ije/dyt125
   Souza RT, 2019, CLINICS, V74, DOI 10.6061/clinics/2019/e894
   Su ML, 2018, PLOS ONE, V13, DOI 10.1371/journal.pone.0205695
   Tam V, 2019, NAT REV GENET, V20, P467, DOI 10.1038/s41576-019-0127-1
   Tirado-Magallanes R, 2017, ONCOTARGET, V8, P5629, DOI 10.18632/oncotarget.13562
   Underwood Mark A, 2005, J Perinatol, V25, P341, DOI 10.1038/sj.jp.7211290
   Valencia-Ortega J, 2021, INT J MOL SCI, V22, DOI 10.3390/ijms22179462
   Vogel C, 2012, NAT REV GENET, V13, P227, DOI 10.1038/nrg3185
   Walejko JM, 2020, METABOLITES, V10, DOI 10.3390/metabo10090350
   Walker RW, 2017, PEDIATR OBES, V12, P3, DOI 10.1111/ijpo.12217
   Wang XM, 2019, P NATL ACAD SCI USA, V116, P23743, DOI 10.1073/pnas.1912625116
   Weng XL, 2018, DIABETES RES CLIN PR, V142, P10, DOI 10.1016/j.diabres.2018.03.016
   West Nancy A, 2013, Immunometabolism, V1, P1
   Yang IV, 2018, DIABETIC MED, V35, P612, DOI 10.1111/dme.13604
   Yu YF, 2019, BMJ-BRIT MED J, V367, DOI 10.1136/bmj.l6398
   Zapalska-Sozoniuk M, 2019, MOL BIOL REP, V46, P3597, DOI 10.1007/s11033-019-04793-9
   Zeng ZD, 2017, ANN NUTR METAB, V70, P59, DOI 10.1159/000459633
   Zettler S, 2020, ANIM REPROD, V17, DOI [10.1590/1984-3143-AR2020-0064, 10.1590/1984-3143-ar2020-0064]
   Zhao CC, 2020, SCI REP-UK, V10, DOI 10.1038/s41598-020-60540-2
   Ziegler AG, 1999, DIABETES, V48, P460, DOI 10.2337/diabetes.48.3.460
   Ziegler AG, 2012, PEDIATR DIABETES, V13, P438, DOI 10.1111/j.1399-5448.2011.00763.x
NR 145
TC 0
Z9 0
U1 6
U2 6
PU MDPI
PI BASEL
PA ST ALBAN-ANLAGE 66, CH-4052 BASEL, SWITZERLAND
EI 2073-4425
J9 GENES-BASEL
JI Genes
PD DEC
PY 2021
VL 12
IS 12
AR 1991
DI 10.3390/genes12121991
PG 27
WC Genetics & Heredity
WE Science Citation Index Expanded (SCI-EXPANDED)
SC Genetics & Heredity
GA YG4GW
UT WOS:000742450300001
PM 34946940
OA Green Published, gold
DA 2022-07-02
ER

PT J
AU Bergia, RE
   Biskup, I
   Giacco, R
   Costabile, G
   Gray, S
   Wright, A
   Vitale, M
   Campbell, WW
   Landberg, R
   Riccardi, G
AF Bergia, Robert E., III
   Biskup, Izabela
   Giacco, Rosalba
   Costabile, Giuseppina
   Gray, Savanna
   Wright, Amy
   Vitale, Marilena
   Campbell, Wayne W.
   Landberg, Rikard
   Riccardi, Gabriele
TI The MEDGICarb-Study: Design of a multi-center randomized controlled
   trial to determine the differential health-promoting effects of low- and
   high-glycemic index Mediterranean-style eating patterns
SO CONTEMPORARY CLINICAL TRIALS COMMUNICATIONS
LA English
DT Article
DE Glycaemia; Insulinemia; Glucose control; Cardiometabolic health;
   Mediterranean diet
ID SLEEP QUALITY INDEX; PLASMA-GLUCOSE; CARDIOVASCULAR-DISEASE; DIETARY
   CARBOHYDRATE; DIABETES-MELLITUS; HEMOGLOBIN A1C; RISK-FACTORS; SURVEY
   SF-36; FOLLOW-UP; INSULIN
AB Adults with central adiposity and other features of the metabolic syndrome have a markedly elevated risk of developing type 2 diabetes (T2D) and cardiovascular disease (CVD). A Mediterranean-style healthy eating pattern (MED-HEP) and consumption of foods with a lower glycemic index (GI) are potential dietary approaches to curb the T2D and CVD epidemic. However, experimental evidence of the effectiveness of MED-HEP and of the contribution of GI towards improving indices of glucose homeostasis, especially among non-diabetic people, are lacking. Therefore, we developed the MedGI-Carb trial, a multi-center (Italy, Sweden, and United States) intervention in adults with at least two components of the metabolic syndrome (elevated waist circumference + one other component) that aims to improve markers of glucose homeostasis through dietary modification. All participants were randomized to consume an isocaloric high- or low-GI MED-HEP for 12 weeks. We hypothesized that indexes of insulinemia (primary outcome: postprandial insulin and glucose after standardized breakfast and lunch; secondary outcomes: fasting plasma glucose and insulin, HbA1c, 24-h continuous glucose monitoring) would be improved more with the low-GI versus the high-GI MED-HEP. Additionally, we hypothesized that consumption of a MED-HEP would improve other markers of cardiometabolic health and well-being (fasting blood pressure, fasting lipid profile, sleep quality, satiety, global metabolic alterations in the plasma metabolome, changes in the gut microbiota, subjective health and well-being), with no difference between groups. Collectively, the design of MEDGI-Carb allows several different research questions to be explored.
C1 [Bergia, Robert E., III; Gray, Savanna; Wright, Amy; Campbell, Wayne W.] Purdue Univ, Dept Nutr Sci, 700 West State St, W Lafayette, IN 47907 USA.
   [Biskup, Izabela; Landberg, Rikard] Chalmers Univ Technol, Dept Biol & Biol Engn, Food Sci & Nutr, Gothenburg, Sweden.
   [Giacco, Rosalba; Costabile, Giuseppina; Vitale, Marilena] Univ Naples Federico II, Dept Clin Med & Surg, Diabet Nutr & Metab Unit, Naples, Italy.
   [Giacco, Rosalba; Riccardi, Gabriele] CNR, Inst Food Sci, Avellino, Italy.
RP Bergia, RE (corresponding author), Purdue Univ, Dept Nutr Sci, 700 West State St, W Lafayette, IN 47907 USA.; Campbell, WW (corresponding author), STON 203,700 West State St, W Lafayette, IN 47907 USA.
EM rbergia@purdue.edu; rgiacco@isa.cnr.it; campbellw@purdue.edu;
   rikard.landberg@chalmers.se; riccardi@unina.it
RI Vitale, Marilena/J-1457-2014; Costabile, Giuseppina/AAJ-8382-2020
OI Vitale, Marilena/0000-0001-9951-4674; Campbell,
   Wayne/0000-0002-7847-7242; Costabile, Giuseppina/0000-0001-5761-8002;
   Bergia, Robert/0000-0002-7980-8541
FU Barilla International; Barilla USA
FX This study was funded by Barilla International and Barilla USA. The
   funding sources had no role in the collection, analysis, and
   interpretation of data; in writing of this and any reports; and in the
   decision to submit the article for publication. We thank Barilla G&R
   F.lli. SpA, Parma, Italy for providing some of the cereal products for
   the study participants.
CR Amer Diabet Assoc, 2014, DIABETES CARE, V37, pS81, DOI 10.2337/dc14-S081
   Martinez-Gonzalez MA, 2012, PLOS ONE, V7, DOI 10.1371/journal.pone.0043134
   [Anonymous], 1998, FAO Food Nutr Pap, V66, P1
   [Anonymous], 2014, LARN LIV ASS RIF NUT
   [Anonymous], 2012, INT NUTR PHYS ACT, V627, P627
   Babbar R, 2018, FRONT ENDOCRINOL, V9, DOI 10.3389/fendo.2018.00082
   Baek Young Ha, 2010, Korean Diabetes J, V34, P350, DOI 10.4093/kdj.2010.34.6.350
   Ballantyne CM, 2008, INT J OBESITY, V32, pS21, DOI 10.1038/ijo.2008.31
   Berntson L, 2016, CLIN RHEUMATOL, V35, P1501, DOI 10.1007/s10067-016-3238-5
   Blaak EE, 2012, OBES REV, V13, P923, DOI 10.1111/j.1467-789X.2012.01011.x
   Brunius C, 2016, METABOLOMICS, V12, DOI 10.1007/s11306-016-1124-4
   Buyken AE, 2010, DIABETOLOGIA, V53, P406, DOI 10.1007/s00125-009-1629-8
   BUYSSE DJ, 1989, PSYCHIAT RES, V28, P193, DOI 10.1016/0165-1781(89)90047-4
   Ceriello A, 2005, DIABETES, V54, P1, DOI 10.2337/diabetes.54.1.1
   Chan CL, 2018, DIABETES CARE, V41, P1406, DOI 10.2337/dc17-2419
   Christy Alap L., 2014, Iranian Biomedical Journal, V18, P88, DOI 10.6091/ibj.12572.2014
   Cleeman JI, 2001, JAMA-J AM MED ASSOC, V285, P2486, DOI 10.1001/jama.285.19.2486
   COULSTON AM, 1984, AM J CLIN NUTR, V40, P965, DOI 10.1093/ajcn/40.5.965
   Craig CL, 2003, MED SCI SPORT EXER, V35, P1381, DOI 10.1249/01.MSS.0000078924.61453.FB
   Davidson MB, 2010, DIABETES RES CLIN PR, V87, P415, DOI 10.1016/j.diabres.2009.12.013
   Dietary Guidelines for Americans, 2015, DIET GUID AM
   Dinu M, 2018, EUR J CLIN NUTR, V72, P30, DOI 10.1038/ejcn.2017.58
   Esposito K, 2015, BMJ OPEN, V5, DOI 10.1136/bmjopen-2015-008222
   Estruch R, 2018, NEW ENGL J MED, V378, DOI [10.1056/NEJMoa1800389, 10.1056/nejmoa1800389]
   Flint A, 2000, INT J OBESITY, V24, P38, DOI 10.1038/sj.ijo.0801083
   Flint A, 2004, BRIT J NUTR, V91, P979, DOI 10.1079/BJN20041124
   Giacco R, 2014, NUTR METAB CARDIOVAS, V24, P837, DOI 10.1016/j.numecd.2014.01.007
   Hanhineva K, 2015, MOL NUTR FOOD RES, V59, P2315, DOI 10.1002/mnfr.201500423
   Henry CJK, 2005, PUBLIC HEALTH NUTR, V8, P1133, DOI 10.1079/PHN2005801
   HOLLENBECK CB, 1991, CAN J PHYSIOL PHARM, V69, P100, DOI 10.1139/y91-014
   I.S. Organisation, 2010, 266422010 ISO
   JENKINS DJA, 1981, AM J CLIN NUTR, V34, P362, DOI 10.1093/ajcn/34.3.362
   JOHNS MW, 1991, SLEEP, V14, P540, DOI 10.1093/sleep/14.6.540
   Knowler WC, 2002, NEW ENGL J MED, V346, P393, DOI 10.1056/NEJMoa012512
   Kochanek Kenneth D, 2017, NCHS Data Brief, P1
   Koloverou E, 2014, METABOLISM, V63, P903, DOI 10.1016/j.metabol.2014.04.010
   Kotler Donald P., 1996, American Journal of Clinical Nutrition, V64, p489S, DOI 10.1093/ajcn/64.3.489S
   Kristo AS, 2013, NUTRIENTS, V5, P1071, DOI 10.3390/nu5041071
   Kushida CA, 2001, SLEEP MED, V2, P389, DOI 10.1016/S1389-9457(00)00098-8
   Leon BM, 2015, WORLD J DIABETES, V6, P1246, DOI 10.4239/wjd.v6.i13.1246
   Lewis SJ, 1997, SCAND J GASTROENTERO, V32, P920, DOI 10.3109/00365529709011203
   Li GW, 2008, LANCET, V371, P1783, DOI 10.1016/S0140-6736(08)60766-7
   Lindstrom J, 2006, LANCET, V368, P1673, DOI 10.1016/S0140-6736(06)69701-8
   Liyanage T, 2016, PLOS ONE, V11, DOI 10.1371/journal.pone.0159252
   Malkani S, 2011, AM J MED, V124, P395, DOI 10.1016/j.amjmed.2010.11.025
   MATTHEWS DR, 1985, DIABETOLOGIA, V28, P412, DOI 10.1007/BF00280883
   MCHORNEY CA, 1993, MED CARE, V31, P247, DOI 10.1097/00005650-199303000-00006
   Medtronic, 2011, MEDTRONIC PRACTICAL
   Mondal P, 2013, NAT SCI SLEEP, V5, P15, DOI 10.2147/NSS.S40608
   O'Connor LE, 2018, J NUTR, V148, P1917, DOI 10.1093/jn/nxy235
   Pi-Sunyer FX, 2002, OBES RES, V10, p22S, DOI 10.1038/oby.2002.185
   Renzella J., 2018, What national and subnational interventions and policies based on Mediterranean and Nordic diets are recommended or implemented in the WHO European Region, and is there evidence of effectiveness in reducing noncommunicable diseases?
   Rodriguez-Rejon Ana Isabel, 2014, J Nutr Metab, V2014, P985373, DOI 10.1155/2014/985373
   Rohlfing C, 2002, CLIN CHEM, V48, P1116
   Sacks DB, 2011, DIABETES CARE, V34, P518, DOI 10.2337/dc10-1546
   Sacks FM, 2014, JAMA-J AM MED ASSOC, V312, P2531, DOI 10.1001/jama.2014.16658
   Saeedi P, 2019, DIABETES RES CLIN PR, V157, DOI 10.1016/j.diabres.2019.107843
   Saisho Y, 2016, INT J MOL SCI, V17, DOI 10.3390/ijms17050744
   Selvin E, 2007, ARCH INTERN MED, V167, P1545, DOI 10.1001/archinte.167.14.1545
   Shi L, 2019, BIOINFORMATICS, V35, P972, DOI 10.1093/bioinformatics/bty710
   Stubbs RJ, 2000, BRIT J NUTR, V84, P405, DOI 10.1017/S0007114500001719
   Trumbo P, 2002, J AM DIET ASSOC, V102, P1621, DOI 10.1016/S0002-8223(02)90346-9
   Tuomilehto J, 2001, NEW ENGL J MED, V344, P1343, DOI 10.1056/NEJM200105033441801
   Tuttolomondo A, 2019, INT J MOL SCI, V20, DOI 10.3390/ijms20194716
   Vaccaro O, 2000, DIABETES CARE, V23, P714, DOI 10.2337/diacare.23.5.714a
   Vega-Lopez S, 2018, NUTRIENTS, V10, DOI 10.3390/nu10101361
   Vega-Lopez S, 2009, CURR DIABETES REP, V9, P379, DOI 10.1007/s11892-009-0059-9
   WARE JE, 1992, MED CARE, V30, P473, DOI 10.1097/00005650-199206000-00002
   Willett Walter C., 1995, American Journal of Clinical Nutrition, V61, p1402S, DOI 10.1093/ajcn/61.6.1402S
   Yamaoka K, 2005, DIABETES CARE, V28, P2780, DOI 10.2337/diacare.28.11.2780
NR 70
TC 2
Z9 2
U1 1
U2 4
PU ELSEVIER INC
PI SAN DIEGO
PA 525 B STREET, STE 1900, SAN DIEGO, CA 92101-4495 USA
EI 2451-8654
J9 CONT CLIN TRIAL COMM
JI Contemp. Clin. Trials Commun.
PD SEP
PY 2020
VL 19
AR 100640
DI 10.1016/j.conctc.2020.100640
PG 10
WC Medicine, Research & Experimental
WE Emerging Sources Citation Index (ESCI)
SC Research & Experimental Medicine
GA OY6TS
UT WOS:000594377800013
PM 32885091
OA Green Published, gold
DA 2022-07-02
ER

PT J
AU Huang, A
   Roth, CL
AF Huang, Alyssa
   Roth, Christian L.
TI The link between obesity and puberty: what is new?
SO CURRENT OPINION IN PEDIATRICS
LA English
DT Review
DE adiposity; genetics; leptin; obesity; puberty
ID CENTRAL PRECOCIOUS PUBERTY; ADIPOSITY; CHILDHOOD; GENETICS; LEPTIN; BOYS
AB Purpose of review The objective of this review is to assess the most recent literature on pubertal trends in boys and girls as well as evaluate genetic, epigenetic, and environmental factors implicated in the timing of pubertal progression. Recent findings Recent studies confirm the previously described link between increased adiposity and earlier onset of puberty in girls, and more recent studies shed light onto the previously unclear situation in boys as a preponderance of recent longitudinal studies suggests that increased adiposity is linked with earlier pubertal timing also in boys. Discoveries of novel pathways highlights the complexity of pubertal development and suggest mechanistic links between nutrition, obesity, leptin, insulin resistance, and puberty. Furthermore, genetic and epigenetic variants can be linked to early puberty. Other factors, such as prenatal and postnatal environment, gut microbiota, and endocrine-disrupting chemicals have also been linked to both obesity and earlier puberty. Understanding how the interactions of these factors contribute the relationship between obesity and early pubertal onset is crucial as early puberty has been linked with long-term consequences, such as short stature, earlier type 2 diabetes, cardiovascular disease, and poor psychological and behavioral outcomes.
C1 [Huang, Alyssa; Roth, Christian L.] Univ Washington, Dept Pediat, Seattle, WA 98101 USA.
   [Roth, Christian L.] Seattle Childrens Res Inst, Seattle, WA USA.
RP Roth, CL (corresponding author), Univ Washington, Seattle Childrens Res Inst, Dept Pediat, 1900 Ninth Ave, Seattle, WA 98101 USA.
EM christian.roth@seattlechildrens.org
FU National Institutes of Health [R01 DK98466]
FX C.L. R. was supported by a research grant R01 DK98466 awarded by the
   National Institutes of Health.
CR Aghaee S, 2019, BMC PEDIATR, V19, DOI 10.1186/s12887-019-1661-x
   Aguirre RS, 2018, BEST PRACT RES CL EN, V32, P343, DOI 10.1016/j.beem.2018.05.008
   Aris IM, 2019, J PEDIATR-US, V215, P123, DOI 10.1016/j.jpeds.2019.08.029
   Aylwin Carlos F, 2020, Curr Opin Endocr Metab Res, V14, P65, DOI 10.1016/j.coemr.2020.06.001
   Bell JA, 2018, PLOS MED, V15, DOI 10.1371/journal.pmed.1002641
   Biro FM, 2018, J PEDIATR ADOL GYNEC, V31, P339, DOI 10.1016/j.jpag.2018.05.002
   Brix N, 2020, INT J EPIDEMIOL, V49, P834, DOI 10.1093/ije/dyaa056
   Brix N, 2019, PAEDIATR PERINAT EP, V33, P70, DOI 10.1111/ppe.12507
   Busch AS, 2019, HUM REPROD, V34, P1514, DOI 10.1093/humrep/dez118
   Busch AS, 2020, J CLIN ENDOCR METAB, V105, DOI 10.1210/clinem/dgz222
   Bygdell M, 2021, AM J CLIN NUTR, V113, P123, DOI 10.1093/ajcn/nqaa304
   Campisi SC, 2020, ACTA PAEDIATR, V109, P1019, DOI 10.1111/apa.15053
   Cheng TS, 2020, PLOS MED, V17, DOI 10.1371/journal.pmed.1003017
   Day FR, 2015, NEUROENDOCRINOLOGY, V102, P247, DOI 10.1159/000431023
   Deng X, 2017, INT J ENV RES PUB HE, V14, DOI 10.3390/ijerph14111377
   Durda-Masny M, 2019, ANTHROPOL ANZ, V76, P37, DOI 10.1127/anthranz/2019/0920
   Eckert-Lind C, 2020, JAMA PEDIATR, V174, DOI 10.1001/jamapediatrics.2019.5881
   Ezzati M, 2017, LANCET, V390, P2627, DOI 10.1016/S0140-6736(17)32129-3
   Goodman RL, 2020, CURR OPIN ENDOCRINE, V14, P104, DOI [10.1016/j.coemr.2020.06.008, DOI 10.1016/J.COEMR.2020.06.008]
   Heras V, 2020, CELL METAB, V32, DOI 10.1016/j.cmet.2020.10.001
   Hoyt LT, 2020, SSM-POPUL HLTH, V10, DOI 10.1016/j.ssmph.2020.100549
   Huang Alyssa, 2020, Curr Opin Endocr Metab Res, V14, P160, DOI 10.1016/j.coemr.2020.08.004
   Kelsey MM, 2020, J CLIN ENDOCR METAB, V105, DOI 10.1210/clinem/dgaa043
   Kubo A, 2018, AM J EPIDEMIOL, V187, P1362, DOI 10.1093/aje/kwy040
   Lee JE, 2019, ANN PEDIATR ENDOCRIN, V24, P78, DOI 10.6065/apem.2019.24.2.78
   Leka-Emiri S, 2017, J ENDOCRINOL INVEST, V40, P789, DOI 10.1007/s40618-017-0627-9
   Lian QG, 2019, BMC PEDIATR, V19, DOI 10.1186/s12887-018-1376-4
   Liu YF, 2021, ENDOCRINE, V72, P573, DOI 10.1007/s12020-021-02630-3
   Livadas S, 2019, FRONT ENDOCRINOL, V10, DOI 10.3389/fendo.2019.00828
   Lopez-Rodriguez D, 2021, NAT REV ENDOCRINOL, V17, P83, DOI 10.1038/s41574-020-00436-3
   Malik IA, 2019, ASIAN J ANDROL, V21, P296, DOI 10.4103/aja.aja_98_18
   Manaserh IH, 2019, PLOS BIOL, V17, DOI 10.1371/journal.pbio.3000189
   Moodie JL, 2020, ADV NUTR, V11, P951, DOI 10.1093/advances/nmaa007
   Nguyen NTK, 2020, NUTRIENTS, V12, DOI 10.3390/nu12092544
   Nokoff N, 2019, J CLIN ENDOCR METAB, V104, P4390, DOI 10.1210/jc.2018-02747
   O'Keeffe LM, 2020, HUM REPROD, V35, P2784, DOI 10.1093/humrep/deaa213
   Oehme NHB, 2021, ANDROLOGY-US, V9, P837, DOI 10.1111/andr.12985
   Ohlsson C, 2020, DIABETOLOGIA, V63, P1141, DOI 10.1007/s00125-020-05121-8
   Pereira A, 2010, ENDOCR RES, V45, P1
   Pereira A, 2021, J CLIN ENDOCR METAB, V106, P1352, DOI 10.1210/clinem/dgab064
   Reinehr T, 2019, LANCET CHILD ADOLESC, V3, P44, DOI 10.1016/S2352-4642(18)30306-7
   Rendo-Urteaga T, 2018, J PEDIATR ENDOCR MET, V31, P1221, DOI 10.1515/jpem-2018-0120
   Roa J, 2018, P NATL ACAD SCI USA, V115, pE10758, DOI 10.1073/pnas.1802053115
   Stagi S, 2020, ITAL J PEDIATR, V46, DOI 10.1186/s13052-020-00931-3
   Van Cauwenbergh O, 2020, CLIN EPIGENETICS, V12, DOI 10.1186/s13148-020-00845-1
   Vazquez MJ, 2019, J ENDOCRINOL, V242, pR51, DOI 10.1530/JOE-19-0223
   Vazquez MJ, 2018, NAT COMMUN, V9, DOI 10.1038/s41467-018-06459-9
   Vogelezang S, 2020, PLOS GENET, V16, DOI 10.1371/journal.pgen.1008718
   Wang MJ, 2020, ENDOCRINOLOGY, V161, DOI 10.1210/endocr/bqz041
   Yi BR, 2018, BMC GENET, V19, DOI [10.1186/s12863-018-0639-2, 10.1186/s12863-018-0658-z]
NR 50
TC 2
Z9 2
U1 4
U2 14
PU LIPPINCOTT WILLIAMS & WILKINS
PI PHILADELPHIA
PA TWO COMMERCE SQ, 2001 MARKET ST, PHILADELPHIA, PA 19103 USA
SN 1040-8703
EI 1531-698X
J9 CURR OPIN PEDIATR
JI CURR. OPIN. PEDIATR.
PD AUG
PY 2021
VL 33
IS 4
BP 449
EP 457
DI 10.1097/MOP.0000000000001035
PG 9
WC Pediatrics
WE Science Citation Index Expanded (SCI-EXPANDED)
SC Pediatrics
GA TE3UJ
UT WOS:000669938400018
PM 34173790
DA 2022-07-02
ER

PT J
AU He, L
AF He, Ling
TI Alterations of Gut Microbiota by Overnutrition Impact Gluconeogenic Gene
   Expression and Insulin Signaling
SO INTERNATIONAL JOURNAL OF MOLECULAR SCIENCES
LA English
DT Review
DE overnutrition; microbiota; lipopolysaccharide; acetyltransferase P300;
   gluconeogenic gene; insulin resistance
AB A high-fat, Western-style diet is an important predisposing factor for the onset of type 2 diabetes and obesity. It causes changes in gut microbial profile, reduction of microbial diversity, and the impairment of the intestinal barrier, leading to increased serum lipopolysaccharide (endotoxin) levels. Elevated lipopolysaccharide (LPS) induces acetyltransferase P300 both in the nucleus and cytoplasm of liver hepatocytes through the activation of the IRE1-XBP1 pathway in the endoplasmic reticulum stress. In the nucleus, induced P300 acetylates CRTC2 to increase CRTC2 abundance and drives Foxo1 gene expression, resulting in increased expression of the rate-limiting gluconeogenic gene G6pc and Pck1 and abnormal liver glucose production. Furthermore, abnormal cytoplasm-appearing P300 acetylates IRS1 and IRS2 to disrupt insulin signaling, leading to the prevention of nuclear exclusion and degradation of FOXO1 proteins to further exacerbate the expression of G6pc and Pck1 genes and liver glucose production. Inhibition of P300 acetyltransferase activity by chemical inhibitors improved insulin signaling and alleviated hyperglycemia in obese mice. Thus, P300 acetyltransferase activity appears to be a therapeutic target for the treatment of type 2 diabetes and obesity.
C1 [He, Ling] Johns Hopkins Univ, Sch Med, Dept Pediat, Baltimore, MD 21287 USA.
   [He, Ling] Johns Hopkins Univ, Sch Med, Dept Pharmacol & Mol Sci, Baltimore, MD 21287 USA.
RP He, L (corresponding author), Johns Hopkins Univ, Sch Med, Dept Pediat, Baltimore, MD 21287 USA.; He, L (corresponding author), Johns Hopkins Univ, Sch Med, Dept Pharmacol & Mol Sci, Baltimore, MD 21287 USA.
EM heling@jhmi.edu
FU National Institute of Diabetes and Digestive and Kidney Diseases
   [R01DK107641, R01DK120309]
FX L.H. received grants from the National Institute of Diabetes and
   Digestive and Kidney Diseases: R01DK107641 and R01DK120309.
CR Accili D, 2004, CELL, V117, P421, DOI 10.1016/S0092-8674(04)00452-0
   An HY, 2020, SCI REP-UK, V10, DOI 10.1038/s41598-020-67030-5
   ARANY Z, 1994, CELL, V77, P799, DOI 10.1016/0092-8674(94)90127-9
   Balasubramanyam K, 2004, J BIOL CHEM, V279, P51163, DOI 10.1074/jbc.M409024200
   Bauer PV, 2018, CELL METAB, V27, P101, DOI 10.1016/j.cmet.2017.09.019
   Beilharz JE, 2016, BRAIN BEHAV IMMUN, V57, P304, DOI 10.1016/j.bbi.2016.07.151
   Bibbo S, 2014, J IMMUNOL RES, V2014, DOI 10.1155/2014/462740
   Bowers EM, 2010, CHEM BIOL, V17, P471, DOI 10.1016/j.chembiol.2010.03.006
   Brent MM, 2008, STRUCTURE, V16, P1407, DOI 10.1016/j.str.2008.06.013
   Burks DJ, 1998, J BIOL CHEM, V273, P31061, DOI 10.1074/jbc.273.47.31061
   Cai DS, 2005, NAT MED, V11, P183, DOI 10.1038/nm1166
   Canfora EE, 2015, NAT REV ENDOCRINOL, V11, P577, DOI 10.1038/nrendo.2015.128
   Cani PD, 2008, DIABETES, V57, P1470, DOI 10.2337/db07-1403
   Cani PD, 2007, DIABETES, V56, P1761, DOI 10.2337/db06-1491
   Cao J, 2017, NAT COMMUN, V8, DOI 10.1038/s41467-017-00163-w
   Caporaso JG, 2011, GENOME BIOL, V12, DOI 10.1186/gb-2011-12-5-r50
   Carmody RN, 2015, CELL HOST MICROBE, V17, P72, DOI 10.1016/j.chom.2014.11.010
   CHEATHAM B, 1995, ENDOCR REV, V16, P117, DOI 10.1210/er.16.2.117
   Cheng ZY, 2009, NAT MED, V15, P1307, DOI 10.1038/nm.2049
   Christiansen CB, 2018, AM J PHYSIOL-GASTR L, V315, pG53, DOI 10.1152/ajpgi.00346.2017
   Clark A, 2016, J INT SOC SPORT NUTR, V13, DOI 10.1186/s12970-016-0155-6
   d'Hennezel E, 2017, MSYSTEMS, V2, DOI 10.1128/mSystems.00046-17
   Desouza C, 2003, DIABETES CARE, V26, P1485, DOI 10.2337/diacare.26.5.1485
   Dong XC, 2006, J CLIN INVEST, V116, P101, DOI 10.1172/JCI25735
   Doria A, 2008, CELL METAB, V8, P186, DOI 10.1016/j.cmet.2008.08.006
   Duca FA, 2014, DIABETES, V63, P1624, DOI 10.2337/db13-1526
   Eamin EE, 2013, J NUTR, V143, P1872, DOI 10.3945/jn.113.179549
   Favier CF, 2003, ANAEROBE, V9, P219, DOI 10.1016/j.anaerobe.2003.07.001
   Fisher SJ, 2003, J CLIN INVEST, V111, P463, DOI 10.1172/JCI16426
   Forslund K, 2015, NATURE, V528, P262, DOI 10.1038/nature15766
   Gao ZG, 2009, J BIOL CHEM, V284, P18368, DOI 10.1074/jbc.M109.007260
   Gerhart-Hines Z, 2007, EMBO J, V26, P1913, DOI 10.1038/sj.emboj.7601633
   Goodman RH, 2000, GENE DEV, V14, P1553
   Guo SD, 2014, J ENDOCRINOL, V220, pT1, DOI 10.1530/JOE-13-0327
   Gupta VK, 2017, FRONT MICROBIOL, V8, DOI 10.3389/fmicb.2017.01162
   Hamilton MK, 2015, AM J PHYSIOL-GASTR L, V308, pG840, DOI 10.1152/ajpgi.00029.2015
   Hancer NJ, 2014, J BIOL CHEM, V289, P12467, DOI 10.1074/jbc.M114.554162
   He L, 2020, TRENDS PHARMACOL SCI, V41, P868, DOI 10.1016/j.tips.2020.09.001
   He L, 2016, J BIOL CHEM, V291, P10562, DOI 10.1074/jbc.M116.719666
   He L, 2014, J ENDOCRINOL, V221, P363, DOI 10.1530/JOE-14-0084
   He L, 2013, MOL ENDOCRINOL, V27, P1322, DOI 10.1210/me.2012-1413
   He L, 2012, J BIOL CHEM, V287, P32069, DOI 10.1074/jbc.M112.385864
   He L, 2009, CELL, V137, P635, DOI 10.1016/j.cell.2009.03.016
   Heiman ML, 2016, MOL METAB, V5, P317, DOI 10.1016/j.molmet.2016.02.005
   HEMS DA, 1972, BIOCHEM J, V129, P529, DOI 10.1042/bj1290529
   Hildebrandt MA, 2009, GASTROENTEROLOGY, V137, P1716, DOI 10.1053/j.gastro.2009.08.042
   Hirosumi J, 2002, NATURE, V420, P333, DOI 10.1038/nature01137
   Hong HJ, 2014, J VET SCI, V15, P179, DOI 10.4142/jvs.2014.15.2.179
   Huttenhower C, 2012, NATURE, V486, P207, DOI 10.1038/nature11234
   Jakobsdottir G, 2013, PLOS ONE, V8, DOI 10.1371/journal.pone.0080476
   Kagan JC, 2006, CELL, V125, P943, DOI 10.1016/j.cell.2006.03.047
   Kaiser C, 2004, BMC BIOL, V2, DOI 10.1186/1741-7007-2-23
   Kang HT, 2009, AGING CELL, V8, P426, DOI 10.1111/j.1474-9726.2009.00487.x
   Kang W, 2012, METABOLISM, V61, P424, DOI 10.1016/j.metabol.2011.08.003
   Kassaian N, 2020, NUTRITION, V79-80, DOI 10.1016/j.nut.2020.110854
   KASUGA M, 1982, SCIENCE, V215, P185, DOI 10.1126/science.7031900
   KATZ J, 1984, J CLIN INVEST, V74, P1901, DOI 10.1172/JCI111610
   Kawada Y, 2017, PLOS ONE, V12, DOI 10.1371/journal.pone.0184435
   Kemper JK, 2009, CELL METAB, V10, P392, DOI 10.1016/j.cmet.2009.09.009
   Koo SH, 2005, NATURE, V437, P1109, DOI 10.1038/nature03967
   Kopp W, 2019, DIABET METAB SYND OB, V12, P2221, DOI 10.2147/DMSO.S216791
   KREBS EG, 1989, JAMA-J AM MED ASSOC, V262, P1815, DOI 10.1001/jama.262.13.1815
   Kunert O, 2003, DIABETES, V52, P2475, DOI 10.2337/diabetes.52.10.2475
   Lagouge M, 2006, CELL, V127, P1109, DOI 10.1016/j.cell.2006.11.013
   Lasko LM, 2017, NATURE, V550, P128, DOI 10.1038/nature24028
   Lee CJ, 2020, ANN NY ACAD SCI, V1461, P37, DOI 10.1111/nyas.14107
   Ley RE, 2005, P NATL ACAD SCI USA, V102, P11070, DOI 10.1073/pnas.0504978102
   Ley RE, 2006, NATURE, V444, P1022, DOI 10.1038/4441022a
   Liu Y, 2008, NATURE, V456, P269, DOI 10.1038/nature07349
   MAGNUSSON I, 1992, J CLIN INVEST, V90, P1323, DOI 10.1172/JCI115997
   Marcu MG, 2006, MED CHEM, V2, P169, DOI 10.2174/157340606776056133
   Marek R, 2011, J NEUROSCI, V31, P7486, DOI 10.1523/JNEUROSCI.0133-11.2011
   Margolis B, 1999, KIDNEY INT, V56, P1230, DOI 10.1046/j.1523-1755.1999.00700.x
   McKenney PT, 2015, CELL, V163, P1326, DOI 10.1016/j.cell.2015.11.032
   Morimoto T, 2008, J CLIN INVEST, V118, P868, DOI 10.1172/JCI33160
   MYERS MG, 1992, P NATL ACAD SCI USA, V89, P10350, DOI 10.1073/pnas.89.21.10350
   Nakae J, 2001, J CLIN INVEST, V108, P1359, DOI 10.1172/JCI12876
   NEWGARD CB, 1984, J BIOL CHEM, V259, P6958
   Nicholson JK, 2012, SCIENCE, V336, P1262, DOI 10.1126/science.1223813
   Palacios T, 2017, TRIALS, V18, DOI 10.1186/s13063-016-1762-x
   Park BS, 2009, NATURE, V458, P1191, DOI 10.1038/nature07830
   Peng JH, 2018, J MOL ENDOCRINOL, V60, pR1, DOI 10.1530/JME-17-0151
   Peng LY, 2009, J NUTR, V139, P1619, DOI 10.3945/jn.109.104638
   PETRUZZELLI LM, 1982, P NATL ACAD SCI-BIOL, V79, P6792, DOI 10.1073/pnas.79.22.6792
   Ponugoti B, 2010, J BIOL CHEM, V285, P33959, DOI 10.1074/jbc.M110.122978
   Postler TS, 2017, CELL METAB, V26, P110, DOI 10.1016/j.cmet.2017.05.008
   Qiang L, 2010, J BIOL CHEM, V285, P27396, DOI 10.1074/jbc.M110.140228
   Qin JJ, 2012, NATURE, V490, P55, DOI 10.1038/nature11450
   Quigley Eamonn M M, 2013, Gastroenterol Hepatol (N Y), V9, P560
   Razzini G, 2000, MOL ENDOCRINOL, V14, P823, DOI 10.1210/me.14.6.823
   Richards P, 2016, PEPTIDES, V77, P21, DOI 10.1016/j.peptides.2015.06.006
   Ridaura VK, 2013, SCIENCE, V341, P1079, DOI 10.1126/science.1241214
   Ron D, 2007, NAT REV MOL CELL BIO, V8, P519, DOI 10.1038/nrm2199
   Samuel VT, 2012, CELL, V148, P852, DOI 10.1016/j.cell.2012.02.017
   Sanna S, 2019, NAT GENET, V51, P600, DOI 10.1038/s41588-019-0350-x
   SHULMAN GI, 1985, J CLIN INVEST, V76, P1229, DOI 10.1172/JCI112078
   Stefanaki C, 2019, J CLIN MED, V8, DOI 10.3390/jcm8101743
   Stevenson RJ, 2020, ROY SOC OPEN SCI, V7, DOI 10.1098/rsos.191338
   Tai NW, 2015, REV ENDOCR METAB DIS, V16, P55, DOI 10.1007/s11154-015-9309-0
   Tan HWS, 2015, J MOL ENDOCRINOL, V55, P197, DOI 10.1530/JME-15-0140
   Taniguchi CM, 2006, NAT REV MOL CELL BIO, V7, P85, DOI 10.1038/nrm1837
   Tilg H, 2020, NAT REV IMMUNOL, V20, P40, DOI 10.1038/s41577-019-0198-4
   TUCKER GT, 1981, BRIT J CLIN PHARMACO, V12, P235
   Turnbaugh PJ, 2006, NATURE, V444, P1027, DOI 10.1038/nature05414
   Turroni F, 2012, PLOS ONE, V7, DOI 10.1371/journal.pone.0036957
   Vannucci R C, 2001, Semin Neonatol, V6, P147, DOI 10.1053/siny.2001.0044
   Vatanen T, 2016, CELL, V165, P1551, DOI 10.1016/j.cell.2016.05.056
   Wajngot A, 2001, METABOLISM, V50, P47, DOI 10.1053/meta.2001.19422
   WHITE MF, 1985, NATURE, V318, P183, DOI 10.1038/318183a0
   White MF, 2002, AM J PHYSIOL-ENDOC M, V283, pE413, DOI 10.1152/ajpendo.00514.2001
   WILCOCK C, 1991, J PHARM PHARMACOL, V43, P442, DOI 10.1111/j.2042-7158.1991.tb03507.x
   Wondisford AR, 2014, J BIOL CHEM, V289, P4326, DOI 10.1074/jbc.M113.540500
   Wu H, 2017, NAT MED, V23, P850, DOI 10.1038/nm.4345
   Wu YX, 2018, DIABETES, V67, P2167, DOI 10.2337/db18-0674
   Yang Q, 2020, NUTRIENTS, V12, DOI 10.3390/nu12020381
   Ye LH, 2019, ELIFE, V8, DOI 10.7554/eLife.48479
   Zeng MC, 2017, TOXICOL LETT, V271, P26, DOI 10.1016/j.toxlet.2017.02.023
   Zhang CH, 2012, ISME J, V6, P1848, DOI 10.1038/ismej.2012.27
   Zhang J, 2007, J BIOL CHEM, V282, P34356, DOI 10.1074/jbc.M706644200
   Zhang KB, 2019, ENDOCRINOLOGY, V160, P1333, DOI 10.1210/en.2018-00853
   Zheng PL, 2018, DIABETES-METAB RES, V34, DOI 10.1002/dmrr.3043
   Zhou FY, 2020, CELL DEATH DIS, V11, DOI 10.1038/s41419-020-02960-6
   Zhou XY, 2004, NAT MED, V10, P633, DOI 10.1038/nm1050
NR 123
TC 7
Z9 7
U1 2
U2 4
PU MDPI
PI BASEL
PA ST ALBAN-ANLAGE 66, CH-4052 BASEL, SWITZERLAND
EI 1422-0067
J9 INT J MOL SCI
JI Int. J. Mol. Sci.
PD FEB
PY 2021
VL 22
IS 4
AR 2121
DI 10.3390/ijms22042121
PG 13
WC Biochemistry & Molecular Biology; Chemistry, Multidisciplinary
WE Science Citation Index Expanded (SCI-EXPANDED)
SC Biochemistry & Molecular Biology; Chemistry
GA QP3PM
UT WOS:000623749300001
PM 33672754
OA Green Published, gold
DA 2022-07-02
ER

PT J
AU Makri, E
   Goulas, A
   Polyzos, SA
AF Makri, Evangelia
   Goulas, Antonis
   Polyzos, Stergios A.
TI Epidemiology, Pathogenesis, Diagnosis and Emerging Treatment of
   Nonalcoholic Fatty Liver Disease
SO ARCHIVES OF MEDICAL RESEARCH
LA English
DT Review
DE Fibrosis; Insulin resistance; Nonalcoholic fatty liver disease;
   Nonalcoholic steatohepatitis; Steatosis; Treatment
AB Nonalcoholic fatty liver disease (NAFLD) is the most common chronic liver disease, with an estimated rising prevalence, in concert with the epidemics of obesity and type 2 diabetes. The pathogenesis of NAFLD is not fully elucidated. Besides weight gain and insulin resistance, many other factors seem to contribute, including adipokines, gut microbiota and genetic predisposition. The disease starts as hepatic steatosis, which may proceed to nonalcoholic steatohepatitis (NASH); if fibrosis is added, the risk of cirrhosis and/or hepatocellular carcinoma is augmented. Liver biopsy is considered the gold standard for the diagnosis and staging of NAFLD; the early use of reliable and easily applied diagnostic tools, such as noninvasive biomarkers, is needed to identify patients at different -preferably early -stages of disease however. Whilst lifestyle modification is the first step to manage NAFLD, there is poor compliance, leading to the need of drug therapy. Accordingly, a variety of medications is under investigation. Given the multifaceted pathophysiology of NAFLD, probably, a combination of approaches in an individualized basis may be a more appropriate management. This review summarizes evidence on the epidemiology, pathogenesis, diagnosis and treatment of NAFLD. (C) 2020 IMSS. Published by Elsevier Inc.
C1 [Makri, Evangelia; Goulas, Antonis; Polyzos, Stergios A.] Aristotle Univ Thessaloniki, Sch Med, Lab Pharmacol 1, Thessaloniki, Greece.
RP Polyzos, SA (corresponding author), Sch Med, Lab Pharmacol 1, Campus Aristotle Univ Thessaloniki, Thessaloniki 54124, Macedonia, Greece.
EM spolyzos@auth.gr
RI Makri, Evangelia/AAG-9093-2021
OI Makri, Evangelia/0000-0003-3177-2129
CR ADACHI M, 2008, MINERVA ENDOCRINOL, V47, P677, DOI DOI 10.1002/hep.21991
   ADAMS LA, 2005, INT J OBESITY, V129, P113, DOI DOI 10.1053/j.gastro.2005.04.014
   Adams LA, 2011, J GASTROEN HEPATOL, V26, P1536, DOI 10.1111/j.1440-1746.2011.06774.x
   Akyuz U, 2015, SCAND J GASTROENTERO, V50, P341, DOI 10.3109/00365521.2014.983160
   Alkayyali T, 2020, ACTA DIABETOL, V57, P613, DOI 10.1007/s00592-019-01467-7
   AMANULLAH I, 2019, METABOLISM, V95, P601, DOI DOI 10.1136/postgradmedj-2018-136364
   ANGULO P, 2007, GUT, V45, P846, DOI DOI 10.1002/hep.21496
   Anstee QM, 2020, J HEPATOL, V73, P505, DOI 10.1016/j.jhep.2020.04.003
   ARAB JP, 2018, HEPATOLOGY, V13, P321, DOI DOI 10.1146/annurev-pathol-020117-043617
   ARAB JP, 2017, CELL METAB, V65, P350, DOI DOI 10.1002/hep.28709
   ARAGONES G, 2020, FRONT PHYSIOL, V44, P875, DOI DOI 10.1038/s41366-019-0430-0
   Ardern CI, 2005, CIRCULATION, V112, P1478, DOI 10.1161/CIRCULATIONAHA.105.548198
   Argo CK, 2009, CLIN LIVER DIS, V13, P511, DOI 10.1016/j.cld.2009.07.005
   Assy N, 2000, DIGEST DIS SCI, V45, P1929, DOI 10.1023/A:1005661516165
   Athyros VG, 2020, CURR VASC PHARMACOL, V18, P172, DOI 10.2174/1570161117666190405164313
   Athyros VG, 2017, METABOLISM, V71, P17, DOI 10.1016/j.metabol.2017.02.014
   Aykut UE, 2014, SCAND J GASTROENTERO, V49, P1343, DOI 10.3109/00365521.2014.958099
   BARB D, 2016, J DIABETES COMPLICAT, V65, P1183, DOI DOI 10.1016/j.metabol.2016.04.004
   Basaranoglu M, 2015, HEPATOBIL SURG NUTR, V4, P109, DOI 10.3978/j.issn.2304-3881.2014.11.05
   Bedogni G, 2006, BMC GASTROENTEROL, V6, DOI 10.1186/1471-230X-6-33
   Bedogni G, 2010, BMC GASTROENTEROL, V10, DOI 10.1186/1471-230X-10-98
   BOURSIER J, 2016, GASTROENTEROLOGY, V65, P570, DOI DOI 10.1016/j.jhep.2016.04.023
   Boutari C, METABOLISM
   BROWNING JD, 2004, WORLD J GASTROENTERO, V40, P1387, DOI DOI 10.1002/hep.20466
   BUGIANESI E, 2010, HEPATOLOGY, V16, P1941
   Buzzetti E, 2016, METABOLISM, V65, P1038, DOI 10.1016/j.metabol.2015.12.012
   Byrne CD, 2015, J HEPATOL, V62, pS47, DOI 10.1016/j.jhep.2014.12.012
   Chalasani N, 2018, HEPATOLOGY, V67, P328, DOI 10.1002/hep.29367
   Chartampilas E, 2018, HORM-INT J ENDOCRINO, V17, P69, DOI 10.1007/s42000-018-0012-x
   Chitturi S, 2018, J GASTROEN HEPATOL, V33, P86, DOI 10.1111/jgh.13856
   Dai WJ, 2017, MEDICINE, V96, DOI 10.1097/MD.0000000000008179
   DONGIOVANNI P, 2014, J HEPATOL, V20, P12945, DOI DOI 10.3748/wjg.v20.i36.12945
   DONNELLY KL, 2005, DIGEST LIVER DIS, V115, P1343, DOI DOI 10.1172/JCI200523621
   Doulberis M, 2020, J CLIN MED, V9, DOI 10.3390/jcm9040933
   EASL, 2016, DIABETOLOGIA, V59, P1121, DOI 10.1007/s00125-016-3902-y
   Eslam M, 2020, J HEPATOL, V73, P202, DOI 10.1016/j.jhep.2020.03.039
   Eslam M, 2020, GASTROENTEROLOGY, V158, P1999, DOI 10.1053/j.gastro.2019.11.312
   Feldstein AE, 2010, J LIPID RES, V51, P3046, DOI 10.1194/jlr.M007096
   Ferramosca A, 2014, WORLD J GASTROENTERO, V20, P1746, DOI 10.3748/wjg.v20.i7.1746
   GAO X, 2016, NEW ENGL J MED, V46, P1226, DOI DOI 10.1111/hepr.12671
   GU J, 2019, HORM-INT J ENDOCRINO, V29, P3564, DOI DOI 10.1007/s00330-019-06072-4
   Guha IN, 2008, HEPATOLOGY, V47, P455, DOI 10.1002/hep.21984
   GUILHERME A, 2008, CURR PHARM DESIGN, V9, P367, DOI DOI 10.1038/nrm2391
   HALFON P, 2008, HEPATOLOGY, V32, P22
   HARRISON SA, 2019, ALIMENT PHARM THER, V394, P2012, DOI DOI 10.1016/S0140-6736(19)32517-6
   HARRISON SA, 2008, AM J TRANSL RES, V57, P1441, DOI DOI 10.1136/gut.2007.146019
   HARRISON SA, 2016, LANCET, V44, P1183, DOI DOI 10.1111/apt.13816
   HARRISON SA, 2020, CLIN GASTROENTEROL H, V73, P26, DOI DOI 10.1016/j.jhep.2020.02.027
   Hernaez R, 2011, HEPATOLOGY, V54, P1082, DOI 10.1002/hep.24452
   KAYA E, 2020, HEPATOLOGY, V14, P486, DOI DOI 10.5009/gnl19173
   Kaya E, 2020, HEPATOL FORUM, DOI [10.14744/hf.2020.0006, DOI 10.14744/HF.2020.0006]
   KEATING SE, 2012, METABOLISM, V57, P157
   KIRPICH IA, 2015, HORM-INT J ENDOCRINO, V48, P923, DOI DOI 10.1016/j.clinbiochem.2015.06.023
   Kleiner DE, 2012, SEMIN LIVER DIS, V32, P3, DOI 10.1055/s-0032-1306421
   Koehler EM, 2012, J HEPATOL, V57, P1305, DOI 10.1016/j.jhep.2012.07.028
   Koliaki C, 2015, CELL METAB, V21, P739, DOI 10.1016/j.cmet.2015.04.004
   KOTRONEN A, 2009, SEMIN LIVER DIS, V137, P865, DOI DOI 10.1053/j.gastro.2009.06.005
   KRUGER FC, 2011, LIVER INT, V101, P477
   Lambert JE, 2014, GASTROENTEROLOGY, V146, P726, DOI 10.1053/j.gastro.2013.11.049
   Lancaster GI, 2018, CELL METAB, V27, P1096, DOI 10.1016/j.cmet.2018.03.014
   Lefebvre E, 2016, PLOS ONE, V11, DOI 10.1371/journal.pone.0158156
   Liao W, 2003, J LIPID RES, V44, P978, DOI 10.1194/jlr.M300020-JLR200
   LIU YL, 2014, P NATL ACAD SCI USA, V5, P4309, DOI DOI 10.1038/ncomms5309
   Loomba R, 2019, CLIN GASTROENTEROL H, V17, P1867, DOI 10.1016/j.cgh.2018.11.004
   Lucas C, 2018, CLIN EXP HEPATOL, V4, P165, DOI 10.5114/ceh.2018.78120
   MA Y, 2019, NAT COMMUN, V69, P1504, DOI DOI 10.1002/hep.30350
   MAHDESSIAN H, 2014, HEPATOLOGY, V111, P8913, DOI DOI 10.1073/pnas.1323785111
   Marchesini G, 2015, J HEPATOL, V62, P15, DOI 10.1016/j.jhep.2014.10.023
   McPherson S, 2010, GUT, V59, P1265, DOI 10.1136/gut.2010.216077
   Mintziori G, 2016, EXPERT OPIN PHARMACO, V17, P1937, DOI 10.1080/14656566.2016.1225727
   Musso G, 2014, PLOS MED, V11, DOI 10.1371/journal.pmed.1001680
   National Guideline Centre (UK), 2016, NONALCOHOLIC FATTY L
   Newsome PN, 2020, LANCET GASTROENTEROL, V5, P362, DOI 10.1016/S2468-1253(19)30383-8
   NIELSEN MJ, 2013, J GASTROEN HEPATOL, V5, P303
   Park Kyung Sik, 2004, Korean Journal of Internal Medicine, V19, P19
   PEDERSEN BK, 2012, METABOLISM, V8, P457, DOI DOI 10.1038/nrendo.2012.49
   PETTA S, 2017, J CLIN GASTROENTEROL, V45, P510, DOI DOI 10.1111/apt.13889
   PIROLA CJ, 2019, HEPATOLOGY, V60, P176, DOI DOI 10.1194/jlr.P089953
   POLYZOS S, 2009, WORLD J GASTROENTERO, V9, P299
   Polyzos SA, 2012, CURR MOL MED, V12, P68
   POLYZOS SA, 2011, NAT REV MOL CELL BIO, V45, P50, DOI DOI 10.1097/MCG.0b013e3181ec5c66
   POLYZOS SA, 2019, BIOMARKERS, V39, P1587, DOI DOI 10.1111/liv.14123
   POLYZOS SA, 2019, J GASTROEN HEPATOL, V92, P82, DOI DOI 10.1016/j.metabol.2018.11.014
   POLYZOS SA, 2009, METABOLISM, V13, P127
   POLYZOS SA, 2011, DIABETES OBES METAB, V60, P313, DOI DOI 10.1016/j.metabol.2010.09.003
   POLYZOS SA, 2017, HIPPOKRATIA, V42, P92, DOI DOI 10.23736/S0391-1977.16.02563-3
   POLYZOS SA, 2016, CURR MOL MED, V65, P1062, DOI DOI 10.1016/j.metabol.2015.11.006
   POLYZOS SA, 2016, J HEPATOL, V65, P1297, DOI DOI 10.1016/j.metabol.2016.05.013
   POLYZOS SA, 2011, ENDOCRINOLOGY, V12, P498, DOI DOI 10.1177/1470320311402110
   POLYZOS SA, 2019, J RENIN-ANGIO-ALDO S, V96, P66, DOI DOI 10.1016/j.metabol.2019.05.001
   POLYZOS SA, 2010, NAT REV IMMUNOL, V12, P365
   POLYZOS SA, 2014, ALIMENT PHARM THER, V63, P207, DOI DOI 10.1016/j.metabol.2013.09.013
   Polyzos SA, 2020, METABOLISM, V111, DOI 10.1016/j.metabol.2020.154318
   Polyzos SA, 2020, METABOLISM, V104, DOI 10.1016/j.metabol.2020.154144
   Polyzos SA, 2018, HORM-INT J ENDOCRINO, V17, P321, DOI 10.1007/s42000-018-0049-x
   Polyzos SA, 2017, DIABETES OBES METAB, V19, P1805, DOI 10.1111/dom.12989
   Polyzos SA, 2016, METABOLISM, V65, P1007, DOI 10.1016/j.metabol.2015.12.009
   Polyzos SA, 2016, DIABETOLOGIA, V59, P30, DOI 10.1007/s00125-015-3769-3
   Polyzos SA, 2015, METABOLISM, V64, P60, DOI 10.1016/j.metabol.2014.10.012
   Polyzos SA, 2014, METABOLISM, V63, P161, DOI 10.1016/j.metabol.2013.10.010
   Polyzos SA, 2013, BIOMARKERS, V18, P607, DOI 10.3109/1354750X.2013.838305
   Polyzos SA, 2013, ANN HEPATOL, V12, P749, DOI 10.1016/S1665-2681(19)31316-X
   Polyzos SA, 2012, J CLIN GASTROENTEROL, V46, P272, DOI 10.1097/MCG.0b013e31824587e0
   POYNARD T, 2006, EUR J CLIN INVEST, V6, P34
   Poynard Thierry, 2005, Comp Hepatol, V4, P10
   Ratziu V, 2000, GASTROENTEROLOGY, V118, P1117, DOI 10.1016/S0016-5085(00)70364-7
   Ratziu V, 2016, GASTROENTEROLOGY, V150, P1147, DOI 10.1053/j.gastro.2016.01.038
   Safadi R, 2014, CLIN GASTROENTEROL H, V12, P2085, DOI 10.1016/j.cgh.2014.04.038
   SAMSON SL, 2013, METABOLISM, V27, P401, DOI DOI 10.1016/j.jdiacomp.2012.12.005
   SANYAL AJ, 2010, POSTGRAD MED J, V362, P1675
   Sanyal A, 2018, LANCET, V392, P2705, DOI 10.1016/S0140-6736(18)31785-9
   SAYINER M, 2017, HEPATOLOGY, V51, P254, DOI DOI 10.1097/MCG.0000000000000567
   SEKI E, 2008, CLIN BIOCHEM, V48, P322, DOI DOI 10.1002/hep.22306
   SOOKOIAN S, 2011, SCI REP-UK, V53, P1883, DOI DOI 10.1002/hep.24283
   SOOKOIAN S, 2018, SCAND J GASTROENTERO, V47, P16, DOI DOI 10.1111/apt.14401
   SUMIDA Y, 2011, ANN HEPATOL, V46, P257, DOI DOI 10.1007/s00535-010-0305-6
   TILG H, 2006, HEPATOLOGY, V6, P772, DOI DOI 10.1038/nri1937
   TSOCHATZIS E, 2006, METABOLISM, V101, P2629, DOI DOI 10.1111/j.1572-0241.2006.00848.x
   TURCHINOVICH A, 2018, ACTA DIABETOL, V9, P1256, DOI DOI 10.3389/fphys.2018.01256
   Ulasoglu C, 2019, J GASTROINTEST LIVER, V28, P427, DOI 10.15403/jgld-293
   UNALPARIDA A, 2017, CLIN GASTROENTEROL H, V66, P84, DOI DOI 10.1002/hep.29113
   Varol PH, 2020, EUR J GASTROEN HEPAT, V32, P1352, DOI 10.1097/MEG.0000000000001656
   Venetsanaki V, 2019, EUR J PHARMACOL, V863, DOI 10.1016/j.ejphar.2019.172661
   Vernon G, 2011, ALIMENT PHARM THER, V34, P274, DOI 10.1111/j.1365-2036.2011.04724.x
   Vilar-Gomez E, 2015, GASTROENTEROLOGY, V149, P367, DOI 10.1053/j.gastro.2015.04.005
   VILARGOMEZ E, 2018, NAT REV GASTRO HEPAT, V68, P305, DOI DOI 10.1016/j.jhep.2017.11.013
   Vos MB, 2013, HEPATOLOGY, V57, P2525, DOI 10.1002/hep.26299
   Wada T, 2010, ENDOCRINOLOGY, V151, P2040, DOI 10.1210/en.2009-0869
   Williamson RM, 2011, DIABETES CARE, V34, P1139, DOI 10.2337/dc10-2229
   Wong VWS, 2015, J HEPATOL, V62, P182, DOI 10.1016/j.jhep.2014.08.041
   WONG VS, 2013, HEPATOL RES, V12, P256
   WONG VS, 2018, BMC GASTROENTEROL, V15, P461, DOI DOI 10.1038/s41575-018-0014-9
   Wu JT, 2020, LIPIDS HEALTH DIS, V19, DOI 10.1186/s12944-020-01207-9
   Wu KT, 2016, J CLIN LIPIDOL, V10, P420, DOI 10.1016/j.jacl.2015.12.026
   Xu RF, 2015, SCI REP-UK, V5, DOI 10.1038/srep09284
   YAMAGUCHI K, 2007, CELL METAB, V45, P1366, DOI DOI 10.1002/hep.21655
   YAMASHITA T, 2009, ANNU REV PATHOL-MECH, V50, P100, DOI DOI 10.1016/j.jhep.2008.07.036
   YILMAZ Y, 2010, J CLIN INVEST, V40, P887
   Yilmaz Y, 2019, TURK J GASTROENTEROL, V30, P892, DOI 10.5152/tjg.2019.19072
   Yilmaz Y, 2014, J DIABETES COMPLICAT, V28, P328, DOI 10.1016/j.jdiacomp.2014.01.013
   Yilmaz Y, 2012, SEMIN LIVER DIS, V32, P14, DOI 10.1055/s-0032-1306422
   Younossi Z, 2011, J HEPATOL, V54, pS8, DOI 10.1016/S0168-8278(11)60018-4
   YOUNOSSI ZM, 2019, EUR J PHARMACOL, V394, P2184, DOI DOI 10.1016/S0140-6736(19)33041-7
   Younossi Z, 2019, HEPATOLOGY, V69, P2672, DOI 10.1002/hep.30251
   Younossi Z, 2019, CLIN GASTROENTEROL H, V17, P748, DOI 10.1016/j.cgh.2018.05.057
   Younossi Z, 2018, NAT REV GASTRO HEPAT, V15, P11, DOI 10.1038/nrgastro.2017.109
   Younossi ZM, 2021, HEPATOLOGY, V73, P1194, DOI 10.1002/hep.31420
   Younossi ZM, 2020, DIABETES CARE, V43, P283, DOI 10.2337/dc19-1113
   Younossi ZM, 2019, J HEPATOL, V71, P793, DOI 10.1016/j.jhep.2019.06.021
   Younossi ZM, 2016, HEPATOLOGY, V64, P1577, DOI 10.1002/hep.28785
   Younossi ZM, 2016, HEPATOLOGY, V64, P73, DOI 10.1002/hep.28431
   Younossi ZM, 2012, MEDICINE, V91, P319, DOI 10.1097/MD.0b013e3182779d49
   Younossi ZM, 2011, CLIN GASTROENTEROL H, V9, P524, DOI 10.1016/j.cgh.2011.03.020
   ZENG J, 2020, MEDICINE, V26, P1792, DOI DOI 10.3748/wjg.v26.i15.1792
   Zou B, 2020, J INTERN MED, V288, P139, DOI 10.1111/joim.13069
   2017, HEPATOLOGY, V49, P471, DOI DOI 10.1016/j.dld.2017.01.147
NR 156
TC 26
Z9 27
U1 25
U2 63
PU ELSEVIER SCIENCE INC
PI NEW YORK
PA STE 800, 230 PARK AVE, NEW YORK, NY 10169 USA
SN 0188-4409
EI 1873-5487
J9 ARCH MED RES
JI Arch. Med. Res.
PD JAN
PY 2021
VL 52
IS 1
BP 25
EP 37
DI 10.1016/j.arcmed.2020.11.010
EA JAN 2021
PG 13
WC Medicine, Research & Experimental
WE Science Citation Index Expanded (SCI-EXPANDED)
SC Research & Experimental Medicine
GA QA8CS
UT WOS:000613669700003
PM 33334622
DA 2022-07-02
ER

PT J
AU Jensen, AB
   Sorensen, TIA
   Pedersen, O
   Jess, T
   Brunak, S
   Allin, KH
AF Jensen, Anders B.
   Sorensen, Thorkild I. A.
   Pedersen, Oluf
   Jess, Tine
   Brunak, Soren
   Allin, Kristine H.
TI Increase in clinically recorded type 2 diabetes after colectomy
SO ELIFE
LA English
DT Article
ID GUT MICROBIOTA; RHEUMATOID-ARTHRITIS; INSULIN; GLUCOSE; IMPACT;
   ASSOCIATION; METAGENOME; MECHANISMS; RELEASE; CELLS
AB The colon hosts gut microbes and glucagon-like peptide 1 secreting cells, both of which influence glucose homeostasis. We tested whether colectomy is associated with development of type 2 diabetes. Using nationwide register data, we identified patients who had undergone total colectomy, partial colectomy, or proctectomy. For each colectomy patient, we selected 15 non-colectomy patients who had undergone other surgeries. Compared with noncolectomy patients, patients with total colectomy (n = 3,793) had a hazard ratio (HR) of clinically recorded type 2 diabetes of 1.40 (95% confidence interval [CI], 1.21 to 1.62; p<0.001). Corresponding HRs after right hemicolectomy (n = 10,989), left hemicolectomy (n = 2,513), and sigmoidectomy (n = 13,927) were 1.08 (95% CI, 0.99 to 1.19; p=0.10), 1.41 (95% CI, 1.19 to 1.67; p<0.001) and 1.30 (95% CI, 1.21 to 1.40; p<0.001), respectively. Although we were not able to adjust for several potential confounders, our findings suggest that the left colon may contribute to maintenance of glucose homeostasis.
C1 [Jensen, Anders B.; Brunak, Soren] Univ Copenhagen, Fac Hlth & Med Sci, Novo Nordisk Fdn Ctr Prot Res, Copenhagen, Denmark.
   [Jensen, Anders B.] Mt Sinai Hlth Syst, Inst Next Generat Healthcare, New York, NY USA.
   [Sorensen, Thorkild I. A.; Pedersen, Oluf; Allin, Kristine H.] Univ Copenhagen, Fac Hlth & Med Sci, Sect Metab Genet, Novo Nordisk Fdn Ctr Basic Metab Res, Copenhagen, Denmark.
   [Sorensen, Thorkild I. A.] Univ Copenhagen, Fac Hlth & Med Sci, Sect Epidemiol, Dept Publ Hlth, Copenhagen, Denmark.
   [Jess, Tine; Allin, Kristine H.] Bispebjerg & Frederiksberg Hosp, Ctr Clin Res & Prevent, Copenhagen, Denmark.
RP Brunak, S (corresponding author), Univ Copenhagen, Fac Hlth & Med Sci, Novo Nordisk Fdn Ctr Prot Res, Copenhagen, Denmark.; Allin, KH (corresponding author), Univ Copenhagen, Fac Hlth & Med Sci, Sect Metab Genet, Novo Nordisk Fdn Ctr Basic Metab Res, Copenhagen, Denmark.; Allin, KH (corresponding author), Bispebjerg & Frederiksberg Hosp, Ctr Clin Res & Prevent, Copenhagen, Denmark.
EM soren.brunak@cpr.ku.dk; kristine.allin@regionh.dk
RI Pedersen, Oluf/AAG-8015-2020; Allin, Kristine Højgaard/ABG-3463-2021;
   Pedersen, Oluf/Z-1731-2019
OI Pedersen, Oluf/0000-0002-3321-3972; Sorensen, Thorkild
   I.A./0000-0003-4821-430X; Allin, Kristine/0000-0002-6880-5759
FU Horizon 2020 [634143]; Novo Nordisk Foundation [NNF16OC0022586,
   NNF17OC0027594, NNF14CC0001]; Danish Diabetes Association
FX Horizon 2020 MedBioinformatics -Research and Innovation Programme (grant
   agreement no. 634143) Anders B Jensen; The Novo Nordisk Foundation
   NNF16OC0022586 Kristine H Allin; The Danish Diabetes Association
   Kristine H Allin; The Novo Nordisk Foundation NNF17OC0027594 Anders B
   Jensen Soren Brunak; The Novo Nordisk Foundation NNF14CC0001 Anders B
   Jensen Soren Brunak
CR Allin KH, 2018, DIABETOLOGIA, V61, P810, DOI 10.1007/s00125-018-4550-1
   Allin KH, 2015, EUR J ENDOCRINOL, V172, pR167, DOI 10.1530/EJE-14-0874
   Antohe JL, 2012, ARTHRIT CARE RES, V64, P215, DOI 10.1002/acr.20657
   Backhed F, 2004, P NATL ACAD SCI USA, V101, P15718, DOI 10.1073/pnas.0407076101
   Berentzen TL, 2011, PLOS ONE, V6, DOI 10.1371/journal.pone.0023104
   BESTERMAN HS, 1982, GUT, V23, P854, DOI 10.1136/gut.23.10.854
   DEACON CF, 1995, FEBS LETT, V372, P269, DOI 10.1016/0014-5793(95)00983-G
   Diabetesforeningen, 2018, FACTS DIAB DENM
   Donaldson GP, 2016, NAT REV MICROBIOL, V14, P20, DOI 10.1038/nrmicro3552
   EISSELE R, 1992, EUR J CLIN INVEST, V22, P283, DOI 10.1111/j.1365-2362.1992.tb01464.x
   Faerch K, 2015, DIABETES, V64, P2513, DOI 10.2337/db14-1751
   Forslund K, 2015, NATURE, V528, P262, DOI 10.1038/nature15766
   Gunawardene AR, 2011, INT J EXP PATHOL, V92, P219, DOI 10.1111/j.1365-2613.2011.00767.x
   Hansen CP, 1997, SCAND J GASTROENTERO, V32, P473, DOI 10.3109/00365529709025084
   Hoist JJ, 2016, SURG OBES RELAT DIS, V12, P1236, DOI 10.1016/j.soard.2016.02.033
   Holst JJ, 2016, DIABETES CARE, V39, P884, DOI 10.2337/dc16-0351
   Jensen AB, 2015, BMJ OPEN, V5, DOI 10.1136/bmjopen-2015-008702
   Jorsal T, 2018, DIABETOLOGIA, V61, P284, DOI 10.1007/s00125-017-4450-9
   Karlsson FH, 2013, NATURE, V498, P99, DOI 10.1038/nature12198
   Lynch SV, 2016, NEW ENGL J MED, V375, P2369, DOI 10.1056/NEJMra1600266
   Lynge E, 2011, SCAND J PUBLIC HEALT, V39, P30, DOI 10.1177/1403494811401482
   Mikkelsen KH, 2015, PLOS ONE, V10, DOI 10.1371/journal.pone.0142352
   Mondot S, 2016, GUT, V65, P954, DOI 10.1136/gutjnl-2015-309184
   Nauck MA, 1996, Z GASTROENTEROL, V34, P159
   Ning Y, 2010, OBES REV, V11, P19, DOI 10.1111/j.1467-789X.2009.00613.x
   Parmentier-Decrucq E, 2009, INFLAMM BOWEL DIS, V15, P1476, DOI 10.1002/ibd.20931
   Pedersen HK, 2016, NATURE, V535, P376, DOI 10.1038/nature18646
   Qin JJ, 2012, NATURE, V490, P55, DOI 10.1038/nature11450
   Reijnders D, 2016, CELL METAB, V24, P341, DOI 10.1016/j.cmet.2016.07.008
   Ridaura VK, 2013, SCIENCE, V341, P1079, DOI 10.1126/science.1241214
   Ridlon JM, 2014, CURR OPIN GASTROEN, V30, P332, DOI 10.1097/MOG.0000000000000057
   Sjolander A, 2013, STAT MED, V32, P4696, DOI 10.1002/sim.5879
   Solomon DH, 2011, JAMA-J AM MED ASSOC, V305, P2525, DOI 10.1001/jama.2011.878
   Svane MS, 2016, INT J OBESITY, V40, P1699, DOI 10.1038/ijo.2016.121
   Tam LS, 2007, CLIN RHEUMATOL, V26, P1495, DOI 10.1007/s10067-007-0539-8
   Vrieze A, 2014, J HEPATOL, V60, P824, DOI 10.1016/j.jhep.2013.11.034
NR 36
TC 9
Z9 10
U1 3
U2 5
PU ELIFE SCIENCES PUBLICATIONS LTD
PI CAMBRIDGE
PA SHERATON HOUSE, CASTLE PARK, CAMBRIDGE, CB3 0AX, ENGLAND
SN 2050-084X
J9 ELIFE
JI eLife
PD OCT 30
PY 2018
VL 7
AR e37420
DI 10.7554/eLife.37420
PG 13
WC Biology
WE Science Citation Index Expanded (SCI-EXPANDED)
SC Life Sciences & Biomedicine - Other Topics
GA GY6GL
UT WOS:000448684700001
PM 30373718
OA Green Published, gold
DA 2022-07-02
ER

PT J
AU Abot, A
   Cani, PD
   Knauf, C
AF Abot, Anne
   Cani, Patrice D.
   Knauf, Claude
TI Impact of Intestinal Peptides on the Enteric Nervous System: Novel
   Approaches to Control Glucose Metabolism and Food Intake
SO FRONTIERS IN ENDOCRINOLOGY
LA English
DT Review
DE enteric nervous system; bioactive peptides; food intake; glucose
   metabolism; diabetes
ID GLUCAGON-LIKE PEPTIDE-1; FAT DIET INGESTION; MYENTERIC NEURONS;
   GASTROINTESTINAL-TRACT; INSULIN SENSITIVITY; DISTAL COLON; Y1 RECEPTOR;
   OBESE MICE; GUT; GHRELIN
AB The gut is one of the most important sources of bioactive peptides in the body. In addition to their direct actions in the brain and/or peripheral tissues, the intestinal peptides can also have an impact on enteric nervous neurons. By modifying the endogenous-production of these peptides, one may expect modify the "local" physiology such as glucose absorption, but also could have a "global" action via the gut-brain axis. Due to the various origins of gut peptides (i.e., nutrients, intestinal wall, gut microbiota) and the heterogeneity of enteric neurons population, the potential physiological parameters control by the interaction between the two partners are multiple. In this review, we will exclusively focus on the role of enteric nervous system as a potential target of gut peptides to control glucose metabolism and food intake. Potential therapeutic strategies based on per os administration of gut peptides to treat type 2 diabetes will be described.
C1 [Abot, Anne; Cani, Patrice D.; Knauf, Claude] UCL, INSERM, EAL, NeuroMicrobiota, Toulouse, France.
   [Abot, Anne; Knauf, Claude] Univ Toulouse III Paul Sabatier, CHU Purpan, IRSD, INSERM,U1220, Paris, France.
   [Cani, Patrice D.] UCL, WELBIO Walloon Excellence Life Sci & BIOtechnol, LDRI, Metab & Nutr Res Grp, Brussels, Belgium.
RP Knauf, C (corresponding author), UCL, INSERM, EAL, NeuroMicrobiota, Toulouse, France.; Knauf, C (corresponding author), Univ Toulouse III Paul Sabatier, CHU Purpan, IRSD, INSERM,U1220, Paris, France.
EM claude.knauf@inserm.fr
RI D., Cani Patrice/M-8055-2016
OI D., Cani Patrice/0000-0003-2040-2448; Knauf, Claude/0000-0001-5213-5378
FU Funds Baillet Latour; ERC [336452-ENIGMO];  [WELBIO-CGR-2017-C2]
FX PC is senior research associate of the FRS-FNRS (Fonds de la Recherche
   Scientifique, Belgium) and received grants from WELBIO-CGR-2017-C2,
   Funds Baillet Latour and ERC Starting Grant 2013 (336452-ENIGMO).
CR Abot A, 2018, MOL METAB, V10, P100, DOI 10.1016/j.molmet.2018.01.020
   Amato A, 2017, NEUROGASTROENT MOTIL, V29, DOI 10.1111/nmo.12901
   Amato A, 2010, NEUROGASTROENT MOTIL, V22, P664, DOI 10.1111/j.1365-2982.2010.01476.x
   Arciszewski MB, 2005, REGUL PEPTIDES, V125, P185, DOI 10.1016/j.regpep.2004.08.036
   Belai A, 1996, J AUTONOM NERV SYST, V58, P163, DOI 10.1016/0165-1838(95)00129-8
   Brooks L, 2017, MOL METAB, V6, P48, DOI 10.1016/j.molmet.2016.10.011
   Browning KN, 2000, NEUROGASTROENT MOTIL, V12, P33
   Bufe Bernd, 2016, BioMolecular Concepts, V7, P205, DOI 10.1515/bmc-2016-0013
   Cammisotto PG, 2007, AM J PHYSIOL-GASTR L, V293, pG773, DOI 10.1152/ajpgi.00260.2007
   Cani PD, 2006, DIABETES, V55, P1484, DOI 10.2337/db05-1360
   Cani PD, 2004, BRIT J NUTR, V92, P521, DOI 10.1079/BJN20041225
   Castan-Iaurell I, 2012, TRENDS ENDOCRIN MET, V23, P234, DOI 10.1016/j.tem.2012.02.005
   Chandrasekharan B, 2007, NEUROGASTROENT MOTIL, V19, P951, DOI 10.1111/j.1365-2982.2007.01023.x
   Chandrasekharan B, 2013, AM J PHYSIOL-GASTR L, V304, pG949, DOI 10.1152/ajpgi.00493.2012
   Chandrasekharan B, 2008, PLOS ONE, V3, DOI 10.1371/journal.pone.0003304
   Cianciulli A, 2009, IMMUNOPHARM IMMUNOT, V31, P51, DOI 10.1080/08923970802338799
   Cote CD, 2014, J BIOL CHEM, V289, P11642, DOI 10.1074/jbc.O114.556068
   De Vadder F, 2015, NEUROGASTROENT MOTIL, V27, P443, DOI 10.1111/nmo.12508
   De Vadder F, 2014, CELL, V156, P84, DOI 10.1016/j.cell.2013.12.016
   Dray C, 2013, GASTROENTEROLOGY, V144, P771, DOI 10.1053/j.gastro.2013.01.004
   Drougard A, 2014, ANTIOXID REDOX SIGN, V20, P557, DOI 10.1089/ars.2013.5182
   Drucker DJ, 2015, DIABETES, V64, P317, DOI 10.2337/db14-1514
   Edholm T, 2004, REGUL PEPTIDES, V121, P25, DOI 10.1016/j.regpep.2004.04.001
   Ellis M, 2013, AM J PHYSIOL-GASTR L, V304, pG749, DOI 10.1152/ajpgi.00358.2012
   Fang PH, 2011, NEUROSCI BULL, V27, P407, DOI 10.1007/s12264-011-1841-7
   Fang PH, 2013, CURR PROTEIN PEPT SC, V14, P669
   Fang PH, 2012, GEN COMP ENDOCR, V179, P115, DOI 10.1016/j.ygcen.2012.07.029
   Florian V, 2013, REGUL PEPTIDES, V185, P73, DOI 10.1016/j.regpep.2013.06.010
   Fournel A, 2017, GUT, V66, P258, DOI 10.1136/gutjnl-2015-310230
   Fujino K, 2003, J PHYSIOL-LONDON, V550, P227, DOI 10.1113/jphysiol.2003.040600
   Furness JB, 1998, PROG NEUROBIOL, V54, P1, DOI 10.1016/S0301-0082(97)00051-8
   Furness JB, 2013, NAT REV GASTRO HEPAT, V10, P729, DOI 10.1038/nrgastro.2013.180
   Furness JB, 2012, NAT REV GASTRO HEPAT, V9, P286, DOI 10.1038/nrgastro.2012.32
   Gallego D, 2016, REV ESP ENFERM DIG, V108, P721, DOI 10.17235/reed.2016.4058/2016
   Gribble FM, 2016, ANNU REV PHYSIOL, V78, P277, DOI 10.1146/annurev-physiol-021115-105439
   Hutch CR, 2017, ENDOCRINOLOGY, V158, P4139, DOI 10.1210/en.2017-00564
   Jackerott M, 1997, J HISTOCHEM CYTOCHEM, V45, P1643, DOI 10.1177/002215549704501207
   Knauf C, 2005, J CLIN INVEST, V115, P3554, DOI 10.1172/JCI25764
   Kunze WAA, 1999, ANNU REV PHYSIOL, V61, P117, DOI 10.1146/annurev.physiol.61.1.117
   Lang R, 2015, PHARMACOL REV, V67, P118, DOI 10.1124/pr.112.006536
   Li JV, 2011, GUT, V60, P1214, DOI 10.1136/gut.2010.234708
   Lv YL, 2010, PFLUG ARCH EUR J PHY, V460, P1063, DOI 10.1007/s00424-010-0880-7
   Martin AM, 2017, ENDOCRINOLOGY, V158, P1049, DOI 10.1210/en.2016-1839
   Mazzuoli G, 2009, J PHYSIOL-LONDON, V587, P4681, DOI 10.1113/jphysiol.2009.177105
   Mithieux G, 2005, CELL METAB, V2, P321, DOI 10.1016/j.cmet.2005.09.010
   Neufeld KAM, 2015, NEUROGASTROENT MOTIL, V27, P627, DOI 10.1111/nmo.12534
   Neufeld KAM, 2013, NEUROGASTROENT MOTIL, V25, P183, DOI 10.1111/nmo.12049
   Neunlist M, 2014, J PHYSIOL-LONDON, V592, P2959, DOI 10.1113/jphysiol.2014.272948
   Newman KD, 2017, DIGEST DIS SCI, V62, P3350, DOI 10.1007/s10620-017-4788-3
   Pathak V, 2018, PEPTIDES, V100, P229, DOI 10.1016/j.peptides.2017.09.007
   Plovier Hubert, 2017, Endocr Dev, V32, P139, DOI 10.1159/000475736
   Prinz P, 2017, J NEUROGASTROENTEROL, V23, P180, DOI 10.5056/jnm16194
   Psichas A, 2015, J CLIN INVEST, V125, P908, DOI 10.1172/JCI76309
   Reichardt F, 2013, J PHYSIOL-LONDON, V591, P5125, DOI 10.1113/jphysiol.2013.262733
   Rotondo A, 2011, PEPTIDES, V32, P60, DOI 10.1016/j.peptides.2010.09.028
   Sababi M, 2001, ACTA PHYSIOL SCAND, V172, P115, DOI 10.1046/j.1365-201X.2001.00849.x
   Sandoval DA, 2015, PHYSIOL REV, V95, P513, DOI 10.1152/physrev.00013.2014
   Schwartz MW, 2005, SCIENCE, V307, P375, DOI 10.1126/science.1104344
   Sigalet DL, 2012, J ANIM SCI, V90, P1224, DOI 10.2527/jas.2011-4704
   Sigalet DL, 2010, NEUROGASTROENT MOTIL, V22, P1318, DOI 10.1111/j.1365-2982.2010.01585.x
   Sigalet DL, 2007, AM J PHYSIOL-GASTR L, V293, pG211, DOI 10.1152/ajpgi.00530.2006
   Soty M, 2017, CELL METAB, V25, P1231, DOI 10.1016/j.cmet.2017.04.032
   Spangeus A, 2001, HISTOL HISTOPATHOL, V16, P159, DOI 10.14670/HH-16.159
   Spencer NJ, 2004, J PHYSIOL-LONDON, V558, P577, DOI 10.1113/jphysiol.2004.063586
   Stenkamp-Strahm CM, 2015, CELL TISSUE RES, V361, P411, DOI 10.1007/s00441-015-2132-9
   Stenkamp-Strahm CM, 2013, CELL TISSUE RES, V354, P381, DOI 10.1007/s00441-013-1681-z
   Sun EW, 2017, DIABETES, V66, P2144, DOI 10.2337/db17-0058
   Tack J, 2006, GUT, V55, P327, DOI 10.1136/gut.2004.060426
   Taniguchi H, 2008, WORLD J GASTROENTERO, V14, P6299, DOI 10.3748/wjg.14.6299
   Troy S, 2008, CELL METAB, V8, P201, DOI 10.1016/j.cmet.2008.08.008
   van der Lely AJ, 2004, ENDOCR REV, V25, P426, DOI 10.1210/er.2002-0029
   Voss U, 2012, BMC GASTROENTEROL, V12, DOI 10.1186/1471-230X-12-30
   Wang LX, 2010, AM J PHYSIOL-GASTR L, V298, pG45, DOI 10.1152/ajpgi.00349.2009
   Weber Christine, 2016, Nat Rev Gastroenterol Hepatol, V13, P4, DOI 10.1038/nrgastro.2015.204
   Wheway J, 2005, J EXP MED, V202, P1527, DOI 10.1084/jem.20051971
   Yang CG, 2014, MOL MED REP, V10, P2453, DOI 10.3892/mmr.2014.2571
   Yarandi SS, 2014, NEUROGASTROENT MOTIL, V26, P611, DOI 10.1111/nmo.12330
NR 77
TC 22
Z9 23
U1 4
U2 15
PU FRONTIERS MEDIA SA
PI LAUSANNE
PA AVENUE DU TRIBUNAL FEDERAL 34, LAUSANNE, CH-1015, SWITZERLAND
SN 1664-2392
J9 FRONT ENDOCRINOL
JI Front. Endocrinol.
PD JUN 22
PY 2018
VL 9
AR 328
DI 10.3389/fendo.2018.00328
PG 8
WC Endocrinology & Metabolism
WE Science Citation Index Expanded (SCI-EXPANDED)
SC Endocrinology & Metabolism
GA GK4AK
UT WOS:000436094800001
PM 29988396
OA gold, Green Published
DA 2022-07-02
ER

PT J
AU Bastos, HN
   Osorio, NS
   Gagneux, S
   Comas, I
   Saraiva, M
AF Bastos, Helder Novais
   Osorio, Nuno S.
   Gagneux, Sebastien
   Comas, Inaki
   Saraiva, Margarida
TI The Troika Host-Pathogen-Extrinsic Factors in Tuberculosis: Modulating
   Inflammation and Clinical Outcomes
SO FRONTIERS IN IMMUNOLOGY
LA English
DT Review
DE tuberculosis; genotypic diversity; immune phenotypes; severity of
   disease; inflammation; microenvironments
ID POSITRON-EMISSION-TOMOGRAPHY; DRUG-RESISTANT TUBERCULOSIS;
   HIV-ASSOCIATED TUBERCULOSIS; GENOME-WIDE ASSOCIATION; VITAMIN-D
   DEFICIENCY; MYCOBACTERIUM-TUBERCULOSIS; PULMONARY TUBERCULOSIS; BEIJING
   GENOTYPE; GUT MICROBIOTA; EXTRATHORACIC TUBERCULOSIS
AB The already enormous burden caused by tuberculosis (TB) will be further aggravated by the association of this disease with modern epidemics, as human immunodeficiency virus and diabetes. Furthermore, the increasingly aging population and the wider use of suppressive immune therapies hold the potential to enhance the incidence of TB. New preventive and therapeutic strategies based on recent advances on our understanding of TB are thus needed. In particular, understanding the intricate network of events modulating inflammation in TB will help to build more effective vaccines and host-directed therapies to stop TB. This review integrates the impact of host, pathogen, and extrinsic factors on inflammation and the almost scientifically unexplored complexity emerging from the interactions between these three factors. We highlight the exciting data showing a contribution of this troika for the clinical outcome of TB and the need of incorporating it when developing novel strategies to rewire the immune response in TB.
C1 [Bastos, Helder Novais] Ctr Hosp Sao Joao, Dept Pneumol, Porto, Portugal.
   [Bastos, Helder Novais; Osorio, Nuno S.] Univ Minho, Life & Hlth Sci Res Inst ICVS, Sch Med, Braga, Portugal.
   [Bastos, Helder Novais; Osorio, Nuno S.] ICVS 3Bs PT Govt Associate Lab, Braga, Portugal.
   [Gagneux, Sebastien] Swiss Trop & Publ Hlth Inst, Dept Med Parasitol & Infect Biol, Basel, Switzerland.
   [Gagneux, Sebastien] Univ Basel, Basel, Switzerland.
   [Comas, Inaki] CSIC, IBV, Valencia, Spain.
   [Comas, Inaki] CIBER Epidemiol & Publ Hlth CIBERESP, Madrid, Spain.
   [Saraiva, Margarida] Univ Porto, Inst Invest & Inovacao Saude i3S, Porto, Portugal.
   [Saraiva, Margarida] Univ Porto, IBMC, Porto, Portugal.
RP Comas, I (corresponding author), CSIC, IBV, Valencia, Spain.; Comas, I (corresponding author), CIBER Epidemiol & Publ Hlth CIBERESP, Madrid, Spain.; Saraiva, M (corresponding author), Univ Porto, Inst Invest & Inovacao Saude i3S, Porto, Portugal.; Saraiva, M (corresponding author), Univ Porto, IBMC, Porto, Portugal.
EM icomas@ibv.csic.es; margarida.saraiva@ibmc.up.pt
RI Comas, Iñaki/AAA-1155-2019; Osório, Nuno S./AAF-4307-2020; Gagneux,
   Sebastien/ABE-7909-2020; Osório, Nuno S./D-4773-2013; Saraiva,
   Margarida/E-8781-2011; Novais Bastos, Helder/E-5191-2017
OI Comas, Iñaki/0000-0001-5504-9408; Osório, Nuno S./0000-0003-0949-5399;
   Osório, Nuno S./0000-0003-0949-5399; Saraiva,
   Margarida/0000-0002-8180-1293; Novais Bastos,
   Helder/0000-0002-1412-4202; Gagneux, Sebastien/0000-0001-7783-9048
FU Portuguese Society for Pneumology; FCT [IF/00474/2014]; European
   Research Council [309540-EVODRTB]; Swiss National Science Foundation
   [310030_166687]; Ministerio de Economia y Competitividad (Spanish
   Government) [SAF2013-43521-R, SAF2016-77346-R]; Generalitat Valenciana
   [PROMETEO/2016/122]; European Research Council (ERC)
   [638553-TB-ACCELERATE]; FEDER-Fundo Europeu de Desenvolvimento Regional
   funds through the COMPETE Operacional Programme for Competitiveness and
   Internationalisation (POCI), Portugal; Portuguese funds through FCT
   [POCI-01-0145-FEDER-007274]
FX HN-B acknowledges the receipt of research scholarships from Bolsa D.
   Manuel de Mello and the Portuguese Society for Pneumology. NO
   acknowledges FCT IF/00474/2014. SG is funded by the European Research
   Council (grant number 309540-EVODRTB); the Swiss National Science
   Foundation (grant number 310030_166687) SystemsX.ch. IC lab is financed
   by Ministerio de Economia y Competitividad (Spanish Government) research
   grant SAF2013-43521-R, SAF2016-77346-R, and PROMETEO/2016/122 from
   Generalitat Valenciana and the European Research Council (ERC)
   (638553-TB-ACCELERATE). The MS lab is financed by FEDER-Fundo Europeu de
   Desenvolvimento Regional funds through the COMPETE 2020-Operacional
   Programme for Competitiveness and Internationalisation (POCI), Portugal
   2020, and by Portuguese funds through FCT in the framework of the
   project "Institute for Research and Innovation in Health Sciences"
   (POCI-01-0145-FEDER-007274). MS is an FCT Principal Investigator. Some
   graphical elements in the figures were designed by kjpargeter/Freepik.
   The funding agencies had no role in the design of the manuscript.
CR Abel L, 2014, PHILOS T R SOC B, V369, DOI 10.1098/rstb.2013.0428
   Aguilar D, 2010, TUBERCULOSIS, V90, P319, DOI 10.1016/j.tube.2010.08.004
   Alangari AA, 2011, CLIN DEV IMMUNOL, DOI 10.1155/2011/691956
   Albanna AS, 2011, PLOS ONE, V6, DOI 10.1371/journal.pone.0025075
   Alisjahbana B, 2007, CLIN INFECT DIS, V45, P428, DOI 10.1086/519841
   [Anonymous], 2017, GLOB TUB REP 2017
   Armitage AE, 2011, BLOOD, V118, P4129, DOI 10.1182/blood-2011-04-351957
   Asante-Poku A, 2016, BMC INFECT DIS, V16, DOI 10.1186/s12879-016-1725-6
   Asante-Poku A, 2015, PLOS NEGLECT TROP D, V9, DOI 10.1371/journal.pntd.0003370
   Azad AK, 2012, INFECT IMMUN, V80, P3343, DOI 10.1128/IAI.00443-12
   Baker MA, 2011, BMC MED, V9, DOI 10.1186/1741-7015-9-81
   Barry CE, 2009, NAT REV MICROBIOL, V7, P845, DOI 10.1038/nrmicro2236
   Bastos HN, 2016, PLOS ONE, V11, DOI 10.1371/journal.pone.0162797
   Bates MN, 2007, ARCH INTERN MED, V167, P335, DOI 10.1001/archinte.167.4.335
   Benard EL, 2014, DEV COMP IMMUNOL, V47, P223, DOI 10.1016/j.dci.2014.07.022
   Berg RD, 2016, CELL, V165, P139, DOI 10.1016/j.cell.2016.02.034
   Bhat TA, 2015, ANN AM THORAC SOC, V12, pS169, DOI 10.1513/AnnalsATS.201503-126AW
   Bilaceroglu S, 1999, INT J TUBERC LUNG D, V3, P47
   Brites D, 2015, IMMUNOL REV, V264, P6, DOI 10.1111/imr.12264
   Bustamante J, 2014, SEMIN IMMUNOL, V26, P454, DOI 10.1016/j.smim.2014.09.008
   Cambier CJ, 2014, NATURE, V505, P218, DOI 10.1038/nature12799
   Campbell GR, 2012, PLOS PATHOG, V8, DOI 10.1371/journal.ppat.1002689
   Carmona J, 2013, PLOS ONE, V8, DOI 10.1371/journal.pone.0067277
   Caws M, 2008, PLOS PATHOG, V4, DOI 10.1371/journal.ppat.1000034
   Cegielski JP, 2004, INT J TUBERC LUNG D, V8, P286
   Cegielski P, 2015, LANCET INFECT DIS, V15, P489, DOI 10.1016/S1473-3099(15)70163-5
   Chambers ES, 2011, CURR ALLERGY ASTHM R, V11, P29, DOI 10.1007/s11882-010-0161-8
   Chatterjee S, 2015, PLOS PATHOG, V11, DOI 10.1371/journal.ppat.1004582
   Clarke TB, 2014, INFECT IMMUN, V82, P4596, DOI 10.1128/IAI.02212-14
   Cohen T, 2016, J INFECT DIS, V213, P1796, DOI 10.1093/infdis/jiw014
   Coleman MT, 2014, INFECT IMMUN, V82, P2400, DOI 10.1128/IAI.01599-13
   Comas I, 2013, NAT GENET, V45, P1176, DOI 10.1038/ng.2744
   Comas I, 2010, NAT GENET, V42, P498, DOI 10.1038/ng.590
   Copin R, 2014, VACCINE, V32, P5998, DOI 10.1016/j.vaccine.2014.07.113
   Coscolla M, 2015, CELL HOST MICROBE, V18, P538, DOI 10.1016/j.chom.2015.10.008
   Coussens AK, 2012, P NATL ACAD SCI USA, V109, P15449, DOI 10.1073/pnas.1200072109
   Critchley JA, 2013, LANCET INFECT DIS, V13, P223, DOI 10.1016/S1473-3099(12)70321-3
   Curtis J, 2015, NAT GENET, V47, P523, DOI 10.1038/ng.3248
   da Silva J, 2003, CURR HIV RES, V1, P363
   Daya M, 2015, PLOS ONE, V10, DOI 10.1371/journal.pone.0123970
   de Jong BC, 2008, J INFECT DIS, V198, P1037, DOI 10.1086/591504
   de Wit E, 2011, MAMM GENOME, V22, P100, DOI 10.1007/s00335-010-9280-8
   Deffur A, 2013, PATHOG DIS, V69, P101, DOI 10.1111/2049-632X.12060
   Deretic V, 2014, CSH PERSPECT MED, V4, DOI 10.1101/cshperspect.a018481
   Desvignes L, 2012, J IMMUNOL, V188, P6205, DOI 10.4049/jimmunol.1200255
   Diedrich CR, 2011, INFECT IMMUN, V79, P1407, DOI 10.1128/IAI.01126-10
   Divangahi M, 2013, ADV EXP MED BIOL, V783, P103, DOI 10.1007/978-1-4614-6111-1_6
   Dormans J, 2004, CLIN EXP IMMUNOL, V137, P460, DOI 10.1111/j.1365-2249.2004.02551.x
   DUNN PL, 1995, INFECT IMMUN, V63, P3428, DOI 10.1128/IAI.63.9.3428-3437.1995
   Esmail H, 2016, NAT MED, V22, P1090, DOI 10.1038/nm.4161
   Jimenez-Corona ME, 2013, THORAX, V68, P214, DOI 10.1136/thoraxjnl-2012-201756
   Evans DJ, 2008, RESP MED, V102, P793, DOI 10.1016/j.rmed.2008.01.018
   Ford CB, 2013, NAT GENET, V45, P784, DOI 10.1038/ng.2656
   Gagneux S, 2006, P NATL ACAD SCI USA, V103, P2869, DOI 10.1073/pnas.0511240103
   Gauguet S, 2015, INFECT IMMUN, V83, P4003, DOI 10.1128/IAI.00037-15
   Gehre F, 2013, PLOS ONE, V8, DOI 10.1371/journal.pone.0077000
   George PJ, 2014, PLOS PATHOG, V10, DOI 10.1371/journal.ppat.1004375
   Givi ME, 2015, RESP RES, V16, DOI 10.1186/s12931-015-0291-6
   Gonzalo-Asensio J, 2014, P NATL ACAD SCI USA, V111, P11491, DOI 10.1073/pnas.1406693111
   Grant AV, 2016, HUM GENET, V135, P299, DOI 10.1007/s00439-016-1633-2
   Gupta S, 2015, ANTIMICROB AGENTS CH, V59, P673, DOI 10.1128/AAC.04019-14
   Gurjav U, 2016, TUBERCULOSIS, V101, P49, DOI 10.1016/j.tube.2016.07.010
   Hassan SS, 2015, PLOS ONE, V10, DOI 10.1371/journal.pone.0137646
   Hershberg R, 2008, PLOS BIOL, V6, P2658, DOI 10.1371/journal.pbio.0060311
   Hirsh AE, 2004, P NATL ACAD SCI USA, V101, P4871, DOI 10.1073/pnas.0305627101
   Hodgson K, 2015, IMMUNOLOGY, V144, P171, DOI 10.1111/imm.12394
   HUEMPFNE.HR, 1966, AM REV RESPIR DIS, V93, P465
   Inghammar M, 2010, PLOS ONE, V5, DOI 10.1371/journal.pone.0010138
   Intemann CD, 2009, PLOS PATHOG, V5, DOI 10.1371/journal.ppat.1000577
   Jeon CY, 2008, PLOS MED, V5, P1091, DOI 10.1371/journal.pmed.0050152
   Jeremiah K, 2014, ANTIMICROB AGENTS CH, V58, P3468, DOI 10.1128/AAC.02307-13
   Jurado JO, 2008, J IMMUNOL, V181, P116, DOI 10.4049/jimmunol.181.1.116
   Kato-Maeda M, 2010, INT J TUBERC LUNG D, V14, P538
   Kerkhoff AD, 2016, J INFECT DIS, V213, P61, DOI 10.1093/infdis/jiv364
   Khan N, 2016, FRONT IMMUNOL, V7, DOI 10.3389/fimmu.2016.00529
   Kim JH, 2014, CLIN NUTR, V33, P1081, DOI 10.1016/j.clnu.2013.11.014
   Kimmey JM, 2015, NATURE, V528, P565, DOI 10.1038/nature16451
   Kong Y, 2007, J CLIN MICROBIOL, V45, P409, DOI 10.1128/JCM.01459-06
   Kong Y, 2005, J CLIN MICROBIOL, V43, P6048, DOI 10.1128/JCM.43.12.6048-6053.2005
   Krishnan N, 2011, PLOS ONE, V6, DOI 10.1371/journal.pone.0023870
   Kwan CK, 2011, CLIN MICROBIOL REV, V24, P351, DOI 10.1128/CMR.00042-10
   Lan NTN, 2003, EMERG INFECT DIS, V9, P1633, DOI 10.3201/eid0912.030169
   Lari N, 2009, CLIN MICROBIOL INFEC, V15, P538, DOI 10.1111/j.1469-0691.2009.02712.x
   Larsen N, 2010, PLOS ONE, V5, DOI 10.1371/journal.pone.0009085
   Lee CH, 2013, BMC INFECT DIS, V13, DOI 10.1186/1471-2334-13-194
   Leistikow RL, 2010, J BACTERIOL, V192, P1662, DOI 10.1128/JB.00926-09
   Lin HH, 2007, PLOS MED, V4, P173, DOI 10.1371/journal.pmed.0040020
   Lin PL, 2014, NAT MED, V20, P75, DOI 10.1038/nm.3412
   Lin PL, 2013, ANTIMICROB AGENTS CH, V57, P4237, DOI 10.1128/AAC.00277-13
   Liu QY, 2015, SCI REP-UK, V5, DOI 10.1038/srep17507
   Lopez B, 2003, CLIN EXP IMMUNOL, V133, P30, DOI 10.1046/j.1365-2249.2003.02171.x
   Maiga M, 2015, EBIOMEDICINE, V2, P868, DOI 10.1016/j.ebiom.2015.07.014
   Majlessi L, 2017, MUCOSAL IMMUNOL, V10, P1178, DOI 10.1038/mi.2016.140
   Manca C, 2005, J INTERF CYTOK RES, V25, P694, DOI 10.1089/jir.2005.25.694
   Manca C, 1999, J IMMUNOL, V162, P6740
   Manca C, 2001, P NATL ACAD SCI USA, V98, P5752, DOI 10.1073/pnas.091096998
   Marakalala MJ, 2016, NAT MED, V22, P531, DOI 10.1038/nm.4073
   Martineau AR, 2007, J STEROID BIOCHEM, V103, P793, DOI 10.1016/j.jsbmb.2006.12.052
   Martineau AR, 2011, LANCET, V377, P242, DOI 10.1016/S0140-6736(10)61889-2
   Martineaua AR, 2011, P NATL ACAD SCI USA, V108, P19013, DOI 10.1073/pnas.1111825108
   Martinez N, 2014, EUR J IMMUNOL, V44, P617, DOI 10.1002/eji.201344301
   Mayanja-Kizza H, 2005, J INFECT DIS, V191, P856, DOI 10.1086/427995
   Mayer-Barber KD, 2014, NATURE, V511, P99, DOI 10.1038/nature13489
   Mayer-Barber KD, 2011, IMMUNITY, V35, P1023, DOI 10.1016/j.immuni.2011.12.002
   Meyer CG, 2014, SEMIN IMMUNOL, V26, P445, DOI 10.1016/j.smim.2014.09.005
   Mily A, 2015, PLOS ONE, V10, DOI 10.1371/journal.pone.0138340
   Moreira-Teixeira L, 2016, J IMMUNOL, V197, P4714, DOI 10.4049/jimmunol.1600584
   O'Garra A, 2013, ANNU REV IMMUNOL, V31, P475, DOI 10.1146/annurev-immunol-032712-095939
   O'Leary SM, 2014, AM J RESP CRIT CARE, V190, P1430, DOI 10.1164/rccm.201407-1385OC
   Omae Y, 2017, J HUM GENET, V62, P1015, DOI 10.1038/jhg.2017.82
   Osorio NS, 2013, MOL BIOL EVOL, V30, P1326, DOI 10.1093/molbev/mst038
   Pareek M, 2015, THORAX, V70, P1171, DOI 10.1136/thoraxjnl-2014-206617
   Parihar SP, 2014, J INFECT DIS, V209, P754, DOI 10.1093/infdis/jit550
   Parwati I, 2010, J INFECT DIS, V201, P553, DOI 10.1086/650311
   Pepperell CS, 2013, PLOS PATHOG, V9, DOI 10.1371/journal.ppat.1003543
   Perez-Lago L, 2014, J INFECT DIS, V209, P98, DOI 10.1093/infdis/jit439
   Perry S, 2010, PLOS ONE, V5, DOI 10.1371/journal.pone.0008804
   Portevin D, 2011, PLOS PATHOG, V7, DOI 10.1371/journal.ppat.1001307
   Qu HQ, 2011, J HUM GENET, V56, P177, DOI 10.1038/jhg.2010.164
   Rahman S, 2015, CLIN IMMUNOL, V156, P85, DOI 10.1016/j.clim.2014.12.003
   Redford PS, 2014, J INFECT DIS, V209, P270, DOI 10.1093/infdis/jit424
   Reed MB, 2009, J CLIN MICROBIOL, V47, P1119, DOI 10.1128/JCM.02142-08
   Co TR, 2007, CLIN EXP IMMUNOL, V147, P45, DOI 10.1111/j.1365-2249.2006.03247.x
   Restrepo BI, 2013, TUBERCULOSIS, V93, pS10, DOI 10.1016/S1472-9792(13)70004-0
   Robbins CS, 2004, AM J RESP CELL MOL, V30, P202, DOI 10.1165/rcmb.2003-0259OC
   Ronacher K, 2015, IMMUNOL REV, V264, P121, DOI 10.1111/imr.12257
   Salie M, 2014, J INFECT DIS, V209, P216, DOI 10.1093/infdis/jit443
   Sarkar R, 2012, PLOS ONE, V7, DOI 10.1371/journal.pone.0043170
   Scalcini M, 1991, Bull Int Union Tuberc Lung Dis, V66, P37
   Schiebler M, 2015, EMBO MOL MED, V7, P127, DOI 10.15252/emmm.201404137
   Schuijt TJ, 2016, GUT, V65, P575, DOI 10.1136/gutjnl-2015-309728
   Sethi Sanjay, 2008, N Engl J Med, V359, P2355, DOI 10.1056/NEJMra0800353
   Shaler CR, 2013, PLOS ONE, V8, DOI 10.1371/journal.pone.0059185
   Singh A, 2013, J INFECT DIS, V208, P603, DOI 10.1093/infdis/jit206
   Singhal A, 2014, SCI TRANSL MED, V6, DOI 10.1126/scitranslmed.3009885
   Skrahin A, 2014, LANCET RESP MED, V2, P108, DOI 10.1016/S2213-2600(13)70234-0
   Slam K, 2007, INT J TUBERC LUNG D, V11, P1049
   Sonnenberg P, 2005, J INFECT DIS, V191, P150, DOI 10.1086/426827
   Sow FB, 2007, J LEUKOCYTE BIOL, V82, P934, DOI 10.1189/jlb.0407216
   Stavrum R, 2014, BMC INFECT DIS, V14, DOI 10.1186/1471-2334-14-309
   Stucki D, 2016, NAT GENET, V48, P1535, DOI 10.1038/ng.3704
   Sun G, 2012, J INFECT DIS, V206, P1724, DOI 10.1093/infdis/jis601
   Sun YJ, 2006, EPIDEMIOL INFECT, V134, P329, DOI 10.1017/S095026880500525X
   Taylor AE, 2010, EUR RESPIR J, V35, P1039, DOI 10.1183/09031936.00036709
   Thuong NTT, 2016, GENES IMMUN, V17, P419, DOI 10.1038/gene.2016.43
   Thye T, 2011, PLOS ONE, V6, DOI 10.1371/journal.pone.0020908
   Tobin DM, 2010, CELL, V140, P717, DOI 10.1016/j.cell.2010.02.013
   Via LE, 2012, ANTIMICROB AGENTS CH, V56, P4391, DOI 10.1128/AAC.00531-12
   Vilaplana C, 2013, J INFECT DIS, V208, P199, DOI 10.1093/infdis/jit152
   Viswanathan V, 2014, J DIABETES COMPLICAT, V28, P162, DOI 10.1016/j.jdiacomp.2013.12.003
   Wallis RS, 2009, CLIN INFECT DIS, V48, P1429, DOI 10.1086/598504
   Walter ND, 2016, J INFECT DIS, V214, P1205, DOI 10.1093/infdis/jiw364
   Wang CZ, 2010, PLOS ONE, V5, DOI 10.1371/journal.pone.0013594
   Winglee K, 2014, PLOS ONE, V9, DOI 10.1371/journal.pone.0097048
   Wollenberg KR, 2017, J CLIN MICROBIOL, V55, P457, DOI 10.1128/JCM.02116-16
   Yruela I, 2016, GENOME BIOL EVOL, V8, P3751, DOI 10.1093/gbe/evw279
   Zak DE, 2016, LANCET, V387, P2312, DOI 10.1016/S0140-6736(15)01316-1
   Zumla A, 2015, NAT REV DRUG DISCOV, V14, P511, DOI 10.1038/nrd4696
NR 158
TC 16
Z9 16
U1 1
U2 5
PU FRONTIERS MEDIA SA
PI LAUSANNE
PA AVENUE DU TRIBUNAL FEDERAL 34, LAUSANNE, CH-1015, SWITZERLAND
SN 1664-3224
J9 FRONT IMMUNOL
JI Front. Immunol.
PD JAN 9
PY 2018
VL 8
AR 1948
DI 10.3389/fimmu.2017.01948
PG 13
WC Immunology
WE Science Citation Index Expanded (SCI-EXPANDED)
SC Immunology
GA FS2BT
UT WOS:000419583700001
PM 29375571
OA Green Published, Green Accepted, gold
DA 2022-07-02
ER

PT J
AU Romo-Romo, A
   Aguilar-Salinas, CA
   Gomez-Diaz, RA
   Brito-Cordova, GX
   Gomez-Velasco, DV
   Lopez-Rocha, MJ
   Almeda-Valdes, P
AF Romo-Romo, Alonso
   Aguilar-Salinas, Carlos A.
   Gomez-Diaz, Rita A.
   Brito-Cordova, Griselda X.
   Gomez-Velasco, Donaji V.
   Lopez-Rocha, Maria J.
   Almeda-Valdes, Paloma
TI NON-NUTRITIVE SWEETENERS: EVIDENCE ON THEIR ASSOCIATION WITH METABOLIC
   DISEASES AND POTENTIAL EFFECTS ON GLUCOSE METABOLISM AND APPETITE
SO REVISTA DE INVESTIGACION CLINICA-CLINICAL AND TRANSLATIONAL
   INVESTIGATION
LA English
DT Review
DE Non-nutritive sweeteners; Diabetes; Metabolic syndrome; Obesity;
   Appetite hormone
ID DIET SODA; PHYSIOLOGICAL-MECHANISMS; ARTIFICIAL SWEETENERS; HORMONAL
   RESPONSES; STEVIOL GLYCOSIDE; TASTE RECEPTORS; GUT MICROBIOTA;
   BLOOD-GLUCOSE; WEIGHT-GAIN; SOFT DRINK
AB There is ongoing debate concerning non-nutritive sweeteners, their usage, and their effects on metabolism. The association between non-nutritive sweeteners consumption, development of metabolic diseases, and changes in appetite-regulating hormones is not clear. The aim of this article is to present an overview of non-nutritive sweeteners and to examine the scientific evidence of their effects on glucose metabolism and appetite-regulating hormones. Some observational studies suggest an association between non-nutritive sweeteners consumption and development of metabolic diseases; however, adiposity is a confounder frequently found in these studies. Results of the available clinical trials are heterogeneous and not comparable because of major differences between them. Future controlled studies evaluating specific non-nutritive sweeteners, with an appropriate sample size, including a uniform study group, with sufficient exposure time, and considering adjustment for confounder variables, such as anthropometric characteristics, previous consumption of non-nutritive sweeteners, and coexistence of significant metabolic comorbidities, are needed.
C1 [Romo-Romo, Alonso; Aguilar-Salinas, Carlos A.; Brito-Cordova, Griselda X.; Gomez-Velasco, Donaji V.; Lopez-Rocha, Maria J.; Almeda-Valdes, Paloma] Inst Nacl Ciencias Med & Nutr Salvador Zubiran, Dept Endocrinol & Metab, 15 Col Belisario Dominguez Secc 16, Mexico City 14080, DF, Mexico.
   [Gomez-Diaz, Rita A.] UMAE Hosp Especialidades, Inst Mexicano Seguro Social IMSS, Ctr Med Nacl Siglo 21, Med Res Unit Clin Epidemiol, Mexico City, DF, Mexico.
RP Almeda-Valdes, P (corresponding author), Inst Nacl Ciencias Med & Nutr Salvador Zubiran, Dept Endocrinol & Metab, 15 Col Belisario Dominguez Secc 16, Mexico City 14080, DF, Mexico.
EM paloma.almedav@incmnsz.mx
RI Salinas, Carlos A Aguilar/AAL-4491-2020; gomez-diaz, rita/AAS-4030-2021;
   Almeda-Valdes, Paloma/AAJ-8023-2020
OI gomez-diaz, rita/0000-0002-2191-4931; Almeda-Valdes,
   Paloma/0000-0002-9701-5879; Gomez Velasco, Donaji
   Veronica/0000-0001-9648-4932; Romo-Romo, Alonso/0000-0001-7719-0234
CR Abou-Donia MB, 2008, J TOXICOL ENV HEAL A, V71, P1415, DOI 10.1080/15287390802328630
   Anton SD, 2010, APPETITE, V55, P37, DOI 10.1016/j.appet.2010.03.009
   Bhupathiraju SN, 2013, AM J CLIN NUTR, V97, P155, DOI 10.3945/ajcn.112.048603
   Brown AW, 2011, NUTR RES, V31, P882, DOI 10.1016/j.nutres.2011.10.004
   Brown RJ, 2012, DIABETES CARE, V35, P959, DOI 10.2337/dc11-2424
   Bryant CE, 2014, EUR J CLIN NUTR, V68, P629, DOI 10.1038/ejcn.2014.19
   Burke MV, 2015, PHYSIOL BEHAV, V152, P381, DOI 10.1016/j.physbeh.2015.05.036
   Caivo SSC, 2015, NAT REV ENDOCRINOL, V11, P213, DOI 10.1038/nrendo.2015.7
   Carakostas MC, 2008, FOOD CHEM TOXICOL, V46, pS1, DOI 10.1016/j.fct.2008.05.003
   Chattopadhyay S, 2014, J FOOD SCI TECH MYS, V51, P611, DOI 10.1007/s13197-011-0571-1
   Conlon MA, 2015, NUTRIENTS, V7, P17, DOI 10.3390/nu7010017
   de Koning L, 2011, AM J CLIN NUTR, V93, P1321, DOI 10.3945/ajcn.110.007922
   Dhingra R, 2007, CIRCULATION, V116, P480, DOI 10.1161/CIRCULATIONAHA.107.689935
   Drewnowski A, 2012, J NUTR, V142, p1142S, DOI 10.3945/jn.111.149575
   Duffey KJ, 2012, AM J CLIN NUTR, V95, P909, DOI 10.3945/ajcn.111.026682
   European Food Safety Authority, 2013, SWEET
   Fagherazzi G, 2013, AM J CLIN NUTR, V97, P517, DOI 10.3945/ajcn.112.050997
   Fitch C, 2012, J ACAD NUTR DIET, V112, P739, DOI 10.1016/j.jand.2012.03.009
   Ford HE, 2011, EUR J CLIN NUTR, V65, P508, DOI 10.1038/ejcn.2010.291
   Fowler SP, 2008, OBESITY, V16, P1894, DOI 10.1038/oby.2008.284
   Gardner C, 2012, DIABETES CARE, V35, P1798, DOI 10.2337/dc12-9002
   Greenwood DC, 2014, BRIT J NUTR, V112, P725, DOI 10.1017/S0007114514001329
   Gregersen S, 2004, METABOLISM, V53, P73, DOI 10.1016/j.metabol.2003.07.013
   Hall WL, 2003, PHYSIOL BEHAV, V78, P557, DOI 10.1016/S0031-9384(03)00034-9
   Hanel B, 1993, ERNAHRUNGSUNSCHAU, V40, P152
   HORWITZ DL, 1988, DIABETES CARE, V11, P230, DOI 10.2337/diacare.11.3.230
   Icaza-Chavez ME, 2013, REV GASTROENTEROL ME, V78, P240, DOI 10.1016/j.rgmx.2013.04.004
   Imamura F, 2015, BMJ-BRIT MED J, V351, DOI 10.1136/bmj.h3576
   Jang HJ, 2007, P NATL ACAD SCI USA, V104, P15069, DOI 10.1073/pnas.0706890104
   Li XE, 2015, J FOOD SCI, V80, pS1083, DOI 10.1111/1750-3841.12835
   Lutsey PL, 2008, CIRCULATION, V117, P754, DOI 10.1161/CIRCULATIONAHA.107.716159
   Mace OJ, 2007, J PHYSIOL-LONDON, V582, P379, DOI 10.1113/jphysiol.2007.130906
   Maersk M, 2012, EUR J CLIN NUTR, V66, P523, DOI 10.1038/ejcn.2011.223
   Magnuson BA, 2016, NUTR REV, V74, P670, DOI 10.1093/nutrit/nuw032
   Margolskee RF, 2007, P NATL ACAD SCI USA, V104, P15075, DOI 10.1073/pnas.0706678104
   Melanson KJ, 1999, BRIT J NUTR, V82, P437, DOI 10.1017/S0007114599001695
   Morales P, 2010, REV MED CHILE, V138, P1020, DOI /S0034-98872010000800013
   Nettleton JA, 2009, DIABETES CARE, V32, P688, DOI 10.2337/dc08-1799
   O'Connor L, 2015, DIABETOLOGIA, V58, P1474, DOI 10.1007/s00125-015-3572-1
   OKUNO G, 1986, Diabetes Research and Clinical Practice, V2, P23, DOI 10.1016/S0168-8227(86)80025-0
   Palmnas MSA, 2014, PLOS ONE, V9, DOI 10.1371/journal.pone.0109841
   Pepino MY, 2015, PHYSIOL BEHAV, V152, P450, DOI 10.1016/j.physbeh.2015.06.024
   Pepino MY, 2013, DIABETES CARE, V36, P2530, DOI 10.2337/dc12-2221
   Qurrat-ul-Ain, 2015, J PAK MED ASSOC, V65, P225
   Raybould HE, 2007, AUTON NEUROSCI-BASIC, V133, P86, DOI 10.1016/j.autneu.2007.01.006
   RENWICK AG, 1990, FOOD ADDIT CONTAM, V7, P463, DOI 10.1080/02652039009373909
   Roberts A, 2000, FOOD CHEM TOXICOL, V38, pS31, DOI 10.1016/S0278-6915(00)00026-0
   RODIN J, 1990, AM J CLIN NUTR, V51, P428, DOI 10.1093/ajcn/51.3.428
   Romaguera D, 2013, DIABETOLOGIA, V56, P1520, DOI 10.1007/s00125-013-2899-8
   Romo-Romo A, 2016, PLOS ONE, V11, DOI 10.1371/journal.pone.0161264
   Sakurai M, 2014, EUR J NUTR, V53, P251, DOI 10.1007/s00394-013-0523-9
   Schulze MB, 2004, JAMA-J AM MED ASSOC, V292, P927, DOI 10.1001/jama.292.8.927
   Shankar P, 2013, NUTRITION, V29, P1293, DOI 10.1016/j.nut.2013.03.024
   Sharma A, 2016, INDIAN J PHARMACOL, V48, P237, DOI 10.4103/0253-7613.182888
   Steinert RE, 2011, BRIT J NUTR, V105, P1320, DOI 10.1017/S000711451000512X
   Suez J, 2014, NATURE, V514, P181, DOI 10.1038/nature13793
   Sylvetsky AC, 2016, NUTR METAB, V13, DOI 10.1186/s12986-016-0129-3
   Tandel KR, 2011, J PHARMACOL PHARMACO, V2, P236, DOI 10.4103/0976-500X.85936
   Temizkan S, 2015, EUR J CLIN NUTR, V69, P162, DOI 10.1038/ejcn.2014.208
   Tey SL, 2017, INT J OBES
   Urban JD, 2015, FOOD CHEM TOXICOL, V75, P71, DOI 10.1016/j.fct.2014.11.011
   US Food and Drug Administration, FOOD ADD INGR ADD IN
   Valdovinos-Diaz M A, 2013, Rev Gastroenterol Mex, V78 Suppl 1, P25, DOI 10.1016/j.rgmx.2013.06.008
   Warrington S, 2011, FOOD CHEM TOXICOL, V49, pS77, DOI 10.1016/j.fct.2011.06.043
NR 64
TC 13
Z9 13
U1 4
U2 47
PU INST NACIONAL NUTRICION
PI MEXICO
PA VASCO DE QUIROZA 15, COLONIA SECCION XVI, TLALPAN, MEXICO 14000 D F,
   MEXICO
SN 0034-8376
EI 2564-8896
J9 REV INVEST CLIN
JI Rev. Investig. Clin.
PD MAY-JUN
PY 2017
VL 69
IS 3
BP 129
EP 138
DI 10.24875/RIC.17002141
PG 10
WC Medicine, General & Internal
WE Science Citation Index Expanded (SCI-EXPANDED)
SC General & Internal Medicine
GA EZ6NR
UT WOS:000404835100001
PM 28613282
OA Bronze
DA 2022-07-02
ER

PT J
AU Miyamoto, J
   Hasegawa, S
   Kasubuchi, M
   Ichimura, A
   Nakajima, A
   Kimura, I
AF Miyamoto, Junki
   Hasegawa, Sae
   Kasubuchi, Mayu
   Ichimura, Atsuhiko
   Nakajima, Akira
   Kimura, Ikuo
TI Nutritional Signaling via Free Fatty Acid Receptors
SO INTERNATIONAL JOURNAL OF MOLECULAR SCIENCES
LA English
DT Review
DE FFAR; fatty acids; GPR120; GPR41; GPR43; GPR40
ID PROTEIN-COUPLED-RECEPTOR; PANCREATIC BETA-CELLS; IMPROVES
   GLUCOSE-TOLERANCE; GUT MICROBIOTA; INSULIN-SECRETION; ENTEROENDOCRINE
   CELLS; CHOLECYSTOKININ SECRETION; PEPTIDE-1 SECRETION; NERVOUS-SYSTEM;
   GPR40
AB Excess energy is stored primarily as triglycerides, which are mobilized when demand for energy arises. Dysfunction of energy balance by excess food intake leads to metabolic diseases, such as obesity and diabetes. Free fatty acids (FFAs) provided by dietary fat are not only important nutrients, but also contribute key physiological functions via FFA receptor (FFAR)-mediated signaling molecules, which depend on FFAs' carbon chain length and the ligand specificity of the receptors. Functional analyses have revealed that FFARs are critical for metabolic functions, such as peptide hormone secretion and inflammation, and contribute to energy homeostasis. In particular, recent studies have shown that the administration of selective agonists of G protein-coupled receptor (GPR) 40 and GPR120 improved glucose metabolism and systemic metabolic disorders. Furthermore, the anti-inflammation and energy metabolism effects of short chain FAs have been linked to the activation of GPR41 and GPR43. In this review, we summarize recent progress in research on FFAs and their physiological roles in the regulation of energy metabolism.
C1 [Miyamoto, Junki; Hasegawa, Sae; Kasubuchi, Mayu; Nakajima, Akira; Kimura, Ikuo] Tokyo Univ Agr & Technol, Grad Sch Agr, Dept Appl Biol Sci, Tokyo 1830057, Japan.
   [Ichimura, Atsuhiko] Kyoto Univ, Grad Sch Pharmaceut Sci, Dept Biol Chem, Kyoto 6068501, Japan.
RP Kimura, I (corresponding author), Tokyo Univ Agr & Technol, Grad Sch Agr, Dept Appl Biol Sci, Tokyo 1830057, Japan.
EM d142212@hiroshima-u.ac.jp; 50012152057@st.tuat.ac.jp;
   50012152019@st.tuat.ac.jp; ichimura.atsuhiko.2r@kyoto-u.ac.jp;
   anakajima@ak.med.kyoto-u.ac.jp; ikimura@cc.tuat.ac.jp
RI 宮本, 潤基/ABG-8169-2020; Kimura, Ikuo/B-4193-2015
OI Ichimura, Atsuhiko/0000-0003-0366-5211
FU Naito foundation Research Grant; Grants-in-Aid for Scientific Research
   [14J06559] Funding Source: KAKEN
FX While collecting the material for compiling this review, the authors
   received financial support by The Naito foundation Research Grant.
CR Bindels LB, 2013, TRENDS PHARMACOL SCI, V34, P226, DOI 10.1016/j.tips.2013.02.002
   Briscoe CP, 2003, J BIOL CHEM, V278, P11303, DOI 10.1074/jbc.M211495200
   Brown AJ, 2003, J BIOL CHEM, V278, P11312, DOI 10.1074/jbc.M211609200
   Cartoni C, 2010, J NEUROSCI, V30, P8376, DOI 10.1523/JNEUROSCI.0496-10.2010
   Chu ZL, 2007, ENDOCRINOLOGY, V148, P2601, DOI 10.1210/en.2006-1608
   Chu ZL, 2010, MOL ENDOCRINOL, V24, P161, DOI 10.1210/me.2009-0239
   Cox MA, 2009, WORLD J GASTROENTERO, V15, P5549, DOI 10.3748/wjg.15.5549
   Darzi J, 2011, P NUTR SOC, V70, P119, DOI 10.1017/S0029665110004039
   De Vadder F, 2014, CELL, V156, P84, DOI 10.1016/j.cell.2013.12.016
   Delzenne NM, 2011, NAT REV ENDOCRINOL, V7, P639, DOI 10.1038/nrendo.2011.126
   Delzenne NM, 2005, CURR OPIN CLIN NUTR, V8, P636, DOI 10.1097/01.mco.0000171124.06408.71
   den Besten G, 2013, J LIPID RES, V54, P2325, DOI 10.1194/jlr.R036012
   Donohoe DR, 2011, CELL METAB, V13, P517, DOI 10.1016/j.cmet.2011.02.018
   Edfalk S, 2008, DIABETES, V57, P2280, DOI 10.2337/db08-0307
   Flint HJ, 2008, NAT REV MICROBIOL, V6, P121, DOI 10.1038/nrmicro1817
   Fukuda S, 2011, NATURE, V469, P543, DOI 10.1038/nature09646
   Galisteo M, 2008, J NUTR BIOCHEM, V19, P71, DOI 10.1016/j.jnutbio.2007.02.009
   Gao ZG, 2009, DIABETES, V58, P1509, DOI 10.2337/db08-1637
   Ge HF, 2008, ENDOCRINOLOGY, V149, P4519, DOI 10.1210/en.2008-0059
   Gotoh C, 2007, BIOCHEM BIOPH RES CO, V354, P591, DOI 10.1016/j.bbrc.2007.01.028
   Greenwood Hannah C, 2011, Rev Diabet Stud, V8, P355, DOI 10.1900/RDS.2011.8.355
   Greiner T, 2011, TRENDS ENDOCRIN MET, V22, P117, DOI 10.1016/j.tem.2011.01.002
   Hansen KB, 2011, J CLIN ENDOCR METAB, V96, P447, DOI 10.1210/jc.2010-1605
   Hara T, 2014, FRONT ENDOCRINOL, V5, DOI 10.3389/fendo.2014.00083
   Hara T, 2013, REV PHYSIOL BIOCH P, V164, P77, DOI 10.1007/112_2013_13
   Hara T, 2009, N-S ARCH PHARMACOL, V380, P247, DOI 10.1007/s00210-009-0425-9
   HARIG JM, 1989, NEW ENGL J MED, V320, P23, DOI 10.1056/NEJM198901053200105
   Hidalgo MA, 2011, BIOCHEM BIOPH RES CO, V409, P280, DOI 10.1016/j.bbrc.2011.04.144
   Hirasawa A, 2005, NAT MED, V11, P90, DOI 10.1038/nm1168
   Hirasawa A, 2008, BIOL PHARM BULL, V31, P1847, DOI 10.1248/bpb.31.1847
   Hong YH, 2005, ENDOCRINOLOGY, V146, P5092, DOI 10.1210/en.2005-0545
   Hudson BD, 2013, J BIOL CHEM, V288, P17296, DOI 10.1074/jbc.M113.455337
   Ichimura A, 2012, NATURE, V483, P350, DOI 10.1038/nature10798
   Itoh Y, 2003, NATURE, V422, P173, DOI 10.1038/nature01478
   Kahn SE, 2006, NATURE, V444, P840, DOI 10.1038/nature05482
   Karaki S, 2006, CELL TISSUE RES, V324, P353, DOI 10.1007/s00441-005-0140-x
   Katsuma S, 2005, J BIOL CHEM, V280, P19507, DOI 10.1074/jbc.M412385200
   Kau AL, 2011, NATURE, V474, P327, DOI 10.1038/nature10213
   Khan MT, 2014, CELL METAB, V20, P753, DOI 10.1016/j.cmet.2014.07.006
   Kimura I, 2014, FRONT ENDOCRINOL, V5, DOI 10.3389/fendo.2014.00085
   Kimura I, 2013, NAT COMMUN, V4, DOI 10.1038/ncomms2852
   Kimura I, 2011, P NATL ACAD SCI USA, V108, P8030, DOI 10.1073/pnas.1016088108
   Kotarsky K, 2003, BIOCHEM BIOPH RES CO, V301, P406, DOI 10.1016/S0006-291X(02)03064-4
   Kristinsson H, 2013, ENDOCRINOLOGY, V154, P4078, DOI 10.1210/en.2013-1352
   Kuwahara A, 2014, FRONT ENDOCRINOL, V5, DOI 10.3389/fendo.2014.00144
   Lan H, 2012, BRIT J PHARMACOL, V165, P2799, DOI 10.1111/j.1476-5381.2011.01754.x
   Lattin Jane E, 2008, Immunome Res, V4, P5, DOI 10.1186/1745-7580-4-5
   Le Poul E, 2003, J BIOL CHEM, V278, P25481, DOI 10.1074/jbc.M301403200
   Liou AP, 2011, GASTROENTEROLOGY, V140, P903, DOI 10.1053/j.gastro.2010.10.012
   Ma D, 2007, NEUROSCI RES, V58, P394, DOI 10.1016/j.neures.2007.05.001
   Maslowski KM, 2009, NATURE, V461, P1282, DOI 10.1038/nature08530
   Miyamoto J, 2015, J BIOL CHEM, V290, P2902, DOI 10.1074/jbc.M114.610733
   Nagasaki H, 2012, FEBS LETT, V586, P368, DOI 10.1016/j.febslet.2012.01.001
   Nagasumi K, 2009, DIABETES, V58, P1067, DOI 10.2337/db08-1233
   Nilsson NE, 2003, BIOCHEM BIOPH RES CO, V303, P1047, DOI 10.1016/S0006-291X(03)00488-1
   Odori S, 2013, METABOLISM, V62, P70, DOI 10.1016/j.metabol.2012.06.010
   Offermanns S, 2014, ANNU REV PHARMACOL, V54, P407, DOI 10.1146/annurev-pharmtox-011613-135945
   Oh DY, 2014, NAT MED, V20, P942, DOI 10.1038/nm.3614
   Oh DY, 2010, CELL, V142, P687, DOI 10.1016/j.cell.2010.07.041
   Overton HA, 2006, CELL METAB, V3, P167, DOI 10.1016/j.cmet.2006.02.004
   Samuel BS, 2008, P NATL ACAD SCI USA, V105, P16767, DOI 10.1073/pnas.0808567105
   Sanz Y, 2010, P NUTR SOC, V69, P434, DOI 10.1017/S0029665110001813
   Sidhu SS, 2000, J PHYSIOL-LONDON, V528, P165, DOI 10.1111/j.1469-7793.2000.00165.x
   Sina C, 2009, J IMMUNOL, V183, P7514, DOI 10.4049/jimmunol.0900063
   Smith PM, 2013, SCIENCE, V341, P569, DOI 10.1126/science.1241165
   Soga T, 2005, BIOCHEM BIOPH RES CO, V326, P744, DOI 10.1016/j.bbrc.2004.11.120
   Srivastava A, 2014, NATURE, V513, P124, DOI 10.1038/nature13494
   Steneberg R, 2005, CELL METAB, V1, P245, DOI 10.1016/j.cmet.2005.03.007
   Sykaras AG, 2012, PLOS ONE, V7, DOI 10.1371/journal.pone.0042373
   Tanaka T, 2008, N-S ARCH PHARMACOL, V377, P523, DOI 10.1007/s00210-007-0200-8
   Tang C, 2015, NAT MED, V21, P173, DOI 10.1038/nm.3779
   Tarantino G, 2014, J CLIN ENDOCR METAB, V99, P2343, DOI 10.1210/jc.2014-2074
   Tazoe H, 2009, BIOMED RES-TOKYO, V30, P149, DOI 10.2220/biomedres.30.149
   Tolhurst G, 2012, DIABETES, V61, P364, DOI 10.2337/db11-1019
   Tomita T, 2014, FRONT ENDOCRINOL, V5, DOI 10.3389/fendo.2014.00152
   Venkataraman C, 2005, IMMUNOL LETT, V101, P144, DOI 10.1016/j.imlet.2005.05.010
   Wang JH, 2006, J BIOL CHEM, V281, P34457, DOI 10.1074/jbc.M608019200
   Welters HJ, 2006, APOPTOSIS, V11, P1231, DOI 10.1007/s10495-006-7450-7
   Yonezawa T, 2013, CURR MED CHEM, V20, P3855
   Zamarbide M, 2014, HIPPOCAMPUS, V24, P733, DOI 10.1002/hipo.22263
NR 80
TC 114
Z9 119
U1 4
U2 32
PU MDPI
PI BASEL
PA ST ALBAN-ANLAGE 66, CH-4052 BASEL, SWITZERLAND
EI 1422-0067
J9 INT J MOL SCI
JI Int. J. Mol. Sci.
PD APR
PY 2016
VL 17
IS 4
AR 450
DI 10.3390/ijms17040450
PG 12
WC Biochemistry & Molecular Biology; Chemistry, Multidisciplinary
WE Science Citation Index Expanded (SCI-EXPANDED)
SC Biochemistry & Molecular Biology; Chemistry
GA DK0EL
UT WOS:000374585300029
PM 27023530
OA gold, Green Published, Green Submitted
DA 2022-07-02
ER

PT J
AU Colantonio, AG
   Werner, SL
   Brown, M
AF Colantonio, Angela G.
   Werner, Sharon L.
   Brown, Melissa
TI The Effects of Prebiotics and Substances with Prebiotic Properties on
   Metabolic and Inflammatory Biomarkers in Individuals with Type 2
   Diabetes Mellitus: A Systematic Review
SO JOURNAL OF THE ACADEMY OF NUTRITION AND DIETETICS
LA English
DT Review
DE Type 2 diabetes mellitus; Prebiotics; Fiber; Resistant starch/dextrin;
   Inulin
ID PERFORMANCE INULIN SUPPLEMENTATION; RANDOMIZED DOUBLE-BLIND; SUGAR-BEET
   FIBER; RESISTANT STARCH; INSULIN-RESISTANCE; RISK-FACTORS; NUTRIENT
   DIGESTIBILITY; GLYCEMIC STATUS; GUT MICROBIOTA; BLOOD-GLUCOSE
AB Background Intestinal bacteria composition and prebiotics may play a role in the management of type 2 diabetes mellitus (T2DM).
   Objective The objective of this systematic review was to evaluate the effect of prebiotics and substances with prebiotic properties on the metabolic and inflammatory biomarkers of individuals with T2DM compared with placebo.
   Methods A literature search to identify articles published up to March 31, 2018, was conducted utilizing PubMed, Science Direct, and Cochrane Central Register of Controlled Trials. Individuals at aged 18 years or older with T2DM from randomized controlled trials investigating prebiotics or substances with prebiotic properties were included. Metabolic and inflammatory biomarkers associated with T2DM were the primary outcome measures.
   Results Twenty-seven publications were analyzed. All but seven of these publications reported a beneficial effect on metabolic and/or inflammatory biomarkers. Interventions included mostly women, lasted 4 days to 12 weeks, and diabetes duration ranged from 6 months to 11 years. Nineteen publications reported improvements in glycemia, 15 in cardiovascular markers, nine in body weight, and nine in inflammatory markers. Benefits from resistant starch, resistant dextrin, and oligofructose-enriched inulin were most frequent. A smaller number of studies utilizing other substances with prebiotic properties also yielded improvements.
   Conclusions Based on these results, there is fair evidence that prebiotics and substances with prebiotic properties may improve metabolic and inflammatory biomarkers related to T2DM in women aged 18 years at least. Interventions with resistant starch, resistant dextrin, and oligofructose-enriched inulin exhibited the strongest evidence for improvements due to the quantity of publications and quality grades. Other prebiotics and substances with prebiotic properties show promise but the number of studies is few. Additional studies that are longer in duration, include both sexes, and include other prebiotics or substances with prebiotic properties are needed.
C1 [Colantonio, Angela G.] Urban Alliance East Hartford, Implementat Hlth & Basic Needs Initiatives, Hartford, CT USA.
   [Werner, Sharon L.] Novo Nordisk Inc, Manchester, CT USA.
   [Brown, Melissa] Univ St Joseph, Dept Nutr & Publ Hlth, 1678 Asylum Ave, Hartford, CT 06117 USA.
RP Brown, M (corresponding author), Univ St Joseph, Dept Nutr & Publ Hlth, 1678 Asylum Ave, Hartford, CT 06117 USA.
EM mlbrown@usj.edu
CR Aliasgharzadeh A, 2015, ADV PHARM BULL, V5, P507, DOI 10.15171/apb.2015.069
   Aliasgharzadeh A, 2015, BRIT J NUTR, V113, P321, DOI 10.1017/S0007114514003675
   Alles MS, 1999, AM J CLIN NUTR, V69, P64
   American Diabetes Association, TYPE 2 DIABETES
   [Anonymous], EV AN MAN STEPS AC E
   Ble-Castillo JL, 2010, INT J ENV RES PUB HE, V7, P1953, DOI 10.3390/ijerph7051953
   Bodinham CL, 2014, ENDOCR CONNECT, V3, P75, DOI 10.1530/EC-14-0036
   Bonsu NKA, 2011, J DIABETES, V3, P58, DOI 10.1111/j.1753-0407.2010.00099.x
   Bonsu Nana KA, 2012, INT J DIABETES METAB, V21, P80
   Centers for Disease Control and Prevention, DIAB BAS
   Chen HL, 2003, J AM COLL NUTR, V22, P36, DOI 10.1080/07315724.2003.10719273
   Cugnet-Anceau C, 2010, BRIT J NUTR, V103, P422, DOI 10.1017/S0007114509991875
   Dall'Alba V, 2013, BRIT J NUTR, V110, P1601, DOI 10.1017/S0007114513001025
   Dehghan P, 2016, COMPLEMENT THER MED, V24, P96, DOI 10.1016/j.ctim.2015.12.010
   Dehghan P, 2013, HEALTH PROMOT PERSPE, V3, P55, DOI 10.5681/hpp.2013.007
   Dehghan P, 2014, INT J FOOD SCI NUTR, V65, P117, DOI 10.3109/09637486.2013.836738
   Diez M, 1998, RES VET SCI, V64, P91, DOI 10.1016/S0034-5288(98)90001-7
   Diez M, 1997, AM J VET RES, V58, P1238
   Farhangi MA, 2016, PRIM CARE DIABETES, V10, P265, DOI 10.1016/j.pcd.2015.10.009
   Gargari BP, 2015, COMPLEMENT THER MED, V23, P810, DOI 10.1016/j.ctim.2015.09.005
   Gargari BP, 2013, DIABETES METAB J, V37, P140, DOI 10.4093/dmj.2013.37.2.140
   Gibson GR, 2017, NAT REV GASTRO HEPAT, V14, P491, DOI 10.1038/nrgastro.2017.75
   He CX, 2015, NUTR RES, V35, P361, DOI 10.1016/j.nutres.2015.03.002
   HOLMAN RR, 1987, DIABETES CARE, V10, P68, DOI 10.2337/diacare.10.1.68
   Karimi P, 2016, ANN NUTR METAB, V68, P85, DOI 10.1159/000441683
   Lee SM, 2015, FOOD FUNCT, V6, P492, DOI 10.1039/c4fo00731j
   Liatis S, 2009, DIABETES METAB, V35, P115, DOI 10.1016/j.diabet.2008.09.004
   Lin CH, 2015, MEDICINE, V94, DOI 10.1097/MD.0000000000001332
   Lu ZX, 2004, EUR J CLIN NUTR, V58, P621, DOI 10.1038/sj.ejcn.1601857
   Luo J, 2000, J NUTR, V130, P1572, DOI 10.1093/jn/130.6.1572
   MacNeil S, 2013, APPL PHYSIOL NUTR ME, V38, P1187, DOI 10.1139/apnm-2013-0023
   Moher D, 2009, BMJ-BRIT MED J, V339, DOI [10.1016/j.ijsu.2010.02.007, 10.1136/bmj.b2535, 10.1136/bmj.i4086]
   Nakamura YK, 2012, NUTR METAB, V9, DOI 10.1186/1743-7075-9-60
   Pedersen C, 2016, BRIT J NUTR, V116, P1869, DOI 10.1017/S0007114516004086
   Reimer RA, 2008, OBESITY, V16, P40, DOI 10.1038/oby.2007.16
   Roshanravan N, 2017, HORM METAB RES, V49, P886, DOI 10.1055/s-0043-119089
   Rozan P, 2008, BRIT J NUTR, V100, P1192, DOI 10.1017/S0007114508975607
   Ryan DH, 2017, DIABETES CARE, V40, DOI 10.2337/dc1-er02a
   Schneeman BO, 1999, J NUTR, V129, p1424S, DOI 10.1093/jn/129.7.1424S
   Sheu WHH, 2008, J NUTR SCI VITAMINOL, V54, P396, DOI 10.3177/jnsv.54.396
   Tamura M, 2013, INT J MOL SCI, V14, P23993, DOI 10.3390/ijms141223993
   Thakur G, 2009, INT J FOOD SCI NUTR, V60, P126, DOI 10.1080/09637480903022735
   Turner RC, 1998, BMJ-BRIT MED J, V316, P823, DOI 10.1136/bmj.316.7134.823
   Vuksan V, 1999, DIABETES CARE, V22, P913, DOI 10.2337/diacare.22.6.913
   Wang X, 2013, DIABETES CARE, V36, P166, DOI 10.2337/dc12-0702
   Weickert MO, 2008, J NUTR, V138, P439, DOI 10.1093/jn/138.3.439
NR 46
TC 21
Z9 21
U1 4
U2 52
PU ELSEVIER SCIENCE INC
PI NEW YORK
PA STE 800, 230 PARK AVE, NEW YORK, NY 10169 USA
SN 2212-2672
EI 2212-2680
J9 J ACAD NUTR DIET
JI J. Acad. Nutr. Diet.
PD APR
PY 2020
VL 120
IS 4
BP 587
EP +
DI 10.1016/j.jand.2018.12.013
PG 23
WC Nutrition & Dietetics
WE Science Citation Index Expanded (SCI-EXPANDED)
SC Nutrition & Dietetics
GA KW0LK
UT WOS:000520865100007
PM 30827823
DA 2022-07-02
ER

PT J
AU Huo, LJ
   Zhao, XL
   Acedo, JZ
   Estrada, P
   Nair, SK
   van der Donk, WA
AF Huo, Liujie
   Zhao, Xiling
   Acedo, Jeella Z.
   Estrada, Paola
   Nair, Satish K.
   van der Donk, Wilfred A.
TI Characterization of a Dehydratase and Methyltransferase in the
   Biosynthesis of Ribosomally Synthesized and Post-translationally
   Modified Peptides in Lachnospiraceae
SO CHEMBIOCHEM
LA English
DT Article
DE dehydration; lanthipeptides; methyltransferases; PTMs; RiPPs
ID IN-VITRO; HETEROLOGOUS EXPRESSION; ESCHERICHIA-COLI; ENTEROCOCCAL
   CYTOLYSIN; MINING REVEALS; GENE CLUSTERS; LANTIBIOTICS; LACTICIN-481;
   DIVERSITY; LANTHIPEPTIDES
AB As a result of the exponential increase in genomic data, discovery of novel ribosomally synthesized and post-translationally modified peptide natural products (RiPPs) has progressed rapidly in the past decade. The lanthipeptides are a major subset of RiPPs. Through genome mining we identified a novel lanthipeptide biosynthetic gene cluster (lah) from Lachnospiraceae bacterium C6A11, an anaerobic bacterium that is a member of the human microbiota and which is implicated in the development of host disease states such as type 2 diabetes and resistance to Clostridium difficile colonization. The lah cluster encodes at least seven putative precursor peptides and multiple post-translational modification (PTM) enzymes. Two unusual class II lanthipeptide synthetases LahM1/M2 and a substrate-tolerant S-adenosyl-l-methionine (SAM)-dependent methyltransferase LahS(B) are biochemically characterized in this study. We also present the crystal structure of LahS(B) in complex with product S-adenosylhomocysteine. This study sets the stage for further exploration of the final products of the lah pathway as well as their potential physiological functions in human/animal gut microbiota.
C1 [Huo, Liujie; Zhao, Xiling; Acedo, Jeella Z.; van der Donk, Wilfred A.] Univ Illinois, Dept Chem, 600 South Mathews Ave, Urbana, IL 61801 USA.
   [Huo, Liujie; Zhao, Xiling; Acedo, Jeella Z.; van der Donk, Wilfred A.] Univ Illinois, Howard Hughes Med Inst, 600 South Mathews Ave, Urbana, IL 61801 USA.
   [Huo, Liujie] Shandong Univ, Inst Microbial Technol, SKLMT, Helmholtz Int Lab Antiinfect, Qingdao 266237, Shandong, Peoples R China.
   [Estrada, Paola; Nair, Satish K.; van der Donk, Wilfred A.] Univ Illinois, Dept Biochem, 600 South Mathews Ave, Urbana, IL 61801 USA.
RP van der Donk, WA (corresponding author), Univ Illinois, Dept Chem, 600 South Mathews Ave, Urbana, IL 61801 USA.; van der Donk, WA (corresponding author), Univ Illinois, Howard Hughes Med Inst, 600 South Mathews Ave, Urbana, IL 61801 USA.; van der Donk, WA (corresponding author), Univ Illinois, Dept Biochem, 600 South Mathews Ave, Urbana, IL 61801 USA.
EM vddonk@illinois.edu
RI van der Donk, Wilfred/K-2961-2015; Acedo, Jeella/U-2365-2019; Nair,
   Satish/AAY-2510-2021; Acedo, Jeella/ABE-5296-2021
OI van der Donk, Wilfred/0000-0002-5467-7071; Acedo,
   Jeella/0000-0002-6648-770X; Estrada, Paola/0000-0002-3148-4699; Huo,
   Liujie/0000-0002-1406-8466
FU US National Institutes of Health [R37 GM 058822, RO1 GM 079038]; Natural
   Sciences and Engineering Research Council of Canada (NSERC)
FX This work was supported by the US National Institutes of Health (R37 GM
   058822 to W.A.V. and RO1 GM 079038 to S.K.N.) and the Natural Sciences
   and Engineering Research Council of Canada (NSERC) (to J.Z.A). We thank
   Dr. William Kelly (AgResearch, New Zealand) for providing L. bacterium
   C6A11 and the Hungate1000 project and Joint Genomes Institute for
   sequencing of its genome. We also thank Dr. Jefferson Chan (UIUC) for
   use of a fluorometer for the LahSB kinetic study.
CR Acedo JZ, 2019, J AM CHEM SOC, V141, P16790, DOI 10.1021/jacs.9b07396
   An LN, 2018, NAT CHEM BIOL, V14, P928, DOI 10.1038/s41589-018-0122-4
   Arnison PG, 2013, NAT PROD REP, V30, P108, DOI 10.1039/c2np20085f
   Azevedo AC, 2015, APPL ENVIRON MICROB, V81, P7290, DOI 10.1128/AEM.01223-15
   Bierbaum G, 2009, CURR PHARM BIOTECHNO, V10, P2, DOI 10.2174/138920109787048616
   Bobeica SC, 2019, ELIFE, V8, DOI 10.7554/eLife.42305
   Brown LCW, 2009, P NATL ACAD SCI USA, V106, P2549, DOI [10.1073/pnas.0900008106, 10.1073/pnas.0900008105]
   Burkhart BJ, 2017, CHEM REV, V117, P5389, DOI 10.1021/acs.chemrev.6b00623
   Burkhart BJ, 2015, NAT CHEM BIOL, V11, P564, DOI 10.1038/nchembio.1856
   Caetano T, 2011, CHEM BIOL, V18, P90, DOI 10.1016/j.chembiol.2010.11.010
   Chatterjee C, 2005, J AM CHEM SOC, V127, P15332, DOI 10.1021/ja0543043
   Chen EQ, 2017, APPL ENVIRON MICROB, V83, DOI 10.1128/AEM.00926-17
   Cotter PD, 2005, CURR PROTEIN PEPT SC, V6, P61, DOI 10.2174/1389203053027584
   Crone W.J., 2016, ANGEW CHEM, V128, P9791
   Crone WJK, 2016, ANGEW CHEM INT EDIT, V55, P9639, DOI 10.1002/anie.201604304
   Crone WJK, 2012, CHEM SCI, V3, P3516, DOI 10.1039/c2sc21190d
   Cubillos-Ruiz A, 2017, P NATL ACAD SCI USA, V114, pE5424, DOI 10.1073/pnas.1700990114
   DIGUAN C, 1988, GENE, V67, P21, DOI 10.1016/0378-1119(88)90004-2
   Dong SH, 2019, ACS CENTRAL SCI, V5, P842, DOI 10.1021/acscentsci.9b00124
   Dong SH, 2015, ELIFE, V4, DOI 10.7554/eLife.07607
   Duell ER, 2016, ACS CHEM BIOL, V11, P1082, DOI 10.1021/acschembio.5b00905
   Dunbar KL, 2012, NAT CHEM BIOL, V8, P569, DOI [10.1038/NCHEMBIO.944, 10.1038/nchembio.944]
   El-Gebali S, 2019, NUCLEIC ACIDS RES, V47, pD427, DOI 10.1093/nar/gky995
   Emsley P, 2004, ACTA CRYSTALLOGR D, V60, P2126, DOI 10.1107/S0907444904019158
   Evans RL, 2017, BIOCHEMISTRY-US, V56, P2735, DOI 10.1021/acs.biochem.7b00247
   Franz L, 2017, J AM CHEM SOC, V139, P18158, DOI 10.1021/jacs.7b09898
   Frattaruolo L, 2017, ACS CHEM BIOL, V12, P2815, DOI 10.1021/acschembio.7b00677
   Freeman MF, 2012, SCIENCE, V338, P387, DOI 10.1126/science.1226121
   Garg N, 2012, P NATL ACAD SCI USA, V109, P5241, DOI 10.1073/pnas.1116815109
   Garneau S, 2002, BIOCHIMIE, V84, P577, DOI 10.1016/S0300-9084(02)01414-1
   Gomez-Escribano JP, 2012, CHEM SCI, V3, P3522, DOI 10.1039/c2sc21183a
   Grove TL, 2017, J AM CHEM SOC, V139, P11734, DOI 10.1021/jacs.7b01283
   Gu WJ, 2018, J AM CHEM SOC, V140, P16213, DOI 10.1021/jacs.8b09328
   Haft DH, 2010, BMC BIOL, V8, DOI 10.1186/1741-7007-8-70
   HAVARSTEIN LS, 1995, MOL MICROBIOL, V16, P229, DOI 10.1111/j.1365-2958.1995.tb02295.x
   Hayashi S, 2014, CHEM BIOL, V21, P679, DOI 10.1016/j.chembiol.2014.03.008
   Hegemann JD, 2018, J AM CHEM SOC, V140, P5743, DOI 10.1021/jacs.8b01323
   Hetrick KJ, 2017, CURR OPIN CHEM BIOL, V38, P36, DOI 10.1016/j.cbpa.2017.02.005
   Hou YP, 2012, ORG LETT, V14, P5050, DOI 10.1021/ol3022758
   Hudson GA, 2015, J AM CHEM SOC, V137, P16012, DOI 10.1021/jacs.5b10194
   Huo LJ, 2017, APPL ENVIRON MICROB, V83, DOI 10.1128/AEM.02698-16
   Huo LJ, 2016, J AM CHEM SOC, V138, P5254, DOI 10.1021/jacs.6b02513
   Huo LJ, 2012, CHEM BIOL, V19, P1278, DOI 10.1016/j.chembiol.2012.08.013
   Kapust RB, 1999, PROTEIN SCI, V8, P1668, DOI 10.1110/ps.8.8.1668
   Kawahara T, 2018, J NAT PROD, V81, P264, DOI 10.1021/acs.jnatprod.7b00607
   Kelly WL, 2009, J AM CHEM SOC, V131, P4327, DOI 10.1021/ja807890a
   Kjaerulff L, 2017, ACS CHEM BIOL, V12, P2837, DOI 10.1021/acschembio.7b00676
   Koehnke J, 2015, NAT CHEM BIOL, V11, P558, DOI 10.1038/nchembio.1841
   Kuthning A, 2015, APPL MICROBIOL BIOT, V99, P6351, DOI 10.1007/s00253-015-6557-6
   Letzel AC, 2014, BMC GENOMICS, V15, DOI 10.1186/1471-2164-15-983
   Li B, 2010, P NATL ACAD SCI USA, V107, P10430, DOI 10.1073/pnas.0913677107
   Li B, 2009, METHOD ENZYMOL, V458, P533, DOI 10.1016/S0076-6879(09)04821-6
   Liao RJ, 2009, CHEM BIOL, V16, P141, DOI 10.1016/j.chembiol.2009.01.007
   Lin DYW, 2015, NATURE, V523, P425, DOI 10.1038/nature14623
   Lin YH, 2011, MICROBIOL RES, V166, P146, DOI 10.1016/j.micres.2010.05.001
   Lohans CT, 2014, J AM CHEM SOC, V136, P13150, DOI 10.1021/ja5070813
   Minor W, 2006, ACTA CRYSTALLOGR D, V62, P859, DOI 10.1107/S0907444906019949
   Morris RP, 2009, J AM CHEM SOC, V131, P5946, DOI 10.1021/ja900488a
   Murshudov GN, 2011, ACTA CRYSTALLOGR D, V67, P355, DOI 10.1107/S0907444911001314
   Nagao J, 2005, BIOCHEM BIOPH RES CO, V336, P507, DOI 10.1016/j.bbrc.2005.08.125
   Nayak DD, 2017, ELIFE, V6, DOI 10.7554/eLife.29218
   Okesli A, 2011, J AM CHEM SOC, V133, P13753, DOI 10.1021/ja205783f
   Oman TJ, 2010, NAT CHEM BIOL, V6, P9, DOI [10.1038/NCHEMBIO.286, 10.1038/nchembio.286]
   Ongey EL, 2018, FRONT MICROBIOL, V9, DOI 10.3389/fmicb.2018.01688
   Ortega MA, 2015, NATURE, V517, P509, DOI 10.1038/nature13888
   Ozaki T, 2016, CHEMBIOCHEM, V17, P218, DOI 10.1002/cbic.201500541
   Paul M, 2007, BIOCHEMISTRY-US, V46, P6268, DOI 10.1021/bi7000104
   Plat A, 2013, CURR PROTEIN PEPT SC, V14, P85, DOI 10.2174/1389203711314020001
   Poorinmohammad N, 2019, ANTON LEEUW INT J G, V112, P1477, DOI 10.1007/s10482-019-01276-6
   Repka LM, 2017, CHEM REV, V117, P5457, DOI 10.1021/acs.chemrev.6b00591
   Santos-Aberturas J, 2019, NUCLEIC ACIDS RES, V47, P4624, DOI 10.1093/nar/gkz192
   Sardar D, 2017, J AM CHEM SOC, V139, P2884, DOI 10.1021/jacs.6b12872
   Schwalen CJ, 2017, J AM CHEM SOC, V139, P18154, DOI 10.1021/jacs.7b09899
   Severinov K, 2012, FUTURE MICROBIOL, V7, P281, DOI [10.2217/FMB.11.148, 10.2217/fmb.11.148]
   Shi YX, 2012, CHEM COMMUN, V48, P10966, DOI 10.1039/c2cc36336d
   Shi YX, 2011, J AM CHEM SOC, V133, P2338, DOI 10.1021/ja109044r
   Siezen RJ, 1996, ANTON LEEUW INT J G, V69, P171, DOI 10.1007/BF00399422
   Sikandar A, 2019, J AM CHEM SOC, V141, P9748, DOI 10.1021/jacs.8b12231
   Sit CS, 2011, ACCOUNTS CHEM RES, V44, P261, DOI 10.1021/ar1001395
   Smith TE, 2018, NAT CHEM BIOL, V14, P179, DOI [10.1038/NCHEMBIO.2537, 10.1038/nchembio.2537]
   Tang WX, 2013, NAT CHEM BIOL, V9, P157, DOI [10.1038/nchembio.1162, 10.1038/NCHEMBIO.1162]
   Tietz JI, 2017, NAT CHEM BIOL, V13, P470, DOI [10.1038/NCHEMBIO.2319, 10.1038/nchembio.2319]
   Vonrhein Clemens, 2007, Methods Mol Biol, V364, P215, DOI 10.1385/1-59745-266-1:215
   Wang J, 2014, APPL ENVIRON MICROB, V80, P2633, DOI 10.1128/AEM.03751-13
   Xie LL, 2004, SCIENCE, V303, P679, DOI 10.1126/science.1092600
   Yang X, 2015, J AM CHEM SOC, V137, P12426, DOI 10.1021/jacs.5b05207
   You YO, 2007, BIOCHEMISTRY-US, V46, P5991, DOI 10.1021/bi602663x
   Yu Y, 2015, J AM CHEM SOC, V137, P5140, DOI 10.1021/jacs.5b01409
   Zhang Z, 2016, J AM CHEM SOC, V138, P15511, DOI 10.1021/jacs.6b08987
   Zhao XL, 2016, CELL CHEM BIOL, V23, P246, DOI 10.1016/j.chembiol.2015.11.014
NR 90
TC 8
Z9 8
U1 3
U2 44
PU WILEY-V C H VERLAG GMBH
PI WEINHEIM
PA POSTFACH 101161, 69451 WEINHEIM, GERMANY
SN 1439-4227
EI 1439-7633
J9 CHEMBIOCHEM
JI ChemBioChem
PD JAN 15
PY 2020
VL 21
IS 1-2
SI SI
BP 190
EP 199
DI 10.1002/cbic.201900483
EA NOV 2019
PG 10
WC Biochemistry & Molecular Biology; Chemistry, Medicinal
WE Science Citation Index Expanded (SCI-EXPANDED)
SC Biochemistry & Molecular Biology; Pharmacology & Pharmacy
GA KD7JL
UT WOS:000493851700001
PM 31532570
OA Green Accepted
DA 2022-07-02
ER

PT J
AU Zhang, HM
   Xue, RF
   Zhu, SS
   Fu, SC
   Chen, ZL
   Zhou, RB
   Tian, ZG
   Bai, L
AF Zhang, Huimin
   Xue, Rufeng
   Zhu, Shasha
   Fu, Sicheng
   Chen, Zuolong
   Zhou, Rongbin
   Tian, Zhigang
   Bai, Li
TI M2-specific reduction of CD1d switches NKT cell-mediated immune
   responses and triggers metaflammation in adipose tissue
SO CELLULAR & MOLECULAR IMMUNOLOGY
LA English
DT Article
DE CD1d; macrophage; metaflammation; NKT cells
ID KILLER T-CELLS; ALTERNATIVELY ACTIVATED MACROPHAGES; INSULIN-RESISTANCE;
   AIRWAY INFLAMMATION; MICROBIAL INFECTION; METABOLIC DISEASE; DENDRITIC
   CELLS; GUT MICROBIOTA; CUTTING EDGE; IN-VIVO
AB Metaflammation is responsible for several metabolic syndromes, such as type 2 diabetes. However, the mechanisms by which metabolic disorders trigger metaflammation remain unclear. We identified a cell type-specific downregulation of CD1d expression in M2 macrophages during the progression of obesity prior to the onset of inflammation in visceral adipose tissues. A reduction in CD1d expression influenced the ability of M2 macrophages to present antigens and caused a change in antigen-presenting cells from M2 macrophages to M1 macrophages. With CD1d conditional knockout (KO) mice, we further demonstrated that natural killer T (NKT) cell activation by M2 macrophages inhibited metaflammation and insulin resistance by promoting Th2 responses and M2 polarization in visceral adipose tissues of obese mice, whereas NKT cell activation by M1 macrophages exacerbated metaflammation and insulin resistance by promoting Th1 responses and inhibiting M2 polarization. Our results suggest that an M2-specific reduction of CD1d is an initiating event that switches NKT cell-mediated immune responses and disrupts the immune balance in visceral adipose tissues in obese mice.
C1 [Zhang, Huimin; Xue, Rufeng; Zhu, Shasha; Fu, Sicheng; Chen, Zuolong; Zhou, Rongbin; Tian, Zhigang; Bai, Li] Univ Sci & Technol China, Sch Life Sci, CAS Ctr Excellence Mol Cell Sci, CAS Key Lab Innate Immun & Chron Dis, Hefei 230027, Anhui, Peoples R China.
   [Zhang, Huimin; Xue, Rufeng; Zhu, Shasha; Fu, Sicheng; Chen, Zuolong; Zhou, Rongbin; Tian, Zhigang; Bai, Li] Univ Sci & Technol China, Med Ctr, Hefei 230027, Anhui, Peoples R China.
   [Zhang, Huimin; Xue, Rufeng; Zhu, Shasha; Fu, Sicheng; Chen, Zuolong; Zhou, Rongbin; Tian, Zhigang; Bai, Li] Hefei Natl Lab Phys Sci Microscale, Innovat Ctr Cell Signaling Network, Hefei 230027, Anhui, Peoples R China.
RP Bai, L (corresponding author), Univ Sci & Technol China, Sch Life Sci, CAS Ctr Excellence Mol Cell Sci, CAS Key Lab Innate Immun & Chron Dis, Hefei 230027, Anhui, Peoples R China.; Bai, L (corresponding author), Univ Sci & Technol China, Med Ctr, Hefei 230027, Anhui, Peoples R China.
EM baili@ustc.edu.cn
RI Tian, Zhigang/J-3512-2013; Zhou, Rongbin/B-1430-2013
OI Xue, rufeng/0000-0002-5414-3635
FU Major State Basic Research Development Program of China (973 Program)
   [2013CB944902]; National Natural Science Foundation of China [91542203,
   31470859]; Strategic Priority Research Program of the Chinese Academy of
   Sciences [XDA12030201]; Fundamental Research Funds for the Central
   Universities [2015HSC-UP018]
FX We thank the NIH Tetramer Core Facility for providing us with the
   CD1d-PBS57 tetramer. This work was supported by the Major State Basic
   Research Development Program of China (973 Program) 2013CB944902, the
   National Natural Science Foundation of China 91542203 and 31470859, the
   Strategic Priority Research Program of the Chinese Academy of Sciences
   XDA12030201, the Fundamental Research Funds for the Central Universities
   and Users with Potential 2015HSC-UP018.
CR Bai L, 2012, J IMMUNOL, V188, P3053, DOI 10.4049/jimmunol.1102414
   Bai L, 2009, P NATL ACAD SCI USA, V106, P10254, DOI 10.1073/pnas.0901228106
   Bandyopadhyay K, 2016, CELL MOL IMMUNOL, V13, P337, DOI 10.1038/cmi.2015.115
   Brigl M, 2003, NAT IMMUNOL, V4, P1230, DOI 10.1038/ni1002
   Brigl M, 2011, J EXP MED, V208, P1163, DOI 10.1084/jem.20102555
   Carnaud C, 1999, J IMMUNOL, V163, P4647
   Colgan SP, 2003, J CLIN INVEST, V112, P745, DOI 10.1172/JC1200317241
   Constantinides MG, 2013, CURR OPIN IMMUNOL, V25, P161, DOI 10.1016/j.coi.2013.01.003
   Epelman S, 2014, IMMUNITY, V41, P21, DOI 10.1016/j.immuni.2014.06.013
   Escobedo G, 2014, REV INVEST CLIN, V66, P450
   Fujii S, 2003, J EXP MED, V198, P267, DOI 10.1084/jem.20030324
   Fujisaka S, 2009, DIABETES, V58, P2574, DOI 10.2337/db08-1475
   Geissmann F, 2005, PLOS BIOL, V3, P650, DOI 10.1371/journal.pbio.0030113
   Ginhoux F, 2014, NAT REV IMMUNOL, V14, P392, DOI 10.1038/nri3671
   Goto-Inoue N, 2013, SCI REP-UK, V3, DOI 10.1038/srep03267
   Huh JY, 2013, MOL CELL BIOL, V33, P328, DOI 10.1128/MCB.00552-12
   Ji YW, 2012, J BIOL CHEM, V287, P24378, DOI 10.1074/jbc.M112.371807
   Jove M, 2014, FASEB J, V28, P1071, DOI 10.1096/fj.13-234419
   Kammoun HL, 2014, REV ENDOCR METAB DIS, V15, P31, DOI 10.1007/s11154-013-9274-4
   Lee BC, 2016, CELL METAB, V23, P685, DOI 10.1016/j.cmet.2016.03.002
   Lisbonne M, 2003, J IMMUNOL, V171, P1637, DOI 10.4049/jimmunol.171.4.1637
   Lumeng CN, 2007, J CLIN INVEST, V117, P175, DOI 10.1172/JCI29881
   Lumeng CN, 2011, J CLIN INVEST, V121, P2111, DOI 10.1172/JCI57132
   Lynch L, 2015, NAT IMMUNOL, V16, P85, DOI 10.1038/ni.3047
   Lynch L, 2012, IMMUNITY, V37, P574, DOI 10.1016/j.immuni.2012.06.016
   Martin-Murphy BV, 2014, PLOS ONE, V9, DOI [10.1371/journal.pone.0080949, 10.1371/journal.pone.0103352, 10.1371/journal.pone.0109166]
   Mathews S, 2016, CELL MOL IMMUNOL, V13, P206, DOI 10.1038/cmi.2015.06
   McNelis JC, 2014, IMMUNITY, V41, P36, DOI 10.1016/j.immuni.2014.05.010
   Molofsky AB, 2013, J EXP MED, V210, P535, DOI 10.1084/jem.20121964
   Nagarajan NA, 2007, J IMMUNOL, V178, P2706, DOI 10.4049/jimmunol.178.5.2706
   Nakamura T, 2003, J IMMUNOL, V171, P1266, DOI 10.4049/jimmunol.171.3.1266
   Nishimura S, 2009, NAT MED, V15, P914, DOI 10.1038/nm.1964
   O'Rourke RW, 2014, OBESITY, V22, P2109, DOI 10.1002/oby.20823
   Olefsky JM, 2010, ANNU REV PHYSIOL, V72, P219, DOI 10.1146/annurev-physiol-021909-135846
   Olszak T, 2014, NATURE, V509, P497, DOI 10.1038/nature13150
   Pietilainen KH, 2011, PLOS BIOL, V9, DOI 10.1371/journal.pbio.1000623
   Sanchez DJ, 2005, J CLIN INVEST, V115, P1369, DOI 10.1172/JCI200524041
   Satoh M, 2012, PLOS ONE, V7, DOI 10.1371/journal.pone.0030568
   Scanlon ST, 2011, J EXP MED, V208, P2113, DOI 10.1084/jem.20110522
   Schipper HS, 2012, J CLIN INVEST, V122, P3343, DOI 10.1172/JCI62739
   Sullivan BA, 2010, J IMMUNOL, V184, P141, DOI 10.4049/jimmunol.0902880
   Tatsumi T, 2008, J HEPATOL, V49, P779, DOI 10.1016/j.jhep.2008.06.011
   Thomas SY, 2011, J EXP MED, V208, P1179, DOI 10.1084/jem.20102630
   Weisberg SP, 2003, J CLIN INVEST, V112, P1796, DOI 10.1172/JCI200319246
   Wensveen FM, 2015, NAT IMMUNOL, V16, P376, DOI 10.1038/ni.3120
   Wingender G, 2011, J EXP MED, V208, P1151, DOI 10.1084/jem.20102229
   Wu D, 2011, SCIENCE, V332, P243, DOI 10.1126/science.1201475
   Wu L, 2013, ADIPOCYTE, V2, P12, DOI 10.4161/adip.22296
   Wu L, 2012, P NATL ACAD SCI USA, V109, pE1143, DOI 10.1073/pnas.1200498109
   Xu HY, 2003, J CLIN INVEST, V112, P1821, DOI 10.1172/JCI200319451
   Yuan WM, 2006, NAT IMMUNOL, V7, P835, DOI 10.1038/ni1364
   Zhang CH, 2010, ISME J, V4, P232, DOI 10.1038/ismej.2009.112
NR 52
TC 19
Z9 19
U1 4
U2 17
PU CHIN SOCIETY IMMUNOLOGY
PI BEING
PA 5 DONGDAN SANTIAO, DONGCHEN DISTRICT, BEING, 100005, PEOPLES R CHINA
SN 1672-7681
EI 2042-0226
J9 CELL MOL IMMUNOL
JI Cell. Mol. Immunol.
PD MAY
PY 2018
VL 15
IS 5
BP 506
EP 517
DI 10.1038/cmi.2017.11
PG 12
WC Immunology
WE Science Citation Index Expanded (SCI-EXPANDED)
SC Immunology
GA GO8PO
UT WOS:000440354300010
PM 28392574
OA Bronze, Green Published
DA 2022-07-02
ER

PT J
AU Le Sage, F
   Meilhac, O
   Gonthier, MP
AF Le Sage, Fanny
   Meilhac, Olivier
   Gonthier, Marie-Paule
TI Porphyromonas gingivalis lipopolysaccharide induces pro-inflammatory
   adipokine secretion and oxidative stress by regulating Toll-like
   receptor-mediated signaling pathways and redox enzymes in adipocytes
SO MOLECULAR AND CELLULAR ENDOCRINOLOGY
LA English
DT Article
DE Adipocyte; Lipopolysaccharide; Toll-like receptor; Adipokine;
   Inflammation; Oxidative stress
ID NF-KAPPA-B; ESCHERICHIA-COLI; RESISTIN RELEASE; ADIPOSE-TISSUE; OBESITY;
   HETEROGENEITY; ACTIVATION; EXPRESSION; INDUCTION; LEPTIN
AB Gut microbiota LPS contributes to obesity-related chronic inflammation and oxidative stress, promoting insulin resistance. Periodontal disease also represents a risk factor for type 2 diabetes and is associated with obesity. This study compared the effect of LPS from P gingivalis periodontopathogen and E. coil enterobacteria on inflammatory adipokine secretion and redox status of 3T3-L1 adipocytes. We found that both LPS activated TLR2- and TLR4-mediated signaling pathways involving MyD88 adaptor and NFKB transcription factor, leading to an increased secretion of leptin, resistin, IL-6 and MCP-1. These effects were partly blocked by inhibitors targeting p38 MAPK, JNK and ERK. Moreover, P. gingivalis LPS reduced adiponectin secretion. Both LPS also enhanced ROS production and the expression of NOX2, NOX4 and iNOS genes. P gingivalis LPS altered catalase gene expression. Collectively, these results showed that LPS of periodontal bacteria induced pro-inflammatory adipokine secretory profile and oxidative stress in adipocytes which may participate to obesity-related insulin resistance. (C) 2017 Elsevier B.V. All rights reserved.
C1 [Le Sage, Fanny; Meilhac, Olivier; Gonthier, Marie-Paule] INSERM, UMR 1188 Diabet Atherothrombose Therapies Reunion, Plateforme CYROI, F-97490 St Clotilde, Reunion, France.
   [Le Sage, Fanny; Meilhac, Olivier; Gonthier, Marie-Paule] Univ Reunion, UMR 1183, F-97490 St Clotilde, Reunion, France.
   [Meilhac, Olivier] CHU Reunion, F-97400 St Denis, France.
RP Gonthier, MP (corresponding author), INSERM, UMR 1188 Diabet Atherothrombose Therapies Reunion, Plateforme CYROI, F-97490 St Clotilde, Reunion, France.
EM marie-paule.gonthier@univ-reunion.fr
RI Meilhac, Olivier/N-4385-2017
OI Meilhac, Olivier/0000-0002-3740-7539
FU European Union; French Ministry of Education and Research; Region
   Reunion; University of La Reunion and Inserm
FX This work was supported by the European Union, the French Ministry of
   Education and Research, the Region Reunion, the University of La Reunion
   and Inserm. FLS is a recipient of a fellowship from the French Ministry
   of Education and Research.
CR Akira S, 2004, NAT REV IMMUNOL, V4, P499, DOI 10.1038/nri1391
   Amar S, 2013, MOL ORAL MICROBIOL, V28, P331, DOI 10.1111/omi.12035
   Aouadi M, 2007, FEBS LETT, V581, P5591, DOI 10.1016/j.febslet.2007.10.064
   Arimatsu K, 2014, SCI REP-UK, V4, DOI 10.1038/srep04828
   Backhed F, 2004, P NATL ACAD SCI USA, V101, P15718, DOI 10.1073/pnas.0407076101
   Bedard K, 2007, PHYSIOL REV, V87, P245, DOI 10.1152/physrev.00044.2005
   Berezow AB, 2009, MICROB PATHOGENESIS, V47, P68, DOI 10.1016/j.micpath.2009.04.015
   Bes-Houtmann S, 2007, HISTOCHEM CELL BIOL, V127, P131, DOI 10.1007/s00418-006-0230-1
   Blasco-Baque V., 2016, GUT
   Borst SE, 2004, CYTOKINE, V26, P217, DOI 10.1016/j.cyto.2004.03.004
   BRADFORD MM, 1976, ANAL BIOCHEM, V72, P248, DOI 10.1016/0003-2697(76)90527-3
   Cani PD, 2007, DIABETES, V56, P1761, DOI 10.2337/db06-1491
   Artese HPC, 2015, PLOS ONE, V10, DOI 10.1371/journal.pone.0128344
   Chaffee BW, 2010, J PERIODONTOL, V81, P1708, DOI 10.1902/jop.2010.100321
   Chirumbolo S, 2014, INFLAMM RES, V63, P495, DOI 10.1007/s00011-014-0721-9
   Considine RV, 1996, NEW ENGL J MED, V334, P292, DOI 10.1056/NEJM199602013340503
   de Ferranti S, 2008, CLIN CHEM, V54, P945, DOI 10.1373/clinchem.2007.100156
   Delbosc S, 2011, PLOS ONE, V6, DOI 10.1371/journal.pone.0018679
   Dikalov S, 2011, FREE RADICAL BIO MED, V51, P1289, DOI 10.1016/j.freeradbiomed.2011.06.033
   Dixon DR, 2005, J DENT RES, V84, P584, DOI 10.1177/154405910508400702
   Fantuzzi G, 2000, J LEUKOCYTE BIOL, V68, P437
   Forman HJ, 2014, FREE RADICAL BIO MED, V66, P24, DOI 10.1016/j.freeradbiomed.2013.05.045
   Furugen R, 2013, ORAL DIS, V19, P479, DOI 10.1111/odi.12027
   Furukawa S, 2004, J CLIN INVEST, V114, P1752, DOI [10.1172/JCI21625, 10.1172/JCI20042162S]
   Gurav A, 2011, J DIABETES, V3, P21, DOI 10.1111/j.1753-0407.2010.00098.x
   Hatia S, 2014, FREE RADICAL RES, V48, P387, DOI 10.3109/10715762.2013.879985
   Herath TDK, 2011, J CLIN PERIODONTOL, V38, P694, DOI 10.1111/j.1600-051X.2011.01741.x
   Hiroshima Y, 2012, J PERIODONTAL RES, V47, P554, DOI 10.1111/j.1600-0765.2011.01466.x
   Houstis N, 2006, NATURE, V440, P944, DOI 10.1038/nature04634
   Kapur S, 1999, AM J PHYSIOL-ENDOC M, V276, pE635, DOI 10.1152/ajpendo.1999.276.4.E635
   Kopp A, 2010, ENDOCRINOLOGY, V151, P1097, DOI 10.1210/en.2009-1140
   Kraus D, 2012, PLOS ONE, V7, DOI 10.1371/journal.pone.0030716
   Lira FS, 2012, CYTOKINE, V57, P98, DOI 10.1016/j.cyto.2011.10.001
   Luche E, 2013, MOL METAB, V2, P281, DOI 10.1016/j.molmet.2013.06.005
   Lv HM, 2016, INT J BIOL SCI, V12, P72, DOI 10.7150/ijbs.13188
   Mysak J, 2014, J IMMUNOL RES, V2014, DOI 10.1155/2014/476068
   Ouchi N, 2011, NAT REV IMMUNOL, V11, P85, DOI 10.1038/nri2921
   Pilon G, 2010, PLOS ONE, V5, DOI 10.1371/journal.pone.0015912
   Range H, 2014, ATHEROSCLEROSIS, V236, P448, DOI 10.1016/j.atherosclerosis.2014.07.034
   Saito T, 2001, J DENT RES, V80, P1631, DOI 10.1177/00220345010800070701
   Saxlin T, 2011, J CLIN PERIODONTOL, V38, P236, DOI 10.1111/j.1600-051X.2010.01677.x
   Sun W, 2010, J PERIODONTAL RES, V45, P381, DOI 10.1111/j.1600-0765.2009.01249.x
   Teeuw WJ, 2010, DIABETES CARE, V33, P421, DOI 10.2337/dc09-1378
   Tilg H, 2006, NAT REV IMMUNOL, V6, P772, DOI 10.1038/nri1937
   Wang H, 1999, FREE RADICAL BIO MED, V27, P612, DOI 10.1016/S0891-5849(99)00107-0
   Yamaguchi M, 2005, J DENT RES, V84, P240, DOI 10.1177/154405910508400306
NR 46
TC 46
Z9 47
U1 2
U2 26
PU ELSEVIER IRELAND LTD
PI CLARE
PA ELSEVIER HOUSE, BROOKVALE PLAZA, EAST PARK SHANNON, CO, CLARE, 00000,
   IRELAND
SN 0303-7207
EI 1872-8057
J9 MOL CELL ENDOCRINOL
JI Mol. Cell. Endocrinol.
PD MAY 5
PY 2017
VL 446
IS C
BP 102
EP 110
DI 10.1016/j.mce.2017.02.022
PG 9
WC Cell Biology; Endocrinology & Metabolism
WE Science Citation Index Expanded (SCI-EXPANDED)
SC Cell Biology; Endocrinology & Metabolism
GA ES4MO
UT WOS:000399509600011
PM 28216438
DA 2022-07-02
ER

PT J
AU Dehghan, P
   Gargari, BP
   Jafar-Abadi, MA
AF Dehghan, Parvin
   Gargari, Bahram Pourghassem
   Jafar-Abadi, Mohammad Asghari
TI Oligofructose-enriched inulin improves some inflammatory markers and
   metabolic endotoxemia in women with type 2 diabetes mellitus: A
   randomized controlled clinical trial
SO NUTRITION
LA English
DT Article
DE Prebiotics; Interleukin; Lipopolysaccharide; Tumor necrosis factor-alpha
ID GUT MICROBIOTA; FAT-DIET; FRUCTO-OLIGOSACCHARIDES; GLUCOSE-TOLERANCE;
   HEALTHY-SUBJECTS; ADIPOSE-TISSUE; BLOOD-GLUCOSE; WEIGHT-LOSS; OBESITY;
   EXPRESSION
AB Objectives: Anti-inflammatory therapeutic approaches are considered for the management of type 2 diabetes and for the prevention of its complications. There is limited evidence regarding the effects of prebiotics on inflammation, especially in patients with type 2 diabetes. This trial aims to examine the effects of oligofructose-enriched inulin on glycemic status, inflammation markers, and metabolic endotoxemia in female patients.
   Methods: Over a period of 8 wk, 52 women with body mass indices of >25 kg/m(2) but <35 kg/m(2) with type 2 diabetes were randomly assigned to either an intervention group, in which participants were given oligofructose-enriched inulin (n = 27, consuming 10 g/d of oligofructose-enriched inulin), or to a control group, in which participants were given maltodextrin (n = 25, consuming 10 g/d of maltodextrin). Fasting plasma glucose, glycosylated hemoglobin, high-sensitivity C-reactive protein, interleukin-6, tumor necrosis factor-alpha, interferon-gamma, interleukin-10, and plasma lipopolysaccharide were measured before and after the intervention. Data were analyzed with the use of SPSS software version 13. Paired and unpaired Student t tests and analysis of covariance were used to compare quantitative variables.
   Results: Oligofructose-enriched inulin caused a significant decrease in the levels of fasting plasma glucose (19.2 mg/dL; 9.50%), glycosylated hemoglobin (1.0%; 8.40%), interleukin-6 (1.3 pg/mL; 8.15%), tumor necrosis factor-alpha (3.0 pg/mL; 19.80%) and plasma lipopolysaccharide (6.0 EU/mL; 21.95%) as compared with maltodextrin (P < 0.05). Decreases in levels of interferon-gamma (03 pg/mL; 16.50%) and high-sensitivity C-reactive protein (3.9 ng/mL; 31.70%) and an increase in the level of interleukin-10 (0.4 pg/mL, 11.50%) were not significant in the oligofructose-enriched inulin group as compared with the maltodextrin group.
   Conclusions: In women with type 2 diabetes and suboptimal daily dietary fiber intake, oligofructose-enriched inulin may help to modulate some inflammatory markers. (C) 2014 Elsevier Inc. All rights reserved.
C1 [Dehghan, Parvin] Tabriz Univ Med Sci, Fac Nutr, Student Res Ctr, Tabriz, Iran.
   [Gargari, Bahram Pourghassem] Tabriz Univ Med Sci, Fac Nutr, Nutr Res Ctr, Dept Biochem & Diet Therapy, Tabriz, Iran.
   [Jafar-Abadi, Mohammad Asghari] Tabriz Univ Med Sci, Fac Nutr, Med Educ Res Ctr, Dept Stat & Epidemiol, Tabriz, Iran.
RP Gargari, BP (corresponding author), Tabriz Univ Med Sci, Fac Nutr, Nutr Res Ctr, Dept Biochem & Diet Therapy, Tabriz, Iran.
EM bahrampg@yahoo.com
RI Jafarabadi, Mohammmad Asghari/A-7478-2017; Campos, Gustavo R C
   Ribeiro/O-3981-2017; dehghan, parvin/G-3885-2015; Gargari, Bahram
   Pourghassem/D-3556-2017
OI Jafarabadi, Mohammmad Asghari/0000-0003-3284-9749; dehghan,
   parvin/0000-0003-4447-2862; Gargari, Bahram
   Pourghassem/0000-0001-7667-099X; Dehghan, Parvin/0000-0001-8929-3302
FU Nutrition faculty, Nutrition Research Center; Tabriz University of
   Medical Sciences, Iran
FX The authors would like to thank all of the participants. The Nutrition
   faculty, Nutrition Research Center and the Vice Chancellor of Research
   of Tabriz University of Medical Sciences, Iran, financially supported
   this research. This article was written on the basis of data obtained
   for a Ph.D. thesis about nutrition, which was registered at the Tabriz
   University of Medical Sciences.
CR Alles MS, 1999, AM J CLIN NUTR, V69, P64
   American Diabetes Association, 2004, Diabetes Care, V27 Suppl 1, pS5, DOI 10.2337/diacare.27.2007.S5
   Anderson ADG, 2004, GUT, V53, P241, DOI 10.1136/gut.2003.024620
   Andreasen AS, 2010, INTENS CARE MED, V36, P1548, DOI 10.1007/s00134-010-1845-1
   Bonsu NKA, 2011, J DIABETES, V3, P58, DOI 10.1111/j.1753-0407.2010.00099.x
   Burcelin R, 2011, ACTA DIABETOL, V48, P257, DOI 10.1007/s00592-011-0333-6
   Caesar R, 2010, J INTERN MED, V268, P320, DOI 10.1111/j.1365-2796.2010.02270.x
   Canadian Diabetes Association, 2013, BEN EAT FIB
   Cani PD, 2007, DIABETOLOGIA, V50, P2374, DOI 10.1007/s00125-007-0791-0
   Cani PD, 2009, GUT, V58, P1091, DOI 10.1136/gut.2008.165886
   Cani PD, 2008, DIABETES, V57, P1470, DOI 10.2337/db07-1403
   Cani PD, 2009, CURR PHARM DESIGN, V15, P1546, DOI 10.2174/138161209788168164
   Cani PD, 2006, DIABETES, V55, P1484, DOI 10.2337/db05-1360
   Cherbut C, 2003, P NUTR SOC, V62, P95, DOI 10.1079/PNS2002213
   CORNELL RP, 1980, AM J PHYSIOL, V238, pE276, DOI 10.1152/ajpendo.1980.238.3.E276
   Creely SJ, 2007, AM J PHYSIOL-ENDOC M, V292, pE740, DOI 10.1152/ajpendo.00302.2006
   Dewulf EM, 2013, GUT, V62, P1112, DOI 10.1136/gutjnl-2012-303304
   Everard A, 2013, P NATL ACAD SCI USA, V110, P9066, DOI 10.1073/pnas.1219451110
   Fernandez-Real JM, 2008, TRENDS ENDOCRIN MET, V19, P10, DOI 10.1016/j.tem.2007.10.004
   Fusunyan RD, 1999, MOL MED, V5, P631, DOI 10.1007/BF03402075
   Gargari BP, 2013, DIABETES METAB J, V37, P140, DOI 10.4093/dmj.2013.37.2.140
   Goldberg RB, 2009, J CLIN ENDOCR METAB, V94, P3171, DOI 10.1210/jc.2008-2534
   Jain PK, 2004, CLIN NUTR, V23, P467, DOI 10.1016/j.clnu.2003.12.002
   King GL, 2004, HISTOCHEM CELL BIOL, V122, P333, DOI 10.1007/s00418-004-0678-9
   Knaapen M, 2013, CLIN MICROBIOL INFEC, V19, P331, DOI 10.1111/1469-0691.12170
   Kolida S, 2007, J NUTR, V137, p2503S, DOI 10.1093/jn/137.11.2503S
   Langlands SJ, 2004, GUT, V53, P1610, DOI 10.1136/gut.2003.037580
   Lecerf JM, 2012, BRIT J NUTR, V108, P1847, DOI 10.1017/S0007114511007252
   Malaguarnera M, 2012, DIGEST DIS SCI, V57, P545, DOI 10.1007/s10620-011-1887-4
   Nilsson AC, 2008, J NUTR, V138, P732, DOI 10.1093/jn/138.4.732
   Parnell JA, 2009, AM J CLIN NUTR, V89, P1751, DOI 10.3945/ajcn.2009.27465
   Place RF, 2005, BIOCHEM PHARMACOL, V70, P394, DOI 10.1016/j.bcp.2005.04.030
   Pocock SJ, 1990, CLIN TRIALS PRACTICA, P128
   Pouillart PR, 2010, INFLAMM BOWEL DIS, V16, P783, DOI 10.1002/ibd.21130
   Poulsen M, 2002, NUTR CANCER, V42, P194, DOI 10.1207/S15327914NC422_8
   Roberfroid MB, 2007, J NUTR, V137, p2493S, DOI 10.1093/jn/137.11.2493S
   Schwab M, 2007, MOL IMMUNOL, V44, P3625, DOI 10.1016/j.molimm.2007.04.010
   Sharman MJ, 2004, CLIN SCI, V107, P365, DOI 10.1042/CS20040111
   Suganami T, 2007, BIOCHEM BIOPH RES CO, V354, P45, DOI 10.1016/j.bbrc.2006.12.190
   YAMASHITA K, 1984, NUTR RES, V4, P961, DOI 10.1016/S0271-5317(84)80075-5
   Yasuda K, 2009, J NUTR, V139, P2018, DOI 10.3945/jn.109.110528
   Zenhom M, 2011, J NUTR, V141, P971, DOI 10.3945/jn.110.136176
NR 42
TC 108
Z9 109
U1 2
U2 57
PU ELSEVIER SCIENCE INC
PI NEW YORK
PA STE 800, 230 PARK AVE, NEW YORK, NY 10169 USA
SN 0899-9007
EI 1873-1244
J9 NUTRITION
JI Nutrition
PD APR
PY 2014
VL 30
IS 4
BP 418
EP 423
DI 10.1016/j.nut.2013.09.005
PG 6
WC Nutrition & Dietetics
WE Science Citation Index Expanded (SCI-EXPANDED)
SC Nutrition & Dietetics
GA AD8UZ
UT WOS:000333542500008
PM 24332524
DA 2022-07-02
ER

PT J
AU Zaidi, SSA
   Kayani, MUR
   Zhang, XG
   Ouyang, YN
   Shamsi, IH
AF Zaidi, Syed Shujaat Ali
   Kayani, Masood Ur Rehman
   Zhang, Xuegong
   Ouyang, Younan
   Shamsi, Imran Haider
TI Prediction and analysis of metagenomic operons via MetaRon: a pipeline
   for prediction of Metagenome and whole-genome opeRons
SO BMC GENOMICS
LA English
DT Article
DE Escherichia coli; Metagenomic; Operon prediction; Secondary metabolites;
   Microbiome
ID HEPARAN-SULFATE; GUT MICROBIOTA; IDENTIFICATION; ANNOTATION; RESOURCE;
   METABOLISM; CLUSTERS; GENES; KEGG; SOIL
AB BackgroundEfficient regulation of bacterial genes in response to the environmental stimulus results in unique gene clusters known as operons. Lack of complete operonic reference and functional information makes the prediction of metagenomic operons a challenging task; thus, opening new perspectives on the interpretation of the host-microbe interactions.ResultsIn this work, we identified whole-genome and metagenomic operons via MetaRon (Metagenome and whole-genome opeRon prediction pipeline). MetaRon identifies operons without any experimental or functional information. MetaRon was implemented on datasets with different levels of complexity and information. Starting from its application on whole-genome to simulated mixture of three whole-genomes (E. coli MG1655, Mycobacterium tuberculosis H37Rv and Bacillus subtilis str. 16), E. coli c20 draft genome extracted from chicken gut and finally on 145 whole-metagenome data samples from human gut. MetaRon consistently achieved high operon prediction sensitivity, specificity and accuracy across E. coli whole-genome (97.8, 94.1 and 92.4%), simulated genome (93.7, 75.5 and 88.1%) and E. coli c20 (87, 91 and 88%,), respectively. Finally, we identified 1,232,407 unique operons from 145 paired-end human gut metagenome samples. We also report strong association of type 2 diabetes with Maltose phosphorylase (K00691), 3-deoxy-D-glycero-D-galacto-nononate 9-phosphate synthase (K21279) and an uncharacterized protein (K07101).ConclusionWith MetaRon, we were able to remove two notable limitations of existing whole-genome operon prediction methods: (1) generalizability (ability to predict operons in unrelated bacterial genomes), and (2) whole-genome and metagenomic data management. We also demonstrate the use of operons as a subset to represent the trends of secondary metabolites in whole-metagenome data and the role of secondary metabolites in the occurrence of disease condition. Using operonic data from metagenome to study secondary metabolic trends will significantly reduce the data volume to more precise data. Furthermore, the identification of metabolic pathways associated with the occurrence of type 2 diabetes (T2D) also presents another dimension of analyzing the human gut metagenome. Presumably, this study is the first organized effort to predict metagenomic operons and perform a detailed analysis in association with a disease, in this case type 2 diabetes. The application of MetaRon to metagenomic data at diverse scale will be beneficial to understand the gene regulation and therapeutic metagenomics.
C1 [Zaidi, Syed Shujaat Ali; Zhang, Xuegong] Tsinghua Univ, Beijing Natl Res Inst Informat Sci & Technol BNRI, Dept Automat, Bioinformat Div, Beijing 100084, Peoples R China.
   [Zaidi, Syed Shujaat Ali] COMSATS Inst Informat Technol, Biosci Dept, Islamabad 44000, Pakistan.
   [Zaidi, Syed Shujaat Ali] Univ Arizona, Ctr Innovat Brain Sci, Tucson, AZ 85719 USA.
   [Kayani, Masood Ur Rehman] Shanghai Jiao Tong Univ, Shanghai Gen Hosp, Sch Med, Shanghai Inst Immunol,Ctr Microbiota & Immunol Di, Shanghai 2000025, Peoples R China.
   [Ouyang, Younan] China Natl Rice Res Inst CNRRI, 28 Shuidaosuo Rd, Hangzhou 311400, Peoples R China.
   [Shamsi, Imran Haider] Zhejiang Univ, Coll Agr & Biotechnol, Dept Agron, Key Lab Crop Germplasm Resource, Hangzhou 310058, Peoples R China.
RP Shamsi, IH (corresponding author), Zhejiang Univ, Coll Agr & Biotechnol, Dept Agron, Key Lab Crop Germplasm Resource, Hangzhou 310058, Peoples R China.
EM syedzaidi85@hotmail.co.uk; drimran@zju.edu.cn
FU National Basic Research Program of China [2012GB316504]; National
   Natural Science Foundation of China; International (Regional)
   Cooperation and Exchange Program; Research fund for International young
   scientists [31750110462]; Sino Pakistan Project NSFC [31961143008];
   Jiangsu Collaborative Innovation Center for Modern Crop Production
   (JCICMCP) China
FX This research project is financially supported by the National Basic
   Research Program of China Grant No. 2012GB316504, the National Natural
   Science Foundation of China, International (Regional) Cooperation and
   Exchange Program, Research fund for International young scientists Grant
   No. 31750110462, Sino Pakistan Project NSFC Grant No. 31961143008 and
   Jiangsu Collaborative Innovation Center for Modern Crop Production
   (JCICMCP) China.
CR Arumugam M, 2010, BIOINFORMATICS, V26, P2977, DOI 10.1093/bioinformatics/btq536
   Baker DJ, 2005, DIABETES, V54, P2453, DOI 10.2337/diabetes.54.8.2453
   Bateman A, 2019, NUCLEIC ACIDS RES, V47, pD506, DOI 10.1093/nar/gky1049
   Berg JM, 2002, BIOCHEMISTRY-US, P1282
   Bergman NH, 2007, APPL ENVIRON MICROB, V73, P846, DOI 10.1128/AEM.01686-06
   Biggins JB, 2011, J AM CHEM SOC, V133, P1638, DOI 10.1021/ja1087369
   Bishop JR, 2010, J BIOL CHEM, V285, P14658, DOI 10.1074/jbc.M110.112391
   Bratlie MS, 2010, BMC GENOMICS, V11, DOI 10.1186/1471-2164-11-71
   Brouwer RWW, 2008, BRIEF BIOINFORM, V9, P367, DOI 10.1093/bib/bbn019
   Buchfink B, 2015, NAT METHODS, V12, P59, DOI 10.1038/nmeth.3176
   Chandrakumar L., 2017, DIABETES RELATED IND
   Chen X, 2004, NUCLEIC ACIDS RES, V32, P2147, DOI 10.1093/nar/gkh510
   Chen Xin, 2004, Genome Inform, V15, P211
   Chuang LY, 2013, IEEE ACM T COMPUT BI, V10, P1299, DOI 10.1109/TCBB.2013.63
   Chuang LY, 2012, BRIEF FUNCT GENOMICS, V11, P291, DOI 10.1093/bfgp/els024
   Chuang LY, 2010, CONF TECHNOL APPL, P366, DOI 10.1109/TAAI.2010.65
   Conway T, 2014, MBIO, V5, DOI 10.1128/mBio.01442-14
   Cuadrat RRC, 2018, FRONT MICROBIOL, V9, DOI 10.3389/fmicb.2018.00251
   Cui Hongfei, 2016, [Quantitative Biology, 定量生物学], V4, P192
   Dam P, 2007, NUCLEIC ACIDS RES, V35, P288, DOI 10.1093/nar/gkl1018
   Detlev G., PROXIMON REPRESENTAT
   Dumont MG, 2006, ENVIRON MICROBIOL, V8, P1240, DOI 10.1111/j.1462-2920.2006.01018.x
   Edwards MT, 2005, NUCLEIC ACIDS RES, V33, P3253, DOI 10.1093/nar/gki634
   Ermolaeva MD, 2001, NUCLEIC ACIDS RES, V29, P1216, DOI 10.1093/nar/29.5.1216
   Fortino V, 2014, BMC BIOINFORMATICS, V15, DOI 10.1186/1471-2105-15-145
   Goecks J, 2010, GENOME BIOL, V11, DOI 10.1186/gb-2010-11-8-r86
   Gomes ES, 2013, BRAZ J MICROBIOL, V44
   Hyatt D, 2010, BMC BIOINFORMATICS, V11, DOI 10.1186/1471-2105-11-119
   Inglis DO, 2013, BMC MICROBIOL, V13, DOI 10.1186/1471-2180-13-91
   Iqbal HA, 2016, J AM CHEM SOC, V138, P9341, DOI 10.1021/jacs.6b02921
   Jacob E, 2005, BIOINFORMATICS, V21, P1403, DOI 10.1093/bioinformatics/bti156
   Jacob F, 2011, SCIENCE, V332, P767, DOI 10.1126/science.1207943
   Jia B, 2013, PLOS ONE, V8, DOI 10.1371/journal.pone.0075448
   Kanehisa M, 2004, NUCLEIC ACIDS RES, V32, pD277, DOI 10.1093/nar/gkh063
   Kanehisa M, 2012, NUCLEIC ACIDS RES, V40, pD109, DOI 10.1093/nar/gkr988
   Karlsson FH, 2013, NATURE, V498, P99, DOI 10.1038/nature12198
   Kim JW, 2016, BMC BIOINFORMATICS, V17, DOI 10.1186/s12859-016-1278-0
   Kultima JR, 2012, PLOS ONE, V7, DOI 10.1371/journal.pone.0047656
   Langmead B, 2012, NAT METHODS, V9, P357, DOI [10.1038/nmeth.1923, 10.1038/NMETH.1923]
   Lauer ME, 2007, J BIOL CHEM, V282, P843, DOI 10.1074/jbc.M608823200
   Li Guojun, 2009, Journal of Bioinformatics and Computational Biology, V7, P19, DOI 10.1142/S0219720009003984
   Li H, 2009, BIOINFORMATICS, V25, P2078, DOI 10.1093/bioinformatics/btp352
   Mao FL, 2009, NUCLEIC ACIDS RES, V37, pD459, DOI 10.1093/nar/gkn757
   Mao XZ, 2014, NUCLEIC ACIDS RES, V42, pD654, DOI 10.1093/nar/gkt1048
   Markowitz VM, 2012, NUCLEIC ACIDS RES, V40, pD123, DOI 10.1093/nar/gkr975
   Moreno-Hagelsieb G, 2015, COMPUT STRUCT BIOTEC, V13, P402, DOI 10.1016/j.csbj.2015.06.002
   Nakajima O, 2018, DIABETES, V67, DOI 10.2337/db18-1716-P
   Novakova J, 2013, BIOLOGIA, V68, P1079, DOI 10.2478/s11756-013-0246-7
   Nunez PA, 2013, GENOME BIOL EVOL, V5, P2242, DOI 10.1093/gbe/evt174
   Peng Y, 2012, BIOINFORMATICS, V28, P1420, DOI 10.1093/bioinformatics/bts174
   Peng Y, 2010, LECT N BIOINFORMAT, V6044, P426
   Price MN, 2006, BMC BIOINFORMATICS, V7, DOI 10.1186/1471-2105-7-19
   Price MN, 2005, NUCLEIC ACIDS RES, V33, P880, DOI 10.1093/nar/gki232
   Price MN, 2006, PLOS GENET, V2, P859, DOI 10.1371/journal.pgen.0020096
   Ptilovanciv EON, 2013, DIABETOL METAB SYNDR, V5, DOI 10.1186/1758-5996-5-3
   Qin JJ, 2012, NATURE, V490, P55, DOI 10.1038/nature11450
   Rahman A, 2015, J ENVIRON SCI HEAL A, V50, P1136, DOI 10.1080/10934529.2015.1047670
   Rajewsky N, 2011, J MOL BIOL, V409, P70, DOI 10.1016/j.jmb.2011.03.021
   Reese MG, 2001, COMPUT CHEM, V26, P51, DOI 10.1016/S0097-8485(01)00099-7
   Rinninella E, 2019, MICROORGANISMS, V7, DOI 10.3390/microorganisms7010014
   Salgado H, 2000, P NATL ACAD SCI USA, V97, P6652, DOI 10.1073/pnas.110147297
   Salgado H, 2006, NUCLEIC ACIDS RES, V34, pD394, DOI 10.1093/nar/gkj156
   Seshadri R, 2007, PLOS BIOL, V5, P394, DOI 10.1371/journal.pbio.0050075
   Simcox JA, 2015, DIABETES, V64, P1108, DOI 10.2337/db14-0646
   Suzek BE, 2015, BIOINFORMATICS, V31, P926, DOI 10.1093/bioinformatics/btu739
   Taboada B, 2010, NUCLEIC ACIDS RES, V38, DOI 10.1093/nar/gkq254
   Torsvik VL, 2011, HDB MOL MICROBIAL EC, P3
   Tran TT, 2007, NUCLEIC ACIDS RES, V35, P11, DOI 10.1093/nar/gkl974
   Treadway JL, 2001, EXPERT OPIN INV DRUG, V10, P439, DOI 10.1517/13543784.10.3.439
   Trindade M, 2015, FRONT MICROBIOL, V6, DOI 10.3389/fmicb.2015.00890
   Turnbaugh PJ., 2013, MOVING METAGENOMIC B
   Vey G, 2016, FUNCT INTEGR GENOMIC, V16, P215, DOI 10.1007/s10142-016-0478-z
   Vey G, 2014, DATABASE-OXFORD, DOI 10.1093/database/bau097
   Vey G, 2013, PLOS ONE, V8, DOI 10.1371/journal.pone.0071484
   Weber T, 2015, NUCLEIC ACIDS RES, V43, pW237, DOI 10.1093/nar/gkv437
   Wei MH, 2019, PROG MOL BIOL TRANSL, V162, P25, DOI 10.1016/bs.pmbts.2018.12.001
   Whitman WB, 1998, P NATL ACAD SCI USA, V95, P6578, DOI 10.1073/pnas.95.12.6578
   Wijnhoven TJM, 2008, DIABETOLOGIA, V51, P372, DOI 10.1007/s00125-007-0879-6
   Yaniv M, 2011, J MOL BIOL, V409, P1, DOI 10.1016/j.jmb.2011.03.041
   Yokoyama H, 1999, KIDNEY INT, V56, P650, DOI 10.1046/j.1523-1755.1999.00591.x
   Zaidi SSA, 2017, BRIEF FUNCT GENOMICS, V16, P181, DOI 10.1093/bfgp/elw034
   Zhang Y., 2013, FOOD SCI HUM WELL, V2, P167, DOI 10.1016/j.fshw.2013.09.002
   Zheng Y, 2002, GENOME RES, V12, P1221, DOI 10.1101/gr.200602
NR 83
TC 0
Z9 0
U1 3
U2 4
PU BMC
PI LONDON
PA CAMPUS, 4 CRINAN ST, LONDON N1 9XW, ENGLAND
SN 1471-2164
J9 BMC GENOMICS
JI BMC Genomics
PD JAN 19
PY 2021
VL 22
IS 1
AR 60
DI 10.1186/s12864-020-07357-5
PG 14
WC Biotechnology & Applied Microbiology; Genetics & Heredity
WE Science Citation Index Expanded (SCI-EXPANDED)
SC Biotechnology & Applied Microbiology; Genetics & Heredity
GA PY4CZ
UT WOS:000611994800002
PM 33468056
OA Green Published, gold
DA 2022-07-02
ER

PT J
AU Fadini, GP
   Menegazzo, L
   Scattolini, V
   Gintoli, M
   Albiero, M
   Avogaro, A
AF Fadini, G. P.
   Menegazzo, L.
   Scattolini, V.
   Gintoli, M.
   Albiero, M.
   Avogaro, A.
TI A perspective on NETosis in diabetes and cardiometabolic disorders
SO NUTRITION METABOLISM AND CARDIOVASCULAR DISEASES
LA English
DT Review
DE Immunity; Infection; Neutrophils; Atherosclerosis; Microbioma
ID NEUTROPHIL EXTRACELLULAR TRAPS; CORONARY-HEART-DISEASE; KINASE-C
   ACTIVITY; RESPIRATORY BURST; INNATE IMMUNITY; GUT MICROBIOME; HIGH
   GLUCOSE; INFLAMMATION; PROTEIN; ACTIVATION
AB Aims: To review the significance of a new type of neutrophil cell death (NETosis) in diabetes and cardiometabolic diseases.
   Data synthesis: Diabetes and the metabolic syndrome are characterized by activation of the innate immune system. In this framework, neutrophils are front line defences against infections, but can also turn deleterious if abnormally stimulated. NETosis refers to a type of cell death whereby neutrophils release nuclear material and granule enzymes that together form the NETs (neutrophil extracellular traps). As NETs entrap bacteria, NETosis is instrumental to the clearance of microorganisms, but an exaggerated NETosis response can also lead to tissue damage in several pathological conditions. In diabetes, the finely tuned balance of NETosis required to protect the human body from microorganisms yet avoiding self-damage seems to be lost. In fact, in vitro induction of NETosis and circulating concentrations of NET-associated proteins appear to be enhanced in diabetic patients. Furthermore, NETs contribute to endothelial damage, thrombosis, and ischemia/reperfusion injury, making it a novel player in the pathobiology of cardiovascular disease. Though the cellular events taking place during NETosis have been described and directly visualized, its molecular machinery is still incompletely understood. Protein kinase C (PKC) and NADPH oxidase (NOX) are two important targets to counter NETosis in the setting of diabetes.
   Conclusions: NETosis appears to be part of an abnormal response to damage in diabetes that, in turn, can promote or aggravate end-organ complications. We suggest that this will be a hot topic of investigation in diabetology in the near future. (C) 2015 The Italian Society of Diabetology, the Italian Society for the Study of Atherosclerosis, the Italian Society of Human Nutrition, and the Department of Clinical Medicine and Surgery, Federico II University. Published by Elsevier B.V. All rights reserved.
C1 [Fadini, G. P.; Menegazzo, L.; Scattolini, V.; Albiero, M.; Avogaro, A.] Univ Padua, Dept Med, I-35128 Padua, Italy.
   [Fadini, G. P.; Menegazzo, L.; Scattolini, V.; Albiero, M.; Avogaro, A.] Venetian Inst Mol Med, I-35129 Padua, Italy.
   [Gintoli, M.] Univ Padua, Dept Phys & Astron G Galilei, I-35131 Padua, Italy.
RP Fadini, GP (corresponding author), Univ Padua, Dept Med, Via Giustiniani 2, I-35128 Padua, Italy.
EM gianpaolo.fadini@unipd.it
RI Fadini, Gian Paolo/M-4575-2019; Avogaro, Angelo/S-3808-2016; Albiero,
   Mattia/AAG-4257-2019
OI Fadini, Gian Paolo/0000-0002-6510-2097; Albiero,
   Mattia/0000-0003-4142-9738; Scattolini, Valentina/0000-0002-0855-9402;
   GINTOLI, MICHELE/0000-0002-5254-9447; AVOGARO,
   ANGELO/0000-0002-1177-0516
FU Italian Ministry of Health [RF-2013-02358024]; University of Padova
   Strategic Project DYCENDI grant
FX Italian Ministry of Health grant to MA (RF-2013-02358024), University of
   Padova 2011 Strategic Project DYCENDI grant to AA.
CR Al-Ghoul Walid M, 2014, Results Immunol, V4, P14, DOI 10.1016/j.rinim.2014.03.001
   Andraws R, 2005, JAMA-J AM MED ASSOC, V293, P2641, DOI 10.1001/jama.293.21.2641
   Avogaro A, 2003, J CLIN ENDOCR METAB, V88, P1753, DOI 10.1210/jc.2002-021025
   Bansal S, 2012, MOL CELL BIOCHEM, V361, P289, DOI 10.1007/s11010-011-1114-9
   Beck J, 1996, J PERIODONTOL, V67, P1123, DOI 10.1902/jop.1996.67.10s.1123
   Borissoff JI, 2013, ARTERIOSCL THROM VAS, V33, P2032, DOI 10.1161/ATVBAHA.113.301627
   Brinkmann V, 2004, SCIENCE, V303, P1532, DOI 10.1126/science.1092385
   Brinkmann V, 2013, FRONT IMMUNOL, V3, DOI 10.3389/fimmu.2012.00413
   Brownlee M, 2005, DIABETES, V54, P1615, DOI 10.2337/diabetes.54.6.1615
   Busso N, 2010, ARTHRITIS RES THER, V12, DOI 10.1186/ar2952
   Carmona-Rivera C, 2015, ANN RHEUM DIS, V74, P1417, DOI 10.1136/annrheumdis-2013-204837
   Ceolotto G, 1999, DIABETES, V48, P1316, DOI 10.2337/diabetes.48.6.1316
   Cheng OZ, 2013, FRONT IMMUNOL, V4, DOI 10.3389/fimmu.2013.00001
   Danesh J, 1997, LANCET, V350, P430, DOI 10.1016/S0140-6736(97)03079-1
   De Toni S, 1997, ANN NY ACAD SCI, V832, P363
   Demers M, 2012, P NATL ACAD SCI USA, V109, P13076, DOI 10.1073/pnas.1200419109
   Desvarieux M, 2005, CIRCULATION, V111, P576, DOI 10.1161/01.CIR.0000154582.37101.15
   Doring Y, 2013, ARTERIOSCL THROM VAS, V33, P1735, DOI 10.1161/ATVBAHA.113.301889
   Douda DN, 2014, BLOOD, V123, P597, DOI 10.1182/blood-2013-09-526707
   Douda DN, 2015, P NATL ACAD SCI USA, V112, P2817, DOI 10.1073/pnas.1414055112
   Esmon CT, 2011, J THROMB HAEMOST, V9, P182, DOI 10.1111/j.1538-7836.2011.04323.x
   Flach RJR, 2015, TRENDS ENDOCRIN MET, V26, P451, DOI 10.1016/j.tem.2015.07.004
   Fuchs TA, 2012, ARTERIOSCL THROM VAS, V32, P1777, DOI 10.1161/ATVBAHA.111.242859
   Ge L, 2015, AM J PHYSIOL-HEART C, V308, pH500, DOI 10.1152/ajpheart.00381.2014
   Gould TJ, 2014, ARTERIOSCL THROM VAS, V34, P1977, DOI 10.1161/ATVBAHA.114.304114
   Gupta AK, 2010, FEBS LETT, V584, P3193, DOI 10.1016/j.febslet.2010.06.006
   Hahn S, 2013, SEMIN IMMUNOPATHOL, V35, P439, DOI 10.1007/s00281-013-0380-x
   Hahn S, 2012, FRONT IMMUNOL, V3, DOI 10.3389/fimmu.2012.00362
   Halverson TWR, 2015, PLOS PATHOG, V11, DOI 10.1371/journal.ppat.1004593
   Hand WL, 2007, DIABETES RES CLIN PR, V76, P44, DOI 10.1016/j.diabres.2006.07.015
   Joshi MB, 2013, FEBS LETT, V587, P2241, DOI 10.1016/j.febslet.2013.05.053
   Joshi N, 1999, NEW ENGL J MED, V341, P1906
   Karima M, 2005, J LEUKOCYTE BIOL, V78, P862, DOI 10.1189/jlb.1004583
   Knight JS, 2012, FRONT IMMUNOL, V3, DOI 10.3389/fimmu.2012.00380
   Kumar SVR, 2015, J AM SOC NEPHROL, V26, P2399, DOI 10.1681/ASN.2014070673
   Leslie RDG, 2014, DIABETES, V63, P4018, DOI 10.2337/db14-1382
   Li M, 2008, P NATL ACAD SCI USA, V105, P2117, DOI 10.1073/pnas.0712038105
   Mangold A, 2015, CIRC RES, V116, P1182, DOI 10.1161/CIRCRESAHA.116.304944
   Mantovani A, 2011, NAT REV IMMUNOL, V11, P519, DOI 10.1038/nri3024
   Martinod K, 2015, BLOOD, V125, P1948, DOI 10.1182/blood-2014-07-587709
   Menegazzo L, 2015, ACTA DIABETOL, V52, P497, DOI 10.1007/s00592-014-0676-x
   Musso G, 2010, DIABETES CARE, V33, P2277, DOI 10.2337/dc10-0556
   Nahrendorf M, 2015, SCIENCE, V349, P237, DOI 10.1126/science.aac7801
   Nauseef WM, 2014, J CLIN INVEST, V124, P4237, DOI 10.1172/JCI77985
   NAUSEEF WM, 1991, J BIOL CHEM, V266, P5911
   O'Connor CM, 2003, JAMA-J AM MED ASSOC, V290, P1459, DOI 10.1001/jama.290.11.1459
   Omori K, 2008, J LEUKOCYTE BIOL, V84, P292, DOI 10.1189/jlb.1207832
   Palmai-Pallag T, 2014, MICROBES INFECT, V16, P822, DOI 10.1016/j.micinf.2014.10.001
   Panwar H, 2013, DIABETES-METAB RES, V29, P103, DOI 10.1002/dmrr.2376
   Parseghian MH, 2006, BIOCHEM CELL BIOL, V84, P589, DOI 10.1139/O06-082
   Phillipson M, 2011, NAT MED, V17, P1381, DOI 10.1038/nm.2514
   Pickup JC, 2004, DIABETES CARE, V27, P813, DOI 10.2337/diacare.27.3.813
   Pradhan AD, 2001, JAMA-J AM MED ASSOC, V286, P327, DOI 10.1001/jama.286.3.327
   Quillard T, 2015, EUR HEART J, V36, P1394, DOI 10.1093/eurheartj/ehv044
   Range H, 2014, ATHEROSCLEROSIS, V236, P448, DOI 10.1016/j.atherosclerosis.2014.07.034
   Remijsen Q, 2011, CELL DEATH DIFFER, V18, P581, DOI 10.1038/cdd.2011.1
   Remijsen Q, 2011, CELL RES, V21, P290, DOI 10.1038/cr.2010.150
   Riyapa D, 2012, INFECT IMMUN, V80, P3921, DOI 10.1128/IAI.00806-12
   Ryckman C, 2004, J LEUKOCYTE BIOL, V76, P433, DOI 10.1189/jlb.0603294
   Savchenko AS, 2014, BLOOD, V123, P141, DOI 10.1182/blood-2013-07-514992
   Schaper NC, 2012, DIABETOLOGIA, V55, P18, DOI 10.1007/s00125-011-2368-1
   Semeraro F, 2011, BLOOD, V118, P1952
   Sorensen OE, 2014, J CLIN INVEST, V124, P4539, DOI 10.1172/JCI76009
   Tibrewal S, 2014, INVEST OPHTH VIS SCI, V55, P7961, DOI 10.1167/iovs.14-15332
   Tilg H, 2011, J CLIN INVEST, V121, P2126, DOI 10.1172/JCI58109
   Turnbaugh PJ, 2006, NATURE, V444, P1027, DOI 10.1038/nature05414
   Turnbaugh PJ, 2009, SCI TRANSL MED, V1, DOI 10.1126/scitranslmed.3000322
   Uhlik MT, 2003, NAT CELL BIOL, V5, P1104, DOI 10.1038/ncb1071
   von Bruhl ML, 2012, J EXP MED, V209, P819, DOI 10.1084/jem.20112322
   Vrieze A, 2012, GASTROENTEROLOGY, V143, P913, DOI 10.1053/j.gastro.2012.06.031
   Wade WG, 2013, PHARMACOL RES, V69, P137, DOI 10.1016/j.phrs.2012.11.006
   Wang YD, 2014, DIABETES, V63, P4239, DOI 10.2337/db14-0480
   Warnatsch A, 2015, SCIENCE, V349, P316, DOI 10.1126/science.aaa8064
   Wellen KE, 2005, J CLIN INVEST, V115, P1111, DOI 10.1172/JCI200525102
   Wong RKM, 2003, CIRCULATION, V108, P1858, DOI 10.1161/01.CIR.0000089372.64585.3B
   Wong SL, 2015, NAT MED, V21, P815, DOI 10.1038/nm.3887
   Xu J, 2009, NAT MED, V15, P1318, DOI 10.1038/nm.2053
   Yipp BG, 2012, NAT MED, V18, P1386, DOI 10.1038/nm.2847
NR 78
TC 31
Z9 32
U1 1
U2 29
PU ELSEVIER SCI LTD
PI OXFORD
PA THE BOULEVARD, LANGFORD LANE, KIDLINGTON, OXFORD OX5 1GB, OXON, ENGLAND
SN 0939-4753
EI 1590-3729
J9 NUTR METAB CARDIOVAS
JI Nutr. Metab. Carbiovasc. Dis.
PD JAN
PY 2016
VL 26
IS 1
BP 1
EP 8
DI 10.1016/j.numecd.2015.11.008
PG 8
WC Cardiac & Cardiovascular Systems; Endocrinology & Metabolism; Nutrition
   & Dietetics
WE Science Citation Index Expanded (SCI-EXPANDED)
SC Cardiovascular System & Cardiology; Endocrinology & Metabolism;
   Nutrition & Dietetics
GA DA4PK
UT WOS:000367781800002
PM 26719220
DA 2022-07-02
ER

PT J
AU Stahel, P
   Kim, JJ
   Xiao, CT
   Cant, JP
AF Stahel, Priska
   Kim, Julie J.
   Xiao, Changting
   Cant, John P.
TI Of the milk sugars, galactose, but not prebiotic
   galacto-oligosaccharide, improves insulin sensitivity in male
   Sprague-Dawley rats
SO PLOS ONE
LA English
DT Article
ID HEPATIC GLYCOGEN-SYNTHESIS; RESISTANCE SYNDROME; GLUCOSE-METABOLISM;
   DAIRY CONSUMPTION; HEALTHY-SUBJECTS; GUT MICROFLORA; WHEY-PROTEIN;
   FRUCTOSE; ADULTS; RISK
AB Background Consumption of dairy products reduces risk of type 2 diabetes. Milk proteins and fats exhibit anti-diabetic properties but milk sugars have been studied little in this context. Galactose from milk lactose is readily converted to glycogen in the liver but its effects on insulin sensitivity have not been assessed. Prebiotic oligosaccharides from milk alter gut microbiota and can thereby influence host metabolism. Our objective was to assess the effect on insulin sensitivity of dietary galactose compared to glucose and fructose, and fermentable galactooligosaccharides compared to non-fermentable methylcellulose.
   Methods
   Diets containing 15% of dry matter from glucose, fructose, galactose, galacto-oligosaccharides, or methylcellulose were fed to 36 rats per diet for 9 weeks. Hyperinsulinemic-euglycemic clamps with [3-H-3]glucose infusion and a steady-state 2-[1-C-14]deoxyglucose bolus injection were used to assess insulin sensitivity and glucose uptake indices. Tissue was collected in fed, fasted and fasted, insulin-stimulated states.
   Results
   Galactose increased glucose infusion rate during the clamp by 53% and decreased endogenous glucose production by 57% compared to glucose and fructose. Fed-state hepatic glycogen content was greater with galactose compared to glucose and fructose, consistent with a potentiation of the insulin effect on glycogen synthase by dephosphorylation. Galactose decreased the fecal Firmicutes:Bacteroidetes ratio while galacto-oligosaccharides increased abundance of fecal Bifidobacterium spp. 481-fold compared to methylcellulose, and also increased abundance of Lactobacillus spp. and Bacteroidetes. Galacto-oligosaccharides did not affect glucose infusion rate or endogenous glucose production during basal or clamp periods compared to methylcellulose.
   Conclusions
   Galactose at 15% of daily intake improved hepatic insulin sensitivity in rats compared to glucose and fructose. Galactose caused an increase in fed-state hepatic glycogen content and a favourable shift in gut microbial populations. Intake of galacto-oligosaccharides improved the gut microbial profile but did not improve insulin sensitivity.
C1 [Stahel, Priska; Kim, Julie J.; Cant, John P.] Univ Guelph, Dept Anim Biosci, Guelph, ON, Canada.
   [Xiao, Changting] Univ Toronto, Dept Physiol & Med, Toronto, ON, Canada.
RP Cant, JP (corresponding author), Univ Guelph, Dept Anim Biosci, Guelph, ON, Canada.
EM jcant@uoguelph.ca
RI Cant, John/ABF-5323-2021
OI Cant, John/0000-0003-2021-1764; Xiao, Changting/0000-0002-4432-5689
FU Dairy Farmers of Ontario; Canadian Dairy Commission; OMAFRA HQP Program
FX This study was funded in part by Dairy Farmers of Ontario, which is a
   non-profit marketing group owned and operated by dairy farmers. The
   funding body was not involved in study design, data collection and
   analysis, decision to publish, or preparation of the manuscript. JPC
   received this funding [https://www.milk.org/corporate/main.asp]. PS was
   supported by scholarships from the Canadian Dairy Commission and OMAFRA
   HQP Program.
CR Aldredge DL, 2013, GLYCOBIOLOGY, V23, P664, DOI 10.1093/glycob/cwt007
   AOAC International, 1996, OFFICIAL METHODS ANA, V17th
   Barosa C, 2012, METABOLISM, V61, P250, DOI 10.1016/j.metabol.2011.06.022
   Basciano Heather, 2005, Nutr Metab (Lond), V2, P5, DOI 10.1186/1743-7075-2-5
   Bhatia S, 2015, MOL NUTR FOOD RES, V59, P566, DOI 10.1002/mnfr.201400639
   Bowen J, 2005, INT J OBESITY, V29, P957, DOI 10.1038/sj.ijo.0802895
   Bray GA, 2004, AM J CLIN NUTR, V79, P537
   Cani PD, 2007, DIABETOLOGIA, V50, P2374, DOI 10.1007/s00125-007-0791-0
   Cani PD, 2006, DIABETES, V55, P1484, DOI 10.2337/db05-1360
   Cani PD, 2005, J ENDOCRINOL, V185, P457, DOI 10.1677/joe.1.06100
   Marin-Manzano MC, 2013, J AGR FOOD CHEM, V61, P7560, DOI 10.1021/jf402218z
   Choi HK, 2005, ARCH INTERN MED, V165, P997, DOI 10.1001/archinte.165.9.997
   Corfield AP, 2000, GUT, V47, P589, DOI 10.1136/gut.47.4.589
   De Angel RE, 2009, IN VIVO, V23, P527
   Delmee E, 2006, LIFE SCI, V79, P1007, DOI 10.1016/j.lfs.2006.05.013
   Elliott SS, 2002, AM J CLIN NUTR, V76, P911, DOI 10.1093/ajcn/76.5.911
   ERCAN N, 1994, ARCH BIOCHEM BIOPHYS, V315, P35, DOI 10.1006/abbi.1994.1467
   Geurts L, 2014, BENEF MICROBES, V5, P3, DOI 10.3920/BM2012.0065
   Hernandez-Hernandez O, 2012, J NUTR, V142, P1232, DOI 10.3945/jn.111.155762
   Jakubowicz D, 2014, DIABETOLOGIA, V57, P1807, DOI 10.1007/s00125-014-3305-x
   Josse AR, 2011, J NUTR, V141, P1626, DOI 10.3945/jn.111.141028
   Kasuga M, 2006, J CLIN INVEST, V116, P1756, DOI 10.1172/JCI29189
   KLIEGMAN RM, 1988, PEDIATR RES, V24, P302, DOI 10.1203/00006450-198809000-00005
   Knol J, 2005, J PEDIATR GASTR NUTR, V40, P36, DOI 10.1097/00005176-200501000-00007
   Kowluru RA, 2001, DIABETES, V50, P1938, DOI 10.2337/diabetes.50.8.1938
   Leforestier G, 2009, EUR J NUTR, V48, P457, DOI 10.1007/s00394-009-0036-8
   Liu SM, 2006, DIABETES CARE, V29, P1579, DOI 10.2337/dc06-0256
   Liu WJ, 2011, AM J PATHOL, V178, P1489, DOI 10.1016/j.ajpath.2010.12.052
   Livak KJ, 2001, METHODS, V25, P402, DOI 10.1006/meth.2001.1262
   Mennen LI, 2000, NUTR RES, V20, P335, DOI 10.1016/S0271-5317(00)00127-5
   Mozaffarian D, 2010, ANN INTERN MED, V153, P790, DOI 10.7326/0003-4819-153-12-201012210-00005
   NIEWOEHNER CB, 1992, AM J PHYSIOL, V263, pE42, DOI 10.1152/ajpendo.1992.263.1.E42
   Nilsson M, 2007, AM J CLIN NUTR, V85, P996, DOI 10.1093/ajcn/85.4.996
   Otsyula M, 2003, INT J TOXICOL, V22, P423, DOI 10.1080/10915810390251410
   Pantophlet AJ, 2016, J DAIRY SCI, V99, P3072, DOI 10.3168/jds.2015-10277
   Parnell JA, 2012, J NUTR, V107, P1
   Paturi G, 2012, J FUNCT FOODS, V4, P520, DOI 10.1016/j.jff.2012.02.013
   Pereira MA, 2002, JAMA-J AM MED ASSOC, V287, P2081, DOI 10.1001/jama.287.16.2081
   Ramana BV, 2006, ACTA DIABETOL, V43, P135, DOI 10.1007/s00592-006-0229-z
   THORBURN AW, 1989, AM J CLIN NUTR, V49, P1155, DOI 10.1093/ajcn/49.6.1155
   Tuohy KM, 2005, CURR PHARM DESIGN, V11, P75, DOI 10.2174/1381612053382331
   White PJ, 2016, MOL METAB, V5, P538, DOI 10.1016/j.molmet.2016.04.006
   Xiao CT, 2005, J DAIRY SCI, V88, P2794, DOI 10.3168/jds.S0022-0302(05)72959-3
   ZAVARONI I, 1980, METABOLISM, V29, P970, DOI 10.1016/0026-0495(80)90041-4
   Zemel MB, 2004, OBES RES, V12, P582, DOI 10.1038/oby.2004.67
NR 45
TC 8
Z9 9
U1 2
U2 15
PU PUBLIC LIBRARY SCIENCE
PI SAN FRANCISCO
PA 1160 BATTERY STREET, STE 100, SAN FRANCISCO, CA 94111 USA
SN 1932-6203
J9 PLOS ONE
JI PLoS One
PD FEB 16
PY 2017
VL 12
IS 2
AR e0172260
DI 10.1371/journal.pone.0172260
PG 14
WC Multidisciplinary Sciences
WE Science Citation Index Expanded (SCI-EXPANDED)
SC Science & Technology - Other Topics
GA EL2BG
UT WOS:000394424500108
PM 28207812
OA Green Submitted, Green Published, gold
DA 2022-07-02
ER

PT J
AU Allen, RE
   Hughes, TD
   Ng, JL
   Ortiz, RD
   Abou Ghantous, M
   Bouhali, O
   Froguel, P
   Arredouani, A
AF Allen, Roland E.
   Hughes, Tyler D.
   Ng, Jia Lerd
   Ortiz, Roberto D.
   Abou Ghantous, Michel
   Bouhali, Othmane
   Froguel, Philippe
   Arredouani, Abdelilah
TI Mechanisms behind the immediate effects of Roux-en-Y gastric bypass
   surgery on type 2 diabetes
SO THEORETICAL BIOLOGY AND MEDICAL MODELLING
LA English
DT Article
ID DUODENAL-JEJUNAL EXCLUSION; VERTICAL SLEEVE GASTRECTOMY; PLASMA GHRELIN
   LEVELS; CALORIE DIET THERAPY; HUMAN GUT MICROBIOTA; INDUCED WEIGHT-LOSS;
   BARIATRIC SURGERY; INSULIN-RESISTANCE; SKELETAL-MUSCLE; GLUCOSE-UPTAKE
AB Background: The most common bariatric surgery, Roux-en-Y gastric bypass, leads to glycemia normalization in most patients long before there is any appreciable weight loss. This effect is too large to be attributed purely to caloric restriction, so a number of other mechanisms have been proposed. The most popular hypothesis is enhanced production of an incretin, active glucagon-like peptide-1 (GLP-1), in the lower intestine. We therefore set out to test this hypothesis with a model which is simple enough to be robust and credible.
   Method: Our method involves (1) setting up a set of time-dependent equations for the concentrations of the most relevant species, (2) considering an "adiabatic" (or quasi-equilibrium) state in which the concentrations are slowly varying compared to reaction rates (and which in the present case is a postprandial state), and (3) solving for the dependent concentrations (of e. g. insulin and glucose) as an independent concentration (of e. g. GLP-1) is varied.
   Results: Even in the most favorable scenario, with maximal values for (i) the increase in active GLP-1 concentration and (ii) the effect of GLP-1 on insulin production, enhancement of GLP-1 alone cannot account for the observations. I. e., the largest possible decrease in glucose predicted by the model is smaller than reported decreases, and the model predicts no decrease whatsoever in glucosexinsulin, in contrast to large observed decreases in homeostatic model assessment insulin resistance (HOMA-IR). On the other hand, both effects can be accounted for if the surgery leads to a substantial increase in some substance that opens an alternative insulin-independent pathway for glucose transport into muscle cells, which perhaps uses the same intracellular pool of GLUT-4 that is employed in an established insulin-independent pathway stimulated by muscle contraction during exercise.
   Conclusions: Glycemia normalization following Roux-en-Y gastric bypass is undoubtedly caused by a variety of mechanisms, which may include caloric restriction, enhanced GLP-1, and perhaps others proposed in earlier papers on this subject. However, the present results suggest that another possible mechanism should be added to the list of candidates: enhanced production in the lower intestine of a substance which opens an alternative insulin-independent pathway for glucose transport.
C1 [Allen, Roland E.; Hughes, Tyler D.; Ng, Jia Lerd; Ortiz, Roberto D.] Texas A&M Univ, Dept Phys & Astron, College Stn, TX 77843 USA.
   [Allen, Roland E.; Abou Ghantous, Michel; Bouhali, Othmane] Texas A&M Univ Qatar, Dept Phys, Doha, Qatar.
   [Froguel, Philippe; Arredouani, Abdelilah] Qatar Biomed Res Inst, Genom Med & Syst Biol Res Ctr, Doha, Qatar.
   [Froguel, Philippe] Lille Pasteur Inst, CNRS UMR 8199, Lille, France.
   [Froguel, Philippe] Univ Lille 2, Lille, France.
   [Froguel, Philippe] European Genom Inst Diabet, Lille, France.
   [Froguel, Philippe; Arredouani, Abdelilah] 556 Imperial Coll, Hammersmith Hosp, Sch Publ Hlth, Dept Genom Common Dis, London, England.
RP Allen, RE (corresponding author), Texas A&M Univ, Dept Phys & Astron, College Stn, TX 77843 USA.
EM allen@tamu.edu
RI FROGUEL, Philippe/O-6799-2017; arredouani, abdelilah/Q-9650-2019
OI FROGUEL, Philippe/0000-0003-2972-0784; arredouani,
   abdelilah/0000-0002-5060-916X
FU Qatar Foundation through the Qatar Biomedical Research Institute;
   Science Program at Texas A&M University at Qatar; Medical Research
   Council [G1002084] Funding Source: researchfish; MRC [G1002084] Funding
   Source: UKRI
FX This work was supported by the Qatar Foundation through the Qatar
   Biomedical Research Institute, and by the Science Program at Texas A&M
   University at Qatar.
CR Aguirre V, 2008, OBESITY, V16, P2585, DOI 10.1038/oby.2008.502
   American Diabetes Association, DIAB STAT
   Navarrete SA, 2011, OBES SURG, V21, P663, DOI 10.1007/s11695-011-0371-8
   Apelqvist J, 2000, DIABETES-METAB RES, V16, pS75, DOI 10.1002/1520-7560(200009/10)16:1+<::AID-DMRR139>3.0.CO;2-8
   Baggio LL, 2007, GASTROENTEROLOGY, V132, P2131, DOI 10.1053/j.gastro.2007.03.054
   Beckman LM, 2010, J AM DIET ASSOC, V110, P571, DOI 10.1016/j.jada.2009.12.023
   Broglio F, 2001, J CLIN ENDOCR METAB, V86, P5083, DOI 10.1210/jc.86.10.5083
   Buchwald H., 2004, JAMA (Journal of the American Medical Association), V292, P1724, DOI 10.1001/jama.292.14.1724
   Buchwald H, 2009, AM J MED, V122, P248, DOI 10.1016/j.amjmed.2008.09.041
   Butler PC, 2010, DIABETES CARE, V33, P453, DOI 10.2337/dc09-1902
   Butner KL, 2010, OBES SURG, V20, P559, DOI 10.1007/s11695-010-0089-z
   Chambers AP, 2011, PHYSIOL BEHAV, V105, P120, DOI 10.1016/j.physbeh.2011.05.026
   Chambers AP, 2011, GASTROENTEROLOGY, V141, P950, DOI 10.1053/j.gastro.2011.05.050
   Chronaiou A, 2012, OBES SURG, V22, P1761, DOI 10.1007/s11695-012-0738-5
   Cohen RV, 2007, SURG OBES RELAT DIS, V3, P195, DOI 10.1016/j.soard.2007.01.009
   Cummings DE, 2007, SURG OBES RELAT DIS, V3, P109, DOI 10.1016/j.soard.2007.02.003
   Cummings DE, 2002, NEW ENGL J MED, V346, P1623, DOI 10.1056/NEJMoa012908
   DePaula AL, 2009, SURG ENDOSC, V23, P1313, DOI 10.1007/s00464-008-0156-x
   Dirksen C, 2012, DIABETOLOGIA, V55, P1890, DOI 10.1007/s00125-012-2556-7
   Dixon JB, 2012, LANCET, V379, P2300, DOI 10.1016/S0140-6736(12)60401-2
   Dohm GL, 2002, J APPL PHYSIOL, V93, P782, DOI 10.1152/japplphysiol.01266.2001
   Drucker DJ, 2007, J CLIN INVEST, V117, P24, DOI 10.1172/JCI30076
   FELIG P, 1969, NEW ENGL J MED, V281, P811, DOI 10.1056/NEJM196910092811503
   Ferchak CV, 2004, DIABETES-METAB RES, V20, P438, DOI 10.1002/dmrr.507
   Ferrannini E, 2009, DIABETES CARE, V32, P514, DOI 10.2337/dc08-1762
   Ferzli GS, 2009, WORLD J SURG, V33, P972, DOI 10.1007/s00268-009-9968-7
   Fetner Rachel, 2005, Surg Obes Relat Dis, V1, P589, DOI 10.1016/j.soard.2005.09.001
   Flati V, 2008, AM J CARDIOL, V101, p16E, DOI 10.1016/j.amjcard.2008.02.075
   Franco JVA, 2011, OBES SURG, V21, P1458, DOI 10.1007/s11695-011-0390-5
   FRIEDMAN MN, 1955, SURG GYNECOL OBSTET, V100, P201
   Furet JP, 2010, DIABETES, V59, P3049, DOI 10.2337/db10-0253
   Garb J, 2009, OBES SURG, V19, P1447, DOI 10.1007/s11695-009-9927-2
   Garrido-Sanchez L, 2012, SURG OBES RELAT DIS, V8, P145, DOI 10.1016/j.soard.2011.03.010
   Geloneze B, 2012, ANN SURG, V256, P72, DOI 10.1097/SLA.0b013e3182592c62
   Geloneze B, 2009, OBES SURG, V19, P1077, DOI 10.1007/s11695-009-9844-4
   Gill RS, 2010, SURG OBES RELAT DIS, V6, P707, DOI 10.1016/j.soard.2010.07.011
   Goodyear LJ, 1998, ANNU REV MED, V49, P235, DOI 10.1146/annurev.med.49.1.235
   Heneghan HM, 2012, CURR ATHEROSCLER REP, V14, P579, DOI 10.1007/s11883-012-0285-5
   HENRY RR, 1986, DIABETES, V35, P155, DOI 10.2337/diabetes.35.2.155
   HENRY RR, 1991, DIABETES CARE, V14, P802, DOI 10.2337/diacare.14.9.802
   Higaki Y, 2001, DIABETES, V50, P241, DOI 10.2337/diabetes.50.2.241
   Jorgensen NB, 2012, AM J PHYSIOL-ENDOC M, V303, pE122, DOI 10.1152/ajpendo.00073.2012
   Karra E, 2010, TRENDS ENDOCRIN MET, V21, P337, DOI 10.1016/j.tem.2010.01.006
   Kinross JM, 2011, GENOME MED, V3, DOI 10.1186/gm228
   Kishi K, 1998, DIABETES, V47, P550, DOI 10.2337/diabetes.47.4.550
   Klein S, 2011, OBESITY, V19, P581, DOI 10.1038/oby.2010.199
   Laferrere B, 2008, J CLIN ENDOCR METAB, V93, P2479, DOI 10.1210/jc.2007-2851
   Laferrere B, 2011, SCI TRANSL MED, V3, DOI 10.1126/scitranslmed.3002043
   Li JV, 2011, GUT, V60, P1214, DOI 10.1136/gut.2010.234708
   Lindqvist A, 2013, J CLIN ENDOCR METAB, V98, pE856, DOI 10.1210/jc.2012-3996
   Mingrone G, 2012, NEW ENGL J MED, V366, P1577, DOI 10.1056/NEJMoa1200111
   Morinigo R, 2004, OBES RES, V12, P1108, DOI 10.1038/oby.2004.139
   Morris AP, 2012, NAT GENET, V44, P981, DOI 10.1038/ng.2383
   Newgard CB, 2012, CELL METAB, V15, P606, DOI 10.1016/j.cmet.2012.01.024
   Odstrcil EA, 2010, AM J CLIN NUTR, V92, P704, DOI 10.3945/ajcn.2010.29870
   Pacheco D, 2007, AM J SURG, V194, P221, DOI 10.1016/j.amjsurg.2006.11.015
   Pal A, 2013, CLIN GENET, V83, P297, DOI 10.1111/cge.12055
   Pories WJ, 2011, SURG CLIN N AM, V91, P821, DOI 10.1016/j.suc.2011.04.008
   PORIES WJ, 1995, ANN SURG, V222, P339, DOI 10.1097/00000658-199509000-00011
   Pournaras Dimitrios J, 2010, Int J Pept, V2010, DOI 10.1155/2010/217267
   Ramos AC, 2009, OBES SURG, V19, P307, DOI 10.1007/s11695-008-9759-5
   Rao RS, 2012, OBES REV, V13, P316, DOI 10.1111/j.1467-789X.2011.00955.x
   Rhee NA, 2012, DIABETES OBES METAB, V14, P291, DOI 10.1111/j.1463-1326.2011.01505.x
   Rodriguez-Grunert L, 2008, SURG OBES RELAT DIS, V4, P55, DOI 10.1016/j.soard.2007.07.012
   Rockl KSC, 2008, IUBMB LIFE, V60, P145, DOI 10.1002/iub.21
   Rose AJ, 2005, PHYSIOLOGY, V20, P260, DOI 10.1152/physiol.00012.2005
   Rubino F, 2004, ANN SURG, V240, P236, DOI 10.1097/01.sla.0000133117.12646.48
   Rubino FA, 2004, ANN SURG, V239, P1, DOI 10.1097/01.sla.0000102989.54824.fc
   Rubino F, 2006, ANN SURG, V244, P741, DOI 10.1097/01.sla.0000224726.61448.1b
   Scalea JR, 2012, TRANSPLANT REV-ORLAN, V26, P177, DOI 10.1016/j.trre.2011.07.002
   Schauer PR, 2003, ANN SURG, V238, P467, DOI 10.1097/01.sla.0000089851.41115.1b
   Sekirov I, 2010, PHYSIOL REV, V90, P859, DOI 10.1152/physrev.00045.2009
   Shepherd PR, 1999, NEW ENGL J MED, V341, P248, DOI 10.1056/NEJM199907223410406
   Stoeckli R, 2004, OBES RES, V12, P346, DOI 10.1038/oby.2004.43
   Sun YX, 2007, NEUROENDOCRINOLOGY, V86, P215, DOI 10.1159/000109094
   Taguchi T, 2000, METABOLISM, V49, P920, DOI 10.1053/meta.2000.6755
   Tarnoff M, 2008, SURG ENDOSC, V22, P1023, DOI 10.1007/s00464-007-9652-7
   Terruzzi I, 2002, MOL CELL ENDOCRINOL, V190, P135, DOI 10.1016/S0303-7207(02)00005-9
   Thaler JP, 2009, ENDOCRINOLOGY, V150, P2518, DOI 10.1210/en.2009-0367
   Toghaw P, 2012, THEOR BIOL MED MODEL, V9, DOI 10.1186/1742-4682-9-16
   Tong J, 2010, DIABETES, V59, P2145, DOI 10.2337/db10-0504
   Unwin N, 2010, DIABETES RES CLIN PR, V87, P2, DOI 10.1016/j.diabres.2009.11.006
   Wang TJ, 2011, NAT MED, V17, P448, DOI 10.1038/nm.2307
   Wang TT, 2008, ANN SURG, V247, P968, DOI 10.1097/SLA.0b013e318172504d
   Whiting DR, 2011, DIABETES RES CLIN PR, V94, P311, DOI 10.1016/j.diabres.2011.10.029
   Wickremesekera K, 2005, OBES SURG, V15, P474, DOI 10.1381/0960892053723402
   Zhang HS, 2009, P NATL ACAD SCI USA, V106, P2365, DOI 10.1073/pnas.0812600106
   Zimmet P, 2001, NATURE, V414, P782, DOI 10.1038/414782a
NR 88
TC 22
Z9 25
U1 0
U2 20
PU BMC
PI LONDON
PA CAMPUS, 4 CRINAN ST, LONDON N1 9XW, ENGLAND
EI 1742-4682
J9 THEOR BIOL MED MODEL
JI Theor. Biol. Med. Model.
PD JUL 13
PY 2013
VL 10
AR 45
DI 10.1186/1742-4682-10-45
PG 19
WC Mathematical & Computational Biology
WE Science Citation Index Expanded (SCI-EXPANDED)
SC Mathematical & Computational Biology
GA 191HR
UT WOS:000322404500001
PM 23849268
OA Green Published
DA 2022-07-02
ER

PT J
AU Rasmussen, TS
   Mentzel, CMJ
   Kot, W
   Castro-Mejia, JL
   Zuffa, S
   Swann, JR
   Hansen, LH
   Vogensen, FK
   Hansen, AK
   Nielsen, DS
AF Rasmussen, Torben Solbeck
   Mentzel, Caroline Marta Junker
   Kot, Witold
   Castro-Mejia, Josue Leonardo
   Zuffa, Simone
   Swann, Jonathan Richard
   Hansen, Lars Hestbjerg
   Vogensen, Finn Kvist
   Hansen, Axel Kornerup
   Nielsen, Dennis Sandris
TI Faecal virome transplantation decreases symptoms of type 2 diabetes and
   obesity in a murine model
SO GUT
LA English
DT Article
ID DIET-INDUCED OBESITY; MICROBIOTA TRANSPLANTATION; WELFARE IMPACT; ORAL
   GAVAGE; MICE; INSULIN; RECEPTORS; MECHANISMS; RESISTANCE; PPARGC1A
AB Objective Development of obesity and type 2 diabetes (T2D) are associated with gut microbiota (GM) changes. The gut viral community is predominated by bacteriophages (phages), which are viruses that attack bacteria in a host-specific manner. The antagonistic behaviour of phages has the potential to alter the GM. As a proof-of-concept, we demonstrate the efficacy of faecal virome transplantation (FVT) from lean donors for shifting the phenotype of obese mice into closer resemblance of lean mice.
   Design The FVT consisted of viromes with distinct profiles extracted from the caecal content of mice from different vendors that were fed a low-fat (LF) diet for 14 weeks. Male C57BL/6NTac mice were divided into five groups: LF (as diet control), high-fat (HF) diet, HF+ampicillin (Amp), HF+Amp+FVT and HF+FVT. At weeks 6 and 7 of the study, the HF+FVT and HF+Amp+FVT mice were treated with FVT by oral gavage. The Amp groups were treated with Amp 24 hours prior to first FVT treatment.
   Results Six weeks after first FVT, the HF+FVT mice showed a significant decrease in weight gain compared with the HF group. Further, glucose tolerance was comparable between the LF and HF+FVT mice, while the other HF groups all had impaired glucose tolerance. These observations were supported by significant shifts in GM composition, blood plasma metabolome and expression levels of genes associated with obesity and T2D development.
   Conclusions Transfer of caecal viral communities from mice with a lean phenotype into mice with an obese phenotype led to reduced weight gain and normalised blood glucose parameters relative to lean mice. We hypothesise that this effect is mediated via FVT-induced GM changes.
C1 [Rasmussen, Torben Solbeck; Castro-Mejia, Josue Leonardo; Vogensen, Finn Kvist; Nielsen, Dennis Sandris] Univ Copenhagen, Food Sci, DK-1958 Frederiksberg, Denmark.
   [Mentzel, Caroline Marta Junker; Hansen, Axel Kornerup] Univ Copenhagen, Vet & Anim Sci, Frederiksberg, Denmark.
   [Kot, Witold; Hansen, Lars Hestbjerg] Univ Copenhagen, Plant & Environm Sci, Frederiksberg, Denmark.
   [Zuffa, Simone; Swann, Jonathan Richard] Imperial Coll London, Metab Digest & Reprod, London, England.
RP Rasmussen, TS; Nielsen, DS (corresponding author), Univ Copenhagen, Food Sci, DK-1958 Frederiksberg, Denmark.
EM torben@food.ku.dk; dn@food.ku.dk
RI Mentzel, Caroline/AAX-1577-2021; Rasmussen, Torben Sølbeck/V-5009-2019;
   Nielsen, Dennis Sandris/A-9769-2015; Castro-Mejia, Josue L./P-5649-2014;
   Kot, Witold/M-2170-2014
OI Mentzel, Caroline/0000-0003-4688-7367; Rasmussen, Torben
   Sølbeck/0000-0002-9907-8953; Nielsen, Dennis
   Sandris/0000-0001-8121-1114; Zuffa, Simone/0000-0001-7237-3402;
   Hestbjerg Hansen, Lars/0000-0003-0027-1524; Castro-Mejia, Josue
   L./0000-0002-1416-8205; Swann, Jonathan/0000-0002-6485-4529; Kot,
   Witold/0000-0002-0188-4587
FU Danish Council for Independent Research [DFF-6111-00316]; Danish
   Innovation Fund project [7076-00129B]
FX Funding was provided by the Danish Council for Independent Research
   (grant ID: DFF-6111-00316) (PhageGut) and the Danish Innovation Fund
   project (7076-00129B), MICROHEALTH.
CR Abdgawad M, 2012, PLOS ONE, V7, DOI [10.1371/journal.pone.0046057, 10.1371/journal.pone.0032439]
   Alban L, 2001, ANIM WELFARE, V10, P303
   Allen HK, 2011, MBIO, V2, DOI 10.1128/mBio.00260-11
   Arantes-Rodrigues R, 2012, LAB ANIMAL, V41, P129, DOI 10.1038/laban0512-129
   Arndt D, 2016, NUCLEIC ACIDS RES, V44, pW16, DOI 10.1093/nar/gkw387
   Backhed F, 2007, P NATL ACAD SCI USA, V104, P979, DOI 10.1073/pnas.0605374104
   Bankevich A, 2012, J COMPUT BIOL, V19, P455, DOI 10.1089/cmb.2012.0021
   Barber MN, 2012, PLOS ONE, V7, DOI 10.1371/journal.pone.0041456
   Bendtsen KM, 2017, PLOS ONE, V12, DOI 10.1371/journal.pone.0176662
   Bolger AM, 2014, BIOINFORMATICS, V30, P2114, DOI 10.1093/bioinformatics/btu170
   Bonnichsen M, 2005, ANIM WELFARE, V14, P223
   Breiman L, 2001, MACH LEARN, V45, P5, DOI 10.1023/A:1010933404324
   Brown AJ, 2003, J BIOL CHEM, V278, P11312, DOI 10.1074/jbc.M211609200
   Charos AE, 2012, GENOME RES, V22, P1668, DOI 10.1101/gr.127761.111
   Cox LM, 2016, ANIM FRONT, V6, P8, DOI 10.2527/af.2016-0028
   De Paepe M, 2014, FRONT CELL INFECT MI, V4, DOI 10.3389/fcimb.2014.00039
   Duan Y, 2019, NATURE, V575, P505, DOI 10.1038/s41586-019-1742-x
   Dubern B, 2012, BIOCHIMIE, V94, P2111, DOI 10.1016/j.biochi.2012.05.010
   Edgar RC, 2013, NAT METHODS, V10, P996, DOI [10.1038/nmeth.2604, 10.1038/NMETH.2604]
   Ellekilde M, 2014, RES VET SCI, V96, P241, DOI 10.1016/j.rvsc.2014.01.007
   FDA, 2019, FDA IMP SAF AL REG U
   Fraulob JC, 2010, J CLIN BIOCHEM NUTR, V46, P212, DOI 10.3164/jcbn.09-83
   Gogokhia L, 2019, CELL HOST MICROBE, V25, P285, DOI 10.1016/j.chom.2019.01.008
   Gupta S, 2016, THER ADV GASTROENTER, V9, P229, DOI 10.1177/1756283X15607414
   Howe A, 2016, ISME J, V10, P1217, DOI 10.1038/ismej.2015.183
   Hsu BB, 2019, CELL HOST MICROBE, V25, P803, DOI 10.1016/j.chom.2019.05.001
   Hudson BD, 2013, J BIOL CHEM, V288, P17296, DOI 10.1074/jbc.M113.455337
   Ichimura A, 2014, FRONT PHARMACOL, V5, DOI 10.3389/fphar.2014.00236
   Ito S, 2005, J CLIN INVEST, V115, P2202, DOI 10.1172/JCI23076
   Jones CP, 2016, J AM ASSOC LAB ANIM, V55, P805
   Kelly CR, 2015, GASTROENTEROLOGY, V149, P223, DOI 10.1053/j.gastro.2015.05.008
   Kruse R, 2017, DIABETOLOGIA, V60, P2042, DOI 10.1007/s00125-017-4373-5
   Krych L, 2018, J MICROBIOL METH, V144, P1, DOI 10.1016/j.mimet.2017.10.015
   Le Poul E, 2003, J BIOL CHEM, V278, P25481, DOI 10.1074/jbc.M301403200
   Leitner DR, 2017, OBESITY FACTS, V10, P483, DOI 10.1159/000480525
   Lin DM, 2019, FRONT CELL INFECT MI, V9, DOI 10.3389/fcimb.2019.00348
   Ling C, 2008, DIABETOLOGIA, V51, P615, DOI 10.1007/s00125-007-0916-5
   Liu SJ, 2017, CELL REP, V18, P1005, DOI 10.1016/j.celrep.2016.12.086
   Lundberg R, 2017, SCI REP-UK, V7, DOI 10.1038/srep42245
   Marine R, 2014, MICROBIOME, V2, DOI 10.1186/2049-2618-2-3
   Maruvada P, 2017, CELL HOST MICROBE, V22, P589, DOI 10.1016/j.chom.2017.10.005
   Mentzel CMJ, 2018, MOL GENET GENOMICS, V293, P129, DOI 10.1007/s00438-017-1369-2
   Miyoshi J, 2018, PEERJ, V6, DOI 10.7717/peerj.5166
   Moreno-Gallego JL, 2019, CELL HOST MICROBE, V25, P261, DOI 10.1016/j.chom.2019.01.019
   Norman JM, 2015, CELL, V160, P447, DOI 10.1016/j.cell.2015.01.002
   Nurk S, 2017, GENOME RES, V27, P824, DOI 10.1101/gr.213959.116
   Org E, 2017, GENOME BIOL, V18, DOI 10.1186/s13059-017-1194-2
   Ott SJ, 2017, GASTROENTEROLOGY, V152, P799, DOI 10.1053/j.gastro.2016.11.010
   Park H, 2019, GUT MICROBES, V10, P676, DOI 10.1080/19490976.2019.1586037
   Pasolli E, 2019, CELL, V176, P649, DOI 10.1016/j.cell.2019.01.001
   Rajpathak SN, 2009, DIABETES-METAB RES, V25, P3, DOI 10.1002/dmrr.919
   Rasmussen TS, 2019, VIRUSES-BASEL, V11, DOI 10.3390/v11050435
   Ren J, 2017, MICROBIOME, V5, DOI 10.1186/s40168-017-0283-5
   Reyes A, 2010, NATURE, V466, P334, DOI 10.1038/nature09199
   Ridaura VK, 2013, SCIENCE, V341, P1079, DOI 10.1126/science.1241214
   Rohart F, 2017, PLOS COMPUT BIOL, V13, DOI 10.1371/journal.pcbi.1005752
   Rosso AM, 2016, FRONT PSYCHOL, V7, DOI 10.3389/fpsyg.2016.01903
   Roux S, 2017, PEERJ, V5, DOI 10.7717/peerj.3817
   Roux S, 2015, ELIFE, V4, DOI 10.7554/eLife.08490
   Rune I, 2018, SCI REP, V8, P1
   Ryan FJ, 2019, BIORXIV, DOI [10.1101/591099, DOI 10.1101/591099]
   Sarafian MH, 2014, ANAL CHEM, V86, P5766, DOI 10.1021/ac500317c
   Sun LJ, 2018, PROTEIN CELL, V9, P397, DOI 10.1007/s13238-018-0546-3
   Wang JW, 2019, J FORMOS MED ASSOC, V118, pS23, DOI 10.1016/j.jfma.2018.08.011
   Wittenbecher C, 2019, DIABETES, V68, P188, DOI 10.2337/db18-0620
   Wood DE, 2014, GENOME BIOL, V15, DOI 10.1186/gb-2014-15-3-r46
   Yang G, 2009, AM J PHYSIOL-ENDOC M, V297, pE211, DOI 10.1152/ajpendo.91014.2008
   Zachariassen LF, 2019, J IMMUNOL, V202, P142, DOI 10.4049/jimmunol.1800666
   Zhao SL, 2014, BMC BIOINFORMATICS, V15, DOI 10.1186/1471-2105-15-S10-P16
   Zuo T, 2018, GUT, V67, P634, DOI 10.1136/gutjnl-2017-313952
NR 70
TC 46
Z9 47
U1 8
U2 56
PU BMJ PUBLISHING GROUP
PI LONDON
PA BRITISH MED ASSOC HOUSE, TAVISTOCK SQUARE, LONDON WC1H 9JR, ENGLAND
SN 0017-5749
EI 1468-3288
J9 GUT
JI Gut
PD DEC
PY 2020
VL 69
IS 12
BP 2122
EP 2130
DI 10.1136/gutjnl-2019-320005
PG 9
WC Gastroenterology & Hepatology
WE Science Citation Index Expanded (SCI-EXPANDED)
SC Gastroenterology & Hepatology
GA OU4UR
UT WOS:000591525700008
PM 32165408
DA 2022-07-02
ER

PT J
AU Weickert, MO
   Pfeiffer, AFH
AF Weickert, Martin O.
   Pfeiffer, Andreas F. H.
TI Impact of Dietary Fiber Consumption on Insulin Resistance and the
   Prevention of Type 2 Diabetes
SO JOURNAL OF NUTRITION
LA English
DT Article
DE dietary fiber; insulin resistance; type 2 diabetes; amino acid metabolic
   signature; short-chain fatty acids
ID LOW-GLYCEMIC INDEX; CEREAL FIBER; WEIGHT-LOSS; PROTEIN INTAKE;
   WHOLE-GRAIN; POSTMENOPAUSAL WOMEN; INDUCED IMPROVEMENT;
   CONTROLLED-TRIAL; RISK-FACTORS; RED MEAT
AB Large prospective cohort studies consistently show associations of a high dietary fiber intake (>25 g/d in women and >38 g/d in men) with a 20-30% reduced risk of developing type 2 diabetes (T2D), after correction for confounders. It is less well recognized that these effects appear to be mainly driven by high intakes of whole grains and insoluble cereal fibers, which typically are nonviscous and do not relevantly influence postprandial glucose responses [i.e., glycemic index (GI)] or are strongly fermented by the gut microbiota in the colon. In contrast, a dietary focus on soluble, viscous, gel-forming, more readily fermentable fiber intakes derived from fruit and certain vegetables yields mixed results and generally does not appear to reduce T2D risk. Although disentangling types of fiber-rich foods and separating these from possible effects related to the GI is an obvious challenge, the common conclusion that key metabolic effects of high-fiber intake are explained by mechanisms that should mainly apply to the soluble, viscous type can be challenged. More recently, studies in humans and animal models focused on gaining mechanistic insights into why especially high-cereal-fiber (HCF) diets appear to improve insulin resistance (IR) and diabetes risk. Although effects of HCF diets on weight loss are only moderate and comparable to other types of dietary fibers, possible novel mechanisms have emerged, which include the prevention of the absorption of dietary protein and modulation of the amino acid metabolic signature. Here we provide an update of our previous review from 2008, with a focus on mechanistic insights of how HCF diets may improve IR and the risk of developing T2D.
C1 [Weickert, Martin O.] Univ Hosp Coventry & Warwickshire NHS Trust, Dept Endocrinol & Diabet, Coventry, W Midlands, England.
   [Weickert, Martin O.] Coventry Univ, Ctr Appl Biol & Exercise Sci, Coventry, W Midlands, England.
   [Pfeiffer, Andreas F. H.] German Inst Human Nutr, Dept Clin Nutr, Nuthetal, Germany.
   [Pfeiffer, Andreas F. H.] Charite, Dept Endocrinol Diabet & Nutr, Berlin, Germany.
RP Weickert, MO (corresponding author), Univ Hosp Coventry & Warwickshire NHS Trust, Dept Endocrinol & Diabet, Coventry, W Midlands, England.; Weickert, MO (corresponding author), Coventry Univ, Ctr Appl Biol & Exercise Sci, Coventry, W Midlands, England.
EM martin.weickert@uhcw.nhs.uk
RI Pfeiffer, Andreas F.H./AAJ-2311-2020
OI Pfeiffer, Andreas F.H./0000-0002-6887-0016; Weickert, Martin
   O/0000-0002-4070-8164
CR Aune D, 2013, EUR J EPIDEMIOL, V28, P845, DOI 10.1007/s10654-013-9852-5
   Bao W, 2016, DIABETES CARE, V39, P43, DOI 10.2337/dc15-1642
   Beavers KM, 2011, AM J CLIN NUTR, V94, P767, DOI 10.3945/ajcn.110.004895
   Becerra-Tomas N, 2018, CLIN NUTR, V37, P906, DOI 10.1016/j.clnu.2017.03.015
   Campmans-Kuijpers MJE, 2015, CARDIOVASC DIABETOL, V14, DOI 10.1186/s12933-015-0202-7
   Colberg SR, 2010, DIABETES CARE, V33, P2692, DOI [10.2337/dc10-1548, 10.2337/dc10-9990]
   Ericson U, 2013, BRIT J NUTR, V109, P1143, DOI 10.1017/S0007114512003017
   Evert AB, 2014, DIABETES CARE, V37, pS120, DOI 10.2337/dc14-S120
   Feldman AL, 2017, INT J BEHAV NUTR PHY, V14, DOI 10.1186/s12966-017-0489-8
   Gogebakan O, 2011, CIRCULATION, V124, P2829, DOI 10.1161/CIRCULATIONAHA.111.033274
   Hattersley JG, 2014, J CLIN ENDOCR METAB, V99, pE2599, DOI 10.1210/jc.2014-2302
   InterAct Consortium, 2015, DIABETOLOGIA, V58, P1394, DOI 10.1007/s00125-015-3585-9
   Isken F, 2010, AM J PHYSIOL-ENDOC M, V298, pE287, DOI 10.1152/ajpendo.00515.2009
   Isken F, 2009, DIABETOLOGIA, V52, P2159, DOI 10.1007/s00125-009-1466-9
   Isken F, 2010, J NUTR BIOCHEM, V21, P278, DOI 10.1016/j.jnutbio.2008.12.012
   Jenkins DJA, 2008, JAMA-J AM MED ASSOC, V300, P2742, DOI 10.1001/jama.2008.808
   Kouw IWK, 2017, J NUTR, V147, P2252, DOI 10.3945/jn.117.254532
   Kovatcheva-Datchary P, 2015, CELL METAB, V22, P971, DOI 10.1016/j.cmet.2015.10.001
   Larsen TM, 2010, NEW ENGL J MED, V363, P2102, DOI 10.1056/NEJMoa1007137
   Markova M, 2017, GASTROENTEROLOGY, V152, P571, DOI 10.1053/j.gastro.2016.10.007
   Nowotny B, 2015, DIABETOLOGIA, V58, P255, DOI 10.1007/s00125-014-3457-8
   Overby NC, 2013, FOOD NUTR RES, V57, DOI 10.3402/fnr.v57i0.20709
   Papathanasopoulos A, 2010, GASTROENTEROLOGY, V138, pe1, DOI DOI 10.1053/J.GASTR0.2009.11.045
   Papathanasopoulos A, 2010, GASTROENTEROLOGY, V138, P65, DOI 10.1053/j.gastro.2009.11.045
   Pedersen HK, 2016, NATURE, V535, P376, DOI 10.1038/nature18646
   Pi-Sunyer X, 2005, DIABETES CARE, V28, P2978, DOI 10.2337/diacare.28.12.2978
   Rietman A, 2014, EUR J CLIN NUTR, V68, P973, DOI 10.1038/ejcn.2014.123
   Russell WR, 2016, CRIT REV FOOD SCI, V56, P541, DOI 10.1080/10408398.2013.792772
   Sivaraman S, 2012, HAMDAN MED J, V5, P131
   Sluijs I, 2010, DIABETES CARE, V33, P43, DOI 10.2337/dc09-1321
   Smith GI, 2016, CELL REP, V17, P849, DOI 10.1016/j.celrep.2016.09.047
   Sung KC, 2012, DIABETES CARE, V35, P717, DOI 10.2337/dc11-1853
   TRACK NS, 1985, CAN J PHYSIOL PHARM, V63, P1113, DOI 10.1139/y85-183
   van Nielen M, 2014, DIABETES CARE, V37, P1854, DOI [10.2337/dc13-2627, 10.2337/dc15-er10b]
   Virtanen HEK, 2017, BRIT J NUTR, V117, P882, DOI [10.1017/S0007114517000745, 10.1017/s0007114517000745]
   Weickert MO, 2008, J NUTR, V138, P439, DOI 10.1093/jn/138.3.439
   Weickert MO, 2012, CLIN ENDOCRINOL, V77, P508, DOI 10.1111/j.1365-2265.2012.04450.x
   Weickert MO, 2011, NUTR METAB, V8, DOI 10.1186/1743-7075-8-90
   Weickert MO, 2011, AM J CLIN NUTR, V94, P459, DOI 10.3945/ajcn.110.004374
   Weickert MO, 2009, JAMA-J AM MED ASSOC, V301, P1538, DOI 10.1001/jama.2009.483
   Weitkunat K, 2017, SCI REP-UK, V7, DOI 10.1038/s41598-017-06447-x
   Wirstrom T, 2013, AM J CLIN NUTR, V97, P179, DOI 10.3945/ajcn.112.045583
   Wittenbecher C, 2015, AM J CLIN NUTR, V101, P1241, DOI 10.3945/ajcn.114.099150
   Xue MZ, 2016, DIABETES, V65, P2282, DOI 10.2337/db16-0153
   Yao BD, 2014, EUR J EPIDEMIOL, V29, P79, DOI 10.1007/s10654-013-9876-x
   Ye EQ, 2012, J NUTR, V142, P1304, DOI 10.3945/jn.111.155325
NR 46
TC 180
Z9 190
U1 20
U2 118
PU AMER SOC NUTRITION-ASN
PI BETHESDA
PA 9650 ROCKVILLE PIKE, BETHESDA, MD 20814 USA
SN 0022-3166
EI 1541-6100
J9 J NUTR
JI J. Nutr.
PD JAN
PY 2018
VL 148
IS 1
BP 7
EP 12
DI 10.1093/jn/nxx008
PG 6
WC Nutrition & Dietetics
WE Science Citation Index Expanded (SCI-EXPANDED)
SC Nutrition & Dietetics
GA FW5VA
UT WOS:000425386100004
PM 29378044
OA Bronze
DA 2022-07-02
ER

PT J
AU Rahat-Rozenbloom, S
   Fernandes, J
   Cheng, J
   Gloor, GB
   Wolever, TMS
AF Rahat-Rozenbloom, S.
   Fernandes, J.
   Cheng, J.
   Gloor, G. B.
   Wolever, T. M. S.
TI The acute effects of inulin and resistant starch on postprandial serum
   short-chain fatty acids and second-meal glycemic response in lean and
   overweight humans
SO EUROPEAN JOURNAL OF CLINICAL NUTRITION
LA English
DT Article
ID SUBSEQUENT STANDARDIZED BREAKFAST; HUMAN GUT MICROBIOTA; SUGAR-BEET
   FIBER; GLUCOSE-TOLERANCE; DIETARY FIBER; COLONIC FERMENTATION; METABOLIC
   SYNDROME; HYPERINSULINEMIC HUMANS; NUTRIENT DIGESTIBILITY; BACTERIAL
   COMMUNITY
AB BACKGROUND/OBJECTIVES: Colonic fermentation of dietary fiber to short-chain fatty acids (SCFA) may protect against obesity and diabetes, but excess production of colonic SCFA has been implicated in the promotion of obesity. We aimed to compare the effects of two fermentable fibers on postprandial SCFA and second-meal glycemic response in healthy overweight or obese (OWO) vs lean (LN) participants.
   SUBJECTS/METHODS: Using a randomized crossover design, 13 OWO and 12 LN overnight fasted participants were studied for 6 h on three separate days after consuming 300 ml water containing 75 g glucose (GLU) as control or with 24 g inulin (IN) or 28 g resistant starch (RS). A standard lunch was served 4 h after the test drink.
   RESULTS: Within the entire group, compared with control, IN significantly increased serum SCFA (Po0.001) but had no effect on free-fatty acids (FFA) or second-meal glucose and insulin responses. In contrast, RS had no significant effect on SCFA but reduced FFA rebound (Po0.001) and second-meal glucose (P = 0.002) and insulin responses (P = 0.024). OWO had similar postprandial serum SCFA and glucose concentrations but significantly greater insulin and FFA than LN. However, the effects of IN and RS on SCFA, glucose, insulin and FFA responses were similar in LN and OWO.
   CONCLUSIONS: RS has favorable second-meal effects, likely related to changes in FFA rather than SCFA concentrations. However, a longer study may be needed to demonstrate an effect of RS on SCFA. We found no evidence that acute increases in SCFA after IN reduce glycemic responses in humans, and we were unable to detect a significant difference in SCFA responses between OWO vs LN subjects.
C1 [Rahat-Rozenbloom, S.; Fernandes, J.; Wolever, T. M. S.] Univ Toronto, Dept Nutr Sci, Fac Med, 150 Coll St, Toronto, ON M5S 3E2, Canada.
   [Cheng, J.] St Josephs Healthcare Hamilton, Biostat Unit, 50 Charlton East, Hamilton, ON, Canada.
   [Gloor, G. B.] Univ Western Ontario, Dept Biochem, London, ON, Canada.
   [Wolever, T. M. S.] St Michaels Hosp Toronto, Li Ka Shing Knowledge Inst, Div Endocrinol & Metab, Clin Nutr & Risk Factor Modificat Ctr, Toronto, ON, Canada.
RP Wolever, TMS (corresponding author), Univ Toronto, Dept Nutr Sci, Fac Med, 150 Coll St, Toronto, ON M5S 3E2, Canada.
EM thomas.wolever@utoronto.ca
RI Wolever, Thomas/AAC-8066-2022; Gloor, Greg B/D-1671-2013
OI Gloor, Gregory/0000-0001-5803-3380
FU Canadian Institutes of Health Research (CIHR), Institute of Nutrition,
   Metabolism and Diabetes [486906]
FX We are thankful to Kervan Rivera-Rufner for analyzing serum and fecal
   SCFA. Supported by grant no. 486906 from the Canadian Institutes of
   Health Research (CIHR), Institute of Nutrition, Metabolism and Diabetes.
   Clinical Trials registration number (at www.ClinicalTrials.gov):
   NCT02562014.
CR AINSWORTH BE, 1993, MED SCI SPORT EXER, V25, P71, DOI 10.1249/00005768-199301000-00011
   Armougom F, 2009, PLOS ONE, V4, DOI 10.1371/journal.pone.0007125
   Beylot M, 2005, BRIT J NUTR, V93, pS163, DOI 10.1079/BJN20041339
   Bodinham CL, 2014, ENDOCR CONNECT, V3, P75, DOI 10.1530/EC-14-0036
   Bodinham CL, 2013, BRIT J NUTR, V110, P1429, DOI 10.1017/S0007114513000731
   Bonsu NKA, 2011, J DIABETES, V3, P58, DOI 10.1111/j.1753-0407.2010.00099.x
   Brighenti F, 2006, AM J CLIN NUTR, V83, P817, DOI 10.1093/ajcn/83.4.817
   CHRISTENSEN NJ, 1972, ACTA MED SCAND, V192, P337
   CROUSE JR, 1968, J LIPID RES, V9, P509
   De Vadder F, 2014, CELL, V156, P84, DOI 10.1016/j.cell.2013.12.016
   Diez M, 1998, RES VET SCI, V64, P91, DOI 10.1016/S0034-5288(98)90001-7
   Diez M, 1997, AM J VET RES, V58, P1238
   Fernandes J, 2014, NUTR DIABETES, V4, DOI 10.1038/nutd.2014.23
   Fernandes J, 2012, EUR J CLIN NUTR, V66, P1029, DOI 10.1038/ejcn.2012.98
   Fernandes J, 2011, EUR J CLIN NUTR, V65, P1279, DOI 10.1038/ejcn.2011.116
   Freeland KR, 2010, BRIT J NUTR, V103, P82, DOI 10.1017/S0007114509991462
   Furet JP, 2010, DIABETES, V59, P3049, DOI 10.2337/db10-0253
   Ge HF, 2008, ENDOCRINOLOGY, V149, P4519, DOI 10.1210/en.2008-0059
   Gloor GB, 2016, CAN J MICROBIOL, V62, P692, DOI 10.1139/cjm-2015-0821
   Goodrich JK, 2014, CELL, V159, P789, DOI 10.1016/j.cell.2014.09.053
   James SL, 2003, INTERN MED J, V33, P291, DOI 10.1046/j.1445-5994.2003.00404.x
   JENKINS DJA, 1990, DIABETES, V39, P775, DOI 10.2337/diabetes.39.7.775
   Jenkins DJA, 1998, J AM COLL NUTR, V17, P609, DOI 10.1080/07315724.1998.10718810
   Johnston KL, 2010, DIABETIC MED, V27, P391, DOI 10.1111/j.1464-5491.2010.02923.x
   Klosterbuer AS, 2012, J AGR FOOD CHEM, V60, P11928, DOI 10.1021/jf303083r
   Ley RE, 2005, P NATL ACAD SCI USA, V102, P11070, DOI 10.1073/pnas.0504978102
   Murugesan S, 2015, EUR J CLIN MICROBIOL, V34, P1337, DOI 10.1007/s10096-015-2355-4
   Nilsson A, 2008, EUR J CLIN NUTR, V62, P712, DOI 10.1038/sj.ejcn.1602784
   Nilsson A, 2006, EUR J CLIN NUTR, V60, P1092, DOI 10.1038/sj.ejcn.1602423
   Pereira MA, 1997, MED SCI SPORTS EX S6, V29, pS73
   Petrof EO, 2013, MICROBIOME, V1, DOI 10.1186/2049-2618-1-3
   Rahat-Rozenbloom S, 2014, INT J OBESITY, V38, P1525, DOI 10.1038/ijo.2014.46
   Raninen K, 2011, NUTR REV, V69, P9, DOI 10.1111/j.1753-4887.2010.00358.x
   Robertson MD, 2012, J CLIN ENDOCR METAB, V97, P3326, DOI 10.1210/jc.2012-1513
   Robertson MD, 2005, AM J CLIN NUTR, V82, P559, DOI 10.1093/ajcn/82.3.559
   Robertson MD, 2003, DIABETOLOGIA, V46, P659, DOI 10.1007/s00125-003-1081-0
   Rozan P, 2008, BRIT J NUTR, V100, P1192, DOI 10.1017/S0007114508975607
   Santacruz A, 2010, BRIT J NUTR, V104, P83, DOI 10.1017/S0007114510000176
   Schwiertz A, 2010, OBESITY, V18, P190, DOI 10.1038/oby.2009.167
   Slavin J, 2010, DIETARY FIBRE: NEW FRONTIERS FOR FOOD AND HEALTH, P177
   Tarini J, 2010, APPL PHYSIOL NUTR ME, V35, P9, DOI 10.1139/H09-119
   Teixeira TFS, 2013, BRIT J NUTR, V109, P914, DOI 10.1017/S0007114512002723
   Turnbaugh PJ, 2006, NATURE, V444, P1027, DOI 10.1038/nature05414
   Weickert MO, 2008, J NUTR, V138, P439, DOI 10.1093/jn/138.3.439
   WOLEVER TMS, 1989, AM J GASTROENTEROL, V84, P1027
   WOLEVER TMS, 1995, DIABETES CARE, V18, P962, DOI 10.2337/diacare.18.7.962
   Yamashita H, 2007, BIOSCI BIOTECH BIOCH, V71, P1236, DOI 10.1271/bbb.60668
   Yang JY, 2013, ANAEROBE, V23, P74, DOI 10.1016/j.anaerobe.2013.06.012
NR 48
TC 27
Z9 28
U1 2
U2 63
PU NATURE PUBLISHING GROUP
PI LONDON
PA MACMILLAN BUILDING, 4 CRINAN ST, LONDON N1 9XW, ENGLAND
SN 0954-3007
EI 1476-5640
J9 EUR J CLIN NUTR
JI Eur. J. Clin. Nutr.
PD FEB
PY 2017
VL 71
IS 2
BP 227
EP 233
DI 10.1038/ejcn.2016.248
PG 7
WC Nutrition & Dietetics
WE Science Citation Index Expanded (SCI-EXPANDED)
SC Nutrition & Dietetics
GA EK6IE
UT WOS:000394027500014
PM 27966565
OA Green Accepted
DA 2022-07-02
ER

PT J
AU Blasco-Baque, V
   Serino, M
   Vergnes, JN
   Riant, E
   Loubieres, P
   Arnal, JF
   Gourdy, P
   Sixou, M
   Burcelin, R
   Kemoun, P
AF Blasco-Baque, Vincent
   Serino, Matteo
   Vergnes, Jean-Noel
   Riant, Elodie
   Loubieres, Pascale
   Arnal, Jean-Francois
   Gourdy, Pierre
   Sixou, Michel
   Burcelin, Remy
   Kemoun, Philippe
TI High-Fat Diet Induces Periodontitis in Mice through Lipopolysaccharides
   (LPS) Receptor Signaling: Protective Action of Estrogens
SO PLOS ONE
LA English
DT Article
ID INSULIN-RESISTANCE; GINGIVAL INFLAMMATION; METABOLIC-DISORDERS; INDUCED
   OBESITY; GUT MICROBIOTA; HEALTH; DISEASE; ENDOTOXEMIA; CELLS; SEX
AB Background: A fat-enriched diet favors the development of gram negative bacteria in the intestine which is linked to the occurrence of type 2 diabetes (T2D). Interestingly, some pathogenic gram negative bacteria are commonly associated with the development of periodontitis which, like T2D, is characterized by a chronic low-grade inflammation. Moreover, estrogens have been shown to regulate glucose homeostasis via an LPS receptor dependent immune-modulation. In this study, we evaluated whether diet-induced metabolic disease would favor the development of periodontitis in mice. In addition, the regulatory role of estrogens in this process was assessed.
   Methods: Four-week-old C57BL6/J WT and CD14 (part of the TLR-4 machinery for LPS-recognition) knock-out female mice were ovariectomised and subcutaneously implanted with pellets releasing either placebo or 17 beta-estradiol (E2). Mice were then fed with either a normal chow or a high-fat diet for four weeks. The development of diabetes was monitored by an intraperitoneal glucose-tolerance test and plasma insulin concentration while periodontitis was assessed by identification of pathogens, quantification of periodontal soft tissue inflammation and alveolar bone loss.
   Results: The fat-enriched diet increased the prevalence of periodontal pathogenic microbiota like Fusobacterium nucleatum and Prevotella intermedia, gingival inflammation and alveolar bone loss. E2 treatment prevented this effect and CD14 knockout mice resisted high-fat diet-induced periodontal defects.
   Conclusions/Significance: Our data show that mice fed with a diabetogenic diet developed defects and microflora of tooth supporting-tissues typically associated with periodontitis. Moreover, our results suggest a causal link between the activation of the LPS pathway on innate immunity by periodontal microbiota and HFD-induced periodontitis, a pathophysiological mechanism that could be targeted by estrogens.
C1 [Blasco-Baque, Vincent; Serino, Matteo; Riant, Elodie; Loubieres, Pascale; Arnal, Jean-Francois; Gourdy, Pierre; Burcelin, Remy] Fac Med Toulouse, INSERM, F-31073 Toulouse, France.
   [Blasco-Baque, Vincent; Serino, Matteo; Riant, Elodie; Loubieres, Pascale; Arnal, Jean-Francois; Gourdy, Pierre; Burcelin, Remy] Univ Toulouse 3, UMR 1048, Inst Malad Metabol & Cardiovasc I2MC, F-31062 Toulouse, France.
   [Blasco-Baque, Vincent; Vergnes, Jean-Noel; Loubieres, Pascale; Sixou, Michel; Kemoun, Philippe] Univ Toulouse 3, Fac Chirurg Dent, LU 51, F-31062 Toulouse, France.
RP Burcelin, R (corresponding author), Fac Med Toulouse, INSERM, U317, F-31073 Toulouse, France.
EM remy.burcelin@inserm.fr; philippe.kemoun@wanadoo.fr
RI burcelin, remy/M-6013-2014; Blasco Baque, Vincent/AHA-9524-2022;
   Vergnes, Jean-Noel/I-7688-2019; Serino, Matteo/O-3310-2018; ARNAL, Jean
   Francois/K-7004-2014
OI Vergnes, Jean-Noel/0000-0001-7322-6551; Serino,
   Matteo/0000-0003-4644-8532; Gourdy, Pierre/0000-0002-5362-3813; ARNAL,
   Jean Francois/0000-0003-2229-6300; KEMOUN, PHILIPPE/0000-0001-7373-2657
FU Societe Francaise d'Hypertension Arterielle; Societe Francophone de
   Diabete; European grant from the Framework program 7 [241913]
FX This work was supported by grants from Societe Francaise d'Hypertension
   Arterielle and from the Societe Francophone de Diabete. Part of this
   work is supported by a European grant from the Framework program 7
   (FlorinashNo 241913) to RB. The funders had no role in study design,
   data collection and analysis, decision to publish, or preparation of the
   manuscript.
CR Amar J, 2008, AM J CLIN NUTR, V87, P1219, DOI 10.1093/ajcn/87.5.1219
   Arnal J F, 2006, Ernst Schering Found Symp Proc, P69
   Baser U, 2009, J PERIODONTOL, V80, P1983, DOI 10.1902/jop.2009.090076
   Blaizot A, 2009, INT DENT J, V59, P197, DOI 10.1922/IDJ_2114Sixou13
   Blasco-Baque V, ANN CARDIOL ANGEIOL
   Bonds DE, 2006, DIABETOLOGIA, V49, P459, DOI 10.1007/s00125-005-0096-0
   Burcelin R, 2011, ACTA DIABETOL, V48, P257, DOI 10.1007/s00592-011-0333-6
   Calippe B, 2008, J IMMUNOL, V180, P7980, DOI 10.4049/jimmunol.180.12.7980
   Cani PD, 2008, PATHOL BIOL, V56, P305, DOI 10.1016/j.patbio.2007.09.008
   Cani PD, 2008, DIABETES, V57, P1470, DOI 10.2337/db07-1403
   Cani PD, 2007, DIABETES, V56, P1761, DOI 10.2337/db06-1491
   Carrillo-de-Albornoz A, 2012, J CLIN PERIODONTOL, V39, P272, DOI 10.1111/j.1600-051X.2011.01800.x
   Chan ECS, 2000, ORAL MICROBIOL IMMUN, V15, P1, DOI 10.1034/j.1399-302x.2000.150101.x
   Corcoran MP, 2010, J ENDOCRINOL, V206, P217, DOI 10.1677/JOE-10-0057
   Donahue RP, 1997, DIABETES CARE, V20, P1670, DOI 10.2337/diacare.20.11.1670
   Feghali K, 2011, J PERIODONTAL RES, V46, P147, DOI 10.1111/j.1600-0765.2010.01311.x
   Field CA, 2012, J PERIODONTAL RES, V47, P470, DOI 10.1111/j.1600-0765.2011.01455.x
   Ford PJ, 2006, ORAL MICROBIOL IMMUN, V21, P206, DOI 10.1111/j.1399-302X.2006.00276.x
   Gillgrass A, 2010, AM J REPROD IMMUNOL, V63, P299, DOI 10.1111/j.1600-0897.2009.00796.x
   Giuca M R, 2009, Minerva Ginecol, V61, P13
   GOYERT SM, 1988, SCIENCE, V239, P497, DOI 10.1126/science.2448876
   Guan SM, 2011, FEMS IMMUNOL MED MIC, V62, P91, DOI 10.1111/j.1574-695X.2011.00789.x
   Haas AN, 2009, J PERIODONTOL, V80, P1380, DOI 10.1902/jop.2009.090082
   Hotamisligil GS, 2006, NATURE, V444, P860, DOI 10.1038/nature05485
   Koren O, 2011, P NATL ACAD SCI USA, V108, P4592, DOI 10.1073/pnas.1011383107
   Krejci CB, 2002, J AM DENT ASSOC, V133, P323, DOI 10.14219/jada.archive.2002.0171
   Lakhssassi N, 2005, ORAL MICROBIOL IMMUN, V20, P244, DOI 10.1111/j.1399-302X.2005.00225.x
   Lee HR, MOL ORAL MICROBIOL, V27, P109
   Lenfant F, 2011, MATURITAS, V68, P165, DOI 10.1016/j.maturitas.2010.11.016
   Maekawa T, 2011, PLOS ONE, V6, DOI 10.1371/journal.pone.0020240
   Mascarenhas P, 2003, J CLIN PERIODONTOL, V30, P671, DOI 10.1034/j.1600-051X.2003.00055.x
   Mirza BAQ, 2010, J PAK MED ASSOC, V60, P766
   Munch IC, 2011, DIABETOLOGIA, V54, P757, DOI 10.1007/s00125-010-2023-2
   Neish AS, 2009, GASTROENTEROLOGY, V136, P65, DOI 10.1053/j.gastro.2008.10.080
   Oh TJ, 2002, J CLIN PERIODONTOL, V29, P400, DOI 10.1034/j.1600-051X.2002.290504.x
   Preshaw PM, 2012, DIABETOLOGIA, V55, P21, DOI 10.1007/s00125-011-2342-y
   Ren L, 2009, J CLIN PERIODONTOL, V36, P619, DOI 10.1111/j.1600-051X.2009.01436.x
   Riant E, 2009, ENDOCRINOLOGY, V150, P2109, DOI 10.1210/en.2008-0971
   Robert AA, 2010, SAUDI MED J, V31, P1044
   Sahingur SE, 2012, J PERIODONTOL, V83, P1069, DOI 10.1902/jop.2011.110522
   Saito T, 2007, PERIODONTOL 2000, V43, P254, DOI 10.1111/j.1600-0757.2006.00186.x
   Salvi GE, 1997, J PERIODONTOL, V68, P127, DOI 10.1902/jop.1997.68.2.127
   Serino M, 2012, GUT, V61, P543, DOI 10.1136/gutjnl-2011-301012
   Serino M, 2011, PLOS ONE, V6, DOI 10.1371/journal.pone.0021184
   Shoelson SE, 2006, J CLIN INVEST, V116, P1793, DOI 10.1172/JCI29069
   Takahashi K, 2001, J Int Acad Periodontol, V3, P104
   Tarkkila L, 2010, BMC ORAL HEALTH, V10, DOI 10.1186/1472-6831-10-10
   Tew JG, 2012, J DENT RES, V91, P8, DOI 10.1177/0022034511407338
   Turnbaugh PJ, 2008, CELL HOST MICROBE, V3, P213, DOI 10.1016/j.chom.2008.02.015
   Turnbaugh PJ, 2009, SCI TRANSL MED, V1, DOI 10.1126/scitranslmed.3000322
   Wade-Gueye NM, 2010, ENDOCRINOLOGY, V151, P5103, DOI 10.1210/en.2010-0091
   Wilensky A, 2005, J PERIODONTOL, V76, P1282, DOI 10.1902/jop.2005.76.8.1282
   Willershausen B, 2004, EUR J MED RES, V9, P400
NR 53
TC 50
Z9 52
U1 1
U2 34
PU PUBLIC LIBRARY SCIENCE
PI SAN FRANCISCO
PA 1160 BATTERY STREET, STE 100, SAN FRANCISCO, CA 94111 USA
SN 1932-6203
J9 PLOS ONE
JI PLoS One
PD NOV 2
PY 2012
VL 7
IS 11
AR e48220
DI 10.1371/journal.pone.0048220
PG 12
WC Multidisciplinary Sciences
WE Science Citation Index Expanded (SCI-EXPANDED)
SC Science & Technology - Other Topics
GA 032GO
UT WOS:000310702400026
PM 23133617
OA Green Published, gold, Green Submitted
DA 2022-07-02
ER

PT J
AU Hulston, CJ
   Churnside, AA
   Venables, MC
AF Hulston, Carl J.
   Churnside, Amelia A.
   Venables, Michelle C.
TI Probiotic supplementation prevents high-fat, overfeeding-induced insulin
   resistance in human subjects
SO BRITISH JOURNAL OF NUTRITION
LA English
DT Article
DE Insulin resistance; High-fat diets; Probiotics
ID CASEI STRAIN SHIROTA; DIET-INDUCED OBESITY; LACTOBACILLUS-CASEI; GUT
   MICROBIOTA; SKELETAL-MUSCLE; INDUCED INFLAMMATION; GLUCOSE-TOLERANCE;
   HIGH-CARBOHYDRATE; LIPID-METABOLISM; FERMENTED MILK
AB The purpose of the present study was to determine whether probiotic supplementation (Lactobacillus casei Shirota (LcS)) prevents diet-induced insulin resistance in human subjects. A total of seventeen healthy subjects were randomised to either a probiotic (n 8) or a control (n 9) group. The probiotic group consumed a LcS-fermented milk drink twice daily for 4 weeks, whereas the control group received no supplementation. Subjects maintained their normal diet for the first 3 weeks of the study, after which they consumed a high-fat (65% of energy), high-energy (50% increase in energy intake) diet for 7 d. Whole-body insulin sensitivity was assessed by an oral glucose tolerance test conducted before and after overfeeding. Body mass increased by 0.6 (SE 0.2) kg in the control group (P<0.05) and by 0.3 (SE 0.2) kg in the probiotic group (P>0.05). Fasting plasma glucose concentrations increased following 7 d of overeating (control group: 5.3 (SE 0.1) v. 5.6 (SE 0.2) mmol/l before and after overfeeding, respectively, P<0.05), whereas fasting serum insulin concentrations were maintained in both groups. Glucose AUC values increased by 10% (from 817 (SE 45) to 899 (SE 39) mmol/l per 120 min, P<0.05) and whole-body insulin sensitivity decreased by 27% (from 5.3 (SE 1.4) to 3.9 (SE 0.9), P<0.05) in the control group, whereas normal insulin sensitivity was maintained in the probiotic group (4.4 (SE 0.8) and 4.5 (SE 0.9) before and after overeating, respectively (P>0.05). These results suggest that probiotic supplementation may be useful in the prevention of diet-induced metabolic diseases such as type 2 diabetes.
C1 [Hulston, Carl J.; Churnside, Amelia A.] Univ Loughborough, Sch Sport Exercise & Hlth Sci, Loughborough LE11 3TU, Leics, England.
   [Venables, Michelle C.] Elsie Widdowson Lab, MRC Human Nutr Res, Cambridge CB1 9NL, England.
RP Hulston, CJ (corresponding author), Univ Loughborough, Sch Sport Exercise & Hlth Sci, Loughborough LE11 3TU, Leics, England.
EM c.j.hulston@lboro.ac.uk
OI Venables, Michelle/0000-0002-9380-0060; Hulston,
   Carl/0000-0002-5375-1161
FU Yakult UK Limited; Society for Endocrinology; Medical Research Council
   [U1059.60.389]; MRC [MC_UP_A090_1005] Funding Source: UKRI; Medical
   Research Council [MC_UP_A090_1005] Funding Source: researchfish
FX The present study was conceptualised and initiated by the lead
   investigator (C. J. H.), and was financially supported by industry
   funds. The cost of consumables for the study was covered by an
   educational grant from Yakult UK Limited. Yakult UK Limited had no role
   in the design and analysis of the study or in the writing of this
   article. A. A. C. was supported by a summer studentship grant from the
   Society for Endocrinology. M. C. V. was funded by the Medical Research
   Council (grant no. U1059.60.389).
CR Adochio RL, 2009, NUTR METAB, V6, DOI 10.1186/1743-7075-6-37
   Amar J, 2008, AM J CLIN NUTR, V87, P1219, DOI 10.1093/ajcn/87.5.1219
   Barclay JL, 2013, AM J PHYSIOL-ENDOC M, V304, pE1053, DOI 10.1152/ajpendo.00512.2012
   Bielohuby M, 2013, AM J PHYSIOL-ENDOC M, V305, pE1059, DOI 10.1152/ajpendo.00208.2013
   Brons C, 2009, J PHYSL, V587, P2287
   Brun P, 2007, AM J PHYSIOL-GASTR L, V292, pG518, DOI 10.1152/ajpgi.00024.2006
   Cani PD, 2009, GUT, V58, P1091, DOI 10.1136/gut.2008.165886
   Cani PD, 2008, DIABETES, V57, P1470, DOI 10.2337/db07-1403
   Cani PD, 2007, DIABETES, V56, P1761, DOI 10.2337/db06-1491
   Cornford AS, 2013, APPL PHYSIOL NUTR ME, V38, P512, DOI 10.1139/apnm-2012-0266
   DeFronzo RA, 2004, INT J CLIN PRACT, V58, P9, DOI 10.1111/j.1368-504X.2004.00389.x
   Ejtahed HS, 2012, NUTRITION, V28, P539, DOI 10.1016/j.nut.2011.08.013
   Harisa G. I., 2009, AUST J BASIC APPL SC, V3, P2963
   Harte AL, 2012, DIABETES CARE, V35, P375, DOI 10.2337/dc11-1593
   Hellerstein MK, 2002, CURR OPIN LIPIDOL, V13, P33, DOI 10.1097/00041433-200202000-00006
   Hotamisligil GS, 1996, SCIENCE, V271, P665, DOI 10.1126/science.271.5249.665
   Hudgins LC, 1996, J CLIN INVEST, V97, P2081, DOI 10.1172/JCI118645
   Kim CH, 2000, AM J PHYSIOL-ENDOC M, V278, pE977, DOI 10.1152/ajpendo.2000.278.6.E977
   Kleemann R, 2010, PLOS ONE, V5, DOI 10.1371/journal.pone.0008817
   KRAEGEN EW, 1989, AM J PHYSIOL, V256, pE242, DOI 10.1152/ajpendo.1989.256.2.E242
   Larsen N, 2010, PLOS ONE, V5, DOI 10.1371/journal.pone.0009085
   Lessard SJ, 2007, DIABETES, V56, P1856, DOI 10.2337/db06-1065
   Matsuda M, 1999, DIABETES CARE, V22, P1462, DOI 10.2337/diacare.22.9.1462
   Matsumoto K, 2010, J BIOSCI BIOENG, V110, P547, DOI 10.1016/j.jbiosc.2010.05.016
   Matsuzaki T, 1997, APMIS, V105, P643, DOI 10.1111/j.1699-0463.1997.tb05066.x
   Matsuzaki T, 1997, ENDOCR J, V44, P357, DOI 10.1507/endocrj.44.357
   Mehta NN, 2010, DIABETES, V59, P172, DOI 10.2337/db09-0367
   Nagata S, 2011, BRIT J NUTR, V106, P549, DOI 10.1017/S000711451100064X
   Naito E, 2011, J APPL MICROBIOL, V110, P650, DOI 10.1111/j.1365-2672.2010.04922.x
   Pendyala S, 2012, GASTROENTEROLOGY, V142, P1100, DOI 10.1053/j.gastro.2012.01.034
   Pussinen PJ, 2011, DIABETES CARE, V34, P392, DOI 10.2337/dc10-1676
   RETZLAFF BM, 1995, AM J CLIN NUTR, V62, P988, DOI 10.1093/ajcn/62.5.988
   Samuel VT, 2012, CELL, V148, P852, DOI 10.1016/j.cell.2012.02.017
   Serino M, 2012, GUT, V61, P543, DOI 10.1136/gutjnl-2011-301012
   Spanhaak S, 1998, EUR J CLIN NUTR, V52, P899, DOI 10.1038/sj.ejcn.1600663
   Tanida M, 2014, J DIABETES INVEST, V5, P153, DOI 10.1111/jdi.12141
   Todd MK, 2007, AM J PHYSIOL-ENDOC M, V292, pE485, DOI 10.1152/ajpendo.00080.2006
   Tremblay F, 2001, DIABETES, V50, P1901, DOI 10.2337/diabetes.50.8.1901
   Triplot N, 2012, J DAIRY SCI, V96, P89
   Wiedemann MSF, 2013, AM J PHYSIOL-ENDOC M, V305, pE388, DOI 10.1152/ajpendo.00179.2013
   Wulan SN, 2014, BRIT J NUTR, V111, P1853, DOI 10.1017/S0007114514000014
   Yu CL, 2002, J BIOL CHEM, V277, P50230, DOI 10.1074/jbc.M200958200
NR 42
TC 78
Z9 85
U1 1
U2 32
PU CAMBRIDGE UNIV PRESS
PI CAMBRIDGE
PA EDINBURGH BLDG, SHAFTESBURY RD, CB2 8RU CAMBRIDGE, ENGLAND
SN 0007-1145
EI 1475-2662
J9 BRIT J NUTR
JI Br. J. Nutr.
PD FEB 28
PY 2015
VL 113
IS 4
BP 596
EP 602
DI 10.1017/S0007114514004097
PG 7
WC Nutrition & Dietetics
WE Science Citation Index Expanded (SCI-EXPANDED)
SC Nutrition & Dietetics
GA CC3FD
UT WOS:000350230600005
PM 25630516
OA Green Published, hybrid, Green Accepted
DA 2022-07-02
ER

PT J
AU Allegretti, JR
   Kassam, Z
   Hurtado, J
   Marchesi, JR
   Mullish, BH
   Chiang, A
   Thompson, CC
   Cummings, BP
AF Allegretti, Jessica R.
   Kassam, Zain
   Hurtado, Jonathan
   Marchesi, Julian R.
   Mullish, Benjamin H.
   Chiang, Austin
   Thompson, Christopher C.
   Cummings, Bethany P.
TI Impact of fecal microbiota transplantation with capsules on the
   prevention of metabolic syndrome among patients with obesity
SO HORMONES-INTERNATIONAL JOURNAL OF ENDOCRINOLOGY AND METABOLISM
LA English
DT Article
DE Obesity; Diabetes; Metabolic syndrome; FMT
ID INTESTINAL MICROBIOTA; INSULIN SENSITIVITY
AB Background Fecal microbiota transplantation (FMT) has been studied for the treatment of metabolic syndrome with varying success. However, the possibility of utilizing FMT to prevent metabolic syndrome is to date unknown. Methods Secondary analysis of a previously published double-blind, randomized, placebo-controlled pilot trial of FMT in obese metabolically healthy patients was conducted. Post-prandial glucose and insulin levels were measured (NCT02741518). Results A total of 22 patients were enrolled, 11 in each arm. There were no baseline differences in the area under the curve (AUC) of glucose or insulin in the FMT group compared to placebo. There was a significant change in glucose AUC at week 12 compared to baseline, and in the insulin AUC at week 6 compared to baseline in the FMT group vs. placebo (change in glucose AUC (mg/dl x 60 min): 579 vs 1978, p = 0.03) (change in insulin AUC (mu U/ml x 60 min): 137 vs 2728, p = 0.01). Conclusions These data suggest that FMT may have a potential role in preventing the development of metabolic syndrome in patients with obesity.
C1 [Allegretti, Jessica R.; Hurtado, Jonathan; Thompson, Christopher C.] Harvard Med Sch, Div Gastroenterol Hepatol & Endoscopy, Brigham & Womens Hosp, 75 Francis St, Boston, MA 02115 USA.
   [Kassam, Zain] Finch Therapeut Grp, Somerville, MA USA.
   [Marchesi, Julian R.; Mullish, Benjamin H.] Imperial Coll London, Fac Med, Div Integrat Syst Med & Digest Dis, London, England.
   [Chiang, Austin] Jefferson Univ, Div Gastroenterol, Philadelphia, PA USA.
   [Cummings, Bethany P.] Cornell Univ, Dept Biomed Sci, Ithaca, NY 14853 USA.
RP Allegretti, JR (corresponding author), Harvard Med Sch, Div Gastroenterol Hepatol & Endoscopy, Brigham & Womens Hosp, 75 Francis St, Boston, MA 02115 USA.; Cummings, BP (corresponding author), Cornell Univ, Dept Biomed Sci, Ithaca, NY 14853 USA.
EM jallegretti@bwh.harvard.edu; bpc68@cornell.edu
RI Mullish, Benjamin/O-9524-2017
OI Mullish, Benjamin/0000-0001-6300-3100
FU internal Brigham and Women's Hospital grant; Medical Research Council
   Clinical Research Training Fellowship [MR/R000875/1]; National Institute
   for Health Research (NIHR) Imperial Biomedical Research CenFuntre (BRC)
   based at Imperial College Healthcare NHS Trust and Imperial College
   London, UK; Nutricia [2018-55]; MRC [MR/R000875/1] Funding Source: UKRI
FX This study was funded by an internal Brigham and Women's Hospital grant
   for the Junior faculty award to JRA. BHM is the recipient of a Medical
   Research Council Clinical Research Training Fellowship (grant reference:
   MR/R000875/1). The Division of Integrative Systems Medicine and
   Digestive Disease at Imperial College, London, UK, receives financial
   support from the National Institute for Health Research (NIHR) Imperial
   Biomedical Research CenFuntre (BRC) based at Imperial College Healthcare
   NHS Trust and Imperial College London, UK. BPC received funding from
   Nutricia (award #2018-55).
CR Allegretti JR, 2020, CLIN GASTROENTEROL H, V18, P855, DOI 10.1016/j.cgh.2019.07.006
   Kootte RS, 2017, CELL METAB, V26, P611, DOI 10.1016/j.cmet.2017.09.008
   Telle-Hansen VH, 2020, LIPIDS HEALTH DIS, V19, DOI 10.1186/s12944-020-01273-z
   Vrieze A, 2012, GASTROENTEROLOGY, V143, P913, DOI 10.1053/j.gastro.2012.06.031
   Wadden TA, 2012, CIRCULATION, V125, P1157, DOI 10.1161/CIRCULATIONAHA.111.039453
   Yu EW, 2020, PLOS MED, V17, DOI 10.1371/journal.pmed.1003051
NR 6
TC 7
Z9 7
U1 6
U2 14
PU SPRINGER INTERNATIONAL PUBLISHING AG
PI CHAM
PA GEWERBESTRASSE 11, CHAM, CH-6330, SWITZERLAND
SN 1109-3099
EI 2520-8721
J9 HORM-INT J ENDOCRINO
JI Horm.-Int. J. Endocrinol. Metab.
PD MAR
PY 2021
VL 20
IS 1
BP 209
EP 211
DI 10.1007/s42000-020-00265-z
EA JAN 2021
PG 3
WC Endocrinology & Metabolism
WE Science Citation Index Expanded (SCI-EXPANDED)
SC Endocrinology & Metabolism
GA QI8JU
UT WOS:000606403100001
PM 33420959
OA Green Accepted
DA 2022-07-02
ER

PT J
AU Aron-Wisnewsky, J
   Sokolovska, N
   Liu, YJ
   Comaneshter, DS
   Vinker, S
   Pecht, T
   Poitou, C
   Oppert, JM
   Bouillot, JL
   Genser, L
   Dicker, D
   Zucker, JD
   Rudich, A
   Clement, K
AF Aron-Wisnewsky, Judith
   Sokolovska, Nataliya
   Liu, Yuejun
   Comaneshter, Doron S.
   Vinker, Shlomo
   Pecht, Tal
   Poitou, Christine
   Oppert, Jean-Michel
   Bouillot, Jean-Luc
   Genser, Laurent
   Dicker, Dror
   Zucker, Jean-Daniel
   Rudich, Assaf
   Clement, Karine
TI The advanced-DiaRem score improves prediction of diabetes remission 1
   year post-Roux-en-Y gastric bypass
SO DIABETOLOGIA
LA English
DT Article
DE Bariatric surgery; Diabetes remission; Obese; Type 2 diabetesmellitus
ID BODY-MASS INDEX; INTENSIVE MEDICAL THERAPY; BARIATRIC SURGERY; METABOLIC
   SURGERY; PREOPERATIVE PREDICTION; GUT MICROBIOTA; WEIGHT-LOSS; OUTCOMES;
   GUIDELINES; ALGORITHM
AB Aims/hypothesis Not all people with type 2 diabetes who undergo bariatric surgery achieve diabetes remission. Thus it is critical to develop methods for predicting outcomes that are applicable for clinical practice. The DiaRem score is relevant for predicting diabetes remission post-Roux-en-Y gastric bypass (RYGB), but it is not accurate for all individuals across the entire spectrum of scores. We aimed to develop an improved scoring system for predicting diabetes remission following RYGB (the Advanced-DiaRem [Ad-DiaRem]).
   Methods We used a retrospective French cohort (n = 1866) that included 352 individuals with type 2 diabetes followed for 1 year post-RYGB. We developed the Ad-DiaRemin a test cohort (n = 213) and examined its accuracy in independent cohorts from France (n = 134) and Israel (n = 99).
   Results Adding two clinical variables (diabetes duration and number of glucose-lowering agents) to the original DiaRem and modifying the penalties for each category led to improved predictive performance for Ad-DiaRem. Ad-DiaRem displayed improved area under the receiver operating characteristic curve and predictive accuracy compared with DiaRem (0.911 vs 0.856 and 0.841 vs 0.789, respectively; p = 0.03); thus correcting classification for 8% of those initially misclassified with DiaRem. With Ad-DiaRem, there were also fewer misclassifications of individuals with mid-range scores. This improved predictive performance was confirmed in independent cohorts.
   Conclusions/interpretation We propose the Ad-DiaRem, which includes two additional clinical variables, as an optimised tool with improved accuracy to predict diabetes remission 1 year post-RYGB. This tool might be helpful for personalised management of individuals with diabetes when considering bariatric surgery in routine care, ultimately contributing to precision medicine.
C1 [Aron-Wisnewsky, Judith; Sokolovska, Nataliya; Liu, Yuejun; Poitou, Christine; Oppert, Jean-Michel; Zucker, Jean-Daniel; Clement, Karine] Hop La Pitie Salpetriere, AP HP, Inst Cardiometab & Nutr ICAN, Nutr Dept, 46-83 Blvd Hop, F-75013 Paris, France.
   [Aron-Wisnewsky, Judith; Sokolovska, Nataliya; Liu, Yuejun; Poitou, Christine; Zucker, Jean-Daniel; Clement, Karine] UPMC Univ Paris 06, Team Nutri 6, Paris, France.
   [Aron-Wisnewsky, Judith; Sokolovska, Nataliya; Liu, Yuejun; Poitou, Christine; Zucker, Jean-Daniel; Clement, Karine] Sorbonne Univ, INSERM, UMR S 1166, Paris, France.
   [Comaneshter, Doron S.; Vinker, Shlomo] Clalit Hlth Serv, Cent Headquarters, Tel Aviv, Israel.
   [Vinker, Shlomo; Dicker, Dror] Tel Aviv Univ, Sackler Sch Med, Tel Aviv, Israel.
   [Pecht, Tal; Rudich, Assaf] Ben Gurion Univ Negev, Fac Hlth Sci, Dept Clin Biochem & Pharmacol, Beer Sheva, Israel.
   [Pecht, Tal; Rudich, Assaf] Ben Gurion Univ Negev, NIBN, Beer Sheva, Israel.
   [Bouillot, Jean-Luc] Ambroise Pare Hosp, AP HP, Surg Dept, Boulogne, France.
   [Genser, Laurent] Hop La Pitie Salpetriere, AP HP, Hepatobiliary & Digest Surg Dept, Paris, France.
   [Dicker, Dror] Hasharon Hosp, Rabin Med Ctr, Internal Med & Obes Clin D, Petah Tiqwa, Israel.
   [Zucker, Jean-Daniel] UPMC, UMMISCO UMI IRD 209, Unite Mixte Int Modelisat Math & Info Syst Comple, Paris, France.
RP Clement, K (corresponding author), Hop La Pitie Salpetriere, AP HP, Inst Cardiometab & Nutr ICAN, Nutr Dept, 46-83 Blvd Hop, F-75013 Paris, France.; Clement, K (corresponding author), UPMC Univ Paris 06, Team Nutri 6, Paris, France.; Clement, K (corresponding author), Sorbonne Univ, INSERM, UMR S 1166, Paris, France.
EM karine.clement@psl.aphp.fr
RI Oppert, Jean-Michel/F-2810-2017; ARON-WISNEWSKY, judith/AAH-7608-2020;
   Clément, karine/R-1120-2017; ZUCKER, Jean-Daniel/K-3008-2016
OI ZUCKER, Jean-Daniel/0000-0002-5597-7922; Rudich,
   Assaf/0000-0002-1366-1444; Pacht, Tal/0000-0002-6442-0560
FU Campus programme (Maimonide 'Franco-Israeli project'); Campus programme
   (Ben-Gurion University); Assistance Publique-Hopitaux de Paris;
   Direction of Clinical Research (CRC) [PHRC 02076, CRC P050318];
   Direction of Clinical Research (CRC-FIBROTA); National Agency of
   Research (ANR Adipofib); National Agency of Research (national programme
   'Investissements d'Avenir') [ANR-10-IAHU-05]
FX This work was supported by funds obtained by the Campus programme
   (Maimonide 'Franco-Israeli project' and Ben-Gurion University). The
   clinical study was supported by the Assistance Publique-Hopitaux de
   Paris and the Direction of Clinical Research (CRC) (PHRC 02076 to KC,
   CRC P050318 to CP and CRC-FIBROTA to JAW and KC), the National Agency of
   Research (ANR Adipofib, and the national programme 'Investissements
   d'Avenir' with the reference ANR-10-IAHU-05).
CR Abdennour M, 2014, J CLIN ENDOCR METAB, V99, P898, DOI 10.1210/jc.2013-3253
   [Anonymous], 2017, Diabetes Care, V40, pS4, DOI 10.2337/dc15-S005
   Aminian A, 2014, LANCET DIABETES ENDO, V2, P12, DOI 10.1016/S2213-8587(13)70202-X
   Amutha A, 2016, J DIABETES COMPLICAT, V30, P951, DOI 10.1016/j.jdiacomp.2016.02.009
   Angrisani L, 2015, OBES SURG, V25, P1822, DOI 10.1007/s11695-015-1657-z
   [Anonymous], 2015, DIABETES CARE, V38, pS8, DOI 10.2337/dc15-S005
   Arner E, 2010, DIABETES, V59, P105, DOI 10.2337/db09-0942
   Aron-Wisnewsky J, 2016, PLOS ONE, V11, DOI 10.1371/journal.pone.0149588
   Aron-Wisnewsky J, 2014, CURR ATHEROSCLER REP, V16, DOI 10.1007/s11883-014-0454-9
   Arterburn DE, 2013, OBES SURG, V23, P93, DOI 10.1007/s11695-012-0802-1
   Bedossa P, 2017, GUT, V66, P1688, DOI 10.1136/gutjnl-2016-312238
   Bedossa P, 2012, HEPATOLOGY, V56, P1751, DOI 10.1002/hep.25889
   Buse JB, 2009, DIABETES CARE, V32, P2133, DOI 10.2337/dc09-9036
   Chikunguwo SM, 2010, SURG OBES RELAT DIS, V6, P254, DOI 10.1016/j.soard.2009.11.003
   Ciangura C, 2010, OBESITY, V18, P760, DOI 10.1038/oby.2009.348
   Courcoulas AP, 2013, JAMA-J AM MED ASSOC, V310, P2416, DOI 10.1001/jama.2013.280928
   Davies SW, 2014, J SURG RES, V190, P498, DOI 10.1016/j.jss.2014.01.047
   Dicker D, 2016, OBES SURG, V26, P1814, DOI 10.1007/s11695-015-2025-8
   Divoux A, 2010, DIABETES, V59, P2817, DOI 10.2337/db10-0585
   Dixon JB, 2012, LANCET, V379, P2300, DOI 10.1016/S0140-6736(12)60401-2
   Eliaschewitz Freddy Goldberg, 2012, Diabetes Metab Res Rev, DOI 10.1002/dmrr.2381
   Fried M, 2014, OBES SURG, V24, P42, DOI 10.1007/s11695-013-1079-8
   Furet JP, 2010, DIABETES, V59, P3049, DOI 10.2337/db10-0253
   Hayes MT, 2011, OBES SURG, V21, P910, DOI 10.1007/s11695-011-0370-9
   Holman RR, 1998, DIABETES RES CLIN PR, V40, pS21
   Inzucchi SE, 2012, DIABETES CARE, V35, P1364, DOI 10.2337/dc12-0413
   Lee WJ, 2016, OBES SURG, V26, P2418, DOI 10.1007/s11695-016-2120-5
   Lee WJ, 2013, SURG OBES RELAT DIS, V9, P379, DOI 10.1016/j.soard.2012.07.015
   Liu YJ, 2016, J CLIN ENDOCR METAB, V101, P292, DOI 10.1210/jc.2015-3348
   MATTHEWS DR, 1985, DIABETOLOGIA, V28, P412, DOI 10.1007/BF00280883
   Mechanick JI, 2013, OBESITY, V21, pS1, DOI 10.1002/oby.20461
   Mingrone G, 2015, LANCET, V386, P964, DOI 10.1016/S0140-6736(15)00075-6
   Montanya E, 2016, DIABETES OBES METAB, V18, P707, DOI 10.1111/dom.12617
   Nazare JA, 2015, AM J CARDIOL, V115, P307, DOI 10.1016/j.amjcard.2014.10.039
   Pournaras DJ, 2012, BRIT J SURG, V99, P100, DOI 10.1002/bjs.7704
   Ramos-Levi AM, 2014, J DIABETES, V6, P472, DOI 10.1111/1753-0407.12127
   Rubino F, 2016, DIABETES CARE, V39, P861, DOI 10.2337/dc16-0236
   Schauer PR, 2017, NEW ENGL J MED, V376, P641, DOI 10.1056/NEJMoa1600869
   Schauer PR, 2016, DIABETES CARE, V39, P902, DOI 10.2337/dc16-0382
   Schauer PR, 2014, NEW ENGL J MED, V370, P2002, DOI [10.1056/NEJMoa1401329, 10.1056/NEJMc1407393]
   Still CD, 2014, LANCET DIABETES ENDO, V2, P38, DOI 10.1016/S2213-8587(13)70070-6
   TURNER RC, 1995, DIABETES, V44, P1249
   Verger EO, 2016, OBES SURG, V26, P785, DOI 10.1007/s11695-015-1803-7
NR 43
TC 67
Z9 69
U1 3
U2 12
PU SPRINGER
PI NEW YORK
PA 233 SPRING ST, NEW YORK, NY 10013 USA
SN 0012-186X
EI 1432-0428
J9 DIABETOLOGIA
JI Diabetologia
PD OCT
PY 2017
VL 60
IS 10
BP 1892
EP 1902
DI 10.1007/s00125-017-4371-7
PG 11
WC Endocrinology & Metabolism
WE Science Citation Index Expanded (SCI-EXPANDED)
SC Endocrinology & Metabolism
GA FF3BK
UT WOS:000408770300006
PM 28733906
OA Bronze, Green Submitted
DA 2022-07-02
ER

PT J
AU Ilchmann-Diounou, H
   Menard, S
AF Ilchmann-Diounou, Hanna
   Menard, Sandrine
TI Psychological Stress, Intestinal Barrier Dysfunctions, and Autoimmune
   Disorders: An Overview
SO FRONTIERS IN IMMUNOLOGY
LA English
DT Review
DE intestinal permeability; psychological stress; type 1 diabetes; multiple
   sclerosis; systemic lupus erythematosus; microbiota; immune response
ID SYSTEMIC-LUPUS-ERYTHEMATOSUS; GLUCOCORTICOID-INDUCED INHIBITION;
   TREATMENT PARTIALLY PROTECTS; DEPENDENT DIABETES-MELLITUS; GROWTH-FACTOR
   PRODUCTION; T-CELL RESPONSES; GUT MICROBIOTA; MULTIPLE-SCLEROSIS;
   GASTROINTESTINAL-TRACT; EPITHELIAL BARRIER
AB Autoimmune disorders (ADs) are multifactorial diseases involving, genetic, epigenetic, and environmental factors characterized by an inappropriate immune response toward self-antigens. In the past decades, there has been a continuous rise in the incidence of ADs, which cannot be explained by genetic factors alone. Influence of psychological stress on the development or the course of autoimmune disorders has been discussed for a long time. Indeed, based on epidemiological studies, stress has been suggested to precede AD occurrence and to exacerbate symptoms. Furthermore, compiling data showed that most of ADs are associated with gastrointestinal symptoms, that is, microbiota dysbiosis, intestinal hyperpermeability, and intestinal inflammation. Interestingly, social stress (acute or chronic, in adult or in neonate) is a well-described intestinal disrupting factor. Taken together, those observations question a potential role of stress-induced defect of the intestinal barrier in the onset and/or the course of ADs. In this review, we aim to present evidences supporting the hypothesis for a role of stress-induced intestinal barrier disruption in the onset and/or the course of ADs. We will mainly focus on autoimmune type 1 diabetes, multiple sclerosis and systemic lupus erythematosus, ADs for which we could find sufficient circumstantial data to support this hypothesis. We excluded gastrointestinal (GI) ADs like coeliac disease to privilege ADs not focused on intestinal disorders to avoid confounding factors. Indeed, GIADs are characterized by antibodies directed against intestinal barrier actors.
C1 [Ilchmann-Diounou, Hanna; Menard, Sandrine] Univ Toulouse, Neurogastroenterol & Nutr Team, Toxalim Res Ctr Food Toxicol, INRAE,ENVT,INP Purpan,UPS, Toulouse, France.
RP Menard, S (corresponding author), Univ Toulouse, Neurogastroenterol & Nutr Team, Toxalim Res Ctr Food Toxicol, INRAE,ENVT,INP Purpan,UPS, Toulouse, France.
EM sandrine.menard@inrae.fr
RI Menard, Sandrine/ABF-8935-2021
OI Menard, Sandrine/0000-0001-8867-199X; Diounou, Hanna/0000-0002-0052-5435
CR Abraham BP, 2017, GASTROENTEROL CLIN N, V46, P769, DOI 10.1016/j.gtc.2017.08.003
   Annibali V, 2014, J NEUROIMMUNOL, V275, P54, DOI 10.1016/j.jneuroim.2014.08.143
   Ascherio A, 2001, JAMA-J AM MED ASSOC, V286, P3083, DOI 10.1001/jama.286.24.3083
   Atsuta J, 1999, AM J RESP CELL MOL, V20, P643, DOI 10.1165/ajrcmb.20.4.3265
   Ayyappan P, 2019, FRONT IMMUNOL, V10, DOI 10.3389/fimmu.2019.00658
   Azzouz D, 2019, ANN RHEUM DIS, V78, P947, DOI 10.1136/annrheumdis-2018-214856
   Bailey MT, 2011, BRAIN BEHAV IMMUN, V25, P397, DOI 10.1016/j.bbi.2010.10.023
   Baldwin JR, 2018, BRAIN BEHAV IMMUN, V67, P211, DOI 10.1016/j.bbi.2017.08.025
   Barbara G, 2011, J NEUROGASTROENTEROL, V17, P349, DOI 10.5056/jnm.2011.17.4.349
   Barreau F, 2004, GUT, V53, P501, DOI 10.1136/gut.2003.024174
   Beaulieu E, 2011, NAT REV RHEUMATOL, V7, P340, DOI 10.1038/nrrheum.2011.59
   Berer K, 2011, NATURE, V479, P538, DOI 10.1038/nature10554
   Bibolini MJ, 2011, NEUROSCIENCE, V199, P421, DOI 10.1016/j.neuroscience.2011.08.076
   Birnbaum ME, 2014, CELL, V157, P1073, DOI 10.1016/j.cell.2014.03.047
   Bischoff SC, 2014, BMC GASTROENTEROL, V14, DOI 10.1186/s12876-014-0189-7
   Bonaz BL, 2013, GASTROENTEROLOGY, V144, P36, DOI 10.1053/j.gastro.2012.10.003
   Borody TJ, 2012, NAT REV GASTRO HEPAT, V9, P88, DOI 10.1038/nrgastro.2011.244
   Brown K, 2016, ISME J, V10, P321, DOI 10.1038/ismej.2015.114
   Brugman S, 2006, DIABETOLOGIA, V49, P2105, DOI 10.1007/s00125-006-0334-0
   Buckner JH, 2017, J IMMUNOL, V199, P3011, DOI 10.4049/jimmunol.1701299
   Cain DW, 2017, NAT REV IMMUNOL, V17, P233, DOI 10.1038/nri.2017.1
   Cameron HL, 2005, J PHARMACOL EXP THER, V314, P214, DOI 10.1124/jpet.105.085373
   Carding Simon, 2015, Microbial Ecology in Health and Disease, V26, P26191, DOI 10.3402/mehd.v26.26191
   Charmandari E, 2005, ANNU REV PHYSIOL, V67, P259, DOI 10.1146/annurev.physiol.67.040403.120816
   Chen J, 2016, SCI REP-UK, V6, DOI 10.1038/srep28484
   Collins SM, 2014, NAT REV GASTRO HEPAT, V11, P497, DOI 10.1038/nrgastro.2014.40
   de Goffau MC, 2014, DIABETOLOGIA, V57, P1569, DOI 10.1007/s00125-014-3274-0
   de Goffau MC, 2013, DIABETES, V62, P1238, DOI 10.2337/db12-0526
   de Oliveira JF, 2018, PSYCHIAT RES, V260, P111, DOI 10.1016/j.psychres.2017.11.061
   Dolpady J, 2016, J DIABETES RES, V2016, DOI 10.1155/2016/7569431
   Drossman DA, 2016, GASTROENTEROLOGY, V150, P1262, DOI 10.1053/j.gastro.2016.02.032
   Elenkov IJ, 2004, ANN NY ACAD SCI, V1024, P138, DOI 10.1196/annals.1321.010
   Emamaullee JA, 2009, DIABETES, V58, P1302, DOI 10.2337/db08-1113
   Endesfelder D, 2016, MICROBIOME, V4, DOI 10.1186/s40168-016-0163-4
   Eutamene H, 2003, J PHYSIOL-LONDON, V553, P959, DOI 10.1113/jphysiol.2003.052274
   Ezendam J, 2008, CLIN EXP IMMUNOL, V154, P424, DOI 10.1111/j.1365-2249.2008.03788.x
   Frank MG, 2010, BRAIN BEHAV IMMUN, V24, P19, DOI 10.1016/j.bbi.2009.07.008
   Gaboriau-Routhiau V, 2009, IMMUNITY, V31, P677, DOI 10.1016/j.immuni.2009.08.020
   Gandy KAO, 2019, SCI REP-UK, V9, DOI 10.1038/s41598-019-43356-7
   Gaudreau MC, 2015, CLIN EXP IMMUNOL, V180, P393, DOI 10.1111/cei.12587
   Gehart H, 2019, NAT REV GASTRO HEPAT, V16, P19, DOI 10.1038/s41575-018-0081-y
   Giaglis S, 2016, FRONT PEDIATR, V4, DOI 10.3389/fped.2016.00097
   Gianchecchi E, 2017, IMMUNOL RES, V65, P242, DOI 10.1007/s12026-016-8832-8
   Giannelou M, 2017, J AUTOIMMUN, V82, P1, DOI 10.1016/j.jaut.2017.05.008
   GILLIS S, 1979, J IMMUNOL, V123, P1624
   GILLIS S, 1979, J IMMUNOL, V123, P1632
   Gitter AH, 2000, FASEB J, V14, P1749, DOI 10.1096/fj.99-0898com
   GORDON JI, 1994, CURR OPIN CELL BIOL, V6, P795, DOI 10.1016/0955-0674(94)90047-7
   Goverman J, 2009, NAT REV IMMUNOL, V9, P393, DOI 10.1038/nri2550
   GRANT I, 1989, J NEUROL NEUROSUR PS, V52, P8, DOI 10.1136/jnnp.52.1.8
   HAGGLOF B, 1991, DIABETOLOGIA, V34, P579, DOI 10.1007/BF00400277
   Harbison JE, 2019, PEDIATR DIABETES, V20, P574, DOI 10.1111/pedi.12865
   Haring JS, 2002, J IMMUNOL, V169, P1550, DOI 10.4049/jimmunol.169.3.1550
   He ZX, 2016, GUT PATHOG, V8, DOI 10.1186/s13099-016-0146-9
   Hemmings SMJ, 2017, PSYCHOSOM MED, V79, P936, DOI 10.1097/PSY.0000000000000512
   Hepburn AL, 2004, RHEUMATOLOGY, V43, P547, DOI 10.1093/rheumatology/keh112
   Hevia A, 2014, MBIO, V5, DOI 10.1128/mBio.01548-14
   HISLOP IG, 1979, MED J AUSTRALIA, V1, P372, DOI 10.5694/j.1326-5377.1979.tb126963.x
   Honkanen J, 2010, J IMMUNOL, V185, P1959, DOI 10.4049/jimmunol.1000788
   Huerta PT, 2006, P NATL ACAD SCI USA, V103, P678, DOI 10.1073/pnas.0510055103
   Ilchmann-Diounou H, 2019, BRAIN BEHAV IMMUN, V80, P452, DOI 10.1016/j.bbi.2019.04.025
   Ivanov II, 2009, CELL, V139, P485, DOI 10.1016/j.cell.2009.09.033
   Jandhyala SM, 2015, WORLD J GASTROENTERO, V21, P8787, DOI 10.3748/wjg.v21.i29.8787
   Jangi S, 2016, NAT COMMUN, V7, DOI 10.1038/ncomms12015
   Jiang W, 2014, PLOS ONE, V9, DOI 10.1371/journal.pone.0114589
   Johnson BM, 2015, CLIN EXP IMMUNOL, V181, P323, DOI 10.1111/cei.12609
   Kessler RC, 2005, ARCH GEN PSYCHIAT, V62, P593, DOI 10.1001/archpsyc.62.6.593
   Khokhlova EV, 2012, MICROBIOL IMMUNOL, V56, P27, DOI 10.1111/j.1348-0421.2011.00398.x
   Kostic AD, 2015, CELL HOST MICROBE, V17, P260, DOI 10.1016/j.chom.2015.01.001
   Kouchaki E, 2017, CLIN NUTR, V36, P1245, DOI 10.1016/j.clnu.2016.08.015
   Kuhn C, 2016, J AUTOIMMUN, V71, P69, DOI 10.1016/j.jaut.2016.05.002
   Kurashima Y, 2017, ANNU REV IMMUNOL, V35, P119, DOI 10.1146/annurev-immunol-051116-052424
   Lafuse WP, 2017, J IMMUNOL, V198, P2383, DOI 10.4049/jimmunol.1601269
   Lauffer A, 2016, STRESS, V19, P225, DOI 10.3109/10253890.2016.1154527
   Lavasani S, 2010, PLOS ONE, V5, DOI 10.1371/journal.pone.0009009
   Lee PY, 2009, AM J PATHOL, V175, P2023, DOI 10.2353/ajpath.2009.090328
   Lee YK, 2011, P NATL ACAD SCI USA, V108, P4615, DOI 10.1073/pnas.1000082107
   Li X, 2015, PEDIATR DIABETES, V16, P485, DOI 10.1111/pedi.12305
   Li Y, 2010, ARCH IMMUNOL THER EX, V58, P355, DOI 10.1007/s00005-010-0093-y
   Liang YX, 2019, LIFE SCI, V221, P301, DOI 10.1016/j.lfs.2019.02.034
   Liberman AC, 2007, FASEB J, V21, P1177, DOI 10.1096/fj.06-7452com
   Lim HY, 2007, IMMUNOLOGY, V122, P47, DOI 10.1111/j.1365-2567.2007.02611.x
   LOWMAN BC, 1987, J CLIN GASTROENTEROL, V9, P324, DOI 10.1097/00004836-198706000-00017
   Luo XM, 2018, APPL ENVIRON MICROB, V84, DOI 10.1128/AEM.02288-17
   Ma HD, 2015, AUTOIMMUN REV, V14, P183, DOI 10.1016/j.autrev.2014.10.013
   Ma HD, 2019, CELL MOL IMMUNOL, V16, P216, DOI 10.1038/s41423-019-0208-2
   Marsland AL, 2017, BRAIN BEHAV IMMUN, V64, P208, DOI 10.1016/j.bbi.2017.01.011
   Martinez FO, 2008, FRONT BIOSCI-LANDMRK, V13, P453, DOI 10.2741/2692
   Marwaha AK, 2010, J IMMUNOL, V185, P3814, DOI 10.4049/jimmunol.1001860
   Mayer EA, 2001, AM J PHYSIOL-GASTR L, V280, pG519, DOI 10.1152/ajpgi.2001.280.4.G519
   McGowan PO, 2009, NAT NEUROSCI, V12, P342, DOI 10.1038/nn.2270
   Melas PA, 2013, INT J NEUROPSYCHOPH, V16, P1513, DOI 10.1017/S1461145713000102
   Menard S, 2010, MUCOSAL IMMUNOL, V3, P247, DOI 10.1038/mi.2010.5
   Mills SD, 2017, LUPUS, V26, P1218, DOI 10.1177/0961203317701844
   Miranda S, 2017, TOXICOL LETT, V280, P1, DOI 10.1016/j.toxlet.2017.07.898
   Mitsonis CI, 2008, EUR PSYCHIAT, V23, P497, DOI 10.1016/j.eurpsy.2008.06.003
   Miyake S, 2015, PLOS ONE, V10, DOI 10.1371/journal.pone.0137429
   Miyata M, 2015, NAT COMMUN, V6, DOI 10.1038/ncomms7062
   Mora JR, 2008, MUCOSAL IMMUNOL, V1, P96, DOI 10.1038/mi.2007.14
   Moussaoui N, 2017, J NEUROGASTROENTEROL, V23, P135, DOI 10.5056/jnm16105
   Moussaoui N, 2014, PLOS ONE, V9, DOI 10.1371/journal.pone.0088382
   Mu QH, 2017, SCI REP-UK, V7, DOI 10.1038/s41598-017-14223-0
   Mu QH, 2017, MICROBIOME, V5, DOI 10.1186/s40168-017-0300-8
   MUKAIDA N, 1994, J BIOL CHEM, V269, P13289
   Nanjundappa RH, 2017, CELL, V171, P655, DOI 10.1016/j.cell.2017.09.022
   Neu J, 2005, J PEDIATR GASTR NUTR, V40, P589, DOI 10.1097/01.MPG.0000159636.19346.C1
   Nouri M, 2014, PLOS ONE, V9, DOI 10.1371/journal.pone.0106335
   O'Hara AM, 2006, J IMMUNOL, V177, P7990, DOI 10.4049/jimmunol.177.11.7990
   Ochoa-Reparaz J, 2017, ANN TRANSL MED, V5, DOI 10.21037/atm.2017.01.18
   Odenwald MA, 2013, CLIN GASTROENTEROL H, V11, P1075, DOI 10.1016/j.cgh.2013.07.001
   Oines E, 2012, PHYSIOL BEHAV, V105, P1058, DOI 10.1016/j.physbeh.2011.11.024
   Okamoto A, 2012, KIDNEY INT, V82, P969, DOI 10.1038/ki.2012.242
   Paun A, 2017, J IMMUNOL, V198, P590, DOI 10.4049/jimmunol.1601519
   Peng J, 2014, J AUTOIMMUN, V53, P85, DOI 10.1016/j.jaut.2014.03.005
   Perroud N, 2011, TRANSL PSYCHIAT, V1, DOI 10.1038/tp.2011.60
   Perry JSA, 2012, SCI TRANSL MED, V4, DOI 10.1126/scitranslmed.3004140
   Portha B, 2011, EXP DIABETES RES, DOI 10.1155/2011/105076
   Rankin L, 2013, FRONT IMMUNOL, V4, DOI 10.3389/fimmu.2013.00022
   Reinert-Hartwall L, 2015, J IMMUNOL, V194, P68, DOI 10.4049/jimmunol.1401653
   Rezende RM, 2013, J AUTOIMMUN, V40, P45, DOI 10.1016/j.jaut.2012.07.012
   Riba A, 2018, BRAIN BEHAV IMMUN, V73, P403, DOI 10.1016/j.bbi.2018.05.024
   Riba A, 2017, GASTROENTEROLOGY, V153, P1594, DOI 10.1053/j.gastro.2017.08.044
   Riedel CU, 2006, WORLD J GASTROENTERO, V12, P3729, DOI 10.3748/wjg.v12.i23.3729
   Rizzetto L, 2018, J AUTOIMMUN, V92, P12, DOI 10.1016/j.jaut.2018.05.008
   Roberts AL, 2017, ARTHRITIS RHEUMATOL, V69, P2162, DOI 10.1002/art.40222
   Rojas-Villarraga A, 2012, AUTOIMMUN DIS, V2012, DOI 10.1155/2012/254319
   Roselli M, 2006, BRIT J NUTR, V95, P1177, DOI 10.1079/BJN20051681
   Rosser EC, 2016, J AUTOIMMUN, V74, P85, DOI 10.1016/j.jaut.2016.06.009
   Schwartz RF, 2007, DIABETOLOGIA, V50, P220, DOI 10.1007/s00125-006-0526-7
   Secher T, 2017, FRONT IMMUNOL, V8, DOI 10.3389/fimmu.2017.01096
   Secondulfo M, 2004, DIGEST LIVER DIS, V36, P35, DOI 10.1016/j.dld.2003.09.016
   Selmi C, 2016, J AUTOIMMUN, V75, P20, DOI 10.1016/j.jaut.2016.08.005
   Selye H, 1936, NATURE, V138, P32, DOI 10.1038/138032a0
   Sgambato D, 2017, CURR PHARM DESIGN, V23, P3997, DOI 10.2174/1381612823666170228123357
   Sharif K, 2018, AUTOIMMUN REV, V17, P967, DOI 10.1016/j.autrev.2018.04.005
   Shepshelovich D, 2006, LUPUS, V15, P183, DOI 10.1191/0961203306lu2274rr
   Slopen N, 2015, PSYCHONEUROENDOCRINO, V51, P403, DOI 10.1016/j.psyneuen.2014.10.016
   Smith Sean M, 2006, Dialogues Clin Neurosci, V8, P383
   Stojanovich L, 2008, AUTOIMMUN REV, V7, P209, DOI 10.1016/j.autrev.2007.11.007
   Sudo N, 2004, J PHYSIOL-LONDON, V558, P263, DOI 10.1113/jphysiol.2004.063388
   Takata K, 2011, PLOS ONE, V6, DOI 10.1371/journal.pone.0027644
   Tejada-Simon MV, 2003, ANN NEUROL, V53, P189, DOI 10.1002/ana.10425
   Teruel M, 2016, J AUTOIMMUN, V74, P161, DOI 10.1016/j.jaut.2016.08.001
   THERNLUND GM, 1995, DIABETES CARE, V18, P1323, DOI 10.2337/diacare.18.10.1323
   Toumi R, 2014, INT J IMMUNOPATH PH, V27, P615, DOI 10.1177/039463201402700418
   Toumi R, 2013, IMMUNOPHARM IMMUNOT, V35, P403, DOI 10.3109/08923973.2013.790413
   Tremlett H, 2016, BMC NEUROL, V16, DOI 10.1186/s12883-016-0703-3
   Uusitalo U, 2016, JAMA PEDIATR, V170, P20, DOI 10.1001/jamapediatrics.2015.2757
   Valladares R, 2010, PLOS ONE, V5, DOI 10.1371/journal.pone.0010507
   Vanuytsel T, 2014, GUT, V63, P1293, DOI 10.1136/gutjnl-2013-305690
   Videlock EJ, 2009, GASTROENTEROLOGY, V137, P1954, DOI 10.1053/j.gastro.2009.08.058
   Vieira SM, 2018, SCIENCE, V359, P1156, DOI 10.1126/science.aar7201
   Visser J, 2009, ANN NY ACAD SCI, V1165, P195, DOI 10.1111/j.1749-6632.2009.04037.x
   Wang Y, 2014, NAT COMMUN, V5, DOI 10.1038/ncomms5432
   Wang Z, 2017, CLIN REV ALLERG IMMU, V52, P273, DOI 10.1007/s12016-016-8592-1
   WARREN S, 1982, J CHRON DIS, V35, P821, DOI 10.1016/0021-9681(82)90047-9
   Watts T, 2005, P NATL ACAD SCI USA, V102, P2916, DOI 10.1073/pnas.0500178102
   Weetman A., 2000, AUTOIMMUNITY THYROID
   Willis T, 1679, PHARMACEUTICE RATION, P1621
   Winkley K, 2006, BMJ-BRIT MED J, V333, P65, DOI 10.1136/bmj.38874.652569.55
   Winter SE, 2013, SCIENCE, V339, P708, DOI 10.1126/science.1232467
   Wood JD, 2011, CURR PHARM DESIGN, V17, P1573
   Wu XY, 2017, SCI CHINA LIFE SCI, V60, P1191, DOI 10.1007/s11427-017-9128-3
   WUCHERPFENNIG KW, 1995, CELL, V80, P695, DOI 10.1016/0092-8674(95)90348-8
   Yang MX, 2019, ENDOCR CONNECT, V8, P822, DOI 10.1530/EC-19-0001
   Yokote H, 2008, AM J PATHOL, V173, P1714, DOI 10.2353/ajpath.2008.080622
   Yoshikawa K, 2017, J GASTROENTEROL, V52, P61, DOI 10.1007/s00535-016-1205-1
   Yurkovetskiy LA, 2015, CELL HOST MICROBE, V17, P548, DOI 10.1016/j.chom.2015.04.010
   Zheng G, 2013, NEUROGASTROENT MOTIL, V25, pE127, DOI 10.1111/nmo.12066
   Zhou L, 2014, CURR MICROBIOL, V69, P675, DOI 10.1007/s00284-014-0640-6
NR 170
TC 8
Z9 9
U1 3
U2 10
PU FRONTIERS MEDIA SA
PI LAUSANNE
PA AVENUE DU TRIBUNAL FEDERAL 34, LAUSANNE, CH-1015, SWITZERLAND
SN 1664-3224
J9 FRONT IMMUNOL
JI Front. Immunol.
PD AUG 25
PY 2020
VL 11
AR 1823
DI 10.3389/fimmu.2020.01823
PG 12
WC Immunology
WE Science Citation Index Expanded (SCI-EXPANDED); Social Science Citation Index (SSCI)
SC Immunology
GA NQ1DZ
UT WOS:000570608700001
PM 32983091
OA Green Published, gold
DA 2022-07-02
ER

PT J
AU Shan, XD
   Wang, XL
   Jiang, H
   Cai, C
   Hao, JJ
   Yu, GL
AF Shan, Xindi
   Wang, Xueliang
   Jiang, Hao
   Cai, Chao
   Hao, Jiejie
   Yu, Guangli
TI Fucoidan fromAscophyllumnodosumSuppresses Postprandial Hyperglycemia by
   Inhibiting Na+/Glucose Cotransporter 1 Activity
SO MARINE DRUGS
LA English
DT Article
DE fucoidan fromAscophyllumnodosum; postprandial hyperglycemia; in vitro
   and in vivo evaluation; SGLT1
ID GLUCAGON-LIKE PEPTIDE-1; GUT MICROBIOTA; SELECTIVE INHIBITOR;
   GLUCOSE-ABSORPTION; METABOLIC SYNDROME; DIABETES-MELLITUS;
   ALPHA-GLUCOSIDASE; BLOOD-GLUCOSE; SGLT1; TRANSPORT
AB We previously demonstrated that fucoidan with a type II structure inhibited postprandial hyperglycemia by suppressing glucose uptake, but the mechanism remains elusive. Here, we aimed to assess whether the effect of glucose absorption inhibition was related to the basic structure of fucoidans and preliminarily clarified the underlying mechanism. Fucoidans with type II structure and type I structure were prepared fromAscophyllumnodosum(AnF) orLaminariajaponica(LjF) andKjellmaniellacrassifolia(KcF), respectively. The effects of various fucoidans on suppressing postprandial hyperglycemia were investigated using in vitro (Caco-2 monolayer model), semi-in vivo (everted gut sac model), and in vivo (oral glucose tolerance test, OGTT) assays. The results showed that only AnF with a type II structure, but not LjF or KcF with type I structure, could inhibit the glucose transport in the Caco-2 monolayer and everted gut sac models. A similar result was seen in the OGTT of Kunming mice and leptin receptor-deficient (db/db) mice, where only AnF could effectively inhibit glucose transport into the bloodstream. Furthermore, AnF (400 mg/kg/d) treatment decreased the fasting blood glucose, HbA1c, and fasting insulin levels, while increasing the serum glucagon-like peptide-1 (GLP-1) level in obese leptin receptor-deficient (db/db) mice. Furthermore, surface plasmon resonance (SPR) analysis revealed the specific binding of AnF to Na+/glucose cotransporter 1 (SGLT1), which indicated the effect of AnF on postprandial hyperglycemia could be due to its suppression on SGLT1 activity. Taken together, this study suggests that AnF with a type II structure can be a promising candidate for hyperglycemia treatment.
C1 [Shan, Xindi; Wang, Xueliang; Jiang, Hao; Cai, Chao; Hao, Jiejie; Yu, Guangli] Ocean Univ China, Sch Med & Pharm, Shandong Prov Key Lab Glycosci & Glycotechnol, Key Lab Marine Drugs,Minist Educ, Qingdao 266003, Peoples R China.
   [Shan, Xindi; Wang, Xueliang; Jiang, Hao; Cai, Chao; Hao, Jiejie; Yu, Guangli] Pilot Natl Lab Marine Sci & Technol Qingdao, Lab Marine Drugs & Bioprod, Qingdao 266237, Peoples R China.
RP Hao, JJ; Yu, GL (corresponding author), Ocean Univ China, Sch Med & Pharm, Shandong Prov Key Lab Glycosci & Glycotechnol, Key Lab Marine Drugs,Minist Educ, Qingdao 266003, Peoples R China.; Hao, JJ; Yu, GL (corresponding author), Pilot Natl Lab Marine Sci & Technol Qingdao, Lab Marine Drugs & Bioprod, Qingdao 266237, Peoples R China.
EM shanxindi@hotmail.com; wangsun13141314@126.com; haojiang@ouc.edu.cn;
   caic@ouc.edu.cn; 2009haojie@ouc.edu.cn; glyu@ouc.edu.cn
RI Shan, Xindi/ABE-5237-2020; Wang, Xueliang/AAY-7112-2021
OI Shan, Xindi/0000-0003-3951-8766; Cai, Chao/0000-0003-4377-3989
FU National Natural Science Foundation of China [31670811, 81991522,
   81402982]; National Major Science and Technology Project of China
   [2018ZX09735-004]; NSFC-Shandong Joint Fund for Marine Science Research
   Centers [U1606403]; Shandong Provincial Major Science and Technology
   Innovation Project [2018SDKJ0404]; Natural Science Foundation of
   Shandong Province [ZR2017BC007]
FX This work was supported by the National Natural Science Foundation of
   China (31670811, 81991522, 81402982), National Major Science and
   Technology Project of China (2018ZX09735-004), NSFC-Shandong Joint Fund
   for Marine Science Research Centers (U1606403), Shandong Provincial
   Major Science and Technology Innovation Project (2018SDKJ0404), and
   Natural Science Foundation of Shandong Province (ZR2017BC007).
CR Alam MA, 2012, J PHARM PHARMACOL, V64, P326, DOI 10.1111/j.2042-7158.2011.01391.x
   Alberti KGMM, 1998, DIABETIC MED, V15, P539, DOI 10.1002/(SICI)1096-9136(199807)15:7<539::AID-DIA668>3.0.CO;2-S
   Baggio LL, 2007, GASTROENTEROLOGY, V132, P2131, DOI 10.1053/j.gastro.2007.03.054
   BARHAM D, 1972, ANALYST, V97, P142, DOI 10.1039/an9729700142
   Blodgett AB, 2011, DIABETES TECHNOL THE, V13, P743, DOI 10.1089/dia.2011.0041
   Cumashi A, 2007, GLYCOBIOLOGY, V17, P541, DOI 10.1093/glycob/cwm014
   DeFronzo RA, 2009, DIABETES, V58, P773, DOI 10.2337/db09-9028
   Deng Ruitang, 2012, Recent Pat Food Nutr Agric, V4, P50, DOI 10.2174/1876142911204010050
   Dobbins RL, 2015, AM J PHYSIOL-GASTR L, V308, pG946, DOI 10.1152/ajpgi.00286.2014
   DODGSON KS, 1962, BIOCHEM J, V84, P106, DOI 10.1042/bj0840106
   Drucker DJ, 2013, DIABETES, V62, P3316, DOI 10.2337/db13-0822
   Fawaz A, 2013, PLOS ONE, V8, pe78932
   Foley SA, 2011, J NAT PROD, V74, P1851, DOI 10.1021/np200124m
   Gorboulev V, 2012, DIABETES, V61, P187, DOI 10.2337/db11-1029
   Gribble FM, 2012, P NUTR SOC, V71, P456, DOI 10.1017/S0029665112000705
   Guthrie RM, 2012, POSTGRAD MED, V124, P82, DOI 10.3810/pgm.2012.11.2614
   Hamilton KL, 2013, ADV PHYSIOL EDUC, V37, P415, DOI 10.1152/advan.00017.2013
   He YL, 2007, J CLIN PHARMACOL, V47, P633, DOI 10.1177/0091270006299137
   Heo SJ, 2009, EUR J PHARMACOL, V615, P252, DOI 10.1016/j.ejphar.2009.05.017
   HILGERS AR, 1990, PHARMACEUT RES, V7, P902, DOI 10.1023/A:1015937605100
   Hjollund KR, 2011, DIABETOLOGIA, V54, P2206, DOI 10.1007/s00125-011-2168-7
   Ina S, 2020, J FUNCT FOODS, V64, DOI 10.1016/j.jff.2019.103603
   Irhimeh MR, 2009, BLOOD COAGUL FIBRIN, V20, P607, DOI 10.1097/MBC.0b013e32833135fe
   Katsuno K, 2007, J PHARMACOL EXP THER, V320, P323, DOI 10.1124/jpet.106.110296
   Kim KT, 2014, PHYTOCHEMISTRY, V98, P27, DOI 10.1016/j.phytochem.2013.12.003
   Kipp H, 2003, AM J PHYSIOL-CELL PH, V285, pC737, DOI 10.1152/ajpcell.00041.2003
   Li B, 2008, MOLECULES, V13, P1671, DOI 10.3390/molecules13081671
   Li J, 2019, ACS MACRO LETT, V8, P1570, DOI 10.1021/acsmacrolett.9b00780
   Loghmani E., 2005, GUIDELINES ADOLESCEN, P167
   MacDonald PE, 2002, DIABETES, V51, pS434, DOI 10.2337/diabetes.51.2007.S434
   Manzano S, 2010, MOL NUTR FOOD RES, V54, P1773, DOI 10.1002/mnfr.201000019
   Maritim AC, 2003, J BIOCHEM MOL TOXIC, V17, P24, DOI 10.1002/jbt.10058
   Martin MG, 1996, NAT GENET, V12, P216, DOI 10.1038/ng0296-216
   MATSUMOTO H, 1990, GASTROENTEROLOGY, V98, P1199, DOI 10.1016/0016-5085(90)90334-W
   McCulloch D.K, PATHOGENESIS TYPE 2
   Moriya R, 2009, AM J PHYSIOL-ENDOC M, V297, pE1358, DOI 10.1152/ajpendo.00412.2009
   Muller U, 2018, MOL NUTR FOOD RES, V62, DOI 10.1002/mnfr.201701012
   Nagamine T, 2015, MAR DRUGS, V13, P48, DOI 10.3390/md13010048
   Nagy C, 2018, JOVE-J VIS EXP, DOI 10.3791/56672
   Necyk C, 2017, CAN J DIABETES, V41, P642, DOI 10.1016/j.jcjd.2017.06.014
   Peng LY, 2009, J NUTR, V139, P1619, DOI 10.3945/jn.109.104638
   Ponce NMA, 2003, CARBOHYD RES, V338, P153, DOI 10.1016/S0008-6215(02)00403-2
   Powell DR, 2013, J PHARMACOL EXP THER, V345, P250, DOI 10.1124/jpet.113.203364
   Rieg T, 2018, DIABETOLOGIA, V61, P2079, DOI 10.1007/s00125-018-4654-7
   Rizzo M, 2009, EXPERT OPIN INV DRUG, V18, P1495, DOI 10.1517/14728220903241633
   Roder PV, 2014, PLOS ONE, V9, DOI 10.1371/journal.pone.0089977
   Schulze C, 2014, MOL NUTR FOOD RES, V58, P1795, DOI 10.1002/mnfr.201400016
   Shan XD, 2016, INT J BIOL MACROMOL, V82, P249, DOI 10.1016/j.ijbiomac.2015.11.036
   Shang QS, 2017, J FUNCT FOODS, V28, P138, DOI 10.1016/j.jff.2016.11.002
   Shang QS, 2016, FOOD FUNCT, V7, P3224, DOI [10.1039/C6FO00309E, 10.1039/c6fo00309e]
   Shibazaki T, 2012, J PHARMACOL EXP THER, V342, P288, DOI 10.1124/jpet.112.193045
   STEVENSON TT, 1991, CARBOHYD RES, V210, P277, DOI 10.1016/0008-6215(91)80129-B
   Tahrani AA, 2011, LANCET, V378, P182, DOI 10.1016/S0140-6736(11)60207-9
   Tang HL, 2015, INT J BIOL MACROMOL, V77, P235, DOI 10.1016/j.ijbiomac.2015.03.026
   Terada Y, 2017, POLYM J, V49, DOI 10.1038/pj.2016.99
   TURK E, 1991, NATURE, V350, P354, DOI 10.1038/350354a0
   Vrhovac I, 2015, PFLUG ARCH EUR J PHY, V467, P1881, DOI 10.1007/s00424-014-1619-7
   Wang J, 2010, INT J BIOL MACROMOL, V46, P6, DOI 10.1016/j.ijbiomac.2009.10.015
   Wang PC, 2016, CARBOHYD POLYM, V148, P86, DOI 10.1016/j.carbpol.2016.02.060
   Wang XL, 2020, CARBOHYD POLYM, V240, DOI 10.1016/j.carbpol.2020.116261
   Wang XL, 2020, CARBOHYD POLYM, V229, DOI 10.1016/j.carbpol.2019.115482
   Wang XL, 2019, MOLECULES, V24, DOI 10.3390/molecules24183319
   Wang XL, 2018, CARBOHYD POLYM, V195, P601, DOI 10.1016/j.carbpol.2018.05.003
   Wright Ernest M., 1994, P1751
   Wu JD, 2015, J CARBOHYD CHEM, V34, P303, DOI 10.1080/07328303.2015.1050593
NR 65
TC 4
Z9 4
U1 11
U2 22
PU MDPI
PI BASEL
PA ST ALBAN-ANLAGE 66, CH-4052 BASEL, SWITZERLAND
EI 1660-3397
J9 MAR DRUGS
JI Mar. Drugs
PD SEP
PY 2020
VL 18
IS 9
AR 485
DI 10.3390/md18090485
PG 17
WC Chemistry, Medicinal; Pharmacology & Pharmacy
WE Science Citation Index Expanded (SCI-EXPANDED)
SC Pharmacology & Pharmacy
GA OD8KS
UT WOS:000580096200001
PM 32971911
OA Green Published, gold
DA 2022-07-02
ER

PT J
AU Tam, J
   Hoffmann, T
   Fischer, S
   Bornstein, S
   Grassler, J
   Noack, B
AF Tam, Jonathan
   Hoffmann, Thomas
   Fischer, Sabine
   Bornstein, Stefan
   Graessler, Juergen
   Noack, Barbara
TI Obesity alters composition and diversity of the oral microbiota in
   patients with type 2 diabetes mellitus independently of glycemic control
SO PLOS ONE
LA English
DT Article
ID HUMAN GUT MICROBIOME; PERIODONTAL-DISEASE; INFLAMMATION; DEFINITIONS;
   ASSOCIATION; SENSITIVITY; GENETICS; DATABASE; HEALTH; WOMEN
AB Background and objective
   The involvement of the oral microbiota as a possible link between periodontitis, type 2 diabetes mellitus and obesity is still not well understood. The objective of the study was to investigate if glycemic control and obesity play a role in modulating the composition and diversity of the oral microbial ecology.
   Material and methods
   A cohort of patients with type 2 diabetes mellitus (n = 18) was recruited. Participants demonstrating improved glycemic control after 3 months (n = 6) were included in a second examination. A full mouth examination was performed to estimate periodontitis severity followed by sample collection (subgingival plaque and saliva). Generation of large sequence libraries was performed using the high-throughput Illumina MiSeq sequencing platform.
   Results
   The majority of participants (94.4%, n = 17) presented with moderate or severe forms of periodontitis. Differences in microbial composition and diversity between obese (BMI >= 30 kg/m(2)) and non-obese (BMI < 30 kg/m(2)) groups were statistically significant. Cross-sectional and longitudinal approaches failed to reveal statistically significant associations between HbA(1c) level and species composition or diversity.
   Conclusions
   Obesity was significantly associated with the oral microbial composition. The impact of glycemic control on oral microbiota, however, could not be assured statistically.
C1 [Tam, Jonathan; Hoffmann, Thomas; Noack, Barbara] Tech Univ Dresden, Med Fac Carl Gustav Carus, Dept Periodontol, Dresden, Germany.
   [Fischer, Sabine; Bornstein, Stefan; Graessler, Juergen] Tech Univ Dresden, Univ Hosp Carl Gustav Carus, Dept & Outpatient Dept Med 3, Dresden, Germany.
RP Noack, B (corresponding author), Tech Univ Dresden, Med Fac Carl Gustav Carus, Dept Periodontol, Dresden, Germany.
EM barbara.noack@uniklinikum-dresden.de
OI Graessler, Juergen/0000-0003-3619-8517
FU Open Access Publication Funds of the SLUB/TU Dresden
FX The authors acknowledge support by the Open Access Publication Funds of
   the SLUB/TU Dresden. The funders had no role in study design, data
   collection and analysis, decision to publish, or preparation of the
   manuscript.
CR Amer Diabet Assoc, 2013, DIABETES CARE, V36, pS67, DOI [10.2337/dc10-S062, 10.2337/dc12-s064, 10.2337/dc11-S062, 10.2337/dc13-S067]
   Arimatsu K, 2014, SCI REP-UK, V4, DOI 10.1038/srep04828
   Backhed F, 2004, P NATL ACAD SCI USA, V101, P15718, DOI 10.1073/pnas.0407076101
   Casagrande SS, 2013, DIABETES CARE, V36, P2271, DOI 10.2337/dc12-2258
   Casarin RCV, 2013, J PERIODONTAL RES, V48, P30, DOI 10.1111/j.1600-0765.2012.01498.x
   Chaffee BW, 2010, J PERIODONTOL, V81, P1708, DOI 10.1902/jop.2010.100321
   Chapple ILC, 2013, J PERIODONTOL, V84, pS106, DOI [10.1902/jop.2013.1340011, 10.1111/jcpe.12077]
   Chen T, 2010, DATABASE-OXFORD, DOI 10.1093/database/baq013
   Cole JR, 2014, NUCLEIC ACIDS RES, V42, pD633, DOI 10.1093/nar/gkt1244
   Crommen S, 2018, GENES-BASEL, V9, DOI 10.3390/genes9010010
   DeSantis TZ, 2006, APPL ENVIRON MICROB, V72, P5069, DOI 10.1128/AEM.03006-05
   Edgar RC, 2013, NAT METHODS, V10, P996, DOI [10.1038/nmeth.2604, 10.1038/NMETH.2604]
   Edgar RC, 2011, BIOINFORMATICS, V27, P2194, DOI 10.1093/bioinformatics/btr381
   Fadrosh DW, 2014, MICROBIOME, V2, DOI 10.1186/2049-2618-2-6
   Faul F, 2007, BEHAV RES METHODS, V39, P175, DOI 10.3758/BF03193146
   Ganesan SM, 2017, ISME J, V11, P2075, DOI 10.1038/ismej.2017.73
   Goodson JM, 2009, J DENT RES, V88, P519, DOI 10.1177/0022034509338353
   Graessler J, 2013, PHARMACOGENOMICS J, V13, P514, DOI 10.1038/tpj.2012.43
   Hajishengallis G, 2012, MOL ORAL MICROBIOL, V27, P409, DOI 10.1111/j.2041-1014.2012.00663.x
   Hall MW, 2017, NPJ BIOFILMS MICROBI, V3, DOI 10.1038/s41522-016-0011-0
   Hinkle D. E., 2003, APPL STAT BEHAV SCI, P109
   Karlsson FH, 2013, NATURE, V498, P99, DOI 10.1038/nature12198
   Kodukula K, 2017, BIORESEARCH OPEN ACC, V6, P123, DOI 10.1089/biores.2017.0020
   Le Chatelier E, 2013, NATURE, V500, P541, DOI 10.1038/nature12506
   Ley RE, 2006, NATURE, V444, P1022, DOI 10.1038/4441022a
   Lin HP, 2012, PLOS ONE, V7, DOI [10.1371/journal.pone.0031286, 10.1371/journal.pone.0035240]
   Lin SW, 2015, OBESITY, V23, P862, DOI 10.1002/oby.21020
   Maciel SS, 2016, J CLIN PERIODONTOL, V43, P1003, DOI 10.1111/jcpe.12634
   Magoc T, 2011, BIOINFORMATICS, V27, P2957, DOI 10.1093/bioinformatics/btr507
   Nakajima M, 2015, PLOS ONE, V10, DOI 10.1371/journal.pone.0134234
   Noack B, 2013, J PERIODONTOL, V84, P614, DOI 10.1902/jop.2012.120062
   Page RC, 2007, J PERIODONTOL, V78, P1387, DOI 10.1902/jop.2007.060264
   Pihlstrom BL, 2005, LANCET, V366, P1809, DOI 10.1016/S0140-6736(05)67728-8
   Polak D, 2018, J CLIN PERIODONTOL, V45, P150, DOI 10.1111/jcpe.12803
   Schwiertz A, 2010, OBESITY, V18, P190, DOI 10.1038/oby.2009.167
   Segata N, 2011, GENOME BIOL, V12, DOI 10.1186/gb-2011-12-6-r60
   Shungin D, 2015, INT J EPIDEMIOL, V44, P638, DOI 10.1093/ije/dyv075
   Silva-Boghossian CM, 2018, J PERIODONTOL, V89, P186, DOI 10.1002/JPER.17-0236
   Talbott K, 1976, J PREV DENT, V4, P28
   Taylor John J, 2013, J Periodontol, V84, pS113, DOI [10.1111/jcpe.12059, 10.1902/jop.2013.134005]
   Tilg H, 2006, NAT REV IMMUNOL, V6, P772, DOI 10.1038/nri1937
   Tonetti MS, 2005, J CLIN PERIODONTOL, V32, P210, DOI 10.1111/j.1600-051X.2005.00822.x
   Tsuda A, 2015, CLIN TRANSL GASTROEN, V6, DOI 10.1038/ctg.2015.20
   Turnbaugh PJ, 2006, NATURE, V444, P1027, DOI 10.1038/nature05414
   Turnbaugh PJ, 2009, NATURE, V457, P480, DOI 10.1038/nature07540
   Vrieze A, 2012, GASTROENTEROLOGY, V143, P913, DOI 10.1053/j.gastro.2012.06.031
   Wang BH, 2017, ENGINEERING, V3, P71, DOI 10.1016/J.ENG.2017.01.008
   Wellen KE, 2005, J CLIN INVEST, V115, P1111, DOI 10.1172/JCI200525102
   Xiong YM, 2004, P NATL ACAD SCI USA, V101, P1045, DOI 10.1073/pnas.2637002100
   Yoav Benjamini, 2001, Behavioural Brain Research, V125, P279, DOI 10.1016/S0166-4328(01)00297-2
   Zhou M, 2013, PLOS ONE, V8, DOI 10.1371/journal.pone.0061516
NR 51
TC 35
Z9 38
U1 0
U2 9
PU PUBLIC LIBRARY SCIENCE
PI SAN FRANCISCO
PA 1160 BATTERY STREET, STE 100, SAN FRANCISCO, CA 94111 USA
SN 1932-6203
J9 PLOS ONE
JI PLoS One
PD OCT 1
PY 2018
VL 13
IS 10
AR e0204724
DI 10.1371/journal.pone.0204724
PG 14
WC Multidisciplinary Sciences
WE Science Citation Index Expanded (SCI-EXPANDED)
SC Science & Technology - Other Topics
GA GV5EV
UT WOS:000446124700033
PM 30273364
OA Green Submitted, Green Published, gold, Green Accepted
DA 2022-07-02
ER

PT J
AU Shan, ZL
   Li, YP
   Zong, G
   Guo, YJ
   Li, J
   Manson, JE
   Hu, FB
   Willett, WC
   Schernhammer, ES
   Bhupathiraju, SN
AF Shan, Zhilei
   Li, Yanping
   Zong, Geng
   Guo, Yanjun
   Li, Jun
   Manson, JoAnn E.
   Hu, Frank B.
   Willett, Walter C.
   Schernhammer, Eva S.
   Bhupathiraju, Shilpa N.
TI Rotating night shift work and adherence to unhealthy lifestyle in
   predicting risk of type 2 diabetes: results from two large US cohorts of
   female nurses
SO BMJ-BRITISH MEDICAL JOURNAL
LA English
DT Article
ID PHYSICAL-ACTIVITY; CIRCADIAN MISALIGNMENT; ENERGY-EXPENDITURE; GUT
   MICROBIOME; SLEEP DURATION; SMOKING; HEALTH; DIET; OBESITY; METAANALYSIS
AB OBJECTIVES
   To prospectively evaluate the joint association of duration of rotating night shift work and lifestyle factors with risk of type 2 diabetes risk, and to quantitatively decompose this joint association to rotating night shift work only, to lifestyle only, and to their interaction.
   DESIGN
   Prospective cohort study.
   SETTING
   Nurses' Health Study (1988-2012) and Nurses' Health Study II (1991-2013).
   PARTICIPANTS
   143 410 women without type 2 diabetes, cardiovascular disease, or cancer at baseline.
   EXPOSURES
   Rotating night shift work was defined as at least three night shifts per month in addition to day and evening shifts in that month. Unhealthy lifestyles included current smoking, physical activity levels below 30 minutes per day at moderate to vigorous intensity, diet in the bottom three fifths of the Alternate Healthy Eating Index score, and body mass index of 25 or above.
   MAIN OUTCOME MEASURES
   Incident cases of type 2 diabetes were identified through self report and validated by a supplementary questionnaire.
   RESULTS
   During 22-24 years of follow-up, 10 915 cases of incident type 2 diabetes occurred. The multivariable adjusted hazard ratios for type 2 diabetes were 1.31 (95% confidence interval 1.19 to 1.44) per five year increment of duration of rotating night shift work and 2.30 (1.88 to 2.83) per unhealthy lifestyle factor (ever smoking, low diet quality, low physical activity, and overweight or obesity). For the joint association of per five year increment rotating night shift work and per unhealthy lifestyle factor with type 2 diabetes, the hazard ratio was 2.83 (2.15 to 3.73) with a significant additive interaction (P for interaction <0.001). The proportions of the joint association were 17.1% (14.0% to 20.8%) for rotating night shift work alone, 71.2% (66.9% to 75.8%) for unhealthy lifestyle alone, and 11.3% (7.3% to 17.3%) for their additive interaction.
   CONCLUSIONS
   Among female nurses, both rotating night shift work and unhealthy lifestyle were associated with a higher risk of type 2 diabetes. The excess risk of rotating night shift work combined with unhealthy lifestyle was higher than the addition of risk associated with each individual factor. These findings suggest that most cases of type 2 diabetes could be prevented by adhering to a healthy lifestyle, and the benefits could be greater in rotating night shift workers.
C1 [Shan, Zhilei] Huazhong Univ Sci & Technol, Tongji Med Coll, Minist Educ,Key Lab Environm & Hlth,Sch Publ Hlth, Dept Nutr & Food Hyg,Hubei Key Lab Food Nutr & Sa, Wuhan 430030, Hubei, Peoples R China.
   [Shan, Zhilei; Li, Yanping; Zong, Geng; Li, Jun; Hu, Frank B.; Willett, Walter C.; Bhupathiraju, Shilpa N.] Harvard TH Chan Sch Publ Hlth, Dept Nutr, Boston, MA 02115 USA.
   [Guo, Yanjun; Li, Jun; Manson, JoAnn E.; Hu, Frank B.; Willett, Walter C.; Schernhammer, Eva S.] Harvard TH Chan Sch Publ Hlth, Dept Epidemiol, Boston, MA 02115 USA.
   [Guo, Yanjun] Huazhong Univ Sci & Technol, Tongji Med Coll, Dept Occupat & Environm Hlth, Minist Educ,Key Lab Environm & Hlth,Sch Publ Hlth, Wuhan, Hubei, Peoples R China.
   [Manson, JoAnn E.] Brigham & Womens Hosp, Dept Med, Div Prevent Med, 75 Francis St, Boston, MA 02115 USA.
   [Manson, JoAnn E.; Hu, Frank B.; Willett, Walter C.; Schernhammer, Eva S.; Bhupathiraju, Shilpa N.] Harvard Med Sch, Boston, MA USA.
   [Hu, Frank B.; Willett, Walter C.; Schernhammer, Eva S.; Bhupathiraju, Shilpa N.] Brigham & Womens Hosp, Dept Med, Channing Div Network Med, 75 Francis St, Boston, MA 02115 USA.
   [Schernhammer, Eva S.] Med Univ Vienna, Dept Epidemiol, Ctr Publ Hlth, Vienna, Austria.
RP Shan, ZL (corresponding author), Huazhong Univ Sci & Technol, Tongji Med Coll, Minist Educ,Key Lab Environm & Hlth,Sch Publ Hlth, Dept Nutr & Food Hyg,Hubei Key Lab Food Nutr & Sa, Wuhan 430030, Hubei, Peoples R China.; Shan, ZL (corresponding author), Harvard TH Chan Sch Publ Hlth, Dept Nutr, Boston, MA 02115 USA.
EM zshan@hsph.harvard.edu
RI Zong, Geng/ABG-6946-2021; Shan, Zhilei/S-5189-2019
OI Shan, Zhilei/0000-0002-6723-3381
FU National Institutes of Health (NIH) [UM1 CA186107, R01 HL034594, R01
   HL088521, UM1 CA176726, UM1 CA167552, R01 OH009893, R01 HL35464, P30
   DK46200, R01 DK112940]; Young Scientists Fund of the National Natural
   Science Foundation of China [81703214]; China Postdoctoral Science
   Foundation [2016M602314]; NIH [K01 DK107804]; NATIONAL CANCER INSTITUTE
   [UM1CA176726, UM1CA186107, UM1CA167552] Funding Source: NIH RePORTER;
   NATIONAL HEART, LUNG, AND BLOOD INSTITUTE [R01HL035464, R01HL034594]
   Funding Source: NIH RePORTER; NATIONAL INSTITUTE OF DIABETES AND
   DIGESTIVE AND KIDNEY DISEASES [P30DK046200, K01DK107804, R01DK112940]
   Funding Source: NIH RePORTER
FX This study was supported by research grants UM1 CA186107, R01 HL034594,
   R01 HL088521, UM1 CA176726, UM1 CA167552, R01 OH009893, R01 HL35464, P30
   DK46200, and R01 DK112940 from the National Institutes of Health (NIH).
   ZS is supported by the Young Scientists Fund of the National Natural
   Science Foundation of China (81703214) and the China Postdoctoral
   Science Foundation (2016M602314). SNB is supported by a career
   development grant from the NIH (K01 DK107804). The funders had no role
   in the design and conduct of the study; collection, management,
   analysis, and interpretation of the data; preparation, review, or
   approval of the manuscript; or the decision to submit the manuscript for
   publication.
CR Alterman T, 2013, AM J IND MED, V56, P647, DOI 10.1002/ajim.22108
   Aron-Wisnewsky J, 2016, NAT REV NEPHROL, V12, P169, DOI 10.1038/nrneph.2015.191
   Barateau L, 2016, SLEEP, V39, P573, DOI 10.5665/sleep.5530
   Bellatorre A, 2017, SLEEP, V40, DOI 10.1093/sleep/zsw031
   Benedict C, 2016, MOL METAB, V5, P1175, DOI 10.1016/j.molmet.2016.10.003
   Bouter KE, 2017, GASTROENTEROLOGY, V152, P1671, DOI 10.1053/j.gastro.2016.12.048
   Brunner EJ, 2013, NAT REV ENDOCRINOL, V9, P449, DOI 10.1038/nrendo.2013.124
   Buchvold HV, 2015, BMC PUBLIC HEALTH, V15, DOI 10.1186/s12889-015-2470-2
   Bushnell PT, 2010, IND HEALTH, V48, P395, DOI 10.2486/indhealth.MSSW-03
   Chaput JP, 2017, OBES REV, V18, P7, DOI 10.1111/obr.12508
   Chiuve SE, 2012, J NUTR, V142, P1009, DOI 10.3945/jn.111.157222
   Clarke SF, 2014, GUT, V63, P1913, DOI 10.1136/gutjnl-2013-306541
   Cohen L, 2012, J AM SOC HYPERTENS, V6, P284, DOI 10.1016/j.jash.2012.06.002
   Dashti HS, 2015, DIABETES CARE, V38, P1456, DOI 10.2337/dc14-2709
   Dashti HS, 2015, AM J CLIN NUTR, V101, P135, DOI 10.3945/ajcn.114.095026
   Depner CM, 2014, CURR DIABETES REP, V14, DOI 10.1007/s11892-014-0507-z
   Ding D, 2016, LANCET, V388, P1311, DOI 10.1016/S0140-6736(16)30383-X
   Esquirol Y, 2009, CHRONOBIOL INT, V26, P544, DOI 10.1080/07420520902821176
   Ferri GM, 2019, CURR MED CHEM, V26, P3521, DOI 10.2174/0929867324666170720160632
   Gavin JR, 1997, DIABETES CARE, V20, P1183
   Guo YJ, 2013, PLOS ONE, V8, DOI 10.1371/journal.pone.0071107
   Hansen AB, 2016, OCCUP ENVIRON MED, V73, P262, DOI 10.1136/oemed-2015-103342
   HARRIS M, 1979, DIABETES, V28, P1039
   Hu FB, 2001, NEW ENGL J MED, V345, P790, DOI 10.1056/NEJMoa010492
   Hu FB, 1999, JAMA-J AM MED ASSOC, V282, P1433, DOI 10.1001/jama.282.15.1433
   Jimenez-Ruiz CA, 2015, AM J RESP CRIT CARE, V191, P1471, DOI 10.1164/rccm.201504-0746LE
   Kecklund G, 2016, BMJ-BRIT MED J, V355, DOI 10.1136/bmj.i5210
   Kentish SJ, 2016, J NEUROSCI, V36, P3199, DOI 10.1523/JNEUROSCI.2710-15.2016
   Kivimaki M, 2015, LANCET DIABETES ENDO, V3, P27, DOI 10.1016/S2213-8587(14)70178-0
   Kivimaki M, 2011, PLOS MED, V8, DOI 10.1371/journal.pmed.1001138
   Klein S, 2004, DIABETES CARE, V27, P2067, DOI 10.2337/diacare.27.8.2067
   Komaroff AL, 2017, JAMA-J AM MED ASSOC, V317, P355, DOI 10.1001/jama.2016.20099
   Labor Force Statistics from the Current Population Survey, 2018, WORK SCHED FLEX SHIF
   Leone V, 2015, CELL HOST MICROBE, V17, P681, DOI 10.1016/j.chom.2015.03.006
   Leproult R, 2014, DIABETES, V63, P1860, DOI 10.2337/db13-1546
   Li GW, 2008, LANCET, V371, P1783, DOI 10.1016/S0140-6736(08)60766-7
   Li RL, 2007, ANN EPIDEMIOL, V17, P227, DOI 10.1016/j.annepidem.2006.10.009
   Li YP, 2016, DIABETOLOGIA, V59, P719, DOI 10.1007/s00125-015-3860-9
   Li YP, 2015, BMJ-BRIT MED J, V351, DOI 10.1136/bmj.h3672
   Liu QY, 2018, INT J EPIDEMIOL, V47, P1956, DOI 10.1093/ije/dyy079
   Lynch SV, 2016, NEW ENGL J MED, V375, P2369, DOI 10.1056/NEJMra1600266
   MANSON JE, 1991, LANCET, V338, P774, DOI 10.1016/0140-6736(91)90664-B
   Markwald RR, 2013, P NATL ACAD SCI USA, V110, P5695, DOI 10.1073/pnas.1216951110
   McHill AW, 2017, OBES REV, V18, P15, DOI 10.1111/obr.12503
   McHill AW, 2014, P NATL ACAD SCI USA, V111, P17302, DOI 10.1073/pnas.1412021111
   Morikawa Y, 2008, J OCCUP HEALTH, V50, P270, DOI 10.1539/joh.L7116
   Mustian KM, 2013, J CLIN ONCOL, V31, P3233, DOI 10.1200/JCO.2012.43.7707
   National Institute for Occupational Safety and Health (NIOSH), 2015, NIOSH TRAIN NURS SHI
   Nea FM, 2015, NUTR RES REV, V28, P143, DOI 10.1017/S095442241500013X
   Pan A, 2015, LANCET DIABETES ENDO, V3, P958, DOI 10.1016/S2213-8587(15)00316-2
   Pan A, 2011, PLOS MED, V8, DOI 10.1371/journal.pmed.1001141
   Pedersen HK, 2016, NATURE, V535, P376, DOI 10.1038/nature18646
   Pivovarova O, 2015, J CLIN ENDOCR METAB, V100, P2291, DOI 10.1210/jc.2014-3868
   Ramin C, 2015, OCCUP ENVIRON MED, V72, P100, DOI 10.1136/oemed-2014-102292
   Reynolds AC, 2017, SLEEP MED REV, V34, P3, DOI 10.1016/j.smrv.2016.06.009
   Rimm E B, 1990, Epidemiology, V1, P466, DOI 10.1097/00001648-199011000-00009
   Shan ZL, 2017, AM J CLIN NUTR, V106, P888, DOI 10.3945/ajcn.117.157107
   Shan ZL, 2015, DIABETES CARE, V38, P529, DOI 10.2337/dc14-2073
   Shoaie S, 2015, CELL METAB, V22, P320, DOI 10.1016/j.cmet.2015.07.001
   Sonnenburg JL, 2016, NATURE, V535, P56, DOI 10.1038/nature18846
   Vander Weele TJ, 2014, EPIDEMIOLOGY, V25, P711, DOI 10.1097/EDE.0000000000000096
   VanderWeele TJ, 2012, AM J EPIDEMIOL, V175, P1013, DOI 10.1093/aje/kwr467
   Vetter C, 2018, DIABETES CARE, V41, P762, DOI 10.2337/dc17-1933
   Vetter C, 2016, JAMA-J AM MED ASSOC, V315, P1726, DOI 10.1001/jama.2016.4454
   Vimalananda VG, 2015, DIABETOLOGIA, V58, P699, DOI 10.1007/s00125-014-3480-9
   Wang F, 2014, OBES REV, V15, P709, DOI 10.1111/obr.12194
   WILLETT WC, 1985, AM J EPIDEMIOL, V122, P51, DOI 10.1093/oxfordjournals.aje.a114086
   WOLF AM, 1994, INT J EPIDEMIOL, V23, P991, DOI 10.1093/ije/23.5.991
   Wright KP, 2013, SLEEP MED REV, V17, P41, DOI 10.1016/j.smrv.2012.02.002
NR 69
TC 78
Z9 83
U1 4
U2 26
PU BMJ PUBLISHING GROUP
PI LONDON
PA BRITISH MED ASSOC HOUSE, TAVISTOCK SQUARE, LONDON WC1H 9JR, ENGLAND
SN 1756-1833
J9 BMJ-BRIT MED J
JI BMJ-British Medical Journal
PD NOV 21
PY 2018
VL 363
AR k4641
DI 10.1136/bmj.k4641
PG 10
WC Medicine, General & Internal
WE Science Citation Index Expanded (SCI-EXPANDED)
SC General & Internal Medicine
GA HB9GH
UT WOS:000451399000004
PM 30464025
OA hybrid, Green Published
DA 2022-07-02
ER

PT J
AU Winther, SA
   Ollgaard, JC
   Hansen, TW
   von Scholten, BJ
   Reinhard, H
   Ahluwalia, TS
   Wang, ZN
   Gaede, P
   Parving, HH
   Hazen, S
   Pedersen, O
   Rossing, P
AF Winther, Signe Abitz
   Ollgaard, Jens Christian
   Hansen, Tine Willum
   von Scholten, Bernt Johan
   Reinhard, Henrik
   Ahluwalia, Tarunveer Singh
   Wang, Zeneng
   Gaede, Peter
   Parving, Hans-Henrik
   Hazen, Stanley
   Pedersen, Oluf
   Rossing, Peter
TI Plasma trimethylamine N-oxide and its metabolic precursors and risk of
   mortality, cardiovascular and renal disease in individuals with type
   2-diabetes and albuminuria
SO PLOS ONE
LA English
DT Article
AB Aims
   The trimethylamine N-oxide (TMAO) pathway is related to intestinal microbiota and has been associated to risk of cardiovascular disease (CVD). We investigated associations between four plasma metabolites in the TMAO pathway and risk of all-cause mortality, CVD and deterioration in renal function in individuals with type 2-diabetes (T2D) and albuminuria.
   Materials and methods
   Plasma concentrations of TMAO, choline, carnitine, and betaine were measured by liquid chromatography-tandem mass spectrometry at baseline in 311 individuals with T2D and albuminuria. Information on all-cause mortality and fatal/non-fatal CVD during follow-up was obtained from registries. The association of each metabolite, and a weighted sum score of all four metabolites, with the endpoints were examined. Serum creatinine was measured at follow-up visits and the renal endpoint was defined as eGFR-decline of >= 30%. Associations were analysed using proportional hazards models adjusted for traditional risk factors.
   Results
   Baseline mean(SD) age was 57.2(8.2) years and 75% were males. Follow-up was up to 21.9 years (median (IQR) follow-up 6.8 (6.1-15.5) years for mortality and 6.5 (5.5-8.1) years for CVD events). The individual metabolites and the weighted sum score were not associated with all-cause mortality (n = 106) or CVD (n = 116) (adjusted p >= 0.09). Higher choline, carnitine and the weighted sum score of the four metabolites were associated with higher risk of decline in eGFR (n = 106) (adjusted p = 0.001, p = 0.03 and p<0.001, respectively).
   Conclusions
   In individuals with T2D and albuminuria, higher choline, carnitine and a weighted sum of four metabolites from the TMAO pathway were risk markers for deterioration in renal function during long-term follow-up. Metabolites from the TMAO pathway were not independently related to risk of all-cause mortality or CVD.
C1 [Winther, Signe Abitz; Hansen, Tine Willum; Reinhard, Henrik; Ahluwalia, Tarunveer Singh; Rossing, Peter] Steno Diabet Ctr, Copenhagen, Denmark.
   [Winther, Signe Abitz; Ollgaard, Jens Christian; von Scholten, Bernt Johan] Novo Nordisk AS, Bagsvaerd, Denmark.
   [Wang, Zeneng; Hazen, Stanley] Cleveland Clin, Dept Cardiovasc & Metab Sci, Lerner Res Inst, Cleveland, OH 44106 USA.
   [Gaede, Peter] Slagelse Hosp, Slagelse, Denmark.
   [Gaede, Peter] Univ Southern Denmark, Odense, Denmark.
   [Parving, Hans-Henrik] Rigshosp, Copenhagen, Denmark.
   [Pedersen, Oluf] Ctr Basic Metab Res, Novo Nordisk Fdn, Copenhagen, Denmark.
   [Rossing, Peter] Univ Copenhagen, Copenhagen, Denmark.
RP Winther, SA (corresponding author), Steno Diabet Ctr, Copenhagen, Denmark.; Winther, SA (corresponding author), Novo Nordisk AS, Bagsvaerd, Denmark.
EM signe.abitz.winther@regionh.dk
RI Pedersen, Oluf/Z-1731-2019; Hazen, Stanley L/ABD-5845-2021; rossing,
   peter/AAZ-3415-2021
OI Pedersen, Oluf/0000-0002-3321-3972; rossing, peter/0000-0002-1531-4294;
   Hansen, Tine/0000-0003-2274-0352; Ahluwalia, Tarunveer
   Singh/0000-0002-7464-3354; Gaede, Peter/0000-0002-1457-2742
FU Novo Nordisk Foundation [NNF 14OC0013659, NNF18CC0034900]; Novo Nordisk
   Foundation Center for Basic Metabolomics Research [NNF18CC0034900]; NIH
   [P01 HL147823]; Leducq Foundation - Innovation Fund Denmark
   [5016-00150B]; Novo Nordisk A/S
FX This work was funded by the Novo Nordisk Foundation, grant no. NNF
   14OC0013659 as part of the PROTON (Personalizing Treatment of diabetic
   Nephropathy) study. The Novo Nordisk Foundation Center for Basic
   Metabolomics Research is an independent research center at the
   University of Copenhagen partially funded by an unrestricted donation
   from the Novo Nordisk Foundation (www.cbmr.ku.dk) (grant number
   NNF18CC0034900). SLH reports funding by NIH grant P01 HL147823 and the
   Leducq Foundation. SAW was funded by The Innovation Fund Denmark (grant
   number 5016-00150B) and Novo Nordisk A/S provided support in the form of
   salary during the PhD fellowship for author SAW. JO and BJvS are after
   data collection employed by Novo Nordisk A/S. The specific roles of
   these authors are articulated in the `author contributions' section. The
   funding sources did not have any additional role in the study design,
   data collection and analysis, decision to publish, or preparation of the
   manuscript.
CR Andersen TF, 1999, DAN MED BULL, V46, P263
   BROCHNER.J, 1972, SCAND J CLIN LAB INV, V30, P271, DOI 10.3109/00365517209084290
   Cardona A, 2019, BMJ OPEN DIAB RES CA, V7, DOI 10.1136/bmjdrc-2019-000718
   Carrillo S., 2008, UPDATED INFORM IDMS
   Coresh J, 2014, JAMA-J AM MED ASSOC, V311, P2518, DOI 10.1001/jama.2014.6634
   Croyal M, 2020, J CLIN ENDOCR METAB, V105, P2371, DOI 10.1210/clinem/dgaa188
   Curovic VR, 2018, ACTA DIABETOL, V55, P1143, DOI 10.1007/s00592-018-1205-0
   Dong ZX, 2018, DIS MARKERS, V2018, DOI 10.1155/2018/1578320
   Gaede P, 1999, LANCET, V353, P617, DOI 10.1016/S0140-6736(98)07368-1
   Gde P, 2016, DIABETOLOGIA, V59, P2298, DOI 10.1007/s00125-016-4065-6
   Gregg EW, 2014, NEW ENGL J MED, V370, P1514, DOI 10.1056/NEJMoa1310799
   Guasch-Ferre M, 2017, J AM HEART ASSOC, V6, DOI [10.1161/jaha.117.006524, 10.1161/JAHA.117.006524]
   Gupta N., 2020, ARTERIOSCL THROM VAS
   Heianza Y, 2017, J AM HEART ASSOC, V6, DOI 10.1161/JAHA.116.004947
   Koay YC, 2021, CARDIOVASC RES, V117, P435, DOI 10.1093/cvr/cvaa094
   Koeth RA, 2013, NAT MED, V19, P576, DOI 10.1038/nm.3145
   Lever M, 2014, PLOS ONE, V9, DOI 10.1371/journal.pone.0114969
   Levey AS, 2009, ANN INTERN MED, V150, P604, DOI 10.7326/0003-4819-150-9-200905050-00006
   Liu HW, 2019, NUTRIENTS, V11, DOI 10.3390/nu11020279
   Meyer KA, 2017, NUTRIENTS, V9, DOI 10.3390/nu9070711
   Missailidis C, 2016, PLOS ONE, V11, DOI 10.1371/journal.pone.0141738
   Mueller DM, 2015, ATHEROSCLEROSIS, V243, P638, DOI 10.1016/j.atherosclerosis.2015.10.091
   Oellgaard J, 2017, CURR PHARM DESIGN, V23, P3699, DOI 10.2174/1381612823666170622095324
   Oellgaard J, 2017, KIDNEY INT, V91, P982, DOI 10.1016/j.kint.2016.11.023
   Pelletier CC, 2019, TOXINS, V11, DOI 10.3390/toxins11110635
   Reinhard H, 2011, NEPHROL DIAL TRANSPL, V26, P3242, DOI 10.1093/ndt/gfr009
   Rhee EP, 2013, J AM SOC NEPHROL, V24, P1330, DOI 10.1681/ASN.2012101006
   Roberts AB, 2018, NAT MED, V24, P1407, DOI 10.1038/s41591-018-0128-1
   Schiattarella GG, 2017, EUR HEART J, V38, P2948, DOI 10.1093/eurheartj/ehx342
   Seldin MM, 2016, J AM HEART ASSOC, V5, DOI 10.1161/JAHA.115.002767
   Shlipak MG, 2013, NEW ENGL J MED, V369, P932, DOI 10.1056/NEJMoa1214234
   Tang WHW, 2017, CLIN CHEM, V63, P297, DOI 10.1373/clinchem.2016.263640
   Tang WHW, 2015, CIRC RES, V116, P448, DOI 10.1161/CIRCRESAHA.116.305360
   von Scholten BJ, 2015, CARDIOVASC DIABETOL, V14, DOI 10.1186/s12933-015-0225-0
   Wang ZN, 2019, EUR HEART J, V40, P583, DOI [10.1093/eurheartj/ehy799, 10.109]
   Wang ZN, 2015, CELL, V163, P1585, DOI 10.1016/j.cell.2015.11.055
   Wang ZN, 2014, ANAL BIOCHEM, V455, P35, DOI 10.1016/j.ab.2014.03.016
   Wang ZN, 2014, EUR HEART J, V35, P904, DOI 10.1093/eurheartj/ehu002
   Wang ZN, 2011, NATURE, V472, P57, DOI 10.1038/nature09922
   Winther SA, 2019, DIABETES CARE, V42, P1512, DOI 10.2337/dc19-0048
   Yusuf S, 2000, NEW ENGL J MED, V342, P154, DOI 10.1056/NEJM200001203420302
   Zheng Y, 2016, AM J CLIN NUTR, V104, P173, DOI 10.3945/ajcn.116.131771
   Zhu WF, 2016, CELL, V165, P111, DOI 10.1016/j.cell.2016.02.011
   Zobel EH, 2017, CARDIOVASC DIABETOL, V16, DOI 10.1186/s12933-017-0569-8
NR 44
TC 6
Z9 6
U1 4
U2 4
PU PUBLIC LIBRARY SCIENCE
PI SAN FRANCISCO
PA 1160 BATTERY STREET, STE 100, SAN FRANCISCO, CA 94111 USA
SN 1932-6203
J9 PLOS ONE
JI PLoS One
PD MAR 3
PY 2021
VL 16
IS 3
AR e0244402
DI 10.1371/journal.pone.0244402
PG 14
WC Multidisciplinary Sciences
WE Science Citation Index Expanded (SCI-EXPANDED)
SC Science & Technology - Other Topics
GA QS6AU
UT WOS:000625981500024
PM 33657115
OA Green Published, gold
DA 2022-07-02
ER

PT J
AU Yarandi, SS
   Srinivasan, S
AF Yarandi, S. S.
   Srinivasan, S.
TI Diabetic gastrointestinal motility disorders and the role of enteric
   nervous system: Current status and future directions
SO NEUROGASTROENTEROLOGY AND MOTILITY
LA English
DT Review
DE diabetes; enteric nervous system; enteric neurons; interstitial cells of
   Cajal; oxidative stress; smooth muscle
ID NITRIC-OXIDE SYNTHASE; HIGH-FAT DIET; GASTRIC MYOELECTRICAL ACTIVITY;
   GLYCATION END-PRODUCTS; GROWTH-FACTOR-I; INTERSTITIAL-CELLS; MYENTERIC
   PLEXUS; SMOOTH-MUSCLE; AUTONOMIC NEUROPATHY; PERIPHERAL NEUROPATHY
AB BackgroundGastrointestinal manifestations of diabetes are common and a source of significant discomfort and disability. Diabetes affects almost every part of gastrointestinal tract from the esophagus to the rectum and causes a variety of symptoms including heartburn, nausea, vomiting, abdominal pain, diarrhea and constipation. Understanding the underlying mechanisms of diabetic gastroenteropathy is important to guide development of therapies for this common problem. Over recent years, the data regarding the pathophysiology of diabetic gastroenteropathy is expanding. In addition to autonomic neuropathy causing gastrointestinal disturbances the role of enteric nervous system is becoming more evident.
   PurposeIn this review, we summarize the reported alterations in enteric nervous system including enteric neurons, interstitial cells of Cajal and neurotransmission in diabetic animal models and patients. We also review the possible underlying mechanisms of these alterations, with focus on oxidative stress, growth factors and diabetes induced changes in gastrointestinal smooth muscle. Finally, we will discuss recent advances and potential areas for future research related to diabetes and the ENS such as gut microbiota, micro-RNAs and changes in the microvasculature and endothelial dysfunction.
C1 [Srinivasan, S.] Emory Univ, Div Digest Dis, Atlanta, GA 30322 USA.
   Atlanta VA Med Ctr, Decatur, GA USA.
RP Srinivasan, S (corresponding author), Emory Univ, Div Digest Dis, Whitehead Res Bldg,Suite 201A,615 Michael St, Atlanta, GA 30322 USA.
EM ssrini2@emory.edu
RI Srinivasan, Shanthi/A-6133-2013
FU National Institutes of Health [NIH-RO1-DK080684]; VA-Merit Award;
   NATIONAL INSTITUTE OF DIABETES AND DIGESTIVE AND KIDNEY DISEASES
   [R01DK080684] Funding Source: NIH RePORTER
FX This work is supported by the National Institutes of Health grant number
   NIH-RO1-DK080684 and VA-Merit Award.
CR Abdo H, 2010, FASEB J, V24, P1082, DOI 10.1096/fj.09-139519
   Alves AMP, 2006, ANAT HISTOL EMBRYOL, V35, P13, DOI 10.1111/j.1439-0264.2005.00630.x
   Anitha M, 2006, J CLIN INVEST, V116, P344, DOI 10.1172/JCI26295
   Bagyanszki M, 2012, WORLD J DIABETES, V3, P80, DOI 10.4239/wjd.v3.i5.80
   Barbara G, 2005, AM J GASTROENTEROL, V100, P2560, DOI 10.1111/j.1572-0241.2005.00230.x
   Beckett EAH, 2005, J COMP NEUROL, V493, P193, DOI 10.1002/cne.20746
   BELAI A, 1987, GASTROENTEROLOGY, V93, P1034, DOI 10.1016/0016-5085(87)90567-1
   Belai A, 1996, J AUTONOM NERV SYST, V58, P163, DOI 10.1016/0165-1838(95)00129-8
   Bodi N, 2012, MICROCIRCULATION, V19, P316, DOI 10.1111/j.1549-8719.2012.00164.x
   Ferreira PEB, 2013, WORLD J GASTROENTERO, V19, P6416, DOI 10.3748/wjg.v19.i38.6416
   Brehmer A, 2006, HISTOCHEM CELL BIOL, V125, P557, DOI 10.1007/s00418-005-0107-8
   Bytzer P, 2001, ARCH INTERN MED, V161, P1989, DOI 10.1001/archinte.161.16.1989
   Callaghan BC, 2012, LANCET NEUROL, V11, P521, DOI 10.1016/S1474-4422(12)70065-0
   Camilleri M, 2007, NEW ENGL J MED, V356, P820, DOI 10.1056/NEJMcp062614
   Carroll SL, 2004, J NEUROPATH EXP NEUR, V63, P1144, DOI 10.1093/jnen/63.11.1144
   Cellek S, 2004, CURR PHARM DESIGN, V10, P3683, DOI 10.2174/1381612043382792
   Cellek S, 2004, DIABETOLOGIA, V47, P331, DOI 10.1007/s00125-003-1298-y
   Cellek S, 2003, DIABETES, V52, P2353, DOI 10.2337/diabetes.52.9.2353
   Chandrasekharan B, 2011, NEUROGASTROENT MOTIL, V23, DOI 10.1111/j.1365-2982.2010.01611.x
   Chandrasekharan B, 2011, NEUROGASTROENT MOTIL, V23, pe126
   Chen JDZ, 1996, DIGEST DIS SCI, V41, P1538, DOI 10.1007/BF02087897
   Choi KM, 2007, AM J PHYSIOL-GASTR L, V293, pG1039, DOI 10.1152/ajpgi.00317.2007
   Choi KM, 2008, GASTROENTEROLOGY, V135, P2055, DOI 10.1053/j.gastro.2008.09.003
   CLOUSE RE, 1989, AM J GASTROENTEROL, V84, P868
   COSTA M, 1994, AM J GASTROENTEROL, V89, pS129
   Dass NB, 2007, NEUROGASTROENT MOTIL, V19, P66, DOI 10.1111/j.1365-2982.2006.00853.x
   Davidson E, 2009, EXP DIABETES RES, DOI 10.1155/2009/431980
   DEGIORGIO R, 1994, J COMP NEUROL, V342, P619, DOI 10.1002/cne.903420409
   Delaney CL, 2001, J NEUROPATH EXP NEUR, V60, P147, DOI 10.1093/jnen/60.2.147
   Demedts I, 2013, J NEUROGASTROENTEROL, V19, P161, DOI 10.5056/jnm.2013.19.2.161
   DIANI AR, 1976, DIABETOLOGIA, V12, P101, DOI 10.1007/BF00428973
   Domenech A, 2011, INT J EXP PATHOL, V92, P400, DOI 10.1111/j.1365-2613.2011.00789.x
   Drel VR, 2006, DIABETES, V55, P3335, DOI 10.2337/db06-0885
   Du F, 2009, NEUROGASTROENT MOTIL, V21, P1229, DOI 10.1111/j.1365-2982.2009.01379.x
   DUCHEN LW, 1980, ANN INTERN MED, V92, P301, DOI 10.7326/0003-4819-92-2-301
   Farrugia G, 2008, NEUROGASTROENT MOTIL, V20, P54, DOI 10.1111/j.1365-2982.2008.01109.x
   Pereira RVF, 2011, DIGEST DIS SCI, V56, P3507, DOI 10.1007/s10620-011-1806-8
   Forster J, 2005, J GASTROINTEST SURG, V9, P102, DOI 10.1016/j.gassur.2004.10.001
   Fregonesi CEPT, 2001, ARQ NEURO-PSIQUIAT, V59, P50, DOI 10.1590/S0004-282X2001000100011
   Furlan MMDP, 2002, ARQ NEURO-PSIQUIAT, V60, P576, DOI 10.1590/S0004-282X2002000400012
   Furness JB, 2000, J AUTONOM NERV SYST, V81, P87, DOI 10.1016/S0165-1838(00)00127-2
   Gangula PRR, 2007, AM J PHYSIOL-GASTR L, V292, pG725, DOI 10.1152/ajpgi.00406.2006
   Golbidi S, 2011, CURR DIABETES REV, V7, P106, DOI 10.2174/157339911794940729
   Gonzalez CD, 2011, AUTOPHAGY, V7, P2, DOI 10.4161/auto.7.1.13044
   Goyal RK, 1996, NEW ENGL J MED, V334, P1106, DOI 10.1056/NEJM199604253341707
   Guo C, 2004, NEUROGASTROENT MOTIL, V16, P335, DOI 10.1111/j.1365-2982.2004.00524.x
   GUY RJC, 1984, J NEUROL NEUROSUR PS, V47, P686, DOI 10.1136/jnnp.47.7.686
   Hanani M, 2005, INT REV CYTOL, V242, P249
   HASLER WL, 1995, GASTROENTEROLOGY, V108, P727, DOI 10.1016/0016-5085(95)90445-X
   He CL, 2001, GASTROENTEROLOGY, V121, P427, DOI 10.1053/gast.2001.26264
   He L., 2004, NAT REV GENET, V5, P522
   He WQ, 2008, GASTROENTEROLOGY, V135, P610, DOI 10.1053/j.gastro.2008.05.032
   Heuckeroth RO, 1998, DEV BIOL, V200, P116, DOI 10.1006/dbio.1998.8955
   Homs J, 2011, J PERIPHER NERV SYST, V16, P213, DOI 10.1111/j.1529-8027.2011.00345.x
   Honore SM, 2011, AUTON NEUROSCI-BASIC, V164, P51, DOI 10.1016/j.autneu.2011.06.003
   Horvath VJ, 2006, GASTROENTEROLOGY, V130, P759, DOI 10.1053/j.gastro.2005.12.027
   Horvath VJ, 2005, DIABETES, V54, P1528, DOI 10.2337/diabetes.54.5.1528
   Hu WC, 2012, DIGEST DIS SCI, V57, P1197, DOI 10.1007/s10620-012-2041-7
   HUIZINGA JD, 1995, NATURE, V373, P347, DOI 10.1038/373347a0
   Iino S, 2004, J PHYSIOL-LONDON, V556, P521, DOI 10.1113/jphysiol.2003.058792
   Imaeda Kenro, 1998, Journal of Smooth Muscle Research, V34, P1
   Intagliata Nicolas, 2007, Curr Gastroenterol Rep, V9, P270, DOI 10.1007/s11894-007-0030-3
   Islam MS, 2013, J DIABETES RES, V2013, DOI 10.1155/2013/149452
   Iwasaki H, 2006, J GASTROENTEROL, V41, P1076, DOI 10.1007/s00535-006-1909-8
   Jackson MW, 2004, GASTROENTEROLOGY, V126, P819, DOI 10.1053/j.gastro.2003.12.015
   JAKOBSEN J, 1976, BMJ-BRIT MED J, V2, P278, DOI 10.1136/bmj.2.6030.278
   Jarvinen MK, 1999, ANAT EMBRYOL, V199, P99, DOI 10.1007/s004290050213
   JEBBINK RJA, 1994, GASTROENTEROLOGY, V107, P1390, DOI 10.1016/0016-5085(94)90541-X
   Jeyabal PVS, 2008, NEUROGASTROENT MOTIL, V20, P253, DOI 10.1111/j.1365-2982.2007.01018.x
   Kashyap P, 2011, NEUROGASTROENT MOTIL, V23, P111, DOI 10.1111/j.1365-2982.2010.01659.x
   Kinekawa F, 2001, AM J GASTROENTEROL, V96, P2026, DOI 10.1016/S0002-9270(01)02425-X
   Komuro T, 2006, J PHYSIOL-LONDON, V576, P653, DOI 10.1113/jphysiol.2006.116624
   Kong MF, 1999, CLIN GERIATR MED, V15, P321
   Leinninger GM, 2004, FASEB J, V18, P1544, DOI 10.1096/fj.04-1581fje
   Levine B, 2008, CELL, V132, P27, DOI 10.1016/j.cell.2007.12.018
   Li C, 2010, NEUROGASTROENT MOTIL, V22, P453, DOI 10.1111/j.1365-2982.2009.01420.x
   Li C, 2010, NEUROGASTROENT MOTIL, V22, pe108
   Lin S, 2000, DIGEST DIS SCI, V45, P1517, DOI 10.1023/A:1005596407496
   Liu MT, 1999, J NEUROSCI, V19, P10305
   Long QL, 2004, WORLD J GASTROENTERO, V10, P1227
   LUNDGREN O, 1989, DIGEST DIS SCI, V34, P264, DOI 10.1007/BF01536062
   MAEDA H, 1992, DEVELOPMENT, V116, P369
   Malbert CH, 2005, NEUROGASTROENT MOTIL, V17, P41, DOI 10.1111/j.1365-2982.2005.00657.x
   Maleki D, 2000, ARCH INTERN MED, V160, P2808, DOI 10.1001/archinte.160.18.2808
   Middlemas A, 2003, BRAIN, V126, P1671, DOI 10.1093/brain/awg150
   Miller SM, 2008, NEUROGASTROENT MOTIL, V20, P349, DOI 10.1111/j.1365-2982.2007.01040.x
   Moriyama R, 2004, ENDOCRINOLOGY, V145, P2507, DOI 10.1210/en.2003-1191
   MOSCOSO GJ, 1986, PATHOL RES PRACT, V181, P188, DOI 10.1016/S0344-0338(86)80009-7
   Murakami T, 2013, BRAIN BEHAV, V3, P35, DOI 10.1002/brb3.111
   Nakahara M, 2002, J GASTROEN HEPATOL, V17, P666, DOI 10.1046/j.1440-1746.2002.02756.x
   Nezami BG, 2014, GASTROENTEROLOGY, V146, P473, DOI 10.1053/j.gastro.2013.10.053
   Nishida T, 2004, J GASTROEN HEPATOL, V19, P258, DOI 10.1111/j.1440-1746.2003.03288.x
   O'Brien PD, 2014, ANTIOXID RE IN PRESS
   Obrosova IG, 2007, DIABETES, V56, P2598, DOI 10.2337/db06-1176
   Ordog T, 2009, Minerva Gastroenterol Dietol, V55, P315
   Ordog T, 2000, DIABETES, V49, P1731, DOI 10.2337/diabetes.49.10.1731
   Park C, 2011, PLOS ONE, V6, DOI 10.1371/journal.pone.0018628
   Qi R, 2013, J HUAZHONG U SCI-MED, V33, P496, DOI 10.1007/s11596-013-1148-1
   Regalia J, 2002, BRAIN RES, V938, P7, DOI 10.1016/S0006-8993(02)02456-3
   Rhee SH, 2009, NAT REV GASTRO HEPAT, V6, P306, DOI 10.1038/nrgastro.2009.35
   Roman V, 2004, CYTOM PART A, V57A, P108, DOI 10.1002/cyto.a.10112
   RosaeSilva L, 1996, GUT, V39, P748, DOI 10.1136/gut.39.5.748
   Samsom M, 1998, DIGEST DIS SCI, V43, P491, DOI 10.1023/A:1018894520557
   Sanders KM, 2012, NAT REV GASTRO HEPAT, V9, P633, DOI 10.1038/nrgastro.2012.168
   Sanders KM, 2006, ANNU REV PHYSIOL, V68, P307, DOI 10.1146/annurev.physiol.68.040504.094718
   Savidge TC, 2011, FRONT NEUROSCI-SWITZ, V5, DOI 10.3389/fnins.2011.00031
   Schmidt RE, 2003, AM J PATHOL, V163, P2077, DOI 10.1016/S0002-9440(10)63565-1
   SELLIN JH, 1992, AM J GASTROENTEROL, V87, P584
   Sellin JH, 2008, NAT CLIN PRACT GASTR, V5, P162, DOI 10.1038/ncpgasthep1054
   Shi XH, 2013, J NEUROINFLAMM, V10, DOI 10.1186/1742-2094-10-69
   Shotton HR, 2006, BRAIN RES, V1068, P248, DOI 10.1016/j.brainres.2005.11.057
   SMITH B, 1974, J NEUROL NEUROSUR PS, V37, P1151, DOI 10.1136/jnnp.37.10.1151
   Srinivasan S, 2005, MOL CELL NEUROSCI, V29, P107, DOI 10.1016/j.mcn.2005.02.005
   Stenkamp-Strahm C, 2013, AUTON NEUROSCI-BASIC, V177, P199, DOI 10.1016/j.autneu.2013.04.014
   Surendran S, 2005, BIOCHEM BIOPH RES CO, V338, P919, DOI 10.1016/j.bbrc.2005.10.039
   Surendran S, 2006, BIOCHEM BIOPH RES CO, V345, P973, DOI 10.1016/j.bbrc.2006.04.179
   Surendran S, 2009, MOL BIOL REP, V36, P201, DOI 10.1007/s11033-007-9167-2
   Takahashi M, 2001, CYTOKINE GROWTH F R, V12, P361, DOI 10.1016/S1359-6101(01)00012-0
   Takahashi T, 1996, AM J PHYSIOL-GASTR L, V270, pG411, DOI 10.1152/ajpgi.1996.270.3.G411
   Takahashi T, 1997, GASTROENTEROLOGY, V113, P1535, DOI 10.1053/gast.1997.v113.pm9352855
   Talley NJ, 2003, AM J GASTROENTEROL, V98, P264, DOI 10.1016/S0002-9270(02)05936-1
   TAY SSW, 1994, ACTA ANAT, V150, P274
   THUNEBERG L, 1982, ADV ANAT EMBRYOL CEL, V71, P1
   Touw K, 2012, AM J PHYSIOL-GASTR L, V302, pG66, DOI 10.1152/ajpgi.00183.2011
   Towns R, 2005, AUTOPHAGY, V1, P163, DOI 10.4161/auto.1.3.2068
   Undeland KA, 1997, NEUROGASTROENT MOTIL, V9, P19, DOI 10.1046/j.1365-2982.1997.d01-3.x
   Vincent AM, 2011, NAT REV NEUROL, V7, P573, DOI 10.1038/nrneurol.2011.137
   Voss U, 2013, PLOS ONE, V8, DOI 10.1371/journal.pone.0081413
   Wang XY, 2009, NEUROGASTROENT MOTIL, V21, DOI 10.1111/j.1365-2982.2009.01336.x
   Ward SM, 2006, J PHYSIOL-LONDON, V576, P675, DOI 10.1113/jphysiol.2006.117390
   Ward SM, 2006, J PHYSIOL-LONDON, V573, P147, DOI 10.1113/jphysiol.2006.105189
   WARD SM, 1994, J PHYSIOL-LONDON, V480, P91, DOI 10.1113/jphysiol.1994.sp020343
   Ward SM, 2000, J NEUROSCI, V20, P1393
   Ward SM, 1998, GASTROENTEROLOGY, V115, P314, DOI 10.1016/S0016-5085(98)70198-2
   Watkins CC, 2000, J CLIN INVEST, V106, P803, DOI 10.1172/JCI8273C1
   YAGIHASHI S, 1986, DIABETES, V35, P733, DOI 10.2337/diabetes.35.7.733
   YAGIHASHI S, 1993, LAB INVEST, V68, P296
   Yamamoto T, 2008, J GASTROEN HEPATOL, V23, P660, DOI 10.1111/j.1440-1746.2008.05326.x
   Yoneda S, 2001, AUTON NEUROSCI-BASIC, V92, P65, DOI 10.1016/S1566-0702(01)00317-4
   YOSHIDA MM, 1988, GASTROENTEROLOGY, V94, P907, DOI 10.1016/0016-5085(88)90546-X
   Yoshiya K, 2011, AM J PHYSIOL-GASTR L, V301, pG1020, DOI 10.1152/ajpgi.00239.2011
   Zanoni JN, 1997, ARQ NEURO-PSIQUIAT, V55, P696, DOI 10.1590/S0004-282X1997000500004
NR 142
TC 88
Z9 94
U1 1
U2 28
PU WILEY
PI HOBOKEN
PA 111 RIVER ST, HOBOKEN 07030-5774, NJ USA
SN 1350-1925
EI 1365-2982
J9 NEUROGASTROENT MOTIL
JI Neurogastroenterol. Motil.
PD MAY
PY 2014
VL 26
IS 5
BP 611
EP 624
DI 10.1111/nmo.12330
PG 14
WC Gastroenterology & Hepatology; Clinical Neurology; Neurosciences
WE Science Citation Index Expanded (SCI-EXPANDED)
SC Gastroenterology & Hepatology; Neurosciences & Neurology
GA AF6BV
UT WOS:000334800300002
PM 24661628
OA Green Accepted
DA 2022-07-02
ER

PT J
AU Mulukutla, SN
   Hsu, JW
   Gaba, R
   Bohren, KM
   Guthikonda, A
   Iyer, D
   Ajami, NJ
   Petrosino, JF
   Hampe, CS
   Ram, N
   Jahoor, F
   Balasubramanyam, A
AF Mulukutla, Surya N.
   Hsu, Jean W.
   Gaba, Ruchi
   Bohren, Kurt M.
   Guthikonda, Anu
   Iyer, Dinakar
   Ajami, Nadim J.
   Petrosino, Joseph F.
   Hampe, Christiane S.
   Ram, Nalini
   Jahoor, Farook
   Balasubramanyam, Ashok
TI Arginine Metabolism Is Altered in Adults with A-beta plus Ketosis-Prone
   Diabetes
SO JOURNAL OF NUTRITION
LA English
DT Article
DE diabetes mellitus; ketosis-prone diabetes; arginine metabolism; beta
   cell function
ID INSULIN SECRETORY RESERVE; NITRIC-OXIDE SYNTHESIS; HUMAN MICROBIOME;
   UNIFRAC; HUMANS; MASS
AB Background: A-beta + ketosis-prone diabetes (KPD) is a subset of type 2 diabetes in which patients have severe but reversible beta cell dysfunction of unknown etiology. Plasma metabolomic analysis indicates that abnormal arginine metabolism may be involved.
   Objective: The objective of this study was to determine the relation between gut microbiome and arginine metabolism and the relation between arginine availability and beta cell function in KPD patients compared with control participants.
   Methods: Kinetics of arginine and related metabolites were measured with stable isotope tracers, and insulin secretory responses to arginine and glucose were determined under euglycemic and hyperglycemic conditions in 6 KPD patients and 6 age-, gender-, and body mass index-matched control participants. Glucose potentiation of arginine-induced insulin secretion was performed in a different set of 6 KPD and 3 control participants.
   Results: Arginine availability was higher in KPD patients during euglycemia [53.5 +/- 4.3 (mean +/- SEM) compared with 40.3 +/- 2.4 mu mol . kg lean body mass (LBM)(-1) . h(-1), P = 0.03] but declined more in response to hyperglycemia (Delta 10.15 +/- 2.6 compared with Delta 3.20 +/- 1.3 mu mol . kg LBM-1 . h(-1), P = 0.041). During hyperglycemia, ornithine flux was not different between groups but after an arginine bolus, plasma ornithine AUC trended higher in KPD patients (3360 +/- 294 compared with 2584 +/- 259 min . mu mol . L-1, P = 0.08). In both euglycemia and hyperglycemia, the first-phase insulin responses to glucose stimulation were lower in KPD patients (euglycemic insulin AUC 282 +/- 108 compared with 926 +/- 257 min . mu U . mL(-1), P = 0.02; hyperglycemic insulin AUC 358 +/- 79 compared with 866 +/- 292 min . mu U . mL(-1), P = 0.05), but exogenous arginine restored first-phase insulin secretion in KPD patients to the level of control participants.
   Conclusion: Compared with control participants, KPD patients have increased arginine availability in the euglycemic state, indicating a higher requirement. This is compromised during hyperglycemia, with an inadequate supply of arginine to sustain metabolic functions such as insulin secretion. Exogenous arginine administration restores a normal insulin secretory response.
C1 [Mulukutla, Surya N.; Gaba, Ruchi; Guthikonda, Anu; Iyer, Dinakar; Ram, Nalini; Balasubramanyam, Ashok] Baylor Coll Med, Div Diabet Endocrinol & Metab, Diabet Res Ctr, Houston, TX 77030 USA.
   [Hsu, Jean W.; Bohren, Kurt M.; Jahoor, Farook] Baylor Coll Med, USDA ARS, Childrens Nutr Res Ctr, Dept Pediat, Houston, TX 77030 USA.
   [Ajami, Nadim J.; Petrosino, Joseph F.] Baylor Coll Med, Alkek Ctr Metagen & Microbiome Res, Dept Mol Virol & Microbiol, Houston, TX 77030 USA.
   [Hampe, Christiane S.] Univ Washington, Dept Med, Seattle, WA 98195 USA.
RP Balasubramanyam, A (corresponding author), Baylor Coll Med, Div Diabet Endocrinol & Metab, Diabet Res Ctr, Houston, TX 77030 USA.; Jahoor, F (corresponding author), Baylor Coll Med, USDA ARS, Childrens Nutr Res Ctr, Dept Pediat, Houston, TX 77030 USA.
EM fjahoor@bcm.edu; ashokb@bcm.edu
RI Petrosino, Joseph F./AAF-1621-2019; Hsu, Jean W./D-1806-2014
OI Hsu, Jean W./0000-0002-5666-3132; Bohren, Kurt/0000-0002-3183-4118
FU Alkek Center for Metagenomics and Microbiome Research at Baylor College
   of Medicine; NIH [RO1-DK1041411]; NATIONAL INSTITUTE OF DIABETES AND
   DIGESTIVE AND KIDNEY DISEASES [R01DK101411, R01DK026190] Funding Source:
   NIH RePORTER
FX Supported by a pilot award from the Alkek Center for Metagenomics and
   Microbiome Research at Baylor College of Medicine (to AB) and NIH
   RO1-DK1041411 (to FJ and AB).
CR Caporaso JG, 2012, ISME J, V6, P1621, DOI 10.1038/ismej.2012.8
   Caporaso JG, 2010, NAT METHODS, V7, P335, DOI 10.1038/nmeth.f.303
   CASTILLO L, 1993, AM J PHYSIOL, V265, pE532, DOI 10.1152/ajpendo.1993.265.4.E532
   Castillo L, 1996, P NATL ACAD SCI USA, V93, P11460, DOI 10.1073/pnas.93.21.11460
   Dai ZL, 2015, MOL HUM REPROD, V21, P389, DOI 10.1093/molehr/gav003
   Edgar RC, 2013, NAT METHODS, V10, P996, DOI [10.1038/nmeth.2604, 10.1038/NMETH.2604]
   Edgar RC, 2010, BIOINFORMATICS, V26, P2460, DOI 10.1093/bioinformatics/btq461
   FLOYD JC, 1966, J CLIN INVEST, V45, P1487, DOI 10.1172/JCI105456
   Gosmanov AR, 2010, DIABETES CARE, V33, P854, DOI 10.2337/dc09-1687
   Huttenhower C, 2012, NATURE, V486, P207, DOI 10.1038/nature11234
   Kashyap SR, 2008, DIABETES CARE, V31, P134, DOI 10.2337/dc07-1198
   Kurpad AV, 2009, EUR J CLIN NUTR, V63, P1091, DOI 10.1038/ejcn.2009.24
   Lozupone C, 2005, APPL ENVIRON MICROB, V71, P8228, DOI 10.1128/AEM.71.12.8228-8235.2005
   Lozupone C, 2011, ISME J, V5, P169, DOI 10.1038/ismej.2010.133
   Maldonado M, 2003, J CLIN ENDOCR METAB, V88, P5090, DOI 10.1210/jc.2003-030180
   Methe BA, 2012, NATURE, V486, P215, DOI 10.1038/nature11209
   Morris SM, 2006, AM J CLIN NUTR, V83, p508S
   Patel SG, 2013, DIABETES, V62, P912, DOI 10.2337/db12-0624
   Quast C, 2013, NUCLEIC ACIDS RES, V41, pD590, DOI 10.1093/nar/gks1219
   Remely M, 2014, GENE, V537, P85, DOI 10.1016/j.gene.2013.11.081
   Ren WK, 2014, J NUTR, V144, P988, DOI 10.3945/jn.114.192120
   SCHMIDT HHHW, 1992, SCIENCE, V255, P721, DOI 10.1126/science.1371193
   SEAQUIST ER, 1992, J CLIN INVEST, V89, P1761, DOI 10.1172/JCI115779
   Teuscher AU, 1998, DIABETES, V47, P324, DOI 10.2337/diabetes.47.3.324
   TEUSCHER AU, 1994, DIABETES, V43, P593, DOI 10.2337/diabetes.43.4.593
   Thame MM, 2011, J NUTR, V141, P71, DOI 10.3945/jn.110.129403
   WARD WK, 1984, J CLIN INVEST, V74, P1318, DOI 10.1172/JCI111542
   Wu GY, 1998, BIOCHEM J, V336, P1, DOI 10.1042/bj3360001
NR 28
TC 10
Z9 10
U1 0
U2 1
PU OXFORD UNIV PRESS
PI OXFORD
PA GREAT CLARENDON ST, OXFORD OX2 6DP, ENGLAND
SN 0022-3166
EI 1541-6100
J9 J NUTR
JI J. Nutr.
PD FEB
PY 2018
VL 148
IS 2
BP 185
EP 193
DI 10.1093/jn/nxx032
PG 9
WC Nutrition & Dietetics
WE Science Citation Index Expanded (SCI-EXPANDED)
SC Nutrition & Dietetics
GA FY4YF
UT WOS:000426832500005
PM 29490093
OA Bronze, Green Published
DA 2022-07-02
ER

PT J
AU Jacob, S
   Dotsch, A
   Knoll, S
   Kohler, HR
   Rogall, E
   Stoll, D
   Tisler, S
   Huhn, C
   Schwartz, T
   Zwiener, C
   Triebskorn, R
AF Jacob, Stefanie
   Doetsch, Andreas
   Knoll, Sarah
   Koehler, Heinz-R.
   Rogall, Eike
   Stoll, Dominic
   Tisler, Selina
   Huhn, Carolin
   Schwartz, Thomas
   Zwiener, Christian
   Triebskorn, Rita
TI Does the antidiabetic drug metformin affect embryo development and the
   health of brown trout (Salmo trutta f. fario)?
SO ENVIRONMENTAL SCIENCES EUROPE
LA English
DT Article
DE Pharmaceutical; Salmonid; Glycogen; Body weight; Microbiome
ID PERSONAL CARE PRODUCTS; CLINICAL PHARMACOKINETICS; TRANSFORMATION
   PRODUCTS; LIVER ULTRASTRUCTURE; ENDOCRINE DISRUPTION; RAINBOW-TROUT;
   WASTE-WATER; WEIGHT-LOSS; PART II; PHARMACEUTICALS
AB BackgroundDue to the rising number of type 2 diabetes patients, the antidiabetic drug, metformin is currently among those pharmaceuticals with the highest consumption rates worldwide. Via sewage-treatment plants, metformin enters surface waters where it is frequently detected in low concentrations (mu g/L). Since possible adverse effects of this substance in aquatic organisms have been insufficiently explored to date, the aim of this study was to investigate the impact of metformin on health and development in brown trout (Salmo trutta f. fario) and its microbiome.ResultsBrown trout embryos were exposed to 0, 1, 10, 100 and 1000 mu g/L metformin over a period from 48days post fertilisation (dpf) until 8weeks post-yolksac consumption at 7 degrees C (156dpf) and 11 degrees C (143dpf). Chemical analyses in tissues of exposed fish showed the concentration-dependent presence of metformin in the larvae. Mortality, embryonic development, body length, liver tissue integrity, stress protein levels and swimming behaviour were not influenced. However, compared to the controls, the amount of hepatic glycogen was higher in larvae exposed to metformin, especially in fish exposed to the lowest metformin concentration of 1 mu g/L, which is environmentally relevant. At higher metformin concentrations, the glycogen content in the liver showed a high variability, especially for larvae exposed to 1000 mu g/L metformin. Furthermore, the body weight of fish exposed to 10 and 100 mu g/L metformin at 7 degrees C and to 1 mu g/L metformin at 11 degrees C was decreased compared with the respective controls. The results of the microbiome analyses indicated a shift in the bacteria distribution in fish exposed to 1 and 10 mu g/L metformin at 7 degrees C and to 100 mu g/L metformin at 11 degrees C, leading to an increase of Proteobacteria and a reduction of Firmicutes and Actinobacteria.ConclusionsOverall, weight reduction and the increased glycogen content belong to the described pharmaceutical effects of the drug in humans, but this study showed that they also occur in brown trout larvae. The impact of a shift in the intestinal microbiome caused by metformin on the immune system and vitality of the host organism should be the subject of further research before assessing the environmental relevance of the pharmaceutical.
C1 [Jacob, Stefanie; Koehler, Heinz-R.; Triebskorn, Rita] Univ Tubingen, Anim Physiol Ecol, Morgenstelle 5, D-72076 Tubingen, Germany.
   [Doetsch, Andreas] Max Rubner Inst, Dept Physiol & Biochem Nutr, Haid & Neu Str 9, D-76131 Karlsruhe, Germany.
   [Stoll, Dominic] Max Rubner Inst, Dept Safety & Qual Fruit & Vegetables, Haid & Neu Str 9, D-76131 Karlsruhe, Germany.
   [Knoll, Sarah; Huhn, Carolin] Univ Tubingen, Effect Based Environm Anal, Morgenstelle 18, D-72076 Tubingen, Germany.
   [Doetsch, Andreas; Rogall, Eike; Schwartz, Thomas] Karlsruhe Inst Technol, Interface Microbiol, Hermann von Helmholtz Pl 1, D-76344 Eggenstein Leopoldshafen, Germany.
   [Tisler, Selina; Zwiener, Christian] Univ Tubingen, Environm Analyt Chem, Holderlinstr 12, D-72074 Tubingen, Germany.
   [Triebskorn, Rita] Steinbeis Transfer Ctr Ecotoxicol & Ecophysiol, Blumenstr 13, D-72108 Rottenburg, Germany.
RP Jacob, S (corresponding author), Univ Tubingen, Anim Physiol Ecol, Morgenstelle 5, D-72076 Tubingen, Germany.
EM stefanie.jacob@uni-tuebingen.de
RI Zwiener, Christian/U-2155-2019; Dötsch, Andreas/H-1383-2013; Köhler,
   Heinz-R./AAL-1350-2021
OI Zwiener, Christian/0000-0002-6682-5828; Dötsch,
   Andreas/0000-0001-9086-2584; Jacob, Stefanie/0000-0003-3427-0706;
   Tisler, Selina/0000-0002-3366-7499; Huhn, Carolin/0000-0001-6865-1043
FU Ministry for Science, Research and Arts of Baden-Wurttemberg
   [33-5733-25-11t32/2]
FX This study is funded by the Ministry for Science, Research and Arts of
   Baden-Wurttemberg (Grant No. 33-5733-25-11t32/2).
CR Aguera A, 2013, ENVIRON SCI POLLUT R, V20, P3496, DOI 10.1007/s11356-013-1586-0
   An HY, 2016, J ENDOCRINOL, V228, pR97, DOI 10.1530/JOE-15-0447
   Bailey CJ, 2008, DIABETOLOGIA, V51, P1552, DOI 10.1007/s00125-008-1053-5
   BAILEY CJ, 1993, GEN PHARMACOL, V24, P1299, DOI 10.1016/0306-3623(93)90411-P
   BARTON BA, 1987, AQUACULTURE, V62, P299, DOI 10.1016/0044-8486(87)90172-4
   BECKMANN R, 1969, DIABETOLOGIA, V5, P318, DOI 10.1007/BF00452906
   BRADFORD MM, 1976, ANAL BIOCHEM, V72, P248, DOI 10.1016/0003-2697(76)90527-3
   BRAUNBECK T, 1990, ARCH ENVIRON CON TOX, V19, P405, DOI 10.1007/BF01054986
   Camarinha-Silva A, 2014, ENVIRON MICROBIOL, V16, P2939, DOI 10.1111/1462-2920.12362
   Chung H, 2018, PLOS ONE, V13, DOI [10.1371/Journal.pone.0191258, 10.1371/journal.pone.0191258]
   Cleuvers M, 2003, TOXICOL LETT, V142, P185, DOI 10.1016/S0378-4274(03)00068-7
   Crago J, 2016, GEN COMP ENDOCR, V232, P185, DOI 10.1016/j.ygcen.2015.12.030
   Cusi K, 1996, J CLIN ENDOCR METAB, V81, P4059, DOI 10.1210/jc.81.11.4059
   Daughton CG, 1999, ENVIRON HEALTH PERSP, V107, P907, DOI 10.2307/3434573
   de Vos WM, 2012, NUTR REV, V70, pS45, DOI 10.1111/j.1753-4887.2012.00505.x
   der Beek TA, 2016, ENVIRON TOXICOL CHEM, V35, P823, DOI 10.1002/etc.3339
   Dieterich A, 2015, CELL STRESS CHAPERON, V20, P159, DOI 10.1007/s12192-014-0534-3
   El-Mir MY, 2000, J BIOL CHEM, V275, P223, DOI 10.1074/jbc.275.1.223
   EMA, 2011, ASS REPORTJENTADUETO
   Foretz M, 2014, CELL METAB, V20, P953, DOI 10.1016/j.cmet.2014.09.018
   Foretz M, 2010, J CLIN INVEST, V120, P2355, DOI 10.1172/JCI40671
   Forslund K, 2015, NATURE, V528, P262, DOI 10.1038/nature15766
   Ghoshdastidar AJ, 2015, ENVIRON SCI POLLUT R, V22, P689, DOI 10.1007/s11356-014-3400-z
   Giannarelli R, 2003, DIABETES METAB, V29, pS28
   Godoy AA, 2018, ENVIRON POLLUT, V243, P534, DOI 10.1016/j.envpol.2018.09.031
   Graham GG, 2011, CLIN PHARMACOKINET, V50, P81, DOI 10.2165/11534750-000000000-00000
   Hari RE, 2006, GLOBAL CHANGE BIOL, V12, P10, DOI 10.1111/j.1365-2486.2005.001051.x
   Hawley SA, 2010, CELL METAB, V11, P554, DOI 10.1016/j.cmet.2010.04.001
   HUNDAL HS, 1992, ENDOCRINOLOGY, V131, P1165, DOI 10.1210/en.131.3.1165
   Janssens Y, 2018, BMC MICROBIOL, V18, DOI 10.1186/s12866-018-1197-5
   Jones OAH, 2002, WATER RES, V36, P5013, DOI 10.1016/S0043-1354(02)00227-0
   Kasprzyk-Hordern B, 2008, WATER RES, V42, P3498, DOI 10.1016/j.watres.2008.04.026
   Khan S, 2002, OCCURRENCE DISTRIBUT
   Killeen J, 1999, J FISH BIOL, V55, P382, DOI 10.1111/j.1095-8649.1999.tb00686.x
   Kozich JJ, 2013, APPL ENVIRON MICROB, V79, P5112, DOI 10.1128/AEM.01043-13
   Lee H, 2014, APPL ENVIRON MICROB, V80, P5935, DOI 10.1128/AEM.01357-14
   LINDQUIST S, 1986, ANNU REV BIOCHEM, V55, P1151, DOI 10.1146/annurev.bi.55.070186.005443
   Lord JM, 2003, BRIT MED J, V327, P951, DOI 10.1136/bmj.327.7421.951
   Malin SK, 2014, CURR OPIN ENDOCRINOL, V21, P323, DOI 10.1097/MED.0000000000000095
   Marchesi JR, 2016, GUT, V65, P330, DOI 10.1136/gutjnl-2015-309990
   Martin-Castillo B, 2010, CELL CYCLE, V9, P1057, DOI 10.4161/cc.9.6.10994
   MATTHAEI S, 1993, ENDOCRINOLOGY, V133, P304, DOI 10.1210/en.133.1.304
   Moermond CTA, 2016, ENVIRON TOXICOL CHEM, V35, P1297, DOI 10.1002/etc.3259
   Moermond CTA, 2016, ENVIRON TOXICOL CHEM, V35, P882, DOI 10.1002/etc.3178
   Murtha JM, 2003, EXP GERONTOL, V38, P683, DOI 10.1016/S0531-5565(03)00067-6
   Natali A, 2006, DIABETOLOGIA, V49, P434, DOI 10.1007/s00125-006-0141-7
   Nestler JE, 2008, NEW ENGL J MED, V358, P47, DOI 10.1056/NEJMct0707092
   Niemuth NJ, 2018, AQUAT TOXICOL, V195, P33, DOI 10.1016/j.aquatox.2017.12.003
   Niemuth NJ, 2015, CHEMOSPHERE, V135, P38, DOI 10.1016/j.chemosphere.2015.03.060
   Niemuth NJ, 2015, ENVIRON TOXICOL CHEM, V34, P291, DOI 10.1002/etc.2793
   Paleari L, 2018, GASTROENTEROLOGY, V154, P1543, DOI 10.1053/j.gastro.2017.12.040
   Peragon J, 2001, INT J BIOCHEM CELL B, V33, P1227, DOI 10.1016/S1357-2725(01)00088-7
   Piro S, 2012, J ENDOCRINOL INVEST, V35, P504, DOI 10.3275/7866
   Pollak M, 2017, DIABETOLOGIA, V60, P1662, DOI 10.1007/s00125-017-4352-x
   Quast C, 2013, NUCLEIC ACIDS RES, V41, pD590, DOI 10.1093/nar/gks1219
   Ringo E, 1999, AQUAC RES, V30, P73, DOI 10.1046/j.1365-2109.1999.00302.x
   Ringo E, 2001, J APPL MICROBIOL, V90, P294, DOI 10.1046/j.1365-2672.2001.01246.x
   Rognes T, 2016, PEERJ, V4, DOI 10.7717/peerj.2584
   Scheen AJ, 1996, CLIN PHARMACOKINET, V30, P359, DOI 10.2165/00003088-199630050-00003
   Scheurer M, 2012, WATER RES, V46, P4790, DOI 10.1016/j.watres.2012.06.019
   Schloss PD, 2009, APPL ENVIRON MICROB, V75, P7537, DOI 10.1128/AEM.01541-09
   Schramm M, 1998, BIOMARKERS, V3, P93, DOI 10.1080/135475098231264
   Schwabe U, 2016, ARZNEIVERORDNUNGS RE
   Schwarzenbach RP, 2006, SCIENCE, V313, P1072, DOI 10.1126/science.1127291
   Seifarth C, 2013, EXP CLIN ENDOCR DIAB, V121, P27, DOI 10.1055/s-0032-1327734
   Shin NR, 2014, GUT, V63, P727, DOI 10.1136/gutjnl-2012-303839
   Tisler S, 2018, SCI TOTAL ENVIRON, V628-629, P1121, DOI 10.1016/j.scitotenv.2018.02.105
   TOCRIS, 2017, SAF DAT SHEET METF H
   Trautwein C, 2011, CHEMOSPHERE, V85, P765, DOI 10.1016/j.chemosphere.2011.06.057
   Triebskorn R, 2004, AQUAT TOXICOL, V68, P151, DOI 10.1016/j.aquatox.2004.03.015
   Triebskorn R, 2008, ENVIRON MONIT ASSESS, V141, P177, DOI 10.1007/s10661-007-9886-9
   Ussery E, 2018, ECOTOXICOLOGICAL EFF
   WEATHERLEY AH, 1987, BIOL FISH GROWTH
   Wiernsperger NF, 1999, DRUGS, V58, P31, DOI 10.2165/00003495-199958001-00009
   WILCOCK C, 1994, XENOBIOTICA, V24, P49, DOI 10.3109/00498259409043220
   Wu H, 2017, NAT MED, DOI [10.1038/nm.4345`1, DOI 10.1038/NM.4345`1]
   Wu H, 2015, TRENDS ENDOCRIN MET, V26, P758, DOI 10.1016/j.tem.2015.09.011
NR 77
TC 12
Z9 12
U1 1
U2 12
PU SPRINGEROPEN
PI LONDON
PA CAMPUS, 4 CRINAN ST, LONDON, N1 9XW, ENGLAND
SN 2190-4715
J9 ENVIRON SCI EUR
JI Environ. Sci Eur.
PD DEC 7
PY 2018
VL 30
AR 48
DI 10.1186/s12302-018-0179-4
PG 16
WC Environmental Sciences
WE Science Citation Index Expanded (SCI-EXPANDED)
SC Environmental Sciences & Ecology
GA HD8CD
UT WOS:000452781000001
PM 30595998
OA Green Published, gold
DA 2022-07-02
ER

PT J
AU Vangoitsenhoven, R
   Wilson, R
   Sharma, G
   Punchai, S
   Corcelles, R
   Froylich, D
   Mulya, A
   Schauer, PR
   Brethauer, SA
   Kirwan, JP
   Sangwan, N
   Brown, JM
   Aminian, A
AF Vangoitsenhoven, Roman
   Wilson, Rickesha
   Sharma, Gautam
   Punchai, Suriya
   Corcelles, Ricard
   Froylich, Dvir
   Mulya, Anny
   Schauer, Philip R.
   Brethauer, Stacy A.
   Kirwan, John P.
   Sangwan, Naseer
   Brown, J. Mark
   Aminian, Ali
TI Metabolic effects of duodenojejunal bypass surgery in a rat model of
   type 1 diabetes
SO SURGICAL ENDOSCOPY AND OTHER INTERVENTIONAL TECHNIQUES
LA English
DT Article
DE Metabolic surgery; Duodenojejunal bypass; Diabetes; Type 1; Insulin;
   Weight loss; Microbiome
ID BARIATRIC SURGERY; GASTRIC-BYPASS; CELL FUNCTION; ASSOCIATION;
   IMPROVEMENT; MELLITUS; THERAPY; MASS
AB Background Metabolic surgery has beneficial metabolic effects, including remission of type 2 diabetes. We hypothesized that duodenojejunal bypass (DJB) surgery can protect against development of type 1 diabetes (T1D) by enhancing regulation of cellular and molecular pathways that control glucose homeostasis. Methods BBDP/Wor rats, which are prone to develop spontaneous autoimmune T1D, underwent loop DJB (n = 15) or sham (n = 15) surgery at a median age of 41 days, before development of diabetes. At T1D diagnosis, a subcutaneous insulin pellet was implanted, oral glucose tolerance test was performed 21 days later, and tissues were collected 25 days after onset of T1D. Pancreas and liver tissues were assessed by histology and RT-qPCR. Fecal microbiota composition was analyzed by 16S V4 sequencing. Results Postoperatively, DJB rats weighed less than sham rats (287.8 vs 329.9 g,P = 0.04). In both groups, 14 of 15 rats developed T1D, at similar age of onset (87 days in DJB vs 81 days in sham,P = 0.17). There was no difference in oral glucose tolerance, fasting and stimulated plasma insulin and c-peptide levels, and immunohistochemical analysis of insulin-positive cells in the pancreas. DJB rats needed 1.3 +/- 0.4 insulin implants vs 1.9 +/- 0.5 in sham rats (P = 0.002). Fasting and glucose stimulated glucagon-like peptide 1 (GLP-1) secretion was elevated after DJB surgery. DJB rats had reduced markers of metabolic stress in liver. After DJB, the fecal microbiome changed significantly, including increases inAkkermansiaandRuminococcus, while the changes were minimal in sham rats. Conclusion DJB does not protect against autoimmune T1D in BBDP/Wor rats, but reduces the need for exogenous insulin and facilitates other metabolic benefits including weight loss, increased GLP-1 secretion, reduced hepatic stress, and altered gut microbiome.
C1 [Vangoitsenhoven, Roman; Wilson, Rickesha; Sharma, Gautam; Punchai, Suriya; Corcelles, Ricard; Froylich, Dvir; Aminian, Ali] Cleveland Clin, Dept Gen Surg, Bariatr & Metab Inst, Cleveland, OH 44106 USA.
   [Vangoitsenhoven, Roman] Katholieke Univ Leuven, Dept Chron Dis Metab & Ageing, Leuven, Belgium.
   [Punchai, Suriya] Khon Kaen Univ, Dept Surg, Khon Kaen, Thailand.
   [Corcelles, Ricard] Cleveland Clin Abu Dhabi, Dept Gen Surg, Bariatr & Metab Inst, Abu Dhabi, U Arab Emirates.
   [Froylich, Dvir] Carmel Hosp, Dept Gen Surg, Haifa, Israel.
   [Mulya, Anny] Cleveland Clin, Dept Inflammat & Immun, Lerner Res Inst, Cleveland, OH 44106 USA.
   [Schauer, Philip R.; Kirwan, John P.] Pennington Biomed Res Ctr, Integrated Physiol & Mol Med Lab, 6400 Perkins Rd, Baton Rouge, LA 70808 USA.
   [Brethauer, Stacy A.] Ohio State Univ, Dept Surg, Wexner Med Ctr, Columbus, OH 43210 USA.
   [Sangwan, Naseer; Brown, J. Mark] Cleveland Clin, Lerner Res Inst, Ctr Microbiome & Human Hlth, Cleveland, OH 44106 USA.
   [Sangwan, Naseer] Case Western Reserve Univ, Cleveland Clin, Lerner Coll Med, Cleveland, OH 44106 USA.
   [Brown, J. Mark] Cleveland Clin, Dept Cardiovasc & Metab Sci, Lerner Res Inst, Cleveland, OH 44106 USA.
RP Aminian, A (corresponding author), Cleveland Clin, Dept Gen Surg, Bariatr & Metab Inst, Cleveland, OH 44106 USA.
EM aminiaa@ccf.org
RI Sharma, Gautam/AAQ-2961-2021; Vangoitsenhoven, Roman/B-3196-2018
OI Vangoitsenhoven, Roman/0000-0003-3523-669X; Schauer,
   Philip/0000-0002-4029-7537
FU SAGES General Research Grant; National Institutes of Health [R01
   HL122283, R01 DK120679, P50 AA024333, P01 HL147823]; Fulbright
   Commission Belgium; Belgian American Educational Foundation
FX This study was primarily supported by the SAGES General Research Grant,
   and in part by grants from the National Institutes of Health including
   R01 HL122283 (J.M.B.), R01 DK120679 (J.M.B.), P50 AA024333 (J.M.B), and
   P01 HL147823 (J.M.B.). R.V. was supported by a fellowship of the
   Fulbright Commission Belgium and a fellowship of the Belgian American
   Educational Foundation.
CR Ali MA, 2017, SCI TRANSL MED, V9, DOI 10.1126/scitranslmed.aaf7779
   Aminian A, 2020, DIABETES CARE, V43, pE56, DOI 10.2337/dc19-2388
   Aminian A, 2014, ACTA DIABETOL, V51, P1077, DOI 10.1007/s00592-014-0642-7
   Ashrafian H, 2016, OBES SURG, V26, P1697, DOI 10.1007/s11695-015-1999-6
   Batterham RL, 2016, DIABETES CARE, V39, P893, DOI 10.2337/dc16-0145
   BEALS EW, 1984, ADV ECOL RES, V14, P1, DOI 10.1016/S0065-2504(08)60168-3
   Breen DM, 2012, NAT MED, V18, P950, DOI 10.1038/nm.2745
   Callahan BJ, 2016, NAT METHODS, V13, P581, DOI [10.1038/NMETH.3869, 10.1038/nmeth.3869]
   Caporaso JG, 2010, NAT METHODS, V7, P335, DOI 10.1038/nmeth.f.303
   de Ferranti SD, 2019, CIRCULATION, V139, pE603, DOI 10.1161/CIR.0000000000000618
   de Ferranti SD, 2014, CIRCULATION, V130, P1110, DOI [10.1161/CIR.0000000000000034, 10.2337/dc14-1720]
   Dutia R, 2014, DIABETES, V63, P1214, DOI 10.2337/db13-1176
   Elbere I, 2018, PLOS ONE, V13, DOI 10.1371/journal.pone.0204317
   Francino MP, 2016, FRONT MICROBIOL, V6, DOI 10.3389/fmicb.2015.01543
   Gatmaitan P, 2010, SURG OBES RELAT DIS, V6, P532, DOI 10.1016/j.soard.2010.05.018
   Gilbert JA, 2014, BMC BIOL, V12, DOI 10.1186/s12915-014-0069-1
   Gregor MF, 2009, DIABETES, V58, P693, DOI 10.2337/db08-1220
   Huang H, 2019, OBES SURG, V29, P2158, DOI 10.1007/s11695-019-03800-z
   Kashyap SR, 2010, INT J OBESITY, V34, P462, DOI 10.1038/ijo.2009.254
   Keymeulen B, 2005, NEW ENGL J MED, V352, P2598, DOI 10.1056/NEJMoa043980
   Kirwan JP, 2016, DIABETES CARE, V39, P941, DOI 10.2337/dc15-2732
   Lam YY, 2012, PLOS ONE, V7, DOI 10.1371/journal.pone.0034233
   Landau Z, 2019, THER ADV ENDOCRINOL, V10, DOI 10.1177/2042018818822207
   Lannoo M, 2014, DIABETES CARE, V37, pE173, DOI 10.2337/dc14-0583
   Liang W, 2014, PLOS ONE, V9, DOI 10.1371/journal.pone.0115922
   Lindqvist A, 2014, DIABETES, V63, P1665, DOI 10.2337/db13-0969
   Liou AP, 2013, SCI TRANSL MED, V5, DOI 10.1126/scitranslmed.3005687
   McMurdie PJ, 2013, PLOS ONE, V8, DOI 10.1371/journal.pone.0061217
   MORDES JP, 2007, ANIMAL MODELS DIABET, P1
   Mulya A, 2017, OBESITY, V25, P721, DOI 10.1002/oby.21799
   Ramracheya RD, 2016, CELL REP, V15, P944, DOI 10.1016/j.celrep.2016.03.091
   Ricanek P, 2012, CLIN EXP GASTROENTER, V5, P173, DOI 10.2147/CEG.S33858
   Schauer PR, 2017, NEW ENGL J MED, V376, P641, DOI 10.1056/NEJMoa1600869
   Service GJ, 2005, NEW ENGL J MED, V353, P249, DOI 10.1056/NEJMoa043690
   Sjostrom L, 2014, JAMA-J AM MED ASSOC, V311, P2297, DOI 10.1001/jama.2014.5988
   Takiishi T, 2012, J CLIN INVEST, V122, P1717, DOI 10.1172/JCI60530
   Ticinesi A, 2017, SCI REP-UK, V7, DOI 10.1038/s41598-017-10734-y
   Tremaroli V, 2015, CELL METAB, V22, P228, DOI 10.1016/j.cmet.2015.07.009
   Wang PY, 1991, BIOTECHNOL INSUL THE, V3, P42
   Wang TF, 2017, SURG OBES RELAT DIS, V13, P250, DOI 10.1016/j.soard.2016.08.500
   Warrier M, 2015, CELL REP, V10, P326, DOI 10.1016/j.celrep.2014.12.036
   Wickham H, 2009, USE R, P1, DOI 10.1007/978-0-387-98141-3_1
NR 42
TC 1
Z9 1
U1 2
U2 4
PU SPRINGER
PI NEW YORK
PA ONE NEW YORK PLAZA, SUITE 4600, NEW YORK, NY, UNITED STATES
SN 0930-2794
EI 1432-2218
J9 SURG ENDOSC
JI Surg. Endosc.
PD JUN
PY 2021
VL 35
IS 6
BP 3104
EP 3114
DI 10.1007/s00464-020-07741-y
EA JUN 2020
PG 11
WC Surgery
WE Science Citation Index Expanded (SCI-EXPANDED)
SC Surgery
GA SB2UQ
UT WOS:000544549300002
PM 32607903
OA Green Accepted
DA 2022-07-02
ER

PT J
AU Milhem, A
   Abu Toamih-Atamni, HJ
   Karkar, L
   Houri-Haddad, Y
   Iraqi, FA
AF Milhem, Asal
   Abu Toamih-Atamni, Hanifa J.
   Karkar, Luna
   Houri-Haddad, Yael
   Iraqi, Fuad A.
TI Studying host genetic background effects on multimorbidity of intestinal
   cancer development, type 2 diabetes and obesity in response to oral
   bacterial infection and high-fat diet using the collaborative cross (CC)
   lines
SO ANIMAL MODELS AND EXPERIMENTAL MEDICINE
LA English
DT Article
DE high-fat diet (42% fat); intestinal cancer; multimorbidity; obesity;
   oral bacterial infection; type 2 diabetes (T2D)
ID GUT MICROBIOME; SUSCEPTIBILITY; FIBER; LOCI
AB BackgroundMultimorbidity of intestinal cancer (IC), type 2 diabetes (T2D) and obesity is a complex set of diseases, affected by environmental and genetic risk factors. High-fat diet (HFD) and oral bacterial infection play important roles in the etiology of these diseases through inflammation and various biological mechanisms.
   MethodsTo study the complexity of this multimorbidity, we used the collaborative cross (CC) mouse genetics reference population. We aimed to study the multimorbidity of IC, T2D, and obesity using CC lines, measuring their responses to HFD and oral bacterial infection. The study used 63 mice of both sexes generated from two CC lines (IL557 and IL711). For 12 weeks, experimental mice were maintained on specific dietary regimes combined with co-infection with oral bacteria Porphyromonas gingivalis and Fusobacterium nucleatum, while control groups were not infected. Body weight (BW) and results of a intraperitoneal glucose tolerance test (IPGTT) were recorded at the end of 12 weeks, after which length and size of the intestines were assessed for polyp counts.
   ResultsPolyp counts ranged between 2 and 10 per CC line. The combination of HFD and infection significantly reduced (P < .01) the colon polyp size of IL557 females to 2.5 cm(2), compared to the other groups. Comparing BW gain, IL557 males on HFD gained 18 g, while the females gained 10 g under the same conditions and showed the highest area under curve (AUC) values of 40 000-45 000 (min mg/dL) in the IPGTT.
   ConclusionThe results show that mice from different genetic backgrounds respond differently to a high fat diet and oral infection in terms of polyp development and glucose tolerance, and this effect is gender related.
C1 [Milhem, Asal; Abu Toamih-Atamni, Hanifa J.; Karkar, Luna; Iraqi, Fuad A.] Tel Aviv Univ, Dept Clin Microbiol & Immunol, Sackler Fac Med, IL-69978 Tel Aviv, Israel.
   [Houri-Haddad, Yael] Hebrew Univ Jerusalem, Dent Sch, Dept Prosthodont, Hadassah Jerusalem, Israel.
RP Iraqi, FA (corresponding author), Tel Aviv Univ, Dept Clin Microbiol & Immunol, Sackler Fac Med, IL-69978 Tel Aviv, Israel.
EM fuadi@tauex.tau.ac.il
OI Iraqi, Fuad/0000-0001-5525-206X
FU German Israeli Science Foundation (GIF) [I-63-410.20-2017]; Binational
   Science Foundation (BSF) [2015077]; Israeli Science Foundation (ISF)
   [1085/18]
FX German Israeli Science Foundation (GIF), Grant/Award Number:
   I-63-410.20-2017; Binational Science Foundation (BSF), Grant/Award
   Number: 2015077; Israeli Science Foundation (ISF), Grant/Award Number:
   1085/18
CR Atamni HJA, 2019, MAMM GENOME, V30, P260, DOI 10.1007/s00335-019-09816-1
   Atamni HA, 2018, MAMM GENOME, V29, P471, DOI 10.1007/s00335-018-9768-1
   Atamni HJA, 2018, ANIM MODEL EXP MED, V1, P212, DOI 10.1002/ame2.12036
   Atamni HJA, 2017, MAMM GENOME, V28, P20, DOI 10.1007/s00335-016-9667-2
   Atamni HJA, 2016, MAMM GENOME, V27, P565, DOI 10.1007/s00335-016-9658-3
   Atamni HJA, 2016, BMC GENET, V17, DOI 10.1186/s12863-015-0321-x
   Churchill G, 2004, NAT GENET, V36, P1133, DOI 10.1038/ng1104-1133
   Dai JY, 2012, CARCINOGENESIS, V33, P1327, DOI 10.1093/carcin/bgs147
   Demmer RT, 2015, J DENT RES, V94, p201S, DOI 10.1177/0022034515590369
   Doerner SK, 2016, MOL CANCER RES, V14, P953, DOI 10.1158/1541-7786.MCR-16-0153
   Duan YH, 2018, FRONT IMMUNOL, V9, DOI 10.3389/fimmu.2018.02649
   Durrant C, 2011, GENOME RES, V21, P1239, DOI 10.1101/gr.118786.110
   Iraqi FA, 2014, MAMM GENOME, V25, P109, DOI 10.1007/s00335-014-9503-5
   Iraqi FA, 2012, GENETICS, V190, P389, DOI 10.1534/genetics.111.132639
   Karkar L, 2020, ANIM MODEL EXP MED, V3, P152, DOI 10.1002/ame2.12117
   Levy R, 2020, SCI REP-UK, V10, DOI 10.1038/s41598-020-60146-8
   Levy R, 2015, BMC GENOMICS, V16, DOI 10.1186/s12864-015-2213-x
   Lore NI, 2015, BMC GENET, V16, DOI 10.1186/s12863-015-0260-6
   Makki K, 2018, CELL HOST MICROBE, V23, P705, DOI 10.1016/j.chom.2018.05.012
   Marcenes W, 2013, J DENT RES, V92, P592, DOI 10.1177/0022034513490168
   Marley AR, 2016, INT J MOL EPIDEMIOL, V7, P105
   Molenhuis RT, 2018, MOL AUTISM, V9, DOI 10.1186/s13229-018-0252-2
   Nashef A, 2018, J DENT RES, V97, P537, DOI 10.1177/0022034517744189
   Nashef A, 2020, SCI REP-UK, V10, DOI 10.1038/s41598-020-61819-0
   Nashef A, 2017, J PERIODONTOL, V88, pE150, DOI 10.1902/jop.2017.170075
   Sawicki CM, 2017, NUTRIENTS, V9, DOI 10.3390/nu9020125
   Shusterman A, 2013, BMC GENET, V14, DOI 10.1186/1471-2156-14-68
   Tanaka S, 2020, BIOCHEM BIOPH RES CO, V522, P971, DOI 10.1016/j.bbrc.2019.11.158
   Threadgill DW, 2012, G3-GENES GENOM GENET, V2, P153, DOI 10.1534/g3.111.001891
   Tuan J, 2016, GASTROINTEST TUMORS, V3, P17, DOI 10.1159/000442831
   Turnbaugh PJ, 2008, CELL HOST MICROBE, V3, P213, DOI 10.1016/j.chom.2008.02.015
   Turnbaugh PJ, 2006, NATURE, V444, P1027, DOI 10.1038/nature05414
   Turnbaugh PJ, 2009, NATURE, V457, P480, DOI 10.1038/nature07540
   Vered K, 2014, BMC GENOMICS, V15, DOI 10.1186/1471-2164-15-865
   Woo BH, 2017, ONCOTARGET, V8, P46981, DOI 10.18632/oncotarget.16550
   Zhang YY, 2019, ONCOTARGETS THER, V12, P4721, DOI 10.2147/OTT.S194153
NR 36
TC 0
Z9 0
U1 2
U2 2
PU WILEY
PI HOBOKEN
PA 111 RIVER ST, HOBOKEN 07030-5774, NJ USA
SN 2096-5451
EI 2576-2095
J9 ANIM MODEL EXP MED
JI Anim. Model. Exp. Med.
PD MAR
PY 2021
VL 4
IS 1
BP 27
EP 39
DI 10.1002/ame2.12151
PG 13
WC Biochemistry & Molecular Biology; Medicine, Research & Experimental
WE Emerging Sources Citation Index (ESCI)
SC Biochemistry & Molecular Biology; Research & Experimental Medicine
GA TV4FI
UT WOS:000681677400006
PM 33738434
OA Green Published, gold
DA 2022-07-02
ER

PT J
AU Guo, Y
   Liu, CQ
   Liu, GP
   Huang, ZP
   Zou, DJ
AF Guo, Yan
   Liu, Chao-Qian
   Liu, Guo-Ping
   Huang, Zhi-Ping
   Zou, Da-Jin
TI Roux-en-Y gastric bypass decreases endotoxemia and inflammatory stress
   in association with improvements in gut permeability in obese diabetic
   rats
SO JOURNAL OF DIABETES
LA English
DT Article
DE diabetic rat; gut permeability; lipopolysaccharide (LPS); roux-en-Y
   gastric bypass; tight junction protein
ID HIGH-FAT DIET; METABOLIC SURGERY; BARIATRIC SURGERY; GLYCEMIC CONTROL;
   MICROBIOTA; GLUCOSE; MECHANISMS; MASS
AB Background Postoperative modulation of the gut microbiome has been suggested to contribute to the metabolic benefits after metabolic surgery, but the mechanisms underlying these metabolic benefits remain unknown. Previously, we reported that Roux-en-Y gastric bypass (RYGB) surgery in Zucker diabetic fatty (ZDF) rats increased the abundance of Proteobacteria and Gammaproteobacteria. However, theoretically, these Gram-negative bacteria may elevate lipopolysaccharide (LPS) levels. Therefore, in this study we further investigated the potential mechanisms by which RYGB improves glucose homeostasis, endotoxemia, and inflammatory stress in ZDF rats. Methods Rats were divided into three groups: (a) an RYGB group (RY); (b) a sham-operated group pair-fed with the RY group; and (c) a sham-operated group fed ad libitum. Changes in LPS, cytokine levels, intestinal permeability (evaluated using the fluorescein isothiocyanate-dextran method), and intestinal epithelial tight junction proteins zona occludins (ZO)-1, occludin, and claudin-1 were assessed 10 weeks postoperatively. Results Rats that underwent RYGB exhibited sustained weight loss and reduced glucose, as well as lower cytokine and LPS concentrations, than rats in the control groups. In the colonic epithelium, ZO1 and claudin-1 (Cldn1) mRNA levels were higher in the RY than control groups. Intestinal permeability declined in the RY group and was positively correlated with LPS levels and negatively correlated with ZO-1, occludin, and claudin-1 expression. Conclusions The results demonstrate that RYGB can reduce the extent of endotoxemia and inflammation, which is associated with improved tight junction integrity and intestinal barrier strength. These effects may explain why a low level of inflammation is maintained after RYGB and the postoperative increase in Gram-negative bacteria.
C1 [Guo, Yan; Zou, Da-Jin] Second Mil Med Univ, Changhai Hosp, Dept Endocrinol, Shanghai, Peoples R China.
   [Liu, Chao-Qian; Liu, Guo-Ping] Second Mil Med Univ, Changhai Hosp, Dept Gen Surg, Shanghai, Peoples R China.
   [Huang, Zhi-Ping] Gen Hosp Southern Theatre Command, Dept Hepatobiliary Surg, Guangzhou, Guangdong, Peoples R China.
RP Zou, DJ (corresponding author), Shanghai Changhai Hosp, Dept Endocrinol, 168 Changhai Rd, Shanghai 200433, Peoples R China.
EM zoudajin@hotmail.com
FU National Natural Science Foundation of China [81300684, 81700745]
FX This work was funded by the National Natural Science Foundation of China
   (Grant no. 81300684 and 81700745).
CR Abegg K, 2015, AM J PHYSIOL-REG I, V308, pR321, DOI 10.1152/ajpregu.00331.2014
   Amar J, 2011, DIABETOLOGIA, V54, P3055, DOI 10.1007/s00125-011-2329-8
   Amar J, 2011, EMBO MOL MED, V3, P559, DOI 10.1002/emmm.201100159
   Aron-Wisnewsky J, 2012, NAT REV GASTRO HEPAT, V9, P590, DOI 10.1038/nrgastro.2012.161
   Ashrafian H, 2010, OBES REV, V11, P907, DOI 10.1111/j.1467-789X.2009.00701.x
   Backhed F, 2004, P NATL ACAD SCI USA, V101, P15718, DOI 10.1073/pnas.0407076101
   Bloomgarden Z, 2018, J DIABETES, V10, P350, DOI 10.1111/1753-0407.12645
   Cani PD, 2009, GUT, V58, P1091, DOI 10.1136/gut.2008.165886
   Cani PD, 2008, DIABETES, V57, P1470, DOI 10.2337/db07-1403
   Cani PD, 2007, DIABETES, V56, P1761, DOI 10.2337/db06-1491
   Casselbrant A, 2015, SURG OBES RELAT DIS, V11, P45, DOI 10.1016/j.soard.2014.05.009
   Chilloux J, 2016, CURR OPIN CLIN NUTR, V19, P250, DOI 10.1097/MCO.0000000000000284
   Cox AJ, 2015, LANCET DIABETES ENDO, V3, P207, DOI 10.1016/S2213-8587(14)70134-2
   Damms-Machado A, 2017, AM J CLIN NUTR, V105, P127, DOI 10.3945/ajcn.116.131110
   Deopurkar R, 2010, DIABETES CARE, V33, P991, DOI 10.2337/dc09-1630
   Dixon JB, 2011, J DIABETES, V3, P261, DOI 10.1111/j.1753-0407.2011.00144.x
   Guo Y, 2017, DIABETES-METAB RES, V33, DOI 10.1002/dmrr.2857
   Li J, 2017, OBES REV, V18, P1260, DOI 10.1111/obr.12590
   Li X, 2017, FRONT IMMUNOL, V8, DOI 10.3389/fimmu.2017.01882
   Meirelles K, 2009, ANN SURG, V249, P277, DOI 10.1097/SLA.0b013e3181904af0
   Monte SV, 2012, SURGERY, V151, P587, DOI 10.1016/j.surg.2011.09.038
   Mukhopadhya I, 2012, NAT REV GASTRO HEPAT, V9, P219, DOI 10.1038/nrgastro.2012.14
   Oh TJ, 2016, OBES SURG, V26, P1287, DOI 10.1007/s11695-015-1879-0
   Oh TJ, 2016, J DIABETES INVEST, V7, P94, DOI 10.1111/jdi.12444
   Rubino F, 2016, SURG OBES RELAT DIS, V12, P1144, DOI 10.1016/j.soard.2016.05.018
   Pereferrer FS, 2011, OBES SURG, V21, P1617, DOI 10.1007/s11695-011-0367-4
   Savassi-Rocha AL, 2014, OBES SURG, V24, P184, DOI 10.1007/s11695-013-1084-y
   Serino M, 2012, GUT, V61, P543, DOI 10.1136/gutjnl-2011-301012
   Seyfried F, 2016, OBES SURG, V26, P1228, DOI 10.1007/s11695-015-1882-5
   Seyfried F, 2014, OBES SURG, V24, P1888, DOI 10.1007/s11695-014-1301-3
   Shimizu H, 2014, SURG OBES RELAT DIS, V10, P29, DOI 10.1016/j.soard.2013.01.021
   Steensels S, 2017, J ENDOCRINOL, V232, P363, DOI 10.1530/JOE-16-0541
   Steinbrook R, 2004, NEW ENGL J MED, V350, P1075, DOI 10.1056/NEJMp048029
   Stenman LK, 2016, EBIOMEDICINE, V13, P190, DOI 10.1016/j.ebiom.2016.10.036
   Thaiss CA, 2018, SCIENCE, V359, P1376, DOI 10.1126/science.aar3318
   Tremaroli V, 2015, CELL METAB, V22, P228, DOI 10.1016/j.cmet.2015.07.009
NR 36
TC 13
Z9 13
U1 0
U2 9
PU WILEY
PI HOBOKEN
PA 111 RIVER ST, HOBOKEN 07030-5774, NJ USA
SN 1753-0393
EI 1753-0407
J9 J DIABETES
JI J. Diabetes
PD OCT
PY 2019
VL 11
IS 10
BP 786
EP 793
DI 10.1111/1753-0407.12906
PG 8
WC Endocrinology & Metabolism
WE Science Citation Index Expanded (SCI-EXPANDED)
SC Endocrinology & Metabolism
GA JA4FA
UT WOS:000487782500003
PM 30714321
DA 2022-07-02
ER

PT J
AU Li, W
   Liu, RX
   Li, XL
   Tao, B
   Zhai, N
   Wang, XL
   Li, Q
   Zhang, YF
   Gu, WQ
   Wang, WQ
   Ning, G
AF Li, Wen
   Liu, Ruixin
   Li, Xuelin
   Tao, Bei
   Zhai, Nan
   Wang, Xiaolin
   Li, Qi
   Zhang, Yifei
   Gu, Weiqiong
   Wang, Weiqing
   Ning, Guang
TI Saxagliptin alters bile acid profiles and yields metabolic benefits in
   drug-naive overweight or obese type 2 diabetes patient
SO JOURNAL OF DIABETES
LA English
DT Article
DE bile acids; dipeptidyl peptidase-4 inhibitor; obesity; saxagliptin; type
   2 diabetes
ID DIPEPTIDYL PEPTIDASE-4 INHIBITORS; Y GASTRIC BYPASS; INSULIN-RESISTANCE;
   GUT MICROBIOME; FATTY LIVER; WEIGHT-LOSS; RECEPTOR; METFORMIN;
   IDENTIFICATION; INFLAMMATION
AB Background The aim of the present study was to investigate the metabolic benefits of saxagliptin and its effects on serum bile acids (BAs) in normal weight and overweight/obese drug-naive type 2 diabetes (T2D) patients. Methods In all, 282 drug-naive T2D patients (123 normal weight [NW], with body mass index [BMI] between 19.0 and <25.0 kg/m(2); 159 overweight/obese [OW/OB], with BMI >= 25.0 kg/m(2)) were enrolled in the study and treated with saxagliptin 5 mg daily for 24 weeks. Serum BAs were assayed by liquid chromatography with tandem mass spectrometry. Results At 24 weeks, HbA1c was significantly reduced in both groups, but the HbA1c levels were lower in the OW/OB than NW group. Moreover, significant decreases were seen at 24 weeks in C-reactive protein (CRP), aspartate aminotransferase, alanine aminotransferase, waist circumference, and systolic blood pressure in the OW/OB group. Interestingly, cholic acid, glycocholic acid, glycochenodeoxycholic acid, glycodeoxycholic acid (GDCA), and glycoursodeoxycholic acid (GUDCA) were increased in both groups after treatment, whereas chenodeoxycholic acid and deoxycholic acid (DCA) were specifically increased in the OW/OB group. Increased DCA and GDCA concentrations were significantly associated with decreased HbA1c or fasting blood glucose and CRP levels, whereas increased GDCA and GUDCA concentrations were associated with decreased waist circumference in the OW/OB group during treatment. In the NW group, increased GUDCA concentrations were significantly associated with a decrease in HbA1c. Conclusions Type 2 diabetes patients with OW/OB exhibited greater improvement in glycemic control and additional metabolic benefits after saxagliptin treatment. Saxagliptin significantly increased the BA pool, and DCA and GDCA were associated with metabolic improvements in OW/OB T2D patients.
C1 [Li, Wen; Liu, Ruixin; Li, Xuelin; Tao, Bei; Zhai, Nan; Zhang, Yifei; Gu, Weiqiong; Wang, Weiqing; Ning, Guang] Shanghai Jiao Tong Univ, Dept Endocrine & Metab Dis,Ruijin Hosp, Shanghai Key Lab Endocrine Tumours,Shanghai Clin, Shanghai Inst Endocrine & Metab Dis,Sch Med, Shanghai, Peoples R China.
   [Li, Wen; Liu, Ruixin; Li, Xuelin; Tao, Bei; Zhai, Nan; Zhang, Yifei; Gu, Weiqiong; Wang, Weiqing; Ning, Guang] Shanghai Inst Endocrinol, Shanghai, Peoples R China.
   [Wang, Xiaolin; Li, Qi] Chinese Acad Sci, Key Lab Separat Sci Analyt Chem, Dalian Inst Chem Phys, Dalian, Peoples R China.
   [Ning, Guang] Chinese Acad Sci, Lab Endocrinol & Metab, Inst Hlth Sci, Shanghai Inst Biol Sci, Shanghai, Peoples R China.
   [Ning, Guang] Shanghai Jiao Tong Univ, Sch Med, Shanghai, Peoples R China.
RP Wang, WQ (corresponding author), Shanghai Ruijin Hosp, 197 Ruijin Er Rd, Shanghai 200025, Peoples R China.
EM wqingw61@163.com
FU National Key R&D Program of China [2018YFC1314800]; Chinese National
   Natural Science Foundation [81730023]; Shanghai Municipal Education
   Commission - Gaofeng Clinical Medicine Grant Support [20161403]
FX This study was supported by grants from the National Key R&D Program of
   China, Grant/Award Number: 2018YFC1314800; Chinese National Natural
   Science Foundation, Grant/Award Number: 81730023; Shanghai Municipal
   Education Commission - Gaofeng Clinical Medicine Grant Support,
   Grant/Award Number: 20161403
CR Albaugh VL, 2015, J CLIN ENDOCR METAB, V100, pE1225, DOI 10.1210/jc.2015-2467
   Bae EJ, 2016, ARCH PHARM RES, V39, P1114, DOI 10.1007/s12272-016-0813-x
   Brufau G, 2010, HEPATOLOGY, V52, P1455, DOI 10.1002/hep.23831
   Chavez-Talavera O, 2017, GASTROENTEROLOGY, V152, P1679, DOI 10.1053/j.gastro.2017.01.055
   Choi J, 2013, OBES REV, V14, P232, DOI 10.1111/obr.12003
   Deeks ED, 2016, AM J CLIN DERMATOL, V17, P701, DOI 10.1007/s40257-016-0231-3
   Ding LL, 2016, HEPATOLOGY, V64, P760, DOI 10.1002/hep.28689
   Drucker DJ, 2006, LANCET, V368, P1696, DOI 10.1016/S0140-6736(06)69705-5
   Gu WQ, 2016, J DIABETES, V8, P809, DOI 10.1111/1753-0407.12360
   Gu YY, 2017, NAT COMMUN, V8, DOI 10.1038/s41467-017-01682-2
   Haeusler RA, 2013, DIABETES, V62, P4184, DOI 10.2337/db13-0639
   Hylemon PB, 2009, J LIPID RES, V50, P1509, DOI 10.1194/jlr.R900007-JLR200
   Indulekha K, 2011, CLIN BIOCHEM, V44, P281, DOI 10.1016/j.clinbiochem.2010.12.015
   Jensen MK, 2013, CIRCULATION, V127, DOI 10.1161/01.cir.0000437739.71477.ee
   Jiang CT, 2015, NAT COMMUN, V6, DOI 10.1038/ncomms10166
   Lackey DE, 2016, NAT REV ENDOCRINOL, V12, P15, DOI 10.1038/nrendo.2015.189
   Lefebvre P, 2009, PHYSIOL REV, V89, P147, DOI 10.1152/physrev.00010.2008
   Li F, 2013, NAT COMMUN, V4, DOI 10.1038/ncomms3384
   Liu RX, 2017, NAT MED, V23, P859, DOI 10.1038/nm.4358
   Lv XF, 2017, J DIABETES, V9, P920, DOI 10.1111/1753-0407.12499
   Makishima M, 1999, SCIENCE, V284, P1362, DOI 10.1126/science.284.5418.1362
   Maruyama T, 2002, BIOCHEM BIOPH RES CO, V298, P714, DOI 10.1016/S0006-291X(02)02550-0
   Men P, 2018, PLOS ONE, V13, DOI 10.1371/journal.pone.0197321
   Olivares M, 2018, DIABETOLOGIA, V61, P1838, DOI 10.1007/s00125-018-4647-6
   Parks DJ, 1999, SCIENCE, V284, P1365, DOI 10.1126/science.284.5418.1365
   Poitou C, 2006, OBESITY, V14, P309, DOI 10.1038/oby.2006.40
   Pols TWH, 2011, J HEPATOL, V54, P1263, DOI 10.1016/j.jhep.2010.12.004
   Prawitt J, 2011, CURR DIABETES REP, V11, P160, DOI 10.1007/s11892-011-0187-x
   Rajani C, 2018, FRONT MED-PRC, V12, P608, DOI 10.1007/s11684-018-0644-x
   Ryan KK, 2014, NATURE, V509, P183, DOI 10.1038/nature13135
   Schaap FG, 2014, NAT REV GASTRO HEPAT, V11, P55, DOI 10.1038/nrgastro.2013.151
   Sonne DP, 2016, J CLIN ENDOCR METAB, V101, P3002, DOI 10.1210/jc.2016-1607
   Sun LL, 2018, NAT MED, V24, P1919, DOI 10.1038/s41591-018-0222-4
   Teodoro JS, 2014, INT J OBESITY, V38, P1027, DOI 10.1038/ijo.2013.230
   Thomas C, 2008, NAT REV DRUG DISCOV, V7, P678, DOI 10.1038/nrd2619
   Thomas C, 2009, CELL METAB, V10, P167, DOI 10.1016/j.cmet.2009.08.001
   Vallim TQD, 2013, CELL METAB, V17, P657, DOI 10.1016/j.cmet.2013.03.013
   Vassileva G, 2006, BIOCHEM J, V398, P423, DOI 10.1042/BJ20060537
   Vitek L, 2016, J ENDOCRINOL, V228, pR85, DOI 10.1530/JOE-15-0469
   Wang LM, 2017, JAMA-J AM MED ASSOC, V317, P2515, DOI 10.1001/jama.2017.7596
   Watanabe M, 2006, NATURE, V439, P484, DOI 10.1038/nature04330
   Werling M, 2013, SCAND J GASTROENTERO, V48, P1257, DOI 10.3109/00365521.2013.833647
   Wewalka M, 2014, J CLIN ENDOCR METAB, V99, P1442, DOI 10.1210/jc.2013-3367
   World Health O, 2000, ASIA PACIFIC PERSPEC
   Wu D, 2014, DIABETES OBES METAB, V16, P30, DOI 10.1111/dom.12174
   Wu H, 2017, NAT MED, V23, P850, DOI 10.1038/nm.4345
   Xu Y, 2013, JAMA-J AM MED ASSOC, V310, P948, DOI 10.1001/jama.2013.168118
   Zhang WC, 2015, BMC PUBLIC HEALTH, V15, DOI 10.1186/s12889-015-1424-z
NR 48
TC 10
Z9 10
U1 3
U2 18
PU WILEY
PI HOBOKEN
PA 111 RIVER ST, HOBOKEN 07030-5774, NJ USA
SN 1753-0393
EI 1753-0407
J9 J DIABETES
JI J. Diabetes
PD DEC
PY 2019
VL 11
IS 12
BP 982
EP 992
DI 10.1111/1753-0407.12956
EA JUL 2019
PG 11
WC Endocrinology & Metabolism
WE Science Citation Index Expanded (SCI-EXPANDED)
SC Endocrinology & Metabolism
GA JN8EO
UT WOS:000481367900001
PM 31141297
DA 2022-07-02
ER

PT J
AU Craig, ME
   Kim, KW
   Isaacs, SR
   Penno, MA
   Hamilton-Williams, EE
   Couper, JJ
   Rawlinson, WD
AF Craig, Maria E.
   Kim, Ki Wook
   Isaacs, Sonia R.
   Penno, Megan A.
   Hamilton-Williams, Emma E.
   Couper, Jennifer J.
   Rawlinson, William D.
TI Early-life factors contributing to type 1 diabetes
SO DIABETOLOGIA
LA English
DT Review
DE Child; Diet; Enterovirus; Gene-environment interaction; Life course
   development; Microbiome; Pregnancy; Review; Type 1 diabetes; Virus
ID BETA-CELL AUTOIMMUNITY; ISLET AUTOIMMUNITY; GUT MICROBIOME; INCREASED
   RISK; COWS MILK; CYTOMEGALOVIRUS-INFECTION; RESPIRATORY-INFECTIONS;
   ENTEROVIRUS INFECTION; RISING INCIDENCE; CHILDREN
AB The incidence of type 1 diabetes has increased since the mid-twentieth century at a rate that is too rapid to be attributed to genetic predisposition alone. While the disease can occur at any age, mounting evidence from longitudinal cohort studies of at-risk children indicate that type 1 diabetes associated autoantibodies can be present from the first year of life, and that those who develop type 1 diabetes at a young age have a more aggressive form of the disease. This corroborates the hypothesis that environmental exposures in early life contribute to type 1 diabetes risk, whether related to maternal influences on the fetus during pregnancy, neonatal factors or later effects during infancy and early childhood. Studies to date show a range of environmental triggers acting at different time points, suggesting a multifactorial model of genetic and environmental factors in the pathogenesis of type 1 diabetes, which integrally involves a dialogue between the immune system and pancreatic beta cells. For example, breastfeeding may have a weak protective effect on type 1 diabetes risk, while use of an extensively hydrolysed formula does not. Additionally, exposure to being overweight pre-conception, both in utero and postnatally, is associated with increased risk of type 1 diabetes. Epidemiological, clinical and pathological studies in humans support a role for viral infections, particularly enteroviruses, in type 1 diabetes, but definitive proof is lacking. The role of the early microbiome and its perturbations in islet autoimmunity and type 1 diabetes is the subject of investigation in ongoing cohort studies. Understanding the interactions between environmental exposures and the human genome and metagenome, particularly across ethnically diverse populations, will be critical for the development of future strategies for primary prevention of type 1 diabetes.
C1 [Craig, Maria E.; Kim, Ki Wook; Isaacs, Sonia R.; Rawlinson, William D.] Univ New South Wales, Fac Med, Sch Womens & Childrens Hlth, Sydney, NSW, Australia.
   [Craig, Maria E.] Childrens Hosp Westmead, Inst Endocrinol & Diabet, Locked Bag 4001, Sydney, NSW 2145, Australia.
   [Craig, Maria E.] Univ Sydney, Discipline Child & Adolescent Hlth, Sydney, NSW, Australia.
   [Kim, Ki Wook; Isaacs, Sonia R.; Rawlinson, William D.] Prince Wales Hosp Randwick, Virol Res Lab, Sydney, NSW, Australia.
   [Penno, Megan A.; Couper, Jennifer J.] Univ Adelaide, Sch Paediat & Reprod Hlth, Robinson Res Inst, Adelaide, SA, Australia.
   [Penno, Megan A.; Couper, Jennifer J.] Womens & Childrens Hosp, Dept Endocrinol & Diabet, Adelaide, SA, Australia.
   [Hamilton-Williams, Emma E.] Univ Queensland, Diamantina Inst, Translat Res Inst, Brisbane, Qld, Australia.
   [Rawlinson, William D.] Prince Wales Hosp, NSW Hlth Pathol, Serol & Virol Div, Sydney, NSW, Australia.
RP Craig, ME (corresponding author), Univ New South Wales, Fac Med, Sch Womens & Childrens Hlth, Sydney, NSW, Australia.; Craig, ME (corresponding author), Childrens Hosp Westmead, Inst Endocrinol & Diabet, Locked Bag 4001, Sydney, NSW 2145, Australia.; Craig, ME (corresponding author), Univ Sydney, Discipline Child & Adolescent Hlth, Sydney, NSW, Australia.
EM m.craig@unsw.edu.au
RI Kim, Ki Wook/AAV-6899-2020; Hamilton-Williams, Emma E/B-1670-2010
OI Kim, Ki Wook/0000-0001-9579-6408; Hamilton-Williams, Emma
   E/0000-0003-4892-3691; Isaacs, Sonia/0000-0002-5343-377X; Penno,
   Megan/0000-0002-9617-0826; Craig, Maria E/0000-0001-6004-576X
FU Australian National Health and Medical Research Council (NHMRC)
   [APP1045777]; JDRF International grant [3-SRA-2017-417-A-N]; Australian
   Government Research Training Program Scholarship; JDRF
   [3-SRA-2019-730-S-B, 2-SRA-2019-703-M-B]; Children's Hospital Foundation
   [WIS0202018]; JDRF Australia; Australian Research Council Special
   Research Initiative in Type 1 Juvenile Diabetes; Leona M. and Harry B.
   Helmsley Charitable Trust; JDRF International; JDRF/NHMRC Centre of
   Research Excellence for the Protection of Pancreatic Beta Cells
   [APP1078106]
FX MEC is supported by an Australian National Health and Medical Research
   Council (NHMRC) Practitioner fellowship (APP1045777) and a JDRF
   International grant (3-SRA-2017-417-A-N). SRI is supported by an
   Australian Government Research Training Program Scholarship. EEH-W is
   supported by grants from JDRF (3-SRA-2019-730-S-B, 2-SRA-2019-703-M-B)
   and a Children's Hospital Foundation grant (WIS0202018). The ENDIA Study
   is supported by JDRF Australia, the recipient of the Australian Research
   Council Special Research Initiative in Type 1 Juvenile Diabetes, The
   Leona M. and Harry B. Helmsley Charitable Trust, JDRF International and
   the JDRF/NHMRC Centre of Research Excellence for the Protection of
   Pancreatic Beta Cells (APP1078106; JJC, MEC, MP, WDR).
CR Allen DW, 2018, REV MED VIROL, V28, DOI 10.1002/rmv.1974
   Antvorskov JC, 2018, BMJ-BRIT MED J, V362, DOI 10.1136/bmj.k3547
   Arpaia N, 2013, NATURE, V504, P451, DOI 10.1038/nature12726
   Beyerlein A, 2016, JAMA-J AM MED ASSOC, V315, P1899, DOI 10.1001/jama.2016.2181
   Bian X, 2016, DIABETES, V65, P285, DOI 10.2337/db15-0179
   Bonifacio E, 2018, PLOS MED, V15, DOI 10.1371/journal.pmed.1002548
   Briese T, 2015, MBIO, V6, DOI 10.1128/mBio.01491-15
   Cardwell CR, 2010, DIABETOLOGIA, V53, P641, DOI 10.1007/s00125-009-1648-5
   Cardwell CR, 2012, DIABETES CARE, V35, P2215, DOI 10.2337/dc12-0438
   Clausen TD, 2016, PLOS ONE, V11, DOI 10.1371/journal.pone.0161654
   Couper JJ, 2009, DIABETES CARE, V32, P94, DOI 10.2337/dc08-0821
   de Beeck AO, 2016, NAT REV ENDOCRINOL, V12, P263, DOI 10.1038/nrendo.2016.30
   de Goffau MC, 2014, DIABETOLOGIA, V57, P1569, DOI 10.1007/s00125-014-3274-0
   DiGiulio DB, 2015, P NATL ACAD SCI USA, V112, P11060, DOI 10.1073/pnas.1502875112
   Dunne JL, 2019, DIABETOLOGIA, V62, P744, DOI 10.1007/s00125-019-4811-7
   Eizirik DL, 2013, DIABETOLOGIA, V56, P234, DOI 10.1007/s00125-012-2762-3
   Ferreira RC, 2014, DIABETES, V63, P2538, DOI 10.2337/db13-1777
   Fourlanos S, 2005, PEDIATR DIABETES, V6, P3, DOI 10.1111/j.1399-543X.2005.00094.x
   Fourlanos S, 2008, DIABETES CARE, V31, P1546, DOI 10.2337/dc08-0239
   Fronczak CM, 2003, DIABETES CARE, V26, P3237, DOI 10.2337/diacare.26.12.3237
   Gavin PG, 2018, DIABETES CARE, V41, P2178, DOI 10.2337/dc18-0777
   Gillespie KM, 2004, LANCET, V364, P1699, DOI 10.1016/S0140-6736(04)17357-1
   Gundersen E, 1927, J INFECT DIS, V41, P197, DOI 10.1093/infdis/41.3.197
   Harrison LC, 1999, DIABETES, V48, P1501, DOI 10.2337/diabetes.48.8.1501
   Haupt-Jorgensen M, 2018, DIABETES CARE, V41, pE155, DOI 10.2337/dc18-1764
   Hermann R, 2003, DIABETOLOGIA, V46, P420, DOI 10.1007/s00125-003-1045-4
   Hippich M, 2019, DIABETES, V68, P847, DOI 10.2337/db18-0882
   Hippich M, 2018, ACTA DIABETOL, V55, P881, DOI 10.1007/s00592-018-1138-7
   Hommel A, 2018, HORM METAB RES, V50, P44, DOI 10.1055/s-0043-120921
   Honeyman MC, 2000, DIABETES, V49, P1319, DOI 10.2337/diabetes.49.8.1319
   Hummel S, 2011, DIABETES CARE, V34, P1301, DOI 10.2337/dc10-2456
   Islam ST, 2014, J PAEDIATR CHILD H, V50, P874, DOI 10.1111/jpc.12616
   Kaplan RM, 2014, CTS-CLIN TRANSL SCI, V7, P342, DOI 10.1111/cts.12178
   Kim KW, 2019, SCI REP-UK, V9, DOI 10.1038/s41598-018-38368-8
   Knip M, 2018, JAMA-J AM MED ASSOC, V319, P38, DOI 10.1001/jama.2017.19826
   Knip M, 2014, JAMA-J AM MED ASSOC, V311, P2279, DOI 10.1001/jama.2014.5610
   Kolehmainen P, 2013, J MED VIROL, V85, P1619, DOI 10.1002/jmv.23659
   Koren O, 2012, CELL, V150, P470, DOI 10.1016/j.cell.2012.07.008
   Kostic AD, 2015, CELL HOST MICROBE, V17, P260, DOI 10.1016/j.chom.2015.01.001
   Kracht MJL, 2017, NAT MED, V23, P501, DOI 10.1038/nm.4289
   Kramna L, 2015, DIABETES CARE, V38, P930, DOI 10.2337/dc14-2490
   Laitinen OH, 2014, DIABETES, V63, P446, DOI 10.2337/db13-0619
   Lamb MM, 2015, PEDIATR DIABETES, V16, P31, DOI 10.1111/pedi.12115
   Lee HS, 2013, DIABETOLOGIA, V56, P1705, DOI 10.1007/s00125-013-2924-y
   Lempainen J, 2012, DIABETES-METAB RES, V28, P177, DOI 10.1002/dmrr.1294
   Li X, 2015, PEDIATR DIABETES, V16, P485, DOI 10.1111/pedi.12305
   Lin HC, 2015, DIABETOLOGIA, V58, P79, DOI 10.1007/s00125-014-3400-z
   Lonnrot M, 2000, J MED VIROL, V61, P214, DOI 10.1002/(SICI)1096-9071(200006)61:2&lt;214::AID-JMV7&gt;3.0.CO;2-9
   Lonnrot M, 2017, DIABETOLOGIA, V60, P1931, DOI 10.1007/s00125-017-4365-5
   Lynch KF, 2018, J AUTOIMMUN, V86, P93, DOI 10.1016/j.jaut.2017.09.005
   Magnus MC, 2018, INT J EPIDEMIOL, V47, P417, DOI 10.1093/ije/dyx266
   Marino E, 2017, NAT IMMUNOL, V18, P552, DOI 10.1038/ni.3713
   Mayer-Davis EJ, 2018, PEDIATR DIABETES, V19, P7, DOI 10.1111/pedi.12773
   Morgan NG, 2018, DIABETOLOGIA, V61, P2499, DOI 10.1007/s00125-018-4731-y
   Nejentsev S, 2009, SCIENCE, V324, P387, DOI 10.1126/science.1167728
   Noble JA, 2011, CURR DIABETES REP, V11, P533, DOI 10.1007/s11892-011-0223-x
   Oikarinen S, 2011, DIABETES, V60, P276, DOI 10.2337/db10-0186
   PAK CY, 1988, LANCET, V2, P1
   Penno MAS, 2013, BMC PEDIATR, V13, DOI 10.1186/1471-2431-13-124
   Perrett KP, 2019, JAMA PEDIATR, V173, P280, DOI 10.1001/jamapediatrics.2018.4578
   Perry DJ, 2018, SCI REP-UK, V8, DOI 10.1038/s41598-018-22574-5
   Ponsonby AL, 2011, PEDIATR DIABETES, V12, P313, DOI 10.1111/j.1399-5448.2010.00693.x
   Ramondetti F, 2012, DIABETIC MED, V29, P761, DOI 10.1111/j.1464-5491.2011.03529.x
   Rasmussen T, 2011, DIABETES-METAB RES, V27, P834, DOI 10.1002/dmrr.1258
   Rich SS, 2009, GENES IMMUN, V10, pS1, DOI 10.1038/gene.2009.84
[truncated: 2,924,451 more chars]
