# Supplementary material for: A bibliometric study of global trends in diabetes and gut flora research from 2011 to 2021
Source: Front Endocrinol (Lausanne). 2022 Oct 21;13:990133. doi: 10.3389/fendo.2022.990133 (PMC9633665; doi:10.3389/fendo.2022.990133)
Supplement: Supplementary file 1 [file DataSheet_1.zip › data/download_501-1000.txt]

FN Clarivate Analytics Web of Science
VR 1.0
PT J
AU Festi, D
   Schiumerini, R
   Eusebi, LH
   Marasco, G
   Taddia, M
   Colecchia, A
AF Festi, Davide
   Schiumerini, Ramona
   Eusebi, Leonardo Henry
   Marasco, Giovanni
   Taddia, Martina
   Colecchia, Antonio
TI Gut microbiota and metabolic syndrome
SO WORLD JOURNAL OF GASTROENTEROLOGY
LA English
DT Article
DE Gut microbiota; Metabolic syndrome; Obesity; Diabetes; Non-alcoholic
   fatty liver disease; Probiotic; Prebiotic; Bariatric surgery
ID HIGH-FAT-DIET; LACTOBACILLUS-GASSERI SBT2055; OLIGOFRUCTOSE PROMOTES
   SATIETY; PROTEIN-COUPLED RECEPTOR; INTESTINAL MICROBIOTA; WEIGHT-LOSS;
   INDUCED OBESITY; INSULIN SENSITIVITY; HEPATIC STEATOSIS; LIVER-DISEASE
AB Gut microbiota exerts a significant role in the pathogenesis of the metabolic syndrome, as confirmed by studies conducted both on humans and animal models. Gut microbial composition and functions are strongly influenced by diet. This complex intestinal "superorganism" seems to affect host metabolic balance modulating energy absorption, gut motility, appetite, glucose and lipid metabolism, as well as hepatic fatty storage. An impairment of the fine balance between gut microbes and host's immune system could culminate in the intestinal translocation of bacterial fragments and the development of "metabolic endotoxemia", leading to systemic inflammation and insulin resistance. Diet induced weight-loss and bariatric surgery promote significant changes of gut microbial composition, that seem to affect the success, or the inefficacy, of treatment strategies. Manipulation of gut microbiota through the administration of prebiotics or probiotics could reduce intestinal low grade inflammation and improve gut barrier integrity, thus, ameliorating metabolic balance and promoting weight loss. However, further evidence is needed to better understand their clinical impact and therapeutic use. (C) 2014 Baishideng Publishing Group Inc. All rights reserved.
C1 [Festi, Davide; Schiumerini, Ramona; Eusebi, Leonardo Henry; Marasco, Giovanni; Taddia, Martina; Colecchia, Antonio] Univ Bologna, S Orsola Hosp, Dept Digest Dis & Internal Med, I-40138 Bologna, Italy.
RP Festi, D (corresponding author), Univ Bologna, S Orsola Hosp, Dept Digest Dis & Internal Med, Via Massarenti 9, I-40138 Bologna, Italy.
EM davide.festi@unibo.it
RI Colecchia, Antonio/R-5446-2019; Eusebi, Leonardo Henry/E-6687-2017;
   Colecchia, Antonio/AAK-7356-2020
OI Colecchia, Antonio/0000-0002-8384-801X; Eusebi, Leonardo
   Henry/0000-0003-3323-7744; FESTI, DAVIDE/0000-0001-9534-1745; Marasco,
   Giovanni/0000-0001-7167-8773
CR Abu Shanab A, 2011, DIGEST DIS SCI, V56, P1524, DOI 10.1007/s10620-010-1447-3
   Amar J, 2011, DIABETOLOGIA, V54, P3055, DOI 10.1007/s00125-011-2329-8
   Amar J, 2008, AM J CLIN NUTR, V87, P1219, DOI 10.1093/ajcn/87.5.1219
   Amar J, 2011, EMBO MOL MED, V3, P559, DOI 10.1002/emmm.201100159
   An HM, 2011, LIPIDS HEALTH DIS, V10, DOI 10.1186/1476-511X-10-116
   Armougom F, 2009, PLOS ONE, V4, DOI 10.1371/journal.pone.0007125
   Aronsson L, 2010, PLOS ONE, V5, DOI 10.1371/journal.pone.0013087
   Arumugam M, 2011, NATURE, V473, P174, DOI 10.1038/nature09944
   Backhed F, 2004, P NATL ACAD SCI USA, V101, P15718, DOI 10.1073/pnas.0407076101
   Backhed F, 2007, P NATL ACAD SCI USA, V104, P979, DOI 10.1073/pnas.0605374104
   Bajzer M, 2006, NATURE, V444, P1009, DOI 10.1038/4441009a
   Barreto FM, 2014, NUTRITION, V30, P939, DOI 10.1016/j.nut.2013.12.004
   Belzer C, 2012, ISME J, V6, P1449, DOI 10.1038/ismej.2012.6
   Boaru SG, 2012, J INFLAMM-LOND, V9, DOI 10.1186/1476-9255-9-49
   Brinkworth GD, 2009, BRIT J NUTR, V101, P1493, DOI 10.1017/S0007114508094658
   Brown K, 2012, NUTRIENTS, V4, P1095, DOI [10.3390/nu4081095, 10.3390/nu4111552]
   BUCHMAN AL, 1995, HEPATOLOGY, V22, P1399, DOI 10.1002/hep.1840220510
   Cani PD, 2007, DIABETOLOGIA, V50, P2374, DOI 10.1007/s00125-007-0791-0
   Cani PD, 2009, GUT, V58, P1091, DOI 10.1136/gut.2008.165886
   Cani PD, 2008, DIABETES, V57, P1470, DOI 10.2337/db07-1403
   Cani PD, 2007, CURR OPIN CLIN NUTR, V10, P729, DOI 10.1097/MCO.0b013e3282efdebb
   Cani PD, 2007, DIABETES, V56, P1761, DOI 10.2337/db06-1491
   Cani PD, 2009, CURR PHARM DESIGN, V15, P1546, DOI 10.2174/138161209788168164
   Cani PD, 2005, J ENDOCRINOL, V185, P457, DOI 10.1677/joe.1.06100
   Cani PD, 2006, EUR J CLIN NUTR, V60, P567, DOI 10.1038/sj.ejcn.1602350
   Cani PD, 2005, OBES RES, V13, P1000, DOI 10.1038/oby.2005.117
   Cerf-Bensussan N, 2010, NAT REV IMMUNOL, V10, P735, DOI 10.1038/nri2850
   Chen JJ, 2011, EXP BIOL MED, V236, P823, DOI 10.1258/ebm.2011.010399
   Chen JJ, 2012, BRIT J NUTR, V107, P1429, DOI 10.1017/S0007114511004491
   Cope K, 2000, GASTROENTEROLOGY, V119, P1340, DOI 10.1053/gast.2000.19267
   Cotillard A, 2013, NATURE, V500, P585, DOI 10.1038/nature12480
   Creely SJ, 2007, AM J PHYSIOL-ENDOC M, V292, pE740, DOI 10.1152/ajpendo.00302.2006
   Csak T, 2011, HEPATOLOGY, V54, P133, DOI 10.1002/hep.24341
   David LA, 2014, NATURE, V505, P559, DOI 10.1038/nature12820
   Davis LMG, 2011, PLOS ONE, V6, DOI 10.1371/journal.pone.0025200
   de La Serre CB, 2010, AM J PHYSIOL-GASTR L, V299, pG440, DOI 10.1152/ajpgi.00098.2010
   de Wit N, 2012, AM J PHYSIOL-GASTR L, V303, pG589, DOI 10.1152/ajpgi.00488.2011
   Dethlefsen L, 2008, PLOS BIOL, V6, P2383, DOI 10.1371/journal.pbio.0060280
   Dewulf EM, 2013, GUT, V62, P1112, DOI 10.1136/gutjnl-2012-303304
   Ding SL, 2010, PLOS ONE, V5, DOI 10.1371/journal.pone.0012191
   Dumas ME, 2006, P NATL ACAD SCI USA, V103, P12511, DOI 10.1073/pnas.0601056103
   Duncan SH, 2008, INT J OBESITY, V32, P1720, DOI 10.1038/ijo.2008.155
   Everard A, 2013, P NATL ACAD SCI USA, V110, P9066, DOI 10.1073/pnas.1219451110
   Everard A, 2011, DIABETES, V60, P2775, DOI 10.2337/db11-0227
   Fak F, 2012, PLOS ONE, V7, DOI 10.1371/journal.pone.0046837
   FAO, 2006, PROB FOOD HLTH NUTR
   Fei N, 2013, ISME J, V7, P880, DOI 10.1038/ismej.2012.153
   Fleissner CK, 2010, BRIT J NUTR, V104, P919, DOI 10.1017/S0007114510001303
   Floch MH, 2011, J CLIN GASTROENTEROL, V45, pS168, DOI 10.1097/MCG.0b013e318230928b
   Fukuda S, 2014, SEMIN IMMUNOPATHOL, V36, P103, DOI 10.1007/s00281-013-0399-z
   Furet JP, 2010, DIABETES, V59, P3049, DOI 10.2337/db10-0253
   Cano PG, 2013, OBESITY, V21, P2310, DOI 10.1002/oby.20330
   Genta S, 2009, CLIN NUTR, V28, P182, DOI 10.1016/j.clnu.2009.01.013
   Hallstrom M, 2004, EUR J CLIN MICROBIOL, V23, P463, DOI 10.1007/s10096-004-1146-0
   Hansen CHF, 2012, DIABETOLOGIA, V55, P2285, DOI 10.1007/s00125-012-2564-7
   Henao-Mejia J, 2012, NATURE, V482, P179, DOI 10.1038/nature10809
   Hildebrandt MA, 2009, GASTROENTEROLOGY, V137, P1716, DOI 10.1053/j.gastro.2009.08.042
   Hooper LV, 2012, SCIENCE, V336, P1268, DOI 10.1126/science.1223490
   Hooper LV, 2001, SCIENCE, V291, P881, DOI 10.1126/science.291.5505.881
   Iacono A, 2011, J NUTR BIOCHEM, V22, P699, DOI 10.1016/j.jnutbio.2010.10.002
   International diabetes federation, IDF CONS WORLDW DEF
   Jia W, 2008, NAT REV DRUG DISCOV, V7, P123, DOI 10.1038/nrd2505
   Kadooka Y, 2010, EUR J CLIN NUTR, V64, P636, DOI 10.1038/ejcn.2010.19
   Kadooka Y, 2013, BRIT J NUTR, V110, P1696, DOI 10.1017/S0007114513001037
   Kalliomaki M, 2008, AM J CLIN NUTR, V87, P534, DOI 10.1093/ajcn/87.3.534
   Karlsson CLJ, 2012, OBESITY, V20, P2257, DOI 10.1038/oby.2012.110
   Karlsson FH, 2013, NATURE, V498, P99, DOI 10.1038/nature12198
   Kaur J, 2014, CARDIOL RES PRACT, V2014, DOI 10.1155/2014/943162
   Kellow NJ, 2014, BRIT J NUTR, V111, P1147, DOI 10.1017/S0007114513003607
   Kim SW, 2013, BIOCHEM BIOPH RES CO, V431, P258, DOI 10.1016/j.bbrc.2012.12.121
   Kondo S, 2010, BIOSCI BIOTECH BIOCH, V74, P1656, DOI 10.1271/bbb.100267
   Lam YY, 2012, PLOS ONE, V7, DOI 10.1371/journal.pone.0034233
   Larsen N, 2010, PLOS ONE, V5, DOI 10.1371/journal.pone.0009085
   Le Chatelier E, 2013, NATURE, V500, P541, DOI 10.1038/nature12506
   Le Roy T, 2013, GUT, V62, P1787, DOI 10.1136/gutjnl-2012-303816
   Lee HY, 2006, BBA-MOL CELL BIOL L, V1761, P736, DOI 10.1016/j.bbalip.2006.05.007
   Lee K, 2007, J APPL MICROBIOL, V103, P1140, DOI 10.1111/j.1365-2672.2007.03336.x
   Lee YK, 2010, SCIENCE, V330, P1768, DOI 10.1126/science.1195568
   Lewis K, 2010, INFLAMM BOWEL DIS, V16, P1138, DOI 10.1002/ibd.21177
   Ley RE, 2005, P NATL ACAD SCI USA, V102, P11070, DOI 10.1073/pnas.0504978102
   Ley RE, 2006, NATURE, V444, P1022, DOI 10.1038/4441022a
   Li JV, 2011, GUT, V60, P1214, DOI 10.1136/gut.2010.234708
   Lips MA, 2014, CLIN ENDOCRINOL, V80, P834, DOI 10.1111/cen.12254
   Ma YY, 2013, WORLD J GASTROENTERO, V19, P6911, DOI 10.3748/wjg.v19.i40.6911
   Mandard S, 2006, J BIOL CHEM, V281, P934, DOI 10.1074/jbc.M506519200
   Membrez M, 2008, FASEB J, V22, P2416, DOI 10.1096/fj.07-102723
   Miele L, 2009, HEPATOLOGY, V49, P1877, DOI 10.1002/hep.22848
   Million M, 2012, MICROB PATHOGENESIS, V53, P100, DOI 10.1016/j.micpath.2012.05.007
   Mouzaki M, 2013, HEPATOLOGY, V58, P120, DOI 10.1002/hep.26319
   Muccioli GG, 2010, MOL SYST BIOL, V6, DOI 10.1038/msb.2010.46
   Nadal I, 2009, INT J OBESITY, V33, P758, DOI 10.1038/ijo.2008.260
   Nerstedt A, 2007, BRIT J NUTR, V97, P1117, DOI 10.1017/S0007114507682907
   Neyrinck AM, 2011, PLOS ONE, V6, DOI 10.1371/journal.pone.0020944
   Park DY, 2013, PLOS ONE, V8, DOI 10.1371/journal.pone.0059470
   Parnell JA, 2012, BRIT J NUTR, V107, P601, DOI 10.1017/S0007114511003163
   Parnell JA, 2009, AM J CLIN NUTR, V89, P1751, DOI 10.3945/ajcn.2009.27465
   Penders J, 2005, FEMS MICROBIOL LETT, V243, P141, DOI 10.1016/j.femsle.2004.11.052
   Penders J, 2006, PEDIATRICS, V118, P511, DOI 10.1542/peds.2005-2824
   Qin JJ, 2012, NATURE, V490, P55, DOI 10.1038/nature11450
   Rivera CA, 2007, J HEPATOL, V47, P571, DOI 10.1016/j.jhep.2007.04.019
   Roberfroid M, 2010, BRIT J NUTR, V104, pS1, DOI 10.1017/S0007114510003363
   Samuel BS, 2008, P NATL ACAD SCI USA, V105, P16767, DOI 10.1073/pnas.0808567105
   Santacruz A, 2010, BRIT J NUTR, V104, P83, DOI 10.1017/S0007114510000176
   Santacruz A, 2009, OBESITY, V17, P1906, DOI 10.1038/oby.2009.112
   Sato M, 2008, BRIT J NUTR, V99, P1013, DOI 10.1017/S0007114507839006
   Schwiertz A, 2010, OBESITY, V18, P190, DOI 10.1038/oby.2009.167
   Seki E, 2007, NAT MED, V13, P1324, DOI 10.1038/nm1663
   Sekirov I, 2010, PHYSIOL REV, V90, P859, DOI 10.1152/physrev.00045.2009
   Shen W, 2014, J NUTR BIOCHEM, V25, P270, DOI 10.1016/j.jnutbio.2013.09.009
   Shi H, 2006, J CLIN INVEST, V116, P3015, DOI 10.1172/JCI28898
   Sotos M, 2008, P NUTR SOC, V67, pE20, DOI DOI 10.1017/S0029665108006290
   Spencer MD, 2011, GASTROENTEROLOGY, V140, P976, DOI 10.1053/j.gastro.2010.11.049
   Spruss A, 2009, HEPATOLOGY, V50, P1094, DOI 10.1002/hep.23122
   Swann JR, 2011, P NATL ACAD SCI USA, V108, P4523, DOI 10.1073/pnas.1006734107
   Takemura N, 2010, EXP BIOL MED, V235, P849, DOI 10.1258/ebm.2010.009377
   Tolhurst G, 2012, DIABETES, V61, P364, DOI 10.2337/db11-1019
   Tomaro-Duchesneau C, 2014, APPL MICROBIOL BIOT, V98, P115, DOI 10.1007/s00253-013-5252-8
   Turnbaugh PJ, 2008, CELL HOST MICROBE, V3, P213, DOI 10.1016/j.chom.2008.02.015
   Turnbaugh PJ, 2007, NATURE, V449, P804, DOI 10.1038/nature06244
   Turnbaugh PJ, 2006, NATURE, V444, P1027, DOI 10.1038/nature05414
   Turnbaugh PJ, 2009, NATURE, V457, P480, DOI 10.1038/nature07540
   Vijay-Kumar M, 2010, SCIENCE, V328, P228, DOI 10.1126/science.1179721
   Vrieze A, 2012, GASTROENTEROLOGY, V143, P913, DOI 10.1053/j.gastro.2012.06.031
   Wall R, 2009, AM J CLIN NUTR, V89, P1393, DOI 10.3945/ajcn.2008.27023
   Wang LX, 2013, WORLD J GASTROENTERO, V19, P3150, DOI 10.3748/wjg.v19.i20.3150
   WRIGHT SD, 1990, SCIENCE, V249, P1431, DOI 10.1126/science.1698311
   Wu GD, 2011, SCIENCE, V334, P105, DOI 10.1126/science.1208344
   Wu XK, 2010, CURR MICROBIOL, V61, P69, DOI 10.1007/s00284-010-9582-9
   Yadav H, 2013, J BIOL CHEM, V288, P25088, DOI 10.1074/jbc.M113.452516
   Yin YN, 2010, WORLD J GASTROENTERO, V16, P3394, DOI 10.3748/wjg.v16.i27.3394
   Zhang CH, 2010, ISME J, V4, P232, DOI 10.1038/ismej.2009.112
   Zhang HS, 2009, P NATL ACAD SCI USA, V106, P2365, DOI 10.1073/pnas.0812600106
   Zhang XY, 2013, PLOS ONE, V8, DOI 10.1371/journal.pone.0071108
   Zhu LX, 2013, HEPATOLOGY, V57, P601, DOI 10.1002/hep.26093
   Zoetendal EG, 2006, MOL MICROBIOL, V59, P1639, DOI 10.1111/j.1365-2958.2006.05056.x
NR 135
TC 256
Z9 271
U1 22
U2 139
PU BAISHIDENG PUBLISHING GROUP INC
PI PLEASANTON
PA 7041 Koll Center Parkway, Suite 160, PLEASANTON, CA, UNITED STATES
SN 1007-9327
EI 2219-2840
J9 WORLD J GASTROENTERO
JI World J. Gastroenterol.
PD NOV 21
PY 2014
VL 20
IS 43
BP 16079
EP 16094
DI 10.3748/wjg.v20.i43.16079
PG 16
WC Gastroenterology & Hepatology
WE Science Citation Index Expanded (SCI-EXPANDED)
SC Gastroenterology & Hepatology
GA AW1LI
UT WOS:000346050500012
PM 25473159
OA Green Published, hybrid
DA 2022-07-02
ER

PT J
AU Zandani, G
   Kaftori-Sandler, N
   Sela, N
   Nyska, A
   Madar, Z
AF Zandani, Gil
   Kaftori-Sandler, Noga
   Sela, Noa
   Nyska, Abraham
   Madar, Zecharia
TI Dietary broccoli improves markers associated with glucose and lipid
   metabolism through modulation of gut microbiota in mice
SO NUTRITION
LA English
DT Article
DE Broccoli; Gut microbiota; AMPK; Fatty acid oxidation; Insulin
   sensitivity
ID TYPE-2 DIABETIC-PATIENTS; AKKERMANSIA-MUCINIPHILA; FATTY LIVER; ALPHA;
   INFLAMMATION; ACTIVATION; SPROUTS; OBESITY; INJURY
AB Objective: Broccoli is a "functional food" that contains bioactive compounds and phytochemicals that have beneficial health-promoting effects. This study aimed at investigating the effects of broccoli consumption on lipid and glucose metabolism and gut microbiota.
   Methods: Male C57BL/6J mice (7-8 wk old) were fed ad libitum with a normal diet supplemented with or without 10% (w/w) broccoli florets or broccoli stalks. Oral glucose tolerance tests were performed at week 15. After 17 wk, blood and tissues were collected. Serum parameters, histology, gene and protein expression, and intestinal microbiota composition were evaluated.
   Results: Stalk supplementation led to reductions in fasting glucose levels, serum insulin, and the homeostasis model assessment-insulin resistance (HOMA-IR) index. Liver enzymes improved in both experimental groups, and broccoli florets decreased total triacylglycerols. The stalks group had elevated fatty acid oxidation-related genes and proteins (AMPK, PPARa, and CPT1). Diverse microbiota populations were observed in both broccoli groups. Broccoli stalks were found to be richer in Akkermansia muciniphila, while broccoli florets reduced Mucispirillum schaedleri abundance and increased bacterial richness.
   Conclusions: Long-term whole broccoli supplementation decreased inflammation, improved lipid parameters and insulin sensitivity, and altered the gut microbiome in mice. Our data provide new information regarding the potential benefits of broccoli stalks in metabolic parameters. (C) 2021 Elsevier Inc. All rights reserved.
C1 [Zandani, Gil; Madar, Zecharia] Hebrew Univ Jerusalem, Inst Biochem Food Sci & Nutr, Robert H Smith Fac Agr Food & Environm, Rehovot, Israel.
   [Kaftori-Sandler, Noga] HaEmek Med Ctr, Afula, Israel.
   [Sela, Noa] Volcani Ctr, Dept Plant Pathol & Weed Res, Rishon Leziyyon, Israel.
   [Nyska, Abraham] Tel Aviv Univ, Sackler Sch Med, Consultant Toxicol Pathol, Timrat, Israel.
RP Madar, Z (corresponding author), Hebrew Univ Jerusalem, Inst Biochem Food Sci & Nutr, Robert H Smith Fac Agr Food & Environm, Rehovot, Israel.
EM zecharia.madar@mail.huji.ac.il
RI Sela, Noa/C-5133-2008
OI Sela, Noa/0000-0002-8282-215X
FU Israeli Plants Production and Marketing Board
FX This research was partly supported by the Israeli Plants Production and
   Marketing Board. All authors read and approved the final manuscript.
CR Al-Howiriny T., 2008, HUNGARIAN MED J, P145
   Armah CN, 2015, MOL NUTR FOOD RES, V59, P918, DOI 10.1002/mnfr.201400863
   Arumugam M, 2011, NATURE, V473, P174, DOI 10.1038/nature09944
   Ayyanna R, 2018, FRONT MICROBIOL, V9, DOI 10.3389/fmicb.2018.03063
   Bahadoran Z, 2012, INT J FOOD SCI NUTR, V63, P767, DOI 10.3109/09637486.2012.665043
   Bahadoran Z, 2012, DIABETES RES CLIN PR, V96, P348, DOI 10.1016/j.diabres.2012.01.009
   Bimro ET, 2020, FOOD NUTR RES, V64, DOI 10.29219/fnr.v64.4278
   Bunney PE, 2017, PHYSIOL BEHAV, V176, P139, DOI 10.1016/j.physbeh.2017.03.040
   Chelakkot C, 2018, EXP MOL MED, V50, DOI 10.1038/emm.2017.282
   Chen YJ, 2016, J NUTR, V146, P542, DOI 10.3945/jn.115.228148
   Chetwin E, 2019, SCI REP-UK, V9, DOI 10.1038/s41598-018-38253-4
   Choi KM, 2012, OBESITY, V20, P1365, DOI 10.1038/oby.2011.388
   Cui YZ, 2019, J AGR FOOD CHEM, V67, P2754, DOI 10.1021/acs.jafc.9b00080
   Donaldson GP, 2016, NAT REV MICROBIOL, V14, P20, DOI 10.1038/nrmicro3552
   El Aidy S, 2014, BENEF MICROBES, V5, P67, DOI 10.3920/BM2013.0018
   Everard A, 2013, P NATL ACAD SCI USA, V110, P9066, DOI 10.1073/pnas.1219451110
   Fernandez NJ, 2007, VET CLIN PATH, V36, P223, DOI 10.1111/j.1939-165X.2007.tb00216.x
   FOLCH J, 1957, J BIOL CHEM, V226, P497
   Foretz M, 2011, J HEPATOL, V54, P827, DOI 10.1016/j.jhep.2010.09.014
   Gangarapu V, 2014, TURK J GASTROENTEROL, V25, P133, DOI 10.5152/tjg.2014.7886
   Greer RL, 2016, NAT COMMUN, V7, DOI 10.1038/ncomms13329
   Guo YY, 2018, POSTHARVEST BIOL TEC, V145, P166, DOI 10.1016/j.postharvbio.2018.07.003
   Gurung M, 2020, EBIOMEDICINE, V51, DOI 10.1016/j.ebiom.2019.11.051
   Hara A, 2018, J CLIN BIOCHEM NUTR, V63, P224, DOI 10.3164/jcbn.18-16
   Heikkinen S, 2007, EVALUATION GLUCOSE H
   Heiss E, 2001, J BIOL CHEM, V276, P32008, DOI 10.1074/jbc.M104794200
   Herzig S, 2018, NAT REV MOL CELL BIO, V19, P121, DOI 10.1038/nrm.2017.95
   Heydari Z., 2019, Journal of Nutrition & Intermediary Metabolism, V16, P100096, DOI 10.1016/j.jnim.2019.100096
   Hwang Joon-Ho, 2014, Prev Nutr Food Sci, V19, P89, DOI 10.3746/pnf.2014.19.2.089
   Jeffery EH, 2009, PHYTOCHEM REV, V8, P283, DOI 10.1007/s11101-008-9106-4
   Jiang X, 2018, DRUG DES DEV THER, V12, P2905, DOI 10.2147/DDDT.S100534
   Kaczmarek JL, 2019, J NUTR BIOCHEM, V63, P27, DOI 10.1016/j.jnutbio.2018.09.015
   Kashtanova DA, 2016, NUTRITION, V32, P620, DOI 10.1016/j.nut.2015.12.037
   Kellingray L, 2017, MOL NUTR FOOD RES, V61, DOI 10.1002/mnfr.201600992
   Latte KP, 2011, FOOD CHEM TOXICOL, V49, P3287, DOI 10.1016/j.fct.2011.08.019
   Lee J, 2018, MOL NUTR FOOD RES, V62, DOI 10.1002/mnfr.201800329
   Leung C, 2016, NAT REV GASTRO HEPAT, V13, P412, DOI 10.1038/nrgastro.2016.85
   Ley RE, 2005, P NATL ACAD SCI USA, V102, P11070, DOI 10.1073/pnas.0504978102
   Li F, 2009, J NUTR, V139, P1685, DOI 10.3945/jn.109.108191
   Li Y, 2019, J LIPID RES, V60, P844, DOI 10.1194/jlr.M090969
   Liu XJ, 2017, NUTRIENTS, V9, DOI 10.3390/nu9030262
   Loy A, 2017, MSYSTEMS, V2, DOI 10.1128/mSystems.00171-16
   Mirmiran P, 2012, J FUNCT FOODS, V4, P837, DOI 10.1016/j.jff.2012.05.012
   Pawlak M, 2015, J HEPATOL, V62, P720, DOI 10.1016/j.jhep.2014.10.039
   Plovier H, 2017, NAT MED, V23, P107, DOI 10.1038/nm.4236
   Ringseis R, 2020, ANNU REV ANIM BIOSCI, V8, P295, DOI 10.1146/annurev-animal-021419-083852
   Ritz SA, 2007, AM J PHYSIOL-LUNG C, V292, pL33, DOI 10.1152/ajplung.00170.2006
   Rocha-Ramirez LM, 2017, J IMMUNOL RES, V2017, DOI 10.1155/2017/4607491
   Saban G.M., 2018, J HUM HLTH RES, V1, P104
   Schafer KA, 2018, TOXICOL PATHOL, V46, P256, DOI 10.1177/0192623318761348
   Scheithauer TPM, 2016, MOL METAB, V5, P759, DOI 10.1016/j.molmet.2016.06.002
   Senior JR, 2012, CLIN PHARMACOL THER, V92, P332, DOI 10.1038/clpt.2012.108
   Vega RB, 2000, MOL CELL BIOL, V20, P1868, DOI 10.1128/MCB.20.5.1868-1876.2000
   Viollet B, 2006, J PHYSIOL-LONDON, V574, P41, DOI 10.1113/jphysiol.2006.108506
   Wu YF, 2019, INT J FOOD SCI NUTR, V70, P585, DOI 10.1080/09637486.2018.1554624
   Xu S, 2013, BIOCHEMISTRY-US, V52, P7254, DOI 10.1021/bi400914c
   Xu XX, 2020, J FUNCT FOODS, V68, DOI 10.1016/j.jff.2020.103858
   Zelova H, 2013, INFLAMM RES, V62, P641, DOI 10.1007/s00011-013-0633-0
   Zhang T, 2019, MICROB BIOTECHNOL, V12, P1109, DOI 10.1111/1751-7915.13410
NR 59
TC 3
Z9 3
U1 4
U2 8
PU ELSEVIER SCIENCE INC
PI NEW YORK
PA STE 800, 230 PARK AVE, NEW YORK, NY 10169 USA
SN 0899-9007
EI 1873-1244
J9 NUTRITION
JI Nutrition
PD OCT
PY 2021
VL 90
AR 111240
DI 10.1016/j.nut.2021.111240
EA SEP 2021
PG 10
WC Nutrition & Dietetics
WE Science Citation Index Expanded (SCI-EXPANDED)
SC Nutrition & Dietetics
GA WF7KB
UT WOS:000706479700003
PM 33931271
DA 2022-07-02
ER

PT J
AU Guo, Y
   Liu, CQ
   Shan, CX
   Chen, Y
   Li, HH
   Huang, ZP
   Zou, DJ
AF Guo, Yan
   Liu, Chao-Qian
   Shan, Cheng-Xiang
   Chen, Yue
   Li, Hui-Hua
   Huang, Zhi-Ping
   Zou, Da-Jin
TI Gut microbiota after Roux-en-Y gastric bypass and sleeve gastrectomy in
   a diabetic rat model: Increased diversity and associations of
   discriminant genera with metabolic changes
SO DIABETES-METABOLISM RESEARCH AND REVIEWS
LA English
DT Article
DE Bariatric surgery; Diabetes mellitus; Gut microbiota; Obesity; Roux-en-Y
   gastric bypass; Sleeve gastrectomy
ID BARIATRIC SURGERY; GLUCOSE-HOMEOSTASIS; WEIGHT-LOSS; OBESITY;
   MECHANISMS; DIET; RESISTANCE
AB Recent work with gut microbiota after bariatric surgery is limited, and the results have not been in agreement. Given the role of the gut microbiota in regulating host metabolism, we explored the effect of Roux-en-Y gastric bypass (RYGB) and sleeve gastrectomy (SG) on the modifications of gut microbiota with regard to the potential influence of food intake and/or weight loss and examined their links with host metabolism. Zucker diabetic fatty rats were divided into the following groups: RYGB; sham-operated with pair-fed as RYGB; sham-operated fed ad libitum; and SG. The metabolic effects and gut microbiota profile were analyzed 10 weeks postoperatively. Associations between discriminating genera and metabolic markers after RYGB were explored. The 2 procedures induced similar glucose improvement and increased flora diversity after 10 weeks compared with sham-operated groups. RYGB induced a marked higher relative abundance of Proteobacteria/Gammaproteobacteria and Betaproteobacteria and increased emergence of Fusobacteria and Clostridium, whereas SG resulted in more abundant Actinobacteria compared with other groups. Most of the 12 discriminant genera correlated with changes in metabolic phenotype, but only 28.6% of these correlations were independent of weight, and 4 discriminant genera still negatively correlated with serum insulin level independent of food intake and weight loss after RYGB. These data demonstrate that RYGB and SG surgery produced similar diversity but different microbiota compositions changes in Zucker diabetic fatty rats. These findings stimulate deeper explorations of functions of the discriminate microbiota and the mechanisms linking postsurgical modulation of gut microbiota and improvements in insulin resistance.
C1 [Guo, Yan; Chen, Yue; Li, Hui-Hua; Zou, Da-Jin] Second Mil Med Univ, Changhai Hosp, Dept Endocrinol, 168 Changhai Rd, Shanghai 200433, Peoples R China.
   [Liu, Chao-Qian; Huang, Zhi-Ping] Second Mil Med Univ, Changhai Hosp, Dept Gen Surg, Shanghai, Peoples R China.
   [Shan, Cheng-Xiang] Second Mil Med Univ, Changzheng Hosp, Dept Gen Surg, Shanghai, Peoples R China.
RP Zou, DJ (corresponding author), Second Mil Med Univ, Changhai Hosp, Dept Endocrinol, 168 Changhai Rd, Shanghai 200433, Peoples R China.
EM zoudajin@hotmail.com
FU National Natural Science Foundation of China [81170738, 81300684]
FX National Natural Science Foundation of China; Grant Award/Number:
   81170738 and 81300684
CR Amato KR, 2013, ISME J, V7, P1344, DOI 10.1038/ismej.2013.16
   Backhed F, 2005, SCIENCE, V307, P1915, DOI 10.1126/science.1104816
   Backhed F, 2007, P NATL ACAD SCI USA, V104, P979, DOI 10.1073/pnas.0605374104
   Cani PD, 2008, PATHOL BIOL, V56, P305, DOI 10.1016/j.patbio.2007.09.008
   Caporaso JG, 2010, NAT METHODS, V7, P335, DOI 10.1038/nmeth.f.303
   Damms-Machado A, 2015, BIOMED RES INT, V2015, DOI 10.1155/2015/806248
   De Filippo C, 2010, P NATL ACAD SCI USA, V107, P14691, DOI 10.1073/pnas.1005963107
   Furet JP, 2010, DIABETES, V59, P3049, DOI 10.2337/db10-0253
   Graessler J, 2013, PHARMACOGENOMICS J, V13, P514, DOI 10.1038/tpj.2012.43
   Henao-Mejia J, 2012, NATURE, V482, P179, DOI 10.1038/nature10809
   Kong LC, 2013, AM J CLIN NUTR, V98, P16, DOI 10.3945/ajcn.113.058743
   le Roux CW, 2011, AM J PHYSIOL-REG I, V301, pR1057, DOI 10.1152/ajpregu.00139.2011
   Ley RE, 2005, P NATL ACAD SCI USA, V102, P11070, DOI 10.1073/pnas.0504978102
   Ley RE, 2008, SCIENCE, V320, P1647, DOI 10.1126/science.1155725
   Ley RE, 2006, NATURE, V444, P1022, DOI 10.1038/4441022a
   Li JV, 2011, FRONT MICROBIOL, V2, DOI 10.3389/fmicb.2011.00183
   Li JV, 2011, GUT, V60, P1214, DOI 10.1136/gut.2010.234708
   Lifante JC, 2012, OBES SURG, V22, P1110, DOI 10.1007/s11695-012-0660-x
   Liou AP, 2013, SCI TRANSL MED, V5, DOI 10.1126/scitranslmed.3005687
   Meirelles K, 2009, ANN SURG, V249, P277, DOI 10.1097/SLA.0b013e3181904af0
   Osto M, 2013, PHYSIOL BEHAV, V119, P92, DOI 10.1016/j.physbeh.2013.06.008
   Pereferrer FS, 2011, OBES SURG, V21, P1617, DOI 10.1007/s11695-011-0367-4
   Saeidi N, 2012, INT J OBESITY, V36, P1396, DOI 10.1038/ijo.2012.167
   Schloss PD, 2009, APPL ENVIRON MICROB, V75, P7537, DOI 10.1128/AEM.01541-09
   Shimizu H, 2014, SURG OBES RELAT DIS, V10, P29, DOI 10.1016/j.soard.2013.01.021
   Tremaroli V, 2015, CELL METAB, V22, P228, DOI 10.1016/j.cmet.2015.07.009
   Turnbaugh PJ, 2009, SCI TRANSL MED, V1, DOI 10.1126/scitranslmed.3000322
   Turnbaugh PJ, 2009, NATURE, V457, P480, DOI 10.1038/nature07540
   Ward EK, 2014, OBES SURG, V24, P1567, DOI 10.1007/s11695-014-1275-1
   Xu Y, 2002, J SURG RES, V107, P56, DOI 10.1006/jsre.2002.6508
   Zhang HS, 2009, P NATL ACAD SCI USA, V106, P2365, DOI 10.1073/pnas.0812600106
NR 31
TC 34
Z9 35
U1 0
U2 16
PU WILEY
PI HOBOKEN
PA 111 RIVER ST, HOBOKEN 07030-5774, NJ USA
SN 1520-7552
EI 1520-7560
J9 DIABETES-METAB RES
JI Diabetes-Metab. Res. Rev.
PD MAR
PY 2017
VL 33
IS 3
AR e2857
DI 10.1002/dmrr.2857
PG 8
WC Endocrinology & Metabolism
WE Science Citation Index Expanded (SCI-EXPANDED)
SC Endocrinology & Metabolism
GA EQ5BM
UT WOS:000398096100002
PM 27572277
DA 2022-07-02
ER

PT J
AU Nakajima, M
   Arimatsu, K
   Kato, T
   Matsuda, Y
   Minagawa, T
   Takahashi, N
   Ohno, H
   Yamazaki, K
AF Nakajima, Mayuka
   Arimatsu, Kei
   Kato, Tamotsu
   Matsuda, Yumi
   Minagawa, Takayoshi
   Takahashi, Naoki
   Ohno, Hiroshi
   Yamazaki, Kazuhisa
TI Oral Administration of P. gingivalis Induces Dysbiosis of Gut Microbiota
   and Impaired Barrier Function Leading to Dissemination of Enterobacteria
   to the Liver
SO PLOS ONE
LA English
DT Article
ID CORONARY-HEART-DISEASE; PERIODONTAL-DISEASE; DIABETES-MELLITUS;
   INFLAMMATION; HEALTH; METAANALYSIS; PATHOGENS; OBESITY; MICE
AB Although periodontitis has been implicated as a risk factor for various systemic diseases, the precise mechanisms by which periodontitis induces systemic disease remain to be elucidated. We have previously revealed that repeated oral administration of Porphyromonas gingivalis elicits endotoxemia via changes in the gut microbiota of the ileum, and thereby induces systemic inflammation and insulin resistance. However, it is not clear to what extent a single administration of P. gingivalis could affect gut microbiota composition, gut barrier function, and subsequent influx of gut microbiota into the liver. Therefore, in the present study, C57BL/6 mice were orally administered P. gingivalis (strain W83) once and compared to sham-inoculated mice. The phylogenetic structure and diversity of microbial communities in the gut and liver were analyzed by pyrosequencing the 16S ribosomal RNA genes. Serum endotoxin activity was determined by a Limulus amebocyte lysate test. Gene expression in the intestine and expression of 16S rRNA genes in the blood and liver were examined by quantitative polymerase chain reaction. Administration of P. gingivalis significantly altered gut microbiota, with an increased proportion of phylum Bacteroidetes, a decreased proportion of phylum Firmicutes, and increased serum endotoxin levels. In the intestinal tissues, gene expression of tjp-1 and occludin, which are involved in intestinal permeability, were downregulated. Higher amounts of bacterial DNA were detected in the liver of infected mice. Importantly, changes in gut microbiota preceded systemic inflammatory changes. These results further support the idea that disturbance of the gut microbiota composition by orally derived periodontopathic bacteria may be a causal mechanism linking periodontitis and systemic disease.
C1 [Nakajima, Mayuka; Arimatsu, Kei; Matsuda, Yumi; Minagawa, Takayoshi; Takahashi, Naoki; Yamazaki, Kazuhisa] Niigata Univ, Grad Sch Med & Dent Sci, Div Oral Sci Hlth Promot, Lab Periodontol & Immunol, Niigata, Japan.
   [Nakajima, Mayuka; Arimatsu, Kei; Matsuda, Yumi; Minagawa, Takayoshi; Takahashi, Naoki] Niigata Univ, Div Periodontol, Dept Oral Biol Sci, Grad Sch Med & Dent Sci, Niigata, Japan.
   [Kato, Tamotsu; Ohno, Hiroshi] RIKEN, Lab Intestinal Ecosyst, Ctr Integrat Med Sci IMS, Yokohama, Kanagawa, Japan.
   [Ohno, Hiroshi] Japan Sci & Technol Agcy, CREST, Kawaguchi, Saitama, Japan.
RP Yamazaki, K (corresponding author), Niigata Univ, Grad Sch Med & Dent Sci, Div Oral Sci Hlth Promot, Lab Periodontol & Immunol, Niigata, Japan.
EM kaz@dent.niigata-u.ac.jp
RI Ohno, Hiroshi/L-7899-2014
OI Ohno, Hiroshi/0000-0001-8776-9661; Nakajima, Mayuka/0000-0002-2875-2111;
   Kato, Tamotsu/0000-0002-8407-4327
FU Japan Society for the Promotion of Science KAKENHI [23390476, 25670882,
   15H02578]; Japan Science and Technology Agency; Sunstar Inc.
FX This work was supported by the Japan Society for the Promotion of
   Science KAKENHI 23390476, 25670882, and 15H02578 (KY); The Japan Science
   and Technology Agency (HO); and Sunstar Inc. (KY). The funders had no
   role in study design, data collection and analysis, decision to publish,
   or preparation of the manuscript.
CR Arimatsu K, 2014, SCI REP-UK, V4, DOI 10.1038/srep04828
   Armingohar Z, 2014, J ORAL MICROBIOL, V6, DOI 10.3402/jom.v6.23408
   Atarashi K, 2013, NATURE, V500, P232, DOI 10.1038/nature12331
   Bahekar AA, 2007, AM HEART J, V154, P830, DOI 10.1016/j.ahj.2007.06.037
   Boutaga K, 2007, J PERIODONTOL, V78, P79, DOI 10.1902/jop.2007.060078
   Brinkman BM, 2013, INFLAMM BOWEL DIS, V19, P2560, DOI 10.1097/MIB.0b013e3182a8759a
   Cani PD, 2008, DIABETES, V57, P1470, DOI 10.2337/db07-1403
   Cani PD, 2007, DIABETES, V56, P1761, DOI 10.2337/db06-1491
   Caporaso JG, 2010, NAT METHODS, V7, P335, DOI 10.1038/nmeth.f.303
   Cho I, 2012, NAT REV GENET, V13, P260, DOI 10.1038/nrg3182
   Clemente JC, 2012, CELL, V148, P1258, DOI 10.1016/j.cell.2012.01.035
   Cullinan MP, 2013, PERIODONTOL 2000, V62, P271, DOI 10.1111/prd.12007
   Edgar RC, 2010, BIOINFORMATICS, V26, P2460, DOI 10.1093/bioinformatics/btq461
   Fukuda S, 2014, SEMIN IMMUNOPATHOL, V36, P103, DOI 10.1007/s00281-013-0399-z
   Hajishengallis G, 2011, CELL HOST MICROBE, V10, P497, DOI 10.1016/j.chom.2011.10.006
   Hotamisligil GS, 2006, NATURE, V444, P860, DOI 10.1038/nature05485
   Humphrey LL, 2008, J GEN INTERN MED, V23, P2079, DOI 10.1007/s11606-008-0787-6
   Kato T, 2014, DNA RES, V21, P469, DOI 10.1093/dnares/dsu013
   Kaur S, 2013, J DENT RES, V92, P399, DOI 10.1177/0022034513483142
   Kozich JJ, 2013, APPL ENVIRON MICROB, V79, P5112, DOI 10.1128/AEM.01043-13
   Kumar PS, 2006, J CLIN MICROBIOL, V44, P3665, DOI 10.1128/JCM.00317-06
   Lozupone C, 2005, APPL ENVIRON MICROB, V71, P8228, DOI 10.1128/AEM.71.12.8228-8235.2005
   Lozupone C, 2012, GENOME RES, V22, P1974, DOI 10.1101/gr.138198.112
   Chavarry NGM, 2009, ORAL HLTH PREV DENT, V7, P107
   Palm NW, 2014, CELL, V158, P1000, DOI 10.1016/j.cell.2014.08.006
   Qin N, 2014, NATURE, V513, P59, DOI 10.1038/nature13568
   Quast C, 2013, NUCLEIC ACIDS RES, V41, pD590, DOI 10.1093/nar/gks1219
   Rausch S, 2013, PLOS ONE, V8, DOI 10.1371/journal.pone.0074026
   Round JL, 2009, NAT REV IMMUNOL, V9, P313, DOI 10.1038/nri2515
   Salvi GE, 2008, J CLIN PERIODONTOL, V35, P398, DOI 10.1111/j.1600-051X.2008.01282.x
   Saygun I, 2011, J PERIODONTAL RES, V46, P235, DOI 10.1111/j.1600-0765.2010.01335.x
   Seekatz AM, 2014, J CLIN INVEST, V124, P4182, DOI 10.1172/JCI72336
   Vaziri ND, 2012, NEPHROL DIAL TRANSPL, V27, P2686, DOI 10.1093/ndt/gfr624
   Vijay-Kumar M, 2010, SCIENCE, V328, P228, DOI 10.1126/science.1179721
   vonTroilLinden B, 1995, J DENT RES, V74, P1789, DOI 10.1177/00220345950740111201
   Wang JF, 2013, SCI REP-UK, V3, DOI 10.1038/srep01843
NR 36
TC 154
Z9 165
U1 3
U2 36
PU PUBLIC LIBRARY SCIENCE
PI SAN FRANCISCO
PA 1160 BATTERY STREET, STE 100, SAN FRANCISCO, CA 94111 USA
SN 1932-6203
J9 PLOS ONE
JI PLoS One
PD JUL 28
PY 2015
VL 10
IS 7
AR e0134234
DI 10.1371/journal.pone.0134234
PG 15
WC Multidisciplinary Sciences
WE Science Citation Index Expanded (SCI-EXPANDED)
SC Science & Technology - Other Topics
GA CN7ED
UT WOS:000358595900100
PM 26218067
OA gold, Green Published, Green Submitted
DA 2022-07-02
ER

PT J
AU Park, SH
   Kang, M
   Oh, S
   Kim, Y
   Kulkarni, A
   Moh, SH
   Lee, J
AF Park, See-Hyoung
   Kang, Mingyoung
   Oh, Sewoong
   Kim, Youngjo
   Kulkarni, Atul
   Moh, Sang Hyun
   Lee, Jongsung
TI Approaches for Development of Anti-Obesity Agents Using Natural
   Compounds and Microbiota Modification
SO SCIENCE OF ADVANCED MATERIALS
LA English
DT Review
DE Obesity; Adipocytes; Natural Products; Microbiota; Probiotics
ID LACTOBACILLUS-GASSERI SBT2055; RANDOMIZED CONTROLLED-TRIAL;
   DROPLET-ASSOCIATED PROTEINS; ACID INDUCES APOPTOSIS; BROWN
   ADIPOSE-TISSUE; DIET-INDUCED OBESITY; GUT MICROBIOTA; ABDOMINAL
   ADIPOSITY; BREAKFAST CEREAL; SKELETAL-MUSCLE
AB Obesity is closely related to the development of several metabolic syndromes such as diabetes, cardiovascular diseases, also cancer and inflammatory diseases. The incidence of obesity is rapidly increasing and hence is becoming a major public health concern. Dietary treatment and lifestyle modifications have been attracting many researchers' attentions as a method to improve obesity. A lot of interest on the potential role of natural products has been also taken to treat obesity. In addition, nowadays, microbiota modification through probiotic supplementation has been attempted to counteract obesity. Here, we review the current understanding of adipocyte biology, discuss mechanisms of action against obesity, and describe molecular targets for development of anti-obesity agents. In addition, we describe an implication of intestinal microbiota composition in obesity.
C1 [Park, See-Hyoung] Hongik Univ, Dept Bio & Chem Engn, Sejong City 30016, South Korea.
   [Kang, Mingyoung; Oh, Sewoong; Lee, Jongsung] Sungkyunkwan Univ, Dept Genet Engn, Coll Biotechnol & Bioengn, Suwon 16419, Gyunggi Do, South Korea.
   [Kim, Youngjo] Soonchunhyang Univ, Soonchunhyang Inst Medi Bio Sci, Cheonan 31151, Chungcheongnam, South Korea.
   [Kulkarni, Atul] Sungkyunkwan Univ, Sch Mech Engn, Suwon 16419, Gyunggi Do, South Korea.
   [Moh, Sang Hyun] BIOFD&C Co Ltd, Antiaging Res Inst, Incheon 460810, South Korea.
RP Lee, J (corresponding author), Sungkyunkwan Univ, Dept Genet Engn, Coll Biotechnol & Bioengn, Suwon 16419, Gyunggi Do, South Korea.; Moh, SH (corresponding author), BIOFD&C Co Ltd, Antiaging Res Inst, Incheon 460810, South Korea.
EM shmoh@biofdnc.com; bioneer@skku.edu
RI Kulkarni, Atul/G-2372-2014
OI Kulkarni, Atul/0000-0003-1696-4982
FU Korean Health Technology R&D Project, Ministry of Health and Welfare,
   Republic of Korea [HN13C0072]; World Class 300 Project, Small and Medium
   Business Administration (SMBA), Republic of Korea [2341055]; Ministry of
   Ocean and Fisheries, Republic of Korea [20150071]
FX This work was supported both by a Grant from the Korean Health
   Technology R&D Project, Ministry of Health and Welfare, Republic of
   Korea (Grant Number: HN13C0072) and by a grant from the World Class 300
   Project, Small and Medium Business Administration (SMBA), Republic of
   Korea (Grant No. 2341055), Ministry of Ocean and Fisheries, Republic of
   Korea (Grant No. 20150071).
CR Ahmadian M, 2010, INT J BIOCHEM CELL B, V42, P555, DOI 10.1016/j.biocel.2009.12.009
   Ali AT, 2013, EUR J CELL BIOL, V92, P229, DOI 10.1016/j.ejcb.2013.06.001
   An HM, 2011, LIPIDS HEALTH DIS, V10, DOI 10.1186/1476-511X-10-116
   Arora T, 2013, NUTRITION, V29, P591, DOI 10.1016/j.nut.2012.07.017
   Backhed F, 2004, P NATL ACAD SCI USA, V101, P15718, DOI 10.1073/pnas.0407076101
   Baretic M, 2013, MINERVA ENDOCRINOL, V38, P245
   Bomhof MR, 2014, OBESITY, V22, P763, DOI 10.1002/oby.20632
   Brasaemle DL, 2007, J LIPID RES, V48, P2547, DOI 10.1194/jlr.R700014-JLR200
   Calame W, 2008, BRIT J NUTR, V100, P1269, DOI 10.1017/S0007114508981447
   CAO ZD, 1991, GENE DEV, V5, P1538, DOI 10.1101/gad.5.9.1538
   Carvalho-Wells AL, 2010, BRIT J NUTR, V104, P1353, DOI 10.1017/S0007114510002084
   Cha MH, 2006, J MED FOOD, V9, P145, DOI 10.1089/jmf.2006.9.145
   Chen JJ, 2012, BRIT J NUTR, V107, P1429, DOI 10.1017/S0007114511004491
   CORNELIUS P, 1994, ANNU REV NUTR, V14, P99, DOI 10.1146/annurev.nu.14.070194.000531
   Costabile A, 2008, BRIT J NUTR, V99, P110, DOI 10.1017/S0007114507793923
   Costabile A, 2010, BRIT J NUTR, V104, P1007, DOI 10.1017/S0007114510001571
   Denkel LA, 2016, PLOS ONE, V11, DOI 10.1371/journal.pone.0158136
   Dixen K, 2013, OBESITY, V21, P516, DOI 10.1002/oby.20067
   Elli M, 2008, J CLIN GASTROENTEROL, V42, pS174, DOI 10.1097/MCG.0b013e31817f183a
   Everard A, 2014, MBIO, V5, DOI 10.1128/mBio.01011-14
   Everard A, 2013, P NATL ACAD SCI USA, V110, P9066, DOI 10.1073/pnas.1219451110
   Fentz J, 2015, FASEB J, V29, P1725, DOI 10.1096/fj.14-266650
   Cano PG, 2012, PLOS ONE, V7, DOI 10.1371/journal.pone.0041079
   GREENBERG AS, 1993, P NATL ACAD SCI USA, V90, P12035, DOI 10.1073/pnas.90.24.12035
   Halpern B, 2014, ARQ BRAS ENDOCRINOL, V58, P889, DOI 10.1590/0004-2730000003492
   Hardie DG, 1998, ANNU REV BIOCHEM, V67, P821, DOI 10.1146/annurev.biochem.67.1.821
   Havel PJ, 2000, P NUTR SOC, V59, P359, DOI 10.1017/S0029665100000410
   He LN, 2010, AM J PATHOL, V176, P2302, DOI 10.2353/ajpath.2010.090931
   Hengst C, 2009, INT J FOOD SCI NUTR, V60, P96, DOI 10.1080/09637480802526760
   Hirsch D, 1998, P NATL ACAD SCI USA, V95, P8625, DOI 10.1073/pnas.95.15.8625
   Hsu CL, 2007, J AGR FOOD CHEM, V55, P7359, DOI 10.1021/jf071223c
   HUA XX, 1995, GENOMICS, V25, P667, DOI 10.1016/0888-7543(95)80009-B
   Jeukendrup AE, 2002, ANN NY ACAD SCI, V967, P217
   Jung SP, 2013, KOREAN J FAM MED, V34, P80, DOI 10.4082/kjfm.2013.34.2.80
   Kadooka Y, 2010, EUR J CLIN NUTR, V64, P636, DOI 10.1038/ejcn.2010.19
   Kadooka Y, 2013, BRIT J NUTR, V110, P1696, DOI 10.1017/S0007114513001037
   Kellow NJ, 2014, BRIT J NUTR, V111, P1147, DOI 10.1017/S0007114513003607
   Kim MH, 2010, CELL PROLIFERAT, V43, P594, DOI 10.1111/j.1365-2184.2010.00709.x
   KUPPUSAMY UR, 1992, BIOCHEM PHARMACOL, V44, P1307, DOI 10.1016/0006-2952(92)90531-M
   Kuwana H, 2008, KIDNEY INT, V73, P430, DOI 10.1038/sj.ki.5002702
   Lazennec G., 1997, J BIOL CHEM, V272, P10811
   Lean MEJ, 2001, INT J OBESITY, V25, pS8, DOI 10.1038/sj.ijo.0801931
   Lee H, 2013, J NUTR BIOCHEM, V24, P1232, DOI 10.1016/j.jnutbio.2012.09.007
   Lee J, 2010, LIFE SCI, V86, P416, DOI 10.1016/j.lfs.2010.01.012
   Lee J, 2009, OBESITY, V17, P226, DOI 10.1038/oby.2008.472
   Lee SJ, 2014, CLIN NUTR, V33, P973, DOI 10.1016/j.clnu.2013.12.006
   Lefranc-Millot C, 2012, J INT MED RES, V40, P211, DOI 10.1177/147323001204000122
   LEHMANN JM, 1995, J BIOL CHEM, V270, P12953, DOI 10.1074/jbc.270.22.12953
   Liu L, 2015, CELL DEATH DIS, V6, DOI 10.1038/cddis.2014.553
   Mitsou EK, 2011, ANAEROBE, V17, P384, DOI 10.1016/j.anaerobe.2011.03.018
   Musri MM, 2012, CURR OPIN CLIN NUTR, V15, P342, DOI 10.1097/MCO.0b013e3283546fba
   NAGATA S, 1995, SCIENCE, V267, P1449, DOI 10.1126/science.7533326
   Nedergaard J, 2001, BBA-BIOENERGETICS, V1504, P82, DOI 10.1016/S0005-2728(00)00247-4
   Omar JM, 2013, J FUNCT FOODS, V5, P116, DOI 10.1016/j.jff.2012.09.001
   Park DY, 2013, PLOS ONE, V8, DOI 10.1371/journal.pone.0059470
   Pfeifer A, 2015, ANNU REV PHARMACOL, V55, P207, DOI 10.1146/annurev-pharmtox-010814-124346
   Qi RL, 2013, MOL BIOL REP, V40, P2907, DOI 10.1007/s11033-012-2306-4
   Ramnani P, 2010, BRIT J NUTR, V104, P233, DOI 10.1017/S000711451000036X
   Reid G, 2003, FEMS IMMUNOL MED MIC, V35, P131, DOI 10.1016/S0928-8244(02)00465-0
   Salazar N, 2015, CLIN NUTR, V34, P501, DOI 10.1016/j.clnu.2014.06.001
   Sangwai M, 2014, PHARM DEV TECHNOL, V19, P31, DOI 10.3109/10837450.2012.751404
   Savcheniuk Oleksandr A, 2014, EPMA J, V5, P2, DOI 10.1186/1878-5085-5-2
   Seale P, 2015, DIABETES, V64, P2369, DOI 10.2337/db15-0203
   Sengenes C, 2003, J BIOL CHEM, V278, P48617, DOI 10.1074/jbc.M303713200
   Slavin JL, 2009, J INT MED RES, V37, P1, DOI 10.1177/147323000903700101
   Smith CE, 2012, NUTR REV, V70, P611, DOI 10.1111/j.1753-4887.2012.00515.x
   Song XM, 2002, DIABETOLOGIA, V45, P56, DOI 10.1007/s125-002-8245-8
   Sun WP, 2016, EMBO REP, V17, P383, DOI 10.15252/embr.201540819
   TRAYHURN P, 1995, BIOCHEM J, V311, P729, DOI 10.1042/bj3110729
   WANG ND, 1995, SCIENCE, V269, P1108, DOI 10.1126/science.7652557
   Watson D, 2013, J APPL MICROBIOL, V114, P1132, DOI 10.1111/jam.12105
   Wicks SE, 2015, P NATL ACAD SCI USA, V112, pE3300, DOI 10.1073/pnas.1418560112
   Xiao HF, 2013, J AGR FOOD CHEM, V61, P1509, DOI 10.1021/jf3050268
   Xue BZ, 2006, J PHYSIOL-LONDON, V574, P73, DOI 10.1113/jphysiol.2006.113217
   Yamaguchi T, 2010, BIOL PHARM BULL, V33, P342, DOI 10.1248/bpb.33.342
   Yang JY, 2006, OBESITY, V14, P388, DOI 10.1038/oby.2006.52
   Yoo SR, 2013, OBESITY, V21, P2571, DOI 10.1002/oby.20428
   Zhang B, 1996, J BIOL CHEM, V271, P31771, DOI 10.1074/jbc.271.50.31771
   Zhang QQ, 2016, INT J FOOD SCI NUTR, V67, P571, DOI 10.1080/09637486.2016.1181156
   Zhang WL, 2014, OBES REV, V15, P957, DOI 10.1111/obr.12228
   ZHANG YY, 1994, NATURE, V372, P425, DOI 10.1038/372425a0
   Zhao XR, 2012, PLOS ONE, V7, DOI 10.1371/journal.pone.0030696
   Zhong J, 2000, AM J CLIN NUTR, V72, P1503
NR 83
TC 0
Z9 0
U1 0
U2 27
PU AMER SCIENTIFIC PUBLISHERS
PI VALENCIA
PA 26650 THE OLD RD, STE 208, VALENCIA, CA 91381-0751 USA
SN 1947-2935
EI 1947-2943
J9 SCI ADV MATER
JI Sci. Adv. Mater.
PD AUG
PY 2017
VL 9
IS 8
BP 1285
EP 1295
DI 10.1166/sam.2017.3104
PG 11
WC Nanoscience & Nanotechnology; Materials Science, Multidisciplinary;
   Physics, Applied
WE Science Citation Index Expanded (SCI-EXPANDED)
SC Science & Technology - Other Topics; Materials Science; Physics
GA FB2XF
UT WOS:000406005900001
DA 2022-07-02
ER

PT J
AU Wu, WJH
   Zegarra-Ruiz, DF
   Diehl, GE
AF Wu, Wan-Jung H.
   Zegarra-Ruiz, Daniel F.
   Diehl, Gretchen E.
TI Intestinal Microbes in Autoimmune and Inflammatory Disease
SO FRONTIERS IN IMMUNOLOGY
LA English
DT Review
DE multiple sclerosis; autoimmunity; inflammation; inflammatory bowel
   disease; type 1 diabetes; rheumathoid arthritis; systemic lupus
   erythematosus; intestinal microbiota
ID ARYL-HYDROCARBON RECEPTOR; ACTIVE ULCERATIVE-COLITIS; TOLL-LIKE
   RECEPTORS; GUT MICROBIOTA; BOWEL-DISEASE; RHEUMATOID-ARTHRITIS; T-CELLS;
   COMMENSAL FUNGI; CROHNS-DISEASE; ONSET
AB Autoimmune diseases and chronic inflammatory disorders are characterized by dysregulated immune responses resulting in excessive and uncontrolled tissue inflammation. Multiple factors including genetic variation, environmental stimuli, and infection are all thought to contribute to continued inflammation and pathology. Current evidence supports the microbiota as one such factor with emerging data linking commensal organisms to the onset and progression of disease. In this review, we will discuss links between the microbiota and specific diseases as well as highlight common pathways that link intestinal microbes with multiple autoimmune and inflammatory diseases.
C1 [Wu, Wan-Jung H.] Baylor Coll Med, Grad Program Immunol, Houston, TX 77030 USA.
   [Wu, Wan-Jung H.; Zegarra-Ruiz, Daniel F.; Diehl, Gretchen E.] Mem Sloan Kettering Canc Ctr, Sloan Kettering Inst, Program Immunol, 1275 York Ave, New York, NY 10021 USA.
RP Diehl, GE (corresponding author), Mem Sloan Kettering Canc Ctr, Sloan Kettering Inst, Program Immunol, 1275 York Ave, New York, NY 10021 USA.
EM diehlg1@mskcc.org
FU NIH [AI125264]; Rainin Foundation
FX This work was supported by NIH AI125264 and Rainin Foundation.
CR Abdollahi-Roodsaz S, 2008, J CLIN INVEST, V118, P205, DOI 10.1172/JCI32639
   Ajamian M, 2019, PLOS ONE, V14, DOI 10.1371/journal.pone.0210728
   Alpizar-Rodriguez D, 2019, ANN RHEUM DIS, V78, P590, DOI 10.1136/annrheumdis-2018-214514
   Andoh A, 2005, GASTROENTEROLOGY, V129, P969, DOI 10.1053/j.gastro.2005.06.071
   Arbuckle MR, 2003, NEW ENGL J MED, V349, P1526, DOI 10.1056/NEJMoa021933
   Arpaia N, 2013, NATURE, V504, P451, DOI 10.1038/nature12726
   Atarashi K, 2013, NATURE, V500, P232, DOI 10.1038/nature12331
   Azzouz D, 2019, ANN RHEUM DIS, V78, P947, DOI 10.1136/annrheumdis-2018-214856
   Baumgart M, 2007, ISME J, V1, P403, DOI 10.1038/ismej.2007.52
   Berer K, 2017, P NATL ACAD SCI USA, V114, P10719, DOI 10.1073/pnas.1711233114
   Bhaskaran N, 2018, FRONT MICROBIOL, V9, DOI 10.3389/fmicb.2018.01995
   Busch R, 2019, NAT REV RHEUMATOL, V15, P364, DOI 10.1038/s41584-019-0219-5
   Campbell C, 2020, NATURE, V581, P475, DOI 10.1038/s41586-020-2193-0
   Cekanaviciute E, 2017, P NATL ACAD SCI USA, V114, P10713, DOI 10.1073/pnas.1711235114
   Choi SC, 2020, SCI TRANSL MED, V12, DOI 10.1126/scitranslmed.aax2220
   Compston A, 2002, LANCET, V359, P1221, DOI 10.1016/S0140-6736(02)08220-X
   Cooper GS, 2003, AUTOIMMUN REV, V2, P119, DOI 10.1016/S1568-9972(03)00006-5
   Costa FRC, 2016, J EXP MED, V213, P1223, DOI 10.1084/jem.20150744
   Coufal S, 2019, CELLS-BASEL, V8, DOI 10.3390/cells8070719
   David LA, 2014, NATURE, V505, P559, DOI 10.1038/nature12820
   Derwa Y, 2017, ALIMENT PHARM THER, V46, P389, DOI 10.1111/apt.14203
   DiMeglio LA, 2018, LANCET, V391, P2449, DOI 10.1016/S0140-6736(18)31320-5
   Duarte-Silva M, 2019, AUTOIMMUNITY, V52, P37, DOI 10.1080/08916934.2019.1588889
   Feng T, 2010, J EXP MED, V207, P1321, DOI 10.1084/jem.20092253
   Forbes JD, 2016, FRONT MICROBIOL, V7, DOI 10.3389/fmicb.2016.01081
   Frank DN, 2007, P NATL ACAD SCI USA, V104, P13780, DOI 10.1073/pnas.0706625104
   Frank DN, 2011, INFLAMM BOWEL DIS, V17, P179, DOI 10.1002/ibd.21339
   Furusawa Y, 2013, NATURE, V504, P446, DOI 10.1038/nature12721
   Garrett WS, 2020, NAT REV IMMUNOL, V20, P91, DOI 10.1038/s41577-019-0252-2
   Gevers D, 2014, CELL HOST MICROBE, V15, P382, DOI 10.1016/j.chom.2014.02.005
   Giles EM, 2019, NAT REV MICROBIOL, V17, P719, DOI 10.1038/s41579-019-0271-9
   Giongo A, 2011, ISME J, V5, P82, DOI 10.1038/ismej.2010.92
   Glocker EO, 2009, NEW ENGL J MED, V361, P2033, DOI 10.1056/NEJMoa0907206
   Gogokhia L, 2019, CELL HOST MICROBE, V25, P285, DOI 10.1016/j.chom.2019.01.008
   Graham DB, 2020, NATURE, V578, P527, DOI 10.1038/s41586-020-2025-2
   Gregersen PK, 2009, ANNU REV IMMUNOL, V27, P363, DOI 10.1146/annurev.immunol.021908.132653
   Greiling TM, 2018, SCI TRANSL MED, V10, DOI 10.1126/scitranslmed.aan2306
   Groschwitz KR, 2009, J ALLERGY CLIN IMMUN, V124, P3, DOI 10.1016/j.jaci.2009.05.038
   Hall AB, 2017, GENOME MED, V9, DOI 10.1186/s13073-017-0490-5
   Hampe J, 2007, NAT GENET, V39, P207, DOI 10.1038/ng1954
   Hang SY, 2019, NATURE, V576, P143, DOI 10.1038/s41586-019-1785-z
   Hashimoto T, 2012, NATURE, V487, P477, DOI 10.1038/nature11228
   Heinlen LD, 2010, PLOS ONE, V5, DOI 10.1371/journal.pone.0009599
   Henke MT, 2019, P NATL ACAD SCI USA, V116, P12672, DOI 10.1073/pnas.1904099116
   Horai R, 2000, J EXP MED, V191, P313, DOI 10.1084/jem.191.2.313
   Horai R, 2015, IMMUNITY, V43, P343, DOI 10.1016/j.immuni.2015.07.014
   Hu YJ, 2015, J IMMUNOL, V195, P4176, DOI 10.4049/jimmunol.1500884
   Huang HL, 2017, NATURE, V547, P173, DOI 10.1038/nature22969
   Iliev ID, 2017, NAT REV IMMUNOL, V17, P635, DOI 10.1038/nri.2017.55
   Iltanen S, 2006, INFLAMM BOWEL DIS, V12, P389, DOI 10.1097/01.MIB.0000218765.84087.42
   Jacob V, 2017, INFLAMM BOWEL DIS, V23, P903, DOI 10.1097/MIB.0000000000001132
   Jangi S, 2016, NAT COMMUN, V7, DOI 10.1038/ncomms12015
   Kaser A, 2010, ANNU REV IMMUNOL, V28, P573, DOI 10.1146/annurev-immunol-030409-101225
   Khan MF, 2020, FRONT IMMUNOL, V10, DOI 10.3389/fimmu.2019.03094
   Kim M, 2018, IMMUNITY, V49, P151, DOI 10.1016/j.immuni.2018.05.009
   Kostic AD, 2015, CELL HOST MICROBE, V17, P260, DOI 10.1016/j.chom.2015.01.001
   Kotlarz D, 2012, GASTROENTEROLOGY, V143, P347, DOI 10.1053/j.gastro.2012.04.045
   Kyogoku C, 2007, GENES IMMUN, V8, P445, DOI 10.1038/sj.gene.6364409
   Lamas B, 2016, NAT MED, V22, P598, DOI 10.1038/nm.4102
   Lee YK, 2011, P NATL ACAD SCI USA, V108, P4615, DOI 10.1073/pnas.1000082107
   Levine B, 2011, NATURE, V469, P323, DOI 10.1038/nature09782
   Li BZ, 2020, ARCH ORAL BIOL, V113, DOI 10.1016/j.archoralbio.2020.104708
   Li Y, 2019, CLIN SCI, V133, P821, DOI 10.1042/CS20180841
   Limon JJ, 2017, CELL HOST MICROBE, V22, P156, DOI 10.1016/j.chom.2017.07.002
   Liu TC, 2016, ANNU REV PATHOL-MECH, V11, P127, DOI 10.1146/annurev-pathol-012615-044152
   Lloyd-Price J, 2019, NATURE, V569, P655, DOI 10.1038/s41586-019-1237-9
   Longman RS, 2014, J EXP MED, V211, P1571, DOI 10.1084/jem.20140678
   Machiels K, 2014, GUT, V63, P1275, DOI 10.1136/gutjnl-2013-304833
   Maeda Y, 2016, ARTHRITIS RHEUMATOL, V68, P2646, DOI 10.1002/art.39783
   Mardini HE, 2014, INFLAMM BOWEL DIS, V20, P1562, DOI 10.1097/MIB.0000000000000084
   Marino E, 2017, NAT IMMUNOL, V18, P552, DOI 10.1038/ni.3713
   Markle JGM, 2013, SCIENCE, V339, P1084, DOI 10.1126/science.1233521
   Marshak-Rothstein A, 2006, NAT REV IMMUNOL, V6, P823, DOI 10.1038/nri1957
   Masetti G, 2018, MICROBIOME, V6, DOI 10.1186/s40168-018-0478-4
   McInnes IB, 2011, NEW ENGL J MED, V365, P2205, DOI 10.1056/NEJMra1004965
   McKenney PT, 2019, CELL HOST MICROBE, V25, P695, DOI 10.1016/j.chom.2019.03.008
   Mezrich JD, 2010, J IMMUNOL, V185, P3190, DOI 10.4049/jimmunol.0903670
   Miyake S, 2015, PLOS ONE, V10, DOI 10.1371/journal.pone.0137429
   Mizoguchi A, 2018, J GASTROENTEROL, V53, P465, DOI 10.1007/s00535-017-1401-7
   Moayyedi P, 2015, GASTROENTEROLOGY, V149, P102, DOI 10.1053/j.gastro.2015.04.001
   Moon J, 2020, PLOS ONE, V15, DOI 10.1371/journal.pone.0229029
   Morhardt TL, 2019, SCI REP-UK, V9, DOI 10.1038/s41598-018-38125-x
   Mu QH, 2017, FRONT IMMUNOL, V8, DOI 10.3389/fimmu.2017.00598
   Nagpal R, 2018, SCI REP-UK, V8, DOI 10.1038/s41598-018-30114-4
   Venegas DP, 2019, FRONT IMMUNOL, V10, DOI 10.3389/fimmu.2019.00277
   Peterson DA, 2008, CELL HOST MICROBE, V3, P417, DOI 10.1016/j.chom.2008.05.001
   Pianta A, 2017, ARTHRITIS RHEUMATOL, V69, P964, DOI 10.1002/art.40003
   POZZILLI P, 1993, IMMUNOL TODAY, V14, P193, DOI 10.1016/0167-5699(93)90160-M
   Quintana FJ, 2008, NATURE, V453, P65, DOI 10.1038/nature06880
   Rakoff-Nahoum S, 2004, CELL, V118, P229, DOI 10.1016/j.cell.2004.07.002
   Rehaume LM, 2014, ARTHRITIS RHEUMATOL, V66, P2780, DOI 10.1002/art.38773
   Rinaldi E, 2019, FRONT IMMUNOL, V10, DOI 10.3389/fimmu.2019.02949
   Rivas MA, 2011, NAT GENET, V43, P1066, DOI 10.1038/ng.952
   Roager HM, 2018, NAT COMMUN, V9, DOI 10.1038/s41467-018-05470-4
   Rothhammer V, 2016, NAT MED, V22, P586, DOI 10.1038/nm.4106
   Sakaguchi N, 2003, NATURE, V426, P454, DOI 10.1038/nature02119
   Scher JU, 2012, ARTHRITIS RHEUM-US, V64, P3083, DOI 10.1002/art.34539
   Sellon RK, 1998, INFECT IMMUN, V66, P5224, DOI 10.1128/IAI.66.11.5224-5231.1998
   Shaw PJ, 2011, TRENDS MOL MED, V17, P57, DOI 10.1016/j.molmed.2010.11.001
   Shim JO, 2014, J HUM GENET, V59, P337, DOI 10.1038/jhg.2014.32
   Shouval DS, 2014, IMMUNITY, V40, P706, DOI 10.1016/j.immuni.2014.03.011
   Sitaraman SV, 2005, AM J PHYSIOL-GASTR L, V288, pG403, DOI 10.1152/ajpgi.00357.2004
   Smith PM, 2013, SCIENCE, V341, P569, DOI 10.1126/science.1241165
   Sokol H, 2008, P NATL ACAD SCI USA, V105, P16731, DOI 10.1073/pnas.0804812105
   Sommer F, 2013, NAT REV MICROBIOL, V11, P227, DOI 10.1038/nrmicro2974
   Stewart CJ, 2018, NATURE, V562, P583, DOI 10.1038/s41586-018-0617-x
   Sugihara K, 2019, FRONT IMMUNOL, V9, DOI 10.3389/fimmu.2018.03183
   Swidsinski A, 2002, GASTROENTEROLOGY, V122, P44, DOI 10.1053/gast.2002.30294
   Takamura T, 2011, IMMUNOL CELL BIOL, V89, P817, DOI 10.1038/icb.2010.165
   Tamboli CP, 2004, GUT, V53, P1, DOI 10.1136/gut.53.1.1
   Teng F, 2016, IMMUNITY, V44, P875, DOI 10.1016/j.immuni.2016.03.013
   Thevaranjan N, 2017, CELL HOST MICROBE, V21, P455, DOI 10.1016/j.chom.2017.03.002
   Tsokos GC, 2020, NAT IMMUNOL, V21, P605, DOI 10.1038/s41590-020-0677-6
   Ukena SN, 2007, PLOS ONE, V2, DOI 10.1371/journal.pone.0001308
   Underhill DM, 2014, NAT REV IMMUNOL, V14, P405, DOI 10.1038/nri3684
   van der Heijden IM, 2000, ARTHRITIS RHEUM-US, V43, P593, DOI 10.1002/1529-0131(200003)43:3<593::AID-ANR16>3.0.CO;2-1
   Vatanen T, 2018, NATURE, V562, P589, DOI 10.1038/s41586-018-0620-2
   Vieira SM, 2018, SCIENCE, V359, P1156, DOI 10.1126/science.aar7201
   Viladomiu M, 2017, SCI TRANSL MED, V9, DOI 10.1126/scitranslmed.aaf9655
   Wen L, 2008, NATURE, V455, P1109, DOI 10.1038/nature07336
   Wilck N, 2017, NATURE, V551, P585, DOI 10.1038/nature24628
   Wu GD, 2011, SCIENCE, V334, P105, DOI 10.1126/science.1208344
   Youinou P, 2010, J AUTOIMMUN, V34, pJ163, DOI 10.1016/j.jaut.2009.12.005
   Zegarra-Ruiz DF, 2019, CELL HOST MICROBE, V25, P113, DOI 10.1016/j.chom.2018.11.009
   Zenewicz LA, 2008, IMMUNITY, V29, P947, DOI 10.1016/j.immuni.2008.11.003
   Zhang X, 2015, NAT MED, V21, P895, DOI 10.1038/nm.3914
   Zheng Y, 2008, NAT MED, V14, P282, DOI 10.1038/nm1720
   Zholudev A, 2004, AM J GASTROENTEROL, V99, P2235, DOI 10.1111/j.1572-0241.2004.40369.x
NR 128
TC 11
Z9 11
U1 4
U2 11
PU FRONTIERS MEDIA SA
PI LAUSANNE
PA AVENUE DU TRIBUNAL FEDERAL 34, LAUSANNE, CH-1015, SWITZERLAND
SN 1664-3224
J9 FRONT IMMUNOL
JI Front. Immunol.
PD DEC 23
PY 2020
VL 11
AR 597966
DI 10.3389/fimmu.2020.597966
PG 9
WC Immunology
WE Science Citation Index Expanded (SCI-EXPANDED)
SC Immunology
GA PO5OU
UT WOS:000605219300001
PM 33424846
OA Green Published, gold
DA 2022-07-02
ER

PT J
AU Shabbir, U
   Rubab, M
   Daliri, EBM
   Chelliah, R
   Javed, A
   Oh, DH
AF Shabbir, Umair
   Rubab, Momna
   Daliri, Eric Banan-Mwine
   Chelliah, Ramachandran
   Javed, Ahsan
   Oh, Deog-Hwan
TI Curcumin, Quercetin, Catechins and Metabolic Diseases: The Role of Gut
   Microbiota
SO NUTRIENTS
LA English
DT Review
DE plant polyphenols; metabolic syndrome; biotransformation;
   bioavailability; gut health
AB Polyphenols (PPs) are the naturally occurring bioactive components in fruits and vegetables, and they are the most abundant antioxidant in the human diet. Studies are suggesting that ingestion of PPs might be helpful to ameliorate metabolic syndromes that may contribute in the prevention of several chronic disorders like diabetes, obesity, hypertension, and colon cancer. PPs have structural diversity which impacts their bioavailability as they accumulate in the large intestine and are extensively metabolized through gut microbiota (GM). Intestinal microbiota transforms PPs into their metabolites to make them bioactive. Interestingly, not only GM act on PPs to metabolize them but PPs also modulate the composition of GM. Thus, change in GM from pathogenic to beneficial ones may be helpful to ameliorate gut health and associated diseases. However, to overcome the low bioavailability of PPs, various approaches have been developed to improve their solubility and transportation through the gut. In this review, we present evidence supporting the structural changes that occur after metabolic reactions in PPs (curcumin, quercetin, and catechins) and their effect on GM composition that leads to improving overall gut health and helping to ameliorate metabolic disorders.
C1 [Shabbir, Umair; Rubab, Momna; Daliri, Eric Banan-Mwine; Chelliah, Ramachandran; Oh, Deog-Hwan] Kangwon Natl Univ, Coll Agr & Life Sci, Dept Food Sci & Biotechnol, Chunchon 24341, South Korea.
   [Javed, Ahsan] Kyungpook Natl Univ, Coll Agr & Life Sci, Dept Food Sci & Biotechnol, Daegu 41566, South Korea.
RP Oh, DH (corresponding author), Kangwon Natl Univ, Coll Agr & Life Sci, Dept Food Sci & Biotechnol, Chunchon 24341, South Korea.
EM umair336@gmail.com; rubab.momna@gmail.com; ericdaliri@kangwon.ac.kr;
   ramachandran865@gmail.com; ahsanjaved@knu.ac.kr; deoghwa@kangwon.ac.kr
RI Javed, Ahsan/ABK-2648-2022; Shabbir, Umair/AAP-4842-2021
OI Shabbir, Umair/0000-0002-5213-2289; Chelliah,
   Ramachandran/0000-0003-2060-9297
FU Brain Korea (BK) 21 Plus Project - Korean Government, Republic of Korea
   [22A20153713433]
FX This work was supported by a grant from the Brain Korea (BK) 21 Plus
   Project (Grant No. 22A20153713433) funded by the Korean Government,
   Republic of Korea.
CR Adamczyk B, 2017, CHEMISTRYOPEN, V6, P610, DOI 10.1002/open.201700113
   Adeoye AO, 2018, BIOCHEM BIOPH RES CO, V504, P460, DOI 10.1016/j.bbrc.2018.08.114
   Akinmoladun Afolabi C, 2018, Pathophysiology, V25, P365, DOI 10.1016/j.pathophys.2018.07.002
   Al-Mahdi Z.K.A., 2020, BIOACT COMPD, DOI [10.5772/intechopen.91636, DOI 10.5772/INTECHOPEN.91636]
   Al-Saud NBS, 2020, SAUDI J BIOL SCI, V27, P689, DOI 10.1016/j.sjbs.2019.11.037
   Anhe FF, 2017, MOL METAB, V6, P1563, DOI 10.1016/j.molmet.2017.10.003
   Anhe FF, 2015, GUT, V64, P872, DOI 10.1136/gutjnl-2014-307142
   Annunziata G, 2020, FOOD CHEM TOXICOL, V139, DOI 10.1016/j.fct.2020.111248
   Annunziata G, 2020, FOODS, V9, DOI 10.3390/foods9080999
   Ashley D, 2019, NUTRIENTS, V11, DOI 10.3390/nu11020217
   Bancirova M, 2010, FOOD RES INT, V43, P1379, DOI 10.1016/j.foodres.2010.04.020
   Bischoff SC, 2008, CURR OPIN CLIN NUTR, V11, P733, DOI 10.1097/MCO.0b013e32831394b8
   Bohn T, 2014, NUTR REV, V72, P429, DOI 10.1111/nure.12114
   Bond T, 2019, NUTRIENTS, V11, DOI 10.3390/nu11102364
   Brasili E, 2019, J AGR FOOD CHEM, V67, P1381, DOI 10.1021/acs.jafc.8b05408
   Brial F, 2018, CELL MOL LIFE SCI, V75, P3977, DOI 10.1007/s00018-018-2901-1
   Cai XX, 2017, MOL MED REP, V15, P825, DOI 10.3892/mmr.2016.6054
   Espin JC, 2017, BIOCHEM PHARMACOL, V139, P82, DOI 10.1016/j.bcp.2017.04.033
   Carmody RN, 2014, J CLIN INVEST, V124, P4173, DOI 10.1172/JCI72335
   Caro-Gomez E, 2019, NUTRIENTS, V11, DOI 10.3390/nu11030497
   Chen C, 2020, SCI ADV, V6, DOI 10.1126/sciadv.aba0466
   Chen TT, 2019, MOL NUTR FOOD RES, V63, DOI 10.1002/mnfr.201801064
   Chen ZG, 2018, MOLECULES, V23, DOI 10.3390/molecules23082012
   Choi BSY, 2020, FOOD CHEM TOXICOL, V146, DOI 10.1016/j.fct.2020.111832
   Clifford MN, 2013, AM J CLIN NUTR, V98, p1619S, DOI 10.3945/ajcn.113.058958
   Costa C, 2017, FOOD CHEM TOXICOL, V110, P286, DOI 10.1016/j.fct.2017.10.023
   da Rosa GS, 2019, INNOV FOOD SCI EMERG, V58, DOI 10.1016/j.ifset.2019.102234
   de Sousa AR, 2019, J FUNCT FOODS, V58, P282, DOI 10.1016/j.jff.2019.05.009
   Lima ACD, 2019, J MED FOOD, V22, P202, DOI 10.1089/jmf.2018.0080
   Deng Y, 2015, IND CROP PROD, V74, P803, DOI 10.1016/j.indcrop.2015.06.014
   Di Meo F, 2019, NUTRIENTS, V11, DOI 10.3390/nu11102426
   Di Meo F, 2019, J EXP CLIN CANC RES, V38, DOI 10.1186/s13046-019-1368-8
   Di Pede G, 2020, FOODS, V9, DOI 10.3390/foods9081121
   dos Santos AN, 2020, CURR PHARM DESIGN, V26, P4032, DOI 10.2174/1381612826666200603124418
   Duda-Chodak A, 2012, J PHYSIOL PHARMACOL, V63, P497
   Eckburg PB, 2005, SCIENCE, V308, P1635, DOI 10.1126/science.1110591
   Engin A, 2017, ADV EXP MED BIOL, V960, P1, DOI 10.1007/978-3-319-48382-5_1
   Eteberria U, 2015, J NUTR BIOCHEM, V26, P651, DOI 10.1016/j.jnutbio.2015.01.002
   Eyiz V, 2020, J FOOD MEAS CHARACT, V14, P39, DOI 10.1007/s11694-019-00265-7
   Fan WG, 2014, J MICROBIOL BIOTECHN, V24, P133, DOI 10.4014/jmb.1309.09029
   Fan Y, 2021, NAT REV MICROBIOL, V19, P55, DOI 10.1038/s41579-020-0433-9
   Fidelix M, 2020, FOOD FUNCT, V11, P1599, DOI [10.1039/c9fo02623a, 10.1039/C9FO02623A]
   Forney LA, 2018, INT J MOL SCI, V19, DOI 10.3390/ijms19030895
   Friedland RP, 2015, J ALZHEIMERS DIS, V45, P349, DOI 10.3233/JAD-142841
   Galan AM, 2017, CHEM ENG PROCESS, V116, P29, DOI 10.1016/j.cep.2017.03.006
   Ghosh SS, 2014, PLOS ONE, V9, DOI 10.1371/journal.pone.0108577
   Goulart RD, 2021, J MED FOOD, V24, P675, DOI 10.1089/jmf.2020.0129
   Gowd V, 2019, TRENDS FOOD SCI TECH, V93, P81, DOI 10.1016/j.tifs.2019.09.005
   Grundy SM, 2018, ENDOCRINOL SER, P71, DOI 10.1007/978-3-319-44433-8_3
   Grzesik M, 2018, FOOD CHEM, V241, P480, DOI 10.1016/j.foodchem.2017.08.117
   Guo Y, 2015, J NUTR BIOCHEM, V26, P201, DOI 10.1016/j.jnutbio.2014.10.008
   Hesari A, 2019, INT J CANCER, V144, P1215, DOI 10.1002/ijc.31947
   Hewlings SJ, 2017, FOODS, V6, DOI 10.3390/foods6100092
   Hu B, 2017, J FOOD DRUG ANAL, V25, P3, DOI 10.1016/j.jfda.2016.11.004
   Isemura M, 2019, MOLECULES, V24, DOI 10.3390/molecules24030528
   Jahan S, 2015, SYST BIOL REPROD MED, V61, P89, DOI 10.3109/19396368.2014.998350
   Jamar G, 2017, BIOFACTORS, V43, P507, DOI 10.1002/biof.1365
   Jaquet M, 2009, INT J FOOD MICROBIOL, V130, P117, DOI 10.1016/j.ijfoodmicro.2009.01.011
   Jayachandran M, 2017, INT J MOL SCI, V18, DOI 10.3390/ijms18091934
   Jazayeri S. D., 2009, International Journal of Probiotics and Prebiotics, V4, P15
   Jiang Y, 2019, J FUNCT FOODS, V62, DOI 10.1016/j.jff.2019.103558
   Jiao XY, 2019, J NUTR BIOCHEM, V64, P88, DOI 10.1016/j.jnutbio.2018.07.008
   Jin GW, 2018, J FOOD SCI, V83, P1149, DOI 10.1111/1750-3841.14098
   John OD, 2020, FOOD FUNCT, V11, P6946, DOI 10.1039/d0fo01133a
   Jovanovic A., 2017, Lekovite Sirovine, V37, P45
   Jovanovic AA, 2017, SEP PURIF TECHNOL, V179, P369, DOI 10.1016/j.seppur.2017.01.055
   Ju SW, 2018, CELL CYCLE, V17, P53, DOI 10.1080/15384101.2017.1387701
   Kang NJ, 2011, CARCINOGENESIS, V32, P921, DOI 10.1093/carcin/bgr022
   Karim N, 2018, TRENDS FOOD SCI TECH, V79, P35, DOI 10.1016/j.tifs.2018.06.012
   Kawabata K, 2019, MOLECULES, V24, DOI 10.3390/molecules24020370
   Kemperman RA, 2013, FOOD RES INT, V53, P659, DOI 10.1016/j.foodres.2013.01.034
   Khaki A., 2009, J MED PLANTS, V8, P70
   Khan N, 2019, NUTRIENTS, V11, DOI 10.3390/nu11010039
   Khan N, 2013, CURR PHARM DESIGN, V19, P6141, DOI 10.2174/1381612811319340008
   Khursheed R, 2020, DRUG DISCOV TODAY, V25, P209, DOI 10.1016/j.drudis.2019.11.001
   Kim HS, 2019, CHEM BIODIVERS, V16, DOI 10.1002/cbdv.201900347
   Kobayashi M, 2016, FOOD FUNCT, V7, P498, DOI [10.1039/C5FO00750J, 10.1039/c5fo00750j]
   Koboziev I, 2020, BIOMOLECULES, V10, DOI 10.3390/biom10101368
   Koutzoumis DN, 2020, EXP NEUROL, V325, DOI 10.1016/j.expneurol.2019.113159
   Kuhn P, 2018, PLOS ONE, V13, DOI 10.1371/journal.pone.0198716
   Kutschera M, 2011, J APPL MICROBIOL, V111, P165, DOI 10.1111/j.1365-2672.2011.05025.x
   Larrosa M, 2009, J AGR FOOD CHEM, V57, P2211, DOI 10.1021/jf803638d
   Lavefve L, 2020, FOOD FUNCT, V11, P45, DOI [10.1039/C9FO01634A, 10.1039/c9fo01634a]
   Lee KS, 2019, J IND ENG CHEM, V71, P160, DOI 10.1016/j.jiec.2018.11.018
   Lee S, 2018, J NUTR, V148, P209, DOI 10.1093/jn/nxx027
   Leri M, 2020, INT J MOL SCI, V21, DOI 10.3390/ijms21041250
   Li G, 2019, INT IMMUNOPHARMACOL, V69, P71, DOI 10.1016/j.intimp.2019.01.017
   Li H, 2020, FOOD FUNCT, V11, P4878, DOI [10.1039/d0fo00713g, 10.1039/D0FO00713G]
   Li S, 2018, OXID MED CELL LONGEV, V2018, DOI 10.1155/2018/8394818
   Li YY, 2019, J FUNCT FOODS, V52, P177, DOI 10.1016/j.jff.2018.10.033
   Li YD, 2019, FOOD FUNCT, V10, P3637, DOI 10.1039/c9fo00195f
   Liao ZL, 2016, FRONT NUTR, V3, DOI 10.3389/fnut.2016.00042
   Lin R, 2019, FRONT MICROBIOL, V10, DOI 10.3389/fmicb.2019.01092
   Lin SL, 2019, FOOD NUTR RES, V63, DOI 10.29219/fnr.v63.1518
   Liu YC, 2020, APPL MICROBIOL BIOT, V104, P981, DOI 10.1007/s00253-019-10306-2
   Lobo A, 2020, HELIYON, V6, DOI 10.1016/j.heliyon.2020.e04847
   Lynch SV, 2016, NEW ENGL J MED, V375, P2369, DOI 10.1056/NEJMra1600266
   Ma J, 2020, ANIM NUTR, V6, P404, DOI 10.1016/j.aninu.2020.08.002
   Madan S, 2020, EUR J HEART FAIL, V22, P629, DOI 10.1002/ejhf.1792
   Malinowski B, 2020, NUTRIENTS, V12, DOI 10.3390/nu12051423
   Manach C, 2004, AM J CLIN NUTR, V79, P727, DOI 10.1093/ajcn/79.5.727
   Mancuso C, 2018, PHARMACOL RES, V129, P329, DOI 10.1016/j.phrs.2017.12.009
   Mantzorou M, 2018, PHYTOTHER RES, V32, P957, DOI 10.1002/ptr.6037
   Maurya R., 2020, ADV AGRI FOOD BIOTEC, P221
   Mojzer EB, 2016, MOLECULES, V21, DOI 10.3390/molecules21070901
   Moon YJ, 2008, BIOPHARM DRUG DISPOS, V29, P205, DOI 10.1002/bdd.605
   Lopes TCM, 2020, INFLAMM RES, V69, P1163, DOI 10.1007/s00011-020-01398-y
   Moreno-Indias I, 2016, FOOD FUNCT, V7, P1775, DOI [10.1039/c5fo00886g, 10.1039/C5FO00886G]
   Musial C, 2020, INT J MOL SCI, V21, DOI 10.3390/ijms21051744
   Mustafa A, 2011, ANAL CHIM ACTA, V703, P8, DOI 10.1016/j.aca.2011.07.018
   Najmanova I, 2016, MOL NUTR FOOD RES, V60, P981, DOI 10.1002/mnfr.201500761
   Naviglio D, 2019, FOODS, V8, DOI 10.3390/foods8070245
   Nouri-Vaskeh M, 2020, PHYTOTHER RES, V34, P1446, DOI 10.1002/ptr.6620
   Odamaki T, 2016, BMC MICROBIOL, V16, DOI 10.1186/s12866-016-0708-5
   Ohno M, 2017, PLOS ONE, V12, DOI 10.1371/journal.pone.0185999
   Ozdal T, 2016, NUTRIENTS, V8, DOI 10.3390/nu8020078
   Ozkan G, 2019, FOOD CHEM, V272, P494, DOI 10.1016/j.foodchem.2018.07.205
   Pascale A, 2018, ENDOCRINE, V61, P357, DOI 10.1007/s12020-018-1605-5
   Pastoriza S, 2017, FOOD FUNCT, V8, P2650, DOI [10.1039/c7fo00611j, 10.1039/C7FO00611J]
   Patel RV, 2018, EUR J MED CHEM, V155, P889, DOI 10.1016/j.ejmech.2018.06.053
   Peng XC, 2014, FOOD NUTR RES, V58, DOI 10.3402/fnr.v58.23406
   Peterson CT, 2018, J EVID-BASED INTEGR, V23, DOI 10.1177/2515690X18790725
   Poltronieri P, 2021, ANTI-CANCER AGENT ME, V21, P567, DOI 10.2174/1871520620666200705220722
   Porcu EP, 2018, INT J PHARMACEUT, V541, P224, DOI 10.1016/j.ijpharm.2018.02.036
   Qiao Y, 2014, FOOD FUNCT, V5, P1241, DOI 10.1039/c3fo60630a
   Rastmanesh R, 2011, CHEM-BIOL INTERACT, V189, P1, DOI 10.1016/j.cbi.2010.10.002
   Rastogi S, 2018, FOOD CHEM TOXICOL, V120, P243, DOI 10.1016/j.fct.2018.06.062
   Remely M, 2017, OXID MED CELL LONGEV, V2017, DOI 10.1155/2017/3079148
   Rezabakhsh A, 2019, PHYTOMEDICINE, V56, P183, DOI 10.1016/j.phymed.2018.11.008
   Ritchie LE, 2015, FEMS MICROBIOL ECOL, V91, DOI 10.1093/femsec/fiv008
   Rocchetti G, 2019, FOOD RES INT, V115, P319, DOI 10.1016/j.foodres.2018.11.046
   Rodriguez-Daza MC, 2020, FRONT MICROBIOL, V11, DOI 10.3389/fmicb.2020.02032
   Roopchand DE, 2015, DIABETES, V64, P2847, DOI 10.2337/db14-1916
   Rubab M, 2020, RSC ADV, V10, P41430, DOI 10.1039/d0ra06727j
   Salehi B, 2020, ACS OMEGA, V5, P11849, DOI 10.1021/acsomega.0c01818
   Sanchez-Patan F, 2011, J AGR FOOD CHEM, V59, P7083, DOI 10.1021/jf2020182
   Sato S, 2020, J INFLAMM RES, V13, P421, DOI 10.2147/JIR.S228361
   Scazzocchio B, 2020, NUTRIENTS, V12, DOI 10.3390/nu12092499
   Sekirov I, 2010, PHYSIOL REV, V90, P859, DOI 10.1152/physrev.00045.2009
   Sengottuvelan M, 2006, BRIT J NUTR, V96, P145, DOI 10.1079/BJN20061789
   Shabbir U., 2019, PHYTOCHEMICALS MED P, V1st, P159
   Shabbir U, 2021, INT J MOL SCI, V22, DOI 10.3390/ijms22010196
   Shang HS, 2018, ENVIRON TOXICOL, V33, P1168, DOI 10.1002/tox.22623
   Shen L, 2019, CRIT REV FOOD SCI, V59, P2896, DOI 10.1080/10408398.2018.1478388
   Shen L, 2017, FOOD NUTR RES, V61, DOI 10.1080/16546628.2017.1361780
   Shi TL, 2020, FOOD FUNCT, V11, P8003, DOI 10.1039/d0fo01439g
   Singh AK, 2019, NUTRIENTS, V11, DOI 10.3390/nu11092216
   Snopek L, 2018, MOLECULES, V23, DOI 10.3390/molecules23071684
   Stohs SJ, 2020, MOLECULES, V25, DOI 10.3390/molecules25061397
   Sur S, 2016, J NUTR BIOCHEM, V27, P32, DOI 10.1016/j.jnutbio.2015.08.016
   Tamura M, 2017, PLOS ONE, V12, DOI 10.1371/journal.pone.0188271
   Tan S, 2014, J AGR FOOD CHEM, V62, P11005, DOI 10.1021/jf5031168
   Toden S, 2016, ONCOTARGET, V7, P16158, DOI 10.18632/oncotarget.7567
   Tombola F, 2003, FEBS LETT, V543, P184, DOI 10.1016/S0014-5793(03)00443-5
   Tsimogiannis D., 2019, POLYPHENOLS PLANTS, V2nd, P283, DOI [10.1016/B978-0-12-813768-0.00026-8, DOI 10.1016/B978-0-12-813768-0.00026-8]
   Tsou LK, 2017, BIOORGAN MED CHEM, V25, P2883, DOI 10.1016/j.bmc.2017.03.023
   Ulusoy HG, 2020, CRIT REV FOOD SCI, V60, P3290, DOI 10.1080/10408398.2019.1683810
   Ushiroda C, 2019, J CLIN BIOCHEM NUTR, V65, P34, DOI 10.3164/jcbn.18-116
   Vuleta G., 2012, FARMACEUTSKA TEHNOLO
   Vuolo MM, 2019, BIOACTIVE COMPOUNDS: HEALTH BENEFITS AND POTENTIAL APPLICATIONS, P33, DOI 10.1016/B978-0-12-814774-0.00002-5
   Wang J, 2017, AM J PHYSIOL-CELL PH, V312, pC438, DOI 10.1152/ajpcell.00235.2016
   Wang LJ, 2006, TRENDS FOOD SCI TECH, V17, P300, DOI 10.1016/j.tifs.2005.12.004
   Weldin J, 2003, PEDIATR DEVEL PATHOL, V6, P547, DOI 10.1007/s10024-003-5061-7
   Westfall S, 2017, CELL MOL LIFE SCI, V74, P3769, DOI 10.1007/s00018-017-2550-9
   Wu RY, 2020, MOL CARCINOGEN, V59, P227, DOI 10.1002/mc.23146
   Xiong LG, 2017, FOOD CHEM, V217, P196, DOI 10.1016/j.foodchem.2016.08.098
   Yamakoshi Jun, 2001, Microbial Ecology in Health and Disease, V13, P25, DOI 10.1080/089106001750071672
   Yang DK, 2018, BIOMOL THER, V26, P130, DOI 10.4062/biomolther.2017.254
   Yang J, 2018, LETT APPL MICROBIOL, V67, P435, DOI 10.1111/lam.13058
   Yilmaz FM, 2021, SEP SCI TECHNOL, V56, P936, DOI 10.1080/01496395.2020.1743311
   Yuan TM, 2020, FITOTERAPIA, V146, DOI 10.1016/j.fitote.2020.104665
   Zam W, 2018, J NUTR METAB, V2018, DOI 10.1155/2018/1367984
   Zeng HM, 2019, FOOD CHEM TOXICOL, V125, P21, DOI 10.1016/j.fct.2018.12.028
   Zhang X, 2013, FOOD RES INT, V54, P1589, DOI 10.1016/j.foodres.2013.10.005
   Zhang ZC, 2014, PLOS ONE, V9, DOI 10.1371/journal.pone.0090531
   Zhang ZG, 2017, NUTRIENTS, V9, DOI 10.3390/nu9101146
   Zhao L, 2017, FOOD FUNCT, V8, P4644, DOI [10.1039/C7FO01383C, 10.1039/c7fo01383c]
   Zheng SJ, 2018, J FUNCT FOODS, V49, P362, DOI 10.1016/j.jff.2018.09.007
   Zhou J, 2020, J NUTR BIOCHEM, V81, DOI 10.1016/j.jnutbio.2020.108395
   Zhou YY, 2020, EUR J PHARMACOL, V881, DOI 10.1016/j.ejphar.2020.173185
   Zhou YY, 2019, METABOLITES, V9, DOI 10.3390/metabo9050096
   Zorraquin I, 2020, J SCI FOOD AGR, V100, P3789, DOI 10.1002/jsfa.10378
   Zuo T, 2018, FRONT MICROBIOL, V9, DOI 10.3389/fmicb.2018.02247
NR 183
TC 38
Z9 39
U1 33
U2 76
PU MDPI
PI BASEL
PA ST ALBAN-ANLAGE 66, CH-4052 BASEL, SWITZERLAND
EI 2072-6643
J9 NUTRIENTS
JI Nutrients
PD JAN
PY 2021
VL 13
IS 1
AR 206
DI 10.3390/nu13010206
PG 23
WC Nutrition & Dietetics
WE Science Citation Index Expanded (SCI-EXPANDED)
SC Nutrition & Dietetics
GA PW4UR
UT WOS:000610666500001
PM 33445760
OA Green Published, gold
DA 2022-07-02
ER

PT J
AU Zeng, T
   Cui, H
   Tang, DZ
   Garside, GB
   Wang, YT
   Wu, JY
   Tao, ZD
   Zhang, L
   Tao, S
AF Zeng, Ting
   Cui, Hui
   Tang, Duozhuang
   Garside, George B.
   Wang, Yiting
   Wu, Jianying
   Tao, Zhendong
   Zhang, Liu
   Tao, Si
TI Short-term dietary restriction in old mice rejuvenates the aging-induced
   structural imbalance of gut microbiota
SO BIOGERONTOLOGY
LA English
DT Article
DE Aging; Dietary restriction; Gut microbiota; Rejuvenate; Obesity;
   Inflammation
ID BRAIN-FUNCTION IMPAIRMENTS; CALORIC RESTRICTION; ONSET; AGE; HEALTH;
   DYSBIOSIS; DISEASE; INTERVENTION; MECHANISMS; CAPACITY
AB The world's aging population is growing rapidly. Incidences of multiple pathologies, such as abdominal obesity, cardiovascular and cerebrovascular diseases, type 2 diabetes, and malignant neoplasms, increase sharply with age. Aged individuals possess a significantly shifted composition of gut microbiota, which is suggested to play important roles in aging associated pathologies. Whether the existing shifted structural composition of microbiota in aged populations can be reverted non-pharmacologically has not been studied so far. Here, we show an intestinal flora imbalance in old C57BL/6J mice with a remarkable dominant proportion of microbes promoting lipid metabolism and inflammation. Intriguingly, short-term (2 months) dietary restriction was enough to significantly revert the imbalance of intestinal flora in aged mice toward a more balanced structural composition as shown in young mice. Our study provides the first evidence that short-term dietary restriction in old mice can restore the already dysfunctional aged gut microbiota. Our study provides the first evidence that short-term dietary restriction in old mice can restore the already dysfunctional aged gut microbiota, which may help ameliorate aging-related disorders plaguing the vast elderly population.
C1 [Zeng, Ting; Cui, Hui; Wu, Jianying] Nanchang Univ, Affiliated Hosp 2, Dept Oncol, Jiangxi Key Lab Clin & Translat Canc Res, Nanchang, Jiangxi, Peoples R China.
   [Zeng, Ting; Cui, Hui; Wu, Jianying; Tao, Si] Nanchang Univ, Affiliated Hosp 2, Dept Oncol, Min De Rd 1, Nanchang 330006, Jiangxi, Peoples R China.
   [Tang, Duozhuang; Wang, Yiting] Nanchang Univ, Affiliated Hosp 2, Dept Hematol, Nanchang, Jiangxi, Peoples R China.
   [Garside, George B.] FLI, Leibniz Inst Aging, Jena, Germany.
   [Tao, Zhendong] Jiangxi Prov Hosp Integrated Chinese & Western Me, Dept Med Lab Med, Nanchang, Jiangxi, Peoples R China.
   [Zhang, Liu] Peking Univ, Peoples Hosp, Intens Care Unit, Beijing, Peoples R China.
RP Tao, S (corresponding author), Nanchang Univ, Affiliated Hosp 2, Dept Oncol, Min De Rd 1, Nanchang 330006, Jiangxi, Peoples R China.
EM ndefy11188@ncu.edu.cn
RI zeng, ting/AAE-9426-2019
OI Garside, George/0000-0002-8772-9616
FU National Natural Science Fund of China [NSFC-81660520, NSFC81660244,
   NSFC-81860027]; Jiangxi Provincial Nature Science Foundation
   [20171ACB21060, 20181BAB205060, 2018ACB21034]
FX This work was supported by the National Natural Science Fund of China
   (NSFC-81660520, NSFC81660244 and NSFC-81860027), and the Jiangxi
   Provincial Nature Science Foundation (20171ACB21060, 20181BAB205060 and
   2018ACB21034).
CR Amar J, 2011, EMBO MOL MED, V3, P559, DOI 10.1002/emmm.201100159
   Bauer PV, 2018, CELL METAB, V27, P572, DOI 10.1016/j.cmet.2018.01.013
   Biagi E, 2016, CURR BIOL, V26, P1480, DOI 10.1016/j.cub.2016.04.016
   Biragyn A, 2018, LANCET ONCOL, V19, pE295, DOI 10.1016/S1470-2045(18)30095-0
   Bischoff SC, 2014, BMC GASTROENTEROL, V14, DOI 10.1186/s12876-014-0189-7
   Boursier J, 2016, HEPATOLOGY, V63, P764, DOI 10.1002/hep.28356
   Carmody RN, 2015, CELL HOST MICROBE, V17, P72, DOI 10.1016/j.chom.2014.11.010
   Claesson MJ, 2012, NATURE, V488, P178, DOI 10.1038/nature11319
   Clark RI, 2015, CELL REP, V12, P1656, DOI 10.1016/j.celrep.2015.08.004
   Colman RJ, 2009, SCIENCE, V325, P201, DOI 10.1126/science.1173635
   Cotillard A, 2013, NATURE, V500, P585, DOI 10.1038/nature12480
   Dutta S, 2016, LIFE SCI, V152, P244, DOI 10.1016/j.lfs.2015.10.025
   Elinav E, 2011, CELL, V145, P745, DOI 10.1016/j.cell.2011.04.022
   Fontana L, 2004, P NATL ACAD SCI USA, V101, P6659, DOI 10.1073/pnas.0308291101
   Goto S, 2007, ANN NY ACAD SCI, V1100, P431, DOI 10.1196/annals.1395.048
   Goto S, 2006, BIOGERONTOLOGY, V7, P135, DOI 10.1007/s10522-006-9011-4
   Haro C, 2016, PLOS ONE, V11, DOI 10.1371/journal.pone.0154090
   He C, 2018, FRONT MICROBIOL, V9, DOI 10.3389/fmicb.2018.00639
   Hopkins MJ, 2001, GUT, V48, P198, DOI 10.1136/gut.48.2.198
   Jeffery IB, 2016, ISME J, V10, P170, DOI 10.1038/ismej.2015.88
   Kok DEG, 2018, J NUTR BIOCHEM, V56, P152, DOI 10.1016/j.jnutbio.2018.01.001
   Ley RE, 2005, P NATL ACAD SCI USA, V102, P11070, DOI 10.1073/pnas.0504978102
   Ley RE, 2006, NATURE, V444, P1022, DOI 10.1038/4441022a
   Liu L, 2011, J CELL BIOL, V193, P257, DOI 10.1083/jcb.201010131
   Markle JGM, 2013, SCIENCE, V339, P1084, DOI 10.1126/science.1233521
   Mattison JA, 2012, NATURE, V489, P318, DOI 10.1038/nature11432
   Mitchell SJ, 2016, CELL METAB, V23, P1093, DOI 10.1016/j.cmet.2016.05.027
   Peng YJ, 2019, FREE RADICAL BIO MED, V136, P96, DOI 10.1016/j.freeradbiomed.2019.04.005
   Qi YL, 2019, INT J BIOL MACROMOL, V124, P627, DOI 10.1016/j.ijbiomac.2018.11.250
   Qin YF, 2018, GENOME BIOL, V19, DOI 10.1186/s13059-018-1389-1
   Radak Z, 2002, EXP GERONTOL, V37, P1423, DOI 10.1016/S0531-5565(02)00116-X
   Ribaric S, 2012, OXID MED CELL LONGEV, V2012, DOI 10.1155/2012/741468
   Roth GS, 2001, ANN NY ACAD SCI, V928, P305
   Singh R, 2015, BIOGERONTOLOGY, V16, P775, DOI 10.1007/s10522-015-9603-y
   Singh R, 2012, AGE, V34, P917, DOI 10.1007/s11357-011-9289-2
   Tang DZ, 2016, J EXP MED, V213, P535, DOI 10.1084/jem.20151100
   Thevaranjan N, 2017, CELL HOST MICROBE, V21, P455, DOI 10.1016/j.chom.2017.03.002
   Turnbaugh PJ, 2006, NATURE, V444, P1027, DOI 10.1038/nature05414
   Turnbaugh PJ, 2009, NATURE, V457, P480, DOI 10.1038/nature07540
   Walford RL, 2002, J GERONTOL A-BIOL, V57, pB211, DOI 10.1093/gerona/57.6.B211
   Wang S, 2018, SCI REP-UK, V8, DOI 10.1038/s41598-018-31353-1
   Wang YH, 2017, SCIENCE, V357, P913, DOI 10.1126/science.aan0677
   Weindruch R, 1996, SCI AM, V274, P46, DOI 10.1038/scientificamerican0196-46
   WEINDRUCH R, 1982, P NATL ACAD SCI-BIOL, V79, P898, DOI 10.1073/pnas.79.3.898
   Yurkovetskiy L, 2013, IMMUNITY, V39, P400, DOI 10.1016/j.immuni.2013.08.013
   Zapata HJ, 2015, J AM GERIATR SOC, V63, P776, DOI 10.1111/jgs.13310
   Zhang CH, 2013, NAT COMMUN, V4, DOI 10.1038/ncomms3163
NR 47
TC 16
Z9 16
U1 4
U2 28
PU SPRINGER
PI NEW YORK
PA 233 SPRING ST, NEW YORK, NY 10013 USA
SN 1389-5729
EI 1573-6768
J9 BIOGERONTOLOGY
JI Biogerontology
PD DEC
PY 2019
VL 20
IS 6
BP 837
EP 848
DI 10.1007/s10522-019-09830-5
PG 12
WC Geriatrics & Gerontology
WE Science Citation Index Expanded (SCI-EXPANDED)
SC Geriatrics & Gerontology
GA JG4ZN
UT WOS:000492082700007
PM 31401701
OA Green Published, hybrid
DA 2022-07-02
ER

PT J
AU Moreira, GV
   Azevedo, FF
   Ribeiro, LM
   Santos, A
   Guadagnini, D
   Gama, P
   Liberti, EA
   Saad, MJA
   Carvalho, CRO
AF Moreira, G. V.
   Azevedo, F. F.
   Ribeiro, L. M.
   Santos, A.
   Guadagnini, D.
   Gama, P.
   Liberti, E. A.
   Saad, M. J. A.
   Carvalho, C. R. O.
TI Liraglutide modulates gut microbiota and reduces NAFLD in obese mice
SO JOURNAL OF NUTRITIONAL BIOCHEMISTRY
LA English
DT Article
DE Gut microbiota; Obesity; NAFLD; Analog of GLP-1; Liraglutide
ID GLUCAGON-LIKE PEPTIDE-1; FATTY LIVER-DISEASE; INSULIN-RESISTANCE;
   AKKERMANSIA-MUCINIPHILA; GLUCOSE-TOLERANCE; MIXED MEAL; DIET; GLP-1;
   ENERGY; INTERFACE
AB Metabolic disorders such as insulin resistance and diabetes are associated with obesity and nonalcoholic fatty liver disease (NAFLD). The aggressive form of a fatty liver disease may progress to cirrhosis and hepatocellular carcinoma. Furthermore, recent studies demonstrated that there is a dysbiosis in the gut microbiota associated with early stages of metabolic disease. Therefore, the identification and repurposing of drugs already used to treat insulin resistance may be an excellent option for other disorders. We evaluated the effect of liraglutide on obesity, NAFLD and gut microbiota modulation in two different animal models of obesity: the ob/ob mice and the high-fat diet (HFD)-fed mice. Liraglutide treatment induced significant weight loss in both obesity models, showed improvements in glycemic parameters and reduced inflammatory cell infiltration in the cecum and the liver. In ob/ob mice, the liraglutide treatment was able to reduce the accumulation of liver fat by 78% and reversed steatosis in the HFD mice. The gut microbiota analysis showed that liraglutide changed the overall composition as well as the relative abundance of weight-relevant phylotypes such as a reduction of Proteobacteria and an increase of Akkermansia muciniphila in the treated HFD group. We show that liraglutide can lead to weight loss and gut microbiota modulations, and is associated with an improvement of NAFLD. Furthermore, by generating a profile of the intestinal microbiota, we compiled a list of potential bacterial targets that may modulate metabolism and induce a metabolic profile that is considered normal or clinically controlled. (C) 2018 Elsevier Inc. All rights reserved.
C1 [Moreira, G. V.; Ribeiro, L. M.; Carvalho, C. R. O.] Univ Sao Paulo, Dept Physiol & Biophys, Inst Biomed Sci, Av Prof Lineu Prestes,1524 ICB 1 USP Butanta, BR-05508000 Sao Paulo, SP, Brazil.
   [Azevedo, F. F.] Univ Estadual Campinas, Sch Nursing, Campinas, SP, Brazil.
   [Santos, A.; Guadagnini, D.; Saad, M. J. A.] Univ Estadual Campinas, Dept Internal Med, Campinas, SP, Brazil.
   [Gama, P.] Univ Sao Paulo, Dept Cell & Dev Biol, Inst Biomed Sci, Sao Paulo, Brazil.
   [Liberti, E. A.] Univ Sao Paulo, Dept Anat, Inst Biomed Sci, Sao Paulo, Brazil.
RP Carvalho, CRO (corresponding author), Univ Sao Paulo, Dept Physiol & Biophys, Inst Biomed Sci, Av Prof Lineu Prestes,1524 ICB 1 USP Butanta, BR-05508000 Sao Paulo, SP, Brazil.
EM croc@icb.usp.br
RI Gama, Patricia/D-4756-2012; Azevedo, Flavia Figueiredo/K-5966-2013;
   Carvalho, Carla R. O./H-6476-2018; Azevedo, Flavia Azevedo
   F/P-6323-2018; Saad, Mario/ABD-8262-2020; Moreira, Gabriela
   Virginia/O-6184-2017; dos Santos, Andrey/J-8648-2014
OI Gama, Patricia/0000-0002-1863-893X; Azevedo, Flavia
   Figueiredo/0000-0002-1356-429X; Carvalho, Carla R.
   O./0000-0001-5824-8656; Moreira, Gabriela Virginia/0000-0002-7855-1967;
   dos Santos, Andrey/0000-0003-2922-3032
FU Fundacao de Amparo a Pesquisa do Estado de Sao Paulo (FAPESP);
   Coordenacao de Aperfeicoamento de Pessoal de Nivel Superior (CAPES)
FX These studies were supported by grants from Fundacao de Amparo a
   Pesquisa do Estado de Sao Paulo (FAPESP) and Coordenacao de
   Aperfeicoamento de Pessoal de Nivel Superior (CAPES).
CR Backhed F, 2005, SCIENCE, V307, P1915, DOI 10.1126/science.1104816
   Beaumont M, 2016, GENOME BIOL, V17, DOI 10.1186/s13059-016-1052-7
   Betrapally NS, 2016, GASTROENTEROLOGY, V150, P1745, DOI 10.1053/j.gastro.2016.02.073
   Bonora E, 2000, DIABETES CARE, V23, P57, DOI 10.2337/diacare.23.1.57
   Buganova M, 2017, J ENDOCRINOL, V233, P93, DOI 10.1530/JOE-16-0478
   Cani PD, 2007, CURR OPIN CLIN NUTR, V10, P729, DOI 10.1097/MCO.0b013e3282efdebb
   Cani PD, 2013, CURR OPIN PHARMACOL, V13, P935, DOI 10.1016/j.coph.2013.09.008
   Chen ZB, 2016, SCI REP-UK, V6, DOI 10.1038/srep20004
   Chichlowski M, 2008, COMPARATIVE MED, V58, P534
   Dalby MJ, 2017, CELL REP, V21, P1521, DOI 10.1016/j.celrep.2017.10.056
   Dalgaard M, 2004, METABOLISM, V53, P77, DOI 10.1016/j.metabol.2003.08.011
   Deacon CF, 2012, DIABETES, V61, P2219, DOI 10.2337/db12-0649
   Del Chierico F, 2017, HEPATOLOGY, V65, P451, DOI 10.1002/hep.28572
   Derrien M, 2010, GUT MICROBES, V1, P254, DOI 10.4161/gmic.1.4.12778
   Duncan SH, 2008, INT J OBESITY, V32, P1720, DOI 10.1038/ijo.2008.155
   Everard A, 2014, REV ENDOCR METAB DIS, V15, P189, DOI 10.1007/s11154-014-9288-6
   Everard A, 2014, ISME J, V8, P2116, DOI 10.1038/ismej.2014.45
   Everard A, 2013, P NATL ACAD SCI USA, V110, P9066, DOI 10.1073/pnas.1219451110
   HU HJ, 2015, PLOS ONE, V10, DOI DOI 10.1371/JOURNAL.PONE.0134333
   Hwang I, 2015, FASEB J, V29, P2397, DOI 10.1096/fj.14-265983
   Iwasaki M, 2012, J DIABETES INVEST, V3, P464, DOI 10.1111/j.2040-1124.2012.00214.x
   Johansson MEV, 2011, P NATL ACAD SCI USA, V108, P4659, DOI 10.1073/pnas.1006451107
   Kirpich IA, 2015, CLIN BIOCHEM, V48, P923, DOI 10.1016/j.clinbiochem.2015.06.023
   Kleiner DE, 2005, HEPATOLOGY, V41, P1313, DOI 10.1002/hep.20701
   Knudsen LB, 2000, J MED CHEM, V43, P1664, DOI 10.1021/jm9909645
   Ladenheim EE, 2015, DRUG DES DEV THER, V9, P1867, DOI 10.2147/DDDT.S58459
   Le Chatelier E, 2013, NATURE, V500, P541, DOI 10.1038/nature12506
   Le Roy T, 2013, GUT, V62, P1787, DOI 10.1136/gutjnl-2012-303816
   Ley RE, 2005, P NATL ACAD SCI USA, V102, P11070, DOI 10.1073/pnas.0504978102
   Loomba R, 2017, CELL METAB, V25, P1054, DOI 10.1016/j.cmet.2017.04.001
   Marcal AC, 2013, BRIT J NUTR, V109, P2154, DOI 10.1017/S0007114512004576
   Merga Y, 2014, DIGEST DIS, V32, P475, DOI 10.1159/000358156
   Montandon SA, 2017, GENES-BASEL, V8, DOI 10.3390/genes8100250
   Mutlu EA, 2012, AM J PHYSIOL-GASTR L, V302, pG966, DOI 10.1152/ajpgi.00380.2011
   Rask E, 2001, DIABETES CARE, V24, P1640, DOI 10.2337/diacare.24.9.1640
   Remely M, 2016, ENDOCR METAB IMMUNE, V16, P99, DOI 10.2174/1871530316666160831093813
   Robertson CE, 2013, BIOINFORMATICS, V29, P3100, DOI 10.1093/bioinformatics/btt526
   Rotman Y, 2017, GUT, V66, P180, DOI 10.1136/gutjnl-2016-312431
   SCOTT AM, 1981, DIABETOLOGIA, V21, P470
   Segata N, 2011, GENOME BIOL, V12, DOI 10.1186/gb-2011-12-6-r60
   Shanahan F, 2002, BEST PRACT RES CL GA, V16, P915, DOI 10.1053/bega.2002.0342
   Smits MM, 2016, DIABETES OBES METAB, V18, P1217, DOI 10.1111/dom.12748
   Sturis J, 2003, BRIT J PHARMACOL, V140, P123, DOI 10.1038/sj.bjp.0705397
   Tailford LE, 2015, FRONT GENET, V6, DOI 10.3389/fgene.2015.00081
   Tilg H, 2016, GUT, V65, P2035, DOI 10.1136/gutjnl-2016-312729
   Tsuda T, 2015, MOL NUTR FOOD RES, V59, P1264, DOI 10.1002/mnfr.201400871
   Turnbaugh PJ, 2006, NATURE, V444, P1027, DOI 10.1038/nature05414
   Vilsboll T, 2012, DIABETES OBES METAB, V14, P41, DOI 10.1111/j.1463-1326.2012.01579.x
   Yadav H, 2013, J BIOL CHEM, V288, P25088, DOI 10.1074/jbc.M113.452516
   Zhang Q, 2018, EXP BIOL MED, V243, P34, DOI 10.1177/1535370217743765
   Zhu LX, 2013, HEPATOLOGY, V57, P601, DOI 10.1002/hep.26093
NR 51
TC 61
Z9 64
U1 2
U2 33
PU ELSEVIER SCIENCE INC
PI NEW YORK
PA STE 800, 230 PARK AVE, NEW YORK, NY 10169 USA
SN 0955-2863
EI 1873-4847
J9 J NUTR BIOCHEM
JI J. Nutr. Biochem.
PD DEC
PY 2018
VL 62
BP 143
EP 154
DI 10.1016/j.jnutbio.2018.07.009
PG 12
WC Biochemistry & Molecular Biology; Nutrition & Dietetics
WE Science Citation Index Expanded (SCI-EXPANDED)
SC Biochemistry & Molecular Biology; Nutrition & Dietetics
GA HD6UP
UT WOS:000452684500016
PM 30292107
DA 2022-07-02
ER

PT J
AU Deng, XR
   Wang, PX
   Yuan, HJ
AF Deng, Xinru
   Wang, Pengxu
   Yuan, Huijuan
TI Epidemiology, risk factors across the spectrum of age-related metabolic
   diseases
SO JOURNAL OF TRACE ELEMENTS IN MEDICINE AND BIOLOGY
LA English
DT Review
DE Epidemiology; Aging; Metabolic diseases
ID NONALCOHOLIC FATTY LIVER; AMBIENT AIR-POLLUTION; LONG-TERM EXPOSURE;
   UNITED-STATES; CIGARETTE-SMOKING; GUT MICROBIOTA; CHINESE ADULTS;
   CARDIOVASCULAR-DISEASE; HYPERTENSIVE PATIENTS; DIABETES-MELLITUS
AB Background: Population aging is dynamic process of increasing proportion of older adults in the total population, which is an inescapable result of decline in fertility rate and extension in life expectancy. Inevitably, age-related metabolic diseases, for example obesity, type 2 diabetes, metabolic syndrome, dyslipidemia, and nonalcoholic fatty liver disease, are becoming epidemic globally along with the demographic transition.
   Content: The review examines the literatures related to: 1) the epidemiology of age related metabolic diseases including obesity, type 2 diabetes, metabolic syndrome, dyslipidemia, and nonalcoholic fatty liver disease; and 2) the risk factors of age related metabolic diseases including genetic factors, diet, smoking, Physical activity, intestinal microbiota and environmental factors.
   Conclusion: Population aging is becoming epidemic worldwide, resulting in increasing incidence and prevalence of a serious of age-related metabolic diseases. Both genetic and environmental factors contribute to the diseases, thus interventions targeting on these factors may have beneficial effect on the development of age-related metabolic diseases.
C1 [Deng, Xinru; Yuan, Huijuan] Zhengzhou Univ, Henan Prov Peoples Hosp, Dept Endocrinol, Peoples Hosp, Zhengzhou 450003, Henan, Peoples R China.
   [Wang, Pengxu] Henan Univ, Henan Prov Peoples Hosp, Dept Endocrinol, Peoples Hosp, Zhengzhou 450003, Henan, Peoples R China.
RP Yuan, HJ (corresponding author), Zhengzhou Univ, Henan Prov Peoples Hosp, Dept Endocrinol, Peoples Hosp, Zhengzhou 450003, Henan, Peoples R China.
EM lmls3712@163.com
OI Deng, Xinru/0000-0003-3747-9310
FU National Natural Science Foundation of China [81970705]; Central Plains
   Thousand Talents Plan [204200510026]
FX The study was funded by The National Natural Science Foundation of China
   (81970705) and Central Plains Thousand Talents Plan (204200510026).
CR Abbas S, 2013, J BIOMED SCI, V20, DOI 10.1186/1423-0127-20-80
   Adhikari B., 2008, Morbidity and Mortality Weekly Report, V57, P1226
   Afshin A, 2017, NEW ENGL J MED, V377, P13, DOI 10.1056/NEJMoa1614362
   Ali O, 2013, WORLD J DIABETES, V4, P114, DOI 10.4239/wjd.v4.i4.114
   Asrih M, 2014, CLIN NUTR, V33, P186, DOI 10.1016/j.clnu.2013.11.003
   Assy N, 2009, WORLD J GASTROENTERO, V15, P1809, DOI 10.3748/wjg.15.1809
   Backhed F, 2004, P NATL ACAD SCI USA, V101, P15718, DOI 10.1073/pnas.0407076101
   Backhed F, 2005, SCIENCE, V307, P1915, DOI 10.1126/science.1104816
   Backhed F, 2009, J PEDIATR GASTR NUTR, V48, pS56, DOI 10.1097/MPG.0b013e3181a11851
   Bellentani S, 2017, LIVER INT, V37, P81, DOI 10.1111/liv.13299
   Besingi W, 2014, HUM MOL GENET, V23, P2290, DOI 10.1093/hmg/ddt621
   Cai L, 2012, CLIN EXP HYPERTENS, V34, P45, DOI 10.3109/10641963.2011.618206
   Campbell SC, 2008, ATHEROSCLEROSIS, V201, P225, DOI 10.1016/j.atherosclerosis.2008.04.046
   Cena H, 2011, NUTR REV, V69, P745, DOI 10.1111/j.1753-4887.2011.00446.x
   Chang CM, 2015, BMC PUBLIC HEALTH, V15, DOI 10.1186/s12889-015-1617-5
   Chen R, 2019, BIOSCI TRENDS, V13, P287, DOI 10.5582/bst.2019.01213
   Christensen K, 2009, LANCET, V374, P1196, DOI 10.1016/S0140-6736(09)61460-4
   Clair C, 2011, DIABETES CARE, V34, P2250, DOI 10.2337/dc11-0710
   D.o.E.a.S.A. United Nations, 2019, STESASERA423 DOEASA
   Davidsohn N, 2019, P NATL ACAD SCI USA, V116, P23505, DOI 10.1073/pnas.1910073116
   de Sousa-Uva M, 2016, PRIM CARE DIABETES, V10, P329, DOI 10.1016/j.pcd.2016.05.003
   Debedat J, 2019, SEMIN IMMUNOPATHOL, V41, P461, DOI 10.1007/s00281-019-00738-3
   Dzien A, 2004, DIABETES OBES METAB, V6, P127, DOI 10.1111/j.1462-8902.2004.00324.x
   Fantin F, 2019, NUTRIENTS, V11, DOI 10.3390/nu11071667
   Gallo V, 2010, EPIDEMIOLOGY, V21, P207, DOI 10.1097/EDE.0b013e3181c9fdad
   Golabi P, 2019, BMC GASTROENTEROL, V19, DOI 10.1186/s12876-019-0972-6
   Guo YM, 2013, BMJ-BRIT MED J, V347, DOI 10.1136/bmj.f7139
   Halperin RO, 2006, HYPERTENSION, V47, P45, DOI 10.1161/01.HYP.0000196306.42418.0e
   Han TS, 2013, BEST PRACT RES CL EN, V27, P509, DOI 10.1016/j.beem.2013.04.012
   He D, 2014, ENDOCRINE, V46, P231, DOI 10.1007/s12020-013-0110-0
   Hu DS, 2008, DIABETES RES CLIN PR, V81, P250, DOI 10.1016/j.diabres.2008.04.008
   Internaltional Diabetes Federation, 2017, IDF DIABETES ATALAS
   Janus ED, 2010, MED J AUSTRALIA, V192, P127, DOI 10.5694/j.1326-5377.2010.tb03449.x
   Jiang S, 2016, INT ARCH OCC ENV HEA, V89, P911, DOI 10.1007/s00420-016-1129-3
   Kaduka LU, 2012, DIABETES CARE, V35, P887, DOI 10.2337/dc11-0537
   Kellow NJ, 2014, BRIT J NUTR, V111, P1147, DOI 10.1017/S0007114513003607
   Kwasniewska M, 2012, MENOPAUSE, V19, P194, DOI 10.1097/gme.0b013e3182273035
   Lacroix M, 2020, MOL METAB, V33, P2, DOI 10.1016/j.molmet.2019.10.002
   Lajous M, 2013, DIABETES CARE, V36, P2720, DOI 10.2337/dc12-2173
   Larsson SC, 2019, J SCI MED SPORT, V22, P562, DOI 10.1016/j.jsams.2018.11.020
   Lewis SJ, 2008, INT J CLIN PRACT, V62, P1168, DOI 10.1111/j.1742-1241.2008.01770.x
   Li YF, 2013, MMWR-MORBID MORTAL W, V62, P209
   Lim EL, 2011, DIABETOLOGIA, V54, P2506, DOI 10.1007/s00125-011-2204-7
   Liu FF, 2019, ENVIRON POLLUT, V252, P1235, DOI 10.1016/j.envpol.2019.06.033
   Lunenfeld B, 2002, WORLD J UROL, V20, P11, DOI 10.1007/s00345-002-0250-y
   Machado MV, 2008, SCAND J GASTROENTERO, V43, P95, DOI 10.1080/00365520701559003
   Mahajan R, 2020, HEART, V106, P58, DOI 10.1136/heartjnl-2019-314770
   Manschot A, 2014, PREV MED, V59, P42, DOI 10.1016/j.ypmed.2013.11.013
   Marchesini G, 2003, HEPATOLOGY, V37, P917, DOI 10.1053/jhep.2003.50161
   Masterton GS, 2010, ALIMENT PHARM THER, V31, P679, DOI 10.1111/j.1365-2036.2010.04230.x
   Mattei J, 2017, J NUTR, V147, P661, DOI 10.3945/jn.116.245431
   McDonald M, 2009, J GERONTOL A-BIOL, V64, P256, DOI 10.1093/gerona/gln016
   Misra A, 2011, INT J OBESITY, V35, P167, DOI 10.1038/ijo.2010.135
   Misra A, 2009, METAB SYNDR RELAT D, V7, P497, DOI 10.1089/met.2009.0024
   Murea M., 2012, REV DIABET STUD, V9, DOI DOI 10.1900/RDS.2011.9.6
   Musso G, 2010, DIABETES CARE, V33, P2277, DOI 10.2337/dc10-0556
   Nakanishi N, 2005, IND HEALTH, V43, P295, DOI 10.2486/indhealth.43.295
   Ning G, 2011, ANN INTERN MED, V155, P368, DOI 10.7326/0003-4819-155-6-201109200-00005
   Pan A, 2015, LANCET DIABETES ENDO, V3, P958, DOI 10.1016/S2213-8587(15)00316-2
   Pan WH, 2008, ASIA PAC J CLIN NUTR, V17, P37
   Pandey A, 2015, DIABETES CARE, V38, P1494, DOI 10.2337/dc14-2378
   Paoli A, 2019, NUTRIENTS, V11, DOI 10.3390/nu11040719
   Peng KP, 2017, AM J MED SCI, V353, P236, DOI 10.1016/j.amjms.2017.01.002
   Puppala J, 2013, J GENET GENOMICS, V40, P15, DOI 10.1016/j.jgg.2012.12.001
   Rajkumar S, 2019, ENVIRON RES, V170, P46, DOI 10.1016/j.envres.2018.12.010
   Rathmann W, 2013, DTSCH ARZTEBL INT, V110, P331, DOI 10.3238/arztebl.2013.0331
   Reitsma MB, 2017, LANCET, V389, P1885, DOI 10.1016/S0140-6736(17)30819-X
   Rejeski WJ, 2012, NEW ENGL J MED, V366, P1209, DOI 10.1056/NEJMoa1110294
   Sawant A, 2011, CHOLESTEROL, DOI 10.1155/2011/920983
   Schwimmer JB, 2009, GASTROENTEROLOGY, V136, P1585, DOI 10.1053/j.gastro.2009.01.050
   Senechal M, 2013, DIABETES CARE, V36, P2843, DOI 10.2337/dc12-2428
   Sever PS, 2004, DRUGS, V64, P43, DOI 10.2165/00003495-200464002-00005
   Slagter SN, 2013, BMC MED, V11, DOI 10.1186/1741-7015-11-195
   Sokka T, 2008, CLIN EXP RHEUMATOL, V26, pS35, DOI 10.1161/CIRCULATIONAHA.109.192644
   Teramoto T, 2015, J ATHEROSCLER THROMB, V22, P62, DOI 10.5551/jat.25304
   Tian HG, 2009, PREV MED, V48, P59, DOI 10.1016/j.ypmed.2008.10.020
   Tomkin GH, 2008, DIABETES CARE, V31, pS241, DOI 10.2337/dc08-s260
   Vandenberg LN, 2007, REPROD TOXICOL, V24, P139, DOI 10.1016/j.reprotox.2007.07.010
   Wadden TA, 2006, OBESITY, V14, P737
   Wang TG, 2012, J CLIN ENDOCR METAB, V97, pE223, DOI 10.1210/jc.2011-1989
   Wang Y, 2007, EPIDEMIOL REV, V29, P6, DOI 10.1093/epirev/mxm007
   Wannamethee SG, 2005, ARCH INTERN MED, V165, P1035, DOI 10.1001/archinte.165.9.1035
   World Health Organization, 2000, WHO TECH REP SER, DOI DOI 10.1016/J.BBI.2016.02.019
   Wu H, 2017, NAT MED, V23, P850, DOI 10.1038/nm.4345
   Wu Yang-feng, 2005, Zhonghua Yufang Yixue Zazhi, V39, P316
   Xiang J, 2008, J CLIN ENDOCR METAB, V93, P4107, DOI 10.1210/jc.2008-0161
   Xu M, 2010, PLOS ONE, V5, DOI 10.1371/journal.pone.0014022
   Xu Y, 2013, JAMA-J AM MED ASSOC, V310, P948, DOI 10.1001/jama.2013.168118
   Yang BY, 2018, ENVIRON RES, V164, P204, DOI 10.1016/j.envres.2018.02.029
   Yang WY, 2010, NEW ENGL J MED, V362, P1090, DOI 10.1056/NEJMoa0908292
   Yoon KH, 2006, LANCET, V368, P1681, DOI 10.1016/S0140-6736(06)69703-1
   Younossi ZM, 2020, GUT, V69, P564, DOI 10.1136/gutjnl-2019-318813
   Yuan JM, 1996, JAMA-J AM MED ASSOC, V275, P1646, DOI 10.1001/jama.275.21.1646
   Zhao HY, 2012, CLIN BIOCHEM, V45, P1602, DOI 10.1016/j.clinbiochem.2012.08.024
   Zhao LP, 2018, SCIENCE, V359, P1151, DOI 10.1126/science.aao5774
   Zhao LP, 2013, NAT REV MICROBIOL, V11, P639, DOI 10.1038/nrmicro3089
   Zhao YS, 2017, PROC INT CONF ANTI, P11, DOI 10.1109/ICASID.2017.8285734
   Zheng YT, 2018, BMC PUBLIC HEALTH, V18, DOI 10.1186/s12889-018-5549-8
   Zhou BF, 2002, BIOMED ENVIRON SCI, V15, P83
   Zhou J, 2014, HORM METAB RES, V46, P201, DOI 10.1055/s-0033-1357139
NR 100
TC 4
Z9 4
U1 3
U2 28
PU ELSEVIER GMBH
PI MUNICH
PA HACKERBRUCKE 6, 80335 MUNICH, GERMANY
SN 0946-672X
EI 1878-3252
J9 J TRACE ELEM MED BIO
JI J. Trace Elem. Med. Biol.
PD SEP
PY 2020
VL 61
AR 126497
DI 10.1016/j.jtemb.2020.126497
PG 6
WC Biochemistry & Molecular Biology; Endocrinology & Metabolism
WE Science Citation Index Expanded (SCI-EXPANDED)
SC Biochemistry & Molecular Biology; Endocrinology & Metabolism
GA MC6AG
UT WOS:000543366700001
PM 32247247
DA 2022-07-02
ER

PT J
AU Scheithauer, TPM
   Rampanelli, E
   Nieuwdorp, M
   Vallance, BA
   Verchere, CB
   van Raalte, DH
   Herrema, H
AF Scheithauer, Torsten P. M.
   Rampanelli, Elena
   Nieuwdorp, Max
   Vallance, Bruce A.
   Verchere, C. Bruce
   van Raalte, Daniel H.
   Herrema, Hilde
TI Gut Microbiota as a Trigger for Metabolic Inflammation in Obesity and
   Type 2 Diabetes
SO FRONTIERS IN IMMUNOLOGY
LA English
DT Review
DE microbiota; obesity; metainflammation; metabolism; diabetes
ID TUMOR-NECROSIS-FACTOR; CHAIN FATTY-ACIDS; INDUCED INSULIN-RESISTANCE;
   TOLL-LIKE RECEPTORS; ADIPOSE-TISSUE INFLAMMATION; LOW-GRADE
   INFLAMMATION; PANCREATIC BETA-CELL; DIET-INDUCED OBESITY; MONOCYTE
   CHEMOATTRACTANT PROTEIN-1; N-TERMINAL KINASE
AB The gut microbiota has been linked to the development of obesity and type 2 diabetes (T2D). The underlying mechanisms as to how intestinal microbiota may contribute to T2D are only partly understood. It becomes progressively clear that T2D is characterized by a chronic state of low-grade inflammation, which has been linked to the development of insulin resistance. Here, we review the current evidence that intestinal microbiota, and the metabolites they produce, could drive the development of insulin resistance in obesity and T2D, possibly by initiating an inflammatory response. First, we will summarize major findings about immunological and gut microbial changes in these metabolic diseases. Next, we will give a detailed view on how gut microbial changes have been implicated in low-grade inflammation. Lastly, we will critically discuss clinical studies that focus on the interaction between gut microbiota and the immune system in metabolic disease. Overall, there is strong evidence that the tripartite interaction between gut microbiota, host immune system and metabolism is a critical partaker in the pathophysiology of obesity and T2D.
C1 [Scheithauer, Torsten P. M.; Nieuwdorp, Max; van Raalte, Daniel H.] Univ Amsterdam, Vrije Univ VU, Univ Med Ctr, Dept Internal Med,Med Ctr UMC, Amsterdam, Netherlands.
   [Scheithauer, Torsten P. M.; Rampanelli, Elena; Nieuwdorp, Max; van Raalte, Daniel H.; Herrema, Hilde] Univ Amsterdam, Acad Med Ctr, Med Ctr UMC, Dept Expt Vasc Med, Amsterdam, Netherlands.
   [Vallance, Bruce A.] Child & Family Res Inst, Dept Pediat, Div Gastroenterol, Vancouver, BC, Canada.
   [Verchere, C. Bruce] Univ British Columbia, Dept Surg, Vancouver, BC, Canada.
   [Verchere, C. Bruce] BC Childrens Hosp Res Inst, Vancouver, BC, Canada.
RP Scheithauer, TPM (corresponding author), Univ Amsterdam, Vrije Univ VU, Univ Med Ctr, Dept Internal Med,Med Ctr UMC, Amsterdam, Netherlands.; Scheithauer, TPM (corresponding author), Univ Amsterdam, Acad Med Ctr, Med Ctr UMC, Dept Expt Vasc Med, Amsterdam, Netherlands.
EM t.p.scheithauer@amsterdamumc.nl
RI Rampanelli, Elena/AAJ-9119-2020
OI Rampanelli, Elena/0000-0002-7742-0092; Vallance,
   Bruce/0000-0003-1345-6747; Herrema, Hilde/0000-0002-0112-6348; van
   Raalte, Daniel/0000-0003-2894-6124
FU CIHR [PJT - 153156] Funding Source: Medline; NIAID NIH HHS [R01
   AI134766] Funding Source: Medline
CR Agudelo LZ, 2018, CELL METAB, V27, P378, DOI 10.1016/j.cmet.2018.01.004
   Akbari V, 2016, NUTR REV, V74, P774, DOI 10.1093/nutrit/nuw039
   Allaband C, 2019, CLIN GASTROENTEROL H, V17, P218, DOI 10.1016/j.cgh.2018.09.017
   Allaire JM, 2018, TRENDS IMMUNOL, V39, P677, DOI 10.1016/j.it.2018.04.002
   Amar J, 2011, DIABETOLOGIA, V54, P3055, DOI 10.1007/s00125-011-2329-8
   Amar J, 2011, EMBO MOL MED, V3, P559, DOI 10.1002/emmm.201100159
   Andrews C, 2018, FRONT IMMUNOL, V9, DOI 10.3389/fimmu.2018.01270
   ARDAWI MSM, 1985, BIOCHEM J, V231, P713, DOI 10.1042/bj2310713
   Azad MB, 2016, BJOG-INT J OBSTET GY, V123, P983, DOI 10.1111/1471-0528.13601
   Baban B, 2009, J IMMUNOL, V183, P2475, DOI 10.4049/jimmunol.0900986
   Backhed F, 2004, P NATL ACAD SCI USA, V101, P15718, DOI 10.1073/pnas.0407076101
   Backhed F, 2007, P NATL ACAD SCI USA, V104, P979, DOI 10.1073/pnas.0605374104
   Bakker GJ, 2019, PHYSIOL REP, V7, DOI 10.14814/phy2.14199
   Bal SM, 2020, NAT REV IMMUNOL, V20, P552, DOI 10.1038/s41577-020-0282-9
   Belkaid Y, 2014, CELL, V157, P121, DOI 10.1016/j.cell.2014.03.011
   Beserra BTS, 2015, CLIN NUTR, V34, P845, DOI 10.1016/j.clnu.2014.10.004
   Bloomgarden Z, 2018, J DIABETES, V10, P350, DOI 10.1111/1753-0407.12645
   Boulenouar S, 2017, IMMUNITY, V46, P273, DOI 10.1016/j.immuni.2017.01.008
   Brenchley JM, 2012, ANNU REV IMMUNOL, V30, P149, DOI 10.1146/annurev-immunol-020711-075001
   Brestoff JR, 2015, NATURE, V519, P242, DOI 10.1038/nature14115
   Burcelin R, 2016, MOL METAB, V5, P771, DOI 10.1016/j.molmet.2016.05.016
   Byrne CS, 2015, INT J OBESITY, V39, P1331, DOI 10.1038/ijo.2015.84
   Canfora EE, 2015, NAT REV ENDOCRINOL, V11, P577, DOI 10.1038/nrendo.2015.128
   Cani PD, 2009, GUT, V58, P1091, DOI 10.1136/gut.2008.165886
   Cani PD, 2008, DIABETES, V57, P1470, DOI 10.2337/db07-1403
   Cani PD, 2007, BRIT J NUTR, V98, P32, DOI 10.1017/S0007114507691648
   Cani PD, 2007, DIABETES, V56, P1761, DOI 10.2337/db06-1491
   Cani PD, 2019, NAT REV ENDOCRINOL, V15, P69, DOI 10.1038/s41574-018-0143-9
   Castoldi A, 2016, FRONT IMMUNOL, V6, DOI 10.3389/fimmu.2015.00637
   Catanzaro JR, 2019, SCI REP-UK, V9, DOI 10.1038/s41598-019-49923-2
   Cavallari JF, 2017, CELL METAB, V25, P1063, DOI 10.1016/j.cmet.2017.03.021
   Cavelti-Weder C, 2012, DIABETES CARE, V35, P1654, DOI 10.2337/dc11-2219
   Chambers ES, 2019, GUT, V68, P1430, DOI 10.1136/gutjnl-2019-318424
   Chambers Edward S, 2018, Curr Nutr Rep, V7, P198, DOI 10.1007/s13668-018-0248-8
   Chambers ES, 2015, GUT, V64, P1744, DOI 10.1136/gutjnl-2014-307913
   Chassaing B, 2014, GASTROENTEROLOGY, V147, P1363, DOI 10.1053/j.gastro.2014.08.033
   Chen L, 2017, NAT IMMUNOL, V18, P541, DOI 10.1038/ni.3690
   Chen LL, 2019, NAT COMMUN, V10, DOI 10.1038/s41467-019-12540-8
   Chen ML, 2017, J AM HEART ASSOC, V6, DOI 10.1161/JAHA.117.006347
   Christ A, 2019, NAT REV IMMUNOL, V19, P267, DOI 10.1038/s41577-019-0156-1
   Clarke TB, 2010, NAT MED, V16, P228, DOI 10.1038/nm.2087
   Cordain L, 2005, AM J CLIN NUTR, V81, P341, DOI 10.1093/ajcn.81.2.341
   Cotillard A, 2013, NATURE, V500, P585, DOI 10.1038/nature12480
   Dalmas E, 2014, DIABETES, V63, P1966, DOI 10.2337/db13-1511
   Dasu MR, 2010, DIABETES CARE, V33, P861, DOI 10.2337/dc09-1799
   de Groot P, 2020, GUT, V69, P502, DOI 10.1136/gutjnl-2019-318320
   de la Cuesta-Zuluaga J, 2019, NUTRIENTS, V11, DOI 10.3390/nu11010051
   DeFronzo RA, 2009, DIABETES, V58, P773, DOI 10.2337/db09-9028
   DeFuria J, 2013, P NATL ACAD SCI USA, V110, P5133, DOI 10.1073/pnas.1215840110
   Deguine Jacques, 2014, F1000Prime Rep, V6, P97, DOI 10.12703/P6-97
   den Besten G, 2015, DIABETES, V64, P2398, DOI 10.2337/db14-1213
   Denou E, 2015, EMBO MOL MED, V7, P259, DOI 10.15252/emmm.201404169
   Depommier C, 2019, NAT MED, V25, P1096, DOI 10.1038/s41591-019-0495-2
   Deschasaux M, 2018, NAT MED, V24, P1526, DOI 10.1038/s41591-018-0160-1
   Deshmane SL, 2009, J INTERF CYTOK RES, V29, P313, DOI 10.1089/jir.2008.0027
   Dominguez H, 2005, J VASC RES, V42, P517, DOI 10.1159/000088261
   Donath MY, 2014, NAT REV DRUG DISCOV, V13, P465, DOI 10.1038/nrd4275
   Donath MY, 2009, PHYSIOLOGY, V24, P325, DOI 10.1152/physiol.00032.2009
   Dror E, 2017, NAT IMMUNOL, V18, P283, DOI 10.1038/ni.3659
   Dudakov JA, 2015, ANNU REV IMMUNOL, V33, P747, DOI 10.1146/annurev-immunol-032414-112123
   Duparc T, 2017, GUT, V66, P620, DOI 10.1136/gutjnl-2015-310904
   Eguchi K, 2012, CELL METAB, V15, P518, DOI 10.1016/j.cmet.2012.01.023
   Ehses JA, 2007, DIABETES, V56, P2356, DOI 10.2337/db06-1650
   EISEMAN B, 1958, SURGERY, V44, P854
   Elinav E, 2011, CELL, V145, P745, DOI 10.1016/j.cell.2011.04.022
   Ellingsgaard H, 2008, P NATL ACAD SCI USA, V105, P13163, DOI 10.1073/pnas.0801059105
   Ellingsgaard H, 2011, NAT MED, V17, P1481, DOI 10.1038/nm.2513
   Emanuelli B, 2000, J BIOL CHEM, V275, P15985, DOI 10.1074/jbc.275.21.15985
   Erny D, 2015, NAT NEUROSCI, V18, P965, DOI 10.1038/nn.4030
   Erridge C, 2007, AM J CLIN NUTR, V86, P1286, DOI 10.1093/ajcn/86.5.1286
   Esposito K, 2003, J CLIN ENDOCR METAB, V88, P1055, DOI 10.1210/jc.2002-021437
   Everard A, 2014, NAT COMMUN, V5, DOI 10.1038/ncomms6648
   Everard A, 2013, P NATL ACAD SCI USA, V110, P9066, DOI 10.1073/pnas.1219451110
   Everard A, 2011, DIABETES, V60, P2775, DOI 10.2337/db11-0227
   Fagarasan S, 2002, SCIENCE, V298, P1424, DOI 10.1126/science.1077336
   Fatkhullina AR, 2018, IMMUNITY, V49, P943, DOI 10.1016/j.immuni.2018.09.011
   Fei N, 2013, ISME J, V7, P880, DOI 10.1038/ismej.2012.153
   Fleischman A, 2008, DIABETES CARE, V31, P289, DOI 10.2337/dc07-1338
   Flores-Guerrero JL, 2018, J CLIN MED, V7, DOI 10.3390/jcm7120513
   Fouts DE, 2012, J HEPATOL, V56, P1283, DOI 10.1016/j.jhep.2012.01.019
   Franckhauser S, 2008, DIABETOLOGIA, V51, P1306, DOI 10.1007/s00125-008-0998-8
   Freedman SB, 2018, NEW ENGL J MED, V379, P2015, DOI [10.1056/NEJMoa1802597, 10.1056/nejmoa1802597]
   Furet JP, 2010, DIABETES, V59, P3049, DOI 10.2337/db10-0253
   Galazzo G, 2020, GASTROENTEROLOGY, V158, P1584, DOI 10.1053/j.gastro.2020.01.024
   Gao ZG, 2009, DIABETES, V58, P1509, DOI 10.2337/db08-1637
   Gomes JMG, 2017, METABOLISM, V68, P133, DOI 10.1016/j.metabol.2016.12.009
   Ghanim H, 2008, DIABETES CARE, V31, P1827, DOI 10.2337/dc08-0561
   Gharagozloo M, 2018, FRONT IMMUNOL, V8, DOI 10.3389/fimmu.2017.02012
   Ghoshal S, 2009, J LIPID RES, V50, P90, DOI 10.1194/jlr.M800156-JLR200
   Giannoudaki E, 2019, NAT COMMUN, V10, DOI 10.1038/s41467-019-11944-w
   Glatz JFC, 2018, J LIPID RES, V59, P1084, DOI 10.1194/jlr.R082933
   Goodrich JK, 2014, CELL, V159, P789, DOI 10.1016/j.cell.2014.09.053
   Gregor MF, 2011, ANNU REV IMMUNOL, V29, P415, DOI 10.1146/annurev-immunol-031210-101322
   Griffith JW, 2014, ANNU REV IMMUNOL, V32, P659, DOI 10.1146/annurev-immunol-032713-120145
   Gual P, 2005, BIOCHIMIE, V87, P99, DOI 10.1016/j.biochi.2004.10.019
   Guo SH, 2013, AM J PATHOL, V182, P375, DOI 10.1016/j.ajpath.2012.10.014
   Hall JA, 2008, IMMUNITY, V29, P637, DOI 10.1016/j.immuni.2008.08.009
   Hapfelmeier S, 2010, SCIENCE, V328, P1705, DOI 10.1126/science.1188454
   Harte AL, 2012, DIABETES CARE, V35, P375, DOI 10.2337/dc11-1593
   Hasnain SZ, 2014, NAT MED, V20, P1417, DOI 10.1038/nm.3705
   Heianza Y, 2019, GUT, V68, P263, DOI 10.1136/gutjnl-2018-316155
   Heine RJ, 2006, BMJ-BRIT MED J, V333, P1200, DOI 10.1136/bmj.39022.462546.80
   Henao-Mejia J, 2012, NATURE, V482, P179, DOI 10.1038/nature10809
   Hendrikx T, 2019, GUT, V68, P1504, DOI 10.1136/gutjnl-2018-317232
   Hill C, 2014, NAT REV GASTRO HEPAT, V11, P506, DOI 10.1038/nrgastro.2014.66
   Hirosumi J, 2002, NATURE, V420, P333, DOI 10.1038/nature01137
   Ho KT, 2010, METABOLISM, V59, P1717, DOI 10.1016/j.metabol.2010.04.010
   Hong EG, 2009, DIABETES, V58, P2525, DOI 10.2337/db08-1261
   Hotamisligil GS, 2017, NATURE, V542, P177, DOI 10.1038/nature21363
   HOTAMISLIGIL GS, 1993, SCIENCE, V259, P87, DOI 10.1126/science.7678183
   HOTAMISLIGIL GS, 1995, J CLIN INVEST, V95, P2409, DOI 10.1172/JCI117936
   Hsu BB, 2019, CELL HOST MICROBE, V25, P803, DOI 10.1016/j.chom.2019.05.001
   Huang W, 2010, DIABETES, V59, P347, DOI 10.2337/db09-0016
   Huang WD, 2006, SCIENCE, V312, P233, DOI 10.1126/science.1121435
   Hundal RS, 2002, J CLIN INVEST, V109, P1321, DOI 10.1172/JCI200214955
   Huseyin CE, 2017, FEMS MICROBIOL REV, V41, P479, DOI 10.1093/femsre/fuw047
   Inouye KE, 2007, DIABETES, V56, P2242, DOI 10.2337/db07-0425
   Islam KBMS, 2011, GASTROENTEROLOGY, V141, P1773, DOI 10.1053/j.gastro.2011.07.046
   Ivanov II, 2008, CELL HOST MICROBE, V4, P337, DOI 10.1016/j.chom.2008.09.009
   Jager J, 2007, ENDOCRINOLOGY, V148, P241, DOI 10.1210/en.2006-0692
   Ji YW, 2019, NAT IMMUNOL, V20, P677, DOI 10.1038/s41590-019-0396-z
   Jialal I, 2014, J CLIN ENDOCR METAB, V99, P39, DOI 10.1210/jc.2013-3092
   Jiang TT, 2017, CELL HOST MICROBE, V22, P809, DOI 10.1016/j.chom.2017.10.013
   Jorgensen SB, 2013, DIABETES, V62, P56, DOI 10.2337/db12-0443
   Jourdan T, 2013, NAT MED, V19, P1132, DOI 10.1038/nm.3265
   Jumpertz R, 2011, AM J CLIN NUTR, V94, P58, DOI 10.3945/ajcn.110.010132
   Kamada N, 2012, SCIENCE, V336, P1325, DOI 10.1126/science.1222195
   Kanda H, 2006, J CLIN INVEST, V116, P1494, DOI 10.1172/JCI26498
   Kang K, 2008, CELL METAB, V7, P485, DOI 10.1016/j.cmet.2008.04.002
   Kang YE, 2016, PLOS ONE, V11, DOI 10.1371/journal.pone.0154003
   Karlsson FH, 2013, NATURE, V498, P99, DOI 10.1038/nature12198
   Kau AL, 2015, SCI TRANSL MED, V7, DOI 10.1126/scitranslmed.aaa4877
   Kelley N, 2019, INT J MOL SCI, V20, DOI 10.3390/ijms20133328
   Kern PA, 2001, AM J PHYSIOL-ENDOC M, V280, pE745
   Khosravi A, 2014, CELL HOST MICROBE, V15, P374, DOI 10.1016/j.chom.2014.02.006
   Kleinschek MA, 2006, J IMMUNOL, V176, P1098, DOI 10.4049/jimmunol.176.2.1098
   Knoop KA, 2017, SCI IMMUNOL, V2, DOI 10.1126/sciimmunol.aao1314
   Koh A, 2018, CELL, V175, P947, DOI 10.1016/j.cell.2018.09.055
   Kootte RS, 2017, CELL METAB, V26, P611, DOI 10.1016/j.cmet.2017.09.008
   Kubinak JL, 2016, NAT REV IMMUNOL, V16, P767, DOI 10.1038/nri.2016.114
   Kwon G, 1999, J BIOL CHEM, V274, P18702, DOI 10.1074/jbc.274.26.18702
   Lackey DE, 2016, NAT REV ENDOCRINOL, V12, P15, DOI 10.1038/nrendo.2015.189
   Lagathu C, 2003, BIOCHEM BIOPH RES CO, V311, P372, DOI 10.1016/j.bbrc.2003.10.013
   Lagathu C, 2006, DIABETOLOGIA, V49, P2162, DOI 10.1007/s00125-006-0335-z
   Lancaster GI, 2018, CELL METAB, V27, P1096, DOI 10.1016/j.cmet.2018.03.014
   Lanthier N, 2010, AM J PHYSIOL-GASTR L, V298, pG107, DOI 10.1152/ajpgi.00391.2009
   Larsen CM, 2007, NEW ENGL J MED, V356, P1517, DOI 10.1056/NEJMoa065213
   Larsen N, 2010, PLOS ONE, V5, DOI 10.1371/journal.pone.0009085
   Lassenius MI, 2011, DIABETES CARE, V34, P1809, DOI 10.2337/dc10-2197
   Laurans L, 2018, NAT MED, V24, P1113, DOI 10.1038/s41591-018-0060-4
   Lazar V, 2018, FRONT IMMUNOL, V9, DOI 10.3389/fimmu.2018.01830
   Le Chatelier E, 2013, NATURE, V500, P541, DOI 10.1038/nature12506
   Lee BC, 2016, CELL METAB, V23, P685, DOI 10.1016/j.cmet.2016.03.002
   Lee HM, 2013, DIABETES, V62, P194, DOI 10.2337/db12-0420
   Lee YH, 2003, J BIOL CHEM, V278, P2896, DOI 10.1074/jbc.M208359200
   Lefere S, 2019, JHEP REP, V1, P30, DOI 10.1016/j.jhepr.2019.02.004
   Lemire P, 2017, CELL REP, V21, P3653, DOI 10.1016/j.celrep.2017.12.026
   Levy M, 2017, NAT REV IMMUNOL, V17, P219, DOI 10.1038/nri.2017.7
   Levy M, 2015, CELL, V163, P1428, DOI 10.1016/j.cell.2015.10.048
   Ley RE, 2005, P NATL ACAD SCI USA, V102, P11070, DOI 10.1073/pnas.0504978102
   Ley RE, 2006, NATURE, V444, P1022, DOI 10.1038/4441022a
   Li J, 2013, ACTA BIOCH BIOPH SIN, V45, P1030, DOI 10.1093/abbs/gmt092
   Li SS, 2016, SCIENCE, V352, P586, DOI 10.1126/science.aad8852
   Li ZP, 2003, HEPATOLOGY, V37, P343, DOI 10.1053/jhep.2003.50048
   Lin MY, 2015, FRONT IMMUNOL, V6, DOI 10.3389/fimmu.2015.00554
   Liu CX, 2016, CYTOKINE, V86, P100, DOI 10.1016/j.cyto.2016.06.028
   Liu HY, 2018, ONCOTARGET, V9, P2887, DOI 10.18632/oncotarget.20812
   Llewellyn SR, 2018, GASTROENTEROLOGY, V154, P1037, DOI 10.1053/j.gastro.2017.11.030
   Lu JL, 2019, FRONT IMMUNOL, V10, DOI 10.3389/fimmu.2019.01173
   Luck H, 2019, NAT COMMUN, V10, DOI 10.1038/s41467-019-11370-y
   Lumeng CN, 2007, J CLIN INVEST, V117, P175, DOI 10.1172/JCI29881
   Luzina IG, 2012, J LEUKOCYTE BIOL, V92, P753, DOI 10.1189/jlb.0412214
   Macia L, 2015, NAT COMMUN, V6, DOI 10.1038/ncomms7734
   Maedler K, 2002, J CLIN INVEST, V110, P851, DOI 10.1172/JCI200215318
   Maedler K, 2006, DIABETES, V55, P2713, DOI 10.2337/db05-1430
   Makki K, 2018, CELL HOST MICROBE, V23, P705, DOI 10.1016/j.chom.2018.05.012
   Malla MA, 2019, FRONT IMMUNOL, V9, DOI 10.3389/fimmu.2018.02868
   Mamantopoulos M, 2017, IMMUNITY, V47, P339, DOI 10.1016/j.immuni.2017.07.011
   Man SM, 2018, NAT REV GASTRO HEPAT, V15, P721, DOI 10.1038/s41575-018-0054-1
   Mao KR, 2018, NATURE, V554, P255, DOI 10.1038/nature25437
   Mardinoglu A, 2018, CELL METAB, V27, P559, DOI 10.1016/j.cmet.2018.01.005
   Marfella R, 2004, DIABETES CARE, V27, P47, DOI 10.2337/diacare.27.1.47
   Martin AP, 2008, DIABETES, V57, P3025, DOI 10.2337/db08-0625
   Martinez FO, 2014, F1000PRIME REP, V6, P13, DOI DOI 10.12703/P6-13
   Martinez I, 2013, ISME J, V7, P269, DOI 10.1038/ismej.2012.104
   Martinez-Reyes CP, 2018, J DIABETES RES, V2018, DOI 10.1155/2018/7209872
   Martins LMS, 2018, IMMUNOLOGY, V154, P624, DOI 10.1111/imm.12946
   Masters SL, 2010, NAT IMMUNOL, V11, P897, DOI 10.1038/ni.1935
   Mauer J, 2014, NAT IMMUNOL, V15, P423, DOI 10.1038/ni.2865
   Mazmanian SK, 2005, CELL, V122, P107, DOI 10.1016/j.cell.2005.05.007
   McGillicuddy FC, 2011, DIABETES, V60, P1688, DOI 10.2337/db10-1278
   McLaughlin T, 2014, ARTERIOSCL THROM VAS, V34, P2637, DOI 10.1161/ATVBAHA.114.304636
   MCNEIL NI, 1984, AM J CLIN NUTR, V39, P338, DOI 10.1093/ajcn/39.2.338
   Meade KG, 2019, FRONT IMMUNOL, V9, DOI 10.3389/fimmu.2018.03072
   Medina-Contreras O, 2016, J IMMUNOL, V196, P34, DOI 10.4049/jimmunol.1501312
   Meijnikman AS, 2018, ENDOCR REV, V39, P133, DOI 10.1210/er.2017-00192
   Metghalchi S, 2015, CELL METAB, V22, P460, DOI 10.1016/j.cmet.2015.07.004
   Miani M, 2018, CELL METAB, V28, P557, DOI 10.1016/j.cmet.2018.06.012
   Michalovich D, 2019, NAT COMMUN, V10, DOI 10.1038/s41467-019-13751-9
   MINTY A, 1993, NATURE, V362, P248, DOI 10.1038/362248a0
   Mishima Y, 2019, J CLIN INVEST, V129, P3702, DOI 10.1172/JCI93820
   Mobini R, 2017, DIABETES OBES METAB, V19, P579, DOI 10.1111/dom.12861
   Mogensen TH, 2009, CLIN MICROBIOL REV, V22, P240, DOI 10.1128/CMR.00046-08
   Mohamed-Ali V, 1997, J CLIN ENDOCR METAB, V82, P4196, DOI 10.1210/jc.82.12.4196
   Molofsky AB, 2015, IMMUNITY, V43, P161, DOI 10.1016/j.immuni.2015.05.019
   Morgantini C, 2019, NAT METAB, V1, P445, DOI 10.1038/s42255-019-0044-9
   Morigny P, 2016, BIOCHIMIE, V125, P259, DOI 10.1016/j.biochi.2015.10.024
   Natividad JM, 2018, CELL METAB, V28, P737, DOI 10.1016/j.cmet.2018.07.001
   Neis EPJG, 2015, NUTRIENTS, V7, P2930, DOI 10.3390/nu7042930
   Ngo VL, 2018, P NATL ACAD SCI USA, V115, pE5076, DOI 10.1073/pnas.1718902115
   Nicolucci AC, 2017, GASTROENTEROLOGY, V153, P711, DOI 10.1053/j.gastro.2017.05.055
   Nieto-Vazquez Iria, 2008, Archives of Physiology and Biochemistry, V114, P183, DOI [10.1080/13813450802181047, 10.1080/13813450802181047 ]
   Nieto-Vazquez I, 2008, DIABETES, V57, P3211, DOI 10.2337/db07-1062
   Nishimura S, 2009, NAT MED, V15, P914, DOI 10.1038/nm.1964
   O'Rourke RW, 2012, METABOLISM, V61, P1152, DOI 10.1016/j.metabol.2012.01.018
   O'Sullivan TE, 2016, IMMUNITY, V45, P428, DOI 10.1016/j.immuni.2016.06.016
   Obstfeld AE, 2010, DIABETES, V59, P916, DOI 10.2337/db09-1403
   Opitz CA, 2011, NATURE, V478, P197, DOI 10.1038/nature10491
   Pabst O, 2020, MUCOSAL IMMUNOL, V13, P12, DOI 10.1038/s41385-019-0227-4
   Palm NW, 2014, CELL, V158, P1000, DOI 10.1016/j.cell.2014.08.006
   Panda SK, 2019, FRONT IMMUNOL, V10, DOI 10.3389/fimmu.2019.00861
   Park BS, 2013, EXP MOL MED, V45, DOI 10.1038/emm.2013.97
   Park S, 2015, NUTR RES, V35, P566, DOI 10.1016/j.nutres.2015.05.008
   Parseus A, 2017, GUT, V66, P429, DOI 10.1136/gutjnl-2015-310283
   Pathak P, 2018, HEPATOLOGY, V68, P1574, DOI 10.1002/hep.29857
   Pendyala S, 2012, GASTROENTEROLOGY, V142, P1100, DOI 10.1053/j.gastro.2012.01.034
   Peng LY, 2009, J NUTR, V139, P1619, DOI 10.3945/jn.109.104638
   Perry RJ, 2016, NATURE, V534, P213, DOI 10.1038/nature18309
   Petersen C, 2019, SCIENCE, V365, P340, DOI 10.1126/science.aat9351
   Peyrin-Biroulet L, 2012, GUT, V61, P78, DOI 10.1136/gutjnl-2011-300370
   Piemonti L, 2002, DIABETES, V51, P55, DOI 10.2337/diabetes.51.1.55
   Plomgaard P, 2007, DIABETOLOGIA, V50, P2562, DOI 10.1007/s00125-007-0834-6
   Plovier H, 2017, NAT MED, V23, P107, DOI 10.1038/nm.4236
   Prawitt J, 2011, DIABETES, V60, P1861, DOI 10.2337/db11-0030
   Qin JJ, 2012, NATURE, V490, P55, DOI 10.1038/nature11450
   Rabot S, 2010, FASEB J, V24, P4948, DOI 10.1096/fj.10-164921
   Rahat-Rozenbloom S, 2014, INT J OBESITY, V38, P1525, DOI 10.1038/ijo.2014.46
   Rasmussen TS, 2020, GUT, P1, DOI [10.1101/792556, DOI 10.1101/792556]
   Reinhard C, 1997, EMBO J, V16, P1080, DOI 10.1093/emboj/16.5.1080
   Reynolds A, 2019, LANCET, V393, P434, DOI 10.1016/S0140-6736(18)31809-9
   Rheinheimer J, 2017, METABOLISM, V74, P1, DOI 10.1016/j.metabol.2017.06.002
   Ridaura VK, 2013, SCIENCE, V341, P1079, DOI 10.1126/science.1241214
   Roberfroid M, 2010, BRIT J NUTR, V104, pS1, DOI 10.1017/S0007114510003363
   Rocha VZ, 2008, CIRC RES, V103, P467, DOI 10.1161/CIRCRESAHA.108.177105
   ROEDIGER WEW, 1980, GUT, V21, P793, DOI 10.1136/gut.21.9.793
   Rohr MW, 2020, ADV NUTR, V11, P77, DOI 10.1093/advances/nmz061
   Rosshart SP, 2017, CELL, V171, P1015, DOI 10.1016/j.cell.2017.09.016
   Rothschild D, 2018, NATURE, V555, P210, DOI 10.1038/nature25973
   Round JL, 2011, SCIENCE, V332, P974, DOI 10.1126/science.1206095
   Round JL, 2009, NAT REV IMMUNOL, V9, P313, DOI 10.1038/nri2515
   Rowland I, 2018, EUR J NUTR, V57, P1, DOI 10.1007/s00394-017-1445-8
   Ruan H, 2002, DIABETES, V51, P3176, DOI 10.2337/diabetes.51.11.3176
   Ruan YT, 2015, PLOS ONE, V10, DOI 10.1371/journal.pone.0132121
   Ryan KK, 2014, NATURE, V509, P183, DOI 10.1038/nature13135
   Sabapathy V, 2019, FRONT PHARMACOL, V10, DOI 10.3389/fphar.2019.00572
   Sabio G, 2008, SCIENCE, V322, P1539, DOI 10.1126/science.1160794
   Saeedi P, 2019, DIABETES RES CLIN PR, V157, DOI 10.1016/j.diabres.2019.107843
   Samah S, 2016, DIABETES RES CLIN PR, V118, P172, DOI 10.1016/j.diabres.2016.06.014
   Sanchez M, 2014, BRIT J NUTR, V111, P1507, DOI 10.1017/S0007114513003875
   Sanders ME, 2019, NAT REV GASTRO HEPAT, V16, P605, DOI 10.1038/s41575-019-0173-3
   Sanna S, 2019, NAT GENET, V51, P600, DOI 10.1038/s41588-019-0350-x
   Sartipy P, 2003, P NATL ACAD SCI USA, V100, P7265, DOI 10.1073/pnas.1133870100
   Scheithauer TPM, 2016, MOL METAB, V5, P759, DOI 10.1016/j.molmet.2016.06.002
   Scheller J, 2011, BBA-MOL CELL RES, V1813, P878, DOI 10.1016/j.bbamcr.2011.01.034
   Schertzer JD, 2011, DIABETES, V60, P2206, DOI 10.2337/db11-0004
   Schmidt FM, 2015, PLOS ONE, V10, DOI 10.1371/journal.pone.0121971
   Schwiertz A, 2010, OBESITY, V18, P190, DOI 10.1038/oby.2009.167
   Segain JP, 2000, GUT, V47, P397, DOI 10.1136/gut.47.3.397
   Seldin MM, 2016, J AM HEART ASSOC, V5, DOI 10.1161/JAHA.115.002767
   Sell H, 2012, NAT REV ENDOCRINOL, V8, P709, DOI 10.1038/nrendo.2012.114
   Sellon RK, 1998, INFECT IMMUN, V66, P5224, DOI 10.1128/IAI.66.11.5224-5231.1998
   Senn JJ, 2002, DIABETES, V51, P3391, DOI 10.2337/diabetes.51.12.3391
   Serino M, 2012, GUT, V61, P543, DOI 10.1136/gutjnl-2011-301012
   Serrano MG, 2019, NAT MED, V25, P1001, DOI 10.1038/s41591-019-0465-8
   Shao TY, 2019, CELL HOST MICROBE, V25, P404, DOI 10.1016/j.chom.2019.02.004
   Shapiro H, 2018, J EXP MED, V215, P383, DOI 10.1084/jem.20171965
   Sharma D, 2016, J CELL BIOL, V213, P617, DOI 10.1083/jcb.201602089
   Shimobayashi M, 2018, J CLIN INVEST, V128, P1538, DOI 10.1172/JCI96139
   Shkoporov AN, 2019, CELL HOST MICROBE, V25, P195, DOI 10.1016/j.chom.2019.01.017
   Shoelson SE, 2003, INT J OBESITY, V27, pS49, DOI 10.1038/sj.ijo.0802501
   Simon MC, 2015, DIABETES CARE, V38, P1827, DOI 10.2337/dc14-2690
   Simpson HL, 2015, ALIMENT PHARM THER, V42, P158, DOI 10.1111/apt.13248
   Smith PM, 2013, SCIENCE, V341, P569, DOI 10.1126/science.1241165
   So D, 2018, AM J CLIN NUTR, V107, P965, DOI 10.1093/ajcn/nqy041
   Solinas G, 2007, CELL METAB, V6, P386, DOI 10.1016/j.cmet.2007.09.011
   Sonnenburg ED, 2016, NATURE, V529, P212, DOI 10.1038/nature16504
   Spranger J, 2003, DIABETES, V52, P812, DOI 10.2337/diabetes.52.3.812
   Stritesky GL, 2008, J IMMUNOL, V181, P5948, DOI 10.4049/jimmunol.181.9.5948
   Su DM, 2009, DIABETES, V58, P2624, DOI 10.2337/db09-0232
   Suez J, 2019, NAT MED, V25, P716, DOI 10.1038/s41591-019-0439-x
   Sumarac-Dumanovic M, 2009, INT J OBESITY, V33, P151, DOI 10.1038/ijo.2008.216
   Sun J, 2016, BRIT J NUTR, V115, P1167, DOI 10.1017/S0007114516000076
   Sun MM, 2018, NAT COMMUN, V9, DOI 10.1038/s41467-018-05901-2
   Suzuki K, 2004, P NATL ACAD SCI USA, V101, P1981, DOI 10.1073/pnas.0307317101
   Taleb S, 2019, FRONT IMMUNOL, V10, DOI 10.3389/fimmu.2019.02113
   Tang CL, 2012, IMMUNOLOGY, V135, P112, DOI 10.1111/j.1365-2567.2011.03522.x
   Tang WHW, 2019, J AM COLL CARDIOL, V73, P2089, DOI 10.1016/j.jacc.2019.03.024
   Tang WHW, 2013, NEW ENGL J MED, V368, P1575, DOI 10.1056/NEJMoa1109400
   Thaiss CA, 2018, SCIENCE, V359, P1376, DOI 10.1126/science.aar3318
   Thaiss CA, 2016, NATURE, V535, P65, DOI 10.1038/nature18847
   Tilg H, 2010, HEPATOLOGY, V52, P1836, DOI 10.1002/hep.24001
   Timper K, 2016, GASTROENTEROLOGY, V151, P165, DOI 10.1053/j.gastro.2016.03.003
   Tirosh A, 2019, SCI TRANSL MED, V11, DOI 10.1126/scitranslmed.aav0120
   Tran HQ, 2019, NAT COMMUN, V10, DOI 10.1038/s41467-019-13538-y
   Trinh B, 2019, DIABETES CARE, V42, pE153, DOI 10.2337/dc19-0908
   Truax AD, 2018, CELL HOST MICROBE, V24, P364, DOI 10.1016/j.chom.2018.08.009
   Tsao CH, 2014, J LIPID RES, V55, P385, DOI 10.1194/jlr.M041392
   Turnbaugh PJ, 2006, NATURE, V444, P1027, DOI 10.1038/nature05414
   Turnbaugh PJ, 2009, NATURE, V457, P480, DOI 10.1038/nature07540
   Ubeda C, 2012, J EXP MED, V209, P1445, DOI 10.1084/jem.20120504
   Udayappan SD, 2017, PLOS ONE, V12, DOI 10.1371/journal.pone.0181693
   Uysal KT, 1997, NATURE, V389, P610, DOI 10.1038/39335
   Valdes Ana M, 2018, BMJ, V361, pk2179, DOI 10.1136/bmj.k2179
   van den Munckhof ICL, 2018, OBES REV, V19, P1719, DOI 10.1111/obr.12750
   Van Dyken SJ, 2013, ANNU REV IMMUNOL, V31, P317, DOI 10.1146/annurev-immunol-032712-095906
   van Exel E, 2002, DIABETES, V51, P1088, DOI 10.2337/diabetes.51.4.1088
   van Oostrom AJHHM, 2003, METABOLISM, V52, P199, DOI 10.1053/meta.2003.50037
   Vandanmagsar B, 2011, NAT MED, V17, P179, DOI 10.1038/nm.2279
   Vavassori P, 2009, J IMMUNOL, V183, P6251, DOI 10.4049/jimmunol.0803978
   Victor AR, 2017, J IMMUNOL, V199, P2333, DOI 10.4049/jimmunol.1601554
   Vijay-Kumar M, 2010, SCIENCE, V328, P228, DOI 10.1126/science.1179721
   Vivier E, 2016, NAT IMMUNOL, V17, P790, DOI 10.1038/ni.3459
   Vrieze A, 2012, GASTROENTEROLOGY, V143, P913, DOI 10.1053/j.gastro.2012.06.031
   Waldecker M, 2008, J NUTR BIOCHEM, V19, P587, DOI 10.1016/j.jnutbio.2007.08.002
   Walsh PT, 2018, ANN NY ACAD SCI, V1417, P23, DOI 10.1111/nyas.13280
   Wang HD, 2019, NAT COMMUN, V10, DOI 10.1038/s41467-019-11270-1
   Wang JJ, 2015, ISME J, V9, P1, DOI 10.1038/ismej.2014.99
   Wang XT, 2014, NATURE, V514, P237, DOI 10.1038/nature13564
   Wang ZN, 2015, CELL, V163, P1585, DOI 10.1016/j.cell.2015.11.055
   Watanabe M, 2011, J BIOL CHEM, V286, P26913, DOI 10.1074/jbc.M111.248203
   Watanabe Y, 2013, NUTRIENTS, V5, P3757, DOI 10.3390/nu5093757
   Weisberg SP, 2003, J CLIN INVEST, V112, P1796, DOI 10.1172/JCI200319246
   Wen HT, 2011, NAT IMMUNOL, V12, P408, DOI 10.1038/ni.2022
   Wensveen FM, 2015, NAT IMMUNOL, V16, P376, DOI 10.1038/ni.3120
   Westwell-Roper C, 2014, IMMUNOL CELL BIOL, V92, P314, DOI 10.1038/icb.2014.4
   Winer DA, 2011, NAT MED, V17, P610, DOI 10.1038/nm.2353
   Wlodarska M, 2014, CELL, V156, P1045, DOI 10.1016/j.cell.2014.01.026
   Wolf AJ, 2016, CELL, V166, P624, DOI 10.1016/j.cell.2016.05.076
   Xiao SM, 2014, FEMS MICROBIOL ECOL, V87, P357, DOI 10.1111/1574-6941.12228
   Xu E, 2017, NAT COMMUN, V8, DOI 10.1038/ncomms14803
   Yang HW, 2010, J IMMUNOL, V185, P1836, DOI 10.4049/jimmunol.1000021
   Yao KC, 2017, MED SCI MONITOR, V23, DOI 10.12659/MSM.902600
   Yin MJ, 1998, NATURE, V396, P77, DOI 10.1038/23948
   Yoon SI, 2012, SCIENCE, V335, P859, DOI 10.1126/science.1215584
   Yuan MS, 2001, SCIENCE, V293, P1673, DOI 10.1126/science.1061620
   Zarember KA, 2002, J IMMUNOL, V168, P554, DOI 10.4049/jimmunol.168.2.554
   Zeevi D, 2015, CELL, V163, P1079, DOI 10.1016/j.cell.2015.11.001
   Zelante T, 2013, IMMUNITY, V39, P372, DOI 10.1016/j.immuni.2013.08.003
   Zhang FM, 2012, AM J GASTROENTEROL, V107, P1755, DOI 10.1038/ajg.2012.251
   Zhang Q, 2019, CELL RES, V29, P516, DOI 10.1038/s41422-019-0190-3
   Zhang X, 2012, PLOS ONE, V7, DOI [10.1371/journal.pone.0042529, 10.1371/journal.pone.0040320]
   Zhang YQ, 2006, P NATL ACAD SCI USA, V103, P1006, DOI 10.1073/pnas.0506982103
   Zhao LP, 2018, SCIENCE, V359, P1151, DOI 10.1126/science.aao5774
   Zhao Q, 2018, IMMUNOLOGY, V154, P28, DOI 10.1111/imm.12896
   Zhou RB, 2010, NAT IMMUNOL, V11, P136, DOI 10.1038/ni.1831
   Zhou WY, 2019, NATURE, V569, P663, DOI 10.1038/s41586-019-1236-x
   Ziblat A, 2018, FRONT IMMUNOL, V8, DOI 10.3389/fimmu.2017.01959
   Zmora N, 2018, CELL, V174, P1388, DOI 10.1016/j.cell.2018.08.041
NR 358
TC 56
Z9 56
U1 5
U2 31
PU FRONTIERS MEDIA SA
PI LAUSANNE
PA AVENUE DU TRIBUNAL FEDERAL 34, LAUSANNE, CH-1015, SWITZERLAND
SN 1664-3224
J9 FRONT IMMUNOL
JI Front. Immunol.
PD OCT 16
PY 2020
VL 11
AR 571731
DI 10.3389/fimmu.2020.571731
PG 29
WC Immunology
WE Science Citation Index Expanded (SCI-EXPANDED)
SC Immunology
GA OK6AW
UT WOS:000584732000001
PM 33178196
OA Green Published, gold
DA 2022-07-02
ER

PT J
AU Roca-Saavedra, P
   Mendez-Vilabrille, V
   Miranda, JM
   Nebot, C
   Cardelle-Cobas, A
   Franco, CM
   Cepeda, A
AF Roca-Saavedra, Paula
   Mendez-Vilabrille, Veronica
   Manuel Miranda, Jose
   Nebot, Carolina
   Cardelle-Cobas, Alejandra
   Franco, Carlos M.
   Cepeda, Alberto
TI Food additives, contaminants and other minor components: effects on
   human gut microbiota-a review
SO JOURNAL OF PHYSIOLOGY AND BIOCHEMISTRY
LA English
DT Review
DE Antibiotics; Bacteroidetes; Dietary emulsifier; Firmicutes; Food
   additive; Gut microbiota; Non-nutritive sweetener; Proteobacteria
ID INTESTINAL MICROBIOTA; TRANS-RESVERATROL; ANTIBIOTIC-RESISTANCE;
   ESSENTIAL OILS; IMPACT; DIET; FAT; METABOLISM; POLYPHENOLS; BACTERIA
AB Gut bacteria play an important role in several metabolic processes and human diseases, such as obesity and accompanying co-morbidities, such as fatty liver disease, insulin resistance/diabetes, and cardiovascular events. Among other factors, dietary patterns, probiotics, prebiotics, synbiotics, antibiotics, and non-dietary factors, such as stress, age, exercise, and climatic conditions, can dramatically impact the human gut microbiota equilibrium and diversity. However, the effect of minor food constituents, including food additives and trace contaminants, on human gut microbiota has received less attention. Consequently, the present review aimed to provide an objective perspective of the current knowledge regarding the impacts of minor food constituents on human gut microbiota and consequently, on human health.
C1 [Roca-Saavedra, Paula; Mendez-Vilabrille, Veronica; Manuel Miranda, Jose; Nebot, Carolina; Cardelle-Cobas, Alejandra; Franco, Carlos M.; Cepeda, Alberto] Univ Santiago Compostela, Laboratorio Higiene Inspeccin Control Alimentos D, Nutricin Bromatologia, Lugo 27002, Spain.
   [Roca-Saavedra, Paula; Mendez-Vilabrille, Veronica; Manuel Miranda, Jose; Nebot, Carolina; Cardelle-Cobas, Alejandra; Franco, Carlos M.; Cepeda, Alberto] Univ Santiago de Compostela, Dept Quim Analit Nutr & Bromatol, Lab Higiene Inspecc & Control Alimentos, Lugo 27002, Spain.
RP Miranda, JM (corresponding author), Univ Santiago de Compostela, Dept Quim Analit Nutr & Bromatol, Lab Higiene Inspecc & Control Alimentos, Lugo 27002, Spain.
EM josemanuel.miranda@usc.es
RI Abuin, Carlos Franco/I-8139-2019; Miranda, Jose M./I-2040-2019; Nebot,
   Carolina/L-9008-2014; Cepeda, Alberto/M-4595-2018; Cardelle Cobas,
   Alejandra/K-7183-2017
OI Abuin, Carlos Franco/0000-0001-8823-5522; Miranda, Jose
   M./0000-0001-7992-1491; Nebot, Carolina/0000-0002-2141-3002; Cepeda,
   Alberto/0000-0002-9324-1342; Cardelle Cobas,
   Alejandra/0000-0002-1271-513X
FU European Regional Development Funds (FEDER) [GRC 2014/004]
FX The authors want to thank the European Regional Development Funds
   (FEDER), grant GRC 2014/004 for covering the costs.
CR Abdou RM, 2016, DIGEST DIS SCI, V61, P1268, DOI 10.1007/s10620-016-4045-1
   Abdou-Donia MB, 2008, J TOXICOL ENV HEAL A, V21, P1415
   Ajslev TA, 2011, INT J OBESITY, V35, P522, DOI 10.1038/ijo.2011.27
   Martinez JA, 2013, REJUV RES, V16, P435, DOI 10.1089/rej.2013.1481
   Antonopoulos DA, 2009, INFECT IMMUN, V77, P2367, DOI 10.1128/IAI.01520-08
   Arboleya S, 2015, J PEDIATR-US, V166, P538, DOI 10.1016/j.jpeds.2014.09.041
   Arumugam M, 2011, NATURE, V473, P174, DOI 10.1038/nature09944
   Balamurugan R, 2010, BRIT J NUTR, V104, P931, DOI 10.1017/S0007114510001637
   Baynes RE, 2016, FOOD CHEM TOXICOL, V88, P112, DOI 10.1016/j.fct.2015.12.020
   Biesalski HK, 2016, ANN NY ACAD SCI, V1372, P53, DOI 10.1111/nyas.13145
   Brown CC, 2015, EUR J IMMUNOL, V45, P1287, DOI 10.1002/eji.201344398
   Brown JM, 2015, ANNU REV MED, V66, P343, DOI 10.1146/annurev-med-060513-093205
   Brugman S, 2006, DIABETOLOGIA, V49, P2105, DOI 10.1007/s00125-006-0334-0
   Burokas A, 2015, ADV APPL MICROBIOL, V91, P1, DOI 10.1016/bs.aambs.2015.02.001
   Caesar R, 2012, GUT, V61, P1701, DOI 10.1136/gutjnl-2011-301689
   Canesso MCC, 2014, BMC MICROBIOL, V14, DOI 10.1186/s12866-014-0240-4
   Cani PD, 2016, MOL NUTR FOOD RES, V60, P58, DOI 10.1002/mnfr.201500406
   Chaplin A, 2015, PLOS ONE, V10, DOI 10.1371/journal.pone.0125091
   Chassaing B, 2016, BIOESSAYS, V38, P122, DOI 10.1002/bies.201500116
   Chassaing B, 2015, NATURE, V519, P92, DOI 10.1038/nature14232
   Cho I, 2012, NATURE, V488, P621, DOI 10.1038/nature11400
   Choi JJ, 2013, ENVIRON HEALTH PERSP, V121, P725, DOI 10.1289/ehp.1306534
   Choy YY, 2014, FOOD FUNCT, V5, P2298, DOI [10.1039/c4fo00325j, 10.1039/C4FO00325J]
   Claesson MJ, 2011, P NATL ACAD SCI USA, V108, P4586, DOI 10.1073/pnas.1000097107
   Claus SP, 2016, NPJ BIOFILMS MICROBI, V2, DOI 10.1038/npjbiofilms.2016.3
   Claus SP, 2011, MBIO, V2, DOI 10.1128/mBio.00271-10
   Clemente JC, 2015, SCI ADV, V1, DOI 10.1126/sciadv.1500183
   Clemente JC, 2012, CELL, V148, P1258, DOI 10.1016/j.cell.2012.01.035
   Conlon MA, 2015, NUTRIENTS, V7, P17, DOI 10.3390/nu7010017
   Cowan TE, 2013, FASEB J, V27, P224, DOI DOI 10.1371/J0URNAL.P0NE.0109841
   Cox LM, 2014, CELL, V158, P705, DOI 10.1016/j.cell.2014.05.052
   Cresci GA, 2015, NUTR CLIN PRACT, V30, P734, DOI 10.1177/0884533615609899
   Daly K, 2014, BRIT J NUTR, V111, pS30, DOI 10.1017/S0007114513002274
   De Filippo C, 2010, P NATL ACAD SCI USA, V107, P14691, DOI 10.1073/pnas.1005963107
   Dethlefsen L, 2011, P NATL ACAD SCI USA, V108, P4554, DOI 10.1073/pnas.1000087107
   Devkota S, 2012, NATURE, V487, P104, DOI 10.1038/nature11225
   Perez-Cobas AE, 2013, GUT, V62, P1591, DOI 10.1136/gutjnl-2012-303184
   Endo A, 2014, ANAEROBE, V28, P149, DOI 10.1016/j.anaerobe.2014.06.006
   Eteberria U, 2015, J NUTR BIOCHEM, V26, P651, DOI 10.1016/j.jnutbio.2015.01.002
   Etxeberria U, 2015, CELL MOL BIOL, V61, P9
   Etxeberria U, 2015, BENEF MICROBES, V6, P97, DOI 10.3920/BM2013.0097
   Etxeberria U, 2017, MOL NUTR FOOD RES, V61, DOI 10.1002/mnfr.201500906
   Etxeberria U, 2015, FOOD FUNCT, V6, P2758, DOI [10.1039/C5FO00473J, 10.1039/c5fo00473j]
   Etxeberria U, 2013, J AGR FOOD CHEM, V61, P9517, DOI 10.1021/jf402506c
   Foreyt J, 2012, J NUTR, V142, p1155S, DOI 10.3945/jn.111.149609
   Forslund K, 2015, NATURE, V528, P262, DOI 10.1038/nature15766
   Foster JA, 2013, TRENDS NEUROSCI, V36, P305, DOI 10.1016/j.tins.2013.01.005
   Funkhouser LJ, 2013, PLOS BIOL, V11, DOI 10.1371/journal.pbio.1001631
   Gibson MK, 2015, CURR OPIN MICROBIOL, V27, P51, DOI 10.1016/j.mib.2015.07.007
   Greenwood C, 2014, J PEDIATR-US, V165, P23, DOI 10.1016/j.jpeds.2014.01.010
   Gupta S, 2016, THER ADV GASTROENTER, V9, P229, DOI 10.1177/1756283X15607414
   Hidalgo M, 2012, J AGR FOOD CHEM, V60, P3882, DOI 10.1021/jf3002153
   Hollister EB, 2014, GASTROENTEROLOGY, V146, P1449, DOI 10.1053/j.gastro.2014.01.052
   Hsiao EY, 2013, CELL, V155, P1451, DOI 10.1016/j.cell.2013.11.024
   Hu YF, 2013, NAT COMMUN, V4, DOI 10.1038/ncomms3151
   Huang JC, 2016, J FOOD SCI, V81, pH2273, DOI 10.1111/1750-3841.13411
   Humphreys KJ, 2014, CANCER PREV RES, V7, P786, DOI 10.1158/1940-6207.CAPR-14-0053
   Huse SM, 2012, PLOS ONE, V7, DOI 10.1371/journal.pone.0034242
   Huttenhower C, 2012, NATURE, V486, P207, DOI 10.1038/nature11234
   Ianiro G, 2016, GUT, V65, P1906, DOI 10.1136/gutjnl-2016-312297
   Jakobsson HE, 2010, PLOS ONE, V5, DOI 10.1371/journal.pone.0009836
   Jeffery IB, 2016, ISME J, V10, P170, DOI 10.1038/ismej.2015.88
   Jia W, 2013, SCI TRANSL MED, V13
   Johns DJ, 2014, J ACAD NUTR DIET, V114, P1557, DOI 10.1016/j.jand.2014.07.005
   Joly C, 2013, ENVIRON SCI POLLUT R, V20, P2726, DOI 10.1007/s11356-012-1283-4
   Jones ML, 2014, GUT MICROBES, V5, P446, DOI 10.4161/gmic.29810
   Karlsson FH, 2013, NATURE, V498, P99, DOI 10.1038/nature12198
   Koenig JE, 2011, P NATL ACAD SCI USA, V108, P4578, DOI 10.1073/pnas.1000081107
   Koeth RA, 2013, NAT MED, V19, P576, DOI 10.1038/nm.3145
   Le Chatelier E, 2013, NATURE, V500, P541, DOI 10.1038/nature12506
   Lee CY, 2013, J FUNCT FOODS, V5, P524, DOI 10.1016/j.jff.2012.10.018
   Leung C, 2016, NAT REV GASTRO HEPAT, V13, P412, DOI 10.1038/nrgastro.2016.85
   Li H, 2013, CLIN PHARMACOL THER, V94, P574, DOI 10.1038/clpt.2013.157
   Li ZP, 2015, FOOD FUNCT, V6, P2487, DOI [10.1039/c5fo00669d, 10.1039/C5FO00669D]
   Lin J, 2011, FRONT MICROBIOL, V2, DOI 10.3389/fmicb.2011.00053
   Louis P, 2014, NAT REV MICROBIOL, V12, P661, DOI 10.1038/nrmicro3344
   Manichanh C, 2010, GENOME RES, V20, P1411, DOI 10.1101/gr.107987.110
   Martin FPJ, 2012, J PROTEOME RES, V11, P6252, DOI 10.1021/pr300915z
   Mikkelsen KH, 2015, PLOS ONE, V10, DOI 10.1371/journal.pone.0142352
   Mikkelsen KH, 2015, J CLIN ENDOCR METAB, V100, P3633, DOI 10.1210/jc.2015-2696
   Murphy EF, 2013, GUT MICROBES, V4, P48, DOI 10.4161/gmic.22328
   Murphy R, 2014, INT J OBESITY, V38, P1115, DOI 10.1038/ijo.2013.218
   Nobel YR, 2015, NAT COMMUN, V6, DOI 10.1038/ncomms8486
   Norris GH, 2016, J NUTR BIOCHEM, V30, P93, DOI 10.1016/j.jnutbio.2015.12.003
   Ozdal T, 2016, NUTRIENTS, V8, DOI 10.3390/nu8020078
   Palm NW, 2014, CELL, V158, P1000, DOI 10.1016/j.cell.2014.08.006
   Palmnas MSA, 2014, PLOS ONE, V9, DOI 10.1371/journal.pone.0109841
   Panda S, 2014, PLOS ONE, V9, DOI 10.1371/journal.pone.0095476
   Penders J, 2013, FRONT MICROBIOL, V4, DOI 10.3389/fmicb.2013.00087
   Pepino MY, 2015, PHYSIOL BEHAV, V152, P450, DOI 10.1016/j.physbeh.2015.06.024
   Pereira RV, 2016, PLOS ONE, V11, DOI 10.1371/journal.pone.0147525
   Perez-Chanona E, 2016, CURR OPIN IMMUNOL, V39, P75, DOI 10.1016/j.coi.2016.01.003
   Pinyayev TS, 2011, CHEM RES TOXICOL, V24, P475, DOI 10.1021/tx200040w
   Power SE, 2014, BRIT J NUTR, V111, P387, DOI 10.1017/S0007114513002560
   Qiao Y, 2014, FOOD FUNCT, V5, P1241, DOI 10.1039/c3fo60630a
   Qin N, 2014, NATURE, V513, P59, DOI 10.1038/nature13568
   Reed S, 2015, NUTRIENTS, V7, P9768, DOI 10.3390/nu7125497
   Rettig S, 2014, FASEB J, V28
   Riley L. W., 2013, FRONT PUBLIC HEALTH, V1, P1, DOI DOI 10.3389/FPUBH.2013.000691
   Roberts CL, 2010, GUT, V59, P1331, DOI 10.1136/gut.2009.195370
   Robinson CJ, 2010, GUT MICROBES, V1, P279, DOI 10.4161/gmic.1.4.12614
   Alonso VR, 2013, BRIT J NUTR, V109, pS21, DOI 10.1017/S0007114512005235
   Russell SL, 2015, J ALLERGY CLIN IMMUN, V135, P100, DOI 10.1016/j.jaci.2014.06.027
   Saad R, 2012, GUT PATHOG, V4, DOI 10.1186/1757-4749-4-16
   Schippa S, 2014, NUTRIENTS, V6, P5786, DOI 10.3390/nu6125786
   Shang QS, 2016, INT J BIOL MACROMOL, V86, P112, DOI 10.1016/j.ijbiomac.2016.01.055
   Shehata AA, 2013, CURR MICROBIOL, V66, P350, DOI 10.1007/s00284-012-0277-2
   Singh V, 2016, CURR OPIN PHARMACOL, V27, P8, DOI 10.1016/j.coph.2016.01.002
   Starke IC, 2014, FEMS MICROBIOL ECOL, V87, P416, DOI 10.1111/1574-6941.12233
   Subramanian S, 2014, NATURE, V510, P417, DOI 10.1038/nature13421
   Suez J, 2014, NATURE, V514, P181, DOI 10.1038/nature13793
   Swithers SE, 2010, APPETITE, V55, P528, DOI 10.1016/j.appet.2010.08.021
   Tan HZ, 2015, CURR OPIN FOOD SCI, V2, P71, DOI 10.1016/j.cofs.2015.01.005
   Thapa D, 2015, MICROBIOL-SGM, V161, P441, DOI 10.1099/mic.0.000009
   Thomas RM, 2015, TRENDS CANCER, V1, P24, DOI 10.1016/j.trecan.2015.07.005
   Thuny F, 2010, PLOS ONE, V5, DOI 10.1371/journal.pone.0009074
   Touvier M, 2013, BREAST CANCER RES TR, V137, P225, DOI 10.1007/s10549-012-2323-y
   Trasande L, 2013, INT J OBESITY, V37, P16, DOI 10.1038/ijo.2012.132
   Tuohy KM, 2012, J AGR FOOD CHEM, V60, P8776, DOI 10.1021/jf2053959
   Tzounis X, 2011, AM J CLIN NUTR, V93, P62, DOI 10.3945/ajcn.110.000075
   Van de Wiele T, 2005, ENVIRON HEALTH PERSP, V113, P6, DOI 10.1289/ehp.7259
   Vermeiren J, 2012, DIGEST DIS SCI, V57, P1832, DOI 10.1007/s10620-012-2105-8
   Vrieze A, 2014, J HEPATOL, V60, P824, DOI 10.1016/j.jhep.2013.11.034
   Wang ZN, 2011, NATURE, V472, P57, DOI 10.1038/nature09922
   Wu H, 2015, TRENDS ENDOCRIN MET, V26, P758, DOI 10.1016/j.tem.2015.09.011
   Yap PSX, 2013, PHYTOMEDICINE, V20, P710, DOI 10.1016/j.phymed.2013.02.013
   Zackular JP, 2014, CANCER PREV RES, V7, P1112, DOI 10.1158/1940-6207.CAPR-14-0129
   Zhang LM, 2015, ENVIRON HEALTH PERSP, V123, P679, DOI 10.1289/ehp.1409055
   Zhang L, 2013, ANTIMICROB AGENTS CH, V57, P3659, DOI 10.1128/AAC.00670-13
NR 129
TC 83
Z9 87
U1 12
U2 234
PU SPRINGER
PI DORDRECHT
PA VAN GODEWIJCKSTRAAT 30, 3311 GZ DORDRECHT, NETHERLANDS
SN 1138-7548
EI 1877-8755
J9 J PHYSIOL BIOCHEM
JI J. Physiol. Biochem.
PD FEB
PY 2018
VL 74
IS 1
SI SI
BP 69
EP 83
DI 10.1007/s13105-017-0564-2
PG 15
WC Biochemistry & Molecular Biology; Physiology
WE Science Citation Index Expanded (SCI-EXPANDED)
SC Biochemistry & Molecular Biology; Physiology
GA FV6LN
UT WOS:000424692600008
PM 28488210
DA 2022-07-02
ER

PT J
AU Tang, RQ
   Li, LJ
AF Tang, Ruiqi
   Li, Lanjuan
TI Modulation of Short-Chain Fatty Acids as Potential Therapy Method for
   Type 2 Diabetes Mellitus
SO CANADIAN JOURNAL OF INFECTIOUS DISEASES & MEDICAL MICROBIOLOGY
LA English
DT Review
ID GLUCAGON-LIKE PEPTIDE-1; SODIUM-BUTYRATE; GUT MICROBIOTA; BETA-CELL;
   INSULIN-SECRETION; BODY-WEIGHT; INTESTINAL MICROBIOTA; APPETITE
   REGULATION; ENERGY-METABOLISM; HDAC INHIBITOR
AB In recent years, the relationship between intestinal microbiota (IM) and the pathogenesis of type 2 diabetes mellitus (T2DM) has attracted much attention. The beneficial effects of IM on the metabolic phenotype of the host are often considered to be mediated by short-chain fatty acids (SCFAs), mainly acetate, butyrate, and propionate, the small-molecule metabolites derived from microbial fermentation of indigestible carbohydrates. SCFAs not only have an essential role in intestinal health but might also enter the systemic circulation as signaling molecules affecting the host's metabolism. In this review, we summarize the effects of SCFAs on glucose homeostasis and energy homeostasis and the mechanism through which SCFAs regulate the function of metabolically active organs (brain, liver, adipose tissue, skeletal muscle, and pancreas) and discuss the potential role of modulation of SCFAs as a therapeutic method for T2DM.
C1 [Tang, Ruiqi; Li, Lanjuan] Zhejiang Univ, Collaborat Innovat Ctr Diag & Treatment Infect Di, Natl Clin Res Ctr Infect Dis, Coll Med,Affiliated Hosp 1,State Key Lab Diag & T, Hangzhou 310003, Zhejiang, Peoples R China.
RP Li, LJ (corresponding author), Zhejiang Univ, Collaborat Innovat Ctr Diag & Treatment Infect Di, Natl Clin Res Ctr Infect Dis, Coll Med,Affiliated Hosp 1,State Key Lab Diag & T, Hangzhou 310003, Zhejiang, Peoples R China.
EM ricky49@zju.edu.cn; ljli@zju.edu.cn
OI Tang, Ruiqi/0000-0001-7247-0018
FU National Natural Science Foundation of China [81790631]
FX The authors express sincere thanks to their department and all
   colleagues for their support. This work was supported by National
   Natural Science Foundation of China (no. 81790631).
CR Al-Lahham S, 2019, DARU, V27, P645, DOI 10.1007/s40199-019-00294-z
   Becker L, 2018, SCI REP-UK, V8, DOI 10.1038/s41598-018-22674-2
   Boets E, 2015, NUTRIENTS, V7, P8916, DOI 10.3390/nu7115440
   Bonaz B, 2018, FRONT NEUROSCI-SWITZ, V12, DOI 10.3389/fnins.2018.00049
   Bouter KEC, 2018, CLIN TRANSL GASTROEN, V9, DOI 10.1038/s41424-018-0025-4
   Bulusu V, 2017, CELL REP, V18, P647, DOI 10.1016/j.celrep.2016.12.055
   Cai XX, 2018, MOL NUTR FOOD RES, V62, DOI 10.1002/mnfr.201800865
   Canfora EE, 2019, NAT REV ENDOCRINOL, V15, P261, DOI 10.1038/s41574-019-0156-z
   Canfora EE, 2017, SCI REP-UK, V7, DOI 10.1038/s41598-017-02546-x
   Canfora EE, 2015, NAT REV ENDOCRINOL, V11, P577, DOI 10.1038/nrendo.2015.128
   Cani PD, 2009, AM J CLIN NUTR, V90, P1236, DOI 10.3945/ajcn.2009.28095
   Cani PD, 2004, BRIT J NUTR, V92, P521, DOI 10.1079/BJN20041225
   Cani PD, 2005, OBES RES, V13, P1000, DOI 10.1038/oby.2005.117
   Carter ME, 2013, NATURE, V503, P111, DOI 10.1038/nature12596
   Chambers ES, 2018, DIABETES OBES METAB, V20, P1034, DOI 10.1111/dom.13159
   Chambers ES, 2015, GUT, V64, P1744, DOI 10.1136/gutjnl-2014-307913
   Chen YW, 2017, MICROBIOME, V5, DOI 10.1186/s40168-017-0232-3
   Christiansen CB, 2018, AM J PHYSIOL-GASTR L, V315, pG53, DOI 10.1152/ajpgi.00346.2017
   Dalile B, 2019, NAT REV GASTRO HEPAT, V16, P461, DOI 10.1038/s41575-019-0157-3
   De Vadder F, 2015, NEUROGASTROENT MOTIL, V27, P443, DOI 10.1111/nmo.12508
   De Vadder F, 2014, CELL, V156, P84, DOI 10.1016/j.cell.2013.12.016
   Deng MJ, 2020, J ENDOCRINOL, V245, P425, DOI 10.1530/JOE-20-0018
   Dewulf EM, 2013, NUTR METAB, V10, DOI 10.1186/1743-7075-10-11
   Dong WP, 2017, J ENDOCRINOL, V232, P71, DOI 10.1530/JOE-16-0322
   Felmlee MA, 2020, PHARMACOL REV, V72, P466, DOI 10.1124/pr.119.018762
   Feng YH, 2018, CELL PHYSIOL BIOCHEM, V49, P190, DOI 10.1159/000492853
   Fernandes J, 2012, EUR J CLIN NUTR, V66, P1029, DOI 10.1038/ejcn.2012.98
   Flock T, 2017, NATURE, V545, P317, DOI 10.1038/nature22070
   Freeland KR, 2010, BRIT J NUTR, V103, P460, DOI 10.1017/S0007114509991863
   Frost G, 2014, NAT COMMUN, V5, DOI 10.1038/ncomms4611
   Fu C, 2018, ANIMAL, V12, P1895, DOI 10.1017/S1751731117003275
   Gabriel FC, 2019, NUTR RES, V72, P18, DOI 10.1016/j.nutres.2019.08.006
   Gan ZJ, 2018, CELL RES, V28, P969, DOI 10.1038/s41422-018-0078-7
   Goswami C, 2018, J NUTR BIOCHEM, V57, P130, DOI 10.1016/j.jnutbio.2018.03.009
   Han WF, 2018, CELL, V175, P665, DOI [10.1016/j.cell.2018.08.049, 10.1016/j.cell.2018.10.018]
   He J, 2020, INT J MOL SCI, V21, DOI 10.3390/ijms21176356
   Henagan TM, 2015, BRIT J PHARMACOL, V172, P2782, DOI 10.1111/bph.13058
   Henao-Mejia J, 2012, NATURE, V482, P179, DOI 10.1038/nature10809
   Hernandez MAG, 2019, NUTRIENTS, V11, DOI 10.3390/nu11081943
   Hu JM, 2018, CRIT REV FOOD SCI, V58, P1243, DOI 10.1080/10408398.2016.1245650
   Hu YM, 2018, ENVIRON TOXICOL PHAR, V64, P112, DOI 10.1016/j.etap.2018.09.002
   Huang YP, 2017, BRIT J NUTR, V117, P12, DOI 10.1017/S0007114516004402
   Ivan J, 2017, STEM CELLS DEV, V26, P1724, DOI 10.1089/scd.2017.0035
   Jia YM, 2017, EXP PHYSIOL, V102, P273, DOI 10.1113/EP086114
   Jiao AR, 2018, PLOS ONE, V13, DOI 10.1371/journal.pone.0196867
   Karlsson FH, 2013, NATURE, V498, P99, DOI 10.1038/nature12198
   Khan S, 2014, CHEM-BIOL INTERACT, V213, P1, DOI 10.1016/j.cbi.2014.02.001
   Khan S, 2015, EPIGENOMICS-UK, V7, P669, DOI [10.2217/EPI.15.20, 10.2217/epi.15.20]
   Kim SW, 2013, NUCL MED BIOL, V40, P912, DOI 10.1016/j.nucmedbio.2013.06.007
   Kimura I, 2020, PHYSIOL REV, V100, P171, DOI 10.1152/physrev.00041.2018
   Kimura Y, 2021, J DIABETES INVEST, V12, P527, DOI 10.1111/jdi.13377
   Kindt A, 2018, NAT COMMUN, V9, DOI 10.1038/s41467-018-05767-4
   Koh A, 2016, CELL, V165, P1332, DOI 10.1016/j.cell.2016.05.041
   Kootte RS, 2017, CELL METAB, V26, P611, DOI 10.1016/j.cmet.2017.09.008
   Kreznar JH, 2017, CELL REP, V18, P1739, DOI 10.1016/j.celrep.2017.01.062
   Lafferty RA, 2018, PEPTIDES, V100, P269, DOI 10.1016/j.peptides.2017.11.005
   Lagerstrom MC, 2008, NAT REV DRUG DISCOV, V7, P339, DOI 10.1038/nrd2518
   Le Chatelier E, 2013, NATURE, V500, P541, DOI 10.1038/nature12506
   Li HT, 2012, DIABETES, V61, P797, DOI 10.2337/db11-0846
   Li Z, 2018, GUT, V67, P1269, DOI 10.1136/gutjnl-2017-314050
   Liu L, 2019, ANIMALS-BASEL, V9, DOI 10.3390/ani9100799
   Luo SX, 2018, SCIENCE, V361, P76, DOI 10.1126/science.aar4983
   Matheus VA, 2017, EXP BIOL MED, V242, P1214, DOI 10.1177/1535370217708188
   Maurer L, 2019, MOL METAB, V29, P136, DOI 10.1016/j.molmet.2019.08.014
   McNelis JC, 2015, DIABETES, V64, P3203, DOI 10.2337/db14-1938
   Mihaylova MM, 2011, CELL, V145, P607, DOI 10.1016/j.cell.2011.03.043
   Milligan G, 2018, BRIT J PHARMACOL, V175, P2543, DOI 10.1111/bph.14042
   Mithieux G, 2018, CURR OPIN CLIN NUTR, V21, P273, DOI 10.1097/MCO.0000000000000478
   Mollica MP, 2017, DIABETES, V66, P1405, DOI 10.2337/db16-0924
   Nagashima H, 2010, EUR SPINE J, V19, P1363, DOI 10.1007/s00586-010-1453-3
   Olaniyi KS, 2020, BIOMED PHARMACOTHER, V128, DOI 10.1016/j.biopha.2020.110226
   Parnell JA, 2009, AM J CLIN NUTR, V89, P1751, DOI 10.3945/ajcn.2009.27465
   Partula V, 2020, AM J CLIN NUTR, V112, P195, DOI 10.1093/ajcn/nqaa063
   Pelgrim CE, 2017, NUTRIENTS, V9, DOI 10.3390/nu9070714
   Perry RJ, 2016, NATURE, V534, P213, DOI 10.1038/nature18309
   Peterson YK, 2017, PHARMACOL REV, V69, P256, DOI 10.1124/pr.116.013367
   Pingitore A, 2019, DIABETES OBES METAB, V21, P330, DOI 10.1111/dom.13529
   Pingitore A, 2017, DIABETES OBES METAB, V19, P257, DOI 10.1111/dom.12811
   Priyadarshini M, 2015, ISLETS, V7, DOI 10.1080/19382014.2015.1045182
   Priyadarshini M, 2015, MOL ENDOCRINOL, V29, P1055, DOI 10.1210/me.2015-1007
   Psichas A, 2015, INT J OBESITY, V39, P424, DOI 10.1038/ijo.2014.153
   Qin JJ, 2012, NATURE, V490, P55, DOI 10.1038/nature11450
   Rahat-Rozenbloom S, 2017, EUR J CLIN NUTR, V71, P953, DOI 10.1038/ejcn.2016.249
   Regard JB, 2008, CELL, V135, P561, DOI 10.1016/j.cell.2008.08.040
   Roth GA, 2018, LANCET, V392, P1736, DOI [10.1016/S0140-6736(18)32203-7, 10.1016/s0140-6736(18)32203-7]
   Rumberger JM, 2014, PEERJ, V2, DOI 10.7717/peerj.611
   Sandberg JC, 2018, NUTR J, V17, DOI 10.1186/s12937-018-0412-4
   Santoro A, 2017, CELL METAB, V25, P647, DOI 10.1016/j.cmet.2017.01.003
   Saxton SN, 2019, PHYSIOL REV, V99, P1700, DOI 10.1152/physrev.00034.2018
   Schonfeld P, 2016, J LIPID RES, V57, P943, DOI 10.1194/jlr.R067629
   Song B, 2019, J APPL MICROBIOL, V127, P1546, DOI 10.1111/jam.14389
   Soty M, 2017, CELL METAB, V25, P1231, DOI 10.1016/j.cmet.2017.04.032
   Sun B, 2018, J AGR FOOD CHEM, V66, P7633, DOI 10.1021/acs.jafc.8b01189
   Sun MM, 2017, J GASTROENTEROL, V52, P1, DOI 10.1007/s00535-016-1242-9
   Tang C, 2015, NAT MED, V21, P173, DOI 10.1038/nm.3779
   Timper K, 2020, CELL METAB, V31, P1189, DOI 10.1016/j.cmet.2020.05.001
   Tolhurst G, 2012, DIABETES, V61, P364, DOI 10.2337/db11-1019
   van der Beek CM, 2016, CLIN SCI, V130, P2073, DOI 10.1042/CS20160263
   Veprik A, 2016, FASEB J, V30, P3860, DOI 10.1096/fj.201500030R
   Villa SR, 2016, SCI REP-UK, V6, DOI 10.1038/srep28159
   Vrieze A, 2012, GASTROENTEROLOGY, V143, P913, DOI 10.1053/j.gastro.2012.06.031
   Weinberg ZY, 2019, TRAFFIC, V20, P121, DOI 10.1111/tra.12628
   Wu JD, 2018, FREE RADICAL BIO MED, V124, P454, DOI 10.1016/j.freeradbiomed.2018.06.034
   Yoshida H, 2019, ARCH BIOCHEM BIOPHYS, V672, DOI 10.1016/j.abb.2019.07.022
   Yu HN, 2018, LIPIDS, V53, P77, DOI 10.1002/lipd.12005
   Zhang BB, 2009, CELL METAB, V9, P407, DOI 10.1016/j.cmet.2009.03.012
   Zhang L, 2019, SCI REP-UK, V9, DOI 10.1038/s41598-018-38216-9
   Zhang WQ, 2019, J AGR FOOD CHEM, V67, P7694, DOI 10.1021/acs.jafc.9b02083
   Zhao LP, 2018, SCIENCE, V359, P1151, DOI 10.1126/science.aao5774
   Zhao TT, 2020, OXID MED CELL LONGEV, V2020, DOI 10.1155/2020/1904609
   Zheng Y, 2018, NAT REV ENDOCRINOL, V14, P88, DOI 10.1038/nrendo.2017.151
   Zhou D, 2018, EXP MOL MED, V50, DOI 10.1038/s12276-018-0183-1
   Zhou J, 2008, AM J PHYSIOL-ENDOC M, V295, pE1160, DOI 10.1152/ajpendo.90637.2008
NR 113
TC 8
Z9 8
U1 6
U2 19
PU HINDAWI LTD
PI LONDON
PA ADAM HOUSE, 3RD FLR, 1 FITZROY SQ, LONDON, W1T 5HF, ENGLAND
SN 1712-9532
EI 1918-1493
J9 CAN J INFECT DIS MED
JI Can. J. Infect. Dis. Med. Microbiol.
PD JAN 4
PY 2021
VL 2021
AR 6632266
DI 10.1155/2021/6632266
PG 13
WC Infectious Diseases; Microbiology
WE Science Citation Index Expanded (SCI-EXPANDED)
SC Infectious Diseases; Microbiology
GA PV2ZN
UT WOS:000609860900001
PM 33488888
OA gold, Green Published
DA 2022-07-02
ER

PT J
AU Huon, JF
   Montassier, E
   Leroy, AG
   Gregoire, M
   Vibet, MA
   Caillon, J
   Boutoille, D
   Navas, D
AF Huon, Jean-Francois
   Montassier, Emmanuel
   Leroy, Anne-Gaelle
   Gregoire, Matthieu
   Vibet, Marie-Anne
   Caillon, Jocelyne
   Boutoille, David
   Navas, Dominique
TI Phages versus Antibiotics To Treat Infected Diabetic Wounds in a Mouse
   Model: a Microbiological and Microbiotic Evaluation
SO MSYSTEMS
LA English
DT Article
DE bacteriophages; microbiota; wound
ID GUT MICROBIOTA; BACTERIOPHAGE THERAPY; DISTURBANCE; COCKTAIL; IMPACT
AB Diabetes is marked by a range of complications, including chronic infections that can lead to limb amputation. The treatment of infected wounds is disrupted by arteriopathies that reduce tissue perfusion as well as by the critical development of bacterial resistance. We evaluated the impact of a local application of bacteriophages compared to that of a per os administration of amoxicillin-clavulanic acid in a mouse model of Staphylococcus aureus wound infection. We found that phage treatment resulted in improved clinical healing and a reduction in local bacterial load at 7 and 14 days postinfection. Unlike antibiotics, phage therapy did not deplete the intestinal microbiota of treated animals. Amoxicillin resulted in a reduction of alpha and beta diversities of the murine microbiota and disturbed architecture even 7 days after the end of treatment, whereas phage treatment did not impinge on the microbiota.
   IMPORTANCE The management of diabetic foot infections is frequently a dead end for surgeons and infectious disease specialists. When the pathogen to be treated is not resistant to conventional antibiotics, the latter tend to unbalance the intestinal microbiota, which is linked to multiple pathologies. A local treatment with bacteriophages, in addition to being as much or even more effective than antibiotics from a clinical and microbiological point of view, makes it possible to respect the patient's microbiota. These results suggest that the use of this therapeutic alternative is a major avenue and that the introduction of recommendations for their use is now necessary.
C1 [Huon, Jean-Francois; Navas, Dominique] CHU Nantes, Clin Pharm Unit, Nantes, France.
   [Huon, Jean-Francois; Leroy, Anne-Gaelle; Caillon, Jocelyne; Boutoille, David; Navas, Dominique] Univ Nantes, Lab Clin & Expt Therapeut Infect, EA3826, Nantes, France.
   [Montassier, Emmanuel; Vibet, Marie-Anne] Univ Nantes, Microbiotas Hosts Antibiot Bacterial Resistances, Nantes, France.
   [Montassier, Emmanuel] CHU Nantes, Dept Emergency Med, Nantes, France.
   [Leroy, Anne-Gaelle; Caillon, Jocelyne] CHU Nantes, Dept Bacteriol, Nantes, France.
   [Gregoire, Matthieu] Nantes Univ Hosp, Clin Pharmacol Dept, Nantes, France.
   [Gregoire, Matthieu] Univ Nantes, Enter Nervous Syst Gut & Brain Disorders, UMR INSERM 1235, Nantes, France.
   [Vibet, Marie-Anne] CHU Nantes, Plateforme Methodol & Biostat, DRCI, Nantes, France.
   [Boutoille, David] CHU Nantes, Univ Hosp, Dept Infect Dis, CIC UIC INSERM 1413, Nantes, France.
RP Huon, JF (corresponding author), CHU Nantes, Clin Pharm Unit, Nantes, France.; Huon, JF (corresponding author), Univ Nantes, Lab Clin & Expt Therapeut Infect, EA3826, Nantes, France.
EM jeanfrancois.huon@chu-nantes.fr
RI ; Gregoire, Matthieu/E-4014-2018
OI HUON, Jean-Francois/0000-0002-8738-4419; Gregoire,
   Matthieu/0000-0003-1232-5761
CR Abedon ST, 2019, ANTIBIOTICS-BASEL, V8, DOI 10.3390/antibiotics8040182
   Abengana JP, 2012, ACTA MANILA, V60, P77
   Amir A, 2017, MSYSTEMS, V2, DOI 10.1128/mSystems.00191-16
   Anderson MJ, 2001, AUSTRAL ECOL, V26, P32, DOI 10.1046/j.1442-9993.2001.01070.x
   [Anonymous], 2011, GUIDE CARE USE LAB A
   Bolyen E, 2019, NAT BIOTECHNOL, V37, P852, DOI 10.1038/s41587-019-0209-9
   Burdet C, 2019, ANTIMICROB AGENTS CH, V63, DOI 10.1128/AAC.00820-19
   Centers for Disease Control Prevention, 2013, ANT RES THREATS US, DOI DOI 10.1007/s00134-012-2769-8
   Chadha P, 2017, BURNS, V43, P1532, DOI 10.1016/j.burns.2017.03.029
   Chadha P, 2016, MICROB PATHOGENESIS, V99, P68, DOI 10.1016/j.micpath.2016.08.001
   Chhibber S, 2013, PLOS ONE, V8, DOI 10.1371/journal.pone.0056022
   Comeau AM, 2007, PLOS ONE, V2, DOI 10.1371/journal.pone.0000799
   Dethlefsen L, 2008, PLOS BIOL, V6, P2383, DOI 10.1371/journal.pbio.0060280
   Dhall S, 2014, J DIABETES RES, V2014, DOI 10.1155/2014/562625
   Perez-Cobas AE, 2013, GUT, V62, P1591, DOI 10.1136/gutjnl-2012-303184
   Perez-Cobas AE, 2013, PLOS ONE, V8, DOI 10.1371/journal.pone.0080201
   Febvre HP, 2019, NUTRIENTS, V11, DOI 10.3390/nu11030666
   Ferrer M, 2014, GUT MICROBES, V5, P64, DOI 10.4161/gmic.27128
   Furman Brian L, 2015, Curr Protoc Pharmacol, V70, DOI 10.1002/0471141755.ph0547s70
   Galtier M, 2016, ENVIRON MICROBIOL, V18, P2237, DOI 10.1111/1462-2920.13284
   Ganeshan SD, 2019, ANTIBIOTICS-BASEL, V8, DOI 10.3390/antibiotics8030131
   Gariani K, 2019, DIABETES OBES METAB, V21, P1483, DOI 10.1111/dom.13651
   Gohl DM, 2016, NAT BIOTECHNOL, V34, P942, DOI 10.1038/nbt.3601
   Hsu BB, 2019, CELL HOST MICROBE, V25, P803, DOI 10.1016/j.chom.2019.05.001
   Huon JF, 2020, WOUND REPAIR REGEN, V28, P400, DOI 10.1111/wrr.12802
   Ianiro G, 2016, GUT, V65, P1906, DOI 10.1136/gutjnl-2016-312297
   Kamal F, 2015, APPL ENVIRON MICROB, V81, P1132, DOI 10.1128/AEM.02850-14
   Kirby AE, 2012, PLOS ONE, V7, DOI 10.1371/journal.pone.0051017
   Knecht H, 2014, PLOS ONE, V9, DOI 10.1371/journal.pone.0089417
   Krylov V, 2013, VIRUSES-BASEL, V5, P15, DOI 10.3390/v5010015
   Kumari S, 2011, J MED MICROBIOL, V60, P205, DOI 10.1099/jmm.0.018580-0
   Kumari S, 2010, J INFECT DEV COUNTR, V4, P367, DOI 10.3855/jidc.312
   Langdon A, 2016, GENOME MED, V8, DOI 10.1186/s13073-016-0294-z
   Le Bastard Q, 2018, SCI REP-UK, V8, DOI 10.1038/s41598-018-24342-x
   Lopes A, 2018, MICROORGANISMS, V6, DOI 10.3390/microorganisms6040125
   Lozupone C, 2005, APPL ENVIRON MICROB, V71, P8228, DOI 10.1128/AEM.71.12.8228-8235.2005
   McDonald D, 2012, GIGASCIENCE, V1, DOI 10.1186/2047-217X-1-7
   McDonald D, 2012, ISME J, V6, P610, DOI 10.1038/ismej.2011.139
   Mendes JJ, 2013, WOUND REPAIR REGEN, V21, P595, DOI 10.1111/wrr.12056
   Modi SR, 2014, J CLIN INVEST, V124, P4212, DOI 10.1172/JCI72333
   MURRAY BE, 1982, NEW ENGL J MED, V306, P130, DOI 10.1056/NEJM198201213060302
   Oksanen JF, 2010, VEGAN COMMUNITY ECOL
   Pedregosa F, 2011, J MACH LEARN RES, V12, P2825
   Principi N, 2019, FRONT PHARMACOL, V10, DOI 10.3389/fphar.2019.00513
   R Core Team, 2019, R LANG ENV STAT COMP
   Rahman M, 2011, BIOFOULING, V27, P1087, DOI 10.1080/08927014.2011.631169
   Rhoads DD, 2012, INT J MOL SCI, V13, P2535, DOI 10.3390/ijms13032535
   Schmidt K., 2016, J PURDUE UNDERGRAD R, V6, P93, DOI [10.5703/1288284316213, DOI 10.5703/1288284316213]
   Sen CK, 2009, WOUND REPAIR REGEN, V17, P763, DOI 10.1111/j.1524-475X.2009.00543.x
   Shivaswamy VC, 2015, MICROB DRUG RESIST, V21, P171, DOI 10.1089/mdr.2014.0120
   Singh N, 2005, JAMA-J AM MED ASSOC, V293, P217, DOI 10.1001/jama.293.2.217
   Tagliaferri TL, 2019, FRONT CELL INFECT MI, V9, DOI 10.3389/fcimb.2019.00022
   Torres-Barcelo C, 2018, EMERG MICROBES INFEC, V7, DOI 10.1038/s41426-018-0169-z
   Vrieze A, 2014, J HEPATOL, V60, P824, DOI 10.1016/j.jhep.2013.11.034
   Wickham H, 2009, USE R, P1, DOI 10.1007/978-0-387-98141-3_1
   Wittebole X, 2014, VIRULENCE, V5, P226, DOI 10.4161/viru.25991
   Yin J, 2015, PLOS ONE, V10, DOI 10.1371/journal.pone.0126712
NR 57
TC 3
Z9 3
U1 3
U2 11
PU AMER SOC MICROBIOLOGY
PI WASHINGTON
PA 1752 N ST NW, WASHINGTON, DC 20036-2904 USA
SN 2379-5077
J9 MSYSTEMS
JI mSystems
PD NOV-DEC
PY 2020
VL 5
IS 6
AR e00542-20
DI 10.1128/mSystems.00542-20
PG 13
WC Microbiology
WE Science Citation Index Expanded (SCI-EXPANDED)
SC Microbiology
GA QZ8MO
UT WOS:000630974900013
PM 33172967
OA Green Published
DA 2022-07-02
ER

PT J
AU Nay, K
   Jollet, M
   Goustard, B
   Baati, N
   Vernus, B
   Pontones, M
   Lefeuvre-Orfila, L
   Bendavid, C
   Rue, O
   Mariadassou, M
   Bonnieu, A
   Ollendorff, V
   Lepage, P
   Derbre, F
   Koechlin-Ramonatxo, C
AF Nay, Kevin
   Jollet, Maxence
   Goustard, Benedicte
   Baati, Narjes
   Vernus, Barbara
   Pontones, Maria
   Lefeuvre-Orfila, Luz
   Bendavid, Claude
   Rue, Olivier
   Mariadassou, Mahendra
   Bonnieu, Anne
   Ollendorff, Vincent
   Lepage, Patricia
   Derbre, Frederic
   Koechlin-Ramonatxo, Christelle
TI Gut bacteria are critical for optimal muscle function: a potential link
   with glucose homeostasis
SO AMERICAN JOURNAL OF PHYSIOLOGY-ENDOCRINOLOGY AND METABOLISM
LA English
DT Article
DE contractile properties; dysbiosis; maximal aerobic velocity;
   mitochondrial biogenesis; muscle fatigue
ID SKELETAL-MUSCLE; ESCHERICHIA-COLI; MICROBIOTA; GLYCOGEN; HEALTH;
   METABOLISM; RESISTANCE; TOLERANCE; REGULATOR; DYSBIOSIS
AB Gut microbiota is involved in the development of several chronic diseases, including diabetes, obesity, and cancer. through its interactions with the host organs. It has been suggested that the cross talk between gut microbiota and skeletal muscle plays a role in different pathological conditions, such as intestinal chronic inflammation and cachexia. However, it remains unclear whether gut microbiota directly influences skeletal muscle function. In this work, we studied the impact of gut microbiota modulation on mice skeletal muscle function and investigated the underlying mechanisms. We determined the consequences of gut microbiota depletion after treatment with a mixture of a broad spectrum of antibiotics for 21 days and after 10 days of natural reseeding. We found that, in gut microbiota-depleted mice, running endurance was decreased, as well as the extensor digitorum longus muscle fatigue index in an ex vivo contractile test. Importantly, the muscle endurance capacity was efficiently normalized by natural reseeding. These endurance changes were not related to variation in muscle mass, fiber typology, or mitochondrial function. However, several pertinent glucose metabolism markers, such as ileum gene expression of short fatty acid chain and glucose transporters G protein-coupled receptor 41 and sodium-glucose cotransporter 1 and muscle glycogen level, paralleled the muscle endurance changes observed after treatment with antibiotics for 21 days and reseeding. Because glycogen is a key energetic substrate for prolonged exercise, modulating its muscle availability via gut microbiota represents one potent mechanism that can contribute to the gut microbiota-skeletal muscle axis. Taken together, our results strongly support the hypothesis that gut bacteria are required for host optimal skeletal muscle function.
C1 [Nay, Kevin; Jollet, Maxence; Goustard, Benedicte; Baati, Narjes; Vernus, Barbara; Pontones, Maria; Bonnieu, Anne; Ollendorff, Vincent; Koechlin-Ramonatxo, Christelle] Univ Montpellier, INRA, DMEM, 2 Pl Pierre Viala, F-34060 Montpellier, France.
   [Nay, Kevin; Lefeuvre-Orfila, Luz; Derbre, Frederic] Univ Rennes, ENS Rennes, Lab Movement Sport & Hlth Sci EA7470, Rennes, France.
   [Bendavid, Claude] Univ Rennes, Inst NuMeCan, Inserm CHU Rennes INRA U1241, Rennes, France.
   [Rue, Olivier; Mariadassou, Mahendra] Univ Paris Saclay, INRA, MaIAGE, Jouy En Josas, France.
   [Lepage, Patricia] Univ Paris Saclay, INRA, AgroParisTech, MICALIS, Jouy En Josas, France.
RP Koechlin-Ramonatxo, C (corresponding author), Univ Montpellier, INRA, DMEM, 2 Pl Pierre Viala, F-34060 Montpellier, France.
EM christelle.ramonatxo@supagro.inra.fr
RI bendavid, claude/AAL-7345-2020; Bonnieu, Anne/ABA-7182-2020; Lepage,
   Patricia/D-4362-2014; Derbre, Frederic/R-8776-2017
OI bendavid, claude/0000-0003-2459-9567; Lepage,
   Patricia/0000-0002-9501-6771; Derbre, Frederic/0000-0002-1531-6425;
   Koechlin-Ramonatxo, Christelle/0000-0001-6112-0864; Nay,
   Kevin/0000-0003-0859-992X; Jollet, Maxence/0000-0003-1191-4791
FU INRA; Brittany Council; AlimH department grant; Centre National d'Etudes
   Spatiales
FX The work was supported by INRA and Brittany Council and partially
   supported by an AlimH department grant. This work was also supported by
   the Centre National d'Etudes Spatiales.
CR Adamo KB, 1998, J APPL PHYSIOL, V84, P908, DOI 10.1152/jappl.1998.84.3.908
   Backhed F, 2004, P NATL ACAD SCI USA, V101, P15718, DOI 10.1073/pnas.0407076101
   Backhed F, 2007, P NATL ACAD SCI USA, V104, P979, DOI 10.1073/pnas.0605374104
   Bindels LB, 2015, PLOS ONE, V10, DOI 10.1371/journal.pone.0131009
   Bindels LB, 2013, INT J BIOCHEM CELL B, V45, P2186, DOI 10.1016/j.biocel.2013.06.021
   Bindels LB, 2012, PLOS ONE, V7, DOI 10.1371/journal.pone.0037971
   BLIGH EG, 1959, CAN J BIOCHEM PHYS, V37, P911
   Bokulich NA, 2013, NAT METHODS, V10, P57, DOI [10.1038/NMETH.2276, 10.1038/nmeth.2276]
   Boursier J, 2016, HEPATOLOGY, V63, P764, DOI 10.1002/hep.28356
   Britto FA, 2018, BMC BIOL, V16, DOI 10.1186/s12915-018-0525-4
   Bustin SA, 2009, CLIN CHEM, V55, P611, DOI 10.1373/clinchem.2008.112797
   Catoire M, 2014, P NATL ACAD SCI USA, V111, pE1043, DOI 10.1073/pnas.1400889111
   Chang H, 2018, J APPL PHYSIOL, V125, P715, DOI 10.1152/japplphysiol.00984.2016
   Chen YM, 2016, NUTRIENTS, V8, DOI 10.3390/nu8040205
   Clark A, 2017, FRONT PHYSIOL, V8, DOI 10.3389/fphys.2017.00319
   Clarke SF, 2014, GUT, V63, P1913, DOI 10.1136/gutjnl-2013-306541
   Clemente JC, 2012, CELL, V148, P1258, DOI 10.1016/j.cell.2012.01.035
   Cresci GA, 2010, J GASTROINTEST SURG, V14, P449, DOI 10.1007/s11605-009-1045-x
   Demangel R, 2017, J PHYSIOL-LONDON, V595, P4301, DOI 10.1113/JP273895
   Derbre F, 2016, PLOS ONE, V11, DOI 10.1371/journal.pone.0158630
   Dinan TG, 2017, J PHYSIOL-LONDON, V595, P489, DOI 10.1113/JP273106
   Egan B, 2013, CELL METAB, V17, P162, DOI 10.1016/j.cmet.2012.12.012
   Escudie F, 2018, BIOINFORMATICS, V34, P1287, DOI 10.1093/bioinformatics/btx791
   Evans WJ, 2010, AM J CLIN NUTR, V91, p1123S, DOI 10.3945/ajcn.2010.28608A
   Frohlich EE, 2016, BRAIN BEHAV IMMUN, V56, P140, DOI 10.1016/j.bbi.2016.02.020
   Furet JP, 2009, FEMS MICROBIOL ECOL, V68, P351, DOI 10.1111/j.1574-6941.2009.00671.x
   Gonglach AR, 2016, MED SCI SPORT EXER, V48, P287, DOI 10.1249/MSS.0000000000000767
   Goodpaster BH, 2001, J CLIN ENDOCR METAB, V86, P5755, DOI 10.1210/jc.86.12.5755
   Guo X, 2008, LETT APPL MICROBIOL, V47, P367, DOI 10.1111/j.1472-765X.2008.02408.x
   Hansen TH, 2015, GENOME MED, V7, DOI 10.1186/s13073-015-0157-z
   HERMANSE.L, 1967, ACTA PHYSIOL SCAND, V71, P129, DOI 10.1111/j.1748-1716.1967.tb03719.x
   HERMANSEN L, 1970, J APPL PHYSIOL, V29, P82, DOI 10.1152/jappl.1970.29.1.82
   Houghton MJ, 2019, FASEB J, V33, P1887, DOI 10.1096/fj.201801209R
   Hsu YJ, 2015, J STRENGTH COND RES, V29, P552, DOI 10.1519/JSC.0000000000000644
   Jager R, 2016, PEERJ, V4, DOI 10.7717/peerj.2276
   Jager S, 2007, P NATL ACAD SCI USA, V104, P12017, DOI 10.1073/pnas.0705070104
   Janssen AF, 2017, J PHYSIOL-LONDON, V595, P477, DOI 10.1113/JP272476
   JANSSON E, 1981, ACTA PHYSIOL SCAND, V113, P337, DOI 10.1111/j.1748-1716.1981.tb06904.x
   Jensen TE, 2012, J PHYSIOL-LONDON, V590, P1069, DOI 10.1113/jphysiol.2011.224972
   Levy LB, 2015, P NUTR SOC, V74, P426, DOI 10.1017/S0029665115002116
   Linninge C, 2015, ANTON LEEUW INT J G, V107, P149, DOI 10.1007/s10482-014-0312-3
   Lundberg R, 2016, GUT MICROBES, V7, P68, DOI 10.1080/19490976.2015.1127463
   Lunde PK, 2001, CIRC RES, V88, P1299, DOI 10.1161/hh1201.092041
   MacDonald PE, 2002, DIABETES, V51, pS434, DOI 10.2337/diabetes.51.2007.S434
   Magoc T, 2011, BIOINFORMATICS, V27, P2957, DOI 10.1093/bioinformatics/btr507
   Mahe F, 2015, PEERJ, V3, DOI 10.7717/peerj.1420
   Martin M., 2011, EMBNET J, V17, P10, DOI 10.14806/ej.17.1.200
   McMurdie PJ, 2013, PLOS ONE, V8, DOI 10.1371/journal.pone.0061217
   Nakanishi Y, 2006, APPL ENVIRON MICROB, V72, P6271, DOI 10.1128/AEM.00477-06
   Olfert IM, 2009, J PHYSIOL-LONDON, V587, P1755, DOI 10.1113/jphysiol.2008.164384
   Ortenblad N, 2013, J PHYSIOL-LONDON, V591, P4405, DOI 10.1113/jphysiol.2013.251629
   Piedimonte A, 2015, EUR J NEUROSCI, V41, P492, DOI 10.1111/ejn.12806
   Ploquin C, 2012, AM J PHYSIOL-ENDOC M, V302, pE1000, DOI 10.1152/ajpendo.00652.2011
   Quast C, 2013, NUCLEIC ACIDS RES, V41, pD590, DOI 10.1093/nar/gks1219
   Reikvam DH, 2011, PLOS ONE, V6, DOI 10.1371/journal.pone.0017996
   Robciuc MR, 2012, PLOS ONE, V7, DOI 10.1371/journal.pone.0046212
   Rodrigues RR, 2017, FRONT MICROBIOL, V8, DOI 10.3389/fmicb.2017.02306
   Rognes T, 2016, PEERJ, V4, DOI 10.7717/peerj.2584
   Ryall JG, 2002, AM J PHYSIOL-REG I, V283, pR1386, DOI 10.1152/ajpregu.00324.2002
   Schieber AMP, 2015, SCIENCE, V350, P558, DOI 10.1126/science.aac6468
   Schmittgen TD, 2008, NAT PROTOC, V3, P1101, DOI 10.1038/nprot.2008.73
   Schuijt TJ, 2016, GUT, V65, P575, DOI 10.1136/gutjnl-2015-309728
   Sekirov I, 2010, PHYSIOL REV, V90, P859, DOI 10.1152/physrev.00045.2009
   Siddharth J, 2017, AGING-US, V9, P1698, DOI 10.18632/aging.101262
   Steves CJ, 2016, J BONE MINER RES, V31, P261, DOI 10.1002/jbmr.2765
   TALMADGE RJ, 1993, J APPL PHYSIOL, V75, P2337, DOI 10.1152/jappl.1993.75.5.2337
   Ticinesi A, 2017, NUTRIENTS, V9, DOI 10.3390/nu9121303
   Tolhurst G, 2012, DIABETES, V61, P364, DOI 10.2337/db11-1019
   Varian BJ, 2016, ONCOTARGET, V7, P11803, DOI 10.18632/oncotarget.7730
   Yan HL, 2016, SCI REP-UK, V6, DOI 10.1038/srep31786
   Yu Linda Chia-Hui, 2012, World J Gastrointest Pathophysiol, V3, P27, DOI 10.4291/wjgp.v3.i1.27
   Zarrinpar A, 2018, NAT COMMUN, V9, DOI 10.1038/s41467-018-05336-9
NR 72
TC 71
Z9 75
U1 5
U2 44
PU AMER PHYSIOLOGICAL SOC
PI BETHESDA
PA 9650 ROCKVILLE PIKE, BETHESDA, MD 20814 USA
SN 0193-1849
EI 1522-1555
J9 AM J PHYSIOL-ENDOC M
JI Am. J. Physiol.-Endocrinol. Metab.
PD JUL
PY 2019
VL 317
IS 1
BP E158
EP E171
DI 10.1152/ajpendo.00521.2018
PG 14
WC Endocrinology & Metabolism; Physiology
WE Science Citation Index Expanded (SCI-EXPANDED)
SC Endocrinology & Metabolism; Physiology
GA II7KT
UT WOS:000475371500007
PM 31039010
OA Bronze, Green Submitted
DA 2022-07-02
ER

PT J
AU De-Paula, VDR
   Forlenza, AS
   Forlenza, OV
AF De-Paula, Vanessa de J. R.
   Forlenza, Andrea S.
   Forlenza, Orestes V.
TI Relevance of gutmicrobiota in cognition, behaviour and Alzheimer's
   disease
SO PHARMACOLOGICAL RESEARCH
LA English
DT Article
DE Gut microbiota; Microbiome; Brain; Cognition; Dementia; Alzheimer's
   disease
ID GUT-BRAIN AXIS; MICROBIOTA; ASSOCIATION; GHRELIN
AB Approximately 95% of the symbiotic microbes in human body are located in the gut. This microbioma is involved in important homeostatic processes, not only related to gastrointestinal function but also to several complex modulatory processes, such as glucose and bone metabolism, inflammation and immune response, peripheral (enteric) and central neurotransmission. For that reason, recent studies proposed that abnormalities in gut microbiota may play a role in systemic and central nervous system (CNS) conditions. Therefore, the integrity of gut microbiota be relevant to the pathophysiology and control of important medical diseases like diabetes mellitus, inflammatory and autoimmune diseases, and even neuropsychiatric disorders such as depression, autism spectrum disorder, Parkinson's and Alzheimer disease. Gut microbiota may affect brain function and behaviour through the microbiota-gut-brain axis, in bidirectional interplay with top-down and bottom-up regulations. Through metabolic activity of non- pathogenical microorganisms and secretion of functional by-products that increase the permeability of the intestinal mucosa, the gut microbiota influences both the production and absorption of neurotransmitters (e.g., serotonin and GABA), increasing their bioavailability to the CNS. It has been further shown some components of the gut microbiota predominantly bacteria synthesize and release amyloid peptides and lipopolysaccharides, which in turn activate inflammatory signalling through the release of cytokines, with potential effects on the pathophysiological cascade of Alzheimer disease.
C1 [De-Paula, Vanessa de J. R.] Univ Sao Paulo, Fac Med, Hosp Clin, Inst Psiquiatria,Lab Psicobiol LIM 23, Sao Paulo, SP, Brazil.
   [Forlenza, Andrea S.] Nutravie Consultoria & Educ Nutr, Sao Paulo, SP, Brazil.
   [Forlenza, Orestes V.] Univ Sao Paulo, Fac Med, Hosp Clin, Dept & Inst Psiquiatria,Lab Neurociencias LIM 27, Sao Paulo, Brazil.
RP Forlenza, OV (corresponding author), Univ Sao Paulo, Fac Med, Hosp Clin, Inst Psiquiatria,Lab Neurociencias LIM 27, Rua Dr Ovidio Pires de Campos 785,Sala 1S07, BR-05403010 Sao Paulo, SP, Brazil.
EM forlenza@usp.br
FU FAPESP (Fundacao de Amparo a Pesquisa de Sao Paulo) [2013/20695-3,
   2009/52825-8, 2016/01302-9]; CNPq (Conselho Nacional de Pesquisa
   Cientifica) [554535/2005-0]
FX FAPESP (Fundacao de Amparo a Pesquisa de Sao Paulo, Grant no.
   2013/20695-3, 2009/52825-8 and 2016/01302-9), CNPq (Conselho Nacional de
   Pesquisa Cientifica, Project 554535/2005-0), ABADHS (Associacao
   Beneficente Alzira Denise Hertzog da Silva).
CR Al-muzafar H. M., 2017, BMC COMPLEM ALTERN M, V1, P17
   Alam MZ, 2014, CNS NEUROL DISORD-DR, V13, P383, DOI 10.2174/18715273113126660151
   Alkasir R, 2017, PROTEIN CELL, V8, P90, DOI 10.1007/s13238-016-0338-6
   Bailey MT, 2017, BRAIN BEHAV IMMUN, V66, P18, DOI 10.1016/j.bbi.2017.08.017
   Bekkering P, 2013, EXPERT REV CLIN IMMU, V9, P1031, DOI 10.1586/1744666X.2013.848793
   Bercik P, 2011, NEUROGASTROENT MOTIL, V23, P1132, DOI 10.1111/j.1365-2982.2011.01796.x
   Bhat MI, 2017, NUTR REV, V75, P374, DOI 10.1093/nutrit/nux001
   Boulange CL, 2016, GENOME MED, V8, DOI 10.1186/s13073-016-0303-2
   Caligiuri SPB, 2017, KIDNEY INT, V92, P6, DOI 10.1016/j.kint.2017.05.001
   Carlino D, 2013, NEUROSCIENTIST, V19, P345, DOI 10.1177/1073858412469444
   Casoli T, 2012, NEUROBIOL AGING, V33, DOI 10.1016/j.neurobiolaging.2010.11.012
   Castellani RJ, 2008, J NEUROPATH EXP NEUR, V67, P523, DOI 10.1097/NEN.0b013e318177eaf4
   Cattaneo A, 2017, NEUROBIOL AGING, V49, P60, DOI 10.1016/j.neurobiolaging.2016.08.019
   Cryan JF, 2011, NEUROGASTROENT MOTIL, V23, P187, DOI 10.1111/j.1365-2982.2010.01664.x
   Cryan JF, 2012, NAT REV NEUROSCI, V13, P701, DOI 10.1038/nrn3346
   Date Y, 2000, ENDOCRINOLOGY, V141, P4255, DOI 10.1210/en.141.11.4255
   Dziedzic A., 2015, BR DENT J, V6, P226
   Erny D, 2015, NAT NEUROSCI, V18, P965, DOI 10.1038/nn.4030
   Fewlass DC, 2004, FASEB J, V18, P1870, DOI 10.1096/fj.04-2572com
   Finegold SM, 2010, ANAEROBE, V16, P444, DOI 10.1016/j.anaerobe.2010.06.008
   Folch J, 2015, LIFE SCI, V140, P19, DOI 10.1016/j.lfs.2015.05.002
   Friedland RP, 2015, J ALZHEIMERS DIS, V45, P349, DOI 10.3233/JAD-142841
   Gareau MG, 2011, GUT, V60, P307, DOI 10.1136/gut.2009.202515
   Gomes S, 2014, J NEUROENDOCRINOL, V26, P176, DOI 10.1111/jne.12138
   Gonzalez-Escamilla G, 2016, BRAIN STRUCT FUNCT, V221, P631, DOI 10.1007/s00429-014-0930-6
   GRAMMAS P, 2011, J NEUROINFLAMM, V25, P8
   Greco SJ, 2010, J ALZHEIMERS DIS, V19, P1155, DOI 10.3233/JAD-2010-1308
   Heijtza RD, 2011, P NATL ACAD SCI USA, V108, P3047, DOI 10.1073/pnas.1010529108
   Hill JM, 2015, FRONT AGING NEUROSCI, V7, DOI 10.3389/fnagi.2015.00009
   Hooper LV, 2001, SCIENCE, V292, P1115, DOI 10.1126/science.1058709
   Hu X, 2016, SCI CHINA LIFE SCI, V59, P1006, DOI 10.1007/s11427-016-5083-9
   Hullmann M., 2017, PART FIBRE TOXICOL, V1, P14
   Itzhaki RF, 2016, J ALZHEIMERS DIS, V51, P979, DOI 10.3233/JAD-160152
   Jenkins TA, 2016, NUTRIENTS, V8, DOI 10.3390/nu8010056
   Ji Y, 2011, CURR OPIN CLIN NUTR, V14, P315, DOI 10.1097/MCO.0b013e3283476e74
   Keaney J, 2015, FEBS J, V282, P4067, DOI 10.1111/febs.13412
   Kosiewicz MM, 2011, FRONT MICROBIOL, V2, DOI 10.3389/fmicb.2011.00180
   Ley RE, 2006, NATURE, V444, P1022, DOI 10.1038/4441022a
   Li C. Q., 2016, FRONT CELL NEUROSCI, V1, P10
   Lim JS, 2017, MOL BRAIN, V10, DOI 10.1186/s13041-017-0292-0
   Liu ZJ, 2013, SEMIN CANCER BIOL, V23, P543, DOI 10.1016/j.semcancer.2013.09.002
   Luo J, 2014, SCI CHINA LIFE SCI, V57, P327, DOI 10.1007/s11427-014-4615-4
   Lyte M, 2013, PLOS PATHOG, V9, DOI 10.1371/journal.ppat.1003726
   Martin R., 2016, PLOS ONE, V6, P58
   Mennini M, 2017, FRONT PEDIATR, V5, DOI 10.3389/fped.2017.00165
   Moon M, 2011, J ALZHEIMERS DIS, V23, P147, DOI 10.3233/JAD-2010-101263
   Naseer MI, 2014, CNS NEUROL DISORD-DR, V13, P305, DOI 10.2174/18715273113126660147
   Naseribafrouei A, 2014, NEUROGASTROENT MOTIL, V26, P1155, DOI 10.1111/nmo.12378
   Negi S., 2017, PLOS ONE
   Nelson PT, 2009, J NEUROPATH EXP NEUR, V68, P1, DOI 10.1097/NEN.0b013e3181919a48
   Neufeld KM, 2011, NEUROGASTROENT MOTIL, V23, DOI 10.1111/j.1365-2982.2010.01620.x
   Niedowicz D. M., 2013, BIOCHIM BIOPHYS ACTA, V3, P439
   Palm NW, 2015, CLIN IMMUNOL, V159, P122, DOI 10.1016/j.clim.2015.05.014
   Pasinetti GM, 2010, NUTR DIET SUPPL, V2, P97, DOI 10.2147/NDS.S6898
   Martinez GP, 2014, BENEF MICROBES, V5, P235, DOI 10.3920/BM2013.0079
   Perez-Pardo P, 2017, FRONT AGING NEUROSCI, V9, DOI 10.3389/fnagi.2017.00057
   Petra AI, 2015, CLIN THER, V37, P984, DOI 10.1016/j.clinthera.2015.04.002
   Potgieter M, 2015, FEMS MICROBIOL REV, V39, P567, DOI 10.1093/femsre/fuv013
   Qin JJ, 2012, NATURE, V490, P55, DOI 10.1038/nature11450
   Rosshart SP, 2017, CELL, V171, P1015, DOI 10.1016/j.cell.2017.09.016
   Russo R., 2017, CURR MED CHEM, V16
   Sakata I., 2010, INT J PEPT, V1, P45
   Sampson TR, 2015, CELL HOST MICROBE, V17, P565, DOI 10.1016/j.chom.2015.04.011
   Savignac HM, 2013, NEUROCHEM INT, V63, P756, DOI 10.1016/j.neuint.2013.10.006
   Scheperjans F, 2016, NEURODEGENER DIS MAN, V6, P81, DOI 10.2217/nmt-2015-0012
   Scheperjans F, 2015, MOVEMENT DISORD, V30, P350, DOI 10.1002/mds.26069
   Shoemark DK, 2015, J ALZHEIMERS DIS, V43, P725, DOI 10.3233/JAD-141170
   Sims R, 2009, NEUROSCI LETT, V461, P54, DOI 10.1016/j.neulet.2009.05.051
   Stoyanova II, 2014, NEUROBIOL DIS, V72, P72, DOI [10.1016/j.nbd2014.08.026, 10.1016/j.nbd.2014.08.026]
   Sudo N, 2004, J PHYSIOL-LONDON, V558, P263, DOI 10.1113/jphysiol.2004.063388
   Tillisch K, 2013, GASTROENTEROLOGY, V144, P1394, DOI 10.1053/j.gastro.2013.02.043
   Diaz-Gerevini GT, 2016, NUTRITION, V32, P174, DOI 10.1016/j.nut.2015.08.017
   Tremlett H, 2017, ANN NEUROL, V81, P369, DOI 10.1002/ana.24901
   Tremlett H, 2016, J NEUROL SCI, V363, P153, DOI 10.1016/j.jns.2016.02.042
   Wang DJ, 2015, MOL NUTR FOOD RES, V59, P1025, DOI 10.1002/mnfr.201400544
   Wang HX, 2016, CHINESE MED J-PEKING, V129, P2373, DOI 10.4103/0366-6999.190667
   Wang T, 2015, BENEF MICROBES, V6, P707, DOI 10.3920/BM2014.0177
   Wu HJ, 2012, GUT MICROBES, V3, P4, DOI 10.4161/gmic.19320
   Yanagi H, 2017, BMJ OPEN GASTROENTER, V4, DOI 10.1136/bmjgast-2017-000182
   Yano J. M., 2005, CELL, V61, P264
   Zhao YH, 2017, FRONT CELL INFECT MI, V7, DOI 10.3389/fcimb.2017.00318
   Zheng X, 2015, NEUROPHARMACOLOGY, V96, P94, DOI 10.1016/j.neuropharm.2014.06.020
NR 82
TC 62
Z9 64
U1 5
U2 77
PU ACADEMIC PRESS LTD- ELSEVIER SCIENCE LTD
PI LONDON
PA 24-28 OVAL RD, LONDON NW1 7DX, ENGLAND
SN 1043-6618
J9 PHARMACOL RES
JI Pharmacol. Res.
PD OCT
PY 2018
VL 136
BP 29
EP 34
DI 10.1016/j.phrs.2018.07.007
PG 6
WC Pharmacology & Pharmacy
WE Science Citation Index Expanded (SCI-EXPANDED)
SC Pharmacology & Pharmacy
GA HD5LQ
UT WOS:000452572300003
PM 30138667
DA 2022-07-02
ER

PT J
AU Gulnaz, A
   Nadeem, J
   Han, JH
   Lew, LC
   Son, JD
   Park, YH
   Rather, IA
   Hor, YY
AF Gulnaz, Aneela
   Nadeem, Jawad
   Han, Jong-Hun
   Lew, Lee-Ching
   Son, Jae-Dong
   Park, Yong-Ha
   Rather, Irfan A.
   Hor, Yan-Yan
TI Lactobacillus Sps in Reducing the Risk of Diabetes in High-Fat
   Diet-Induced Diabetic Mice by Modulating the Gut Microbiome and
   Inhibiting Key Digestive Enzymes Associated with Diabetes
SO BIOLOGY-BASEL
LA English
DT Article
DE Type 2 diabetes; gut-microbiome; HFD-diet; Lactobacillus; probiotics;
   &#945; -glucosidase; &#945; -amylase; 16S RNA gene; mice; fecal samples
ID ALPHA-GLUCOSIDASE; INDUCED OBESITY; IL-8 SECRETION; BIFIDOBACTERIUM;
   BACTERIA; MOUSE; INFLAMMATION; POPULATION; NUTRITION; CHILDREN
AB Simple Summary
   Type 2 diabetes (T2D) is increasingly spreading across the globe. The disease is linked to a disruption of gut microbiome. Probiotics are essential gut microbiota modulators proven to restore microbiota changes, thereby conferring health to its host. This study aimed to use probiotics (lactobacilli) and their metabolites as natural anti-diabetic therapy through the modulation of gut microbiota and inhibit diabetes-causing enzymes. Lactobacillus-treated high-fat diet mice showed lower blood glucose levels and body weight. Interestingly, our study also proved that the lactobacilli altered gut microbiota composition by suppressing opportunistic bacteria that are highly associated with metabolic diseases. Our findings substantiate the use of probiotics as natural anti-diabetic therapeutics.
   Obesity caused by a high-fat diet (HFD) affects gut microbiota linked to the risk of type-2 diabetes (T2D). This study evaluates live cells and ethanolic extract (SEL) of Lactobacillus sakei Probio65 and Lactobacillus plantarum Probio-093 as natural anti-diabetic compounds. In-vitro anti-diabetic effects were determined based on the inhibition of alpha-glucosidase and alpha-amylase enzymes. The SEL of Probio65 and Probio-093 significantly retarded alpha-glucosidase and alpha-amylase enzymes (p < 0.05). Live Probio65 and Probio-093 inhibited alpha-glucosidase and alpha-amylase, respectively (p < 0.05). In mice fed with a 45% kcal high-fat diet (HFD), the SEL and live cells of both strains reduced body weight significantly compared to HFD control (p < 0.05). Probio-093 also improved blood glucose level compared to control (p < 0.05). The gut microbiota modulatory effects of lactobacilli on HFD-induced diabetic mice were analyzed with qPCR method. The SEL and live cells of both strains reduced phyla Deferribacteres compared to HFD control (p < 0.05). The SEL and live cells of Probio-093 promoted more Actinobacteria (phyla), Bifidobacterium, and Prevotella (genus) compared to control (p < 0.05). Both strains exerted metabolic-modulatory effects, with strain Probio-093 showing more prominent alteration in gut microbiota, substantiating the role of probiotics in gut microbiome modulations and anti-diabetic effect. Both lactobacilli are potential candidates to lessen obesity-linked T2D.
C1 [Gulnaz, Aneela; Nadeem, Jawad; Han, Jong-Hun; Park, Yong-Ha; Hor, Yan-Yan] Yeungnam Univ, Dept Biotechnol, 280 Daehak Ro, Gyongsan 38541, Gyeongbuk, South Korea.
   [Lew, Lee-Ching; Park, Yong-Ha] Probion Corp Jeonbuk Inst Food Bioind, 111-18 Wonjangdong Gil, Jeonju Si 38541, Jeollabuk Do, South Korea.
   [Son, Jae-Dong] Gyeongsang Natl Univ, Dept Vet Med, Coll Vet Med, Jinju Si 52828, Gyeongsangnam D, South Korea.
   [Rather, Irfan A.] King Abdulaziz Univ, Dept Biol Sci, Fac Sci, Jeddah 21589, Saudi Arabia.
RP Hor, YY (corresponding author), Yeungnam Univ, Dept Biotechnol, 280 Daehak Ro, Gyongsan 38541, Gyeongbuk, South Korea.; Rather, IA (corresponding author), King Abdulaziz Univ, Dept Biol Sci, Fac Sci, Jeddah 21589, Saudi Arabia.
EM aneelamicro@gmail.com; jawadnadeem04@gmail.com; rtjh0307@daum.net;
   lewleeching@gmail.com; beeast0070@gmail.com; peter@ynu.ac.kr;
   ammm@kau.edu.sa; yanyanhor89@gmail.com
RI Hor, YY/ACW-4325-2022; Rather, Irfan A./AAH-1425-2019
OI Gulnaz, Aneela/0000-0002-2586-189X; Lew, Lee Ching/0000-0001-7836-9914;
   Rather (PhD.), Irfan A./0000-0003-2752-0519
FU Deanship of Scientific Research (DSR), King Abdulaziz University, Jeddah
   [DF-737-130-1441]
FX This project was funded by Deanship of Scientific Research (DSR), King
   Abdulaziz University, Jeddah, under the grant number DF-737-130-1441.
   The authors, therefore, gratefully acknowledge DSR technical and
   financial support.
CR Ademiluyi AO, 2013, J MED FOOD, V16, P88, DOI 10.1089/jmf.2012.0004
   Al-Maskari Masoud Y, 2012, Nutrition, V28, pe23, DOI 10.1016/j.nut.2012.01.005
   Allen JM, 2015, J APPL PHYSIOL, V118, P1059, DOI 10.1152/japplphysiol.01077.2014
   Almeida CC, 2012, NUTR CLIN PRACT, V27, P247, DOI 10.1177/0884533612440289
   Arumugam M, 2011, NATURE, V473, P174, DOI 10.1038/nature09944
   Bailes Barbara K, 2002, AORN J, V76, P266
   BALFOUR JA, 1993, DRUGS, V46, P1025, DOI 10.2165/00003495-199346060-00007
   Barlow GM, 2015, NUTR CLIN PRACT, V30, P787, DOI 10.1177/0884533615609896
   BEERENS H, 1977, AM J CLIN NUTR, V30, P1770, DOI 10.1093/ajcn/30.11.1770
   Bellahcene M, 2013, BRIT J NUTR, V109, P1755, DOI 10.1017/S0007114512003923
   Ben Ahmed Habib, 2014, Presse Med, V43, pe9, DOI 10.1016/j.lpm.2013.07.019
   Bessesen DH, 2018, LANCET DIABETES ENDO, V6, P237, DOI 10.1016/S2213-8587(17)30236-X
   Beulens JWJ, 2010, DIABETES CARE, V33, P1699, DOI 10.2337/dc09-2302
   Cani PD, 2008, DIABETES, V57, P1470, DOI 10.2337/db07-1403
   Cani PD, 2007, DIABETES, V56, P1761, DOI 10.2337/db06-1491
   Chambers ES, 2015, GUT, V64, P1744, DOI 10.1136/gutjnl-2014-307913
   Chiasson JL, 2002, LANCET, V359, P2072, DOI 10.1016/S0140-6736(02)08905-5
   De Gregoris TB, 2011, J MICROBIOL METH, V86, P351, DOI 10.1016/j.mimet.2011.06.010
   Devaraj S, 2021, MOLECULES, V26, DOI 10.3390/molecules26020469
   Faith JJ, 2011, SCIENCE, V333, P101, DOI 10.1126/science.1206025
   Feng YC, 2019, INT J BIOL MACROMOL, V132, P1001, DOI 10.1016/j.ijbiomac.2019.03.242
   Floch MH, 2014, PHARMACEUTICALS, V7, P999, DOI 10.3390/ph7100999
   Gravitz L, 2012, NATURE, V485, pS12, DOI 10.1038/485S12a
   Guinane CM, 2013, THER ADV GASTROENTER, V6, P295, DOI 10.1177/1756283X13482996
   Guo X, 2008, LETT APPL MICROBIOL, V47, P367, DOI 10.1111/j.1472-765X.2008.02408.x
   He MQ, 2017, CELL BIOSCI, V7, DOI 10.1186/s13578-017-0183-1
   Hernandez JB, 2015, NAT COMMUN, V6, DOI [10.1038/ncomms8216, 10.1038/ncomms8489]
   Heydemann A, 2016, J DIABETES RES, V2016, DOI 10.1155/2016/2902351
   Hojo M, 2018, DIGEST DIS SCI, V63, P2940, DOI 10.1007/s10620-018-5122-4
   Hold GL, 2003, APPL ENVIRON MICROB, V69, P4320, DOI 10.1128/AEM.69.7.4320-4324.2003
   Ibarrola-Jurado N, 2012, AM J CLIN NUTR, V96, P1113, DOI 10.3945/ajcn.111.033498
   Imada C, 2005, ANTON LEEUW INT J G, V87, P59, DOI 10.1007/s10482-004-6544-x
   Imaoka A, 2008, WORLD J GASTROENTERO, V14, P2511, DOI 10.3748/wjg.14.2511
   Jandhyala SM, 2015, WORLD J GASTROENTERO, V21, P8787, DOI 10.3748/wjg.v21.i29.8787
   JENKINS DG, 1991, ERGONOMICS, V34, P13, DOI 10.1080/00140139108967284
   Kalliomaki M, 2008, AM J CLIN NUTR, V87, P534, DOI 10.1093/ajcn/87.3.534
   Kallus SJ, 2012, J CLIN GASTROENTEROL, V46, P16, DOI 10.1097/MCG.0b013e31823711fd
   Karlsson CLJ, 2012, OBESITY, V20, P2257, DOI 10.1038/oby.2012.110
   Kawai T, 2006, CELL DEATH DIFFER, V13, P816, DOI 10.1038/sj.cdd.4401850
   Kim JS, 2011, FOOD CHEM, V124, P1647, DOI 10.1016/j.foodchem.2010.08.020
   King AJF, 2012, BRIT J PHARMACOL, V166, P877, DOI 10.1111/j.1476-5381.2012.01911.x
   Kusano R, 2011, J NAT PROD, V74, P119, DOI 10.1021/np100372t
   Larsen N, 2010, PLOS ONE, V5, DOI 10.1371/journal.pone.0009085
   Layton A, 2006, APPL ENVIRON MICROB, V72, P4214, DOI 10.1128/AEM.01036-05
   Lee BJ, 2011, J NEUROGASTROENTEROL, V17, P252, DOI 10.5056/jnm.2011.17.3.252
   Li K, 2019, FOOD FUNCT, V10, P1915, DOI 10.1039/c8fo02265h
   Loubinoux J, 2000, J CLIN MICROBIOL, V38, P931, DOI 10.1128/JCM.38.2.931-934.2000
   Luthra T, 2017, SCI REP-UK, V7, DOI 10.1038/s41598-017-13798-y
   Manivasagan P, 2015, CRIT REV MICROBIOL, V41, P261, DOI 10.3109/1040841X.2013.837425
   Molina M, 2013, MED CLIN-BARCELONA, V141, P382, DOI 10.1016/j.medcli.2012.09.042
   Odamaki T, 2016, BMC MICROBIOL, V16, DOI 10.1186/s12866-016-0708-5
   Ostaff MJ, 2013, EMBO MOL MED, V5, P1465, DOI 10.1002/emmm.201201773
   Pitocco D, 2020, EUR REV MED PHARMACO, V24, P1548, DOI 10.26355/eurrev_202002_20213
   Ramakrishna BS, 2013, J GASTROEN HEPATOL, V28, P9, DOI 10.1111/jgh.12294
   Rather IA, 2020, SAUDI J BIOL SCI, V27, P261, DOI 10.1016/j.sjbs.2019.09.004
   Rather IA, 2018, FRONT MICROBIOL, V9, DOI 10.3389/fmicb.2018.01021
   Ruiz L, 2013, FRONT MICROBIOL, V4, DOI 10.3389/fmicb.2013.00396
   Sato A, 2010, DIABETES, V59, P2495, DOI 10.2337/db09-1554
   Sears B, 2015, LIPIDS HEALTH DIS, V14, DOI 10.1186/s12944-015-0123-1
   Serino M, 2012, GUT, V61, P543, DOI 10.1136/gutjnl-2011-301012
   Shi H, 2006, J CLIN INVEST, V116, P3015, DOI 10.1172/JCI28898
   Sommer F, 2013, NAT REV MICROBIOL, V11, P227, DOI 10.1038/nrmicro2974
   Spiljar M, 2017, FRONT IMMUNOL, V8, DOI 10.3389/fimmu.2017.01353
   Spranger J, 2003, DIABETES, V52, P812, DOI 10.2337/diabetes.52.3.812
   Standl E, 2012, DIABETES VASC DIS RE, V9, P163, DOI 10.1177/1479164112441524
   SURWIT RS, 1988, DIABETES, V37, P1163, DOI 10.2337/diabetes.37.9.1163
   Takaoka M, 2009, CIRC RES, V105, P906, DOI 10.1161/CIRCRESAHA.109.199653
   Thomas CM, 2010, GUT MICROBES, V1, P148, DOI 10.4161/gmic.1.3.11712
   Tilg H, 2011, J CLIN INVEST, V121, P2126, DOI 10.1172/JCI58109
   Unger RH, 2003, ENDOCRINOLOGY, V144, P5159, DOI 10.1210/en.2003-0870
   Valdes-Ramos R, 2015, ENDOCR METAB IMMUNE, V15, P54, DOI 10.2174/1871530314666141111103217
   Van Treuren W, 2020, ANNU REV PATHOL-MECH, V15, P345, DOI 10.1146/annurev-pathol-020117-043559
   Weglarz L, 2003, CELL MOL BIOL LETT, V8, P991
   Winzell MS, 2004, DIABETES, V53, pS215, DOI 10.2337/diabetes.53.suppl_3.S215
   Wise MG, 2007, J APPL MICROBIOL, V102, P1138, DOI 10.1111/j.1365-2672.2006.03153.x
   Yadav H, 2016, WORLD J DIABETES, V7, P316, DOI 10.4239/wjd.v7.i15.316
   Yang YW, 2015, APPL ENVIRON MICROB, V81, P6749, DOI 10.1128/AEM.01906-15
   Yatsunenko T, 2012, NATURE, V486, P222, DOI 10.1038/nature11053
   Zanotti I, 2015, APPL MICROBIOL BIOT, V99, P6813, DOI 10.1007/s00253-015-6564-7
   Zhang PP, 2020, ACTA PHARMACOL SIN, V41, P678, DOI 10.1038/s41401-019-0330-9
   Zhang Q, 2018, PEERJ, V6, DOI 10.7717/peerj.4446
NR 81
TC 3
Z9 3
U1 7
U2 16
PU MDPI
PI BASEL
PA ST ALBAN-ANLAGE 66, CH-4052 BASEL, SWITZERLAND
EI 2079-7737
J9 BIOLOGY-BASEL
JI Biology-Basel
PD APR
PY 2021
VL 10
IS 4
AR 348
DI 10.3390/biology10040348
PG 20
WC Biology
WE Science Citation Index Expanded (SCI-EXPANDED)
SC Life Sciences & Biomedicine - Other Topics
GA RQ9JJ
UT WOS:000642727600001
PM 33924088
OA Green Published, gold
DA 2022-07-02
ER

PT J
AU Lv, Y
   Zhao, X
   Guo, WY
   Gao, Y
   Yang, S
   Li, Z
   Wang, GX
AF Lv, You
   Zhao, Xue
   Guo, Weiying
   Gao, Ying
   Yang, Shuo
   Li, Zhuo
   Wang, Guixia
TI The Relationship between Frequently Used Glucose-Lowering Agents and Gut
   Microbiota in Type 2 Diabetes Mellitus
SO JOURNAL OF DIABETES RESEARCH
LA English
DT Review
ID CHAIN FATTY-ACIDS; PROTEIN-COUPLED RECEPTOR; GLUCAGON-LIKE PEPTIDE-1;
   CARDIOVASCULAR-DISEASE; INSULIN-RESISTANCE; ACARBOSE TREATMENT;
   METFORMIN; ASSOCIATION; BUTYRATE; DIET
AB Metabolic diseases, especially diabetes mellitus, have become global health issues. The etiology of diabetes mellitus can be attributed to genetic and/or environmental factors. Current evidence suggests the association of gut microbiota with metabolic diseases. However, the effects of glucose-lowering agents on gut microbiota are poorly understood. Several studies revealed that these agents affect the composition and diversity of gut microbiota and consequently improve glucose metabolism and energy balance. Possible underlying mechanisms include affecting gene expression, lowering levels of inflammatory cytokines, and regulating the production of short-chain fatty acids. In addition, gut microbiota may alleviate adverse effects caused by glucose-lowering agents, and this can be especially beneficial in diabetic patients who experience severe gastrointestinal side effects and have to discontinue these agents. In conclusion, gut microbiota may provide a novel viewpoint for the treatment of patients with diabetes mellitus.
C1 [Lv, You; Zhao, Xue; Guo, Weiying; Gao, Ying; Yang, Shuo; Li, Zhuo; Wang, Guixia] Jilin Univ, Dept Endocrinol & Metab, Hosp 1, Changchun, Jilin, Peoples R China.
RP Li, Z; Wang, GX (corresponding author), Jilin Univ, Dept Endocrinol & Metab, Hosp 1, Changchun, Jilin, Peoples R China.
EM noble_zhuo@yahoo.ca; gwang168@jlu.edu.cn
OI Yang, Shuo/0000-0002-2579-8501
FU Fund for Science and Technology Development Plan of Jilin Province
   [20170623092TC-04]
FX The research was supported by the Fund for Science and Technology
   Development Plan of Jilin Province (20170623092TC-04) to You Lv.
CR Bailey CJ, 2008, DIABETOLOGIA, V51, P1552, DOI 10.1007/s00125-008-1053-5
   Blandino G, 2016, DIABETES METAB, V42, P303, DOI 10.1016/j.diabet.2016.04.004
   BONORA E, 1984, CURR MED RES OPIN, V9, P47, DOI 10.1185/03007998409109558
   Borch-Johnsen K, 1999, LANCET, V354, P617
   Boulange CL, 2016, GENOME MED, V8, DOI 10.1186/s13073-016-0303-2
   Burton Jeffrey H, 2015, J Diabetes Sci Technol, V9, P808, DOI 10.1177/1932296815577425
   Buse JB, 2016, DIABETES CARE, V39, P198, DOI 10.2337/dc15-0488
   Cabreiro F, 2013, CELL, V153, P228, DOI 10.1016/j.cell.2013.02.035
   Cani PD, 2007, DIABETOLOGIA, V50, P2374, DOI 10.1007/s00125-007-0791-0
   Chang CH, 2015, J CLIN ENDOCR METAB, V100, P1121, DOI 10.1210/jc.2014-2443
   Chen JM, 2014, J DIABETES RES, V2014, DOI 10.1155/2014/812628
   Chiasson JL, 2003, JAMA-J AM MED ASSOC, V290, P486, DOI 10.1001/jama.290.4.486
   Cox AJ, 2015, LANCET DIABETES ENDO, V3, P207, DOI 10.1016/S2213-8587(14)70134-2
   de la Cuesta-Zuluaga J, 2017, DIABETES CARE, V40, P54, DOI 10.2337/dc16-1324
   den Besten G, 2013, J LIPID RES, V54, P2325, DOI 10.1194/jlr.R036012
   Duca FA, 2015, NAT MED, V21, P506, DOI 10.1038/nm.3787
   Dujic T, 2015, DIABETES, V64, P1786, DOI 10.2337/db14-1388
   Everard A, 2014, REV ENDOCR METAB DIS, V15, P189, DOI 10.1007/s11154-014-9288-6
   Florez H, 2010, POSTGRAD MED, V122, P112, DOI 10.3810/pgm.2010.03.2128
   Forslund K, 2015, NATURE, V528, P262, DOI 10.1038/nature15766
   Fullerton MD, 2013, NAT MED, V19, P1649, DOI 10.1038/nm.3372
   Grasset E, 2017, CELL METAB, V26, P278, DOI 10.1016/j.cmet.2017.06.003
   Greenway F, 2014, BENEF MICROBES, V5, P29, DOI 10.3920/BM2012.0063
   Gu YY, 2017, NAT COMMUN, V8, DOI 10.1038/s41467-017-01682-2
   Hanefeld M, 2004, EUR HEART J, V25, P10, DOI 10.1016/S0195-668X(03)00468-8
   Hartstra AV, 2015, DIABETES CARE, V38, P159, DOI 10.2337/dc14-0769
   Hur KY, 2015, J DIABETES INVEST, V6, P600, DOI 10.1111/jdi.12328
   Inzucchi SE, 2012, DIABETES CARE, V35, P1364, DOI 10.2337/dc12-0413
   Joshi SR, 2015, EXPERT OPIN PHARMACO, V16, P597, DOI 10.1517/14656566.2015.1009894
   Karlsson FH, 2013, NATURE, V498, P99, DOI 10.1038/nature12198
   Khan S, 2016, CHEM-BIOL INTERACT, V254, P124, DOI 10.1016/j.cbi.2016.06.007
   Le Chatelier E, 2013, NATURE, V500, P541, DOI 10.1038/nature12506
   Le Kim-Anne, 2012, Front Physiol, V3, P496, DOI 10.3389/fphys.2012.00496
   Lee H, 2014, APPL ENVIRON MICROB, V80, P5935, DOI 10.1128/AEM.01357-14
   Lehmann A, 2016, AM J PHYSIOL-GASTR L, V310, pG887, DOI 10.1152/ajpgi.00068.2016
   Li YQ, 2014, INDIAN J MICROBIOL, V54, P12, DOI 10.1007/s12088-013-0410-3
   Liou AP, 2013, SCI TRANSL MED, V5, DOI 10.1126/scitranslmed.3005687
   Longo D.L., 2012, HARRISONS PRINCIPLES
   McCreight LJ, 2016, DIABETOLOGIA, V59, P426, DOI 10.1007/s00125-015-3844-9
   Mei XR, 2016, J AGR FOOD CHEM, V64, P7502, DOI 10.1021/acs.jafc.6b03474
   Miller RA, 2013, NATURE, V494, P256, DOI 10.1038/nature11808
   Nakagami T, 2004, DIABETOLOGIA, V47, P385, DOI 10.1007/s00125-004-1334-6
   Napolitano A, 2014, PLOS ONE, V9, DOI 10.1371/journal.pone.0100778
   Nohr MK, 2013, ENDOCRINOLOGY, V154, P3552, DOI 10.1210/en.2013-1142
   Panwar H, 2014, EUR J NUTR, V53, P1465, DOI 10.1007/s00394-013-0649-9
   Perry RJ, 2016, NATURE, V534, P213, DOI 10.1038/nature18309
   Plovier H, 2017, NAT MED, V23, P107, DOI 10.1038/nm.4236
   Pound LD, 2015, DIABETES, V64, P4135, DOI 10.2337/db15-0788
   Powell DR, 2013, J PHARMACOL EXP THER, V345, P250, DOI 10.1124/jpet.113.203364
   Qin JJ, 2012, NATURE, V490, P55, DOI 10.1038/nature11450
   Salonen A, 2014, ISME J, V8, P2218, DOI 10.1038/ismej.2014.63
   Samuel BS, 2008, P NATL ACAD SCI USA, V105, P16767, DOI 10.1073/pnas.0808567105
   Sasaki M, 2013, BMC GASTROENTEROL, V13, DOI 10.1186/1471-230X-13-81
   Sato J, 2014, DIABETES CARE, V37, P2343, DOI 10.2337/dc13-2817
   Sender R, 2016, PLOS BIOL, V14, DOI 10.1371/journal.pbio.1002533
   Shin NR, 2014, GUT, V63, P727, DOI 10.1136/gutjnl-2012-303839
   Standl E, 2014, CARDIOVASC DIABETOL, V13, DOI 10.1186/1475-2840-13-81
   Su BL, 2015, J DIABETES, V7, P729, DOI 10.1111/1753-0407.12232
   Suzuki Y, 2009, FEBS LETT, V583, P2157, DOI 10.1016/j.febslet.2009.05.052
   Tan J, 2014, ADV IMMUNOL, V121, P91, DOI 10.1016/B978-0-12-800100-4.00003-9
   Tian PJ, 2016, FOOD FUNCT, V7, P3789, DOI [10.1039/c6fo00831c, 10.1039/C6FO00831C]
   Tolhurst G, 2012, DIABETES, V61, P364, DOI 10.2337/db11-1019
   Weaver GA, 1997, J NUTR, V127, P717, DOI 10.1093/jn/127.5.717
   Wickens KL, 2017, BRIT J NUTR, V117, P804, DOI [10.1017/S0007114517000289, 10.1017/s0007114517000289]
   Wolever TMS, 2000, BRIT J NUTR, V84, P57
   Wu H, 2017, NAT MED, V23, P850, DOI 10.1038/nm.4345
   Xu PF, 2017, BBA-GEN SUBJECTS, V1861, P2690, DOI 10.1016/j.bbagen.2017.07.013
   Yan XF, 2016, J DIABETES RES, V2016, DOI 10.1155/2016/2093171
   Yang M, 2017, AM J PHYSIOL-GASTR L, V312, pG367, DOI 10.1152/ajpgi.00232.2016
   Yang WY, 2014, LANCET DIABETES ENDO, V2, P46, DOI 10.1016/S2213-8587(13)70021-4
   Zhang Q, 2017, PLOS ONE, V12, DOI 10.1371/journal.pone.0184735
   Zhang X, 2015, SCI REP-UK, V5, DOI [10.1038/srep09940, 10.1038/srep09803]
   Zhang XY, 2017, DIABETES THER, V8, P293, DOI 10.1007/s13300-017-0226-y
NR 73
TC 10
Z9 11
U1 1
U2 12
PU HINDAWI LTD
PI LONDON
PA ADAM HOUSE, 3RD FLR, 1 FITZROY SQ, LONDON, W1T 5HF, ENGLAND
SN 2314-6745
EI 2314-6753
J9 J DIABETES RES
JI J. Diabetes Res.
PY 2018
VL 2018
AR 1890978
DI 10.1155/2018/1890978
PG 7
WC Endocrinology & Metabolism; Medicine, Research & Experimental
WE Science Citation Index Expanded (SCI-EXPANDED)
SC Endocrinology & Metabolism; Research & Experimental Medicine
GA GG6BB
UT WOS:000432779700001
PM 29854817
OA Green Submitted, Green Published, gold
DA 2022-07-02
ER

PT J
AU Wrage, M
   Kaltwasser, J
   Menge, S
   Mattner, J
AF Wrage, Marius
   Kaltwasser, Johanna
   Menge, Sonja
   Mattner, Jochen
TI CD101 as an indicator molecule for pathological changes at the interface
   of host-microbiota interactions
SO INTERNATIONAL JOURNAL OF MEDICAL MICROBIOLOGY
LA English
DT Article
DE CD101; Microbiota; Host-microbe interactions; Mucosal surfaces;
   Immune-mediated disease
ID INFLAMMATORY-BOWEL-DISEASE; INCREASED INTESTINAL PERMEABILITY;
   ARYL-HYDROCARBON RECEPTOR; LEUKOCYTE SURFACE PROTEIN; REGULATORY
   T-CELLS; GUT MICROBIOTA; MUCOSAL ADDRESSIN; IMMUNE-RESPONSES; INDUCED
   COLITIS; IFN-GAMMA
AB Intestinal microbiota signal to local and distant tissues in the body. Thus, they also regulate biochemical, metabolic and immunological processes in the gut and in the pancreas. Vice versa, eating habits or the immune system of the host shape the intraluminal microbiota. Disruptions of these versatile host-microbiota interactions underlie the pathogenesis of complex immune-mediated disorders such as inflammatory bowel disease (IBD) or type 1 diabetes (T1D). Consequently, dysbiosis and increased intestinal permeability associated with both disorders change the biology of underlying tissues, as evidenced, for example, by an altered expression of surface markers such as CD101 on immune cells located at these dynamic host-microbiota interfaces.
   CD101, a heavily glycosylated member of the immunoglobulin superfamiliy, is predominantly detected on myeloid cells, intraepithelial lymphocytes (IELs) and regulatory T cells (Tregs) in the gut. The expression of CD101 on both myeloid cells and T lymphocytes protects from experimental enterocolitis and T1D. The improved outcome of both diseases is associated with an anti-inflammatory cytokine profile and a reduced expansion of T cells. However, distinct bacteria suppress the expression of CD101 on myeloid cells, similar as does inflammation on T cells. Thus, the reduced CD101 expression in T1D and IBD patients might be a consequence of an altered composition of the intestinal microbiota, enhanced bacterial translocation and a subsequent primining of local and systemic inflammatory immune responses.
C1 [Wrage, Marius; Kaltwasser, Johanna; Menge, Sonja; Mattner, Jochen] Univ Klinikum Erlangen, Klin Mikrobiol Immunol & Hyg, Mikrobiol Inst, Wasserturmstr 3-5, D-91054 Erlangen, Germany.
   [Wrage, Marius; Kaltwasser, Johanna; Menge, Sonja; Mattner, Jochen] Friedrich Alexander Univ Erlangen Nurnberg, Wasserturmstr 3-5, D-91054 Erlangen, Germany.
   [Mattner, Jochen] FAU Erlangen Nurnberg, Med Immunol Campus Erlangen, Erlangen, Germany.
RP Mattner, J (corresponding author), Univ Klinikum Erlangen, Klin Mikrobiol Immunol & Hyg, Mikrobiol Inst, Wasserturmstr 3-5, D-91054 Erlangen, Germany.; Mattner, J (corresponding author), Friedrich Alexander Univ Erlangen Nurnberg, Wasserturmstr 3-5, D-91054 Erlangen, Germany.
EM Jochen.Mattner@uk-erlangen.de
RI Mattner, Jochen/AAT-7866-2021
OI , Sonja/0000-0003-3445-2753; Wrage, Marius/0000-0002-2272-7986
FU Staedtler Stiftung; German Research Foundation (DFG) [MA 2621/4-1,
   CRC1181]
FX This study was supported by the Staedtler Stiftung (to JM), the German
   Research Foundation (DFG; grant MA 2621/4-1 to JM; grant CRC1181,
   project C04 to JM).
CR Abdel-Moneim A, 2018, BIOMED PHARMACOTHER, V101, P287, DOI 10.1016/j.biopha.2018.02.103
   Abraham C, 2009, NEW ENGL J MED, V361, P2066, DOI 10.1056/NEJMra0804647
   Allez M, 2004, ANN NY ACAD SCI, V1029, P22, DOI 10.1196/annals.1309.004
   Almeida ARM, 2002, J IMMUNOL, V169, P4850, DOI 10.4049/jimmunol.169.9.4850
   Baier J, 2020, J CLIN INVEST, V130, P5703, DOI 10.1172/JCI126923
   Belkaid Y, 2017, IMMUNITY, V46, P562, DOI 10.1016/j.immuni.2017.04.008
   Belkaid Y, 2014, CELL, V157, P121, DOI 10.1016/j.cell.2014.03.011
   Belkaid Y, 2013, NAT IMMUNOL, V14, P646, DOI 10.1038/ni.2604
   BERG DJ, 1995, J CLIN INVEST, V96, P2339, DOI 10.1172/JCI118290
   Bhaskaran N, 2018, FRONT MICROBIOL, V9, DOI 10.3389/fmicb.2018.01995
   BOGDAN C, 1991, J EXP MED, V174, P1549, DOI 10.1084/jem.174.6.1549
   Bogunovic M, 2009, IMMUNITY, V31, P513, DOI 10.1016/j.immuni.2009.08.010
   Bosi E, 2006, DIABETOLOGIA, V49, P2824, DOI 10.1007/s00125-006-0465-3
   Bouloc A, 2000, EUR J IMMUNOL, V30, P3132, DOI 10.1002/1521-4141(200011)30:11<3132::AID-IMMU3132>3.0.CO;2-E
   Burrows MP, 2015, P NATL ACAD SCI USA, V112, P9973, DOI 10.1073/pnas.1508740112
   Chamoun MN, 2018, CRIT REV MICROBIOL, V44, P465, DOI [10.1080/1040841x.2018.1426556, 10.1080/1040841X.2018.1426556]
   Chaudhry A, 2011, IMMUNITY, V34, P566, DOI 10.1016/j.immuni.2011.03.018
   Dianda L, 1997, AM J PATHOL, V150, P91
   Driver John P, 2012, Rev Diabet Stud, V9, P169, DOI 10.1900/RDS.2012.9.169
   Dustin ML, 2014, CANCER IMMUNOL RES, V2, P1023, DOI 10.1158/2326-6066.CIR-14-0161
   Dustin ML, 1999, SCIENCE, V283, P649, DOI 10.1126/science.283.5402.649
   Endesfelder D, 2016, CURR DIABETES REP, V16, DOI 10.1007/s11892-016-0753-3
   Fernandez I, 2007, J IMMUNOL, V179, P2808, DOI 10.4049/jimmunol.179.5.2808
   Franzosa EA, 2019, NAT MICROBIOL, V4, P293, DOI 10.1038/s41564-018-0306-4
   Fujino S, 2003, GUT, V52, P65, DOI 10.1136/gut.52.1.65
   Gaboriau-Routhiau V, 2009, IMMUNITY, V31, P677, DOI 10.1016/j.immuni.2009.08.020
   Geuking MB, 2011, IMMUNITY, V34, P794, DOI 10.1016/j.immuni.2011.03.021
   Glocker EO, 2009, NEW ENGL J MED, V361, P2033, DOI 10.1056/NEJMoa0907206
   Graham S, 2004, GUT, V53, P1437, DOI 10.1136/gut.2004.042481
   Hanninen A, 1996, DIABETES, V45, P1173, DOI 10.2337/diabetes.45.9.1173
   Hanninen A, 1998, J IMMUNOL, V160, P6018
   Harrison OJ, 2013, CSH PERSPECT BIOL, V5, DOI 10.1101/cshperspect.a018341
   HOLLANDER D, 1986, ANN INTERN MED, V105, P883, DOI 10.7326/0003-4819-105-6-883
   Ito R, 2008, BIOCHEM BIOPH RES CO, V377, P12, DOI 10.1016/j.bbrc.2008.09.019
   Ivanov II, 2008, CELL HOST MICROBE, V4, P337, DOI 10.1016/j.chom.2008.09.009
   Ivanov II, 2009, CELL, V139, P485, DOI 10.1016/j.cell.2009.09.033
   Jovanovic DV, 2011, J RHEUMATOL, V38, P419, DOI 10.3899/jrheum.100676
   Kamada N, 2013, NAT REV IMMUNOL, V13, P321, DOI 10.1038/nri3430
   Kaser A, 2010, ANNU REV IMMUNOL, V28, P573, DOI 10.1146/annurev-immunol-030409-101225
   Korn T, 2009, ANNU REV IMMUNOL, V27, P485, DOI 10.1146/annurev.immunol.021908.132710
   KRUMMEL MF, 1995, J EXP MED, V182, P459, DOI 10.1084/jem.182.2.459
   KUHN R, 1993, CELL, V75, P263, DOI 10.1016/0092-8674(93)80068-P
   Kumar BV, 2017, CELL REP, V20, P2921, DOI 10.1016/j.celrep.2017.08.078
   Langer V, 2019, J CLIN INVEST, V129, P4691, DOI 10.1172/JCI124884
   Lanis JM, 2017, MUCOSAL IMMUNOL, V10, P1133, DOI 10.1038/mi.2016.133
   Lefebvre DE, 2006, ANNU REV NUTR, V26, P175, DOI 10.1146/annurev.nutr.26.061505.111206
   Lehuen A, 2010, NAT REV IMMUNOL, V10, P501, DOI 10.1038/nri2787
   Lloyd-Price J, 2019, NATURE, V569, P655, DOI 10.1038/s41586-019-1237-9
   Lupp C, 2007, CELL HOST MICROBE, V2, P119, DOI 10.1016/j.chom.2007.06.010
   Maharshak N, 2013, GUT MICROBES, V4, P316, DOI 10.4161/gmic.25486
   Maier LM, 2005, BMC GENET, V6, DOI 10.1186/1471-2156-6-9
   Malek TR, 2002, IMMUNITY, V17, P167, DOI 10.1016/S1074-7613(02)00367-9
   Maloy KJ, 2011, NATURE, V474, P298, DOI 10.1038/nature10208
   Marie JC, 2005, J EXP MED, V201, P1061, DOI 10.1084/jem.20042276
   Mattner J, 2008, CELL HOST MICROBE, V3, P304, DOI 10.1016/j.chom.2008.03.009
   Mattner J, 2019, PLOS GENET, V15, DOI 10.1371/journal.pgen.1008178
   Maurano F, 2005, DIABETOLOGIA, V48, P931, DOI 10.1007/s00125-005-1718-2
   Mesnil C, 2016, J CLIN INVEST, V126, P3279, DOI 10.1172/JCI85664
   Miller JC, 2012, NAT IMMUNOL, V13, P888, DOI 10.1038/ni.2370
   Mohammed JP, 2011, J IMMUNOL, V187, P337, DOI 10.4049/jimmunol.1003525
   Moore KW, 2001, ANNU REV IMMUNOL, V19, P683, DOI 10.1146/annurev.immunol.19.1.683
   Mullaney JA, 2018, MICROBIOME, V6, DOI 10.1186/s40168-018-0417-4
   Neurath MF, 2014, NAT REV IMMUNOL, V14, P329, DOI 10.1038/nri3661
   Nielsen DS, 2014, FEBS LETT, V588, P4234, DOI 10.1016/j.febslet.2014.04.010
   Odenwald MA, 2013, CLIN GASTROENTEROL H, V11, P1075, DOI 10.1016/j.cgh.2013.07.001
   Ogawa A, 2004, CLIN IMMUNOL, V110, P55, DOI 10.1016/j.clim.2003.09.013
   Okuno M, 2017, J DIABETES INVEST, V8, P286, DOI 10.1111/jdi.12586
   Ost KS, 2017, IMMUNITY, V46, P977, DOI 10.1016/j.immuni.2017.06.010
   Papiernik M, 1998, INT IMMUNOL, V10, P371, DOI 10.1093/intimm/10.4.371
   Penha-Goncalves C, 2003, DIABETES, V52, P1551, DOI 10.2337/diabetes.52.6.1551
   Petersen C, 2014, CELL MICROBIOL, V16, P1024, DOI 10.1111/cmi.12308
   Pickard JM, 2017, IMMUNOL REV, V279, P70, DOI 10.1111/imr.12567
   Podolin PL, 1997, J IMMUNOL, V159, P1835
   POWRIE F, 1994, IMMUNITY, V1, P553, DOI 10.1016/1074-7613(94)90045-0
   Putignani L, 2016, INFLAMM BOWEL DIS, V22, P487, DOI 10.1097/MIB.0000000000000602
   Rabinovitch A, 2007, CELL BIOCHEM BIOPHYS, V48, P159, DOI 10.1007/s12013-007-0029-2
   Rabinowitz KM, 2013, GASTROENTEROLOGY, V144, P601, DOI 10.1053/j.gastro.2012.12.001
   Rainbow DB, 2011, J IMMUNOL, V187, P325, DOI 10.4049/jimmunol.1003523
   Rankin LC, 2018, CELL, V173, P554, DOI 10.1016/j.cell.2018.03.013
   Rioux JD, 2005, NATURE, V435, P584, DOI 10.1038/nature03723
   RIVAS A, 1995, J IMMUNOL, V154, P4423
   Rosenberg HF, 2013, NAT REV IMMUNOL, V13, P9, DOI 10.1038/nri3341
   Round JL, 2011, SCIENCE, V332, P974, DOI 10.1126/science.1206095
   Round JL, 2009, NAT REV IMMUNOL, V9, P313, DOI 10.1038/nri2515
   RUEGG CL, 1995, J IMMUNOL, V154, P4434
   Russell GJ, 1996, J IMMUNOL, V157, P3366
   Sano T, 2015, CELL, V163, P381, DOI 10.1016/j.cell.2015.08.061
   Sartor RB, 2008, GASTROENTEROLOGY, V134, P577, DOI 10.1053/j.gastro.2007.11.059
   Schey R, 2016, MUCOSAL IMMUNOL, V9, P1205, DOI 10.1038/mi.2015.139
   Schey R, 2015, IMMUNOBIOLOGY, V220, P227, DOI 10.1016/j.imbio.2014.11.014
   Schneider WM, 2014, ANNU REV IMMUNOL, V32, P513, DOI 10.1146/annurev-immunol-032713-120231
   Schroder K, 2004, J LEUKOCYTE BIOL, V75, P163, DOI 10.1189/jlb.0603252
   Sethi V, 2018, GASTROENTEROLOGY, V155, P33, DOI 10.1053/j.gastro.2018.04.001
   Soares LRB, 1997, J IMMUNOL, V159, P1115
   Soares LRB, 1998, J IMMUNOL, V161, P209
   Sommer F, 2016, BIOESSAYS, V38, P455, DOI 10.1002/bies.201500151
   Sorini C, 2019, P NATL ACAD SCI USA, V116, P15140, DOI 10.1073/pnas.1814558116
   Spencer SD, 1998, J EXP MED, V187, P571, DOI 10.1084/jem.187.4.571
   Stewart CJ, 2018, NATURE, V562, P583, DOI 10.1038/s41586-018-0617-x
   Szabo PA, 2019, SCI IMMUNOL, V4, DOI 10.1126/sciimmunol.aas9673
   Thiemann S, 2017, CELL HOST MICROBE, V21, P682, DOI 10.1016/j.chom.2017.05.005
   Travers J, 2015, MUCOSAL IMMUNOL, V8, P464, DOI 10.1038/mi.2015.2
   Ubeda C, 2012, TRENDS IMMUNOL, V33, P459, DOI 10.1016/j.it.2012.05.003
   Vaarala O, 2008, CURR OPIN GASTROEN, V24, P701, DOI 10.1097/MOG.0b013e32830e6d98
   Vaarala O, 2008, DIABETES, V57, P2555, DOI 10.2337/db08-0331
   Varol C, 2009, IMMUNITY, V31, P502, DOI 10.1016/j.immuni.2009.06.025
   Vong L, 2015, AM J PHYSIOL-GASTR L, V309, pG181, DOI 10.1152/ajpgi.00053.2015
   Walker LSK, 2002, NAT REV IMMUNOL, V2, P11, DOI 10.1038/nri701
   Wallberg M, 2013, TRENDS IMMUNOL, V34, P583, DOI 10.1016/j.it.2013.08.005
   Walunas TL, 1996, J EXP MED, V183, P2541, DOI 10.1084/jem.183.6.2541
   WALUNAS TL, 1994, IMMUNITY, V1, P405, DOI 10.1016/1074-7613(94)90071-X
   Wang K, 2010, HUM MOL GENET, V19, P2059, DOI 10.1093/hmg/ddq078
   Watchmaker PB, 2014, NAT IMMUNOL, V15, P98, DOI 10.1038/ni.2768
   WATERHOUSE P, 1995, SCIENCE, V270, P985, DOI 10.1126/science.270.5238.985
   WICKER LS, 1992, J EXP MED, V176, P67, DOI 10.1084/jem.176.1.67
   WICKER LS, 1995, ANNU REV IMMUNOL, V13, P179, DOI 10.1146/annurev.iy.13.040195.001143
   Wolf M, 2001, EUR J IMMUNOL, V31, P1637, DOI 10.1002/1521-4141(200106)31:6<1637::AID-IMMU1637>3.0.CO;2-T
   Xiao E, 2017, CELL HOST MICROBE, V22, P120, DOI 10.1016/j.chom.2017.06.014
   Yamaji K, 2005, BIOCHEM BIOPH RES CO, V331, P536, DOI 10.1016/j.bbrc.2005.04.005
   Yang XD, 1997, DIABETES, V46, P1542, DOI 10.2337/diabetes.46.10.1542
   Yang XXO, 2008, J EXP MED, V205, P1063, DOI 10.1084/jem.20071978
   Zelante T, 2013, IMMUNITY, V39, P372, DOI 10.1016/j.immuni.2013.08.003
   Zeng R, 2016, MUCOSAL IMMUNOL, V9, P183, DOI 10.1038/mi.2015.50
   Zheng DP, 2020, CELL RES, V30, P492, DOI 10.1038/s41422-020-0332-7
   Zheng ZH, 2019, MOL IMMUNOL, V105, P16, DOI 10.1016/j.molimm.2018.11.007
   Zhu C, 2020, EUR RESPIR J, V56, DOI 10.1183/13993003.02354-2019
NR 126
TC 0
Z9 0
U1 0
U2 2
PU ELSEVIER GMBH
PI MUNICH
PA HACKERBRUCKE 6, 80335 MUNICH, GERMANY
SN 1438-4221
EI 1618-0607
J9 INT J MED MICROBIOL
JI Int. J. Med. Microbiol.
PD MAY
PY 2021
VL 311
IS 4
AR 151497
DI 10.1016/j.ijmm.2021.151497
EA MAR 2021
PG 8
WC Microbiology; Virology
WE Science Citation Index Expanded (SCI-EXPANDED)
SC Microbiology; Virology
GA SK3MV
UT WOS:000656123700001
PM 33773220
OA gold
DA 2022-07-02
ER

PT J
AU Zhang, BX
   Yue, RS
   Chen, Y
   Yang, MY
   Huang, XY
   Shui, JC
   Peng, YL
   Chin, JW
AF Zhang, Boxun
   Yue, Rensong
   Chen, Yuan
   Yang, Maoyi
   Huang, Xiaoying
   Shui, Jiacheng
   Peng, Yuliang
   Chin, Jiawei
TI Gut Microbiota, a Potential New Target for Chinese Herbal Medicines in
   Treating Diabetes Mellitus
SO EVIDENCE-BASED COMPLEMENTARY AND ALTERNATIVE MEDICINE
LA English
DT Review
ID CHAIN FATTY-ACIDS; INTESTINAL MICROBIOTA; MOLECULAR-MECHANISMS;
   INSULIN-RESISTANCE; OXIDATIVE STRESS; BARRIER FUNCTION; DIET;
   POLYSACCHARIDE; INFLAMMATION; LIPOTOXICITY
AB The gut microbiota, as an important factor affecting host health, plays a significant role in the occurrence and development of diabetes mellitus (DM), and the mechanism may be related to excessive endotoxins, altered short-chain fatty acids (SCFAs), and disordered bile acid metabolism. Traditional Chinese medicine (TCM) has a long history of treating DM, but its mechanism is not very clear. Recent research has suggested that Chinese herbal medicine can improve glucose metabolism by remodeling the gut microbiota, which opens new avenues for further research on hypoglycemic mechanisms. This review presents the recent progress of Chinese herbs, herbal extracts, and herbal compound preparations in treating DM through regulating the gut microbiota and summarizes the main mechanisms involved, namely, anti-inflammatory and antioxidative effects, protecting the intestinal barrier and inhibiting lipotoxicity. In addition, some suggestions for improvement are also proposed.
C1 [Zhang, Boxun; Yue, Rensong; Chen, Yuan; Yang, Maoyi; Huang, Xiaoying; Shui, Jiacheng; Peng, Yuliang; Chin, Jiawei] Hosp Chengdu Univ Tradit Chinese Med, Chengdu 610072, Sichuan, Peoples R China.
RP Yue, RS (corresponding author), Hosp Chengdu Univ Tradit Chinese Med, Chengdu 610072, Sichuan, Peoples R China.
EM yuerensong163@hotmail.com
OI Zhang, Boxun/0000-0001-6748-4044; Yang, Maoyi/0000-0003-3164-8312; Yue,
   Rensong/0000-0001-9663-1859
FU National Natural Science Foundation of China [81774279]; Key Research
   and Development Project of Sichuan Province [2018SZ0068]
FX This work was supported by the National Natural Science Foundation of
   China (no. 81774279) and the Key Research and Development Project of
   Sichuan Province (no. 2018SZ0068).
CR Amar J, 2011, EMBO MOL MED, V3, P559, DOI 10.1002/emmm.201100159
   Amaretti A, 2013, APPL MICROBIOL BIOT, V97, P809, DOI 10.1007/s00253-012-4241-7
   Andreasen AS, 2010, BRIT J NUTR, V104, P1831, DOI 10.1017/S0007114510002874
   Bardini Gianluca, 2012, Rev Diabet Stud, V9, P82, DOI 10.1900/RDS.2012.9.82
   Moreira APB, 2012, BRIT J NUTR, V108, P801, DOI 10.1017/S0007114512001213
   Bron PA, 2017, BRIT J NUTR, V117, P93, DOI 10.1017/S0007114516004037
   Cai SY, 2016, PHARM BIOL, V54, P2685, DOI 10.1080/13880209.2016.1178779
   Cani PD, 2007, DIABETOLOGIA, V50, P2374, DOI 10.1007/s00125-007-0791-0
   Cani PD, 2009, GUT, V58, P1091, DOI 10.1136/gut.2008.165886
   Cani PD, 2012, GUT MICROBES, V3, P279, DOI 10.4161/gmic.19625
   Chen C, 2018, FOOD FUNCT, V9, P3732, DOI [10.1039/c7fo01346a, 10.1039/C7FO01346A]
   Chen MY, 2018, FRONT MICROBIOL, V9, DOI 10.3389/fmicb.2018.02380
   Choudhury S, 2015, FREE RADICAL RES, V49, P1371, DOI 10.3109/10715762.2015.1075016
   Cusi K, 2010, CURR DIABETES REP, V10, P306, DOI 10.1007/s11892-010-0122-6
   Domingueti CP, 2016, J DIABETES COMPLICAT, V30, P738, DOI 10.1016/j.jdiacomp.2015.12.018
   Fiorucci S, 2015, TRENDS MOL MED, V21, P702, DOI 10.1016/j.molmed.2015.09.001
   Gao H, 2018, CARBOHYD POLYM, V201, P624, DOI 10.1016/j.carbpol.2018.08.075
   Gao K, 2018, PHARMACOL RES, V130, P93, DOI 10.1016/j.phrs.2018.01.011
   Gao ZZ, 2017, J IMMUNOL RES, V2017, DOI 10.1155/2017/1813086
   Gentile CL, 2018, SCIENCE, V362, P776, DOI 10.1126/science.aau5812
   Ghazalpour A, 2016, CURR OPIN LIPIDOL, V27, P141, DOI 10.1097/MOL.0000000000000278
   Gil-Cardoso K, 2016, NUTR RES REV, V29, P234, DOI 10.1017/S0954422416000159
   Gilbert JA, 2018, NAT MED, V24, P392, DOI 10.1038/nm.4517
   Gong J, 2017, FRONT PHARMACOL, V8, DOI 10.3389/fphar.2017.00042
   Greiner T, 2011, TRENDS ENDOCRIN MET, V22, P117, DOI 10.1016/j.tem.2011.01.002
   [韩雨薇 Han Yuwei], 2016, [中国临床药理学杂志, The Chinese Journal of Clinical Pharmacology], V32, P1121
   Hanatani S, 2016, J CLIN BIOCHEM NUTR, V59, P207, DOI 10.3164/jcbn.16-23
   Hartstra AV, 2015, DIABETES CARE, V38, P159, DOI 10.2337/dc14-0769
   Huang Y, 2018, DIABETES RES CLIN PR, V141, P256, DOI 10.1016/j.diabres.2018.04.032
   Ismail NA, 2011, ARCH MED SCI, V7, P501, DOI 10.5114/aoms.2011.23418
   Jahns F, 2015, MOL CARCINOGEN, V54, P249, DOI 10.1002/mc.22102
   [季涛 Ji Tao], 2015, [中草药, Chinese Traditional and Herbal Drugs], V46, P778
   Karlsson FH, 2013, NATURE, V498, P99, DOI 10.1038/nature12198
   Kim YA, 2018, NUTR RES REV, V31, P35, DOI 10.1017/S095442241700018X
   Knip M, 2016, NAT REV ENDOCRINOL, V12, P154, DOI 10.1038/nrendo.2015.218
   Koliada A, 2017, BMC MICROBIOL, V17, DOI 10.1186/s12866-017-1027-1
   Larsen N, 2010, PLOS ONE, V5, DOI 10.1371/journal.pone.0009085
   Las G, 2010, DIABETES OBES METAB, V12, P15, DOI 10.1111/j.1463-1326.2010.01268.x
   Li F. H., HYPOGLYCEMIC ACTIVIT
   Liu D, 2018, EXP CLIN ENDOCR DIAB, V126, P513, DOI 10.1055/s-0043-125066
   Liu H.Y., 2017, CHIN TIANJIN MED U
   Luan C., 2015, THERAPEUTIC EFFECTS
   Mahony J, 2014, MICROB CELL FACT, V13, DOI 10.1186/1475-2859-13-S1-S1
   Martinez-Medina M, 2014, GUT, V63, P116, DOI 10.1136/gutjnl-2012-304119
   Meng FC, 2018, CHIN MED-UK, V13, DOI 10.1186/s13020-018-0171-3
   Miraghajani M, 2017, SAO PAULO MED J, V135, P169, DOI 10.1590/1516-3180.2016.0311271216
   MOORADIAN AD, 1986, DIABETOLOGIA, V29, P221, DOI 10.1007/BF00454879
   Morrison DJ, 2016, GUT MICROBES, V7, P189, DOI 10.1080/19490976.2015.1134082
   Murata K, 2004, ALTERN THER HEALTH M, V10, P78
   Neish AS, 2013, FREE RADICAL RES, V47, P950, DOI 10.3109/10715762.2013.833331
   Nie QX, 2019, FOOD HYDROCOLLOID, V86, P34, DOI 10.1016/j.foodhyd.2017.12.026
   Odenwald MA, 2017, NAT REV GASTRO HEPAT, V14, P9, DOI 10.1038/nrgastro.2016.169
   Ottman N, 2017, PLOS ONE, V12, DOI 10.1371/journal.pone.0173004
   Patterson E, 2016, POSTGRAD MED J, V92, P286, DOI 10.1136/postgradmedj-2015-133285
   Peng LY, 2009, J NUTR, V139, P1619, DOI 10.3945/jn.109.104638
   Puertollano E, 2014, CURR OPIN CLIN NUTR, V17, P139, DOI 10.1097/MCO.0000000000000025
   Qiao Y, 2013, APPL MICROBIOL BIOT, V97, P1689, DOI 10.1007/s00253-012-4323-6
   Qin JJ, 2012, NATURE, V490, P55, DOI 10.1038/nature11450
   Saghafi-Asl M, 2017, BMJ OPEN, V7, DOI 10.1136/bmjopen-2017-015910
   Salehi-Abargouei A, 2017, PROBIOTICS ANTIMICRO, V9, P1, DOI 10.1007/s12602-016-9248-4
   Sato J, 2014, DIABETES CARE, V37, P2343, DOI 10.2337/dc13-2817
   Schaffer JE, 2003, CURR OPIN LIPIDOL, V14, P281, DOI 10.1097/00041433-200306000-00008
   Shan CY, 2013, J ENDOCRINOL, V218, P255, DOI 10.1530/JOE-13-0184
   Sheng Y, 2017, SCI REP-UK, V7, DOI 10.1038/s41598-017-12245-2
   Singh S, 2017, BENEF MICROBES, V8, P243, DOI 10.3920/BM2016.0090
   Sonnenburg JL, 2016, NATURE, V535, P56, DOI 10.1038/nature18846
   Tamanai-Shacoori Z, 2017, FUTURE MICROBIOL, V12, P157, DOI 10.2217/fmb-2016-0130
   Le TKC, 2014, BIOMED RES-TOKYO, V35, P303, DOI 10.2220/biomedres.35.303
   Tong XL, 2012, AM J CHINESE MED, V40, P877, DOI 10.1142/S0192415X12500656
   Tong XL, 2018, MBIO, V9, DOI 10.1128/mBio.02392-17
   Turner JR, 2009, NAT REV IMMUNOL, V9, P799, DOI 10.1038/nri2653
   Ussher JR, 2014, EXPERT REV CARDIOVAS, V12, P345, DOI 10.1586/14779072.2014.891939
   Wahlstrom A, 2016, CELL METAB, V24, P41, DOI 10.1016/j.cmet.2016.05.005
   Wang CY, 2016, PHARM BIOL, V54, P3086, DOI 10.1080/13880209.2016.1211153
   Wang JH, 2017, GENES-BASEL, V8, DOI 10.3390/genes8100239
   Wang Q., 2015, MECH RADIX PSEUDOSTE
   Wang RF, 2018, EVID-BASED COMPL ALT, V2018, DOI 10.1155/2018/6093282
   Wang W. J., 2017, EFFECT SEABUCKTHORN
   Wang Y, 2017, NUTRIENTS, V9, DOI 10.3390/nu9050521
   Wei XY, 2018, SCI REP-UK, V8, DOI 10.1038/s41598-018-22094-2
   Wen L, 2008, NATURE, V455, P1109, DOI 10.1038/nature07336
   Wilson ID, 2017, TRANSL RES, V179, P204, DOI 10.1016/j.trsl.2016.08.002
   Xin H. M., 2016, EFFECT STUDY YAM GRU
   Xu F, 2009, DIABETES, V58, pA3, DOI 10.2337/db08-1637
   Xu J, 2015, ISME J, V9, P552, DOI 10.1038/ismej.2014.177
   Xu J, 2017, MED RES REV, V37, P1140, DOI 10.1002/med.21431
   [徐萌 Xu Meng], 2018, [中草药, Chinese Traditional and Herbal Drugs], V49, P3056
   Yang YQ, 2018, FRONT PHARMACOL, V9, DOI 10.3389/fphar.2018.00999
   You Y. M., 2016, EFFECTS MECH ZANTHOX
   Yuji N., 2018, J CLIN BIOCH NUTR
   [章常华 Zhang Changhua], 2017, [中草药, Chinese Traditional and Herbal Drugs], V48, P1611
   Zhang L, 2018, PATHOG DIS, V76, DOI 10.1093/femspd/fty028
   Zhang N, 2018, NUTRITION, V51-52, P80, DOI 10.1016/j.nut.2017.12.005
   Zhang ZW, 2018, APPL MICROBIOL BIOT, V102, P8135, DOI 10.1007/s00253-018-9217-9
   Zhao LP, 2018, SCIENCE, V359, P1151, DOI 10.1126/science.aao5774
   Zhou MM, 2017, J ETHNOPHARMACOL, V206, P363, DOI 10.1016/j.jep.2017.06.007
   Zhou Q., 2017, INFLUENCE DENDROBIUM
   Zhu KX, 2016, J AGR FOOD CHEM, V64, P1938, DOI 10.1021/acs.jafc.5b06103
   Zou L. F., 2017, RES HYPOCHOLESTEROLE
NR 99
TC 23
Z9 24
U1 12
U2 28
PU HINDAWI LTD
PI LONDON
PA ADAM HOUSE, 3RD FLR, 1 FITZROY SQ, LONDON, W1T 5HF, ENGLAND
SN 1741-427X
EI 1741-4288
J9 EVID-BASED COMPL ALT
JI Evid.-based Complement Altern. Med.
PY 2019
VL 2019
AR 2634898
DI 10.1155/2019/2634898
PG 11
WC Integrative & Complementary Medicine
WE Science Citation Index Expanded (SCI-EXPANDED)
SC Integrative & Complementary Medicine
GA HN5LF
UT WOS:000460225300001
PM 30906411
OA Green Published, gold, Green Submitted
DA 2022-07-02
ER

PT J
AU Kim, S
   Choi, S
   Dutta, M
   Asubonteng, JO
   Polunas, M
   Goedken, M
   Gonzalez, FJ
   Cui, JY
   Gyamfi, MA
AF Kim, Sarah
   Choi, Sora
   Dutta, Moumita
   Asubonteng, Jeffrey O.
   Polunas, Marianne
   Goedken, Michael
   Gonzalez, Frank J.
   Cui, Julia Yue
   Gyamfi, Maxwell A.
TI Pregnane X receptor exacerbates nonalcoholic fatty liver disease
   accompanied by obesity- and inflammation-prone gut microbiome signature
SO BIOCHEMICAL PHARMACOLOGY
LA English
DT Article
DE PXR; NAFLD; Gut microbiome; Obesity; Sex differences; High-fat diet
ID DIET-INDUCED OBESITY; GROWTH-FACTOR 21; CROSS-TALK; MOUSE-LIVER; PXR;
   ACID; METABOLISM; MICE; EXPRESSION; TARGET
AB Nonalcoholic fatty liver disease (NAFLD) is the most prevalent chronic liver disease due to the current epidemics of obesity and diabetes. The pregnane X receptor (PXR) is a xenobiotic-sensing nuclear receptor known for transactivating liver genes involved in drug metabolism and transport, and more recently implicated in energy metabolism. The gut microbiota can modulate the host xenobiotic biotransformation and contribute to the development of obesity. While the male sex confers a higher risk for NAFLD than women before menopause, the mechanism remains unknown. We hypothesized that the presence of PXR promotes obesity by modifying the gutliver axis in a sex-specific manner. Male and female C57BL/6 (wild-type/WT) and PXR-knockout (PXR-KO) mice were fed control or high-fat diet (HFD) for 16-weeks. Serum parameters, liver histopathology, transcriptomic profiling, 16S-rDNA sequencing, and bile acid (BA) metabolomics were performed. PXR enhanced HFD-induced weight gain, hepatic steatosis and inflammation especially in males, accompanied by PXR-dependent up-regulation in hepatic genes involved in microbial response, inflammation, oxidative stress, and cancer; PXRdependent increase in intestinal Firmicutes/Bacteroides ratio (hallmark of obesity) and the pro-inflammatory Lactobacillus, as well as a decrease in the anti-obese Allobaculum and the anti-inflammatory Bifidobacterum, with a PXR-dependent reduction of beneficial BAs in liver. The resistance to NAFLD in females may be explained by PXR-dependent decrease in pro-inflammatory bacteria (Ruminococcus gnavus and Peptococcaceae). In conclusion, PXR exacerbates hepatic steatosis and inflammation accompanied by obesity- and inflammation- prone gut microbiome signature, suggesting that gut microbiome may contribute to PXR-mediated exacerba- tion of NAFLD.
C1 [Kim, Sarah; Dutta, Moumita; Cui, Julia Yue] Univ Washington, Dept Environm & Occupat Hlth Sci, Seattle, WA 98105 USA.
   [Choi, Sora; Asubonteng, Jeffrey O.; Gyamfi, Maxwell A.] North Carolina Cent Univ, Julius Chambers Biomed Biotechnol Res Inst, Durham, NC 27707 USA.
   [Polunas, Marianne; Goedken, Michael] Rutgers State Univ, Res Pathol Serv, Off Res & Econ Dev, Piscataway, NJ USA.
   [Gonzalez, Frank J.] NCI, Lab Metab, Ctr Canc Res, Bethesda, MD 20892 USA.
   [Gyamfi, Maxwell A.] Univ Tennessee, Hlth Sci Ctr, Dept Pharmaceut Sci, Coll Pharm, Rm 454 881 Madison Ave, Memphis, TN 38163 USA.
RP Cui, JY (corresponding author), Univ Washington, Dept Environm & Occupat Hlth Sci, Seattle, WA 98105 USA.; Gyamfi, MA (corresponding author), North Carolina Cent Univ, JLC Biomed Biotechnol Res Inst, Cardio Metab Dis Res Program, 700 George St, Durham, NC 27707 USA.
EM juliacui@uw.edu; mgyamfi@uthsc.edu
OI Dutta, Moumita/0000-0002-4893-4377
FU National Institutes of Health (NIH) [1U54MD012392, U54 AA019765, R01
   AA028806]; NIH [DK056350, P30DK05635, R01 ES030197, ES025708, ES031098,
   P30 ES007033]; University of Washington Sheldon Murphy Endowment; UW
   Provost funds; National Cancer Institute Intramural Research Program,
   NIH
FX Supported by the National Institutes of Health (NIH) grants
   1U54MD012392, and U54 AA019765 and R01 AA028806 (Gyamfi), NIH grants R01
   ES030197, ES025708, ES031098, P30 ES007033, and the University of
   Washington Sheldon Murphy Endowment (Cui), as well as the graduate
   student fellowship from the UW Provost funds (Kim). Also supported in
   part by the National Cancer Institute Intramural Research Program, NIH
   (Gonzalez). This work was also supported by NIH grants DK056350 and
   P30DK05635 to the UNC-CH Nutrition Obesity Research Center where the
   body composition studies were done. The authors would like to thank the
   UW DEOHS IT team for technical assistance and the members of Drs. Gyamfi
   and Cui laboratories for helping tissue collection and manuscript
   revision.
CR Barretto SA, 2019, INT J MOL SCI, V20, DOI 10.3390/ijms20153767
   Caparros-Martin JA, 2017, MICROBIOME, V5, DOI 10.1186/s40168-017-0312-4
   Charoenphandhu N, 2017, J BONE MINER METAB, V35, P142, DOI 10.1007/s00774-016-0745-z
   Cheng J, 2012, TRENDS PHARMACOL SCI, V33, P323, DOI 10.1016/j.tips.2012.03.003
   Cheng SL, 2018, TOXICOL SCI, V166, P269, DOI 10.1093/toxsci/kfy208
   Chetwin E, 2019, SCI REP-UK, V9, DOI 10.1038/s41598-018-38253-4
   Chhiber N, 2016, PHYTOMEDICINE, V23, P989, DOI 10.1016/j.phymed.2016.06.005
   Choi S, 2018, J BIOL CHEM, V293, P1, DOI [10.1074/jbc.M117.815217, 10.1074/jbc.m117.815217]
   Clarke SF, 2012, GUT MICROBES, V3, P186, DOI 10.4161/gmic.20168
   Collins S, 2004, PHYSIOL BEHAV, V81, P243, DOI 10.1016/j.physbeh.2004.02.006
   Costa Angels, 2002, Treat Endocrinol, V1, P205
   Cui JY, 2016, BBA-GENE REGUL MECH, V1859, P1198, DOI 10.1016/j.bbagrm.2016.04.010
   de Melo CL, 2010, CHEM-BIOL INTERACT, V185, P59, DOI 10.1016/j.cbi.2010.02.028
   Dempsey JL, 2019, TOXICOL SCI, V168, P40, DOI 10.1093/toxsci/kfy271
   Drissi F, 2014, NUTR DIABETES, V4, DOI 10.1038/nutd.2014.6
   Duan YH, 2018, FRONT IMMUNOL, V9, DOI 10.3389/fimmu.2018.02649
   Ellulu MS, 2017, ARCH MED SCI, V13, P851, DOI 10.5114/aoms.2016.58928
   Farida E, 2020, INT J FOOD SCI, V2020, DOI 10.1155/2020/6108575
   Feingold KR, 2012, ENDOCRINOLOGY, V153, P2689, DOI 10.1210/en.2011-1496
   Ferrell JM, 2019, DIABETES METAB J, V43, P257, DOI 10.4093/dmj.2019.0043
   Ferrell JM, 2016, J LIPID RES, V57, P1144, DOI 10.1194/jlr.M064709
   Filho CDD, 2017, DIGEST DIS, V35, P185, DOI 10.1159/000450909
   Fisher FM, 2010, DIABETES, V59, P2781, DOI 10.2337/db10-0193
   Gao J, 2009, J BIOL CHEM, V284, P25984, DOI 10.1074/jbc.M109.016808
   Gyamfi MA, 2008, J PHARMACOL EXP THER, V324, P443, DOI 10.1124/jpet.107.132258
   Hamesch K, 2015, LAB ANIM-UK, V49, P37, DOI 10.1177/0023677215570087
   Hariri N, 2010, NUTR RES REV, V23, P270, DOI 10.1017/S0954422410000168
   He JH, 2013, DIABETES, V62, P1876, DOI 10.2337/db12-1039
   Huang D, 2020, BIOCHEM BIOPH RES CO, V529, P289, DOI 10.1016/j.bbrc.2020.05.226
   Ii H, 2009, PLOS ONE, V4, DOI 10.1371/journal.pone.0008089
   Ippagunta SM, 2018, J NUTR, V148, P510, DOI 10.1093/jn/nxy022
   Jonker JW, 2012, J STEROID BIOCHEM, V130, P147, DOI 10.1016/j.jsbmb.2011.06.012
   Kim DH, 2019, J GASTROEN HEPATOL, V34, P178, DOI 10.1111/jgh.14362
   Klaassen CD, 2015, DRUG METAB DISPOS, V43, P1505, DOI 10.1124/dmd.115.065698
   Klaunig JE, 2018, TOXICOL RES-UK, V7, P664, DOI 10.1039/c7tx00326a
   Kodama S, 2004, MOL CELL BIOL, V24, P7931, DOI 10.1128/MCB.24.18.7931-7940.2004
   Kodama S, 2007, BIOCHEM J, V407, P373, DOI 10.1042/BJ20070481
   Lala V, 2020, LIVER FUNCTION TESTS
   Li CY, 2018, DRUG METAB DISPOS, V46, P1226, DOI 10.1124/dmd.118.081547
   Li CYF, 2017, DRUG METAB DISPOS, V45, P1197, DOI 10.1124/dmd.117.077024
   Li HT, 2010, J HEPATOL, V53, P934, DOI 10.1016/j.jhep.2010.05.018
   Li XL, 2018, TOXICOLOGY, V410, P199, DOI 10.1016/j.tox.2018.08.007
   Liu J, 2015, METABOLISM, V64, P380, DOI 10.1016/j.metabol.2014.11.009
   Lundasen T, 2007, BIOCHEM BIOPH RES CO, V360, P437, DOI 10.1016/j.bbrc.2007.06.068
   Luo LN, 2018, PLOS ONE, V13, DOI 10.1371/journal.pone.0193824
   Ma HP, 2019, CANCERS, V11, DOI 10.3390/cancers11060786
   Masi LN, 2017, SCI REP-UK, V7, DOI 10.1038/s41598-017-04308-1
   Masson D, 2005, ARTERIOSCL THROM VAS, V25, P2164, DOI 10.1161/01.ATV.0000183674.88817.fb
   Merrell MD, 2011, DRUG METAB REV, V43, P317, DOI 10.3109/03602532.2011.577781
   Million M, 2012, INT J OBESITY, V36, P817, DOI 10.1038/ijo.2011.153
   Mohan Royce, 2004, Angiogenesis, V7, P115, DOI 10.1007/s10456-004-1026-3
   Nakamura K, 2007, J BIOL CHEM, V282, P9768, DOI 10.1074/jbc.M610072200
   Nishikawa S, 2007, EXP ANIM TOKYO, V56, P263, DOI 10.1538/expanim.56.263
   Nygaard EB, 2014, INT J OBESITY, V38, P183, DOI 10.1038/ijo.2013.79
   Oliveira M, 2011, CLIN DEV IMMUNOL, DOI 10.1155/2011/807483
   Pacyniak EK, 2007, TOXICOL SCI, V97, P94, DOI 10.1093/toxsci/kfm025
   Pal A, 2020, FASEB J, V34, P10640, DOI 10.1096/fj.202000830R
   Potthoff MJ, 2009, P NATL ACAD SCI USA, V106, P10853, DOI 10.1073/pnas.0904187106
   Primec M, 2021, NUTR RES, V86, P10, DOI 10.1016/j.nutres.2020.11.008
   Qiu ZJ, 2016, SCI REP-UK, V6, DOI 10.1038/srep31936
   Ravussin Y, 2012, OBESITY, V20, P738, DOI 10.1038/oby.2011.111
   Rocha-Ramirez LM, 2017, J IMMUNOL RES, V2017, DOI 10.1155/2017/4607491
   Rodriguez-Hernandez H, 2013, INT J ENDOCRINOL, V2013, DOI 10.1155/2013/678159
   Shah YM, 2007, AM J PHYSIOL-GASTR L, V292, pG1114, DOI 10.1152/ajpgi.00528.2006
   Sivamaruthi BS, 2019, BIOMED RES INT, V2019, DOI 10.1155/2019/3291367
   Sookoian S, 2010, PHARMACOGENET GENOM, V20, P1, DOI 10.1097/FPC.0b013e328333a1dd
   Spruiell K, 2014, BIOCHEM PHARMACOL, V89, P399, DOI 10.1016/j.bcp.2014.03.019
   Spruiell K, 2014, J BIOL CHEM, V289, P3244, DOI 10.1074/jbc.M113.494575
   Stagos D, 2010, DRUG METAB DISPOS, V38, P1679, DOI 10.1124/dmd.110.034678
   Staudinger JL, 2001, P NATL ACAD SCI USA, V98, P3369, DOI 10.1073/pnas.051551698
   Sun BC, 2012, J HEPATOL, V56, P704, DOI 10.1016/j.jhep.2011.09.020
   Sun MX, 2015, DRUG METAB DISPOS, V43, P335, DOI 10.1124/dmd.114.062307
   Thomas AM, 2010, HEPATOLOGY, V51, P1410, DOI 10.1002/hep.23450
   Turnbaugh PJ, 2006, NATURE, V444, P1027, DOI 10.1038/nature05414
   Velazquez KT, 2019, WORLD J HEPATOL, V11, P619, DOI 10.4254/wjh.v11.i8.619
   Venkatesh M, 2014, IMMUNITY, V41, P296, DOI 10.1016/j.immuni.2014.06.014
   Wahlang B, 2016, TOXICOL SCI, V149, P396, DOI 10.1093/toxsci/kfv250
   Watanabe M, 2006, NATURE, V439, P484, DOI 10.1038/nature04330
   Wu HZ, 2020, CIRC RES, V126, P1549, DOI 10.1161/CIRCRESAHA.119.315896
   Yang YB, 2014, OBESITY, V22, P2147, DOI 10.1002/oby.20811
   Yilmaz Y, 2010, EUR J CLIN INVEST, V40, P887, DOI 10.1111/j.1365-2362.2010.02338.x
   Younossi ZM, 2016, HEPATOLOGY, V64, P73, DOI 10.1002/hep.28431
   Yun SI, 2009, J APPL MICROBIOL, V107, P1681, DOI 10.1111/j.1365-2672.2009.04350.x
   Zhang YJ, 2019, FRONT PHARMACOL, V10, DOI 10.3389/fphar.2019.00842
   Zhao LY, 2017, BIOCHEM PHARMACOL, V142, P194, DOI 10.1016/j.bcp.2017.07.019
   Zheng XJ, 2017, BMC BIOL, V15, DOI 10.1186/s12915-017-0462-7
   Zhou J, 2006, J BIOL CHEM, V281, P15013, DOI 10.1074/jbc.M511116200
NR 87
TC 4
Z9 4
U1 11
U2 12
PU PERGAMON-ELSEVIER SCIENCE LTD
PI OXFORD
PA THE BOULEVARD, LANGFORD LANE, KIDLINGTON, OXFORD OX5 1GB, ENGLAND
SN 0006-2952
EI 1873-2968
J9 BIOCHEM PHARMACOL
JI Biochem. Pharmacol.
PD NOV
PY 2021
VL 193
AR 114698
DI 10.1016/j.bcp.2021.114698
EA OCT 2021
PG 26
WC Pharmacology & Pharmacy
WE Science Citation Index Expanded (SCI-EXPANDED)
SC Pharmacology & Pharmacy
GA WY6HP
UT WOS:000719379900004
PM 34303710
OA Green Published
DA 2022-07-02
ER

PT J
AU Grabherr, F
   Grander, C
   Effenberger, M
   Adolph, TE
   Tilg, H
AF Grabherr, Felix
   Grander, Christoph
   Effenberger, Maria
   Adolph, Timon Erik
   Tilg, Herbert
TI Gut Dysfunction and Non-alcoholic Fatty Liver Disease
SO FRONTIERS IN ENDOCRINOLOGY
LA English
DT Review
DE NAFLD; microbiota; inflammation; diabetes; liver
ID INTESTINAL BACTERIAL OVERGROWTH; TRIMETHYLAMINE-N-OXIDE; REGULATORY
   T-CELLS; CARDIOVASCULAR-DISEASE; ADIPOSE-TISSUE; OBESE-PATIENTS;
   BILE-ACIDS; MICROBIOTA; STEATOHEPATITIS; FIBROSIS
AB Non-alcoholic fatty liver disease (NAFLD) has emerged as one of the leading liver diseases worldwide. NAFLD is characterized by hepatic steatosis and may progress to an inflammatory condition termed non-alcoholic steatohepatitis (NASH), liver cirrhosis, and hepatocellular carcinoma. It became evident in the last years that NAFLD pathophysiology is complex and involves diverse immunological and metabolic pathways. An association between intestinal signals (e.g., derived from the gut microbiota) and the development of obesity and its metabolic consequences such as NAFLD are increasingly recognized. Pre-clinical studies have shown that germ-free mice are protected against obesity and hepatic steatosis. Several human studies from the past years have demonstrated that NAFLD contains a disease-specific gut microbiome signature. Controlled studies propose that certain bacteria with rather pro-inflammatory features such as Proteobacteria or Escherichia coli are dominantly present in these patients. In contrast, rather protective bacteria such as Faecalibacterium prausnitzii are decreased in NAFLD patients. Furthermore, various bacterial metabolites and microbiota-generated secondary bile acids are involved in NAFLD-associated metabolic dysfunction. Although these findings are exciting, research currently lack evidence that interference at the level of the gut microbiome is beneficial for these diseases. Further preclinical and clinical studies are needed to advance this aspect of NAFLD research and to support the notion that the intestinal microbiota is indeed of major relevance in this disorder.
C1 [Grabherr, Felix; Grander, Christoph; Effenberger, Maria; Adolph, Timon Erik; Tilg, Herbert] Univ Hosp Innsbruck, Dept Internal Med Gastroenterol Hepatol Metab & E, Innsbruck, Austria.
RP Tilg, H (corresponding author), Univ Hosp Innsbruck, Dept Internal Med Gastroenterol Hepatol Metab & E, Innsbruck, Austria.
EM herbert.tilg@i-med.ac.at
OI Adolph, Timon/0000-0002-4736-830X
FU excellence initiative VASCage (Centre for Promoting Vascular Health in
   the Ageing Community), an R&D K-Centre (COMET program - Competence
   Centers for Excellent Technologies) - Austrian Ministry for Transport,
   Innovation and Technology; Austrian Ministry for Digital and Economic
   Affairs; federal state Tyrol; federal state Salzburg; federal state
   Vienna
FX This work was supported by the excellence initiative VASCage (Centre for
   Promoting Vascular Health in the Ageing Community), an R&D K-Centre
   (COMET program - Competence Centers for Excellent Technologies) funded
   by the Austrian Ministry for Transport, Innovation and Technology, the
   Austrian Ministry for Digital and Economic Affairs and the federal
   states Tyrol, Salzburg and Vienna.
CR Abu Shanab A, 2011, DIGEST DIS SCI, V56, P1524, DOI 10.1007/s10620-010-1447-3
   Adams LA, 2017, GUT, V66, P1138, DOI 10.1136/gutjnl-2017-313884
   Ahuja M, 2017, CELL METAB, V25, P635, DOI 10.1016/j.cmet.2017.02.007
   Albaugh VL, 2019, GASTROENTEROLOGY, V156, P1041, DOI 10.1053/j.gastro.2018.11.017
   Allin KH, 2018, DIABETOLOGIA, V61, P810, DOI 10.1007/s00125-018-4550-1
   Angulo P, 2015, GASTROENTEROLOGY, V149, P389, DOI 10.1053/j.gastro.2015.04.043
   Angulo P, 2015, SEMIN LIVER DIS, V35, P132, DOI 10.1055/s-0035-1550065
   Anh SB, 2019, SCI REP-UK, V9, DOI 10.1038/s41598-019-42059-3
   Backhed F, 2004, P NATL ACAD SCI USA, V101, P15718, DOI 10.1073/pnas.0407076101
   Ballak DB, 2014, NAT COMMUN, V5, DOI 10.1038/ncomms5711
   Bellahcene M, 2013, BRIT J NUTR, V109, P1755, DOI 10.1017/S0007114512003923
   Bischoff SC, 2014, BMC GASTROENTEROL, V14, DOI 10.1186/s12876-014-0189-7
   Boursier J, 2016, HEPATOLOGY, V63, P764, DOI 10.1002/hep.28356
   Brown AJ, 2003, J BIOL CHEM, V278, P11312, DOI 10.1074/jbc.M211609200
   Cani PD, 2019, GUT, V68, P5, DOI 10.1136/gutjnl-2018-316815
   Castera L, 2019, GASTROENTEROLOGY, V156, P1264, DOI 10.1053/j.gastro.2018.12.036
   Caussy C, 2019, NAT COMMUN, V10, DOI 10.1038/s41467-019-09455-9
   Chen HW, 2019, CELL, V177, P1217, DOI 10.1016/j.cell.2019.03.036
   Chen YM, 2016, SCI REP-UK, V6, DOI 10.1038/srep19076
   Chiang CH, 2010, CLIN BIOCHEM, V43, P1399, DOI 10.1016/j.clinbiochem.2010.09.003
   Cipolletta D, 2012, NATURE, V486, P549, DOI 10.1038/nature11132
   Cohen LJ, 2017, NATURE, V549, P48, DOI 10.1038/nature23874
   Costea PI, 2018, NAT MICROBIOL, V3, DOI 10.1038/s41564-017-0072-8
   Da Silva HE, 2018, SCI REP-UK, V8, DOI 10.1038/s41598-018-19753-9
   Del Chierico F, 2017, HEPATOLOGY, V65, P451, DOI 10.1002/hep.28572
   Diehl AM, 2017, NEW ENGL J MED, V377, P2063, DOI 10.1056/NEJMra1503519
   Feuerer M, 2009, NAT MED, V15, P930, DOI 10.1038/nm.2002
   FUKUI H, 1991, J HEPATOL, V12, P162, DOI 10.1016/0168-8278(91)90933-3
   Garcia-Lezana T, 2018, HEPATOLOGY, V67, P1485, DOI 10.1002/hep.29646
   Gilbert JA, 2018, NAT MED, V24, P392, DOI 10.1038/nm.4517
   Hartstra AV, 2015, DIABETES CARE, V38, P159, DOI 10.2337/dc14-0769
   Haukeland JW, 2006, J HEPATOL, V44, P1167, DOI 10.1016/j.jhep.2006.02.011
   Hoyles L, 2018, NAT MED, V24, P1070, DOI 10.1038/s41591-018-0061-3
   Ilan Y, 2010, P NATL ACAD SCI USA, V107, P9765, DOI 10.1073/pnas.0908771107
   Janssen AWF, 2017, J LIPID RES, V58, P1399, DOI 10.1194/jlr.M075713
   Jin CJ, 2015, BRIT J NUTR, V114, P1745, DOI 10.1017/S0007114515003621
   Karlsson FH, 2013, NATURE, V498, P99, DOI 10.1038/nature12198
   Koh A, 2018, CELL, V175, P947, DOI 10.1016/j.cell.2018.09.055
   Kubes P, 2012, GASTROENTEROLOGY, V143, P1158, DOI 10.1053/j.gastro.2012.09.008
   Lackner C, 2019, J HEPATOL, V70, P294, DOI 10.1016/j.jhep.2018.12.003
   Le Roy T, 2013, GUT, V62, P1787, DOI 10.1136/gutjnl-2012-303816
   Lelouvier B, 2016, HEPATOLOGY, V64, P2015, DOI 10.1002/hep.28829
   Li HT, 2012, DIABETES, V61, P797, DOI 10.2337/db11-0846
   Li PY, 2018, AM J CLIN NUTR, V108, P603, DOI 10.1093/ajcn/nqy116
   Li ZP, 2003, HEPATOLOGY, V37, P343, DOI 10.1053/jhep.2003.50048
   Loomba R, 2017, CELL METAB, V25, P1054, DOI 10.1016/j.cmet.2017.04.001
   Luther J, 2015, CELL MOL GASTROENTER, V1, P222, DOI 10.1016/j.jcmgh.2015.01.001
   Lynch SV, 2016, NEW ENGL J MED, V375, P2369, DOI 10.1056/NEJMra1600266
   Marchesi JR, 2016, GUT, V65, P330, DOI 10.1136/gutjnl-2015-309990
   Maruvada P, 2017, CELL HOST MICROBE, V22, P589, DOI 10.1016/j.chom.2017.10.005
   Miele L, 2009, HEPATOLOGY, V49, P1877, DOI 10.1002/hep.22848
   Moschen AR, 2013, TRENDS ENDOCRIN MET, V24, P537, DOI 10.1016/j.tem.2013.05.009
   Moschen AR, 2011, MOL MED, V17, P840, DOI 10.2119/molmed.2010.00108
   Mouzaki M, 2013, HEPATOLOGY, V58, P120, DOI 10.1002/hep.26319
   Mudaliar S, 2013, GASTROENTEROLOGY, V145, P574, DOI 10.1053/j.gastro.2013.05.042
   Netea MG, 2017, NAT IMMUNOL, V18, P826, DOI 10.1038/ni.3790
   Nier A, 2017, PLOS ONE, V12, DOI 10.1371/journal.pone.0183282
   Pasolli E, 2019, CELL, V176, P649, DOI 10.1016/j.cell.2019.01.001
   Pedersen HK, 2016, NATURE, V535, P376, DOI 10.1038/nature18646
   Pihlajamaki J, 2012, J HEPATOL, V56, P663, DOI 10.1016/j.jhep.2011.10.005
   Puri P, 2018, HEPATOLOGY, V67, P534, DOI 10.1002/hep.29359
   Qin JJ, 2012, NATURE, V490, P55, DOI 10.1038/nature11450
   Raso GM, 2013, PLOS ONE, V8, DOI 10.1371/journal.pone.0068626
   Rau M, 2018, UNITED EUR GASTROENT, V6, P1496, DOI 10.1177/2050640618804444
   Saltiel AR, 2017, J CLIN INVEST, V127, P1, DOI [10.1172/JCI92035, 10.1172/jci92035]
   Schierwagen R, 2019, GUT, V68, P578, DOI 10.1136/gutjnl-2018-316227
   Sender R, 2016, CELL, V164, P337, DOI 10.1016/j.cell.2016.01.013
   Shan ZL, 2017, AM J CLIN NUTR, V106, P888, DOI 10.3945/ajcn.117.157107
   Soderborg TK, 2018, NAT COMMUN, V9, DOI 10.1038/s41467-018-06929-0
   Sonnenburg JL, 2016, NATURE, V535, P56, DOI 10.1038/nature18846
   Stanislawski MA, 2018, MBIO, V9, DOI [10.1128/mBio.01751-18, 10.1128/mbio.01751-18]
   Sun LL, 2018, NAT MED, V24, P1919, DOI 10.1038/s41591-018-0222-4
   Sung YK, 2012, GUT LIVER, V6, P520, DOI 10.5009/gnl.2012.6.4.520
   Tang WHW, 2017, CLIN CHEM, V63, P297, DOI 10.1373/clinchem.2016.263640
   Tang WHW, 2013, NEW ENGL J MED, V368, P1575, DOI 10.1056/NEJMoa1109400
   Tao R, 2007, NAT MED, V13, P1299, DOI 10.1038/nm1652
   Targher G, 2010, NEW ENGL J MED, V363, P1341, DOI 10.1056/NEJMra0912063
   Thaiss CA, 2018, SCIENCE, V359, P1376, DOI 10.1126/science.aar3318
   Thoni V, 2017, J CLIN ENDOCR METAB, V102, P2974, DOI 10.1210/jc.2017-00235
   Tilg H, 2017, NAT REV GASTRO HEPAT, V14, P32, DOI 10.1038/nrgastro.2016.147
   Turnbaugh PJ, 2006, NATURE, V444, P1027, DOI 10.1038/nature05414
   Udayappan Shanthadevi, 2016, NPJ Biofilms Microbiomes, V2, P16009, DOI 10.1038/npjbiofilms.2016.9
   Udayappan SD, 2017, PLOS ONE, V12, DOI 10.1371/journal.pone.0181693
   Vallim TQD, 2013, CELL METAB, V17, P657, DOI 10.1016/j.cmet.2013.03.013
   Wacker D, 2017, CELL, V170, P414, DOI 10.1016/j.cell.2017.07.009
   Wahlstrom A, 2016, CELL METAB, V24, P41, DOI 10.1016/j.cmet.2016.05.005
   WEIDEMAN.MJ, 1970, BIOCHEM J, V117, P177, DOI 10.1042/bj1170177
   Wieser V, 2018, GUT, V67, P157, DOI 10.1136/gutjnl-2016-313155
   Wiest R, 2017, J HEPATOL, V67, P1084, DOI 10.1016/j.jhep.2017.05.007
   Wigg AJ, 2001, GUT, V48, P206, DOI 10.1136/gut.48.2.206
   Xu F, 2009, DIABETES, V58, pA3, DOI 10.2337/db08-1637
   Zhao Y, 2013, J PROTEOME RES, V12, P2987, DOI 10.1021/pr400263n
   Zhu LX, 2013, HEPATOLOGY, V57, P601, DOI 10.1002/hep.26093
   Zhu WF, 2016, CELL, V165, P111, DOI 10.1016/j.cell.2016.02.011
   Zimmermann E, 2011, J HEPATOL, V55, P660, DOI 10.1016/j.jhep.2010.12.017
NR 95
TC 37
Z9 41
U1 6
U2 18
PU FRONTIERS MEDIA SA
PI LAUSANNE
PA AVENUE DU TRIBUNAL FEDERAL 34, LAUSANNE, CH-1015, SWITZERLAND
SN 1664-2392
J9 FRONT ENDOCRINOL
JI Front. Endocrinol.
PD SEP 6
PY 2019
VL 10
AR 611
DI 10.3389/fendo.2019.00611
PG 9
WC Endocrinology & Metabolism
WE Science Citation Index Expanded (SCI-EXPANDED)
SC Endocrinology & Metabolism
GA IV8JV
UT WOS:000484512600002
PM 31555219
OA Green Published, gold
DA 2022-07-02
ER

PT J
AU Do, TTH
   Hindlet, P
   Waligora-Dupriet, AJ
   Kapel, N
   Neveux, N
   Mignon, V
   Delomenie, C
   Farinotti, R
   Feve, B
   Buyse, M
AF Thi Thu Huong Do
   Hindlet, Patrick
   Waligora-Dupriet, Anne-Judith
   Kapel, Nathalie
   Neveux, Nathalie
   Mignon, Virginie
   Delomenie, Claudine
   Farinotti, Robert
   Feve, Bruno
   Buyse, Marion
TI Disturbed intestinal nitrogen homeostasis in a mouse model of high-fat
   diet-induced obesity and glucose intolerance
SO AMERICAN JOURNAL OF PHYSIOLOGY-ENDOCRINOLOGY AND METABOLISM
LA English
DT Article
DE peptide cotransporter-1 Slc15a1; type 2 diabetes; gut microbiota
ID REAL-TIME PCR; PEPTIDE TRANSPORTER PEPT1; PLASMA-INSULIN RESPONSES;
   AMINO-ACID-TRANSPORT; GUT MICROBIOTA; ENERGY-INTAKE; MICE LACKING;
   PROTEIN; HUMANS; ABSORPTION
AB The oligopeptide transporter peptide cotransporter-1 Slc15a1 (PEPT1) plays a major role in the regulation of nitrogen supply, since it is responsible for 70% of the dietary nitrogen absorption. Previous studies demonstrated that PEPT1 expression and function in jejunum are reduced in diabetes and obesity, suggesting a nitrogen malabsorption from the diet. Surprisingly, we reported here a decrease in gut nitrogen excretion in high-fat diet (HFD)-fed mice and further investigated the mechanisms that could explain this apparent contradiction. Upon HFD, mice exhibited an increased concentration of free amino acids (AAs) in the portal vein (60%) along with a selective increase in the expression of two AA transporters (Slc6a20a, Slc36a1), pointing to a specific and adaptive absorption of some AAs. A delayed transit time (+40%) and an increased intestinal permeability (+80%) also contribute to the increase in nitrogen absorption. Besides, HFD mice exhibited a 2.2-fold decrease in fecal DNA resulting from a reduction in nitrogen catabolism from cell desquamation and/or in the intestinal microbiota. Indeed, major quantitative (2.5-fold reduction) and qualitative alterations of intestinal microbiota were observed in feces of HFD mice. Collectively, our results strongly suggest that both increased AA transporters, intestinal permeability and transit time, and changes in gut microbiota are involved in the increased circulating AA levels. Modifications in nitrogen homeostasis provide a new insight in HFD-induced obesity and glucose intolerance; however, whether these modifications are beneficial or detrimental for the HFD-associated metabolic complications remains an open issue.
C1 [Thi Thu Huong Do; Feve, Bruno] Univ Paris 06, UMR S938, Paris, France.
   [Thi Thu Huong Do; Feve, Bruno; Buyse, Marion] INSERM, Ctr Rech St Antoine, UMR S938, F-75012 Paris, France.
   [Thi Thu Huong Do; Feve, Bruno; Buyse, Marion] Inst Cardiometab & Nutr, Paris, France.
   [Hindlet, Patrick; Delomenie, Claudine; Farinotti, Robert; Buyse, Marion] Univ Paris 11, Chatenay Malabry, France.
   [Hindlet, Patrick; Feve, Bruno; Buyse, Marion] Hop St Antoine, AP HP, F-75571 Paris, France.
   [Waligora-Dupriet, Anne-Judith; Kapel, Nathalie; Neveux, Nathalie] Univ Paris 05, Paris, France.
   [Kapel, Nathalie] Hop La Pitie Salpetriere, AP HP, Paris, France.
   [Neveux, Nathalie] Hop Broca Cochin Hotel Dieu, AP HP, Paris, France.
   [Mignon, Virginie] Univ Paris 05, Inst Federatif Rech 71, Inst Medicament Toxicol Chim Environm, Paris, France.
RP Buyse, M (corresponding author), INSERM, Ctr Rech St Antoine, UMR S938, 184 Rue Faubourg St Antoine, F-75012 Paris, France.
EM marion.buyse@u-psud.fr
RI Buyse, Marc/J-4658-2013
OI Feve, Bruno/0000-0001-6577-9009; Do, Thi Thu Huong/0000-0002-8164-518X;
   Delomenie, Claudine/0000-0002-6326-966X; Waligora-Dupriet,
   Anne-Judith/0000-0002-4885-5302
FU universitie Paris Sud; universitie Paris Descartes; universitie Paris 06
   Pierre et Marie Curie; INSERM; French Embassy in Vietnam
FX This work was supported by grants from universities Paris Sud, Paris
   Descartes, Paris 06 Pierre et Marie Curie, and from INSERM. T. T. H. Do
   is the recipient of a part from the French Embassy in Vietnam.
CR Adibi SA, 1997, GASTROENTEROLOGY, V113, P332, DOI 10.1016/S0016-5085(97)70112-4
   Akpinar O, 2002, CURRENT PROTOCOLS FO, P1
   Backhed F, 2004, P NATL ACAD SCI USA, V101, P15718, DOI 10.1073/pnas.0407076101
   Baldassano S, 2013, J ENDOCRINOL, V217, P11, DOI 10.1530/JOE-12-0500
   BASILISCO G, 1989, DIGEST DIS SCI, V34, P509, DOI 10.1007/BF01536325
   Batch BC, 2013, METABOLISM, V62, P961, DOI 10.1016/j.metabol.2013.01.007
   Bernard JR, 2013, AMINO ACIDS, V45, P191, DOI 10.1007/s00726-013-1488-y
   Brun P, 2007, AM J PHYSIOL-GASTR L, V292, pG518, DOI 10.1152/ajpgi.00024.2006
   Cani PD, 2009, GUT, V58, P1091, DOI 10.1136/gut.2008.165886
   Cani PD, 2008, DIABETES, V57, P1470, DOI 10.2337/db07-1403
   CASIROLA DM, 1994, J NUTR, V124, P842, DOI 10.1093/jn/124.6.842
   Davidenko O, 2013, EUR J CLIN NUTR, V67, P455, DOI 10.1038/ejcn.2013.73
   Davila AM, 2013, PHARMACOL RES, V68, P95, DOI 10.1016/j.phrs.2012.11.005
   De Bandt JP, 2011, CURR OPIN CLIN NUTR, V14, P334, DOI 10.1097/MCO.0b013e328347924a
   Dyer J, 2002, AM J PHYSIOL-GASTR L, V282, pG241, DOI 10.1152/ajpgi.00310.2001
   ERICKSON RH, 1995, BIOCHEM BIOPH RES CO, V216, P249, DOI 10.1006/bbrc.1995.2617
   Fiehn O, 2010, PLOS ONE, V5, DOI 10.1371/journal.pone.0015234
   Fishman L, 2004, J PEDIATR-US, V145, P253, DOI 10.1016/j.jpeds.2004.04.022
   Frazier Thomas H, 2011, JPEN J Parenter Enteral Nutr, V35, p14S, DOI 10.1177/0148607111413772
   FREEMAN HJ, 1978, ANNU REV MED, V29, P99, DOI 10.1146/annurev.me.29.020178.000531
   Furet JP, 2009, FEMS MICROBIOL ECOL, V68, P351, DOI 10.1111/j.1574-6941.2009.00671.x
   HIDALGO IJ, 1990, BIOCHIM BIOPHYS ACTA, V1028, P25, DOI 10.1016/0005-2736(90)90261-L
   Hindlet P, 2009, J BIOL CHEM, V284, P6801, DOI 10.1074/jbc.M805564200
   HINO M, 1976, CLIN CHEM, V22, P1256
   Huijsdens XW, 2002, J CLIN MICROBIOL, V40, P4423, DOI 10.1128/JCM.40.12.4423-4427.2002
   Kalach N, 2013, CLIN CHEM LAB MED, V51, P351, DOI 10.1515/cclm-2012-0083
   Kashyap PC, 2013, GASTROENTEROLOGY, V144, P967, DOI 10.1053/j.gastro.2013.01.047
   Kiely JM, 2006, J PEDIATR SURG, V41, P1243, DOI 10.1016/j.jpedsurg.2006.03.047
   Kolodziejczak D, 2013, AM J PHYSIOL-GASTR L, V304, pG897, DOI 10.1152/ajpgi.00160.2012
   Kostic AD, 2013, GENE DEV, V27, P701, DOI 10.1101/gad.212522.112
   Leenders M, 2011, NUTR REV, V69, P675, DOI 10.1111/j.1753-4887.2011.00443.x
   Matsuki T, 2004, APPL ENVIRON MICROB, V70, P7220, DOI 10.1128/AEM.70.12.7220-7228.2004
   Misra S, 2006, JPEN-PARENTER ENTER, V30, P81, DOI 10.1177/014860710603000281
   Mithieux G, 2009, NUTRITION, V25, P881, DOI 10.1016/j.nut.2009.06.010
   MOE AJ, 1985, J NUTR, V115, P1173, DOI 10.1093/jn/115.9.1173
   MORITA A, 1983, J CLIN INVEST, V72, P610, DOI 10.1172/JCI111009
   Nassl AM, 2011, AM J PHYSIOL-GASTR L, V301, pG128, DOI 10.1152/ajpgi.00017.2011
   NAKABOU Y, 1980, METABOLISM, V29, P181, DOI 10.1016/0026-0495(80)90144-4
   Neveux N, 2004, METABOLIC THERAPEUTI, P17
   Newgard CB, 2009, CELL METAB, V9, P311, DOI 10.1016/j.cmet.2009.02.002
   Newsholme P, 2007, BIOCHEM SOC T, V35, P1180, DOI 10.1042/BST0351180
   Penhoat A, 2011, PHYSIOL BEHAV, V105, P89, DOI 10.1016/j.physbeh.2011.03.012
   Previs SF, 2009, ANNU REV NUTR, V29, P43, DOI 10.1146/annurev-nutr-080508-141134
   Promintzer M, 2006, CURR OPIN CLIN NUTR, V9, P463, DOI 10.1097/01.mco.0000232909.84483.a9
   Puiman P, 2013, AM J PHYSIOL-GASTR L, V304, pG300, DOI 10.1152/ajpgi.00229.2011
   Rana S, 2011, DIABETES TECHNOL THE, V13, P1115, DOI 10.1089/dia.2011.0078
   Rinttila T, 2004, J APPL MICROBIOL, V97, P1166, DOI 10.1111/j.1365-2672.2004.02409.x
   Rubio-Aliaga I, 2008, XENOBIOTICA, V38, P1022, DOI [10.1080/00498250701875254, 10.1080/00498250701875254 ]
   Seguy D, 2003, GASTROENTEROLOGY, V124, P293, DOI 10.1053/gast.2003.50057
   Song YL, 2004, APPL ENVIRON MICROB, V70, P6459, DOI 10.1128/AEM.70.11.6459-6465.2004
   STEVENS BR, 1985, J MEMBRANE BIOL, V87, P27, DOI 10.1007/BF01870696
   Tai ES, 2010, DIABETOLOGIA, V53, P757, DOI 10.1007/s00125-009-1637-8
   Morenga L, 2012, BRIT J NUTR, V108, pS130, DOI 10.1017/S0007114512002437
   Terada T, 2007, BIOCHEM PHARMACOL, V73, P440, DOI 10.1016/j.bcp.2006.10.010
   Thwaites DT, 2007, BBA-BIOMEMBRANES, V1768, P179, DOI 10.1016/j.bbamem.2006.10.001
   Turnbaugh PJ, 2006, NATURE, V444, P1027, DOI 10.1038/nature05414
   van Loon LJC, 2000, J NUTR, V130, P2508, DOI 10.1093/jn/130.10.2508
   van Loon LJC, 2000, AM J CLIN NUTR, V72, P96
   van Loon LJC, 2003, DIABETES CARE, V26, P625, DOI 10.2337/diacare.26.3.625
   Veldhorst MAB, 2009, AM J CLIN NUTR, V90, P519, DOI 10.3945/ajcn.2009.27834
   Wuensch T, 2013, AM J PHYSIOL-GASTR L, V305, pG66, DOI 10.1152/ajpgi.00491.2012
   Yang J, 2007, LIFE SCI, V81, P272, DOI 10.1016/j.lfs.2007.04.040
NR 62
TC 24
Z9 24
U1 0
U2 22
PU AMER PHYSIOLOGICAL SOC
PI BETHESDA
PA 9650 ROCKVILLE PIKE, BETHESDA, MD 20814 USA
SN 0193-1849
EI 1522-1555
J9 AM J PHYSIOL-ENDOC M
JI Am. J. Physiol.-Endocrinol. Metab.
PD MAR
PY 2014
VL 306
IS 6
BP E668
EP E680
DI 10.1152/ajpendo.00437.2013
PG 13
WC Endocrinology & Metabolism; Physiology
WE Science Citation Index Expanded (SCI-EXPANDED)
SC Endocrinology & Metabolism; Physiology
GA AD5ZQ
UT WOS:000333332700009
PM 24425764
DA 2022-07-02
ER

PT J
AU Elhag, DA
   Kumar, M
   Al Khodor, S
AF Elhag, Duaa Ahmed
   Kumar, Manoj
   Al Khodor, Souhaila
TI Exploring the Triple Interaction between the Host Genome, the Epigenome,
   and the Gut Microbiome in Type 1 Diabetes
SO INTERNATIONAL JOURNAL OF MOLECULAR SCIENCES
LA English
DT Review
DE microbial dysbiosis; intestinal permeability; immuno-regulation;
   short-chain fatty acid; virome; single nucleotide polymorphism; HLA; NOD
   mice
ID CHAIN FATTY-ACIDS; PENTA-ACYLATED LIPOPOLYSACCHARIDES; ENTEROVIRUS
   INFECTION; ISLET AUTOIMMUNITY; METABOLITE BUTYRATE; GENE-EXPRESSION;
   INTESTINAL MICROBIOTA; TYROSINE PHOSPHATASE; WIDE ASSOCIATION;
   CESAREAN-SECTION
AB Type 1 diabetes (T1D) is an auto-immune disorder characterized by a complex interaction between the host immune system and various environmental factors in genetically susceptible individuals. Genome-wide association studies (GWAS) identified different T1D risk and protection alleles, however, little is known about the environmental factors that can be linked to these alleles. Recent evidence indicated that, among those environmental factors, dysbiosis (imbalance) in the gut microbiota may play a role in the pathogenesis of T1D, affecting the integrity of the gut and leading to systemic inflammation and auto-destruction of the pancreatic beta cells. Several studies have identified changes in the gut microbiome composition in humans and animal models comparing T1D subjects with controls. Those changes were characterized by a higher abundance of Bacteroides and a lower abundance of the butyrate-producing bacteria such as Clostridium clusters IV and XIVa. The mechanisms by which the dysbiotic bacteria and/or their metabolites interact with the genome and/or the epigenome of the host leading to destructive autoimmunity is still not clear. As T1D is a multifactorial disease, understanding the interaction between different environmental factors such as the gut microbiome, the genetic and the epigenetic determinants that are linked with the early appearance of autoantibodies can expand our knowledge about the disease pathogenesis. This review aims to provide insights into the interaction between the gut microbiome, susceptibility genes, epigenetic factors, and the immune system in the pathogenesis of T1D.
C1 [Elhag, Duaa Ahmed; Kumar, Manoj; Al Khodor, Souhaila] Sidra Med, Res Dept, Doha 26999, Qatar.
RP Al Khodor, S (corresponding author), Sidra Med, Res Dept, Doha 26999, Qatar.
EM delhag@sidra.org; mkumar@sidra.org; salkhodor@sidra.org
OI Al Khodor, Souhaila/0000-0003-4858-7130; Elhag,
   Duaa/0000-0001-7086-6019; Kumar, Manoj/0000-0001-6911-6907
FU Sidra Medicine
FX This research received no external funding. Souhaila Al Khodor is
   supported by funds from Sidra Medicine.
CR Abdellatif AM, 2019, FRONT IMMUNOL, V10, DOI 10.3389/fimmu.2019.02623
   Al Nabhani Z, 2019, IMMUNITY, V50, P1276, DOI 10.1016/j.immuni.2019.02.014
   Alam C, 2011, DIABETOLOGIA, V54, P1398, DOI 10.1007/s00125-011-2097-5
   Alidjinou EK, 2017, VIRULENCE, V8, P1229, DOI 10.1080/21505594.2017.1284735
   Aljutaily T, 2018, CELL MOL IMMUNOL, V15, P92, DOI 10.1038/cmi.2017.65
   Alkanani AK, 2015, DIABETES, V64, P3510, DOI 10.2337/db14-1847
   Altindis E, 2018, P NATL ACAD SCI USA, V115, P2461, DOI 10.1073/pnas.1721117115
   Androulidaki A, 2018, PLOS ONE, V13, DOI 10.1371/journal.pone.0194048
   [Anonymous], 2018, DIABETES S1, DOI DOI 10.2337/db18-95-OR
   Arif S, 2004, J CLIN INVEST, V113, P451, DOI 10.1172/JCI200419585
   Arpaia N, 2013, NATURE, V504, P451, DOI 10.1038/nature12726
   Bach JF, 2012, CSH PERSPECT MED, V2, DOI 10.1101/cshperspect.a007799
   Bayer AL, 2017, FRONT ENDOCRINOL, V8, DOI 10.3389/fendo.2017.00315
   Begum M, 2019, DIABETIC MED, V36, P1686, DOI 10.1111/dme.14131
   BELL GI, 1984, DIABETES, V33, P176, DOI 10.2337/diabetes.33.2.176
   Berezow AB, 2009, MICROB PATHOGENESIS, V47, P68, DOI 10.1016/j.micpath.2009.04.015
   Blandino G, 2016, DIABETES METAB, V42, P303, DOI 10.1016/j.diabet.2016.04.004
   Blanter M, 2019, CURR DIABETES REP, V19, DOI 10.1007/s11892-019-1192-8
   BLOHME G, 1992, DIABETOLOGIA, V35, P56, DOI 10.1007/BF00400852
   Boerner BP, 2011, ANN NY ACAD SCI, V1243, P103, DOI 10.1111/j.1749-6632.2011.06340.x
   Bonifacio E, 2018, PLOS MED, V15, DOI 10.1371/journal.pmed.1002548
   Bottini N, 2004, NAT GENET, V36, P337, DOI 10.1038/ng1323
   Brown K, 2016, ISME J, V10, P321, DOI 10.1038/ismej.2015.114
   Burrows MP, 2015, P NATL ACAD SCI USA, V112, P9973, DOI 10.1073/pnas.1508740112
   Cardwell CR, 2008, DIABETOLOGIA, V51, P726, DOI 10.1007/s00125-008-0941-z
   Cerna M, 2020, INT J MOL SCI, V21, DOI 10.3390/ijms21010036
   Chang PV, 2014, P NATL ACAD SCI USA, V111, P2247, DOI 10.1073/pnas.1322269111
   Chen BD, 2017, J AUTOIMMUN, V83, P31, DOI 10.1016/j.jaut.2017.03.009
   Chen DW, 2020, METHODS MOL BIOL, V2128, P87, DOI 10.1007/978-1-0716-0385-7_6
   Chen YH, 2020, LIFE SCI, V240, DOI 10.1016/j.lfs.2019.117089
   Cinek O, 2018, DIABETES RES CLIN PR, V144, P51, DOI 10.1016/j.diabres.2018.08.010
   Cinek O, 2017, PEDIATR DIABETES, V18, P588, DOI 10.1111/pedi.12468
   Cinek O, 2012, PLOS ONE, V7, DOI 10.1371/journal.pone.0048409
   Clausen TD, 2016, PLOS ONE, V11, DOI 10.1371/journal.pone.0161654
   Coats SR, 2005, J IMMUNOL, V175, P4490, DOI 10.4049/jimmunol.175.7.4490
   Costa FRC, 2016, J EXP MED, V213, P1223, DOI 10.1084/jem.20150744
   Cousminer DL, 2018, DIABETES CARE, V41, P2396, DOI 10.2337/dc18-1032
   Cucca F, 2001, HUM MOL GENET, V10, P2025, DOI 10.1093/hmg/10.19.2025
   d'Hennezel E, 2017, MSYSTEMS, V2, DOI 10.1128/mSystems.00046-17
   Davies T., 2018, J PROBIOTICS HLTH, V6
   Davila L.A., 2018, DIABETES FOOD PLAN, DOI [10.5772/intechopen.76201, DOI 10.5772/INTECHOPEN.76201]
   Davis-Richardson AG, 2015, DIABETOLOGIA, V58, P1386, DOI 10.1007/s00125-015-3614-8
   Davis-Richardson AG, 2014, FRONT MICROBIOL, V5, DOI 10.3389/fmicb.2014.00678
   de Goffau MC, 2014, DIABETOLOGIA, V57, P1569, DOI 10.1007/s00125-014-3274-0
   de Goffau MC, 2013, DIABETES, V62, P1238, DOI 10.2337/db12-0526
   de la Cuesta-Zuluaga J, 2019, NUTRIENTS, V11, DOI 10.3390/nu11010051
   Descamps HC, 2019, EBIOMEDICINE, V44, P747, DOI 10.1016/j.ebiom.2019.05.063
   Divers J, 2020, MMWR-MORBID MORTAL W, V69, P161, DOI 10.15585/mmwr.mm6906a3
   Dolpady J, 2016, J DIABETES RES, V2016, DOI 10.1155/2016/7569431
   Dominguez-Bello MG, 2010, P NATL ACAD SCI USA, V107, P11971, DOI 10.1073/pnas.1002601107
   Domsgen E, 2016, SCI REP-UK, V6, DOI 10.1038/srep39378
   Elbarbary NS, 2020, CLIN NUTR, V39, P49, DOI 10.1016/j.clnu.2019.01.006
   Elfving M, 2008, EXP DIABETES RES, DOI 10.1155/2008/271958
   Endesfelder D, 2016, MICROBIOME, V4, DOI 10.1186/s40168-016-0163-4
   Eun SY, 2014, INT IMMUNOPHARMACOL, V18, P270, DOI 10.1016/j.intimp.2013.11.026
   Farsani SF, 2016, PEDIATR DIABETES, V17, P44, DOI 10.1111/pedi.12232
   Furusawa Y, 2013, NATURE, V504, P446, DOI 10.1038/nature12721
   Gackowska L, 2006, J PHYSIOL PHARMACOL, V57, P13
   Gavin PG, 2018, DIABETES CARE, V41, P2178, DOI 10.2337/dc18-0777
   Ghadimi D, 2012, J LEUKOCYTE BIOL, V92, P895, DOI 10.1189/jlb.0611286
   Ghosh SS, 2020, J ENDOCR SOC, V4, DOI 10.1210/jendso/bvz039
   Gosiewski T, 2014, GUT PATHOG, V6, DOI 10.1186/s13099-014-0043-z
   Guo SH, 2015, J IMMUNOL, V195, P4999, DOI 10.4049/jimmunol.1402598
   Hagopian WA, 2011, PEDIATR DIABETES, V12, P733, DOI 10.1111/j.1399-5448.2011.00774.x
   Haller D, 2003, J BIOL CHEM, V278, P23851, DOI 10.1074/jbc.M300075200
   Han H, 2018, INT J MOL SCI, V19, DOI 10.3390/ijms19040995
   Hansen CHF, 2012, DIABETOLOGIA, V55, P2285, DOI 10.1007/s00125-012-2564-7
   Harbison JE, 2019, PEDIATR DIABETES, V20, P574, DOI 10.1111/pedi.12865
   Harjutsalo V, 2006, DIABETES, V55, P1517, DOI 10.2337/db05-1296
   Harkonen T, 2002, J MED VIROL, V66, P340, DOI 10.1002/jmv.2151
   Heintz-Buschart A, 2017, NAT MICROBIOL, V2, DOI 10.1038/nmicrobiol.2016.180
   Hesson LB., 2013, TRANSL GASTROINTEST, V2, P204, DOI 10.3978/j.issn.2224-4778.2013.10.03
   Higuchi BS, 2018, FRONT IMMUNOL, V9, DOI 10.3389/fimmu.2018.01689
   Honeyman MC, 2010, J IMMUNOL, V184, P2204, DOI 10.4049/jimmunol.0900709
   Honkanen H, 2017, DIABETOLOGIA, V60, P424, DOI 10.1007/s00125-016-4177-z
   Hu YJ, 2018, SCI REP-UK, V8, DOI 10.1038/s41598-018-33571-z
   Huang Q., 2020, BIORXIV, DOI [10.1101/2020.10.22.350801, DOI 10.1101/2020.10.22.350801]
   Huang Q, 2019, ENDOCRINOLOGY, V160, P2165, DOI 10.1210/en.2019-00271
   Huang Y, 2018, DIABETES RES CLIN PR, V141, P256, DOI 10.1016/j.diabres.2018.04.032
   Hur KY, 2015, DIABETES METAB J, V39, P198, DOI 10.4093/dmj.2015.39.3.198
   Hyttinen V, 2003, DIABETES, V52, P1052, DOI 10.2337/diabetes.52.4.1052
   Insel RA, 2015, DIABETES CARE, V38, P1964, DOI 10.2337/dc15-1419
   International Diabetes Federation (IDF), 2019, IDF DIABETES ATLAS, V9th
   Isobe J, 2020, INT IMMUNOL, V32, P243, DOI 10.1093/intimm/dxz078
   Jaidane H, 2010, REV MED VIROL, V20, P265, DOI 10.1002/rmv.647
   Jakobsson HE, 2014, GUT, V63, P559, DOI 10.1136/gutjnl-2012-303249
   Jermendy A, 2018, PEDIATR DIABETES, V19, P300, DOI 10.1111/pedi.12569
   Jerram ST, 2017, GENES-BASEL, V8, DOI 10.3390/genes8080209
   Ji J, 2016, SCI REP-UK, V6, DOI 10.1038/srep24838
   Jia LL, 2020, J AGR FOOD CHEM, V68, P3112, DOI 10.1021/acs.jafc.9b07701
   Jialal I, 2012, DIABETES CARE, V35, P900, DOI 10.2337/dc11-2375
   Jin CC, 2013, CELL METAB, V17, P873, DOI 10.1016/j.cmet.2013.05.011
   Kala Rishabh, 2013, J Clin Bioinforma, V3, P6, DOI 10.1186/2043-9113-3-6
   KAPRIO J, 1992, DIABETOLOGIA, V35, P1060, DOI 10.1007/BF02221682
   Kasubuchi M, 2015, NUTRIENTS, V7, P2839, DOI 10.3390/nu7042839
   KATAOKA S, 1983, DIABETES, V32, P247, DOI 10.2337/diabetes.32.3.247
   Kemppainen KM, 2015, DIABETES CARE, V38, P329, DOI 10.2337/dc14-0850
   Khan S, 2014, CHEM-BIOL INTERACT, V213, P1, DOI 10.1016/j.cbi.2014.02.001
   Khan S, 2015, EPIGENOMICS-UK, V7, P669, DOI [10.2217/EPI.15.20, 10.2217/epi.15.20]
   Khandy SA, 2017, INT J QUANTUM CHEM, V117, DOI 10.1002/qua.25351
   Khashan AS, 2014, PEDIATRICS, V134, pE806, DOI 10.1542/peds.2014-0819
   Kim CH, 2018, CELL MOL IMMUNOL, V15, P88, DOI 10.1038/cmi.2017.57
   Kim KW, 2019, OPEN FORUM INFECT DI, V6, DOI 10.1093/ofid/ofz025
   Kim KW, 2019, SCI REP-UK, V9, DOI 10.1038/s41598-018-38368-8
   Kim Young S, 2010, Curr Gastroenterol Rep, V12, P319, DOI 10.1007/s11894-010-0131-2
   Knip M, 2012, CSH PERSPECT MED, V2, DOI 10.1101/cshperspect.a007690
   Kong XN, 2007, J EXP MED, V204, P2719, DOI 10.1084/jem.20062611
   Kowalewska B, 2016, PATIENT PREFER ADHER, V10, P591, DOI 10.2147/PPA.S97852
   Kriegel MA, 2011, P NATL ACAD SCI USA, V108, P11548, DOI 10.1073/pnas.1108924108
   Krischer JP, 2019, DIABETES CARE, V42, P1051, DOI 10.2337/dc18-2282
   Krischer JP, 2017, DIABETES CARE, V40, P1194, DOI 10.2337/dc17-0238
   Kumar M, 2020, METHODS MOL BIOL, V2055, P595, DOI 10.1007/978-1-4939-9773-2_27
   Kumar M, 2018, ANAEROBE, V51, P120, DOI 10.1016/j.anaerobe.2018.04.017
   Kumar P, 2016, IMMUNITY, V44, P659, DOI 10.1016/j.immuni.2016.02.007
   Lakhdari O, 2011, J BIOMED BIOTECHNOL, P1, DOI 10.1155/2011/282356
   Larasati RA, 2019, BIOMEDICINES, V7, DOI 10.3390/biomedicines7040074
   Lee E, 2017, J CLIN EPIGENET, VS1, P14, DOI [10.21767/2472-1158.100048, DOI 10.21767/2472-1158.100048]
   Lee JS, 2015, IMMUNITY, V43, P727, DOI 10.1016/j.immuni.2015.09.003
   Leiva-Gea I, 2018, DIABETES CARE, V41, P2385, DOI 10.2337/dc18-0253
   Leonard MM, 2020, MICROBIOME, V8, DOI 10.1186/s40168-020-00906-w
   Li B, 2018, CELL MOL IMMUNOL, V15, P595, DOI 10.1038/cmi.2018.7
   Lien E, 2009, CURR MOL MED, V9, P52, DOI 10.2174/156652409787314453
   Lietzen N, 2019, ISCIENCE, V19, P340, DOI 10.1016/j.isci.2019.07.040
   Lietzen N, 2018, DIABETOLOGIA, V61, P381, DOI 10.1007/s00125-017-4460-7
   Lin HC, 2015, DIABETOLOGIA, V58, P79, DOI 10.1007/s00125-014-3400-z
   Lind A, 2018, J REPROD IMMUNOL, V127, P1, DOI 10.1016/j.jri.2018.02.004
   Liu Y, 2020, INT J BIOL MACROMOL, V164, P884, DOI 10.1016/j.ijbiomac.2020.07.191
   Livanos AE, 2016, NAT MICROBIOL, V1, DOI [10.1038/NMICROBIOL.2016.140, 10.1038/nmicrobiol.2016.140]
   Luo AN, 2017, FRONT IMMUNOL, V8, DOI 10.3389/fimmu.2017.00417
   Luu M, 2019, EUR J IMMUNOL, V49, P842, DOI 10.1002/eji.201848009
   Luu M, 2019, NAT COMMUN, V10, DOI 10.1038/s41467-019-08711-2
   Ma QT, 2020, BIOMED PHARMACOTHER, V124, DOI 10.1016/j.biopha.2020.109873
   Majeed NA, 2020, J PAEDIATR CHILD H, V56, P746, DOI 10.1111/jpc.14726
   Marcobal A, 2015, SCI REP-UK, V5, DOI 10.1038/srep11589
   Marino E, 2017, NAT IMMUNOL, V18, P552, DOI 10.1038/ni.3713
   Marro BS, 2019, JCI INSIGHT, V4, DOI 10.1172/jci.insight.125067
   Martin FPJ, 2010, J PROTEOME RES, V9, P5284, DOI 10.1021/pr100554m
   Martinez-Hervas S, 2019, J TRANSL MED, V17, DOI 10.1186/s12967-019-1977-1
   MATSUDA A, 1994, DIABETES RES CLIN PR, V24, pS63, DOI 10.1016/0168-8227(94)90229-1
   Maya-Lucas O, 2019, ANAEROBE, V55, P11, DOI 10.1016/j.anaerobe.2018.10.009
   Meng X, 2019, AUTOIMMUN REV, V18, P455, DOI 10.1016/j.autrev.2019.03.006
   Miro-Blanch J, 2019, FRONT GENET, V10, DOI 10.3389/fgene.2019.00638
   Mishra S, 2019, MICROORGANISMS, V7, DOI 10.3390/microorganisms7030067
   Mondanellii G, 2020, INT J TRYPTOPHAN RES, V13, DOI 10.1177/1178646920956646
   Mullaney JA, 2018, MICROBIOME, V6, DOI 10.1186/s40168-018-0417-4
   Murri M, 2013, BMC MED, V11, DOI 10.1186/1741-7015-11-46
   Nakayama M, 2007, J CLIN INVEST, V117, P1835, DOI 10.1172/JCI31368
   Neil JA, 2018, J IMMUNOL, V201, P1615, DOI 10.4049/jimmunol.1800631
   Nekoua MP, 2020, CELL MOL LIFE SCI, V77, P179, DOI 10.1007/s00018-019-03168-4
   Neu J, 2011, CLIN PERINATOL, V38, P321, DOI 10.1016/j.clp.2011.03.008
   Nistico L, 2012, J CLIN ENDOCR METAB, V97, pE1483, DOI 10.1210/jc.2011-3457
   Oikarinen M, 2012, DIABETES, V61, P687, DOI 10.2337/db11-1157
   Ostman J, 2008, J INTERN MED, V263, P386, DOI 10.1111/j.1365-2796.2007.01896.x
   Parisi L, 2018, J IMMUNOL RES, V2018, DOI 10.1155/2018/8917804
   Paul B, 2015, CLIN EPIGENETICS, V7, DOI 10.1186/s13148-015-0144-7
   Perrett KP, 2019, JAMA PEDIATR, V173, P280, DOI 10.1001/jamapediatrics.2018.4578
   Pociot F, 2017, CLIN TRANSL IMMUNOL, V6, DOI 10.1038/cti.2017.51
   Prasad R, 2019, DIABETES, V68, DOI 10.2337/db19-48-OR
   Raetz CRH, 2002, ANNU REV BIOCHEM, V71, P635, DOI 10.1146/annurev.biochem.71.110601.135414
   Redondo MJ, 2018, DIABETES CARE, V41, P1887, DOI 10.2337/dc18-0087
   Redondo MJ, 2018, PEDIATR DIABETES, V19, P346, DOI 10.1111/pedi.12597
   Rewers M, 2016, LANCET, V387, P2340, DOI 10.1016/S0140-6736(16)30507-4
   Rinninella E, 2019, MICROORGANISMS, V7, DOI 10.3390/microorganisms7010014
   Rizzatti G, 2017, BIOMED RES INT, V2017, DOI 10.1155/2017/9351507
   Rogers MAM, 2019, SCI REP-UK, V9, DOI 10.1038/s41598-019-44193-4
   Russell JT, 2019, NAT COMMUN, V10, DOI 10.1038/s41467-019-11460-x
   Saffouri GB, 2019, NAT COMMUN, V10, DOI 10.1038/s41467-019-09964-7
   Salguero MV, 2019, EXP THER MED, V18, P3461, DOI 10.3892/etm.2019.7943
   Salinno C, 2019, INT J MOL SCI, V20, DOI 10.3390/ijms20215417
   Samuelsson U, 2015, DIABETOLOGIA, V58, P2517, DOI 10.1007/s00125-015-3716-3
   Sanders ME, 2019, NAT REV GASTRO HEPAT, V16, P605, DOI 10.1038/s41575-019-0173-3
   Santiago-Rodriguez TM, 2019, VIRUSES-BASEL, V11, DOI 10.3390/v11070656
   Santin I, 2013, DIABETES OBES METAB, V15, P71, DOI 10.1111/dom.12162
   Scepanovic P, 2019, MICROBIOME, V7, DOI 10.1186/s40168-019-0747-x
   Shao L, 2006, ANN NY ACAD SCI, V1072, P194, DOI 10.1196/annals.1326.037
   Sharma A, 2018, J AUTOIMMUN, V89, P90, DOI 10.1016/j.jaut.2017.12.008
   Sharp RC, 2015, FRONT CELL INFECT MI, V5, DOI 10.3389/fcimb.2015.00095
   Sharp SA, 2018, CURR OPIN GENET DEV, V50, P96, DOI 10.1016/j.gde.2018.03.009
   Shin NR, 2015, TRENDS BIOTECHNOL, V33, P496, DOI 10.1016/j.tibtech.2015.06.011
   Shreiner AB, 2015, CURR OPIN GASTROEN, V31, P69, DOI 10.1097/MOG.0000000000000139
   Siljander H, 2019, EBIOMEDICINE, V46, P512, DOI 10.1016/j.ebiom.2019.06.031
   Simon MC, 2020, J BIOL CHEM, V295, P969, DOI 10.1074/jbc.RA119.010816
   Singh N, 2014, IMMUNITY, V40, P128, DOI 10.1016/j.immuni.2013.12.007
   Sioofy-Khojine AB, 2018, DIABETOLOGIA, V61, P1193, DOI 10.1007/s00125-018-4561-y
   Skov J, 2020, EUR J ENDOCRINOL, V182, P473, DOI 10.1530/EJE-20-0049
   Sohail MU, 2017, J DIABETES RES, V2017, DOI 10.1155/2017/9631435
   Sorini C, 2019, P NATL ACAD SCI USA, V116, P15140, DOI 10.1073/pnas.1814558116
   Sorini C, 2017, CELL MOL IMMUNOL, V14, P951, DOI 10.1038/cmi.2017.62
   Steck AK, 2011, CLIN CHEM, V57, P176, DOI 10.1373/clinchem.2010.148221
   Stene LC, 2010, DIABETES, V59, P3174, DOI 10.2337/db10-0866
   Stewart CJ, 2018, NATURE, V562, P583, DOI 10.1038/s41586-018-0617-x
   Stiemsma LT, 2018, PEDIATRICS, V141, DOI 10.1542/peds.2017-2437
   Tai NW, 2015, REV ENDOCR METAB DIS, V16, P55, DOI 10.1007/s11154-015-9309-0
   Tanoey J, 2019, CURR DIABETES REP, V19, DOI 10.1007/s11892-019-1253-z
   Tetz G, 2019, SCI REP-UK, V9, DOI 10.1038/s41598-019-46087-x
   Todd JA, 2007, NAT GENET, V39, P857, DOI 10.1038/ng2068
   Torn C, 2015, DIABETES, V64, P1818, DOI 10.2337/db14-1497
   Toshchakov V, 2002, NAT IMMUNOL, V3, P392, DOI 10.1038/ni774
   Tuovinen E, 2013, ANAEROBE, V19, P70, DOI 10.1016/j.anaerobe.2012.11.002
   Turtinen M, 2019, DIABETOLOGIA, V62, P2025, DOI 10.1007/s00125-019-4952-8
   Uusitalo U, 2016, JAMA PEDIATR, V170, P20, DOI 10.1001/jamapediatrics.2015.2757
   Valladares R, 2010, PLOS ONE, V5, DOI 10.1371/journal.pone.0010507
   van den Bogert B, 2014, PLOS ONE, V9, DOI 10.1371/journal.pone.0114277
   Vatanen T, 2018, NATURE, V562, P589, DOI 10.1038/s41586-018-0620-2
   Vatanen T, 2016, CELL, V165, P842, DOI 10.1016/j.cell.2016.04.007
   Vehik K, 2019, NAT MED, V25, P1865, DOI 10.1038/s41591-019-0667-0
   Viskari H, 2012, DIABETES CARE, V35, P1328, DOI 10.2337/dc11-2389
   Wang J, 2020, FRONT MICROBIOL, V11, DOI 10.3389/fmicb.2020.01065
   Wang J, 2016, NAT REV MICROBIOL, V14, P508, DOI 10.1038/nrmicro.2016.83
   Wang Y, 2019, SCI IMMUNOL, V4, DOI 10.1126/sciimmunol.aav7517
   Wen L, 2008, NATURE, V455, P1109, DOI 10.1038/nature07336
   Wen L, 2017, NAT IMMUNOL, V18, P484, DOI 10.1038/ni.3730
   Winkler C, 2011, DIABETES, V60, P685, DOI 10.2337/db10-1269
   Yeung WCG, 2012, DIABETES, V61, P1500, DOI 10.2337/db11-0264
   Yilmaz B, 2018, PLOS ONE, V13, DOI 10.1371/journal.pone.0199664
   Ylipaasto P, 2005, DIABETOLOGIA, V48, P1510, DOI 10.1007/s00125-005-1839-7
   Zhang MM, 2016, BMC GASTROENTEROL, V16, DOI 10.1186/s12876-016-0500-x
   Zhang P, 2018, CELL MOL IMMUNOL, V15, P575, DOI 10.1038/cmi.2017.137
   Zhang XS, 2018, ELIFE, V7, DOI 10.7554/eLife.37816
   Zhao GY, 2017, P NATL ACAD SCI USA, V114, pE6166, DOI 10.1073/pnas.1706359114
   Zheng PL, 2018, DIABETES-METAB RES, V34, DOI 10.1002/dmrr.3043
   Zhernakova A, 2016, SCIENCE, V352, P565, DOI 10.1126/science.aad3369
   Zhu YX, 2017, STEM CELL RES THER, V8, DOI 10.1186/s13287-017-0694-z
NR 223
TC 5
Z9 5
U1 1
U2 5
PU MDPI
PI BASEL
PA ST ALBAN-ANLAGE 66, CH-4052 BASEL, SWITZERLAND
EI 1422-0067
J9 INT J MOL SCI
JI Int. J. Mol. Sci.
PD JAN
PY 2021
VL 22
IS 1
AR 125
DI 10.3390/ijms22010125
PG 27
WC Biochemistry & Molecular Biology; Chemistry, Multidisciplinary
WE Science Citation Index Expanded (SCI-EXPANDED)
SC Biochemistry & Molecular Biology; Chemistry
GA PQ0GD
UT WOS:000606228800001
PM 33374418
OA gold, Green Published
DA 2022-07-02
ER

PT J
AU Harley, ITW
   Karp, CL
AF Harley, Isaac T. W.
   Karp, Christopher L.
TI Obesity and the gut microbiome: Striving for causality
SO MOLECULAR METABOLISM
LA English
DT Review
DE Microbiome; Microbiota; Obesity; Type 2 diabetes; Non-alcoholic fatty
   liver disease; Innate immunity; Segmented filamentous bacteria
ID SEGMENTED FILAMENTOUS BACTERIA; PROTEIN-COUPLED RECEPTOR; DIET-INDUCED
   OBESITY; CHAIN FATTY-ACIDS; T-CELL RESPONSES; INTESTINAL MICROBIOTA;
   HUMAN ADENOVIRUS-36; ENERGY-METABOLISM; FECAL MICROBIOTA;
   LEPTIN-RECEPTOR
AB The gut microbiome has been proposed to play a causal role in obesity. Here, we review the historical context for this hypothesis, highlight recent key findings, and critically discuss issues central to further progress in the field, including the central epistemological problem for the field: how to define causality in the relationship between microbiota and obesity phenotypes. Definition of such will be critical for the field to move forward. (C) 2012 Elsevier GmbH. Open access under CC-BY-NC-ND license.
C1 [Harley, Isaac T. W.; Karp, Christopher L.] Univ Cincinnati, Coll Med, Cincinnati Chis Hosp Res Fdn, Div Mol Immunol, Cincinnati, OH 45229 USA.
RP Karp, CL (corresponding author), Ba & Melinda Gates Fdn, Seattle, WA 98102 USA.
EM chris.karp@ochmc.org
OI Karp, Christopher/0000-0002-0832-2659
FU NIAID NIH HHS [R01 AI075159] Funding Source: Medline; NICHD NIH HHS [T32
   HD007463] Funding Source: Medline; NIGMS NIH HHS [T32 GM063483] Funding
   Source: Medline; EUNICE KENNEDY SHRIVER NATIONAL INSTITUTE OF CHILD
   HEALTH &HUMAN DEVELOPMENT [T32HD007463] Funding Source: NIH RePORTER;
   NATIONAL INSTITUTE OF ALLERGY AND INFECTIOUS DISEASES [R01AI075159]
   Funding Source: NIH RePORTER; NATIONAL INSTITUTE OF GENERAL MEDICAL
   SCIENCES [T32GM063483] Funding Source: NIH RePORTER
CR Abu-Shanab A, 2010, NAT REV GASTRO HEPAT, V7, P691, DOI 10.1038/nrgastro.2010.172
   Adams TD, 2007, NEW ENGL J MED, V357, P753, DOI 10.1056/NEJMoa066603
   Ajslev TA, 2011, INT J OBESITY, V35, P522, DOI 10.1038/ijo.2011.27
   Angelakis E, 2010, PLOS ONE, V5, DOI 10.1371/journal.pone.0010463
   Arumugam M, 2011, NATURE, V473, P174, DOI 10.1038/nature09944
   Atkinson RL, 2005, INT J OBESITY, V29, P281, DOI 10.1038/sj.ijo.0802830
   Backhed F, 2004, P NATL ACAD SCI USA, V101, P15718, DOI 10.1073/pnas.0407076101
   Backhed F, 2007, P NATL ACAD SCI USA, V104, P979, DOI 10.1073/pnas.0605374104
   Benson AK, 2010, P NATL ACAD SCI USA, V107, P18933, DOI 10.1073/pnas.1007028107
   Borody TJ, 2012, NAT REV GASTRO HEPAT, V9, P88, DOI 10.1038/nrgastro.2011.244
   Brown AJ, 2003, J BIOL CHEM, V278, P11312, DOI 10.1074/jbc.M211609200
   Cadwell K, 2008, NATURE, V456, P259, DOI 10.1038/nature07416
   Calle EE, 2003, NEW ENGL J MED, V348, P1625, DOI 10.1056/NEJMoa021423
   Cani PD, 2009, GUT, V58, P1091, DOI 10.1136/gut.2008.165886
   Cani PD, 2008, DIABETES, V57, P1470, DOI 10.2337/db07-1403
   Cani PD, 2007, DIABETES, V56, P1761, DOI 10.2337/db06-1491
   Caricilli AM, 2011, PLOS BIOL, V9, DOI 10.1371/journal.pbio.1001212
   CARTER JK, 1983, INFECT IMMUN, V39, P410, DOI 10.1128/IAI.39.1.410-422.1983
   Cerf-Bensussan N, 2010, NAT REV IMMUNOL, V10, P735, DOI 10.1038/nri2850
   Christakis NA, 2007, NEW ENGL J MED, V357, P370, DOI 10.1056/NEJMsa066082
   Claesson MJ, 2011, P NATL ACAD SCI USA, V108, P4586, DOI 10.1073/pnas.1000097107
   Clemente JC, 2012, CELL, V148, P1258, DOI 10.1016/j.cell.2012.01.035
   Cohen P, 2001, J CLIN INVEST, V108, P1113, DOI 10.1172/JCI13914
   Collado MC, 2008, AM J CLIN NUTR, V88, P894, DOI 10.1093/ajcn/88.4.894
   Curtiss LK, 2009, J LIPID RES, V50, pS340, DOI 10.1194/jlr.R800056-JLR200
   Dale C, 2006, CELL, V126, P453, DOI 10.1016/j.cell.2006.07.014
   Dethlefsen L, 2011, P NATL ACAD SCI USA, V108, P4554, DOI 10.1073/pnas.1000087107
   Dethlefsen L, 2008, PLOS BIOL, V6, P2383, DOI 10.1371/journal.pbio.0060280
   Donohoe DR, 2011, CELL METAB, V13, P517, DOI 10.1016/j.cmet.2011.02.018
   DUBOS RJ, 1962, J EXP MED, V115, P1161, DOI 10.1084/jem.115.6.1161
   Duewell P, 2010, NATURE, V464, P1357, DOI 10.1038/nature08938
   Duggal P, 2011, J CLIN INVEST, V121, P1191, DOI 10.1172/JCI45294
   Duncan SH, 2008, INT J OBESITY, V32, P1720, DOI 10.1038/ijo.2008.155
   Eckel RH, 2005, LANCET, V365, P1415, DOI 10.1016/S0140-6736(05)66378-7
   Elinav E, 2011, CELL, V145, P745, DOI 10.1016/j.cell.2011.04.022
   Falkow S, 2004, NAT REV MICROBIOL, V2, P67, DOI 10.1038/nrmicro799
   Finucane MM, 2011, LANCET, V377, P557, DOI 10.1016/S0140-6736(10)62037-5
   Fleissner CK, 2010, BRIT J NUTR, V104, P919, DOI 10.1017/S0007114510001303
   Friedman JM, 1998, NATURE, V395, P763, DOI 10.1038/27376
   Gaboriau-Routhiau V, 2009, IMMUNITY, V31, P677, DOI 10.1016/j.immuni.2009.08.020
   Goldfine AB, 2010, ANN INTERN MED, V152, P346, DOI 10.7326/0003-4819-152-6-201003160-00004
   Goodman AL, 2011, P NATL ACAD SCI USA, V108, P6252, DOI 10.1073/pnas.1102938108
   Goossens VJ, 2011, OBESITY, V19, P220, DOI 10.1038/oby.2009.452
   Greenberg DE, 2010, J INFECT DIS, V201, P1822, DOI 10.1086/652807
   Gregor MF, 2011, ANNU REV IMMUNOL, V29, P415, DOI 10.1146/annurev-immunol-031210-101322
   Grinspoon S, 2005, NEW ENGL J MED, V352, P48, DOI 10.1056/NEJMra041811
   Guo X, 2011, MUCOSAL IMMUNOL, V4, P294, DOI 10.1038/mi.2010.76
   Harper DR, 2011, J APPL MICROBIOL, V111, P1, DOI 10.1111/j.1365-2672.2011.05003.x
   Henao-Mejia J, 2012, NATURE, V482, P179, DOI 10.1038/nature10809
   Hildebrandt MA, 2009, GASTROENTEROLOGY, V137, P1716, DOI 10.1053/j.gastro.2009.08.042
   Holmes E, 2011, TRENDS MICROBIOL, V19, P349, DOI 10.1016/j.tim.2011.05.006
   HOTAMISLIGIL GS, 1993, SCIENCE, V259, P87, DOI 10.1126/science.7678183
   Hutchinson MR, 2010, BRAIN BEHAV IMMUN, V24, P83, DOI 10.1016/j.bbi.2009.08.004
   Ioannidis JPA, 2007, HUM HERED, V64, P203, DOI 10.1159/000103512
   Ioannidis JPA, 2003, TRENDS MOL MED, V9, P135, DOI 10.1016/S1471-4914(03)00030-3
   Ivanov II, 2010, MUCOSAL IMMUNOL, V3, P209, DOI 10.1038/mi.2010.3
   Ivanov II, 2011, CURR OPIN MICROBIOL, V14, P106, DOI 10.1016/j.mib.2010.12.003
   Ivanov II, 2009, CELL, V139, P485, DOI 10.1016/j.cell.2009.09.033
   JOHANNSEN L, 1989, INFECT IMMUN, V57, P2726, DOI 10.1128/IAI.57.9.2726-2732.1989
   Jumpertz R, 2011, AM J CLIN NUTR, V94, P58, DOI 10.3945/ajcn.110.010132
   Kalliomaki M, 2008, AM J CLIN NUTR, V87, P534, DOI 10.1093/ajcn/87.3.534
   Kamada N, 2012, SCIENCE, V336, P1325, DOI 10.1126/science.1222195
   Kanzler R., 1932, J MOL MED, V11, P3
   Kowalski TJ, 2001, DIABETES, V50, P425, DOI 10.2337/diabetes.50.2.425
   Kriegel MA, 2011, P NATL ACAD SCI USA, V108, P11548, DOI 10.1073/pnas.1108924108
   Kuczynski J, 2012, NAT REV GENET, V13, P47, DOI 10.1038/nrg3129
   Kuczynski J, 2010, GENOME BIOL, V11, DOI 10.1186/gb-2010-11-5-210
   Larsen CM, 2007, NEW ENGL J MED, V356, P1517, DOI 10.1056/NEJMoa065213
   le Roux CW, 2005, P NUTR SOC, V64, P213, DOI 10.1079/PNS2005427
   Lee YK, 2011, P NATL ACAD SCI USA, V108, P4615, DOI 10.1073/pnas.1000082107
   Letran SE, 2011, J IMMUNOL, V186, P5406, DOI 10.4049/jimmunol.1003576
   Ley RE, 2005, P NATL ACAD SCI USA, V102, P11070, DOI 10.1073/pnas.0504978102
   Ley RE, 2006, NATURE, V444, P1022, DOI 10.1038/4441022a
   Li JV, 2011, GUT, V60, P1214, DOI 10.1136/gut.2010.234708
   Lumeng CN, 2009, NAT MED, V15, P846, DOI 10.1038/nm0809-846
   Macpherson AJ, 2002, CELL MOL LIFE SCI, V59, P2088, DOI 10.1007/s000180200009
   Macpherson AJ, 2001, MICROBES INFECT, V3, P1021, DOI 10.1016/S1286-4579(01)01460-5
   MANOLIOS N, 1988, CELL IMMUNOL, V117, P136, DOI 10.1016/0008-8749(88)90083-4
   Marchiando AM, 2010, J CELL BIOL, V189, P111, DOI 10.1083/jcb.200902153
   Mariat D, 2009, BMC MICROBIOL, V9, DOI 10.1186/1471-2180-9-123
   Maslowski KM, 2011, NAT IMMUNOL, V12, P5, DOI 10.1038/ni0111-5
   Mazmanian SK, 2009, IMMUNITY, V31, P536, DOI 10.1016/j.immuni.2009.09.005
   McAllister EJ, 2009, CRIT REV FOOD SCI, V49, P868, DOI 10.1080/10408390903372599
   McNulty NP, 2011, SCI TRANSL MED, V3, DOI 10.1126/scitranslmed.3002701
   Melnikova I, 2006, NAT REV DRUG DISCOV, V5, P369, DOI 10.1038/nrd2037
   Metchnikoff E., 1908, OPTIMISTIC STUDIES
   Minot S, 2011, GENOME RES, V21, P1616, DOI 10.1101/gr.122705.111
   Mitra AK, 2010, OBES REV, V11, P289, DOI 10.1111/j.1467-789X.2009.00677.x
   Mozaffarian D, 2011, NEW ENGL J MED, V364, P2392, DOI 10.1056/NEJMoa1014296
   Muccioli GG, 2010, MOL SYST BIOL, V6, DOI 10.1038/msb.2010.46
   MURAMATSU T, 1994, BRIT J NUTR, V71, P709, DOI 10.1079/BJN19940178
   Murphy EF, 2010, GUT, V59, P1635, DOI 10.1136/gut.2010.215665
   Nadal I, 2009, INT J OBESITY, V33, P758, DOI 10.1038/ijo.2008.260
   Neyrinck AM, 2011, PLOS ONE, V6, DOI 10.1371/journal.pone.0020944
   Olefsky JM, 2010, ANNU REV PHYSIOL, V72, P219, DOI 10.1146/annurev-physiol-021909-135846
   Parfrey LW, 2011, FRONT MICROBIOL, V2, DOI 10.3389/fmicb.2011.00153
   Pasarica M, 2006, OBESITY, V14, P1905, DOI 10.1038/oby.2006.222
   Pischon T, 2008, NEW ENGL J MED, V359, P2105, DOI 10.1056/NEJMoa0801891
   Price AL, 2006, NAT GENET, V38, P904, DOI 10.1038/ng1847
   Proctor LM, 2011, CELL HOST MICROBE, V10, P287, DOI 10.1016/j.chom.2011.10.001
   Qin JJ, 2010, NATURE, V464, P59, DOI 10.1038/nature08821
   Ramachandrappa S, 2011, J CLIN INVEST, V121, P2080, DOI 10.1172/JCI46044
   Rawls JF, 2004, P NATL ACAD SCI USA, V101, P4596, DOI 10.1073/pnas.0400706101
   Rea MC, 2011, P NATL ACAD SCI USA, V108, P4639, DOI 10.1073/pnas.1001224107
   Reinhardt C, 2012, NATURE, V483, P627, DOI 10.1038/nature10893
   Renehan AG, 2010, EUR J CANCER, V46, P2581, DOI 10.1016/j.ejca.2010.07.052
   Reyes A, 2010, NATURE, V466, P334, DOI 10.1038/nature09199
   Sabate JM, 2008, OBES SURG, V18, P371, DOI 10.1007/s11695-007-9398-2
   Samuel BS, 2008, P NATL ACAD SCI USA, V105, P16767, DOI 10.1073/pnas.0808567105
   Samuel BS, 2006, P NATL ACAD SCI USA, V103, P10011, DOI 10.1073/pnas.0602187103
   Sandoval DA, 2010, SCIENCE, V328, P179, DOI 10.1126/science.1188876
   Santacruz A, 2009, OBESITY, V17, P1906, DOI 10.1038/oby.2009.112
   SCHAEDLER RUSSELL W., 1962, JOUR EXPTL MED, V115, P1149, DOI 10.1084/jem.115.6.1149
   Schwiertz A, 2010, OBESITY, V18, P190, DOI 10.1038/oby.2009.167
   Serino M, 2012, GUT, V61, P543, DOI 10.1136/gutjnl-2011-301012
   Shi H, 2006, J CLIN INVEST, V116, P3015, DOI 10.1172/JCI28898
   Shin SC, 2011, SCIENCE, V334, P670, DOI 10.1126/science.1212782
   Stappenbeck TS, 2002, P NATL ACAD SCI USA, V99, P15451, DOI 10.1073/pnas.202604299
   Stienstra R, 2011, P NATL ACAD SCI USA, V108, P15324, DOI 10.1073/pnas.1100255108
   Topping DL, 2001, PHYSIOL REV, V81, P1031, DOI 10.1152/physrev.2001.81.3.1031
   Turnbaugh PJ, 2008, CELL HOST MICROBE, V3, P213, DOI 10.1016/j.chom.2008.02.015
   Turnbaugh PJ, 2006, NATURE, V444, P1027, DOI 10.1038/nature05414
   Turnbaugh PJ, 2009, SCI TRANSL MED, V1, DOI 10.1126/scitranslmed.3000322
   Turnbaugh PJ, 2009, NATURE, V457, P480, DOI 10.1038/nature07540
   Ubeda C, 2010, J CLIN INVEST, V120, P4332, DOI 10.1172/JCI43918
   Van Gaal LF, 2006, NATURE, V444, P875, DOI 10.1038/nature05487
   Vijay-Kumar M, 2007, J CLIN INVEST, V117, P3909, DOI 10.1172/JCI33084
   Vijay-Kumar M, 2010, SCIENCE, V328, P228, DOI 10.1126/science.1179721
   Virgin HW, 2011, CELL, V147, P44, DOI 10.1016/j.cell.2011.09.009
   von Bernuth H, 2008, SCIENCE, V321, P691, DOI 10.1126/science.1158298
   Weisberg SP, 2006, J CLIN INVEST, V116, P115, DOI 10.1172/JCI24335
   Weisberg SP, 2003, J CLIN INVEST, V112, P1796, DOI 10.1172/JCI200319246
   Wing RR, 2005, AM J CLIN NUTR, V82, p222S, DOI 10.1093/ajcn/82.1.222S
   Wu GD, 2011, SCIENCE, V334, P105, DOI 10.1126/science.1208344
   Wu HJ, 2010, IMMUNITY, V32, P815, DOI 10.1016/j.immuni.2010.06.001
   Xiong YM, 2004, P NATL ACAD SCI USA, V101, P1045, DOI 10.1073/pnas.2637002100
   Yatsunenko T, 2012, NATURE, V486, P222, DOI 10.1038/nature11053
   Zhang HS, 2009, P NATL ACAD SCI USA, V106, P2365, DOI 10.1073/pnas.0812600106
   Zuniga LA, 2010, J IMMUNOL, V185, P6947, DOI 10.4049/jimmunol.1001269
NR 139
TC 61
Z9 68
U1 2
U2 14
PU ELSEVIER
PI AMSTERDAM
PA RADARWEG 29, 1043 NX AMSTERDAM, NETHERLANDS
SN 2212-8778
J9 MOL METAB
JI Mol. Metab.
PD DEC
PY 2012
VL 1
IS 1-2
BP 21
EP 31
DI 10.1016/j.molmet.2012.07.002
PG 11
WC Endocrinology & Metabolism
WE Science Citation Index Expanded (SCI-EXPANDED)
SC Endocrinology & Metabolism
GA V42UA
UT WOS:000209637500006
PM 24024115
OA Green Published, gold
DA 2022-07-02
ER

PT J
AU Chi, MX
   Ma, K
   Wang, J
   Ding, ZL
   Li, YL
   Zhu, SM
   Liang, X
   Zhang, QX
   Song, LJ
   Liu, C
AF Chi, Mingxuan
   Ma, Kuai
   Wang, Jing
   Ding, Zhaolun
   Li, Yunlong
   Zhu, Shaomi
   Liang, Xin
   Zhang, Qinxiu
   Song, Linjiang
   Liu, Chi
TI The Immunomodulatory Effect of the Gut Microbiota in Kidney Disease
SO JOURNAL OF IMMUNOLOGY RESEARCH
LA English
DT Review
ID GROWTH-FACTOR-BETA; DIABETIC-NEPHROPATHY; INTESTINAL MICROBIOTA;
   BLOOD-PRESSURE; ISCHEMIA-REPERFUSION; UREMIC TOXINS; P-CRESOL; LUPUS;
   BACTERIA; HYPERTENSION
AB The human gut microbiota is a complex cluster composed of 100 trillion microorganisms, which holds a symbiotic relationship with the host under normal circumstances. Intestinal flora can facilitate the treatment of human metabolic dysfunctions and interact with the intestinal tract, which could influence intestinal tolerance, immunity, and sensitivity to inflammation. In recent years, significant interests have evolved on the association of intestinal microbiota and kidney diseases within the academic circle. Abnormal changes in intestinal microbiota, known as dysbiosis, can affect the integrity of the intestinal barrier, resulting in the bacterial translocation, production, and accumulation of dysbiotic gut-derived metabolites, such as urea, indoxyl sulfate (IS), and p-cresyl sulfate (PCS). These processes lead to the abnormal activation of immune cells; overproduction of antibodies, immune complexes, and inflammatory factors; and inflammatory cell infiltration that can directly or indirectly cause damage to the renal parenchyma. The aim of this review is to summarize the role of intestinal flora in the development and progression of several renal diseases, such as lupus nephritis, chronic kidney disease, diabetic nephropathy, and renal ischemia-reperfusion injury. Further research on these mechanisms should provide insights into the therapeutic potential of regulating intestinal flora and intervening related molecular targets for the abovementioned nephropathy.
C1 [Chi, Mingxuan; Li, Yunlong; Zhu, Shaomi; Liang, Xin; Zhang, Qinxiu; Song, Linjiang; Liu, Chi] Chengdu Univ Tradit Chinese Med, Reprod & Women Children Hosp, Sch Med & Life Sci, Chengdu, Peoples R China.
   [Ma, Kuai] Osaka Univ, Dept Nephrol, Grad Sch Med, Osaka, Japan.
   [Wang, Jing] Shanghai Univ Tradit Chinese Med, Reprod Ctr, Shuguang Hosp, Shanghai, Peoples R China.
   [Ding, Zhaolun] Shaanxi Prov Peoples Hosp, Dept Emergency Surg, Xian, Shaanxi, Peoples R China.
   [Liu, Chi] Univ Elect Sci & Technol, Sichuan Prov Peoples Hosp, Sichuan Clin Res Ctr Kidney Dis, Dept Nephrol, Chengdu, Peoples R China.
   [Liu, Chi] Chinese Acad Sci, Sichuan Translat Med Res Hosp, Chengdu, Peoples R China.
RP Song, LJ; Liu, C (corresponding author), Chengdu Univ Tradit Chinese Med, Reprod & Women Children Hosp, Sch Med & Life Sci, Chengdu, Peoples R China.; Liu, C (corresponding author), Univ Elect Sci & Technol, Sichuan Prov Peoples Hosp, Sichuan Clin Res Ctr Kidney Dis, Dept Nephrol, Chengdu, Peoples R China.; Liu, C (corresponding author), Chinese Acad Sci, Sichuan Translat Med Res Hosp, Chengdu, Peoples R China.
EM linjsong_scu@163.com; liuchi1985@163.com
OI zhang, qinxiu/0000-0001-8746-0277; Kuai, Ma/0000-0002-8165-1328; Liu,
   Chi/0000-0002-3887-6046
FU Foundation of Popularization project Department of Sichuan Health
   commission [19PJYY0731]; Foundation of "apricot grove scholar" of
   Chengdu University of Traditional Chinese Medicine [2019yky10]; Xinlin
   scholars Science Foundation of Chengdu University of Traditional Chinese
   Medicine [ARQN2019007]; Science and technology project fund for Returned
   Students of Sichuan Province [00809504]
FX The work was supported by the Foundation of Popularization project
   Department of Sichuan Health commission (19PJYY0731), Foundation of
   "apricot grove scholar" of Chengdu University of Traditional Chinese
   Medicine (2019yky10), Xinlin scholars Science Foundation of Chengdu
   University of Traditional Chinese Medicine (ARQN2019007), and Science
   and technology project fund for Returned Students of Sichuan Province
   (00809504).
CR Abboud H, 2010, NEW ENGL J MED, V362, P56, DOI 10.1056/NEJMcp0906797
   Adak A, 2019, CELL MOL LIFE SCI, V76, P473, DOI 10.1007/s00018-018-2943-4
   Amer Diabet Assoc, 2014, DIABETES CARE, V37, pS81, DOI 10.2337/dc14-S081
   Anders HJ, 2013, KIDNEY INT, V83, P1010, DOI 10.1038/ki.2012.440
   Andersen K, 2017, J AM SOC NEPHROL, V28, P76, DOI 10.1681/ASN.2015111285
   Andrade-Oliveira V, 2015, J AM SOC NEPHROL, V26, P1877, DOI 10.1681/ASN.2014030288
   Aouacheri O, 2015, CAN J DIABETES, V39, P44, DOI 10.1016/j.jcjd.2014.03.002
   Ardalan M, 2017, BIOMED PHARMACOTHER, V90, P229, DOI 10.1016/j.biopha.2017.02.114
   Aronov PA, 2011, J AM SOC NEPHROL, V22, P1769, DOI 10.1681/ASN.2010121220
   Avni O, 2018, CELL HOST MICROBE, V23, P576, DOI 10.1016/j.chom.2018.04.012
   Azzouz D, 2019, ANN RHEUM DIS, V78, P947, DOI 10.1136/annrheumdis-2018-214856
   Bakris GL, 2015, JAMA-J AM MED ASSOC, V314, P884, DOI 10.1001/jama.2015.10081
   Biswas SK, 2009, TRENDS IMMUNOL, V30, P475, DOI 10.1016/j.it.2009.07.009
   Brandtzaeg P, 2010, IMMUNOL INVEST, V39, P303, DOI 10.3109/08820131003680369
   Capolunghi F, 2010, RHEUMATOLOGY, V49, P2281, DOI 10.1093/rheumatology/keq226
   Castigli E, 2005, J EXP MED, V201, P35, DOI 10.1084/jem.20032000
   Castigli E, 2004, P NATL ACAD SCI USA, V101, P3903, DOI 10.1073/pnas.0307348101
   Cella M, 2009, NATURE, V457, P722, DOI 10.1038/nature07537
   Chatauret N, 2014, PROG UROL, V24, pS4, DOI 10.1016/S1166-7087(14)70057-0
   CONVERSE RL, 1992, NEW ENGL J MED, V327, P1912, DOI 10.1056/NEJM199212313272704
   Croxen MA, 2013, CLIN MICROBIOL REV, V26, P822, DOI 10.1128/CMR.00022-13
   David LA, 2014, NATURE, V505, P559, DOI 10.1038/nature12820
   De Angelis M, 2014, PLOS ONE, V9, DOI 10.1371/journal.pone.0099006
   de Kort S, 2011, OBES REV, V12, P449, DOI 10.1111/j.1467-789X.2010.00845.x
   Donaldson GP, 2016, NAT REV MICROBIOL, V14, P20, DOI 10.1038/nrmicro3552
   Donate-Correa J, 2015, J DIABETES RES, V2015, DOI 10.1155/2015/948417
   Duncan SH, 2007, APPL ENVIRON MICROB, V73, P1073, DOI 10.1128/AEM.02340-06
   Durgan DJ, 2016, HYPERTENSION, V67, P469, DOI 10.1161/HYPERTENSIONAHA.115.06672
   Eckardt KU, 2013, LANCET, V382, P158, DOI 10.1016/S0140-6736(13)60439-0
   Emal D, 2017, J AM SOC NEPHROL, V28, P1450, DOI 10.1681/ASN.2016030255
   Esmaeili SA, 2017, J CELL PHYSIOL, V232, P1994, DOI 10.1002/jcp.25748
   Esser N, 2014, DIABETES RES CLIN PR, V105, P141, DOI 10.1016/j.diabres.2014.04.006
   Fagarasan S, 2010, ANNU REV IMMUNOL, V28, P243, DOI 10.1146/annurev-immunol-030409-101314
   Faith JJ, 2013, SCIENCE, V341, P44, DOI 10.1126/science.1237439
   Feng YC, 2019, INT J BIOL MACROMOL, V132, P1001, DOI 10.1016/j.ijbiomac.2019.03.242
   Felizardo RJF, 2016, CLIN TRANSL IMMUNOL, V5, DOI 10.1038/cti.2016.36
   Floege J, 2016, NAT REV NEPHROL, V12, P147, DOI 10.1038/nrneph.2015.208
   France MM, 2017, J CELL SCI, V130, P307, DOI 10.1242/jcs.193482
   Fujii H, 2013, NUTR J, V12, DOI 10.1186/1475-2891-12-159
   Furusawa Y, 2013, NATURE, V504, P446, DOI 10.1038/nature12721
   Geuking MB, 2011, IMMUNITY, V34, P794, DOI 10.1016/j.immuni.2011.03.021
   Greiling TM, 2018, SCI TRANSL MED, V10, DOI 10.1126/scitranslmed.aan2306
   Hamdi S, 2017, SCI REP-UK, V7, DOI 10.1038/srep40349
   Hapfelmeier S, 2010, SCIENCE, V328, P1705, DOI 10.1126/science.1188454
   He CX, 2015, NUTR RES, V35, P361, DOI 10.1016/j.nutres.2015.03.002
   He ZX, 2016, GUT PATHOG, V8, DOI 10.1186/s13099-016-0146-9
   Henao-Mejia J, 2012, NATURE, V482, P179, DOI 10.1038/nature10809
   Hendrickx APA, 2015, MBIO, V6, DOI 10.1128/mBio.01346-15
   Hevia A, 2014, MBIO, V5, DOI 10.1128/mBio.01548-14
   Hida M, 1996, NEPHRON, V74, P349, DOI 10.1159/000189334
   Hooper LV, 2002, ANNU REV NUTR, V22, P283, DOI 10.1146/annurev.nutr.22.011602.092259
   Hu ZB, 2020, THERANOSTICS, V10, P2803, DOI 10.7150/thno.40571
   Huang Y, 2006, KIDNEY INT, V69, P105, DOI 10.1038/sj.ki.5000011
   Ichii O, 2014, PLOS ONE, V9, DOI 10.1371/journal.pone.0108448
   Ismail AS, 2009, J IMMUNOL, V182, P3047, DOI 10.4049/jimmunol.0802705
   Ivanov II, 2008, CELL HOST MICROBE, V4, P337, DOI 10.1016/j.chom.2008.09.009
   IWASATO T, 1992, J EXP MED, V175, P1539, DOI 10.1084/jem.175.6.1539
   Jang HR, 2009, J MOL MED, V87, P859, DOI 10.1007/s00109-009-0491-y
   Johnson BM, 2015, CLIN EXP IMMUNOL, V181, P323, DOI 10.1111/cei.12609
   Khajehdehi P, 2011, SCAND J UROL NEPHROL, V45, P365, DOI 10.3109/00365599.2011.585622
   Kikuchi K, 2019, NAT COMMUN, V10, DOI 10.1038/s41467-019-09735-4
   Kimura A, 2010, EUR J IMMUNOL, V40, P1830, DOI 10.1002/eji.201040391
   Klammt S, 2012, NEPHROL DIAL TRANSPL, V27, P2377, DOI 10.1093/ndt/gfr616
   Koeth RA, 2013, NAT MED, V19, P576, DOI 10.1038/nm.3145
   Koutsokeras T, 2014, NAT REV DRUG DISCOV, V13, P1, DOI 10.1038/nrd4227
   Kwok SK, 2018, KOREAN J INTERN MED, V33, P284, DOI 10.3904/kjim.2017.383
   Lachin JM, 2011, CLIN J AM SOC NEPHRO, V6, P1032, DOI 10.2215/CJN.09291010
   Lai X, 2014, RENAL FAILURE, V36, P520, DOI 10.3109/0886022X.2013.875859
   Lakshmanan AP, 2021, BIOMED PHARMACOTHER, V133, DOI 10.1016/j.biopha.2020.110992
   Levin Adeera, 2017, Lancet, V390, P1888, DOI 10.1016/S0140-6736(17)30788-2
   Levy M, 2015, CELL, V163, P1428, DOI 10.1016/j.cell.2015.10.048
   Li J, 2017, MICROBIOME, V5, DOI 10.1186/s40168-016-0222-x
   Lin CJ, 2015, PLOS ONE, V10, DOI 10.1371/journal.pone.0132589
   Litinskiy MB, 2002, NAT IMMUNOL, V3, P822, DOI 10.1038/ni829
   Lobel L, 2020, SCIENCE, V369, P1518, DOI 10.1126/science.abb3763
   Lopez P, 2016, CURR OPIN RHEUMATOL, V28, P515, DOI 10.1097/BOR.0000000000000309
   Lu CC, 2020, ACTA PHARMACOL SIN, V41, P1111, DOI 10.1038/s41401-019-0326-5
   Luo XM, 2018, APPL ENVIRON MICROB, V84, DOI 10.1128/AEM.02288-17
   Lyn-Cook BD, 2014, MOL IMMUNOL, V61, P38, DOI 10.1016/j.molimm.2014.05.001
   Macia L, 2015, NAT COMMUN, V6, DOI 10.1038/ncomms7734
   Macpherson AJ, 2008, MUCOSAL IMMUNOL, V1, P11, DOI 10.1038/mi.2007.6
   Maslowski KM, 2009, NATURE, V461, P1282, DOI 10.1038/nature08530
   Mazmanian SK, 2005, CELL, V122, P107, DOI 10.1016/j.cell.2005.05.007
   McCarthy DD, 2011, J CLIN INVEST, V121, P3991, DOI 10.1172/JCI45563
   McIntyre CW, 2011, CLIN J AM SOC NEPHRO, V6, P133, DOI 10.2215/CJN.04610510
   Meijers B, 2018, TOXINS, V10, DOI 10.3390/toxins10070298
   Mell B, 2015, PHYSIOL GENOMICS, V47, P187, DOI 10.1152/physiolgenomics.00136.2014
   Alatriste PVM, 2014, NUTR HOSP, V29, P582, DOI [10.3305/NH.2014.29.3.7179, 10.3305/nh.2014.29.3.7179]
   Moghadamrad S, 2015, HEPATOLOGY, V61, P1685, DOI 10.1002/hep.27698
   Mu QH, 2017, MICROBIOME, V5, DOI 10.1186/s40168-017-0300-8
   Nallu A, 2017, TRANSL RES, V179, P24, DOI 10.1016/j.trsl.2016.04.007
   Natarajan N, 2016, PHYSIOL GENOMICS, V48, P826, DOI 10.1152/physiolgenomics.00089.2016
   Neuman H, 2017, CURR OPIN RHEUMATOL, V29, P374, DOI 10.1097/BOR.0000000000000395
   Panwar H, 2013, DIABETES-METAB RES, V29, P103, DOI 10.1002/dmrr.2376
   Parikh SV, 2020, AM J KIDNEY DIS, V76, P265, DOI 10.1053/j.ajkd.2019.10.017
   Parikh SV, 2016, J AM SOC NEPHROL, V27, P2929, DOI 10.1681/ASN.2016040415
   Pavan M, 2016, MINERVA UROL NEFROL, V68, P222
   Pelaseyed T, 2014, IMMUNOL REV, V260, P8, DOI 10.1111/imr.12182
   Peschel T, 2003, EUR J HEART FAIL, V5, P609, DOI 10.1016/S1388-9842(03)00104-1
   Piccolo M, 2015, MICROB ECOL, V70, P557, DOI 10.1007/s00248-015-0592-9
   Pluznick JL, 2014, GUT MICROBES, V5, P202, DOI 10.4161/gmic.27492
   Pluznick JL, 2013, P NATL ACAD SCI USA, V110, P4410, DOI 10.1073/pnas.1215927110
   Qi YF, 2015, INT J CARDIOL, V201, P157, DOI 10.1016/j.ijcard.2015.07.078
   Qin W, 2008, NEPHROL DIAL TRANSPL, V23, P1608, DOI 10.1093/ndt/gfm781
   Ramezani A, 2016, AM J KIDNEY DIS, V67, P483, DOI 10.1053/j.ajkd.2015.09.027
   Ramezani A, 2014, J AM SOC NEPHROL, V25, P657, DOI 10.1681/ASN.2013080905
   Ranganathan N, 2010, ADV THER, V27, P634, DOI [10.1007/s12325-010-0056-z, 10.1007/s12325-010-0059-9]
   Rao MV, 2008, AM J KIDNEY DIS, V51, pS30, DOI 10.1053/j.ajkd.2007.12.012
   Rescigno M, 2001, NAT IMMUNOL, V2, P361, DOI 10.1038/86373
   Rodgers DT, 2015, ARTHRITIS RHEUMATOL, V67, P1023, DOI 10.1002/art.39004
   Rodrigues JC, 2017, CLIN J AM SOC NEPHRO, V12, P677, DOI 10.2215/CJN.07420716
   Rooks MG, 2016, NAT REV IMMUNOL, V16, P341, DOI 10.1038/nri.2016.42
   Rossi M, 2016, CLIN J AM SOC NEPHRO, V11, P223, DOI 10.2215/CJN.05240515
   Rother N, 2015, FRONT IMMUNOL, V6, DOI 10.3389/fimmu.2015.00610
   Rune I, 2016, PLOS ONE, V11, DOI 10.1371/journal.pone.0146439
   Sabatino A, 2015, NEPHROL DIAL TRANSPL, V30, P924, DOI 10.1093/ndt/gfu287
   SAEEDI P, 2019, DIABETES RES CLIN PR, V157, DOI DOI 10.1016/J.DIABRES.2019.107843
   Sakhony OS, 2015, TISSUE BARRIERS, V3, DOI 10.1080/21688370.2015.1004975
   Salvo-Romero E, 2015, REV ESP ENFERM DIG, V107, P686, DOI 10.17235/reed.2015.3846/2015
   Santisteban MM, 2017, CIRC RES, V120, P312, DOI 10.1161/CIRCRESAHA.116.309006
   Saran R, 2016, AM J KIDNEY DIS, V67, pS1, DOI 10.1053/j.ajkd.2015.12.014
   Schepers E, 2007, NEPHROL DIAL TRANSPL, V22, P592, DOI 10.1093/ndt/gfl584
   Shaheen VM, 1999, ENVIRON HEALTH PERSP, V107, P723, DOI 10.2307/3434333
   Sun CY, 2012, PLOS ONE, V7, DOI 10.1371/journal.pone.0034026
   Sun CY, 2012, KIDNEY INT, V81, P640, DOI 10.1038/ki.2011.445
   Tamura J, 2005, JPN J VET RES, V53, P13
   Tanaka H, 2015, GUT, V64, P1529, DOI 10.1136/gutjnl-2014-308419
   Tang WHW, 2017, CIRC RES, V120, P1183, DOI 10.1161/CIRCRESAHA.117.309715
   Tanoue T, 2019, NATURE, V565, P600, DOI 10.1038/s41586-019-0878-z
   Tao SB, 2019, ACTA DIABETOL, V56, P581, DOI 10.1007/s00592-019-01316-7
   Thadhani R, 1996, NEW ENGL J MED, V334, P1448, DOI 10.1056/NEJM199605303342207
   Thaiss CA, 2018, SCIENCE, V359, P1376, DOI 10.1126/science.aar3318
   Thaiss CA, 2016, NATURE, V540, P544, DOI 10.1038/nature20796
   Umanath K, 2018, AM J KIDNEY DIS, V71, P884, DOI 10.1053/j.ajkd.2017.10.026
   Van de Wiele T, 2016, NAT REV RHEUMATOL, V12, P398, DOI 10.1038/nrrheum.2016.85
   van der Meulen TA, 2019, J AUTOIMMUN, V97, P77, DOI 10.1016/j.jaut.2018.10.009
   Van Praet JT, 2015, EMBO J, V34, P466, DOI 10.15252/embj.201489966
   Vatanen T, 2018, NATURE, V562, P589, DOI 10.1038/s41586-018-0620-2
   Vaziri ND, 2016, NEPHROL DIAL TRANSPL, V31, P737, DOI 10.1093/ndt/gfv095
   Vaziri ND, 2013, KIDNEY INT, V83, P308, DOI 10.1038/ki.2012.345
   de Oliveira GLV, 2017, IMMUNOLOGY, V152, P1, DOI 10.1111/imm.12765
   Wang YG, 2010, IMMUNITY, V32, P403, DOI 10.1016/j.immuni.2010.02.011
   Wei F, 2019, PLOS ONE, V14, DOI 10.1371/journal.pone.0213063
   Wei HL, 2021, BIOMED PHARMACOTHER, V133, DOI 10.1016/j.biopha.2020.111061
   Wong J, 2014, AM J NEPHROL, V39, P230, DOI 10.1159/000360010
   Wu W, 2017, MUCOSAL IMMUNOL, V10, P946, DOI 10.1038/mi.2016.114
   Xu YQ, 2015, VIROL SIN, V30, P11, DOI 10.1007/s12250-014-3543-6
   Yang JY, 2017, MUCOSAL IMMUNOL, V10, P104, DOI 10.1038/mi.2016.42
   Yang JL, 2020, INT J BIOL MACROMOL, V163, P442, DOI 10.1016/j.ijbiomac.2020.06.153
   Yang T, 2015, HYPERTENSION, V65, P1331, DOI 10.1161/HYPERTENSIONAHA.115.05315
   Zeissig S, 2007, GUT, V56, P61, DOI 10.1136/gut.2006.094375
   Zhang HS, 2014, APPL ENVIRON MICROB, V80, P7551, DOI 10.1128/AEM.02676-14
   Zhao J, 2019, ACTA PHARMACOL SIN, V40, P507, DOI 10.1038/s41401-018-0029-3
   Zhao LP, 2018, SCIENCE, V359, P1151, DOI 10.1126/science.aao5774
   Zheng HJ, 2019, PHARMACOL RES, V142, P303, DOI 10.1016/j.phrs.2019.02.016
NR 155
TC 6
Z9 6
U1 11
U2 28
PU HINDAWI LTD
PI LONDON
PA ADAM HOUSE, 3RD FLR, 1 FITZROY SQ, LONDON, W1T 5HF, ENGLAND
SN 2314-8861
EI 2314-7156
J9 J IMMUNOL RES
JI J Immunol. Res.
PD MAY 15
PY 2021
VL 2021
AR 5516035
DI 10.1155/2021/5516035
PG 16
WC Immunology
WE Science Citation Index Expanded (SCI-EXPANDED)
SC Immunology
GA TC9NH
UT WOS:000668963600005
PM 34095319
OA gold, Green Published
DA 2022-07-02
ER

PT J
AU Pomie, C
   Servant, F
   Garidou, L
   Azalbert, V
   Waget, A
   Klopp, P
   Garret, C
   Charpentier, J
   Briand, F
   Sulpice, T
   Lelouvier, B
   Douin-Echinard, V
   Burcelin, R
AF Pomie, Celine
   Servant, Florence
   Garidou, Lucile
   Azalbert, Vincent
   Waget, Aurelie
   Klopp, Pascale
   Garret, Celine
   Charpentier, Julie
   Briand, Francois
   Sulpice, Thierry
   Lelouvier, Benjamin
   Douin-Echinard, Victorine
   Burcelin, Remy
TI CX3CR1 regulates gut microbiota and metabolism. A risk factor of type 2
   diabetes
SO ACTA DIABETOLOGICA
LA English
DT Article
DE Microbiota; Metabolic diseases; Germ free mice; Intestinal immune
   system; Fractalkine
AB Objective The intestinal microbiota to immune system crosstalk is a major regulator of metabolism and hence metabolic diseases. An impairment of the chemokine receptor CX3CR1, as a key regulator shaping intestinal microbiota under normal chow feeding, could be one of the early events of dysglycemia. Methods We studied the gut microbiota ecology by sequencing the gut and tissue microbiota. We studied its role in energy metabolism in CX3CR1-deficent and control mice using various bioassays notably the glycemic regulation during fasting and the respiratory quotient as two highly sensitive physiological features. We used antibiotics and prebiotics treatments, and germ free mouse colonization. Results We identify that CX3CR1 disruption impairs gut microbiota ecology and identified a specific signature associated to the genotype. The glycemic control during fasting and the respiratory quotient throughout the day are deeply impaired. A selected four-week prebiotic treatment modifies the dysbiotic microbiota and improves the fasting state glycemic control of the CX3CR1-deficent mice and following a glucose tolerance test. A 4 week antibiotic treatment also improves the glycemic control as well. Eventually, germ free mice colonized with the microbiota from CX3CR1-deficent mice developed glucose intolerance. Conclusions CX3CR1 is a molecular mechanism in the control of the gut microbiota ecology ensuring the maintenance of a steady glycemia and energy metabolism. Its impairment could be an early mechanism leading to gut microbiota dysbiosis and the onset of metabolic disease.
C1 [Pomie, Celine; Garidou, Lucile; Azalbert, Vincent; Waget, Aurelie; Klopp, Pascale; Garret, Celine; Charpentier, Julie; Douin-Echinard, Victorine; Burcelin, Remy] INSERM, Toulouse, France.
   [Pomie, Celine; Garidou, Lucile; Azalbert, Vincent; Waget, Aurelie; Klopp, Pascale; Garret, Celine; Charpentier, Julie; Douin-Echinard, Victorine; Burcelin, Remy] Univ Paul Sabatier UPS, Team 2 Intestinal Risk Factors, Inst Malad Metabol & Cardiovasc I2MC, Unite Mixte Rech UMR 1297,Diabet,Dyslipidemia, F-31432 Toulouse 4, France.
   [Briand, Francois; Sulpice, Thierry] Prologue Biotech, PHYSIOGENEX, Rue Pierre & Marie Curie, Labege, France.
   [Servant, Florence; Lelouvier, Benjamin] Prologue Biotech, VAIOMER, Rue Pierre & Marie Curie, Labege, France.
   [Pomie, Celine] Evotec, Toulouse, France.
RP Douin-Echinard, V; Burcelin, R (corresponding author), INSERM, Toulouse, France.; Douin-Echinard, V; Burcelin, R (corresponding author), Univ Paul Sabatier UPS, Team 2 Intestinal Risk Factors, Inst Malad Metabol & Cardiovasc I2MC, Unite Mixte Rech UMR 1297,Diabet,Dyslipidemia, F-31432 Toulouse 4, France.
EM victorine.douin@inserm.fr; remy.burcelin@inserm.fr
RI Blasco Baque, Vincent/AHA-9524-2022
OI Douin-Echinard, Victorine/0000-0002-0630-7666
FU EFSD; Institut National de la Sante, de l'Enseignement de la Recherche
   Medical; Region Midi Pyrenees; Lilly Research
FX This grant was supported by subsides from EFSD and Lilly Research to V.
   D-E and RB, the Institut National de la Sante, de l'Enseignement de la
   Recherche Medical, and the Region Midi Pyrenees to R.B.
CR Amar J, 2011, EMBO MOL MED, V3, P559, DOI 10.1002/emmm.201100159
   Arumugam M, 2011, NATURE, V473, P174, DOI 10.1038/nature09944
   Backhed F, 2004, P NATL ACAD SCI USA, V101, P15718, DOI 10.1073/pnas.0407076101
   Besnard P, 2018, SCI REP-UK, V8, DOI 10.1038/s41598-018-24619-1
   Burcelin M, 2002, AM J PHYSIOL-ENDOC M, V282, pE834, DOI 10.1152/ajpendo.00332.2001
   Burcelin R, 2012, SEMIN IMMUNOL, V24, P67, DOI 10.1016/j.smim.2011.11.011
   Canfora EE, 2015, NAT REV ENDOCRINOL, V11, P577, DOI 10.1038/nrendo.2015.128
   Cani PD, 2007, DIABETES, V56, P1761, DOI 10.2337/db06-1491
   Combes, 2017, FROGS FIND, DOI [10.1093/bioinformatics/btx791, DOI 10.1093/BIOINFORMATICS/BTX791]
   De Vadder F, 2014, CELL, V156, P84, DOI 10.1016/j.cell.2013.12.016
   Depommier C, 2019, NAT MED, V25, P1096, DOI 10.1038/s41591-019-0495-2
   Federici M, 2019, J ENDOCRINOL INVEST, V42, P1011, DOI 10.1007/s40618-019-01022-9
   Furusawa Y, 2013, NATURE, V504, P446, DOI 10.1038/nature12721
   Garidou L, 2015, CELL METAB, V22, P100, DOI 10.1016/j.cmet.2015.06.001
   Hadis U, 2011, IMMUNITY, V34, P237, DOI 10.1016/j.immuni.2011.01.016
   Hernandez-Baixauli J, 2020, NUTRIENTS, V12, DOI 10.3390/nu12030806
   Holmes E, 2012, SCI TRANSL MED, V4, DOI 10.1126/scitranslmed.3004244
   Hotamisligil GS, 2017, NATURE, V542, P177, DOI 10.1038/nature21363
   Hoyles L, 2018, NAT MED, V24, P1070, DOI 10.1038/s41591-018-0061-3
   Hu JM, 2018, CRIT REV FOOD SCI, V58, P1243, DOI 10.1080/10408398.2016.1245650
   Kim M, 2018, IMMUNITY, V49, P151, DOI 10.1016/j.immuni.2018.05.009
   Knauf C, 2008, DIABETES, V57, P2603, DOI 10.2337/db07-1788
   Le Chatelier E, 2013, NATURE, V500, P541, DOI 10.1038/nature12506
   Lin HV, 2012, PLOS ONE, V7, DOI 10.1371/journal.pone.0035240
   Lluch J, 2015, PLOS ONE, V10, DOI 10.1371/journal.pone.0142334
   Luche E, 2013, MOL METAB, V2, P281, DOI 10.1016/j.molmet.2013.06.005
   Marino E, 2017, NAT IMMUNOL, V18, P552, DOI 10.1038/ni.3713
   McPhee JB, 2015, CLIN SCI, V129, P1083, DOI 10.1042/CS20150431
   Molinaro A, 2017, MOL METAB, V6, P1371, DOI 10.1016/j.molmet.2017.08.016
   Paisse S, 2016, TRANSFUSION, V56, P1138, DOI 10.1111/trf.13477
   Pedersen HK, 2016, NATURE, V535, P376, DOI 10.1038/nature18646
   Qin JJ, 2012, NATURE, V490, P55, DOI 10.1038/nature11450
   Qin JJ, 2010, NATURE, V464, P59, DOI 10.1038/nature08821
   Serino M, 2012, GUT, V61, P543, DOI 10.1136/gutjnl-2011-301012
   Shah R, 2015, PLOS ONE, V10, DOI 10.1371/journal.pone.0138317
   Sookoian S, 2020, GUT, V69, P1483, DOI 10.1136/gutjnl-2019-318811
   Vallon-Eberhard A, 2006, J IMMUNOL, V176, P2465, DOI 10.4049/jimmunol.176.4.2465
   Winkler Z, 2019, SCI REP-UK, V9, DOI 10.1038/s41598-019-42728-3
NR 38
TC 1
Z9 1
U1 0
U2 5
PU SPRINGER-VERLAG ITALIA SRL
PI MILAN
PA VIA DECEMBRIO, 28, MILAN, 20137, ITALY
SN 0940-5429
EI 1432-5233
J9 ACTA DIABETOL
JI Acta Diabetol.
PD AUG
PY 2021
VL 58
IS 8
BP 1035
EP 1049
DI 10.1007/s00592-021-01682-1
EA MAR 2021
PG 15
WC Endocrinology & Metabolism
WE Science Citation Index Expanded (SCI-EXPANDED)
SC Endocrinology & Metabolism
GA TI0NN
UT WOS:000631320900001
PM 33754166
DA 2022-07-02
ER

PT J
AU Federico, A
   Dallio, M
   Tolone, S
   Gravina, AG
   Patrone, V
   Romano, M
   Tuccillo, C
   Mozzillo, AL
   Amoroso, V
   Misso, G
   Morelli, L
   Docimo, L
   Loguercio, C
AF Federico, Alessandro
   Dallio, Marcello
   Tolone, Salvatore
   Gravina, Antonietta Gerarda
   Patrone, Vania
   Romano, Marco
   Tuccillo, Concetta
   Mozzillo, Anna Licia
   Amoroso, Vincenzo
   Misso, Gabriella
   Morelli, Lorenzo
   Docimo, Ludovico
   Loguercio, Carmelina
TI Gastrointestinal Hormones, Intestinal Microbiota and Metabolic
   Homeostasis in Obese Patients: Effect of Bariatric Surgery
SO IN VIVO
LA English
DT Article
DE Obesity; gut-microbiota; gastrointestinal hormones; diabetes; bariatric
   surgery
ID Y GASTRIC BYPASS; INDUCED WEIGHT-LOSS; GLUCAGON-LIKE PEPTIDE-1; HUMAN
   GUT MICROBIOTA; FATTY LIVER-DISEASE; SLEEVE GASTRECTOMY; FOOD-INTAKE;
   GHRELIN; GLUCOSE; RISK
AB Background/Aim: Bariatric surgery has proven efficacy in the modulation of a number of gut peptides that can contribute to improvement of diabetes and its associated metabolic changes. In order to evaluate dietary intake, nutritional assessment and plasma levels of gastrointestinal peptides, we enrolled severely obese patients before and after bariatric surgery. Patients and Methods: We evaluated food intake, plasma levels of peptide YY (PYY), glucagon-like peptide-1/2 (GLP-1/2), ghrelin (GHR), orexin (ORE) and cholecystokinin (CCK), body composition and fecal microbiota in 28 severely obese patients and 28 healthy normal-weight controls. All parameters were evaluated at 0 time and 6 months after bariatric surgery. Results: In obese patients we found a higher intake of nutrients, a decrease of free fat mass and an increase of BMI (body mass index), a significant decrease of GLP-1 and an increase of GLP-2, GHR and PYY with respect to controls, further increase in GLP-2, GHR and PYY, as well as increase over control values of GLP-1 after bariatric surgery. Obese individuals were found to harbor a community dominated by members of the Clostridial clusters XIVa and IV, whereas prominent bands after surgery were identified as Lactobacillus crispatus and Megasphaera elsdenii-related phylotype. Conclusion: The beneficial effects of bariatric surgery may at least in part be accounted for changes in circulating gastrointestinal (GI) peptides and fecal microbiota.
C1 [Federico, Alessandro; Dallio, Marcello; Gravina, Antonietta Gerarda; Romano, Marco; Tuccillo, Concetta; Loguercio, Carmelina] Univ Naples 2, Div Hepatogastroenterol, I-80131 Naples, Italy.
   [Tolone, Salvatore; Mozzillo, Anna Licia; Amoroso, Vincenzo; Docimo, Ludovico] Univ Naples 2, Div Gen & Bariatr Surg, I-80131 Naples, Italy.
   [Patrone, Vania; Morelli, Lorenzo] Catholic Univ, Inst Microbiol, Piacenza, Italy.
   [Misso, Gabriella] Univ Naples 2, Dept Biochem Biophys & Gen Pathol, I-80131 Naples, Italy.
RP Federico, A (corresponding author), Univ Naples 2, Div Hepatogastroenterol, Dept Clin & Expt Med, Via Pansini 5, I-80131 Naples, Italy.
EM alessandro.federico@unina2.it
RI Tolone, Salvatore/AHD-6230-2022; Dallio, Marcello/ABG-7693-2020;
   Federico, Alessandro/AAB-3893-2019; Gravina, Antonietta
   Gerarda/AAC-1528-2019
OI Tolone, Salvatore/0000-0002-1653-9903; Dallio,
   Marcello/0000-0003-4153-815X; Federico, Alessandro/0000-0002-0885-0793;
   PATRONE, Vania/0000-0001-8825-3384; Gravina, Antonietta
   Gerarda/0000-0001-8049-0115; Misso, Gabriella/0000-0002-7787-2531
CR Adams KF, 2006, NEW ENGL J MED, V355, P763, DOI 10.1056/NEJMoa055643
   Angelakis E, 2012, FUTURE MICROBIOL, V7, P91, DOI [10.2217/FMB.11.142, 10.2217/fmb.11.142]
   Angrisani L, 2007, SURG OBES RELAT DIS, V3, P127, DOI 10.1016/j.soard.2006.12.005
   Asakawa A, 2001, GASTROENTEROLOGY, V120, P337, DOI 10.1053/gast.2001.22158
   Babor TF., 1989, ALCOHOL USE DISORDER
   Backhed F, 2005, SCIENCE, V307, P1915, DOI 10.1126/science.1104816
   Blundell JE, 2006, OBESITY, V14, p160S, DOI 10.1038/oby.2006.298
   Cani PD, 2011, GUT, V60, P1166, DOI 10.1136/gut.2011.242503
   Capasso R, 2008, J NEUROENDOCRINOL, V20, P39, DOI 10.1111/j.1365-2826.2008.01686.x
   Colquitt JL, 2009, COCHRANE DB SYST REV, DOI 10.1002/14651858.CD003641.pub3
   Cummings DE, 2002, NEW ENGL J MED, V346, P1623, DOI 10.1056/NEJMoa012908
   Dixon JB, 2004, HEPATOLOGY, V39, P1647, DOI 10.1002/hep.20251
   Dockray G, 2004, CURR OPIN PHARMACOL, V4, P557, DOI 10.1016/j.coph.2004.05.005
   Eriksson F, 1990, INT J OBESITY, V14, P47
   Furet JP, 2010, DIABETES, V59, P3049, DOI 10.2337/db10-0253
   Holst JJ, 2007, PHYSIOL REV, V87, P1409, DOI 10.1152/physrev.00034.2006
   Holst JJ, 2009, MOL CELL ENDOCRINOL, V297, P127, DOI 10.1016/j.mce.2008.08.012
   Karamanakos SN, 2008, ANN SURG, V247, P401, DOI 10.1097/SLA.0b013e318156f012
   Kojima M, 1999, NATURE, V402, P656, DOI 10.1038/45230
   le Roux CW, 2006, ANN SURG, V243, P108, DOI 10.1097/01.sla.0000183349.16877.84
   Ley RE, 2006, NATURE, V444, P1022, DOI 10.1038/4441022a
   Li JV, 2011, GUT, V60, P1214, DOI 10.1136/gut.2010.234708
   Lin HV, 2012, PLOS ONE, V7, DOI 10.1371/journal.pone.0035240
   Ling H, 2013, PHARMACOTHERAPY, V33, P1308, DOI 10.1002/phar.1277
   Liou AP, 2013, SCI TRANSL MED, V5, DOI 10.1126/scitranslmed.3005687
   Loguercio C, 2000, ALCOHOL ALCOHOLISM, V35, P296, DOI 10.1093/alcalc/35.3.296
   Maggard MA, 2005, ANN INTERN MED, V142, P547, DOI 10.7326/0003-4819-142-7-200504050-00013
   Ramon JM, 2012, J GASTROINTEST SURG, V16, P1116, DOI 10.1007/s11605-012-1855-0
   Mattar SG, 2005, ANN SURG, V242, P610, DOI 10.1097/01.sla.0000179652.07502.3f
   Meier JJ, 2003, J CLIN ENDOCR METAB, V88, P2719, DOI 10.1210/jc.2003-030049
   Murphy Eileen F, 2012, Gastroenterology, V142, P399, DOI 10.1053/j.gastro.2011.12.027
   Niswender K, 2010, DIABETES OBES METAB, V12, P267, DOI 10.1111/j.1463-1326.2009.01175.x
   Patrone V, 2012, MICROBIOL-SGM, V158, P983, DOI 10.1099/mic.0.054247-0
   Peterli R, 2009, ANN SURG, V250, P234, DOI 10.1097/SLA.0b013e3181ae32e3
   Philippe Jacques, 2009, Rev Med Suisse, V5, P1260
   Ponce J, 2004, OBES SURG, V14, P1335, DOI 10.1381/0960892042583932
   Pournaras DJ, 2010, OBES SURG, V20, P56, DOI 10.1007/s11695-009-9989-1
   Rask E, 2001, DIABETES CARE, V24, P1640, DOI 10.2337/diacare.24.9.1640
   Rubino F, 2004, ANN SURG, V240, P236, DOI 10.1097/01.sla.0000133117.12646.48
   Rubino F, 2006, ANN SURG, V244, P741, DOI 10.1097/01.sla.0000224726.61448.1b
   Rubino F, 2010, ANNU REV MED, V61, P393, DOI 10.1146/annurev.med.051308.105148
   Russo V, 2007, OBES SURG, V17, P857, DOI 10.1007/s11695-007-9160-9
   Schauer PR, 2003, ANN SURG, V238, P467, DOI 10.1097/01.sla.0000089851.41115.1b
   Sclafani A, 2007, AM J PHYSIOL-REG I, V293, pR1823, DOI 10.1152/ajpregu.00211.2007
   Shetty SA, 2013, PLOS ONE, V8, DOI 10.1371/journal.pone.0079353
   Sjostrom L, 2004, NEW ENGL J MED, V351, P2683, DOI 10.1056/NEJMoa035622
   Thomas S, 2010, NUTR CLIN PRACT, V25, P175, DOI 10.1177/0884533610361739
   Tolhurst G, 2012, DIABETES, V61, P364, DOI 10.2337/db11-1019
   Tschop M, 2000, NATURE, V407, P908, DOI 10.1038/35038090
   Turnbaugh PJ, 2006, NATURE, V444, P1027, DOI 10.1038/nature05414
   Wallace TM, 2004, DIABETES CARE, V27, P1487, DOI 10.2337/diacare.27.6.1487
   Walter J, 2000, APPL ENVIRON MICROB, V66, P297, DOI 10.1128/AEM.66.1.297-303.2000
   Woods SC, 2005, PHYSIOL BEHAV, V86, P709, DOI 10.1016/j.physbeh.2005.08.060
   Wren AM, 2000, ENDOCRINOLOGY, V141, P4325, DOI 10.1210/en.141.11.4325
   Wu TZ, 2012, AM J CLIN NUTR, V95, P78, DOI 10.3945/ajcn.111.021543
   Zhang HS, 2009, P NATL ACAD SCI USA, V106, P2365, DOI 10.1073/pnas.0812600106
   Zhao TJ, 2010, P NATL ACAD SCI USA, V107, P7467, DOI 10.1073/pnas.1002271107
   Zhou J, 2008, AM J PHYSIOL-ENDOC M, V295, pE1160, DOI 10.1152/ajpendo.90637.2008
NR 58
TC 47
Z9 51
U1 2
U2 21
PU INT INST ANTICANCER RESEARCH
PI ATHENS
PA EDITORIAL OFFICE 1ST KM KAPANDRITIOU-KALAMOU RD KAPANDRITI, PO BOX 22,
   ATHENS 19014, GREECE
SN 0258-851X
EI 1791-7549
J9 IN VIVO
JI In Vivo
PD MAY-JUN
PY 2016
VL 30
IS 3
BP 321
EP 330
PG 10
WC Medicine, Research & Experimental
WE Science Citation Index Expanded (SCI-EXPANDED)
SC Research & Experimental Medicine
GA DL0MT
UT WOS:000375327800022
PM 27107092
DA 2022-07-02
ER

PT J
AU Hansen, TH
   Gobel, RJ
   Hansen, T
   Pedersen, O
AF Hansen, Tue H.
   Gobel, Rikke J.
   Hansen, Torben
   Pedersen, Oluf
TI The gut microbiome in cardio-metabolic health
SO GENOME MEDICINE
LA English
DT Review
ID HIGH-FAT-DIET; TRIMETHYLAMINE-N-OXIDE; IMPROVES INSULIN SENSITIVITY;
   BUTYRATE-PRODUCING BACTERIA; TYPE-2 DIABETES-MELLITUS; GLUCAGON-LIKE
   PEPTIDE-1; BILE-ACID METABOLISM; INTESTINAL MICROBIOTA;
   CESAREAN-SECTION; ADIPOSE-TISSUE
AB With the prevalence of cardio-metabolic disorders reaching pandemic proportions, the search for modifiable causative factors has intensified. One such potential factor is the vast microbial community inhabiting the human gastrointestinal tract, the gut microbiota. For the past decade evidence has accumulated showing the association of distinct changes in gut microbiota composition and function with obesity, type 2 diabetes and cardiovascular disease. Although causality in humans and the pathophysiological mechanisms involved have yet to be decisively established, several studies have demonstrated that the gut microbiota, as an environmental factor influencing the metabolic state of the host, is readily modifiable through a variety of interventions. In this review we provide an overview of the development of the gut microbiome and its compositional and functional changes in relation to cardio-metabolic disorders, and give an update on recent progress in how this could be exploited in microbiota-based therapeutics.
C1 [Hansen, Tue H.; Gobel, Rikke J.; Hansen, Torben; Pedersen, Oluf] Univ Copenhagen, Fac Hlth & Med Sci, Novo Nordisk Fdn Ctr Basic Metab Res, Sect Metab Genet, DK-2100 Copenhagen O, Denmark.
   [Hansen, Torben] Univ Southern Denmark, Fac Hlth Sci, DK-5000 Odense C, Denmark.
RP Pedersen, O (corresponding author), Univ Copenhagen, Fac Hlth & Med Sci, Novo Nordisk Fdn Ctr Basic Metab Res, Sect Metab Genet, Univ Pk 1, DK-2100 Copenhagen O, Denmark.
EM oluf@sund.ku.dk
RI Hansen, Tue H/S-7724-2016; Pedersen, Oluf/Z-1731-2019; Pedersen,
   Oluf/AAG-8015-2020
OI Hansen, Tue H/0000-0001-5948-8993; Pedersen, Oluf/0000-0002-3321-3972;
   Hansen, Torben/0000-0001-8748-3831
CR Ajslev TA, 2011, INT J OBESITY, V35, P522, DOI 10.1038/ijo.2011.27
   Amar J, 2011, DIABETOLOGIA, V54, P3055, DOI 10.1007/s00125-011-2329-8
   Arumugam M, 2011, NATURE, V473, P174, DOI 10.1038/nature09944
   Backhed F, 2004, P NATL ACAD SCI USA, V101, P15718, DOI 10.1073/pnas.0407076101
   Bejar W, 2013, ANAEROBE, V24, P4, DOI 10.1016/j.anaerobe.2013.08.006
   Bennett BJ, 2013, CELL METAB, V17, P49, DOI 10.1016/j.cmet.2012.12.011
   Benson AK, 2010, P NATL ACAD SCI USA, V107, P18933, DOI 10.1073/pnas.1007028107
   Bergstrom A, 2014, APPL ENVIRON MICROB, V80, P2889, DOI 10.1128/AEM.00342-14
   Biasucci G, 2008, J NUTR, V138, p1796S, DOI 10.1093/jn/138.9.1796S
   Braat H, 2006, CLIN GASTROENTEROL H, V4, P754, DOI 10.1016/j.cgh.2006.03.028
   Brahe LK, 2013, OBES REV, V14, P950, DOI 10.1111/obr.12068
   Caballero B, 2007, EPIDEMIOL REV, V29, P1, DOI 10.1093/epirev/mxm012
   Cani PD, 2007, DIABETOLOGIA, V50, P2374, DOI 10.1007/s00125-007-0791-0
   Cani PD, 2009, GUT, V58, P1091, DOI 10.1136/gut.2008.165886
   Cani PD, 2008, DIABETES, V57, P1470, DOI 10.2337/db07-1403
   Cani PD, 2007, CURR OPIN CLIN NUTR, V10, P729, DOI 10.1097/MCO.0b013e3282efdebb
   Cani PD, 2009, AM J CLIN NUTR, V90, P1236, DOI 10.3945/ajcn.2009.28095
   Cani PD, 2004, BRIT J NUTR, V92, P521, DOI 10.1079/BJN20041225
   Cani PD, 2005, OBES RES, V13, P1000, DOI 10.1038/oby.2005.117
   Carvalho BM, 2012, DIABETOLOGIA, V55, P2823, DOI 10.1007/s00125-012-2648-4
   Chen ZY, 2014, J CLIN INVEST, V124, P3391, DOI 10.1172/JCI72517
   Cho I, 2012, NATURE, V488, P621, DOI 10.1038/nature11400
   Claesson MJ, 2012, NATURE, V488, P178, DOI 10.1038/nature11319
   Clarke SF, 2014, GUT, V63, P1913, DOI 10.1136/gutjnl-2013-306541
   Cole JR, 2014, NUCLEIC ACIDS RES, V42, pD633, DOI 10.1093/nar/gkt1244
   Cole LK, 2011, CIRC RES, V108, P686, DOI 10.1161/CIRCRESAHA.110.238691
   Costello EK, 2009, SCIENCE, V326, P1694, DOI 10.1126/science.1177486
   Cotillard A, 2013, NATURE, V500, P585, DOI 10.1038/nature12480
   Cox LM, 2014, CELL, V158, P705, DOI 10.1016/j.cell.2014.05.052
   Creely SJ, 2007, AM J PHYSIOL-ENDOC M, V292, pE740, DOI 10.1152/ajpendo.00302.2006
   Danne O, 2007, CLIN CHIM ACTA, V383, P103, DOI 10.1016/j.cca.2007.05.001
   David LA, 2014, NATURE, V505, P559, DOI 10.1038/nature12820
   De Filippo C, 2010, P NATL ACAD SCI USA, V107, P14691, DOI 10.1073/pnas.1005963107
   Matheus ASD, 2013, INT J HYPERTENS, V2013, DOI 10.1155/2013/653789
   de Wit N, 2012, AM J PHYSIOL-GASTR L, V303, pG589, DOI 10.1152/ajpgi.00488.2011
   Dethlefsen L, 2011, P NATL ACAD SCI USA, V108, P4554, DOI 10.1073/pnas.1000087107
   Duncan SH, 2007, APPL ENVIRON MICROB, V73, P1073, DOI 10.1128/AEM.02340-06
   Erridge C, 2007, AM J CLIN NUTR, V86, P1286, DOI 10.1093/ajcn/86.5.1286
   Evans CC, 2014, PLOS ONE, V9, DOI 10.1371/journal.pone.0092193
   Everard A, 2014, NAT COMMUN, V5, DOI 10.1038/ncomms6648
   Everard A, 2013, P NATL ACAD SCI USA, V110, P9066, DOI 10.1073/pnas.1219451110
   Everard A, 2011, DIABETES, V60, P2775, DOI 10.2337/db11-0227
   Faith JJ, 2013, SCIENCE, V341, P44, DOI 10.1126/science.1237439
   Flegal KM, 2010, JAMA-J AM MED ASSOC, V303, P235, DOI 10.1001/jama.2009.2014
   Francois F, 2011, BMC GASTROENTEROL, V11, DOI 10.1186/1471-230X-11-37
   Furet JP, 2010, DIABETES, V59, P3049, DOI 10.2337/db10-0253
   Gao ZG, 2009, DIABETES, V58, P1509, DOI 10.2337/db08-1637
   Gloy VL, 2013, BMJ-BRIT MED J, V347, DOI 10.1136/bmj.f5934
   Graessler J, 2013, PHARMACOGENOMICS J, V13, P514, DOI 10.1038/tpj.2012.43
   Greenland P, 2010, J AM COLL CARDIOL, V56, pE50, DOI 10.1016/j.jacc.2010.09.001
   Gregory JC, 2015, J BIOL CHEM, V290, P5647, DOI 10.1074/jbc.M114.618249
   Hildebrandt MA, 2009, GASTROENTEROLOGY, V137, P1716, DOI 10.1053/j.gastro.2009.08.042
   Hsieh FC, 2013, NUTR METAB, V10, DOI 10.1186/1743-7075-10-35
   Huttenhower C, 2012, NATURE, V486, P207, DOI 10.1038/nature11234
   Queipo-Ortuno MI, 2013, PLOS ONE, V8, DOI 10.1371/journal.pone.0065465
   Jakobsson HE, 2014, GUT, V63, P559, DOI 10.1136/gutjnl-2012-303249
   Jernberg C, 2007, ISME J, V1, P56, DOI 10.1038/ismej.2007.3
   Jimenez E, 2008, RES MICROBIOL, V159, P187, DOI 10.1016/j.resmic.2007.12.007
   Jumpertz R, 2011, AM J CLIN NUTR, V94, P58, DOI 10.3945/ajcn.110.010132
   Kang JH, 2013, PLOS ONE, V8, DOI 10.1371/journal.pone.0054617
   Kang JH, 2010, J MICROBIOL, V48, P712, DOI 10.1007/s12275-010-0363-8
   Kang SS, 2014, MOL NEURODEGENER, V9, DOI 10.1186/1750-1326-9-36
   Karlsson FH, 2013, NATURE, V498, P99, DOI 10.1038/nature12198
   Karlsson FH, 2012, NAT COMMUN, V3, DOI 10.1038/ncomms2266
   Kashyap PC, 2013, P NATL ACAD SCI USA, V110, P17059, DOI 10.1073/pnas.1306070110
   Kim SW, 2013, BIOCHEM BIOPH RES CO, V431, P258, DOI 10.1016/j.bbrc.2012.12.121
   Kimura I, 2013, NAT COMMUN, V4, DOI 10.1038/ncomms2852
   Kleessen B, 2001, BRIT J NUTR, V86, P291, DOI 10.1079/BJN2001403
   Kobayashi M, 2007, DIABETES, V56, P239, DOI 10.2337/db06-0353
   Koeth RA, 2014, CELL METAB, V20, P799, DOI 10.1016/j.cmet.2014.10.006
   Koeth RA, 2013, NAT MED, V19, P576, DOI 10.1038/nm.3145
   Kong LC, 2013, AM J CLIN NUTR, V98, P16, DOI 10.3945/ajcn.113.058743
   Koren O, 2011, P NATL ACAD SCI USA, V108, P4592, DOI 10.1073/pnas.1011383107
   Kuczynski J, 2012, NAT REV GENET, V13, P47, DOI 10.1038/nrg3129
   Larsen N, 2010, PLOS ONE, V5, DOI 10.1371/journal.pone.0009085
   Le Chatelier E, 2013, NATURE, V500, P541, DOI 10.1038/nature12506
   Ley RE, 2005, P NATL ACAD SCI USA, V102, P11070, DOI 10.1073/pnas.0504978102
   Ley RE, 2007, ENVIRON MICROBIOL, V9, P3, DOI 10.1111/j.1462-2920.2006.01222_3.x
   Ley RE, 2006, NATURE, V444, P1022, DOI 10.1038/4441022a
   Li HT, 2013, INT J OBESITY, V37, P893, DOI 10.1038/ijo.2012.195
   Li JH, 2014, NAT BIOTECHNOL, V32, P834, DOI 10.1038/nbt.2942
   Lin HV, 2012, PLOS ONE, V7, DOI 10.1371/journal.pone.0035240
   Liou AP, 2013, SCI TRANSL MED, V5, DOI 10.1126/scitranslmed.3005687
   MADSEN D, 1976, J LIPID RES, V17, P107
   Manson JM, 2008, ADV EXP MED BIOL, V635, P15, DOI 10.1007/978-0-387-09550-9_2
   Matsumoto M, 2008, BIOSCI BIOTECH BIOCH, V72, P572, DOI 10.1271/bbb.70474
   McCarthy MI, 2010, NEW ENGL J MED, V363, P2339, DOI 10.1056/NEJMra0906948
   Membrez M, 2008, FASEB J, V22, P2416, DOI 10.1096/fj.07-102723
   Meyer D, 2009, EUR J CLIN NUTR, V63, P1277, DOI 10.1038/ejcn.2009.64
   Miyata M, 2011, J PHARMACOL EXP THER, V336, P188, DOI 10.1124/jpet.110.171736
   Miyata M, 2009, J PHARMACOL EXP THER, V331, P1079, DOI 10.1124/jpet.109.160093
   Morrison DJ, 2006, BRIT J NUTR, V96, P570, DOI 10.1079/BJN20061853
   Mshvildadze M, 2008, NUTR REV, V66, P658, DOI 10.1111/j.1753-4887.2008.00119.x
   Mshvildadze M, 2010, J PEDIATR-US, V156, P20, DOI 10.1016/j.jpeds.2009.06.063
   Mueller NT, 2015, INT J OBESITY, V39, P665, DOI 10.1038/ijo.2014.180
   Murphy EF, 2010, GUT, V59, P1635, DOI 10.1136/gut.2010.215665
   Neyrinck AM, 2012, NUTR DIABETES, V2, DOI 10.1038/nutd.2011.24
   Neyrinck AM, 2011, PLOS ONE, V6, DOI 10.1371/journal.pone.0020944
   Nielsen HB, 2014, NAT BIOTECHNOL, V32, P822, DOI 10.1038/nbt.2939
   Park JE, 2014, J APPL MICROBIOL, V116, P145, DOI 10.1111/jam.12354
   Parnell JA, 2012, BRIT J NUTR, V107, P601, DOI 10.1017/S0007114511003163
   Parnell JA, 2009, AM J CLIN NUTR, V89, P1751, DOI 10.3945/ajcn.2009.27465
   Penders J, 2006, PEDIATRICS, V118, P511, DOI 10.1542/peds.2005-2824
   Petriz BA, 2014, BMC GENOMICS, V15, DOI 10.1186/1471-2164-15-511
   Plaza-Diaz J, 2014, PLOS ONE, V9, DOI 10.1371/journal.pone.0098401
   Prawitt J, 2011, DIABETES, V60, P1861, DOI 10.2337/db11-0030
   Purchiaroni F, 2013, EUR REV MED PHARMACO, V17, P323
   Pussinen PJ, 2011, DIABETES CARE, V34, P392, DOI 10.2337/dc10-1676
   Qin JJ, 2012, NATURE, V490, P55, DOI 10.1038/nature11450
   Qin JJ, 2010, NATURE, V464, P59, DOI 10.1038/nature08821
   Rabot S, 2010, FASEB J, V24, P4948, DOI 10.1096/fj.10-164921
   Rajilic-Stojanovic M, 2009, ENVIRON MICROBIOL, V11, P1736, DOI 10.1111/j.1462-2920.2009.01900.x
   Reichald A, 2014, J NUTR BIOCHEM, V25, P118, DOI 10.1016/j.jnutbio.2013.09.011
   Ridaura VK, 2013, SCIENCE, V341, P1079, DOI 10.1126/science.1241214
   Ridlon JM, 2006, J LIPID RES, V47, P241, DOI 10.1194/jlr.R500013-JLR200
   Roberfroid M, 2007, J NUTR, V137, p830S, DOI 10.1093/jn/137.3.830S
   Round JL, 2009, NAT REV IMMUNOL, V9, P313, DOI 10.1038/nri2515
   Sakai T, 2013, J NUTR SCI VITAMINOL, V59, P144, DOI 10.3177/jnsv.59.144
   Salminen S, 2004, GUT, V53, P1388, DOI 10.1136/gut.2004.041640
   Salonen A, 2014, ISME J, V8, P2218, DOI 10.1038/ismej.2014.63
   Sasaki M, 2013, BMC GASTROENTEROL, V13, DOI 10.1186/1471-230X-13-81
   Sayin SI, 2013, CELL METAB, V17, P225, DOI 10.1016/j.cmet.2013.01.003
   Scott KP, 2014, FEMS MICROBIOL ECOL, V87, P30, DOI 10.1111/1574-6941.12186
   Simon C, 2011, APPL ENVIRON MICROB, V77, P1153, DOI 10.1128/AEM.02345-10
   Steiber Alison, 2004, Molecular Aspects of Medicine, V25, P455, DOI 10.1016/j.mam.2004.06.006
   Suzuki T, 2012, J DIABETES COMPLICAT, V26, P34, DOI 10.1016/j.jdiacomp.2011.11.008
   Tang WHW, 2015, J CARD FAIL, V21, P91, DOI 10.1016/j.cardfail.2014.11.006
   Tang WHW, 2015, CIRC RES, V116, P448, DOI 10.1161/CIRCRESAHA.116.305360
   Tang WHW, 2014, J AM COLL CARDIOL, V64, P1908, DOI 10.1016/j.jacc.2014.02.617
   Tang WHW, 2013, NEW ENGL J MED, V368, P1575, DOI 10.1056/NEJMoa1109400
   Teixeira TFS, 2013, CLIN NUTR, V32, P1017, DOI 10.1016/j.clnu.2013.02.008
   Thavagnanam S, 2008, CLIN EXP ALLERGY, V38, P629, DOI 10.1111/j.1365-2222.2007.02780.x
   Thomas C, 2009, CELL METAB, V10, P167, DOI 10.1016/j.cmet.2009.08.001
   Thomas Torsten, 2012, Microb Inform Exp, V2, P3, DOI 10.1186/2042-5783-2-3
   Thuny F, 2010, PLOS ONE, V5, DOI 10.1371/journal.pone.0009074
   Tolhurst G, 2012, DIABETES, V61, P364, DOI 10.2337/db11-1019
   Topping DL, 2001, PHYSIOL REV, V81, P1031, DOI 10.1152/physrev.2001.81.3.1031
   Trasande L, 2013, INT J OBESITY, V37, P16, DOI 10.1038/ijo.2012.132
   Turnbaugh PJ, 2008, CELL HOST MICROBE, V3, P213, DOI 10.1016/j.chom.2008.02.015
   Turnbaugh PJ, 2006, NATURE, V444, P1027, DOI 10.1038/nature05414
   Turnbaugh PJ, 2009, SCI TRANSL MED, V1, DOI 10.1126/scitranslmed.3000322
   Turnbaugh PJ, 2009, NATURE, V457, P480, DOI 10.1038/nature07540
   van Nood E, 2013, NEW ENGL J MED, V368, P407, DOI 10.1056/NEJMoa1205037
   Vrieze A, 2014, J HEPATOL, V60, P824, DOI 10.1016/j.jhep.2013.11.034
   Vrieze A, 2012, GASTROENTEROLOGY, V143, P913, DOI 10.1053/j.gastro.2012.06.031
   Walker AW, 2011, ISME J, V5, P220, DOI 10.1038/ISMEJ.2010.118
   Walter J, 2011, ANNU REV MICROBIOL, V65, P411, DOI 10.1146/annurev-micro-090110-102830
   Wang HB, 2012, DIGEST DIS SCI, V57, P3126, DOI 10.1007/s10620-012-2259-4
   Wang ZN, 2014, EUR HEART J, V35, P904, DOI 10.1093/eurheartj/ehu002
   Wang ZN, 2011, NATURE, V472, P57, DOI 10.1038/nature09922
   Watanabe M, 2004, J CLIN INVEST, V113, P1408, DOI 10.1172/JCI200421025
   Watanabe M, 2006, NATURE, V439, P484, DOI 10.1038/nature04330
   Watanabe M, 2012, PLOS ONE, V7, DOI 10.1371/journal.pone.0038286
   Weinstock GM, 2012, NATURE, V489, P250, DOI 10.1038/nature11553
   WHO, 2014, GLOBAL STATUS REPORT ON VIOLENCE PREVENTION 2014, P1
   WHO Consultation, 2000, WHO TECH REP SER, V894, P1
   Willemsen LEM, 2003, GUT, V52, P1442, DOI 10.1136/gut.52.10.1442
   WOSTMANN BS, 1973, J NUTR, V103, P982, DOI 10.1093/jn/103.7.982
   Wu GD, 2011, SCIENCE, V334, P105, DOI 10.1126/science.1208344
   Yadav H, 2008, J DAIRY RES, V75, P189, DOI 10.1017/S0022029908003129
   Yatsunenko T, 2012, NATURE, V486, P222, DOI 10.1038/nature11053
   Youngster I, 2014, JAMA-J AM MED ASSOC, V312, P1772, DOI 10.1001/jama.2014.13875
   Zeisel SH, 2003, J NUTR, V133, P1302
   Zhang HS, 2009, P NATL ACAD SCI USA, V106, P2365, DOI 10.1073/pnas.0812600106
   Zhang XY, 2013, PLOS ONE, V8, DOI 10.1371/journal.pone.0071108
   Zhang Y, 2014, EUR J NUTR, V53, P221, DOI 10.1007/s00394-013-0519-5
NR 166
TC 66
Z9 70
U1 0
U2 62
PU BMC
PI LONDON
PA CAMPUS, 4 CRINAN ST, LONDON N1 9XW, ENGLAND
SN 1756-994X
J9 GENOME MED
JI Genome Med.
PD MAR 31
PY 2015
VL 7
AR 33
DI 10.1186/s13073-015-0157-z
PG 16
WC Genetics & Heredity
WE Science Citation Index Expanded (SCI-EXPANDED)
SC Genetics & Heredity
GA CE6ZH
UT WOS:000351986200002
PM 25825594
OA Green Published, gold
DA 2022-07-02
ER

PT J
AU Hernandez-Ceballos, W
   Cordova-Gallardo, J
   Mendez-Sanchez, N
AF Hernandez-Ceballos, Winston
   Cordova-Gallardo, Jacqueline
   Mendez-Sanchez, Nahum
TI Gut Microbiota in Metabolic-associated Fatty Liver Disease and in Other
   Chronic Metabolic Diseases
SO JOURNAL OF CLINICAL AND TRANSLATIONAL HEPATOLOGY
LA English
DT Review
DE Metabolic-associated fatty liver disease; Metabolic-associated
   steatohepatitis; Gut microbiota; Gut-liver axis; Dysbiosis; Bile acids
ID BILE-ACIDS; NONALCOHOLIC STEATOHEPATITIS; SYNBIOTIC SUPPLEMENTATION;
   INTESTINAL PERMEABILITY; DOUBLE-BLIND; PROBIOTICS; GENETICS;
   INFLAMMATION; INDIVIDUALS; BARRIER
AB The gut microbiome plays a key role in the health-disease balance in the human body. Although its composition is unique for each person and tends to remain stable throughout lifetime, it has been shown that certain bacterial patterns may be determining factors in the onset of certain chronic metabolic diseases, such as type 2 diabetes mellitus (T2DM), obesity, metabolic-associated fatty liver disease (MAFLD), and metabolic syndrome. The gut-liver axis embodies the close relationship between the gut and the liver; disturbance of the normal gut microbiota, also known as dysbiosis, may lead to a cascade of mechanisms that modify the epithelial properties and facilitate bacterial translocation. Regulation of gut microbiota is fundamental to maintaining gut integrity, as well as the bile acids composition. In the present review, we summarize the current knowledge regarding the microbiota, bile acids composition and their association with MAFLD, obesity, T2DM and metabolic syndrome.
C1 [Hernandez-Ceballos, Winston] Univ Nacl Autonoma Mexico, Fac Med, Plan Combined Studies Med PECEM MD PhD, Mexico City, DF, Mexico.
   [Cordova-Gallardo, Jacqueline] Gen Hosp Dr Manuel Gea Gonzalez, Dept Hepatol, Serv Surg & Obes Clin, Mexico City, DF, Mexico.
   [Cordova-Gallardo, Jacqueline; Mendez-Sanchez, Nahum] Univ Nacl Autonoma Mexico, Fac Med, Mexico City 14050, DF, Mexico.
   [Mendez-Sanchez, Nahum] Med Sur Clin & Fdn, Liver Res Unit, Mexico City 14050, DF, Mexico.
RP Mendez-Sanchez, N (corresponding author), Univ Nacl Autonoma Mexico, Fac Med, Mexico City 14050, DF, Mexico.; Mendez-Sanchez, N (corresponding author), Med Sur Clin & Fdn, Liver Res Unit, Mexico City 14050, DF, Mexico.
EM nmendez@medi-casur.org.mx
CR Abdel Monem Sameh M, 2017, Euroasian J Hepatogastroenterol, V7, P101, DOI 10.5005/jp-journals-10018-1226
   Abenavoli L, 2019, HEPATOBIL SURG NUTR, V8, P632, DOI 10.21037/hbsn.2019.10.12
   Abenavoli L, 2019, INT J ENV RES PUB HE, V16, DOI 10.3390/ijerph16173011
   Abul-Husn NS, 2018, NEW ENGL J MED, V378, P1096, DOI 10.1056/NEJMoa1712191
   Albillos A, 2020, J HEPATOL, V72, P558, DOI 10.1016/j.jhep.2019.10.003
   Anstee QM, 2015, SEMIN LIVER DIS, V35, P270, DOI 10.1055/s-0035-1562947
   Anstee QM, 2013, NAT REV GASTRO HEPAT, V10, P645, DOI 10.1038/nrgastro.2013.182
   Aron-Wisnewsky J, 2020, NAT REV GASTRO HEPAT, V17, P279, DOI 10.1038/s41575-020-0269-9
   Bakhshimoghaddam F, 2018, J NUTR, V148, P1276, DOI 10.1093/jn/nxy088
   Barchetta I, 2020, NUTRIENTS, V12, DOI 10.3390/nu12113302
   Basyte-Bacevice V, 2019, INT J MOL SCI, V20, DOI 10.3390/ijms20061277
   Bauer PV, 2016, CELL MOL LIFE SCI, V73, P737, DOI 10.1007/s00018-015-2083-z
   Bergstrom KSB, 2010, PLOS PATHOG, V6, DOI 10.1371/journal.ppat.1000902
   Boursier J, 2016, CLIN LIVER DIS, V20, P263, DOI 10.1016/j.cld.2015.10.012
   Brennan PJ, 2013, NAT REV IMMUNOL, V13, P101, DOI 10.1038/nri3369
   Campo L, 2019, J CLIN TRANSL HEPATO, V7, P56, DOI 10.14218/JCTH.2018.00008
   Pontoriero AC, 2015, BMC GENET, V16, DOI 10.1186/s12863-015-0255-3
   Chavaez-Tapia NC, 2010, COCHRANE DB SYST REV, DOI 10.1002/14651858.CD007340.pub2
   Chen F, 2020, HEPATOLOGY, V71, P1213, DOI 10.1002/hep.30908
   Chen HT, 2020, WORLD J GASTROENTERO, V26, P1901, DOI 10.3748/wjg.v26.i16.1901
   Chen LZ, 2015, WORLD J GASTROENTERO, V21, P794, DOI 10.3748/wjg.v21.i3.794
   Chinchilla-Lopez P, 2018, ANN HEPATOL, V17, P250, DOI 10.5604/01.3001.0010.8644
   Cho YE, 2021, HEPATOLOGY, V73, P2180, DOI 10.1002/hep.30652
   Cotillard A, 2013, NATURE, V500, P585, DOI 10.1038/nature12480
   Cotter TG, 2020, GASTROENTEROLOGY, V158, P1851, DOI 10.1053/j.gastro.2020.01.052
   Cresci GA, 2015, NUTR CLIN PRACT, V30, P734, DOI 10.1177/0884533615609899
   Cruz-Ramon V, 2017, ANN HEPATOL, V16, pS58, DOI 10.5604/01.3001.0010.5498
   De Munck TJI, 2020, LIVER INT, V40, P2906, DOI 10.1111/liv.14696
   Desai MS, 2016, CELL, V167, P1339, DOI 10.1016/j.cell.2016.10.043
   Eslam M, 2020, HEPATOL INT, V14, P889, DOI 10.1007/s12072-020-10094-2
   Eslam M, 2020, LANCET GASTROENTEROL, V5, P713, DOI 10.1016/S2468-1253(20)30090-X
   Eslam M, 2020, J HEPATOL, V73, P202, DOI 10.1016/j.jhep.2020.03.039
   Eslam M, 2020, GASTROENTEROLOGY, V158, P1999, DOI 10.1053/j.gastro.2019.11.312
   Eslamparast T, 2014, AM J CLIN NUTR, V99, P535, DOI 10.3945/ajcn.113.068890
   Everard A, 2013, P NATL ACAD SCI USA, V110, P9066, DOI 10.1073/pnas.1219451110
   Fouad Y, 2020, LIVER INT, V40, P1254, DOI 10.1111/liv.14478
   Fu JX, 2011, J CLIN INVEST, V121, P1657, DOI 10.1172/JCI45538
   Gomez-Zorita S, 2019, NUTRIENTS, V11, DOI 10.3390/nu11092156
   Goodrich JK, 2014, CELL, V159, P789, DOI 10.1016/j.cell.2014.09.053
   Jiang XF, 2020, FRONT MED-LAUSANNE, V7, DOI 10.3389/fmed.2020.00361
   Kim KN, 2019, NUTRIENTS, V11, DOI 10.3390/nu11102512
   Kuipers F, 2014, NAT REV ENDOCRINOL, V10, P488, DOI 10.1038/nrendo.2014.60
   Larsen N, 2010, PLOS ONE, V5, DOI 10.1371/journal.pone.0009085
   Lau E, 2015, BIOMED RES INT, V2015, DOI 10.1155/2015/979515
   Li GL, 2017, CELL METAB, V26, P672, DOI 10.1016/j.cmet.2017.08.019
   Li Q, 2012, CLIN INVEST MED, V35, pL237
   Liang YJ, 2019, PROBIOTICS ANTIMICRO, V11, P175, DOI 10.1007/s12602-017-9378-3
   Liou AP, 2013, SCI TRANSL MED, V5, DOI 10.1126/scitranslmed.3005687
   Lopez-Velazquez JA, 2014, ANN HEPATOL, V13, P166, DOI 10.1016/S1665-2681(19)30879-8
   Luca M, 2019, OXID MED CELL LONGEV, V2019, DOI 10.1155/2019/4730539
   Ma YY, 2013, WORLD J GASTROENTERO, V19, P6911, DOI 10.3748/wjg.v19.i40.6911
   Ma YL, 2019, HEPATOLOGY, V69, P1504, DOI 10.1002/hep.30350
   Maruvada P, 2017, CELL HOST MICROBE, V22, P589, DOI 10.1016/j.chom.2017.10.005
   Maurice J, 2018, CLIN MED, V18, P245, DOI 10.7861/clinmedicine.18-3-245
   McDonald BD, 2018, NAT REV IMMUNOL, V18, P514, DOI 10.1038/s41577-018-0013-7
   McGuckin MA, 2011, NAT REV MICROBIOL, V9, P265, DOI 10.1038/nrmicro2538
   Mendez-Sanchez N, 2021, LANCET GASTROENTEROL, V6, P65, DOI [10.1016/S2468-1253(20)30340-X, 10.1016/S2468-1253(20)30340-x]
   Mendez-Sanchez Nahum, 2020, Hepatoma Res, V6, DOI 10.20517/2394-5079.2019.29
   Mendez-Sanchez N, 2020, J HEPATOL, V73, P220, DOI 10.1016/j.jhep.2020.02.013
   Mendez-Sanchez N, 2018, WORLD J CLIN CASES, V6, P922, DOI 10.12998/wjcc.v6.i15.922
   Mendez-Sanchez N, 2018, INT J MOL SCI, V19, DOI 10.3390/ijms19072034
   Mendez-Sanchez N, 2017, ANN HEPATOL, V16, pS3, DOI 10.5604/01.3001.0010.5492
   Meroni M, 2019, NUTRIENTS, V11, DOI 10.3390/nu11112642
   Meroni M, 2019, INT J MOL SCI, V20, DOI 10.3390/ijms20184568
   Miele L, 2009, HEPATOLOGY, V49, P1877, DOI 10.1002/hep.22848
   Mofidi F, 2017, BRIT J NUTR, V117, P662, DOI 10.1017/S0007114517000204
   Munoz-Garach A, 2016, ENDOCRINOL NUTR, V63, P560, DOI 10.1016/j.endonu.2016.07.008
   Nabavi S, 2014, J DAIRY SCI, V97, P7386, DOI 10.3168/jds.2014-8500
   Nicoletti A, 2019, WORLD J GASTROENTERO, V25, P4814, DOI 10.3748/wjg.v25.i33.4814
   Pan XF, 2020, SCI REP-UK, V10, DOI 10.1038/s41598-020-65051-8
   Perumpail BJ, 2019, DISEASES-BASEL, V7, DOI 10.3390/diseases7010027
   Perumpail BJ, 2017, WORLD J GASTROENTERO, V23, P8263, DOI 10.3748/wjg.v23.i47.8263
   Qin JJ, 2012, NATURE, V490, P55, DOI 10.1038/nature11450
   Ramirez-Perez O, 2017, ANN HEPATOL, V16, pS21, DOI 10.5604/01.3001.0010.5672
   Rescigno M, 2001, NAT IMMUNOL, V2, P361, DOI 10.1038/86373
   Rifatbegovic Zijah, 2010, Med Arh, V64, P208
   Saklayen MG, 2018, CURR HYPERTENS REP, V20, DOI 10.1007/s11906-018-0812-z
   Sakuraba A, 2009, GASTROENTEROLOGY, V137, P1736, DOI 10.1053/j.gastro.2009.07.049
   Sellmann C, 2015, J NUTR BIOCHEM, V26, P1183, DOI 10.1016/j.jnutbio.2015.05.011
   Sharifi-Rad J, 2020, MEDICINA-LITHUANIA, V56, DOI 10.3390/medicina56090433
   Shiha G, 2021, LANCET GASTROENTEROL, V6, P73, DOI 10.1016/S2468-1253(20)30294-6
   Talavera-Urquijo E, 2020, SURG OBES RELAT DIS, V16, P1361, DOI 10.1016/j.soard.2020.03.013
   Thomas H, 2018, NAT REV GASTRO HEPAT, V15, P328, DOI 10.1038/s41575-018-0016-7
   Vajro P, 2011, J PEDIATR GASTR NUTR, V52, P740, DOI 10.1097/MPG.0b013e31821f9b85
   Valencia-Rodriguez A, 2020, ANN HEPATOL, V19, P227, DOI 10.1016/j.aohep.2020.04.001
   van der Windt Dirk J., 2018, Gene Expression, V18, P89, DOI 10.3727/105221617X15124844266408
   Vandenplas Y, 2015, J PEDIAT-BRAZIL, V91, P6, DOI 10.1016/j.jped.2014.08.005
   Velayudham A, 2009, HEPATOLOGY, V49, P989, DOI 10.1002/hep.22711
   Wang XL, 2020, J CELL MOL MED, V24, P2573, DOI 10.1111/jcmm.14951
   Wen L, 2017, J NUTR, V147, p1468S, DOI 10.3945/jn.116.240754
   Woldeamlak Birhanu, 2019, Korean J Gastroenterol, V74, P314, DOI 10.4166/kjg.2019.74.6.314
   Wong VWS, 2013, ANN HEPATOL, V12, P256, DOI 10.1016/S1665-2681(19)31364-X
   Wu XK, 2010, CURR MICROBIOL, V61, P69, DOI 10.1007/s00284-010-9582-9
   Xie CC, 2019, NUTRIENTS, V11, DOI 10.3390/nu11112837
   Xin JG, 2014, APPL MICROBIOL BIOT, V98, P6817, DOI 10.1007/s00253-014-5752-1
   Yang JF, 2021, CURR OPIN CLIN NUTR, V24, P127, DOI 10.1097/MCO.0000000000000709
   Zhou D, 2017, SCI REP-UK, V7, DOI 10.1038/s41598-017-01751-y
NR 97
TC 7
Z9 7
U1 12
U2 23
PU XIA & HE PUBLISHING INC
PI SUGAR LAND
PA SECOND AFFILIATED HOSP CHONGQING MEDICAL UNIV, 14090 SOUTHWEST FREEWAY,
   STE 300, SUGAR LAND, TX 77478 USA
SN 2225-0719
EI 2310-8819
J9 J CLIN TRANSL HEPATO
JI J. Clin. Transl. Hepatol.
PD MAR-APR
PY 2021
VL 9
IS 2
BP 227
EP 238
DI 10.14218/JCTH.2020.00131
PG 12
WC Gastroenterology & Hepatology
WE Science Citation Index Expanded (SCI-EXPANDED)
SC Gastroenterology & Hepatology
GA RT9SM
UT WOS:000644793600013
PM 34007805
OA Green Published, gold
DA 2022-07-02
ER

PT J
AU Moreno-Indias, I
   Cardona, F
   Tinahones, FJ
   Queipo-Ortuno, MI
AF Moreno-Indias, Isabel
   Cardona, Fernando
   Tinahones, Francisco J.
   Isabel Queipo-Ortuno, Maria
TI Impact of the gut microbiota on the development of obesity and type 2
   diabetes mellitus
SO FRONTIERS IN MICROBIOLOGY
LA English
DT Article
DE gut microbiota; obesity; type 2 diabetes mellitus; inflammation; LPS;
   SCFA
ID HUMAN INTESTINAL MICROBIOTA; DIET-INDUCED OBESITY; HIGH-FAT-DIET;
   INSULIN-RESISTANCE; BACTERIAL COMMUNITY; WEIGHT-LOSS; INDUCED
   INFLAMMATION; METABOLIC-DISORDERS; IMMUNE-SYSTEM; BODY HABITATS
AB Obesity and its associated disorders are a major public health concern. Although obesity has been mainly related with perturbations of the balance between food intake and energy expenditure, other factors must nevertheless be considered. Recent insight suggests that an altered composition and diversity of gut microbiota could play an important role in the development of metabolic disorders. This review discusses research aimed at understanding the role of gut microbiota in the pathogenesis of obesity and type 2 diabetes mellitus (TDM2). The establishment of gut microbiota is dependent on the type of birth. With effect from this point, gut microbiota remain quite stable, although changes take place between birth and adulthood due to external influences, such as diet, disease and environment. Understand these changes is important to predict diseases and develop therapies. A new theory suggests that gut microbiota contribute to the regulation of energy homeostasis, provoking the development of an impairment in energy homeostasis and causing metabolic diseases, such as insulin resistance or TDM2. The metabolic endotoxemia, modifications in the secretion of incretins and butyrate production might explain the influence of the microbiota in these diseases.
C1 [Moreno-Indias, Isabel; Cardona, Fernando; Tinahones, Francisco J.; Isabel Queipo-Ortuno, Maria] Hosp Univ Malaga Virgen de la Victoria, Lab Inst Invest Biomed Malaga IBIMA, Unidad Gestior Clin Endocrinol & Nutr, Malaga 29010, Spain.
   [Moreno-Indias, Isabel; Cardona, Fernando; Tinahones, Francisco J.; Isabel Queipo-Ortuno, Maria] Ctr Invest Biomed, Red Fisiopatol Obesidad & Nutr, Madrid, Spain.
RP Queipo-Ortuno, MI (corresponding author), Hosp Univ Malaga Virgen de la Victoria, Lab Inst Invest Biomed Malaga IBIMA, Unidad Gestior Clin Endocrinol & Nutr, Campus Teatinos S-N, Malaga 29010, Spain.
EM fernandocardonadiaz@gmail.com; maribelqo@gmail.com
RI Cardona, Fernando/AAG-7835-2019; Ortuño, María Isabel
   Queipo/AAC-1238-2021; Tinahones, Francisco José/AAB-2882-2020; Cardona,
   Fernando/H-6022-2015; Moreno-Indias, Isabel/E-8907-2011; Moreno-Indias,
   Isabel/B-6595-2017
OI Cardona, Fernando/0000-0003-4460-6824; Cardona,
   Fernando/0000-0003-4460-6824; Moreno-Indias, Isabel/0000-0002-6121-151X;
   Moreno-Indias, Isabel/0000-0002-6121-151X; QUEIPO ORTUNO, MARIA
   ISABEL/0000-0002-2867-0845; Tinahones, Francisco J/0000-0001-6871-4403
FU "Centros de Investigacion en Red" [CIBER] of the "Instituto de Salud
   Carlos III" [CB06/03/0018]; "Sara Borrell" Postdoctoral contract [CD
   12/00530]; Maria Isabel Queipo-Ortutio [CP13/00065]; Instituto de Salud
   Carlos III, Madrid, Spain [CP13/00023]
FX We gratefully acknowledge the help of Ian Johnstone for his expertise in
   preparing this manuscript. The research group belongs to the "Centros de
   Investigacion en Red" [CIBER, (CB06/03/0018] of the "Instituto de Salud
   Carlos III." Isabel Moreno-Indias was supported by a "Sara Borrell"
   Postdoctoral contract (CD 12/00530), Maria Isabel Queipo-Ortutio
   acknowledges support from the "Miguel Servet Type I" program
   (CP13/00065) and Fernando Cardona acknowledges support from the "Miguel
   Servet Type II" program (CP13/00023) from the Instituto de Salud Carlos
   III, Madrid, Spain.
CR Adlerberth I, 2009, ACTA PAEDIATR, V98, P229, DOI 10.1111/j.1651-2227.2008.01060.x
   Ajslev TA, 2011, INT J OBESITY, V35, P522, DOI 10.1038/ijo.2011.27
   Amar J, 2008, AM J CLIN NUTR, V87, P1219, DOI 10.1093/ajcn/87.5.1219
   Amar J, 2011, EMBO MOL MED, V3, P559, DOI 10.1002/emmm.201100159
   Armougom F, 2009, PLOS ONE, V4, DOI 10.1371/journal.pone.0007125
   Arumugam M, 2011, NATURE, V473, P174, DOI 10.1038/nature09944
   Azad MB, 2013, CAN MED ASSOC J, V185, P385, DOI 10.1503/cmaj.121189
   Backhed F, 2004, P NATL ACAD SCI USA, V101, P15718, DOI 10.1073/pnas.0407076101
   Backhed F, 2007, P NATL ACAD SCI USA, V104, P979, DOI 10.1073/pnas.0605374104
   Bech-Nielsen GV, 2012, RES VET SCI, V92, P501, DOI 10.1016/j.rvsc.2011.04.005
   Beck-Nielsen H, 2003, BEST PRACT RES CL EN, V17, P445, DOI 10.1016/S1521-690X(03)00041-1
   Benson AK, 2010, P NATL ACAD SCI USA, V107, P18933, DOI 10.1073/pnas.1007028107
   Bezirtzoglou E, 2011, ANAEROBE, V17, P478, DOI 10.1016/j.anaerobe.2011.03.009
   Biagi E, 2010, PLOS ONE, V5, DOI 10.1371/journal.pone.0010667
   Brugman S, 2006, DIABETOLOGIA, V49, P2105, DOI 10.1007/s00125-006-0334-0
   Burcelin M, 2002, AM J PHYSIOL-ENDOC M, V282, pE834, DOI 10.1152/ajpendo.00332.2001
   Burke C, 2011, P NATL ACAD SCI USA, V108, P14288, DOI 10.1073/pnas.1101591108
   Cani PD, 2007, DIABETOLOGIA, V50, P2374, DOI 10.1007/s00125-007-0791-0
   Cani PD, 2009, GUT, V58, P1091, DOI 10.1136/gut.2008.165886
   Cani PD, 2008, DIABETES, V57, P1470, DOI 10.2337/db07-1403
   Cani PD, 2007, DIABETES, V56, P1761, DOI 10.2337/db06-1491
   Cani PD, 2009, AM J CLIN NUTR, V90, P1236, DOI 10.3945/ajcn.2009.28095
   Cani PD, 2009, CURR PHARM DESIGN, V15, P1546, DOI 10.2174/138161209788168164
   Caporaso JG, 2011, GENOME BIOL, V12, DOI 10.1186/gb-2011-12-5-r50
   Caricilli AM, 2013, NUTRIENTS, V5, P829, DOI 10.3390/nu5030829
   Chung S, 2006, ENDOCRINOLOGY, V147, P5340, DOI 10.1210/en.2006-0536
   Claesson MJ, 2012, NATURE, V488, P178, DOI 10.1038/nature11319
   Claesson MJ, 2011, P NATL ACAD SCI USA, V108, P4586, DOI 10.1073/pnas.1000097107
   Clemente-Postigo M, 2012, J LIPID RES, V53, P973, DOI 10.1194/jlr.P020909
   Collado MC, 2008, AM J CLIN NUTR, V88, P894, DOI 10.1093/ajcn/88.4.894
   Costello EK, 2009, SCIENCE, V326, P1694, DOI 10.1126/science.1177486
   De Filippo C, 2010, P NATL ACAD SCI USA, V107, P14691, DOI 10.1073/pnas.1005963107
   De Palma G, 2009, BRIT J NUTR, V102, P1154, DOI 10.1017/S0007114509371767
   Delgado S, 2006, DIGEST DIS SCI, V51, P744, DOI 10.1007/s10620-006-3201-4
   Dethlefsen L, 2006, TRENDS ECOL EVOL, V21, P517, DOI 10.1016/j.tree.2006.06.013
   Dethlefsen L, 2011, P NATL ACAD SCI USA, V108, P4554, DOI 10.1073/pnas.1000087107
   Dethlefsen L, 2008, PLOS BIOL, V6, P2383, DOI 10.1371/journal.pbio.0060280
   Dominguez-Bello MG, 2010, P NATL ACAD SCI USA, V107, P11971, DOI 10.1073/pnas.1002601107
   Drissi F, 2014, NUTR DIABETES, V4, DOI 10.1038/nutd.2014.6
   Duncan SH, 2008, INT J OBESITY, V32, P1720, DOI 10.1038/ijo.2008.155
   Erejuwa OO, 2014, INT J MOL SCI, V15, P4158, DOI 10.3390/ijms15034158
   Furet JP, 2010, DIABETES, V59, P3049, DOI 10.2337/db10-0253
   Gronlund MM, 1999, J PEDIATR GASTR NUTR, V28, P19, DOI 10.1097/00005176-199901000-00007
   Hernandez E, 2013, GUT MICROBES, V4, P306, DOI 10.4161/gmic.25321
   Hildebrandt MA, 2009, GASTROENTEROLOGY, V137, P1716, DOI 10.1053/j.gastro.2009.08.042
   Hotamisligil GS, 2006, NATURE, V444, P860, DOI 10.1038/nature05485
   Huse SM, 2012, PLOS ONE, V7, DOI 10.1371/journal.pone.0034242
   Huttenhower C, 2012, NATURE, V486, P207, DOI 10.1038/nature11234
   Jacquemont S, 2011, NATURE, V478, P97, DOI 10.1038/nature10406
   Jeffery IB, 2012, NAT REV MICROBIOL, V10, P591, DOI 10.1038/nrmicro2859
   Jernberg C, 2007, ISME J, V1, P56, DOI 10.1038/ismej.2007.3
   Jernberg C, 2010, MICROBIOL-SGM, V156, P3216, DOI 10.1099/mic.0.040618-0
   Jumpertz R, 2011, AM J CLIN NUTR, V94, P58, DOI 10.3945/ajcn.110.010132
   Kalliomaki M, 2008, AM J CLIN NUTR, V87, P534, DOI 10.1093/ajcn/87.3.534
   Karlsson FH, 2013, NATURE, V498, P99, DOI 10.1038/nature12198
   Kashyap P, 2011, NEUROGASTROENT MOTIL, V23, P111, DOI 10.1111/j.1365-2982.2010.01659.x
   Koenig JE, 2011, P NATL ACAD SCI USA, V108, P4578, DOI 10.1073/pnas.1000081107
   Larsen N, 2010, PLOS ONE, V5, DOI 10.1371/journal.pone.0009085
   Leser TD, 2009, ENVIRON MICROBIOL, V11, P2194, DOI 10.1111/j.1462-2920.2009.01941.x
   Ley RE, 2005, P NATL ACAD SCI USA, V102, P11070, DOI 10.1073/pnas.0504978102
   Ley RE, 2006, NATURE, V444, P1022, DOI 10.1038/4441022a
   Ley RE, 2010, CURR OPIN GASTROEN, V26, P5, DOI 10.1097/MOG.0b013e328333d751
   Liszt K, 2009, ANN NUTR METAB, V54, P253, DOI 10.1159/000229505
   Mackie RI, 1999, AM J CLIN NUTR, V69, p1035S, DOI 10.1093/ajcn/69.5.1035s
   Mai V, 2009, NUTR J, V8, DOI 10.1186/1475-2891-8-49
   Manco M, 2010, ENDOCR REV, V31, P817, DOI 10.1210/er.2009-0030
   McCartney AL, 1996, APPL ENVIRON MICROB, V62, P4608, DOI 10.1128/AEM.62.12.4608-4613.1996
   Medici F, 1999, DIABETOLOGIA, V42, P146, DOI 10.1007/s001250051132
   Methe BA, 2012, NATURE, V486, P215, DOI 10.1038/nature11209
   Million M, 2012, INT J OBESITY, V36, P817, DOI 10.1038/ijo.2011.153
   Morelli L, 2008, J NUTR, V138, p1791S, DOI 10.1093/jn/138.9.1791S
   Muegge BD, 2011, SCIENCE, V332, P970, DOI 10.1126/science.1198719
   Murphy EF, 2013, GUT, V62, P220, DOI 10.1136/gutjnl-2011-300705
   Murri M, 2013, BMC MED, V11, DOI 10.1186/1741-7015-11-46
   Musso G, 2010, DIABETES CARE, V33, P2277, DOI 10.2337/dc10-0556
   Palmer C, 2007, PLOS BIOL, V5, P1556, DOI 10.1371/journal.pbio.0050177
   Penders J, 2006, PEDIATRICS, V118, P511, DOI 10.1542/peds.2005-2824
   Peterson J, 2009, GENOME RES, V19, P2317, DOI 10.1101/gr.096651.109
   Pickup JC, 1998, DIABETOLOGIA, V41, P1241, DOI 10.1007/s001250051058
   Poggi M, 2007, DIABETOLOGIA, V50, P1267, DOI 10.1007/s00125-007-0654-8
   Purchiaroni F, 2013, EUR REV MED PHARMACO, V17, P323
   Qin JJ, 2012, NATURE, V490, P55, DOI 10.1038/nature11450
   Qin JJ, 2010, NATURE, V464, P59, DOI 10.1038/nature08821
   Ravel J, 2011, P NATL ACAD SCI USA, V108, P4680, DOI 10.1073/pnas.1002611107
   Robinson CJ, 2010, MICROBIOL MOL BIOL R, V74, P453, DOI 10.1128/MMBR.00014-10
   Rodes L, 2013, J MICROBIOL BIOTECHN, V23, P518, DOI 10.4014/jmb.1205.05018
   Santacruz A, 2009, OBESITY, V17, P1906, DOI 10.1038/oby.2009.112
   Scott KP, 2008, NUTR BULL, V33, P201, DOI 10.1111/j.1467-3010.2008.00706.x
   Serino M, 2013, ACTA DIABETOL, V50, P753, DOI 10.1007/s00592-012-0410-5
   Shoelson SE, 2006, J CLIN INVEST, V116, P1793, DOI 10.1172/JCI29069
   Stachowicz N, 2013, POSTEP HIG MED DOSW, V67, P288, DOI 10.5604/17322693.1044746
   Sullivan A, 2001, Lancet Infect Dis, V1, P101, DOI 10.1016/S1473-3099(01)00066-4
   Tagliabue A, 2013, NUTR METAB CARDIOVAS, V23, P160, DOI 10.1016/j.numecd.2012.09.002
   Thuny F, 2010, PLOS ONE, V5, DOI 10.1371/journal.pone.0009074
   Trehan I, 2013, NEW ENGL J MED, V368, P425, DOI 10.1056/NEJMoa1202851
   Tremaroli V, 2012, NATURE, V489, P242, DOI 10.1038/nature11552
   Turnbaugh PJ, 2008, CELL HOST MICROBE, V3, P213, DOI 10.1016/j.chom.2008.02.015
   Turnbaugh PJ, 2007, NATURE, V449, P804, DOI 10.1038/nature06244
   Turnbaugh PJ, 2006, NATURE, V444, P1027, DOI 10.1038/nature05414
   Turnbaugh PJ, 2010, P NATL ACAD SCI USA, V107, P7503, DOI 10.1073/pnas.1002355107
   Turnbaugh PJ, 2009, SCI TRANSL MED, V1, DOI 10.1126/scitranslmed.3000322
   Turnbaugh PJ, 2009, NATURE, V457, P480, DOI 10.1038/nature07540
   Turroni F, 2012, PLOS ONE, V7, DOI 10.1371/journal.pone.0036957
   Walker AW, 2011, ISME J, V5, P220, DOI 10.1038/ISMEJ.2010.118
   Wang TT, 2012, ISME J, V6, P320, DOI 10.1038/ismej.2011.109
   Wu GD, 2011, SCIENCE, V334, P105, DOI 10.1126/science.1208344
   Yatsunenko T, 2012, NATURE, V486, P222, DOI 10.1038/nature11053
   Yong E., 2012, NAT NEWS
   Zhang CH, 2010, ISME J, V4, P232, DOI 10.1038/ismej.2009.112
   Zhang HS, 2009, P NATL ACAD SCI USA, V106, P2365, DOI 10.1073/pnas.0812600106
   Zimmer J, 2012, EUR J CLIN NUTR, V66, P53, DOI 10.1038/ejcn.2011.141
NR 111
TC 181
Z9 191
U1 3
U2 133
PU FRONTIERS MEDIA SA
PI LAUSANNE
PA PO BOX 110, EPFL INNOVATION PARK, BUILDING I, LAUSANNE, 1015,
   SWITZERLAND
SN 1664-302X
J9 FRONT MICROBIOL
JI Front. Microbiol.
PD APR 29
PY 2014
VL 5
AR 190
DI 10.3389/fmicb.2014.00190
PG 10
WC Microbiology
WE Science Citation Index Expanded (SCI-EXPANDED)
SC Microbiology
GA AH2OE
UT WOS:000335960000002
PM 24808896
OA Green Published, gold
DA 2022-07-02
ER

PT J
AU Cabreiro, F
   Au, C
   Leung, KY
   Vergara-Irigaray, N
   Cocheme, HM
   Noori, T
   Weinkove, D
   Schuster, E
   Greene, NDE
   Gems, D
AF Cabreiro, Filipe
   Au, Catherine
   Leung, Kit-Yi
   Vergara-Irigaray, Nuria
   Cocheme, Helena M.
   Noori, Tahereh
   Weinkove, David
   Schuster, Eugene
   Greene, Nicholas D. E.
   Gems, David
TI Metformin Retards Aging in C. elegans by Altering Microbial Folate and
   Methionine Metabolism
SO CELL
LA English
DT Article
ID LIFE-SPAN EXTENSION; CAENORHABDITIS-ELEGANS; DIETARY RESTRICTION; GUT
   MICROBIOTA; DIABETES-MELLITUS; ESCHERICHIA-COLI; HOST; GENETICS; MODEL;
   HOMEOSTASIS
AB The biguanide drug metformin is widely prescribed to treat type 2 diabetes and metabolic syndrome, but its mode of action remains uncertain. Metformin also increases lifespan in Caenorhabditis elegans co-cultured with Escherichia coli. This bacterium exerts complex nutritional and pathogenic effects on its nematode predator/host that impact health and aging. We report that metformin increases lifespan by altering microbial folate and methionine metabolism. Alterations in metformin-induced longevity by mutation of worm methionine synthase (metr-1) and S-adenosylmethionine synthase (sams-1) imply metformin-induced methionine restriction in the host, consistent with action of this drug as a dietary restriction mimetic. Metformin increases or decreases worm lifespan, depending on E. coli strain metformin sensitivity and glucose concentration. In mammals, the intestinal microbiome influences host metabolism, including development of metabolic disease. Thus, metformin-induced alteration of microbial metabolism could contribute to therapeutic efficacy-and also to its side effects, which include folate deficiency and gastrointestinal upset.
C1 [Cabreiro, Filipe; Au, Catherine; Vergara-Irigaray, Nuria; Cocheme, Helena M.; Noori, Tahereh; Schuster, Eugene; Gems, David] UCL, Inst Hlth Ageing, London WC1E 6BT, England.
   [Cabreiro, Filipe; Au, Catherine; Vergara-Irigaray, Nuria; Cocheme, Helena M.; Noori, Tahereh; Schuster, Eugene; Gems, David] UCL, GEE, London WC1E 6BT, England.
   [Leung, Kit-Yi; Greene, Nicholas D. E.] UCL, Neural Dev Unit, Inst Child Hlth, London WC1N 1EH, England.
   [Weinkove, David] Univ Durham, Sch Biol & Biomed Sci, Durham DH1 3LE, England.
RP Gems, D (corresponding author), UCL, Inst Hlth Ageing, Mortimer St, London WC1E 6BT, England.
EM david.gems@ucl.ac.uk
OI Weinkove, David/0000-0001-7399-1202; Schuster,
   Eugene/0000-0001-5076-2810; Gems, David/0000-0002-6653-4676; Cocheme,
   Helena/0000-0001-8637-0042; Cabreiro, Filipe/0000-0002-3696-4843;
   Greene, Nicholas/0000-0002-4170-5248; Au, Catherine/0000-0002-1923-9121
FU Wellcome Trust (Strategic Award); European Union (LifeSpan); MRC
   [J003794]; Biotechnology and Biological Sciences Research Council
   [BB/H01974X/1] Funding Source: researchfish; Medical Research Council
   [MR/J003794/1, G0800339] Funding Source: researchfish; BBSRC
   [BB/H01974X/1] Funding Source: UKRI; MRC [G0800339, MR/J003794/1]
   Funding Source: UKRI
FX We thank Dan Ackerman, Joy Alcedo, Nazif Alic, Caroline Araiz, Alex
   Benedetto, Steve Clarke, Goncalo Correia, Monica Driscoll, Michael
   Murphy, Brian Onken, Matthew Piper, Bhupinder Virk, and Matthias Ziehm
   for useful discussion and other help. Strains were provided by the CGC
   and CGSC (DBI-0742708). We acknowledge funding from the Wellcome Trust
   (Strategic Award), the European Union (LifeSpan) and the MRC (J003794).
CR Anisimov VN, 2011, AGING-US, V3, P148, DOI 10.18632/aging.100273
   Backhed F, 2005, SCIENCE, V307, P1915, DOI 10.1126/science.1104816
   Bailey CJ, 2008, DIABETOLOGIA, V51, P1552, DOI 10.1007/s00125-008-1053-5
   BANERJEE RV, 1990, FASEB J, V4, P1450, DOI 10.1096/fasebj.4.5.2407589
   BRENNER S, 1974, GENETICS, V77, P71
   Bytzer P, 2001, ALIMENT PHARM THER, V15, P137, DOI 10.1046/j.1365-2036.2001.00896.x
   Cani PD, 2007, CURR OPIN CLIN NUTR, V10, P729, DOI 10.1097/MCO.0b013e3282efdebb
   Delzenne NM, 2011, NAT REV ENDOCRINOL, V7, P639, DOI 10.1038/nrendo.2011.126
   Delzenne NM, 2011, CURR DIABETES REP, V11, P154, DOI 10.1007/s11892-011-0191-1
   Dowling RJO, 2011, BMC MED, V9, DOI 10.1186/1741-7015-9-33
   Gariboldi M, 2012, ONCOGENE
   Garigan D, 2002, GENETICS, V161, P1101
   Garsin DA, 2003, SCIENCE, V300, P1921, DOI 10.1126/science.1080147
   Gems D, 2000, GENETICS, V154, P1597
   Grandison RC, 2009, NATURE, V462, P1061, DOI 10.1038/nature08619
   Hannich JT, 2009, DEV CELL, V16, P833, DOI 10.1016/j.devcel.2009.04.012
   Hansen M, 2005, PLOS GENET, V1, P119, DOI 10.1371/journal.pgen.0010017
   Hawley Simon A, 2003, J Biol, V2, P28, DOI 10.1186/1475-4924-2-28
   Ikeda T, 2007, APPL ENVIRON MICROB, V73, P6404, DOI 10.1128/AEM.00704-07
   Kaeberlein TL, 2006, AGING CELL, V5, P487, DOI 10.1111/j.1474-9726.2006.00238.x
   Kau AL, 2011, NATURE, V474, P327, DOI 10.1038/nature10213
   Kenyon CJ, 2010, NATURE, V464, P504, DOI 10.1038/nature08980
   Kurz CL, 2003, EMBO J, V22, P1451, DOI 10.1093/emboj/cdg159
   Kwon YK, 2008, NAT CHEM BIOL, V4, P602, DOI 10.1038/nchembio.108
   Labrousse A, 2000, CURR BIOL, V10, P1543, DOI 10.1016/S0960-9822(00)00833-2
   Lee SJ, 2009, CELL METAB, V10, P379, DOI 10.1016/j.cmet.2009.10.003
   Lenaerts I, 2008, J GERONTOL A-BIOL, V63, P242, DOI 10.1093/gerona/63.3.242
   Maier W, 2010, PLOS BIOL, V8, DOI 10.1371/journal.pbio.1000376
   Mair W, 2008, ANNU REV BIOCHEM, V77, P727, DOI 10.1146/annurev.biochem.77.061206.171059
   Martinez-Chantar ML, 2006, GASTROENTEROLOGY, V131, P223, DOI 10.1053/j.gastro.2006.04.019
   Mato JM, 2008, ANNU REV NUTR, V28, P273, DOI 10.1146/annurev.nutr.28.061807.155438
   McGee MD, 2011, AGING CELL, V10, P699, DOI 10.1111/j.1474-9726.2011.00713.x
   Membrez M, 2008, FASEB J, V22, P2416, DOI 10.1096/fj.07-102723
   Nicholson JK, 2012, SCIENCE, V336, P1262, DOI 10.1126/science.1223813
   Nijhout HF, 2004, J BIOL CHEM, V279, P55008, DOI 10.1074/jbc.M410818200
   Onken B, 2010, PLOS ONE, V5, DOI 10.1371/journal.pone.0008758
   ORENTREICH N, 1993, J NUTR, V123, P269
   Ottaviani E, 2011, BIOGERONTOLOGY, V12, P599, DOI 10.1007/s10522-011-9352-5
   Proctor WR, 2008, DRUG METAB DISPOS, V36, P1650, DOI 10.1124/dmd.107.020180
   Pyra KA, 2012, J NUTR, V142, P213, DOI 10.3945/jn.111.147132
   Sahin M, 2007, J DIABETES COMPLICAT, V21, P118, DOI 10.1016/j.jdiacomp.2005.10.005
   Saiki R, 2008, AGING CELL, V7, P291, DOI 10.1111/j.1474-9726.2008.00378.x
   Scarpello JHB, 2008, DIABETES VASC DIS RE, V5, P157, DOI 10.3132/dvdr.2008.027
   Slack C, 2012, PLOS ONE, V7, DOI 10.1371/journal.pone.0047699
   Smith ED, 2008, BMC DEV BIOL, V8, DOI 10.1186/1471-213X-8-49
   Storelli G, 2011, CELL METAB, V14, P403, DOI 10.1016/j.cmet.2011.07.012
   Turnbaugh PJ, 2009, SCI TRANSL MED, V1, DOI 10.1126/scitranslmed.3000322
   Venn BJ, 2007, EUR J CLIN NUTR, V61, pS122, DOI 10.1038/sj.ejcn.1602942
   Virk B, 2012, BMC BIOL, V10, DOI 10.1186/1741-7007-10-67
   Walker AK, 2011, CELL, V147, P840, DOI 10.1016/j.cell.2011.09.045
   Wu DQ, 2009, AGING CELL, V8, P666, DOI 10.1111/j.1474-9726.2009.00523.x
   Zilber-Rosenberg I, 2008, FEMS MICROBIOL REV, V32, P723, DOI 10.1111/j.1574-6976.2008.00123.x
NR 52
TC 546
Z9 563
U1 28
U2 241
PU CELL PRESS
PI CAMBRIDGE
PA 600 TECHNOLOGY SQUARE, 5TH FLOOR, CAMBRIDGE, MA 02139 USA
SN 0092-8674
J9 CELL
JI Cell
PD MAR 28
PY 2013
VL 153
IS 1
BP 228
EP 239
DI 10.1016/j.cell.2013.02.035
PG 12
WC Biochemistry & Molecular Biology; Cell Biology
WE Science Citation Index Expanded (SCI-EXPANDED)
SC Biochemistry & Molecular Biology; Cell Biology
GA 116AI
UT WOS:000316853700019
PM 23540700
OA Green Published, Green Accepted, hybrid
DA 2022-07-02
ER

PT J
AU Olsson, LM
   Poitou, C
   Tremaroli, V
   Coupaye, M
   Aron-Wisnewsky, J
   Backhed, F
   Clement, K
   Caesar, R
AF Olsson, Lisa M.
   Poitou, Christine
   Tremaroli, Valentina
   Coupaye, Muriel
   Aron-Wisnewsky, Judith
   Backhed, Fredrik
   Clement, Karine
   Caesar, Robert
TI Gut microbiota of obese subjects with Prader-Willi syndrome is linked to
   metabolic health
SO GUT
LA English
DT Article
DE intestinal bacteria; diabetes mellitus; glucose metabolism
ID BODY-COMPOSITION; INSULIN SENSITIVITY; INTESTINAL MICROBIOTA; SYNDROME
   PWS; ADULTS; RESISTANCE; SIGNATURES; GENE
AB Objective The gut microbiota has been implicated in the aetiology of obesity and associated comorbidities. Patients with Prader-Willi syndrome (PWS) are obese but partly protected against insulin resistance. We hypothesised that the gut microbiota of PWS patients differs from that of non-genetically obese controls and correlate to metabolic health. Therefore, here we used PWS as a model to study the role of gut microbiota in the prevention of metabolic complications linked to obesity.
   Design We conducted a case-control study with 17 adult PWS patients and 17 obese subjects matched for body fat mass index, gender and age. The subjects were metabolically characterised and faecal microbiota was profiled by 16S ribosomal RNA gene sequencing. The patients' parents were used as a non-obese control group. Stool samples from two PWS patients and two obese controls were used for faecal microbiota transplantations in germ-free mice to examine the impact of the microbiota on glucose metabolism.
   Results The composition of the faecal microbiota in patients with PWS differed from that of obese controls, and was characterised by higher phylogenetic diversity and increased abundance of several taxa such as Akkermansia, Desulfovibrio and Archaea, and decreased abundance of Dorea. Microbial taxa prevalent in the PWS microbiota were associated with markers of insulin sensitivity. Improved insulin resistance of PWS was partly transmitted by faecal microbiota transplantations into germ-free mice.
   Conclusion The gut microbiota of PWS patients is similar to that of their non-obese parents and might play a role for the protection of PWS patients from metabolic complications.
C1 [Olsson, Lisa M.; Tremaroli, Valentina; Backhed, Fredrik; Caesar, Robert] Univ Gothenburg, Sahlgrenska Acad, Dept Mol & Clin Med, Wallenberg Lab,Inst Med, S-41345 Gothenburg, Sweden.
   [Poitou, Christine; Aron-Wisnewsky, Judith; Clement, Karine] Sorbonne Univ, INSERM, Nutr & Obes Syst Approaches NutriOm Res Unit, Paris, Ile De France, France.
   [Poitou, Christine; Coupaye, Muriel; Aron-Wisnewsky, Judith; Clement, Karine] Univ Hosp Pitie Salpetriere, AP HP, Reference Ctr Rare Dis Prader Willi Syndrome, Nutr Dept, Paris, Ile De France, France.
   [Backhed, Fredrik] Univ Copenhagen, Fac Hlth Sci, Sect Metab Receptol & Enteroendocrinol, Novo Nordisk Fdn,Ctr Basic Metab Res, Copenhagen, Denmark.
RP Caesar, R (corresponding author), Univ Gothenburg, Sahlgrenska Acad, Dept Mol & Clin Med, Wallenberg Lab,Inst Med, S-41345 Gothenburg, Sweden.; Clement, K (corresponding author), Sorbonne Univ, INSERM, Nutr & Obes Syst Approaches NutriOm Res Unit, Paris, Ile De France, France.
EM karine.clement@inserm.fr; Robert.Caesar@wlab.gu.se
RI Backhed, Fredrik/ABE-6613-2020; Caesar, Robert/AAX-3205-2020; Tremaroli,
   Valentina/AAE-8001-2019
OI Backhed, Fredrik/0000-0002-4871-8818; Tremaroli,
   Valentina/0000-0002-9150-4233; Olsson, Lisa/0000-0001-9730-1915
FU European Union [HEALTH-F4-2012-30531]; Svenska Forskningsradet Formas
   [2017-01996_3, 2017-02001]; Foundation Leducq [17CVD01]; Agence
   Nationale de la Recherche [ANR-11-DPBS-0001, ANR-10--IAH U-05]; Swedish
   Research Council (Vetenskapsradet); Swedish government [ALFGBG-718101];
   county councils, the ALF-agreement [ALFGBG-718101]; ERC Consolidator
   Grant (European Research Council) [615362]
FX This study was supported by several sources: European Union, FP7 Health
   (METACAR DIS) (HEALTH-F4-2012-30531), Svenska Forskningsradet Formas
   (2017-01996_3 and 2017-02001), Foundation Leducq (17CVD01), Agence
   Nationale de la Recherche (ANR-11-DPBS-0001 and ANR-10--IAH U-05), the
   Swedish Research Council (Vetenskapsradet) and grants from the Swedish
   state under the agreement between the Swedish government and the county
   councils, the ALF-agreement (ALFGBG-718101). FB is Torsten Soderberg
   Professor in Medicine and recipient of an ERC Consolidator Grant
   (European Research Council, Consolidator grant 615362-METABASE).
CR Allin KH, 2018, DIABETOLOGIA, V61, P810, DOI 10.1007/s00125-018-4550-1
   Aron-Wisnewsky J, 2019, GUT, V68, P70, DOI 10.1136/gutjnl-2018-316103
   Backhed F, 2004, P NATL ACAD SCI USA, V101, P15718, DOI 10.1073/pnas.0407076101
   Belzer C, 2017, MBIO, V8, DOI [10.1128/mBio.00770-17, 10.1128/mbio.00770-17]
   BENJAMINI Y, 1995, J R STAT SOC B, V57, P289, DOI 10.1111/j.2517-6161.1995.tb02031.x
   Butler MG, 2011, CURR GENOMICS, V12, P204, DOI 10.2174/138920211795677877
   Byndloss MX, 2017, SCIENCE, V357, P570, DOI 10.1126/science.aam9949
   Cotillard A, 2013, NATURE, V500, P585, DOI 10.1038/nature12480
   Coupaye M, 2016, J CLIN ENDOCR METAB, V101, P4895, DOI 10.1210/jc.2016-2163
   Crost EH, 2016, GUT MICROBES, V7, P302, DOI 10.1080/19490976.2016.1186334
   Dao MC, 2016, GUT, V65, P426, DOI 10.1136/gutjnl-2014-308778
   Despres JP, 2006, NATURE, V444, P881, DOI 10.1038/nature05488
   Everard A, 2013, P NATL ACAD SCI USA, V110, P9066, DOI 10.1073/pnas.1219451110
   Faienza MF, 2012, OBESITY, V20, P1866, DOI 10.1038/oby.2011.349
   Farooqi IS, 2005, ANNU REV MED, V56, P443, DOI 10.1146/annurev.med.56.062904.144924
   Forslund K, 2015, NATURE, V528, P262, DOI 10.1038/nature15766
   Ghosh S, 2017, NAT REV GENET, V18, P731, DOI 10.1038/nrg.2017.72
   Goodrich JK, 2014, CELL, V159, P789, DOI 10.1016/j.cell.2014.09.053
   Hall AB, 2017, GENOME MED, V9, DOI 10.1186/s13073-017-0490-5
   Haqq AM, 2007, CLIN ENDOCRINOL, V67, P944, DOI 10.1111/j.1365-2265.2007.02991.x
   Haqq AM, 2011, J CLIN ENDOCR METAB, V96, pE225, DOI 10.1210/jc.2010-1733
   Iacobini C, 2019, METABOLISM, V92, P51, DOI 10.1016/j.metabol.2018.11.009
   Karlsson FH, 2013, NATURE, V498, P99, DOI 10.1038/nature12198
   Kootte RS, 2017, CELL METAB, V26, P611, DOI 10.1016/j.cmet.2017.09.008
   Kyle UG, 2003, NUTRITION, V19, P597, DOI 10.1016/S0899-9007(03)00061-3
   Lacroix D, 2015, J CLIN ENDOCR METAB, V100, P850, DOI 10.1210/jc.2014-3127
   Lagkouvardos I, 2016, NAT MICROBIOL, V1, DOI [10.1038/NMICROBIOL.2016.131, 10.1038/nmicrobiol.2016.131]
   Le Chatelier E, 2013, NATURE, V500, P541, DOI 10.1038/nature12506
   Liu PJ, 2013, BMC PUBLIC HEALTH, V13, DOI 10.1186/1471-2458-13-629
   Liu RX, 2017, NAT MED, V23, P859, DOI 10.1038/nm.4358
   Lloret-Linares C, 2013, INT J OBESITY, V37, P1198, DOI 10.1038/ijo.2012.228
   Montague CT, 1997, NATURE, V387, P903, DOI 10.1038/43185
   Oksanen J., 2018, VEGAN COMMUNITY ECOL
   Ottosson F, 2018, J CLIN ENDOCR METAB, V103, P1491, DOI 10.1210/jc.2017-02114
   Plovier H, 2017, NAT MED, V23, P107, DOI 10.1038/nm.4236
   Rabot S, 2010, FASEB J, V24, P4948, DOI 10.1096/fj.10-164921
   Rohde K, 2018, METABOLISM CLIN EXPT
   Sode-Carlsen R, 2010, GROWTH HORM IGF RES, V20, P179, DOI 10.1016/j.ghir.2009.12.004
   Soret R, 2010, GASTROENTEROLOGY, V138, P1772, DOI 10.1053/j.gastro.2010.01.053
   Sze MA, 2016, MBIO, V7, DOI 10.1128/mBio.01018-16
   Tailford LE, 2015, FRONT GENET, V6, DOI 10.3389/fgene.2015.00081
   Talebizadeh Z, 2005, CLIN GENET, V67, P230, DOI 10.1111/j.1399-0004.2004.00392.x
   Team R.C., 2018, LANG ENV STAT COMP
   Theodoro MF, 2006, OBESITY, V14, P1685, DOI 10.1038/oby.2006.193
   Touch S, 2018, FASEB J, V2018
   Turnbaugh PJ, 2009, NATURE, V457, P480, DOI 10.1038/nature07540
   Visconti A, 2019, INTERPLAY HUMAN GUT
   Wexler HM, 2007, CLIN MICROBIOL REV, V20, P593, DOI 10.1128/CMR.00008-07
   Yassour M, 2016, GENOME MED, V8, DOI 10.1186/s13073-016-0271-6
   Zhang CH, 2015, EBIOMEDICINE, V2, P968, DOI 10.1016/j.ebiom.2015.07.007
NR 50
TC 19
Z9 19
U1 1
U2 15
PU BMJ PUBLISHING GROUP
PI LONDON
PA BRITISH MED ASSOC HOUSE, TAVISTOCK SQUARE, LONDON WC1H 9JR, ENGLAND
SN 0017-5749
EI 1468-3288
J9 GUT
JI Gut
PD JUL
PY 2020
VL 69
IS 7
BP 1229
EP 1238
DI 10.1136/gutjnl-2019-319322
PG 10
WC Gastroenterology & Hepatology
WE Science Citation Index Expanded (SCI-EXPANDED)
SC Gastroenterology & Hepatology
GA NO7GB
UT WOS:000569655200013
PM 31611297
OA Green Published, hybrid, Green Submitted
DA 2022-07-02
ER

PT J
AU Konturek, PC
   Haziri, D
   Brzozowski, T
   Hess, T
   Heyman, S
   Kwiecien, S
   Konturek, SJ
   Koziel, J
AF Konturek, P. C.
   Haziri, D.
   Brzozowski, T.
   Hess, T.
   Heyman, S.
   Kwiecien, S.
   Konturek, S. J.
   Koziel, J.
TI EMERGING ROLE OF FECAL MICROBIOTA THERAPY IN THE TREATMENT OF
   GASTROINTESTINAL AND EXTRA-GASTROINTESTINAL DISEASES
SO JOURNAL OF PHYSIOLOGY AND PHARMACOLOGY
LA English
DT Review
DE gut microbiota; fecal microbiota transplantation; brain-gut axis;
   inflammatory bowel disease; Clostridium difficile; irritable bowel
   syndrome; functional gastrointestinal disorders
ID CLOSTRIDIUM-DIFFICILE INFECTION; INTESTINAL MICROBIOTA; GUT MICROBIOTA;
   TRANSPLANTATION; HEALTH; RECURRENT; ACID; DIET; CONSEQUENCES; MANAGEMENT
AB In the recent decade our understanding of the role of the human gut microbiome has been revolutionized by advances in development of molecular methods. Approximately, up to 100 trillion (1014) microorganisms per human body colonize the intestinal tract making an additional acquired organ that provides many vital functions to the host. A healthy gut microbiome can be defined by the presence of the various classes of microbes that enhance metabolism, resistance to infection and inflammation, prevention against cancer and autoimmunity and that positively influence so called brain-gut axis. Diet represents one of the most important driving forces that besides environmental and genetic factors, can define and influence the microbial composition of the gut. Aging process due to different changes in gut physiology (i.e. gastric hypochlorhydria, motility disorders, use of drugs, degenerative changes in enteric nervous system) has a profound effect on the composition, diversity and functional features of gut microbiota. A perturbed aged gut microbiome has been associated with the increasing number of gastrointestinal (e.g. Clostridium difficile infection CDI) and non-gastrointestinal diseases (metabolic syndrome, diabetes mellitus, fatty liver disease, atherosclerosis etc.). Fecal microbiota transplantation (FMT) is a highly effective method in the treatment of refractory CDI. FMT is the term used when stool is taken from a healthy individual and instilled during endoscopy (colonoscopy or enteroscopy) into a gut of the sick person to cure certain disease. FMT represents an effective therapy in patient with recurrent CDI and the effectiveness of FMT in the prevention of CDI recurrence had reached approx. 90%. There is also an increasing evidence that the manipulation of gut microbiota by FMT represents a promising therapeutic method in patients with inflammatory bowel disease and irritable bowel syndrome. There is also an increased interest in the role of FMT for the treatment of metabolic syndrome and obesity which collectively present the greatest health challenge in the developed world nowadays. Targeting of gut microbiota by FMT represents an exciting new frontier in the prevention and management of gastrointestinal and non-gastrointestinal diseases that awaits further studies in preclinical and clinical settings.
C1 [Konturek, P. C.; Haziri, D.; Hess, T.; Heyman, S.] Univ Jena, Teaching Hosp, Dept Internal Med, Thuringia Clin, D-03671 Saalfeld, Germany.
   [Brzozowski, T.; Kwiecien, S.; Konturek, S. J.] Jagiellonian Univ, Coll Med, Dept Physiol, Krakow, Poland.
   [Koziel, J.] Jagiellonian Univ, Fac Biochem Biophys & Biotechnol, Dept Microbiol, Krakow, Poland.
RP Konturek, PC (corresponding author), Univ Jena, Teaching Hosp, Dept Med 2, Thuringia Clin Saalfeld, 68 Rainweg St, D-03671 Saalfeld, Germany.
EM pkonturek@web.de
OI Kwiecien, Slawomir/0000-0002-4806-8042
CR Al-Lahham SH, 2010, BBA-MOL CELL BIOL L, V1801, P1175, DOI 10.1016/j.bbalip.2010.07.007
   Alang N, 2015, OPEN FORUM INFECT DI, V2, DOI 10.1093/ofid/ofv004
   Arumugam M, 2011, NATURE, V473, P174, DOI 10.1038/nature09944
   Bagdasarian N, 2015, JAMA-J AM MED ASSOC, V313, P398, DOI 10.1001/jama.2014.17103
   Bercik P, 2012, NEUROGASTROENT MOTIL, V24, P405, DOI 10.1111/j.1365-2982.2012.01906.x
   Biagi E, 2013, PHARMACOL RES, V69, P11, DOI 10.1016/j.phrs.2012.10.005
   Biagi E, 2011, AGEING RES REV, V10, P428, DOI 10.1016/j.arr.2011.03.004
   Bouza E, 2012, CLIN MICROBIOL INFEC, V18, P5, DOI 10.1111/1469-0691.12064
   Brandt LJ, 2013, AM J GASTROENTEROL, V108, P177, DOI 10.1038/ajg.2012.450
   Burokas A, 2015, ADV APPL MICROBIOL, V91, P1, DOI 10.1016/bs.aambs.2015.02.001
   Cani PD, 2016, MOL NUTR FOOD RES, V60, P58, DOI 10.1002/mnfr.201500406
   Claesson MJ, 2011, P NATL ACAD SCI USA, V108, P4586, DOI 10.1073/pnas.1000097107
   Colman RJ, 2014, J CROHNS COLITIS, V8, P1569, DOI 10.1016/j.crohns.2014.08.006
   Czepiel J, 2014, J PHYSIOL PHARMACOL, V65, P695
   Dinan TG, 2015, J PSYCHIATR RES, V63, P1, DOI 10.1016/j.jpsychires.2015.02.021
   DuPont AW, 2011, NAT REV GASTRO HEPAT, V8, P523, DOI 10.1038/nrgastro.2011.133
   DuPont HL, 2015, MAYO CLIN PROC, V90, P1116, DOI 10.1016/j.mayocp.2015.04.016
   Dylag K, 2014, CURR PHARM DESIGN, V20, P1149, DOI 10.2174/13816128113199990422
   EISEMAN B, 1958, SURGERY, V44, P854
   Fierbinteanu-Braticevici C, 2013, J PHYSIOL PHARMACOL, V64, P3
   Fischer M, 2015, ALIMENT PHARM THER, V42, P470, DOI 10.1111/apt.13290
   Frosali S, 2015, J IMMUNOL RES, V2015, DOI 10.1155/2015/489821
   Geremia A, 2014, AUTOIMMUN REV, V13, P3, DOI 10.1016/j.autrev.2013.06.004
   Goulet O, 2015, NUTR REV, V73, P32, DOI 10.1093/nutrit/nuv039
   Hamilton MK, 2015, AM J PHYSIOL-GASTR L, V308, pG840, DOI 10.1152/ajpgi.00029.2015
   Heerdt BG, 1997, CELL GROWTH DIFFER, V8, P523
   HEERDT BG, 1994, CANCER RES, V54, P3288
   Hermann-Bank ML, 2013, BMC GENOMICS, V14, DOI 10.1186/1471-2164-14-788
   Hollister EB, 2014, GASTROENTEROLOGY, V146, P1449, DOI 10.1053/j.gastro.2014.01.052
   Keller JJ, 2015, ANNU REV MED, V66, P373, DOI 10.1146/annurev-med-070813-114317
   Keller JM, 2014, CLIN GERIATR MED, V30, P79, DOI 10.1016/j.cger.2013.10.008
   Kelly CR, 2015, GASTROENTEROLOGY, V149, P223, DOI 10.1053/j.gastro.2015.05.008
   Kelly CR, 2014, AM J GASTROENTEROL, V109, P1065, DOI 10.1038/ajg.2014.133
   Koenigsknecht MJ, 2013, CURR OPIN GASTROEN, V29, P628, DOI 10.1097/MOG.0b013e328365d326
   Konturek PC, 2011, J PHYSIOL PHARMACOL, V62, P591
   Korman TM, 2015, SEMIN RESP CRIT CARE, V36, P31, DOI 10.1055/s-0034-1398741
   Lankelma JM, 2015, NETH J MED, V73, P61
   Madsen KL, 1999, INFLAMM BOWEL DIS, V5, P262, DOI 10.1097/00054725-199911000-00004
   Mariat D, 2009, BMC MICROBIOL, V9, DOI 10.1186/1471-2180-9-123
   Matsuoka K, 2015, SEMIN IMMUNOPATHOL, V37, P47, DOI 10.1007/s00281-014-0454-4
   Mehal WZ, 2013, NAT REV GASTRO HEPAT, V10, P637, DOI 10.1038/nrgastro.2013.146
   Mondot S, 2013, DIGEST DIS, V31, P278, DOI 10.1159/000354678
   Pandolfi F, 2009, MEDIAT INFLAMM, V2009, DOI 10.1155/2009/132028
   Parekh PJ, 2014, FRONT ENDOCRINOL, V5, DOI 10.3389/fendo.2014.00047
   Petrof EO, 2014, GASTROENTEROLOGY, V146, P1573, DOI 10.1053/j.gastro.2014.01.004
   Petrof EO, 2013, MICROBIOME, V1, DOI 10.1186/2049-2618-1-3
   Petschow B, 2013, ANN NY ACAD SCI, V1306, P1, DOI 10.1111/nyas.12303
   Pinn DM, 2015, NEUROGASTROENT MOTIL, V27, P19, DOI 10.1111/nmo.12479
   Power SE, 2014, BRIT J NUTR, V111, P387, DOI 10.1017/S0007114513002560
   Rao K, 2015, INFECT DIS CLIN N AM, V29, P109, DOI 10.1016/j.idc.2014.11.009
   Rehman Tayyab, 2012, Endocrine Metabolic & Immune Disorders-Drug Targets, V12, P361
   Ringel Y, 2013, AM J PHYSIOL-GASTR L, V305, pG529, DOI 10.1152/ajpgi.00207.2012
   Rossen NG, 2015, GASTROENTEROLOGY, V149, P110, DOI 10.1053/j.gastro.2015.03.045
   Satokari R, 2015, ALIMENT PHARM THER, V41, P46, DOI 10.1111/apt.13009
   Savel RH, 2014, AM J CRIT CARE, V23, P437, DOI 10.4037/ajcc2014993
   Schippa S, 2014, NUTRIENTS, V6, P5786, DOI 10.3390/nu6125786
   Shanahan F, 2014, GASTROENTEROLOGY, V146, P1554, DOI 10.1053/j.gastro.2014.01.050
   Shoaie S, 2014, FRONT GENET, V5, DOI 10.3389/fgene.2014.00086
   Simren M, 2014, GUT, V63, P1685, DOI 10.1136/gutjnl-2013-306434
   Siuda D, 2014, J PHYSIOL PHARMACOL, V65, P247
   Smits LP, 2013, GASTROENTEROLOGY, V145, P946, DOI 10.1053/j.gastro.2013.08.058
   Song Y, 2013, PLOS ONE, V8, DOI [10.1371/journal.pone.0081330, 10.1371/journal.pone.0075729]
   Sun J, 2014, GENES DIS, V1, P132, DOI 10.1016/j.gendis.2014.08.001
   Szabo G, 2015, GASTROENTEROLOGY, V148, P30, DOI 10.1053/j.gastro.2014.10.042
   Tacke D, 2015, CLIN MICROBIOL INFEC, V21, pE82, DOI 10.1016/j.cmi.2015.06.027
   Tilg H, 2015, GASTROENTEROLOGY, V148, P1107, DOI 10.1053/j.gastro.2014.12.036
   Tilg H, 2011, J CLIN INVEST, V121, P2126, DOI 10.1172/JCI58109
   van Nood E, 2013, NEW ENGL J MED, V368, P407, DOI 10.1056/NEJMoa1205037
   Vaughan EE, 2005, FEMS MICROBIOL REV, V29, P477, DOI 10.1016/j.femsre.2005.04.009
   Vrieze A, 2012, GASTROENTEROLOGY, V143, P913, DOI 10.1053/j.gastro.2012.06.031
   Zapata HJ, 2015, J AM GERIATR SOC, V63, P776, DOI 10.1111/jgs.13310
   Zoetendal EG, 2014, CURR OPIN GASTROEN, V30, P189, DOI 10.1097/MOG.0000000000000048
NR 72
TC 85
Z9 92
U1 1
U2 45
PU POLISH PHYSIOLOGICAL SOC
PI GRZEGORZECKA
PA JAGIELLONIAN UNIV SCHOOL MED, INST PHYSIOLOGY, 31-531 KRAKOW, 16
   GRZEGORZECKA, POLAND
SN 0867-5910
J9 J PHYSIOL PHARMACOL
JI J. Physiol. Pharmacol.
PD AUG
PY 2015
VL 66
IS 4
BP 483
EP 492
PG 10
WC Physiology
WE Science Citation Index Expanded (SCI-EXPANDED)
SC Physiology
GA CR7AL
UT WOS:000361499800002
PM 26348073
DA 2022-07-02
ER

PT J
AU Baghbani, T
   Nikzad, H
   Azadbakht, J
   Izadpanah, F
   Kashani, HH
AF Baghbani, Taha
   Nikzad, Hossein
   Azadbakht, Javid
   Izadpanah, Fatemeh
   Kashani, Hamed Haddad
TI Dual and mutual interaction between microbiota and viral infections: a
   possible treat for COVID-19
SO MICROBIAL CELL FACTORIES
LA English
DT Review
ID INFLUENZA-VIRUS INFECTION; LACTIC-ACID BACTERIA; SEXUALLY-TRANSMITTED
   INFECTIONS; CHRONIC LIVER-DISEASE; GUT MICROBIOTA; INTESTINAL
   MICROBIOTA; RESPIRATORY MICROBIOME; COMMENSAL BACTERIA; ROTAVIRUS
   VACCINE; MUCOSAL IMMUNITY
AB All of humans and other mammalian species are colonized by some types of microorganisms such as bacteria, archaea, unicellular eukaryotes like fungi and protozoa, multicellular eukaryotes like helminths, and viruses, which in whole are called microbiota. These microorganisms have multiple different types of interaction with each other. A plethora of evidence suggests that they can regulate immune and digestive systems and also play roles in various diseases, such as mental, cardiovascular, metabolic and some skin diseases. In addition, they take-part in some current health problems like diabetes mellitus, obesity, cancers and infections. Viral infection is one of the most common and problematic health care issues, particularly in recent years that pandemics like SARS and COVID-19 caused a lot of financial and physical damage to the world. There are plenty of articles investigating the interaction between microbiota and infectious diseases. We focused on stimulatory to suppressive effects of microbiota on viral infections, hoping to find a solution to overcome this current pandemic. Then we reviewed mechanistically the effects of both microbiota and probiotics on most of the viruses. But unlike previous studies which concentrated on intestinal microbiota and infection, our focus is on respiratory system's microbiota and respiratory viral infection, bearing in mind that respiratory system is a proper entry site and residence for viruses, and whereby infection, can lead to asymptomatic, mild, self-limiting, severe or even fatal infection. Finally, we overgeneralize the effects of microbiota on COVID-19 infection. In addition, we reviewed the articles about effects of the microbiota on coronaviruses and suggest some new therapeutic measures.
C1 [Baghbani, Taha; Nikzad, Hossein; Kashani, Hamed Haddad] Kashan Univ Med Sci, Anat Sci Res Ctr, Inst Basic Sci, Kashan, Iran.
   [Azadbakht, Javid] Kashan Univ Med Sci, Fac Med, Dept Radiol, Kashan, Iran.
   [Izadpanah, Fatemeh] MOH&ME, Food & Drug Adm Iran, Food & Drug Lab Res Ctr, Tehran, Iran.
   [Izadpanah, Fatemeh] MOH&ME, Food & Drug Reference Control Labs Ctr, Food & Drug Adm Iran, Tehran, Iran.
RP Kashani, HH (corresponding author), Kashan Univ Med Sci, Anat Sci Res Ctr, Inst Basic Sci, Kashan, Iran.
EM hamedir2010@gmail.com
OI haddad kashani, hamed/0000-0003-2606-2886
FU Kashan University of Medical Sciences, Kashan, Iran
FX The financial support for the current research was provided by Research
   Deputy of Kashan University of Medical Sciences, Kashan, Iran.
CR Abt MC, 2012, IMMUNITY, V37, P158, DOI 10.1016/j.immuni.2012.04.011
   Acevedo MAW, 2020, MICROBIOTA INDEPENDE
   Acharya C, 2017, JCI INSIGHT, V2, DOI 10.1172/jci.insight.94416
   Adar SD, 2016, ANN EPIDEMIOL, V26, P355, DOI 10.1016/j.annepidem.2016.03.010
   Aghamiri S, 2020, EXPERT OPIN DRUG DEL, V17, P753, DOI 10.1080/17425247.2020.1747429
   Ahern PP, 2020, IMMUNOLOGY, V159, P4, DOI 10.1111/imm.13150
   Ahmed N, 2020, MICROB PATHOGENESIS, V139, DOI 10.1016/j.micpath.2019.103805
   Albenberg L, 2014, GASTROENTEROLOGY, V147, P1055, DOI 10.1053/j.gastro.2014.07.020
   Anderson G., 2020, PSYCHOL STRESS COVID
   Audsley MD, 2017, PLOS NEGLECT TROP D, V11, DOI 10.1371/journal.pntd.0005426
   Balkus JE, 2012, BMC INFECT DIS, V12, DOI 10.1186/1471-2334-12-188
   Bandoro C, 2017, MSPHERE, V2, DOI 10.1128/mSphere.00267-17
   Basic M, 2014, INFLAMM BOWEL DIS, V20, P431, DOI 10.1097/01.MIB.0000441346.86827.ed
   Belkacem N, 2017, PLOS ONE, V12, DOI 10.1371/journal.pone.0184976
   Benedikz EK, 2017, EFFECT BACTERIAL FLA
   Benedikz EK, 2019, SCI REP-UK, V9, DOI 10.1038/s41598-019-44263-7
   Berer K, 2017, P NATL ACAD SCI USA, V114, P10719, DOI 10.1073/pnas.1711233114
   Berger AK, 2017, PLOS PATHOG, V13, DOI 10.1371/journal.ppat.1006768
   Bibbo S, 2017, ANN MED, V49, P11, DOI 10.1080/07853890.2016.1222449
   Bolton M, 2008, SEX TRANSM DIS, V35, P214, DOI 10.1097/OLQ.0b013e31815b017a
   Botic T, 2007, INT J FOOD MICROBIOL, V115, P227, DOI 10.1016/j.ijfoodmicro.2006.10.044
   Boutin S, 2017, EUR RESPIR J, V50, DOI 10.1183/13993003.01086-2017
   Buffie CG, 2013, NAT REV IMMUNOL, V13, P790, DOI 10.1038/nri3535
   Cani P.D., 2019, HDB OBESITY, P183
   Cardemil CV, 2020, PLOS ONE, V15, DOI 10.1371/journal.pone.0227890
   Castaneda-Avila MA, 2020, P R HEALTH SCI J, V39, P28
   Chaban B, 2013, PLOS ONE, V8, DOI 10.1371/journal.pone.0069559
   Chang PV, 2020, ACS CHEM BIOL, V15, P1119, DOI 10.1021/acschembio.9b00813
   Charlson ES, 2011, AM J RESP CRIT CARE, V184, P957, DOI 10.1164/rccm.201104-0655OC
   Charoenkul K, 2020, EMERG INFECT DIS, V26, P350, DOI 10.3201/eid2602.191151
   Chen CJ, 2017, MICROBES INFECT, V19, P570, DOI 10.1016/j.micinf.2017.09.002
   Chen HW, 2016, SCI REP-UK, V6, DOI 10.1038/srep27870
   Chen YE, 2018, NATURE, V553, P427, DOI 10.1038/nature25177
   Chhabra P, 2017, J GEN VIROL, V98, P1016, DOI 10.1099/jgv.0.000769
   Chun Y, 2020, JCI INSIGHT, V5, DOI 10.1172/jci.insight.133707
   Cianci R, 2018, MEDIAT INFLAMM, V2018, DOI 10.1155/2018/2912539
   Coburn B, 2015, SCI REP-UK, V5, DOI 10.1038/srep10241
   Conti C, 2009, J PHYSIOL PHARMACOL, V60, P19
   d'Ettorre G, 2015, PLOS ONE, V10, DOI 10.1371/journal.pone.0137200
   Dang AT, 2012, BMC MICROBIOL, V12, DOI 10.1186/1471-2180-12-153
   Davis-Richardson AG, 2014, FRONT MICROBIOL, V5, DOI 10.3389/fmicb.2014.00678
   De Vadder Filipe, 2018, Proc Natl Acad Sci U S A, V115, P6458, DOI 10.1073/pnas.1720017115
   Rigo-Adrover MD, 2018, FRONT IMMUNOL, V9, DOI 10.3389/fimmu.2018.01318
   Deriu E, 2016, PLOS PATHOG, V12, DOI 10.1371/journal.ppat.1005572
   Dickson RP, 2020, AM J RESP CRIT CARE, V201, P555, DOI 10.1164/rccm.201907-1487OC
   Dominguez-Bello MG, 2010, P NATL ACAD SCI USA, V107, P11971, DOI 10.1073/pnas.1002601107
   Dominguez-Diaz C, 2019, FRONT CELL INFECT MI, V9, DOI 10.3389/fcimb.2019.00256
   Drider D, 2016, PROBIOTICS ANTIMICRO, V8, P177, DOI 10.1007/s12602-016-9223-0
   Fan PX, 2020, ISME J, V14, P302, DOI 10.1038/s41396-019-0529-2
   Fanos V, 2020, J PEDIATR NEONATAL I, V9, DOI 10.7363/090139
   Feng Z, 2020, SMALL INTESTINE UNDE, DOI [10.20944/preprints202003.0161.v1, 10.20944/PREPRINTS202003.0161.V1, DOI 10.20944/PREPRINTS202003.0161.V1]
   Ferir G, 2013, REV ANTIVIRAL THER, V2, P53
   Figueroa T, 2020, J VIROL, V94, DOI 10.1128/JVI.00289-20
   Fix J, 2020, AM J TROP MED HYG, V102, P213, DOI 10.4269/ajtmh.19-0355
   Forbes JD, 2016, FRONT MICROBIOL, V7, DOI 10.3389/fmicb.2016.01081
   Foster JA, 2013, TRENDS NEUROSCI, V36, P305, DOI 10.1016/j.tins.2013.01.005
   Fouhy F, 2012, ANTIMICROB AGENTS CH, V56, P5811, DOI 10.1128/AAC.00789-12
   Franck KT, 2014, EMERG INFECT DIS, V20, P1123, DOI 10.3201/eid2007.130781
   Frumento D, 2018, CTBE B, V15, P1
   Gao J, 2018, FRONT CELL INFECT MI, V8, DOI 10.3389/fcimb.2018.00013
   Gao QY, 2020, J DIGEST DIS, V21, P125, DOI 10.1111/1751-2980.12851
   Gao R, 2017, EUR J CLIN MICROBIOL, V36, P757, DOI 10.1007/s10096-016-2881-8
   Gao WJ, 2013, BMC INFECT DIS, V13, DOI 10.1186/1471-2334-13-271
   Garber A, 2020, J EQUINE VET SCI, V88, DOI 10.1016/j.jevs.2020.102943
   Garrett WS, 2015, SCIENCE, V348, P80, DOI 10.1126/science.aaa4972
   Georgel AF, 2019, ANTIVIR RES, V168, P28, DOI 10.1016/j.antiviral.2019.05.002
   Gewirtz AT, 2018, GOOGLE PATENTS
   Gheblawi M, 2020, CIRC RES, V126, P1456, DOI 10.1161/CIRCRESAHA.120.317015
   Ghomi RH, 2016, GUT-BRAIN AXIS: DIETARY, PROBIOTIC, AND PREBIOTIC INTERVENTIONS ON THE MICROBIOTA, P339, DOI 10.1016/B978-0-12-802304-4.00016-5
   Goddard AF, 2012, P NATL ACAD SCI USA, V109, P13769, DOI 10.1073/pnas.1107435109
   Golonka RM, 2020, PHYSIOL GENOMICS, V52, P217, DOI 10.1152/physiolgenomics.00033.2020
   Gomez A, 2017, CELL HOST MICROBE, V22, P269, DOI 10.1016/j.chom.2017.08.013
   Goodrich JK, 2016, CELL HOST MICROBE, V19, P731, DOI 10.1016/j.chom.2016.04.017
   Gravinatti ML, 2020, REV SOC BRAS MED TRO, V53, DOI 10.1590/0037-8682-0486-2019
   Hajam IA, 2019, VET IMMUNOL IMMUNOP, V209, P78, DOI 10.1016/j.vetimm.2019.02.007
   Harris VC, 2018, CELL HOST MICROBE, V24, P197, DOI 10.1016/j.chom.2018.07.005
   Harris VC, 2018, DRUGS, V78, P1063, DOI 10.1007/s40265-018-0941-3
   Harris VC, PROSPECTIVE MODULATI
   [贺文芳 He Wenfang], 2016, [中华检验医学杂志, Chinese Journal of Laboratory Medicine], V39, P322
   Heldin P, 2019, MATRIX BIOL, V78-79, P100, DOI 10.1016/j.matbio.2018.01.017
   Hernandez PP, 2015, NAT IMMUNOL, V16, P698, DOI 10.1038/ni.3180
   Hewitt RJ, 2017, ANN TRANSL MED, V5, DOI 10.21037/atm.2017.01.56
   Hidalgo-Cantabrana C, 2018, BUGS AS DRUGS, P73, DOI 10.1128/microbiolspec.BAD-0010-2016
   Hong BY, 2018, TUBERCULOSIS, V109, P102, DOI 10.1016/j.tube.2018.02.006
   Hord NG, 2008, ANNU REV NUTR, V28, P215, DOI 10.1146/annurev.nutr.28.061807.155402
   Hsu P-C, 2017, PEERJ PREPRINTS, V5, pe2959v1
   Hsu PC, 2018, PEERJ, V6, DOI 10.7717/peerj.4138
   Hu YJ, 2017, PHARMACOL RES, V119, P219, DOI 10.1016/j.phrs.2017.01.034
   Hui AWH, 2013, J THORAC DIS, V5, pS127, DOI 10.3978/j.issn.2072-1439.2013.07.41
   Hummelen R, 2011, GUT MICROBES, V2, P80, DOI 10.4161/gmic.2.2.15787
   Ichinohe T, 2011, P NATL ACAD SCI USA, V108, P5354, DOI 10.1073/pnas.1019378108
   Jama HA, 2019, CURR OPIN NEPHROL HY, V28, P97, DOI 10.1097/MNH.0000000000000476
   Jasinska AJ, SHIFTS MICROBIAL DIV
   Jiang CM, 2017, J ALZHEIMERS DIS, V58, P1, DOI 10.3233/JAD-161141
   Jones MK, 2014, SCIENCE, V346, P755, DOI 10.1126/science.1257147
   Kabouridis PS, 2015, J CLIN INVEST, V125, P956, DOI 10.1172/JCI76308
   Kamada N, 2013, NAT REV IMMUNOL, V13, P321, DOI 10.1038/nri3430
   Kang Y, 2017, J HOSP INFECT, V96, P342, DOI 10.1016/j.jhin.2017.04.007
   Kanmani P, 2017, FRONT MICROBIOL, V8, DOI 10.3389/fmicb.2017.01613
   Karpinski TM, 2019, MICROORGANISMS, V7, DOI 10.3390/microorganisms7010020
   Karst SM, 2016, NAT REV MICROBIOL, V14, P197, DOI 10.1038/nrmicro.2015.25
   Kazemian N, 2020, MICROBIOME, V8, DOI 10.1186/s40168-020-00821-0
   Keller MJ, 2019, J INFECT DIS, V220, P852, DOI 10.1093/infdis/jiz203
   Kennedy EA, 2018, FRONT PHYSIOL, V9, DOI 10.3389/fphys.2018.01534
   Kernbauer E, 2014, NATURE, V516, P94, DOI 10.1038/nature13960
   Keyel PA, 2014, CYTOKINE, V69, P136, DOI 10.1016/j.cyto.2014.03.007
   Khoruts A, 2016, NAT MED, V22, P231, DOI 10.1038/nm.4042
   Korten I, 2019, AM J RESP CRIT CARE, V199, P919, DOI 10.1164/rccm.201710-2020LE
   Kuss SK, 2011, SCIENCE, V334, P249, DOI 10.1126/science.1211057
   Kwasniewski W, 2018, ONCOL LETT, V16, P7035, DOI 10.3892/ol.2018.9509
   Lai CC, 2020, INT J ANTIMICROB AG, V55, DOI 10.1016/j.ijantimicag.2020.105924
   Lamborn IT, 2020, HUM GENET, V139, P949, DOI 10.1007/s00439-020-02137-3
   Lazar V, 2018, FRONT IMMUNOL, V9, DOI 10.3389/fimmu.2018.01830
   Lee H, 2016, SCI REP-UK, V6, DOI 10.1038/srep25835
   Lee H, 2016, SCI REP-UK, V6, DOI 10.1038/srep24026
   Lee JE, 2013, PLOS ONE, V8, DOI 10.1371/journal.pone.0063514
   Lee KH, 2019, ANN EPIDEMIOL, V37, P51, DOI 10.1016/j.annepidem.2019.07.013
   Lee KH, 2019, PLOS ONE, V14, DOI 10.1371/journal.pone.0207898
   Leong KSW, 2018, CLIN ENDOCRINOL, V88, P185, DOI 10.1111/cen.13495
   Li D, 2015, FRONT MICROBIOL, V6, DOI 10.3389/fmicb.2015.00659
   Li HX, 2018, VIRUSES-BASEL, V10, DOI 10.3390/v10050270
   Li M, 2014, ISME J, V8, P1609, DOI 10.1038/ismej.2014.10
   Li N, 2019, FRONT MICROBIOL, V10, DOI 10.3389/fmicb.2019.00797
   Lima M., 2019, HUM MICROJ, V11, P100050, DOI [10.1016/j.humic.2018.11.001, DOI 10.1016/J.HUMIC.2018.11.001]
   Ling ZX, 2015, SCI REP-UK, V5, DOI 10.1038/srep17098
   Lippi G, 2020, RESP MED, V167, DOI 10.1016/j.rmed.2020.105941
   LIU CG, 1995, J VIROL, V69, P1099, DOI 10.1128/JVI.69.2.1099-1106.1995
   Liu J, 2020, NAT MED, V26, P110, DOI 10.1038/s41591-019-0722-x
   Liu Y., 2020, ONTOLOGICAL BIOINFOR
   Long J, 2017, J PERIODONTAL RES, V52, P636, DOI 10.1111/jre.12432
   Lozupone CA, 2013, CELL HOST MICROBE, V14, P329, DOI 10.1016/j.chom.2013.08.006
   Lu HF, 2014, BMC INFECT DIS, V14, DOI 10.1186/1471-2334-14-359
   Lugo Larissa Z. A., 2018, J. Bras. Patol. Med. Lab., V54, P46, DOI 10.5935/1676-2444.20180010
   Lynch Susan V, 2014, Ann Am Thorac Soc, V11 Suppl 1, pS57, DOI 10.1513/AnnalsATS.201306-158MG
   Maisonneuve C, 2018, IMPACT GUT MICROBIOM
   Malaguarnera L, 2020, INT IMMUNOPHARMACOL, V79, DOI 10.1016/j.intimp.2019.106112
   Malik S, 2014, MOL STUDY MANNOSE BI
   Manuel VHV, 2018, ONLINE J GYNE OBSTE, V1, P180001
   Mao QX, 2018, CANCER LETT, V415, P40, DOI 10.1016/j.canlet.2017.11.036
   Markus RP, 2018, BRIT J PHARMACOL, V175, P3239, DOI 10.1111/bph.14083
   Martin AM, 2019, FRONT PHYSIOL, V10, DOI 10.3389/fphys.2019.00428
   Martin V, 2010, BREASTFEED MED, V5, P153, DOI 10.1089/bfm.2010.0001
   Mastromarino P, 2011, ANAEROBE, V17, P334, DOI 10.1016/j.anaerobe.2011.04.022
   Mazel-Sanchez B, 2019, TRENDS MICROBIOL, V27, P440, DOI 10.1016/j.tim.2018.12.004
   Meazzi S, 2017, HAF, V4, DOI [10.13130/2283-3927/8410., DOI 10.13130/2283-3927/8410]
   Meurman Jukka H, 2010, J Oral Microbiol, V2, DOI 10.3402/jom.v2i0.5195
   Mirmonsef P, 2012, CURR HIV RES, V10, P202, DOI 10.2174/157016212800618165
   Monedero V, 2018, VIRUSES-BASEL, V10, DOI 10.3390/v10020096
   Moreno-Gallego JL, 2019, CELL HOST MICROBE, V25, P261, DOI 10.1016/j.chom.2019.01.019
   Mousavi E, 2018, J CHIN MED ASSOC, V81, P262, DOI 10.1016/j.jcma.2017.07.010
   Muller H, 2020, CURR OPIN BIOTECH, V65, P45, DOI 10.1016/j.copbio.2019.12.004
   Mukherjee PK, 2014, PLOS PATHOG, V10, DOI 10.1371/journal.ppat.1003996
   Mukherjee S, 2018, YALE J BIOL MED, V91, P143
   Munoz FM, 2020, MATERNAL IMMUNIZATION, P213, DOI 10.1016/B978-0-12-814582-1.00011-5
   Mutlu EA, 2014, PLOS PATHOG, V10, DOI 10.1371/journal.ppat.1003829
   Nacher-Vazquez M, 2015, CARBOHYD POLYM, V124, P292, DOI 10.1016/j.carbpol.2015.02.020
   Nagao-Kitamoto H, 2016, INTEST RES, V14, P127, DOI 10.5217/ir.2016.14.2.127
   Nardis C, 2013, Ann Ig, V25, P443, DOI 10.7416/ai.2013.1946
   Nelson AM, 2013, MICROBIOME, V1, DOI 10.1186/2049-2618-1-7
   Nelson AM, 2012, PLOS ONE, V7, DOI 10.1371/journal.pone.0048224
   Nuriel-Ohayon M, 2016, FRONT MICROBIOL, V7, DOI 10.3389/fmicb.2016.01031
   O'Sullivan JN, 2019, FEMS MICROBIOL ECOL, V95, DOI 10.1093/femsec/fiy241
   Obata Y, 2016, GASTROENTEROLOGY, V151, P836, DOI 10.1053/j.gastro.2016.07.044
   Oh JZ, 2014, IMMUNITY, V41, P478, DOI 10.1016/j.immuni.2014.08.009
   Oh JE, 2016, P NATL ACAD SCI USA, V113, pE762, DOI 10.1073/pnas.1518589113
   Parker EPK, 2018, VACCINE, V36, P264, DOI 10.1016/j.vaccine.2017.11.031
   Pauli EK, 2008, PLOS PATHOG, V4, DOI 10.1371/journal.ppat.1000196
   Perez-Chanona E, 2016, CURR OPIN IMMUNOL, V39, P75, DOI 10.1016/j.coi.2016.01.003
   Perlot T, 2013, MICROBES INFECT, V15, P866, DOI 10.1016/j.micinf.2013.08.003
   Perrin-Cocon L, 2017, SCI REP-UK, V7, DOI 10.1038/srep40791
   Persia S, 2019, EUR RESPIR J, V54, DOI 10.1183/13993003.congress-2019.PA4994
   Petrova MI, 2015, FRONT PHYSIOL, V6, DOI 10.3389/fphys.2015.00081
   Petrova MI, 2013, FEMS MICROBIOL REV, V37, P762, DOI 10.1111/1574-6976.12029
   Pfeiffer JK, 2011, FRONT MICROBIOL, V2, DOI 10.3389/fmicb.2011.00092
   Philip V, 2017, MICROBIOTA INDUCED I
   Piters WAAD, 2016, AM J RESP CRIT CARE, V194, P1104, DOI 10.1164/rccm.201602-0220OC
   Piyathilake CJ, 2016, CANCER PREV RES, V9, P357, DOI 10.1158/1940-6207.CAPR-15-0350
   Proctor DM, 2017, CELL HOST MICROBE, V21, P421, DOI 10.1016/j.chom.2017.03.011
   Pu C.Y., 2020, CURR ORAL HLTH REP, V7, P79, DOI [10.1007/s40496-020-00259-1, DOI 10.1007/S40496-020-00259-1]
   Pusch O, 2005, JAIDS-J ACQ IMM DEF, V40, P512, DOI 10.1097/01.qai.0000187446.76579.d3
   Qin N, 2015, SCI REP-UK, V5, DOI 10.1038/srep14771
   Ramanathan K, 2020, LANCET RESP MED, V8, P518, DOI 10.1016/S2213-2600(20)30121-1
   Raskov Hans, 2018, Ugeskr Laeger, V180
   Ratajczak W, 2019, ACTA BIOCHIM POL, V66, P1, DOI 10.18388/abp.2018_2648
   Rautava S, 2016, J DEV ORIG HLTH DIS, V7, P5, DOI 10.1017/S2040174415001233
   Reikvam DH, 2020, CURR OPIN INFECT DIS, V33, P34, DOI 10.1097/QCO.0000000000000612
   Richardson H, 2019, EUR RESPIR REV, V28, DOI 10.1183/16000617.0048-2019
   Robinson CM, 2014, ANNU REV VIROL, V1, P55, DOI 10.1146/annurev-virology-031413-085550
   Robinson CM, 2014, CELL HOST MICROBE, V15, P36, DOI 10.1016/j.chom.2013.12.004
   Rosshart SP, 2017, CELL, V171, P1015, DOI 10.1016/j.cell.2017.09.016
   Roth AN, 2019, VIRUSES-BASEL, V11, DOI 10.3390/v11080760
   Rothschild D, 2018, NATURE, V555, P210, DOI 10.1038/nature25973
   Rowan-Nash AD, 2019, MICROBIOL MOL BIOL R, V83, DOI 10.1128/MMBR.00044-18
   Rowland I, 2018, EUR J NUTR, V57, P1, DOI 10.1007/s00394-017-1445-8
   Santiana M, 2018, CELL HOST MICROBE, V24, P208, DOI 10.1016/j.chom.2018.07.006
   Sareneva T, 1998, J IMMUNOL, V160, P6032
   Schellenberg JJ, 2012, INT J INFLAMM, V2012, DOI 10.1155/2012/131243
   Seeger C, 2000, MICROBIOL MOL BIOL R, V64, P51, DOI 10.1128/MMBR.64.1.51-68.2000
   Sencio V, 2020, CELL REP, V30, P2934, DOI 10.1016/j.celrep.2020.02.013
   Shen ZJ, 2020, CLIN INFECT DIS, V71, P713, DOI 10.1093/cid/ciaa203
   Sheng WH, 2005, J FORMOS MED ASSOC, V104, P715
   Shillitoe Edward J., 2018, Critical Reviews in Oncogenesis, V23, P153, DOI 10.1615/CritRevOncog.2018027422
   Singh B., 2019, ADV ANIMAL BIOTECHNO, P59, DOI [10.1007/978-3-030-21309-1_6, DOI 10.1007/978-3-030-21309-1_6]
   Singh B, 2017, TRENDS BIOTECHNOL, V35, P679, DOI 10.1016/j.tibtech.2017.04.001
   Sokolowska Milena, 2018, Asthma Res Pract, V4, P1, DOI 10.1186/s40733-017-0037-y
   Song Y, 2020, GUT, V69, P1143, DOI 10.1136/gutjnl-2020-320891
   Stapleton AE, 2017, URINARY TRACT INFECTIONS, P79, DOI 10.1128/microbiolspec.UTI-0025-2016
   Stecher B, 2008, TRENDS MICROBIOL, V16, P107, DOI 10.1016/j.tim.2007.12.008
   Steed AL, 2017, SCIENCE, V357, P498, DOI 10.1126/science.aam5336
   Stubbendieck RM, 2019, APPL ENVIRON MICROB, V85, DOI 10.1128/AEM.02406-18
   Sullender ME, 2018, PLOS PATHOG, V14, DOI 10.1371/journal.ppat.1007183
   Tai NW, 2016, J EXP MED, V213, P2129, DOI 10.1084/jem.20160526
   Tamura SI, 2004, JPN J INFECT DIS, V57, P236
   Tang WHW, 2017, CIRC RES, V120, P1183, DOI 10.1161/CIRCRESAHA.117.309715
   Teo SM, 2017, DYNAMICS UPPER AIRWA
   Thaiss CA, 2016, CELL, V167, P1495, DOI 10.1016/j.cell.2016.11.003
   Thaiss CA, 2016, NATURE, V535, P65, DOI 10.1038/nature18847
   Thio CL, 2020, MANDELL DOUGLAS BENN
   Tilg H, 2018, CANCER CELL, V33, P954, DOI 10.1016/j.ccell.2018.03.004
   Toivonen L, 2019, J ALLERGY CLIN IMMUN, V143, P1925, DOI 10.1016/j.jaci.2018.12.1004
   Tong XL, 2019, FRONT CELL INFECT MI, V9, DOI 10.3389/fcimb.2019.00149
   Toral Jimenez M, 2019, CRITICAL ROLE INTERA
   Torcia MG, 2019, INT J MOL SCI, V20, DOI 10.3390/ijms20020266
   Ubeda C, 2017, CLIN TRANSL IMMUNOL, V6, DOI 10.1038/cti.2017.2
   Ubeda C, 2012, TRENDS IMMUNOL, V33, P459, DOI 10.1016/j.it.2012.05.003
   Uchiyama R, 2014, J INFECT DIS, V210, P171, DOI 10.1093/infdis/jiu037
   Umu Ozgun C. O., 2017, Microbial Ecology in Health and Disease, V28, P1348886, DOI 10.1080/16512235.2017.1348886
   Unger SA, 2017, J INFECTION, V74, pS84, DOI 10.1016/S0163-4453(17)30196-2
   Velavan TP, 2020, TROP MED INT HEALTH, V25, P278, DOI 10.1111/tmi.13383
   Vivarelli S, 2019, CANCERS, V11, DOI 10.3390/cancers11010038
   Vogt SL, 2017, J TRAVEL MED, V24, pS39, DOI 10.1093/jtm/taw086
   Voronina OL, 2020, BIOCHEMISTRY-MOSCOW+, V85, P1, DOI 10.1134/S0006297920010010
   Walker FC, 2019, CURR OPIN VIROL, V37, P1, DOI 10.1016/j.coviro.2019.04.001
   Wang J, 2014, J EXP MED, V211, P2397, DOI 10.1084/jem.20140625
   Wang J, 2013, NAT COMMUN, V4, DOI 10.1038/ncomms3106
   Wang SP, 2011, J FOOD AGRIC ENVIRON, V9, P121
   Wen ZX, 2018, BIOMED RES INT, V2018, DOI 10.1155/2018/6362716
   Whitlow A, 2019, CURR CLIN MICROBIOL, V6, P59, DOI 10.1007/s40588-019-00115-6
   Wilks J, 2013, IMMUNOL REV, V255, P222, DOI 10.1111/imr.12097
   Wilks J, 2012, PLOS PATHOG, V8, DOI 10.1371/journal.ppat.1002681
   Williams B, 2016, CELL MICROBIOL, V18, P645, DOI 10.1111/cmi.12588
   Wu HJ, 2012, GUT MICROBES, V3, P4, DOI 10.4161/gmic.19320
   Wypych TP, 2019, NAT IMMUNOL, V20, P1279, DOI 10.1038/s41590-019-0451-9
   Xi ZY, 2008, PLOS PATHOG, V4, DOI 10.1371/journal.ppat.1000098
   Yang DP, 2020, IMMUNOLOGY, V159, P156, DOI 10.1111/imm.13139
   Yang ZH, 2019, AM J RESP CELL MOL, V60, P58, DOI 10.1165/rcmb.2018-0058OC
   Yao HL, 2020, ARCH VIROL, V165, P105, DOI 10.1007/s00705-019-04451-2
   Yasui H, 1999, CLIN DIAGN LAB IMMUN, V6, P186, DOI 10.1128/CDLI.6.2.186-192.1999
   Yildiz S, 2018, MICROBIOME, V6, DOI 10.1186/s40168-017-0386-z
   Yu FS, 2010, J IMMUNOL, V185, P1142, DOI 10.4049/jimmunol.1000509
   Yu GQ, 2014, CANCER EPIDEM BIOMAR, V23, P735, DOI 10.1158/1055-9965.EPI-13-0855
   Zhang BY, 2014, SCIENCE, V346, P861, DOI 10.1126/science.1256999
   Zhang DP, 2020, FRONT MICROBIOL, V11, DOI 10.3389/fmicb.2020.00301
   Zhang ML, 2009, FEMS MICROBIOL ECOL, V70, P177, DOI [10.1111/j.1574-6941.2009.00752.x, 10.1111/j.1574-6941.2009.00694.x]
   Zhang T, 2014, CHEM SOC REV, V43, P5982, DOI 10.1039/c4cs00103f
   Zhao YN, 2019, ARCH VIROL, V164, P1371, DOI 10.1007/s00705-019-04201-4
   Zheng PL, 2018, DIABETES-METAB RES, V34, DOI 10.1002/dmrr.3043
NR 257
TC 15
Z9 15
U1 0
U2 12
PU BMC
PI LONDON
PA CAMPUS, 4 CRINAN ST, LONDON N1 9XW, ENGLAND
EI 1475-2859
J9 MICROB CELL FACT
JI Microb. Cell. Fact.
PD DEC 26
PY 2020
VL 19
IS 1
AR 217
DI 10.1186/s12934-020-01483-1
PG 25
WC Biotechnology & Applied Microbiology
WE Science Citation Index Expanded (SCI-EXPANDED)
SC Biotechnology & Applied Microbiology
GA PA6DD
UT WOS:000595722900002
PM 33243230
OA gold, Green Published
DA 2022-07-02
ER

PT J
AU Ohtsu, A
   Takeuchi, Y
   Katagiri, S
   Suda, W
   Maekawa, S
   Shiba, T
   Komazaki, R
   Udagawa, S
   Sasaki, N
   Hattori, M
   Izumi, Y
AF Ohtsu, Anri
   Takeuchi, Yasuo
   Katagiri, Sayaka
   Suda, Wataru
   Maekawa, Shogo
   Shiba, Takahiko
   Komazaki, Rina
   Udagawa, Sayuri
   Sasaki, Naoki
   Hattori, Masahira
   Izumi, Yuichi
TI Influence of Porphyromonas gingivalis in gut microbiota of
   streptozotocin-induced diabetic mice
SO ORAL DISEASES
LA English
DT Article
DE gut microbiota; periodontitis; streptozotocin
ID HIGH-FAT DIET; INTESTINAL MICROBIOTA; SUSCEPTIBILITY; PERIODONTITIS;
   INFLAMMATION; DISEASE; VIRULENCE; STRAINS; FLORA
AB Objectives Increasing evidence suggests that periodontitis can exacerbate diabetes, and gut bacterial dysbiosis appears to be linked with the diabetic condition. The present study examined the effects of oral administration of the periodontopathic bacterium, Porphyromonas gingivalis, on the gut microbiota and systemic conditions in streptozotocin-induced diabetic mice.
   Materials and Methods Diabetes was induced by streptozotocin injection in C57BL/6J male mice (STZ). STZ and wild-type (WT) mice were orally administered P. gingivalis (STZPg, WTPg) or saline (STZco, WTco). Feces were collected, and the gut microbiome was examined by 16S rRNA gene sequencing. The expression of genes related to inflammation, epithelial tight junctions, and glucose/fatty acid metabolism in the ileum or liver were examined by quantitative PCR.
   Results The relative abundance of several genera, including Brevibacterium, Corynebacterium, and Facklamia, was significantly increased in STZco mice compared to WTco mice. The relative abundances of Staphylococcus and Turicibacter in the gut microbiome were altered by oral administration of P. gingivalis in STZ mice. STZPg mice showed higher concentrations of fasting blood glucose and inflammatory genes levels in the ileum, compared to STZco mice.
   Conclusions Oral administration of P. gingivalis altered the gut microbiota and aggravated glycemic control in streptozotocin-induced diabetic mice.
C1 [Ohtsu, Anri; Takeuchi, Yasuo; Katagiri, Sayaka; Maekawa, Shogo; Shiba, Takahiko; Komazaki, Rina; Udagawa, Sayuri; Sasaki, Naoki; Izumi, Yuichi] Tokyo Med & Dent Univ, Grad Sch Med & Dent Sci, Dept Periodontol, Tokyo, Japan.
   [Suda, Wataru; Hattori, Masahira] RIKEN Ctr Integrat Med Sci, Yokohama, Kanagawa, Japan.
   [Suda, Wataru] Keio Univ, Dept Microbiol & Immunol, Sch Med, Shinjuku Ku, Tokyo, Japan.
   [Hattori, Masahira] Waseda Univ, Grad Sch Adv Sci & Engn, Fac Sci & Engn, Tokyo, Japan.
RP Takeuchi, Y (corresponding author), Tokyo Med & Dent Univ, Grad Sch Med & Dent Sci, Dept Periodontol, Bunkyoku, Tokyo, Japan.
EM takeuchi.peri@tmd.ac.jp
RI MAEKAWA, SHOGO/AAX-6288-2021; Suda, Wataru/AAF-4469-2019; Hattori,
   Masahira/AAD-3785-2019; Takeuchi, Yasuo/AAP-6087-2020
OI MAEKAWA, SHOGO/0000-0002-6207-7826
FU Japan Society for the Promotion of Science [26463128, 26463129]; 8020
   Promotion Foundation; Public Health Research Foundation
FX Japan Society for the Promotion of Science, Grant/Award Number: 26463128
[truncated: 4,756,915 more chars]
